# Supplementary material for: A collection of forcefield precursors for metal–organic frameworks
Source: RSC Adv. 2019 Nov 13;9(63):36492–507. doi: 10.1039/c9ra07327b (PMC9075174; doi:10.1039/c9ra07327b)
Supplement: RA-009-C9RA07327B-s5959 [file RA-009-C9RA07327B-s5959.xyz]

  434
jmolscript: load "" {1 1 1} spacegroup "x,y,z" unitcell [{     26.918000     0.000000     0.000000 }, {     13.459000    23.311672     0.000000 }, {     13.459025     7.770571    28.890039 }]
Zn    12.701540     6.086995    14.403996     0.965223
Zn    12.379735     9.268339    14.403996     0.965367
Zn    15.295762     7.956358    14.403996     0.964889
Zn    12.379723     6.272782     0.041024     0.964890
Zn    15.295750     7.584763     0.041024     0.965223
Zn    12.701528     9.454126     0.041024     0.965367
Zn    41.134485    24.995248    14.486043     0.965223
Zn    41.456290    21.813904    14.486043     0.965367
Zn    38.540263    23.125885    14.486043     0.964889
Zn    41.456302    24.809461    28.849015     0.964890
Zn    38.540275    23.497480    28.849015     0.965223
Zn    41.134497    21.628117    28.849015     0.965367
Zn    13.459015     7.770565    16.991965     0.950649
Zn    26.918023    15.541127    26.343093     0.950649
Zn    40.377010    23.311678    11.898074     0.950649
Zn    26.918002    15.541116     2.546946     0.950649
H     24.974537    28.387409    19.677006     0.118299
H     24.031063    26.664677    20.959723     0.124880
H     24.242366    24.205295    17.822265     0.131099
H     25.169690    25.909377    16.504879     0.121986
H     22.138727    25.331250    21.202400     0.090208
H     23.351384    24.708829    22.043100     0.091282
H     21.531729    24.065427    23.594495     0.091203
H     47.261298    24.454732    22.589121     0.090956
H     46.425496    24.746129    24.625869     0.122263
H     44.829260    24.867350    26.324604     0.117972
H     44.047292    20.925346    25.882586     0.121318
H     45.714860    20.797131    24.244521     0.131209
H     39.014966    10.801084    19.677006     0.118565
H     37.994775    12.479525    20.959723     0.123796
H     35.759233    13.526218    17.822265     0.131479
H     36.771348    11.871088    16.504879     0.122821
H     37.786161    14.785049    21.202400     0.090514
H     36.640801    14.046070    22.043100     0.091933
H     36.993428    15.943641    23.594495     0.091395
H     37.924790    16.778198    22.589121     0.092725
H     38.595050    17.356329    24.625869     0.121455
H     39.498150    18.678101    26.324604     0.116600
H     36.475258    21.326307    25.882586     0.120422
H     35.530435    19.946255    24.244521     0.131259
H     16.764547     7.434879    19.677006     0.116461
H     18.728217     7.479171    20.959723     0.123604
H     20.752448     8.891857    17.822265     0.131018
H     18.813004     8.842902    16.504879     0.122753
H     20.829167     6.507075    21.202400     0.089261
H     20.761872     7.868477    22.043100     0.091755
H     22.228905     6.614310    23.594495     0.091539
H     35.944971    28.702118    22.589121     0.092487
H     36.110518    27.832594    24.625869     0.122116
H     36.803658    26.389602    26.324604     0.117146
H     40.608517    27.683400    25.882586     0.121999
H     39.885767    29.191664    24.244521     0.131017
H     25.555970    12.510608    23.658053     0.116460
H     24.535776    10.832168    22.375335     0.123604
H     22.300239     9.785475    25.512793     0.131018
H     23.312357    11.440604    26.830179     0.122753
H     24.327162     8.526643    22.132659     0.089261
H     23.181800     9.265623    21.291959     0.091755
H     23.534424     7.368052    19.740564     0.091539
H     24.465788     6.533494    20.745937     0.092487
H     25.136045     5.955364    18.709189     0.122116
H     26.039142     4.633591    17.010455     0.117146
H     36.475251    25.297058    17.452473     0.121999
H     35.530431    26.677109    19.090538     0.131017
H     30.223551    15.876814    23.658053     0.118299
H     32.187218    15.832521    22.375335     0.124880
H     34.211454    14.419835    25.512793     0.131099
H     32.272013    14.468790    26.830179     0.121986
H     34.288168    16.804618    22.132659     0.090208
H     34.220872    15.443216    21.291959     0.091282
H     35.687901    16.697383    19.740564     0.091203
H     35.944969    17.921246    20.745937     0.090956
H     36.110513    18.790771    18.709189     0.122263
H     36.803650    20.233762    17.010455     0.117972
H     40.608510    18.939965    17.452473     0.121318
H     39.885763    17.431700    19.090538     0.131209
H     24.974541    18.235955    23.658053     0.118565
H     24.031064    19.958687    22.375335     0.123796
H     24.242373    22.418070    25.512793     0.131479
H     25.169699    20.713987    26.830179     0.122821
H     22.138728    21.292115    22.132659     0.090514
H     23.351383    21.914536    21.291959     0.091934
H     21.531725    22.557937    19.740564     0.091395
H     20.343296    22.168633    20.745937     0.092725
H     19.507491    21.877236    18.709189     0.121455
H     17.911252    21.756014    17.010455     0.116600
H     44.047284    25.698018    17.452473     0.120422
H     45.714856    25.826233    19.090538     0.131259
H     28.861488     2.694834     9.213033     0.118299
H     29.804962     4.417566     7.930316     0.124880
H     29.593659     6.876948    11.067774     0.131099
H     28.666335     5.172866    12.385160     0.121986
H     31.697298     5.750993     7.687639     0.090208
H     30.484641     6.373414     6.846939     0.091282
H     32.304296     7.016816     5.295544     0.091203
H      6.574727     6.627511     6.300918     0.090956
H      7.410529     6.336114     4.264170     0.122263
H      9.006765     6.214893     2.565435     0.117972
H      9.788733    10.156897     3.007453     0.121318
H      8.121165    10.285112     4.645518     0.131209
H     14.821059    20.281159     9.213033     0.118565
H     15.841250    18.602718     7.930316     0.123796
H     18.076792    17.556025    11.067774     0.131479
H     17.064677    19.211155    12.385160     0.122821
H     16.049864    16.297194     7.687639     0.090514
H     17.195224    17.036173     6.846939     0.091933
H     16.842597    15.138602     5.295544     0.091395
H     15.911235    14.304045     6.300918     0.092725
H     15.240975    13.725914     4.264170     0.121455
H     14.337875    12.404142     2.565435     0.116600
H     17.360767     9.755936     3.007453     0.120422
H     18.305590    11.135988     4.645518     0.131259
H     37.071478    23.647364     9.213033     0.116461
H     35.107808    23.603072     7.930316     0.123604
H     33.083577    22.190386    11.067774     0.131018
H     35.023021    22.239341    12.385160     0.122754
H     33.006858    24.575168     7.687639     0.089261
H     33.074153    23.213766     6.846939     0.091755
H     31.607120    24.467933     5.295544     0.091539
H     17.891054     2.380125     6.300918     0.092487
H     17.725507     3.249649     4.264170     0.122116
H     17.032367     4.692641     2.565435     0.117146
H     13.227508     3.398843     3.007453     0.121999
H     13.950258     1.890579     4.645518     0.131017
H     28.280055    18.571635     5.231986     0.116460
H     29.300249    20.250075     6.514704     0.123604
H     31.535786    21.296768     3.377246     0.131018
H     30.523668    19.641639     2.059860     0.122754
H     29.508863    22.555600     6.757380     0.089261
H     30.654225    21.816620     7.598080     0.091755
H     30.301601    23.714191     9.149475     0.091539
H     29.370237    24.548749     8.144102     0.092487
H     28.699980    25.126879    10.180850     0.122116
H     27.796883    26.448652    11.879584     0.117146
H     17.360774     5.785185    11.437566     0.121999
H     18.305594     4.405134     9.799501     0.131017
H     23.612474    15.205429     5.231986     0.118299
H     21.648807    15.249722     6.514704     0.124880
H     19.624571    16.662408     3.377246     0.131099
H     21.564012    16.613453     2.059860     0.121986
H     19.547857    14.277625     6.757380     0.090208
H     19.615153    15.639027     7.598080     0.091282
H     18.148124    14.384860     9.149475     0.091203
H     17.891056    13.160997     8.144102     0.090956
H     17.725512    12.291472    10.180850     0.122263
H     17.032375    10.848481    11.879584     0.117972
H     13.227515    12.142278    11.437566     0.121318
H     13.950262    13.650543     9.799501     0.131209
H     28.861484    12.846288     5.231986     0.118565
H     29.804961    11.123556     6.514704     0.123796
H     29.593652     8.664173     3.377246     0.131479
H     28.666326    10.368256     2.059860     0.122821
H     31.697297     9.790128     6.757380     0.090514
H     30.484642     9.167707     7.598080     0.091934
H     32.304300     8.524306     9.149475     0.091395
H     33.492729     8.913610     8.144102     0.092725
H     34.328534     9.205007    10.180850     0.121455
H     35.924773     9.326229    11.879584     0.116600
H      9.788741     5.384225    11.437566     0.120422
H      8.121169     5.256010     9.799501     0.131259
C     12.286736     5.115366    17.143638     0.589313
C     25.157982    27.322298    17.965271    -0.055510
C     24.820162    27.537232    19.284390    -0.074606
C     24.251520    26.515016    20.044487    -0.243801
C     24.012757    25.305140    19.475931     0.286313
C     24.374265    25.067827    18.190613    -0.219090
C     24.939542    26.074890    17.407115    -0.073990
C     22.708716    24.529562    21.315937    -0.068199
C     20.964297    23.731604    22.856932    -0.068135
C     46.237339    22.780022    24.285256     0.280532
C     45.958469    23.960525    24.885880    -0.251040
C     44.989153    24.034657    25.890386    -0.065017
C     44.263040    22.930849    26.262201    -0.061910
C     44.535853    21.701625    25.636443    -0.078996
C     45.522397    21.629358    24.660537    -0.219600
C     43.204625    23.032489    27.288375     0.603722
C     11.745684    10.113388    17.143638     0.588478
C     38.000829    11.174769    17.965271    -0.054435
C     38.355879    11.359865    19.284390    -0.074867
C     37.754935    12.363432    20.044487    -0.242962
C     36.826533    13.175145    19.475931     0.288475
C     36.440258    12.980725    18.190613    -0.220352
C     37.029762    11.987647    17.407115    -0.076006
C     36.806884    14.692269    21.315937    -0.070265
C     36.988044    16.601962    22.856932    -0.069929
C     36.986430    18.502330    24.285256     0.282523
C     38.148211    18.153588    24.885880    -0.249836
C     38.697070    18.955976    25.890386    -0.063716
C     38.104201    20.136712    26.262201    -0.064011
C     36.903254    20.515061    25.636443    -0.076728
C     36.347397    19.696820    24.660537    -0.221453
C     38.721432    21.002508    27.288375     0.607163
C     16.344624     8.082942    17.143638     0.588901
C     17.595235     8.126302    17.965271    -0.054723
C     17.578009     7.726274    19.284390    -0.070238
C     18.747597     7.744924    20.044487    -0.243433
C     19.914761     8.143087    19.475931     0.286350
C     19.939524     8.574819    18.190613    -0.218246
C     18.784741     8.560831    17.407115    -0.077516
C     21.238455     7.401544    21.315937    -0.066426
C     22.801719     6.289811    22.856932    -0.070342
C     37.907295    28.652698    24.285256     0.283585
C     37.024385    27.820938    24.885880    -0.251865
C     37.444845    26.944420    25.890386    -0.063409
C     38.763827    26.867491    26.262201    -0.062957
C     39.691959    27.718367    25.636443    -0.079627
C     39.261270    28.608873    24.660537    -0.220938
C     39.205014    25.900058    27.288375     0.606121
C     25.204692    13.198304    26.191420     0.588901
C     24.541836    12.136923    25.369788    -0.054723
C     24.896883    11.951828    24.050669    -0.070238
C     24.295938    10.948260    23.290572    -0.243434
C     23.367536    10.136548    23.859128     0.286350
C     22.981264    10.330968    25.144445    -0.218246
C     23.570769    11.324045    25.927943    -0.077516
C     23.347885     8.619423    22.019121    -0.066426
C     23.529042     6.709731    20.478126    -0.070342
C     36.986425    28.121034    19.049803     0.283585
C     24.689206     5.158105    18.449179    -0.251865
C     38.697063    27.667388    17.444672    -0.063409
C     38.104193    26.486652    17.072857    -0.062957
C     36.903247    26.108304    17.698616    -0.079627
C     36.347392    26.926544    18.674521    -0.220938
C     38.721422    25.620856    16.046683     0.606121
C     29.803632    15.228751    26.191420     0.589313
C     31.054242    15.185391    25.369788    -0.055510
C     31.037013    15.585418    24.050669    -0.074606
C     32.206600    15.566769    23.290572    -0.243802
C     33.373765    15.168605    23.859128     0.286313
C     33.398530    14.736874    25.144445    -0.219090
C     32.243749    14.750861    25.927943    -0.073990
C     34.697456    15.910149    22.019121    -0.068199
C     36.260717    17.021882    20.478126    -0.068135
C     37.907290    17.970666    19.049803     0.280532
C     37.024379    18.802426    18.449179    -0.251040
C     37.444837    19.678945    17.444672    -0.065016
C     38.763819    19.755873    17.072857    -0.061910
C     39.691952    18.904997    17.698616    -0.078997
C     39.261265    18.014492    18.674521    -0.219601
C     39.205004    20.723307    16.046683     0.603722
C     25.745744    18.196326    26.191420     0.588478
C     25.157989    19.301066    25.369788    -0.054435
C     24.820166    19.086132    24.050669    -0.074867
C     24.251523    20.108348    23.290572    -0.242962
C     24.012761    21.318225    23.859128     0.288475
C     24.374271    21.555538    25.144445    -0.220352
C     24.939549    20.548474    25.927943    -0.076006
C     22.708717    22.093803    22.019121    -0.070265
C     20.964294    22.891761    20.478126    -0.069929
C     46.237334    23.843343    19.049803     0.282523
C     19.040463    22.662839    18.449179    -0.249836
C     44.989145    22.588708    17.444672    -0.063716
C     44.263032    23.692515    17.072857    -0.064011
C     44.535846    24.921740    17.698616    -0.076728
C     45.522392    24.994006    18.674521    -0.221453
C     43.204615    23.590876    16.046683     0.607163
C     41.549289    25.966877    11.746401     0.589313
C     28.678043     3.759945    10.924768    -0.055510
C     29.015863     3.545011     9.605649    -0.074606
C     29.584505     4.567227     8.845552    -0.243801
C     29.823268     5.777103     9.414108     0.286313
C     29.461760     6.014416    10.699426    -0.219090
C     28.896483     5.007353    11.482924    -0.073990
C     31.127309     6.552681     7.574102    -0.068199
C     32.871728     7.350639     6.033107    -0.068135
C      7.598686     8.302221     4.604783     0.280532
C      7.877556     7.121718     4.004159    -0.251040
C      8.846872     7.047586     2.999653    -0.065017
C      9.572985     8.151394     2.627838    -0.061910
C      9.300172     9.380618     3.253596    -0.078996
C      8.313628     9.452885     4.229502    -0.219600
C     10.631400     8.049754     1.601664     0.603722
C     42.090341    20.968855    11.746401     0.588478
C     15.835196    19.907474    10.924768    -0.054435
C     15.480146    19.722378     9.605649    -0.074867
C     16.081090    18.718811     8.845552    -0.242962
C     17.009492    17.907098     9.414108     0.288475
C     17.395767    18.101518    10.699426    -0.220352
C     16.806263    19.094596    11.482924    -0.076006
C     17.029141    16.389974     7.574102    -0.070265
C     16.847981    14.480281     6.033107    -0.069929
C     16.849595    12.579913     4.604783     0.282523
C     15.687814    12.928655     4.004159    -0.249836
C     15.138955    12.126267     2.999653    -0.063716
C     15.731824    10.945531     2.627838    -0.064011
C     16.932771    10.567182     3.253596    -0.076728
C     17.488628    11.385423     4.229502    -0.221453
C     15.114593    10.079735     1.601664     0.607163
C     37.491401    22.999301    11.746401     0.588901
C     36.240790    22.955941    10.924768    -0.054723
C     36.258016    23.355969     9.605649    -0.070238
C     35.088428    23.337319     8.845552    -0.243433
C     33.921264    22.939156     9.414108     0.286350
C     33.896501    22.507424    10.699426    -0.218246
C     35.051284    22.521412    11.482924    -0.077516
C     32.597570    23.680699     7.574102    -0.066426
C     31.034306    24.792432     6.033107    -0.070342
C     15.928730     2.429545     4.604783     0.283585
C     16.811640     3.261305     4.004159    -0.251865
C     16.391180     4.137823     2.999653    -0.063409
C     15.072198     4.214752     2.627838    -0.062957
C     14.144066     3.363876     3.253596    -0.079627
C     14.574755     2.473370     4.229502    -0.220938
C     14.631011     5.182185     1.601664     0.606121
C     28.631333    17.883939     2.698619     0.588901
C     29.294189    18.945320     3.520251    -0.054723
C     28.939142    19.130415     4.839370    -0.070238
C     29.540087    20.133983     5.599467    -0.243434
C     30.468489    20.945695     5.030911     0.286350
C     30.854761    20.751275     3.745594    -0.218246
C     30.265256    19.758198     2.962096    -0.077516
C     30.488140    22.462820     6.870918    -0.066426
C     30.306983    24.372512     8.411913    -0.070342
C     16.849600     2.961209     9.840236     0.283585
C     29.146819    25.924138    10.440860    -0.251865
C     15.138962     3.414855    11.445367    -0.063409
C     15.731832     4.595591    11.817182    -0.062957
C     16.932778     4.973939    11.191423    -0.079627
C     17.488633     4.155699    10.215518    -0.220938
C     15.114603     5.461387    12.843356     0.606121
C     24.032393    15.853492     2.698619     0.589313
C     22.781783    15.896852     3.520251    -0.055510
C     22.799012    15.496825     4.839370    -0.074606
C     21.629425    15.515474     5.599467    -0.243802
C     20.462260    15.913638     5.030911     0.286313
C     20.437495    16.345369     3.745594    -0.219090
C     21.592276    16.331382     2.962096    -0.073990
C     19.138569    15.172094     6.870918    -0.068199
C     17.575308    14.060361     8.411913    -0.068135
C     15.928735    13.111577     9.840236     0.280532
C     16.811646    12.279817    10.440860    -0.251040
C     16.391188    11.403298    11.445367    -0.065016
C     15.072206    11.326370    11.817182    -0.061910
C     14.144073    12.177246    11.191423    -0.078997
C     14.574760    13.067751    10.215518    -0.219601
C     14.631021    10.358936    12.843356     0.603722
C     28.090281    12.885917     2.698619     0.588478
C     28.678036    11.781177     3.520251    -0.054435
C     29.015859    11.996111     4.839370    -0.074867
C     29.584502    10.973895     5.599467    -0.242962
C     29.823264     9.764018     5.030911     0.288475
C     29.461754     9.526705     3.745594    -0.220352
C     28.896476    10.533769     2.962096    -0.076006
C     31.127308     8.988440     6.870918    -0.070265
C     32.871731     8.190482     8.411913    -0.069929
C      7.598691     7.238900     9.840236     0.282523
C     34.795562     8.419404    10.440860    -0.249836
C      8.846880     8.493535    11.445367    -0.063716
C      9.572993     7.389728    11.817182    -0.064011
C      9.300179     6.160503    11.191423    -0.076728
C      8.313633     6.088237    10.215518    -0.221453
C     10.631410     7.491367    12.843356     0.607163
C     21.837785    23.311682    21.667529     0.075272
C     36.187636    16.055458    21.667529     0.075272
C     22.728636     7.256234    21.667529     0.074770
C     31.998240     7.770561     7.222510     0.075272
C     17.648389    15.026785     7.222510     0.075272
C     31.107389    23.826009     7.222510     0.074770
O     12.589160     6.193065    17.735595    -0.531392
O     12.306923     4.890175    15.853120    -0.559501
O     23.404545    24.247956    20.115556    -0.206378
O     47.147705    22.587001    23.282482    -0.195286
O     42.963575    24.179190    27.754660    -0.547612
O     42.595471    21.956888    27.642856    -0.567235
O     12.527787     9.312633    17.735595    -0.530686
O     11.540568    10.208499    15.853120    -0.559592
O     36.215091    14.230464    20.115556    -0.206400
O     36.364085    17.810439    23.282482    -0.196474
O     39.835030    20.637914    27.754660    -0.549271
O     38.094512    22.067852    27.642856    -0.568069
O     15.260099     7.805999    17.735595    -0.531079
O     16.529550     8.213020    15.853120    -0.560242
O     21.134416     8.144952    20.115556    -0.207193
O     37.619271    29.537609    23.282482    -0.196299
O     38.332467    25.117951    27.754660    -0.549131
O     40.441089    25.910315    27.642856    -0.567436
O     25.986794    13.999060    25.599464    -0.531079
O     24.999578    13.103193    27.481938    -0.560242
O     22.756094     9.081228    23.219502    -0.207193
O     22.905082     5.501253    20.052576    -0.196299
O     39.835020    25.985450    15.580398    -0.549131
O     38.094502    24.555513    15.692202    -0.567436
O     28.719106    15.505693    25.599464    -0.531392
O     29.988560    15.098672    27.481938    -0.559501
O     34.593419    15.166740    23.219502    -0.206378
O     37.619268    17.085756    20.052576    -0.195286
O     38.332457    21.505413    15.580398    -0.547612
O     40.441078    20.713050    15.692202    -0.567235
O     26.048167    17.118628    25.599464    -0.530686
O     25.765933    18.421518    27.481938    -0.559592
O     23.404548    22.375409    23.219502    -0.206400
O     20.229702    24.036364    20.052576    -0.196474
O     42.963564    22.444174    15.580398    -0.549271
O     42.595461    24.666476    15.692202    -0.568069
O     41.246865    24.889178    11.154444    -0.531392
O     41.529102    26.192068    13.036919    -0.559501
O     30.431480     6.834287     8.774483    -0.206378
O      6.688320     8.495242     5.607557    -0.195286
O     10.872450     6.903053     1.135379    -0.547612
O     11.240554     9.125355     1.247183    -0.567235
O     41.308238    21.769610    11.154444    -0.530686
O     42.295457    20.873744    13.036919    -0.559592
O     17.620934    16.851779     8.774483    -0.206400
O     17.471940    13.271804     5.607557    -0.196474
O     14.000995    10.444329     1.135379    -0.549271
O     15.741513     9.014391     1.247183    -0.568069
O     38.575926    23.276244    11.154444    -0.531079
O     37.306475    22.869223    13.036919    -0.560242
O     32.701609    22.937291     8.774483    -0.207193
O     16.216754     1.544634     5.607557    -0.196299
O     15.503558     5.964292     1.135379    -0.549131
O     13.394936     5.171928     1.247183    -0.567436
O     27.849231    17.083183     3.290575    -0.531079
O     28.836447    17.979050     1.408101    -0.560242
O     31.079931    22.001015     5.670537    -0.207193
O     30.930943    25.580990     8.837463    -0.196299
O     14.001005     5.096793    13.309641    -0.549131
O     15.741523     6.526730    13.197837    -0.567436
O     25.116919    15.576550     3.290575    -0.531392
O     23.847465    15.983571     1.408101    -0.559501
O     19.242606    15.915503     5.670537    -0.206378
O     16.216757    13.996487     8.837463    -0.195286
O     15.503568     9.576830    13.309641    -0.547612
O     13.394947    10.369193    13.197837    -0.567235
O     27.787858    13.963615     3.290575    -0.530686
O     28.070092    12.660725     1.408101    -0.559592
O     30.431477     8.706834     5.670537    -0.206400
O     33.606323     7.045879     8.837463    -0.196474
O     10.872461     8.638069    13.309641    -0.549271
O     11.240564     6.415767    13.197837    -0.568069
O     13.459013     7.770564    15.044488    -1.033608
O     26.918024    15.541128    28.290571    -1.033608
O     40.377012    23.311679    13.845551    -1.033608
O     26.918001    15.541115     0.599468    -1.033608

The following XYZ coordinates are in angstroms. Other properties are in atomic units.
The sperically averaged electron density of each atom fit to a function of the form exp(a - br)
eigen_1, eigen_2 and eigen_3 are the three eigenvalues of traceless quadrupole moment tensor
  atom number  atomic symbol              X              Y              Z     net charge C6 coefficient C8 coefficient C10 coefficient fluctuating dipole atomic polarizability isotropic forcefield polarizability              a              b squared Pearson coefficient          <r^3>          <r^4>         wp_QDO          m_QDO          q_QDO       dipole_x       dipole_y       dipole_z         dipole            Qxy            Qxz            Qyz     Q(x^2-y^2)  Q(3z^2 - R^2)        eigen_1        eigen_2        eigen_3 static polarizability      alpha(xx)      alpha(xy)      alpha(xz)      alpha(yy)      alpha(yz)      alpha(zz) atomic spin moment
            1             Zn      12.701540       6.086995      14.403996       0.965223      88.436597 0.17156423E+04  0.53663689E+05                                16.568112                           13.824346       0.034802       1.886205                    0.998533      45.314554     124.464289       0.468769       0.417728      -1.126491      -0.016610      -0.042439      -0.024480       0.051732       0.064678       0.012321       0.045234      -0.112850      -0.127150      -0.068644      -0.051574       0.120218             20.775231      19.855904      -1.012339      -0.499781      18.045116      -2.778606      24.424671           0.000001
            2             Zn      12.379735       9.268339      14.403996       0.965367      88.459797 0.17162773E+04  0.53688894E+05                                16.571437                           13.827316       0.034049       1.885894                    0.998564      45.321500     124.492414       0.468694       0.417753      -1.126466      -0.028459       0.035559      -0.025255       0.052078      -0.080632       0.033027      -0.033199      -0.055535      -0.125514      -0.068400      -0.051061       0.119461             20.779653      19.378374       1.289691      -2.157403      18.530009       1.823250      24.430577           0.000001
            3             Zn      15.295762       7.956358      14.403996       0.964889      88.526461 0.17181610E+04  0.53764910E+05                                16.581939                           13.836968       0.029302       1.884427                    0.998532      45.342364     124.587300       0.468405       0.417878      -1.126333       0.045256       0.006696      -0.024662       0.051973       0.016329      -0.044647      -0.011471       0.167094      -0.126454      -0.067753      -0.051336       0.119090             20.791131      17.636086      -0.278235       2.657857      20.294545       0.956153      24.442761           0.000001
            4             Zn      12.379723       6.272782       0.041024       0.964890      88.526468 0.17181608E+04  0.53764905E+05                                16.581940                           13.836967       0.029302       1.884427                    0.998532      45.342363     124.587293       0.468405       0.417878      -1.126333      -0.028427      -0.035845       0.024662       0.051973       0.080518      -0.032258      -0.032930      -0.055264      -0.126454      -0.067753      -0.051336       0.119090             20.791133      19.388968      -1.290270       2.156988      18.541661       1.823687      24.442769           0.000001
            5             Zn      15.295750       7.584763       0.041024       0.965223      88.436617 0.17156433E+04  0.53663729E+05                                16.568116                           13.824351       0.034802       1.886205                    0.998533      45.314556     124.464306       0.468769       0.417728      -1.126491       0.045058      -0.006834       0.024480       0.051732      -0.016527       0.045334      -0.011947       0.168451      -0.127150      -0.068644      -0.051575       0.120219             20.775234      17.621098       0.277924      -2.656232      20.279927       0.956479      24.424676           0.000001
            6             Zn      12.701528       9.454126       0.041024       0.965367      88.459771 0.17162774E+04  0.53688900E+05                                16.571434                           13.827316       0.034049       1.885894                    0.998564      45.321500     124.492413       0.468694       0.417753      -1.126466      -0.016566       0.042426       0.025255       0.052078      -0.064363      -0.012238       0.045202      -0.111891      -0.125514      -0.068400      -0.051061       0.119461             20.779647      19.859008       1.012195       0.500279      18.049375      -2.779972      24.430558           0.000001
            7             Zn      41.134485      24.995248      14.486043       0.965223      88.436597 0.17156423E+04  0.53663689E+05                                16.568112                           13.824346       0.034802       1.886205                    0.998533      45.314554     124.464290       0.468769       0.417728      -1.126491       0.016610       0.042439       0.024480       0.051732       0.064678       0.012321       0.045234      -0.112850      -0.127150      -0.068644      -0.051574       0.120218             20.775231      19.855905      -1.012339      -0.499780      18.045116      -2.778606      24.424672           0.000001
            8             Zn      41.456290      21.813904      14.486043       0.965367      88.459798 0.17162773E+04  0.53688894E+05                                16.571437                           13.827316       0.034049       1.885894                    0.998564      45.321500     124.492415       0.468694       0.417753      -1.126466       0.028459      -0.035559       0.025255       0.052078      -0.080632       0.033027      -0.033200      -0.055535      -0.125514      -0.068400      -0.051061       0.119461             20.779654      19.378374       1.289691      -2.157403      18.530010       1.823250      24.430578           0.000001
            9             Zn      38.540263      23.125885      14.486043       0.964889      88.526460 0.17181609E+04  0.53764909E+05                                16.581939                           13.836967       0.029302       1.884427                    0.998532      45.342364     124.587299       0.468405       0.417878      -1.126333      -0.045256      -0.006696       0.024662       0.051973       0.016329      -0.044647      -0.011471       0.167094      -0.126454      -0.067753      -0.051337       0.119090             20.791130      17.636086      -0.278235       2.657856      20.294544       0.956153      24.442761           0.000001
           10             Zn      41.456302      24.809461      28.849015       0.964890      88.526468 0.17181609E+04  0.53764905E+05                                16.581940                           13.836967       0.029302       1.884427                    0.998532      45.342363     124.587293       0.468405       0.417878      -1.126333       0.028427       0.035845      -0.024662       0.051973       0.080518      -0.032258      -0.032930      -0.055264      -0.126454      -0.067753      -0.051336       0.119090             20.791133      19.388968      -1.290269       2.156988      18.541661       1.823687      24.442769           0.000001
           11             Zn      38.540275      23.497480      28.849015       0.965223      88.436614 0.17156433E+04  0.53663727E+05                                16.568116                           13.824351       0.034802       1.886205                    0.998533      45.314555     124.464304       0.468769       0.417728      -1.126491      -0.045058       0.006834      -0.024480       0.051732      -0.016527       0.045334      -0.011947       0.168451      -0.127150      -0.068644      -0.051575       0.120219             20.775234      17.621098       0.277924      -2.656232      20.279927       0.956479      24.424676           0.000001
           12             Zn      41.134497      21.628117      28.849015       0.965367      88.459772 0.17162775E+04  0.53688901E+05                                16.571435                           13.827316       0.034049       1.885894                    0.998564      45.321500     124.492415       0.468694       0.417753      -1.126466       0.016566      -0.042426      -0.025255       0.052078      -0.064363      -0.012238       0.045202      -0.111891      -0.125514      -0.068400      -0.051061       0.119461             20.779647      19.859008       1.012195       0.500279      18.049375      -2.779972      24.430559           0.000001
           13             Zn      13.459015       7.770565      16.991965       0.950649      89.636822 0.17488698E+04  0.54933453E+05                                16.711351                           13.945120       0.056519       1.891244                    0.998416      45.493624     124.977199       0.467636       0.416983      -1.127661       0.000245       0.000030       0.047317       0.047318       0.000154      -0.000240      -0.000338      -0.000212       0.317741      -0.053144      -0.052771       0.105915             21.155182      22.841157       0.001131       0.001106      22.836500      -0.000906      17.787890           0.000001
           14             Zn      26.918023      15.541127      26.343093       0.950649      89.636881 0.17488700E+04  0.54933460E+05                                16.711358                           13.945121       0.056519       1.891244                    0.998416      45.493624     124.977200       0.467636       0.416983      -1.127661      -0.000149      -0.000197      -0.047317       0.047318      -0.000015      -0.000413      -0.000039       0.000373       0.317741      -0.053144      -0.052771       0.105915             21.155197      22.838667       0.002578      -0.000232      22.839039       0.001411      17.787885           0.000001
           15             Zn      40.377010      23.311678      11.898074       0.950649      89.636824 0.17488698E+04  0.54933454E+05                                16.711352                           13.945120       0.056519       1.891244                    0.998416      45.493624     124.977201       0.467636       0.416983      -1.127661      -0.000245      -0.000030      -0.047317       0.047318       0.000154      -0.000240      -0.000338      -0.000212       0.317741      -0.053144      -0.052771       0.105915             21.155183      22.841158       0.001131       0.001106      22.836501      -0.000906      17.787890           0.000001
           16             Zn      26.918002      15.541116       2.546946       0.950649      89.636881 0.17488699E+04  0.54933459E+05                                16.711358                           13.945120       0.056519       1.891244                    0.998416      45.493624     124.977199       0.467636       0.416983      -1.127661       0.000149       0.000197       0.047317       0.047318      -0.000015      -0.000413      -0.000039       0.000373       0.317741      -0.053144      -0.052771       0.105915             21.155197      22.838667       0.002578      -0.000232      22.839039       0.001411      17.787885           0.000001
           17              H      24.974537      28.387409      19.677006       0.118299       1.226844 0.89431827E+01  0.88378858E+02                                 1.755922                            1.645537      -0.972512       2.416990                    0.998257       3.259718       8.541601       0.545878       1.135415      -0.746150       0.006145       0.038225       0.019083       0.043163       0.003304      -0.003327       0.010445      -0.022635       0.025894      -0.017149      -0.001145       0.018295              1.811849       1.487049       0.299532      -0.028165       2.332998       0.157488       1.615499          -0.000000
           18              H      24.031063      26.664677      20.959723       0.124880       1.210894 0.88794579E+01  0.87644218E+02                                 1.740698                            1.637019      -1.050326       2.375427                    0.997947       3.293534       8.641736       0.548299       1.131754      -0.746311      -0.003564       0.010981       0.033732       0.035653       0.006282      -0.007043       0.009033      -0.026899       0.036747      -0.023273       0.004031       0.019242              1.808673       1.543972       0.188938      -0.335646       1.605845      -0.116718       2.276200          -0.000001
           19              H      24.242366      24.205295      17.822265       0.131099       1.213542 0.89147302E+01  0.88024935E+02                                 1.750845                            1.649822      -0.928648       2.444831                    0.998635       3.194883       8.367448       0.541766       1.144978      -0.744609      -0.002932      -0.031354      -0.016402       0.035506       0.005210      -0.006693       0.007283      -0.023252       0.021960      -0.018989       0.004027       0.014962              1.781367       1.486512       0.199705      -0.058875       2.209474       0.193615       1.648116           0.000002
           20              H      25.169690      25.909377      16.504879       0.121986       1.212131 0.87087424E+01  0.85546171E+02                                 1.747303                            1.627719      -0.931760       2.440094                    0.998568       3.228001       8.450436       0.546546       1.140866      -0.744789       0.008862      -0.008357      -0.041925       0.043658       0.003255      -0.005893       0.010988      -0.014920       0.033388      -0.016512      -0.002237       0.018749              1.824704       1.511161       0.072466      -0.360088       1.568596      -0.036132       2.394353           0.000002
           21              H      22.138727      25.331250      21.202400       0.090208       1.545265 0.13161278E+02  0.14403856E+03                                 2.094489                            2.026467      -1.316018       2.239789                    0.994153       3.835535      10.767097       0.478314       1.170071      -0.736528      -0.023238       0.028003      -0.005265       0.036768      -0.012441      -0.007725       0.000062      -0.008232       0.017110      -0.017669       0.004182       0.013487              2.178504       2.304843      -0.156313      -0.062587       2.343777      -0.328286       1.886892          -0.000000
           22              H      23.351384      24.708829      22.043100       0.091282       1.454525 0.11858734E+02  0.12619634E+03                                 2.004314                            1.919220      -1.055777       2.365056                    0.996428       3.638759      10.007816       0.494146       1.164776      -0.738820       0.028339       0.003364       0.024747       0.037774       0.000587      -0.000494       0.008946       0.021846      -0.000147      -0.015958       0.004985       0.010972              2.095416       2.159103       0.170729       0.356226       1.813912      -0.222657       2.313231           0.000000
           23              H      21.531729      24.065427      23.594495       0.091203       1.525936 0.12874946E+02  0.14006139E+03                                 2.079552                            2.008027      -1.230971       2.281525                    0.995160       3.757413      10.498823       0.479411       1.174424      -0.736216       0.022301       0.010181       0.028229       0.037388       0.013199       0.004573      -0.002416      -0.010898       0.020937      -0.018796       0.007910       0.010886              2.151100       2.357535       0.104750       0.237981       1.719134       0.082636       2.376630           0.000000
           24              H      47.261298      24.454732      22.589121       0.090956       1.452321 0.12053596E+02  0.12910504E+03                                 2.011972                            1.941858      -1.230394       2.280438                    0.995272       3.738773      10.397984       0.487450       1.173140      -0.735722      -0.026449       0.025377      -0.011455       0.038403       0.000533       0.000922      -0.002785      -0.001450      -0.051522      -0.017501       0.007795       0.009706              2.083442       2.179659      -0.371122      -0.002031       1.966622      -0.276746       2.104046          -0.000001
           25              H      46.425496      24.746129      24.625869       0.122263       1.200898 0.88631049E+01  0.87480209E+02                                 1.731477                            1.635670      -1.063683       2.367048                    0.997907       3.315678       8.711970       0.548208       1.131974      -0.745953       0.012505       0.033464      -0.004903       0.036059       0.006394      -0.012570       0.004724      -0.027231      -0.027450      -0.023161       0.003392       0.019769              1.781858       1.800170       0.313919      -0.399040       1.852804      -0.184975       1.692601          -0.000000
           26              H      44.829260      24.867350      26.324604       0.117972       1.230844 0.90117109E+01  0.89194384E+02                                 1.756140                            1.648689      -0.994972       2.405300                    0.998144       3.272542       8.571874       0.547110       1.131101      -0.747127      -0.005727       0.037919       0.019005       0.042800       0.005125      -0.005991       0.005853      -0.026679      -0.020412      -0.016333      -0.002273       0.018606              1.806992       1.607071      -0.184336      -0.280268       2.046341       0.399790       1.767564           0.000000
           27              H      44.047292      20.925346      25.882586       0.121318       1.238154 0.90621968E+01  0.89980504E+02                                 1.778229                            1.665744      -0.992628       2.410363                    0.998071       3.271348       8.632793       0.537250       1.148192      -0.742999      -0.021268      -0.036538       0.010218       0.043494       0.006605      -0.006534       0.002850      -0.024202      -0.029926      -0.016467      -0.002355       0.018822              1.829568       1.853152       0.395324      -0.309729       2.007287      -0.209204       1.628266          -0.000000
           28              H      45.714860      20.797131      24.244521       0.131209       1.229960 0.91344238E+01  0.90776687E+02                                 1.769354                            1.672703      -0.926304       2.445421                    0.998522       3.217775       8.464269       0.536569       1.148650      -0.743753       0.004841      -0.034502      -0.013148       0.037238       0.004437      -0.011853       0.004941      -0.020870      -0.024079      -0.020370       0.004655       0.015716              1.795773       1.600293      -0.162197      -0.211629       2.105948       0.307341       1.681079          -0.000002
           29              H      39.014966      10.801084      19.677006       0.118565       1.228267 0.89564586E+01  0.88549111E+02                                 1.757917                            1.647263      -0.974794       2.416137                    0.998262       3.260584       8.547719       0.545303       1.136111      -0.745984       0.029972      -0.024083       0.019130       0.042944      -0.011595       0.010673      -0.002306       0.005230       0.025682      -0.017244      -0.000994       0.018238              1.813958       1.864316      -0.517078       0.150755       1.960347      -0.054471       1.617212          -0.000000
           30              H      37.994775      12.479525      20.959723       0.123796       1.213009 0.88975410E+01  0.87850768E+02                                 1.740970                            1.637282      -1.040662       2.378666                    0.998001       3.298328       8.650351       0.549063       1.129817      -0.746772       0.011478      -0.002280       0.034304       0.036245      -0.014620       0.011245       0.001581       0.002556       0.037094      -0.023127       0.003958       0.019169              1.808967       1.426901      -0.121327       0.066674       1.723462       0.349230       2.276539          -0.000001
           31              H      35.759233      13.526218      17.822265       0.131479       1.206917 0.88529810E+01  0.87241809E+02                                 1.742107                            1.642182      -0.915827       2.450152                    0.998750       3.188946       8.336854       0.544110       1.142310      -0.745229      -0.025375       0.018209      -0.016367       0.035261      -0.012753       0.009780       0.002179       0.002787       0.022662      -0.019206       0.004024       0.015182              1.772332       1.846031      -0.409374       0.195434       1.830672      -0.045327       1.640292           0.000002
           32              H      36.771348      11.871088      16.504879       0.122821       1.207500 0.86687949E+01  0.85060029E+02                                 1.743286                            1.624324      -0.930280       2.441594                    0.998576       3.221965       8.431313       0.546917       1.141347      -0.744675      -0.011874      -0.003290      -0.041684       0.043467      -0.008044       0.012275      -0.000247       0.001990       0.033261      -0.016408      -0.002126       0.018534              1.820339       1.488558      -0.060928       0.148131       1.584959       0.328515       2.387500           0.000002
           33              H      37.786161      14.785049      21.202400       0.090514       1.549918 0.13215043E+02  0.14481899E+03                                 2.101966                            2.033273      -1.251760       2.261537                    0.994030       3.839302      10.795664       0.476426       1.173151      -0.735817       0.035782       0.006193      -0.005141       0.036676       0.002476       0.003917       0.006610       0.025701       0.017538      -0.017699       0.004269       0.013431              2.186646       2.478983       0.061637      -0.254613       2.187517       0.219709       1.893439          -0.000000
           34              H      36.640801      14.046070      22.043100       0.091933       1.457638 0.11891464E+02  0.12664590E+03                                 2.008142                            1.922604      -1.060915       2.362889                    0.996316       3.641856      10.023968       0.493372       1.165670      -0.738597      -0.011233      -0.025961       0.024603       0.037490       0.009257       0.008172      -0.004210      -0.012145      -0.000198      -0.016256       0.005148       0.011108              2.099631       1.755583       0.064513      -0.372363       2.225163      -0.197817       2.318147           0.000000
           35              H      36.993428      15.943641      23.594495       0.091395       1.521371 0.12828869E+02  0.13944011E+03                                 2.075676                            2.004691      -1.224706       2.284268                    0.995126       3.753116      10.483535       0.479699       1.174729      -0.736142      -0.001977      -0.024487       0.027997       0.037247      -0.011240      -0.004356      -0.002960      -0.017596       0.021028      -0.018831       0.007873       0.010958              2.146932       1.785344       0.223304      -0.047191       2.283940      -0.245968       2.371511           0.000000
           36              H      37.924790      16.778198      22.589121       0.092725       1.446201 0.11994482E+02  0.12835065E+03                                 2.008991                            1.939311      -1.170304       2.301859                    0.995297       3.730175      10.378838       0.486793       1.175831      -0.735091       0.034596       0.010030      -0.011300       0.037751      -0.000933      -0.002788       0.000643      -0.000367      -0.050960      -0.017302       0.007653       0.009648              2.080243       2.336798       0.276902      -0.237619       1.802842       0.139984       2.101090          -0.000001
           37              H      38.595050      17.356329      24.625869       0.121455       1.203159 0.88823497E+01  0.87707086E+02                                 1.732573                            1.636554      -1.058411       2.368647                    0.997934       3.319734       8.721013       0.548574       1.130744      -0.746247       0.022869      -0.027830      -0.005160       0.036389      -0.015097       0.010362       0.008497       0.002684      -0.027744      -0.023210       0.003274       0.019936              1.783054       1.568698      -0.180044       0.039287       2.086842       0.438589       1.693622          -0.000000
           38              H      39.498150      18.678101      26.324604       0.116600       1.231108 0.90118242E+01  0.89167193E+02                                 1.753514                            1.646404      -0.980235       2.410816                    0.998275       3.275615       8.569582       0.548811       1.127953      -0.747888       0.036304      -0.014160       0.019153       0.043420      -0.014087       0.008336       0.002266       0.004646      -0.020355      -0.016506      -0.002171       0.018677              1.804197       2.092717      -0.097816       0.485187       1.555021       0.042668       1.764852           0.000000
           39              H      36.475258      21.326307      25.882586       0.120422       1.237976 0.90578300E+01  0.89901239E+02                                 1.775564                            1.663352      -0.986324       2.412144                    0.998077       3.272813       8.627074       0.538752       1.145448      -0.743651      -0.021060       0.037107       0.010441       0.043926      -0.013941       0.005843       0.004185       0.000745      -0.029310      -0.016523      -0.002368       0.018891              1.826772       1.623968      -0.263944      -0.026375       2.230512       0.372059       1.625836          -0.000000
           40              H      35.530435      19.946255      24.244521       0.131259       1.230717 0.91431103E+01  0.90898869E+02                                 1.771613                            1.674744      -0.930564       2.443767                    0.998447       3.217635       8.469911       0.535559       1.150361      -0.743359      -0.032582       0.012876      -0.013101       0.037403      -0.011296       0.010106       0.007886       0.002491      -0.023950      -0.020373       0.004710       0.015663              1.798109       2.122857      -0.138120       0.372576       1.588285       0.029732       1.683184          -0.000002
           41              H      16.764547       7.434879      19.677006       0.116461       1.231266 0.89787722E+01  0.88783849E+02                                 1.756584                            1.645947      -0.958138       2.421860                    0.998421       3.267991       8.554874       0.547448       1.131478      -0.747092      -0.036627      -0.014101       0.019121       0.043658       0.008216      -0.007543      -0.008191       0.017650       0.025573      -0.017397      -0.001145       0.018541              1.812573       2.382431       0.216948      -0.122797       1.439470      -0.103267       1.615818          -0.000000
           42              H      18.728217       7.479171      20.959723       0.123604       1.211728 0.88863291E+01  0.87709111E+02                                 1.739505                            1.636067      -1.039866       2.379231                    0.997998       3.296913       8.644052       0.549380       1.129564      -0.746842      -0.007759      -0.008609       0.034372       0.036273       0.008453      -0.004100      -0.010570       0.024344       0.036867      -0.023273       0.004210       0.019064              1.807314       1.752855      -0.067553       0.268481       1.395042      -0.231965       2.274043          -0.000001
           43              H      20.752448       8.891857      17.822265       0.131018       1.215812 0.89338998E+01  0.88261520E+02                                 1.753108                            1.651637      -0.929549       2.444296                    0.998579       3.196807       8.374706       0.541448       1.145036      -0.744601       0.028539       0.012830      -0.016470       0.035360       0.007630      -0.003028      -0.009553       0.020614       0.022375      -0.019152       0.003964       0.015188              1.783780       2.205400       0.213905      -0.138833       1.495942      -0.148155       1.649999           0.000002
           44              H      18.813004       8.842902      16.504879       0.122753       1.207867 0.86729637E+01  0.85106266E+02                                 1.742967                            1.624202      -0.931227       2.440704                    0.998551       3.223483       8.433964       0.547228       1.140628      -0.744835       0.002993       0.012083      -0.041526       0.043351       0.004787      -0.006595      -0.010530       0.013073       0.033215      -0.016428      -0.002253       0.018681              1.819885       1.613497      -0.011257       0.210369       1.459674      -0.292256       2.386484           0.000002
           45              H      20.829167       6.507075      21.202400       0.089261       1.544744 0.13152547E+02  0.14389482E+03                                 2.092357                            2.024419      -1.299495       2.246121                    0.994252       3.836327      10.761577       0.479125       1.168482      -0.736902      -0.012723      -0.034648      -0.005330       0.037293       0.009952       0.003809      -0.006755      -0.017220       0.017498      -0.017795       0.004279       0.013516              2.176223       2.196070       0.094871       0.314980       2.447617       0.110037       1.884981          -0.000000
           46              H      20.761872       7.868477      22.043100       0.091755       1.458033 0.11895845E+02  0.12671111E+03                                 2.009085                            1.923478      -1.061916       2.362760                    0.996305       3.641611      10.025808       0.493033       1.166300      -0.738457      -0.016783       0.022813       0.024494       0.037444      -0.009812      -0.007646      -0.005015      -0.009878      -0.000059      -0.016154       0.005150       0.011004              2.100635       2.053169      -0.235792       0.014757       1.929423       0.421419       2.319314           0.000000
           47              H      22.228905       6.614310      23.594495       0.091539       1.516666 0.12774494E+02  0.13866514E+03                                 2.068688                            1.998182      -1.216034       2.287674                    0.995156       3.748556      10.454843       0.481421       1.172082      -0.736752      -0.020006       0.014095       0.028264       0.037387      -0.002005      -0.000236       0.005146       0.028173       0.020660      -0.018696       0.007795       0.010901              2.139461       1.959296      -0.325902      -0.188873       2.096153       0.163540       2.362933           0.000000
           48              H      35.944971      28.702118      22.589121       0.092487       1.449203 0.12026261E+02  0.12878070E+03                                 2.012187                            1.942222      -1.242995       2.276543                    0.995205       3.733282      10.392386       0.486281       1.176247      -0.734998      -0.008715      -0.034892      -0.011299       0.037697       0.000318       0.001847       0.002178       0.001519      -0.051130      -0.017356       0.007810       0.009546              2.083623       1.699040       0.093257       0.240687       2.447457       0.135983       2.104372          -0.000001
           49              H      36.110518      27.832594      24.625869       0.122116       1.200361 0.88575292E+01  0.87395853E+02                                 1.729218                            1.633743      -1.052894       2.371226                    0.997982       3.316812       8.708419       0.549340       1.130021      -0.746409      -0.035240      -0.005682      -0.004914       0.036032       0.008661       0.002284      -0.013118       0.024996      -0.027570      -0.023155       0.003226       0.019929              1.779414       2.108134      -0.133802       0.358752       1.539653      -0.252525       1.690456          -0.000000
           50              H      36.803658      26.389602      26.324604       0.117146       1.232211 0.90223034E+01  0.89312048E+02                                 1.756130                            1.648600      -0.987918       2.407931                    0.998142       3.275280       8.575457       0.547733       1.129651      -0.747479      -0.030267      -0.023949       0.019166       0.043093       0.009029      -0.002114      -0.008301       0.021995      -0.020664      -0.016456      -0.002179       0.018635              1.807021       1.776874       0.282543      -0.206260       1.876611      -0.442741       1.767578           0.000000
           51              H      40.608517      27.683400      25.882586       0.121999       1.233423 0.90198897E+01  0.89457387E+02                                 1.773869                            1.661986      -0.991483       2.411496                    0.998104       3.265408       8.612685       0.537782       1.148378      -0.742955       0.041932      -0.000270       0.010263       0.043170       0.007196       0.000735      -0.007074       0.023910      -0.029787      -0.016509      -0.002461       0.018970              1.824968       2.304397      -0.130321       0.334550       1.545972      -0.162959       1.624534          -0.000000
           52              H      39.885767      29.191664      24.244521       0.131017       1.224172 0.90793045E+01  0.90067305E+02                                 1.761154                            1.665504      -0.913299       2.450640                    0.998637       3.213544       8.437855       0.538916       1.145698      -0.744439       0.027467       0.021849      -0.013065       0.037450       0.006745       0.001586      -0.012618       0.018229      -0.024069      -0.020246       0.004543       0.015703              1.787306       1.830290       0.297601      -0.158991       1.858099      -0.334270       1.673528          -0.000002
           53              H      25.555970      12.510608      23.658053       0.116460       1.231266 0.89787646E+01  0.88783753E+02                                 1.756583                            1.645946      -0.958138       2.421860                    0.998421       3.267991       8.554872       0.547448       1.131478      -0.747092       0.030526       0.024669      -0.019121       0.043658       0.011751      -0.010865      -0.002437       0.005406       0.025573      -0.017397      -0.001145       0.018541              1.812572       1.863092       0.516788      -0.150831       1.958806      -0.054711       1.615817          -0.000000
           54              H      24.535776      10.832168      22.375335       0.123604       1.211728 0.88863299E+01  0.87709120E+02                                 1.739505                            1.636067      -1.039866       2.379231                    0.997998       3.296913       8.644052       0.549380       1.129564      -0.746842       0.011335       0.002415      -0.034372       0.036273       0.014768      -0.011203       0.001735       0.002469       0.036867      -0.023273       0.004210       0.019064              1.807314       1.425993       0.121161      -0.066647       1.721904       0.348493       2.274043          -0.000001
           55              H      22.300239       9.785475      25.512793       0.131018       1.215812 0.89338929E+01  0.88261438E+02                                 1.753108                            1.651636      -0.929549       2.444296                    0.998579       3.196806       8.374704       0.541448       1.145037      -0.744601      -0.025381      -0.018300       0.016470       0.035360       0.012741      -0.009787       0.002154       0.002908       0.022375      -0.019152       0.003964       0.015188              1.783780       1.858554       0.414157      -0.197723       1.842787      -0.046155       1.649999           0.000002
           56              H      23.312357      11.440604      26.830179       0.122753       1.207867 0.86729614E+01  0.85106235E+02                                 1.742967                            1.624202      -0.931227       2.440704                    0.998551       3.223483       8.433963       0.547228       1.140628      -0.744835      -0.011960       0.003450       0.041526       0.043351       0.008054      -0.012417      -0.000446       0.001755       0.033215      -0.016428      -0.002253       0.018681              1.819884       1.488380       0.060979      -0.147917       1.584789       0.328313       2.386484           0.000002
           57              H      24.327162       8.526643      22.132659       0.089261       1.544744 0.13152542E+02  0.14389476E+03                                 2.092357                            2.024418      -1.299496       2.246121                    0.994252       3.836327      10.761575       0.479125       1.168482      -0.736902       0.036368      -0.006306       0.005330       0.037293      -0.002480      -0.003946       0.006676       0.025848       0.017498      -0.017795       0.004279       0.013516              2.176222       2.466890      -0.061487       0.252785       2.176795       0.217762       1.884981          -0.000000
           58              H      23.181800       9.265623      21.291959       0.091755       1.458033 0.11895846E+02  0.12671113E+03                                 2.009085                            1.923478      -1.061916       2.362760                    0.996305       3.641611      10.025809       0.493033       1.166301      -0.738457      -0.011366       0.025941      -0.024494       0.037444      -0.009183      -0.008166      -0.004114      -0.012055      -0.000059      -0.016154       0.005150       0.011004              2.100636       1.756158      -0.064313       0.372338       2.226436      -0.197929       2.319314           0.000000
           59              H      23.534424       7.368052      19.740564       0.091539       1.516666 0.12774489E+02  0.13866507E+03                                 2.068688                            1.998182      -1.216034       2.287674                    0.995156       3.748556      10.454844       0.481421       1.172082      -0.736752      -0.002203       0.024373      -0.028264       0.037387       0.011197       0.004338      -0.002777      -0.017560       0.020660      -0.018696       0.007795       0.010901              2.139461       1.779699      -0.222212       0.047194       2.275751      -0.245339       2.362933           0.000000
           60              H      24.465788       6.533494      20.745937       0.092487       1.449202 0.12026253E+02  0.12878059E+03                                 2.012186                            1.942222      -1.242995       2.276543                    0.995205       3.733282      10.392386       0.486281       1.176247      -0.734998       0.034575      -0.009899       0.011299       0.037697       0.000816       0.002810       0.000511      -0.000209      -0.051130      -0.017356       0.007810       0.009546              2.083623       2.341115      -0.277446       0.238108       1.805382       0.140449       2.104371          -0.000001
           61              H      25.136045       5.955364      18.709189       0.122116       1.200359 0.88575173E+01  0.87395714E+02                                 1.729217                            1.633743      -1.052894       2.371226                    0.997982       3.316811       8.708418       0.549340       1.130021      -0.746408       0.022541       0.027678       0.004914       0.036032       0.015154      -0.010219       0.008537       0.002503      -0.027570      -0.023155       0.003226       0.019929              1.779413       1.565897       0.179259      -0.039317       2.081887       0.436950       1.690455          -0.000000
           62              H      26.039142       4.633591      17.010455       0.117146       1.232210 0.90222929E+01  0.89311922E+02                                 1.756129                            1.648599      -0.987918       2.407931                    0.998142       3.275280       8.575457       0.547733       1.129651      -0.747479       0.035874       0.014238      -0.019166       0.043093       0.014038      -0.008246       0.002320       0.004641      -0.020664      -0.016456      -0.002179       0.018635              1.807020       2.096365       0.098084      -0.486555       1.557118       0.042744       1.767577           0.000000
           63              H      36.475251      25.297058      17.452473       0.121999       1.233423 0.90198886E+01  0.89457376E+02                                 1.773869                            1.661986      -0.991483       2.411496                    0.998104       3.265408       8.612686       0.537782       1.148378      -0.742955      -0.020732      -0.036449      -0.010263       0.043170       0.013951      -0.005759       0.004173       0.000510      -0.029787      -0.016509      -0.002461       0.018970              1.824968       1.622717       0.263247       0.026148       2.227653       0.371209       1.624534          -0.000000
           64              H      35.530431      26.677109      19.090538       0.131017       1.224173 0.90793178E+01  0.90067472E+02                                 1.761156                            1.665506      -0.913299       2.450640                    0.998637       3.213544       8.437857       0.538916       1.145699      -0.744439      -0.032655      -0.012863       0.013065       0.037450       0.011266      -0.010134       0.007683       0.002569      -0.024069      -0.020246       0.004543       0.015703              1.787308       2.108879       0.136758      -0.368983       1.579514       0.029445       1.673531          -0.000002
           65              H      30.223551      15.876814      23.658053       0.118299       1.226843 0.89431750E+01  0.88378766E+02                                 1.755921                            1.645537      -0.972511       2.416991                    0.998257       3.259717       8.541599       0.545878       1.135415      -0.746150      -0.036176       0.013790      -0.019083       0.043163      -0.008149       0.007382      -0.008103       0.017041       0.025894      -0.017149      -0.001145       0.018294              1.811848       2.380912      -0.216541       0.122306       1.439134      -0.103136       1.615499          -0.000000
           66              H      32.187218      15.832521      22.375335       0.124880       1.210895 0.88794658E+01  0.87644314E+02                                 1.740699                            1.637019      -1.050333       2.375424                    0.997947       3.293534       8.641736       0.548299       1.131754      -0.746311      -0.007728       0.008577      -0.033733       0.035653      -0.008507       0.004301      -0.010616       0.024330       0.036747      -0.023273       0.004031       0.019242              1.808673       1.754002       0.067677      -0.268904       1.395816      -0.232319       2.276201          -0.000001
           67              H      34.211454      14.419835      25.512793       0.131099       1.213543 0.89147377E+01  0.88025033E+02                                 1.750846                            1.649823      -0.928648       2.444832                    0.998635       3.194883       8.367451       0.541765       1.144979      -0.744609       0.028619      -0.013137       0.016402       0.035506      -0.007463       0.002961      -0.009438       0.020650       0.021960      -0.018989       0.004027       0.014962              1.781369       2.201685      -0.213200       0.138238       1.494305      -0.147795       1.648117           0.000002
           68              H      32.272013      14.468790      26.830179       0.121986       1.212130 0.87087402E+01  0.85546146E+02                                 1.747303                            1.627719      -0.931760       2.440094                    0.998568       3.228000       8.450434       0.546545       1.140866      -0.744789       0.002807      -0.011853       0.041925       0.043658      -0.004833       0.006569      -0.010597       0.013097       0.033388      -0.016512      -0.002237       0.018749              1.824704       1.616995       0.011363      -0.211336       1.462763      -0.293780       2.394353           0.000002
           69              H      34.288168      16.804618      22.132659       0.090208       1.545266 0.13161284E+02  0.14403865E+03                                 2.094489                            2.026467      -1.316018       2.239790                    0.994153       3.835536      10.767098       0.478314       1.170071      -0.736528      -0.012632       0.034126       0.005265       0.036768      -0.009785      -0.003809      -0.006721      -0.017432       0.017110      -0.017669       0.004182       0.013487              2.178504       2.198672      -0.095016      -0.315598       2.449947       0.109942       1.886893          -0.000000
           70              H      34.220872      15.443216      21.291959       0.091282       1.454524 0.11858726E+02  0.12619624E+03                                 2.004313                            1.919219      -1.055776       2.365057                    0.996428       3.638759      10.007816       0.494146       1.164776      -0.738820      -0.017083      -0.022860      -0.024747       0.037774       0.009753       0.007501      -0.004901      -0.009907      -0.000147      -0.015958       0.004985       0.010972              2.095415       2.048066       0.234837      -0.014713       1.924949       0.419829       2.313230           0.000000
           71              H      35.687901      16.697383      19.740564       0.091203       1.525936 0.12874942E+02  0.14006134E+03                                 2.079552                            2.008026      -1.230971       2.281525                    0.995160       3.757413      10.498822       0.479411       1.174424      -0.736216      -0.019967      -0.014223      -0.028229       0.037388       0.001880       0.000194       0.005168       0.028310       0.020937      -0.018796       0.007910       0.010886              2.151099       1.969451       0.328811       0.190556       2.107218       0.164779       2.376628           0.000000
           72              H      35.944969      17.921246      20.745937       0.090956       1.452320 0.12053587E+02  0.12910491E+03                                 2.011971                            1.941857      -1.230395       2.280438                    0.995272       3.738773      10.397983       0.487450       1.173139      -0.735722      -0.008753       0.035594       0.011455       0.038403      -0.000361      -0.001951       0.002191       0.001648      -0.051522      -0.017501       0.007795       0.009706              2.083442       1.698480      -0.093313      -0.240684       2.447800       0.136615       2.104045          -0.000001
           73              H      36.110513      18.790771      18.709189       0.122263       1.200898 0.88630988E+01  0.87480135E+02                                 1.731476                            1.635669      -1.063683       2.367048                    0.997907       3.315678       8.711970       0.548208       1.131974      -0.745953      -0.035233       0.005903       0.004903       0.036059      -0.008595      -0.002194      -0.013248       0.024690      -0.027451      -0.023161       0.003392       0.019769              1.781857       2.111506       0.134168      -0.359712       1.541467      -0.253091       1.692600          -0.000000
           74              H      36.803650      20.233762      17.010455       0.117972       1.230843 0.90117036E+01  0.89194293E+02                                 1.756139                            1.648688      -0.994973       2.405299                    0.998144       3.272542       8.571873       0.547110       1.131101      -0.747127      -0.029975       0.023919      -0.019005       0.042800      -0.008990       0.002073      -0.008114       0.022216      -0.020412      -0.016333      -0.002273       0.018606              1.806991       1.776884      -0.282377       0.206094       1.876526      -0.442613       1.767563           0.000000
           75              H      40.608510      18.939965      17.452473       0.121318       1.238154 0.90621930E+01  0.89980457E+02                                 1.778229                            1.665744      -0.992628       2.410363                    0.998071       3.271347       8.632790       0.537250       1.148192      -0.742999       0.042277       0.000149      -0.010218       0.043494      -0.007177      -0.000799      -0.007083       0.023540      -0.029926      -0.016467      -0.002355       0.018822              1.829568       2.311113       0.130921      -0.336041       1.549325      -0.163632       1.628266          -0.000000
           76              H      39.885763      17.431700      19.090538       0.131209       1.229960 0.91344231E+01  0.90776674E+02                                 1.769354                            1.672702      -0.926305       2.445421                    0.998522       3.217774       8.464265       0.536569       1.148649      -0.743753       0.027459      -0.021443       0.013148       0.037238      -0.006819      -0.001647      -0.012736       0.018120      -0.024079      -0.020370       0.004655       0.015716              1.795773       1.839067      -0.300053       0.160351       1.867173      -0.336947       1.681079          -0.000002
           77              H      24.974541      18.235955      23.658053       0.118565       1.228267 0.89564549E+01  0.88549058E+02                                 1.757916                            1.647262      -0.974794       2.416137                    0.998262       3.260584       8.547716       0.545303       1.136110      -0.745984       0.005870      -0.037997      -0.019130       0.042944      -0.003533       0.003339       0.010396      -0.022698       0.025682      -0.017244      -0.000994       0.018238              1.813957       1.488536      -0.300121       0.028204       2.336124       0.157793       1.617210          -0.000000
           78              H      24.031064      19.958687      22.375335       0.123796       1.213009 0.88975402E+01  0.87850747E+02                                 1.740969                            1.637281      -1.040662       2.378666                    0.998001       3.298328       8.650347       0.549064       1.129816      -0.746773      -0.003764      -0.011081      -0.034304       0.036245      -0.006203       0.006991       0.008948      -0.026600       0.037094      -0.023127       0.003958       0.019169              1.808966       1.544249      -0.189078       0.335778       1.606112      -0.116873       2.276537          -0.000001
           79              H      24.242373      22.418070      25.512793       0.131479       1.206918 0.88529860E+01  0.87241871E+02                                 1.742108                            1.642182      -0.915827       2.450152                    0.998750       3.188946       8.336855       0.544110       1.142311      -0.745229      -0.003082       0.031080       0.016367       0.035261      -0.005170       0.006777       0.007380      -0.023483       0.022662      -0.019206       0.004024       0.015182              1.772333       1.479984      -0.198036       0.058463       2.196721       0.191915       1.640292           0.000002
           80              H      25.169699      20.713987      26.830179       0.122821       1.207500 0.86687951E+01  0.85060034E+02                                 1.743286                            1.624324      -0.930280       2.441594                    0.998576       3.221965       8.431314       0.546917       1.141348      -0.744675       0.008786       0.008638       0.041684       0.043467      -0.003160       0.005923       0.010754      -0.014928       0.033261      -0.016408      -0.002127       0.018534              1.820340       1.508093      -0.072207       0.358568       1.565424      -0.035973       2.387501           0.000002
           81              H      22.138728      21.292115      22.132659       0.090514       1.549918 0.13215038E+02  0.14481892E+03                                 2.101966                            2.033272      -1.251760       2.261536                    0.994030       3.839302      10.795663       0.476426       1.173151      -0.735817      -0.023254      -0.027892       0.005141       0.036676       0.012367       0.007683       0.000087      -0.008562       0.017538      -0.017699       0.004269       0.013431              2.186646       2.313762       0.157027       0.062966       2.352737      -0.330357       1.893439          -0.000000
           82              H      23.351383      21.914536      21.291959       0.091934       1.457637 0.11891453E+02  0.12664577E+03                                 2.008143                            1.922604      -1.060918       2.362888                    0.996315       3.641855      10.023969       0.493372       1.165671      -0.738596       0.028099      -0.003253      -0.024603       0.037490      -0.000631       0.000440       0.009182       0.022105      -0.000198      -0.016256       0.005148       0.011108              2.099631       2.163639      -0.171078      -0.357497       1.817108      -0.223567       2.318147           0.000000
           83              H      21.531725      22.557937      19.740564       0.091395       1.521371 0.12828866E+02  0.13944007E+03                                 2.075676                            2.004691      -1.224706       2.284267                    0.995126       3.753116      10.483535       0.479699       1.174729      -0.736142       0.022195      -0.010531      -0.027997       0.037247      -0.013239      -0.004741      -0.002293      -0.010671       0.021028      -0.018831       0.007873       0.010958              2.146932       2.352679      -0.104247      -0.236610       1.716606       0.082116       2.371510           0.000000
           84              H      20.343296      22.168633      20.745937       0.092725       1.446201 0.11994483E+02  0.12835066E+03                                 2.008991                            1.939311      -1.170304       2.301859                    0.995297       3.730175      10.378838       0.486793       1.175831      -0.735091      -0.025984      -0.024946       0.011300       0.037751      -0.000626      -0.000837      -0.002736      -0.001432      -0.050960      -0.017302       0.007653       0.009648              2.080243       2.176136       0.369661       0.002420       1.963504      -0.275776       2.101090          -0.000001
           85              H      19.507491      21.877236      18.709189       0.121455       1.203159 0.88823488E+01  0.87707078E+02                                 1.732573                            1.636554      -1.058411       2.368647                    0.997934       3.319734       8.721014       0.548574       1.130744      -0.746247       0.012667      -0.033720       0.005160       0.036389      -0.006386       0.012540       0.004725      -0.027491      -0.027744      -0.023210       0.003274       0.019936              1.783054       1.801384      -0.314385       0.399473       1.854157      -0.185270       1.693622          -0.000000
           86              H      17.911252      21.756014      17.010455       0.116600       1.231108 0.90118258E+01  0.89167215E+02                                 1.753514                            1.646404      -0.980235       2.410816                    0.998275       3.275615       8.569583       0.548811       1.127954      -0.747887      -0.005890      -0.038520      -0.019153       0.043420      -0.005032       0.006130       0.006086      -0.026723      -0.020355      -0.016506      -0.002171       0.018677              1.804197       1.604734       0.183921       0.279544       2.043006       0.398850       1.764851           0.000000
           87              H      44.047284      25.698018      17.452473       0.120422       1.237976 0.90578298E+01  0.89901240E+02                                 1.775564                            1.663352      -0.986324       2.412144                    0.998077       3.272813       8.627075       0.538752       1.145448      -0.743651      -0.021606       0.036792      -0.010441       0.043926      -0.006648       0.006546       0.002968      -0.024519      -0.029310      -0.016523      -0.002368       0.018891              1.826772       1.850295      -0.394613       0.309026       2.004185      -0.208871       1.625837          -0.000000
           88              H      45.714856      25.826233      19.090538       0.131259       1.230717 0.91431146E+01  0.90898919E+02                                 1.771613                            1.674744      -0.930565       2.443767                    0.998447       3.217636       8.469913       0.535559       1.150360      -0.743359       0.005141       0.034655       0.013101       0.037403      -0.004569       0.011883       0.004809      -0.020811      -0.023950      -0.020373       0.004710       0.015663              1.798109       1.602313       0.162416       0.212037       2.108829       0.307795       1.683185          -0.000002
           89              H      28.861488       2.694834       9.213033       0.118299       1.226844 0.89431846E+01  0.88378886E+02                                 1.755922                            1.645538      -0.972512       2.416990                    0.998257       3.259718       8.541603       0.545877       1.135415      -0.746150      -0.006145      -0.038225      -0.019083       0.043163       0.003304      -0.003327       0.010445      -0.022635       0.025894      -0.017149      -0.001145       0.018295              1.811849       1.487050       0.299532      -0.028165       2.332999       0.157488       1.615499          -0.000000
           90              H      29.804962       4.417566       7.930316       0.124880       1.210894 0.88794591E+01  0.87644233E+02                                 1.740698                            1.637019      -1.050326       2.375427                    0.997947       3.293534       8.641736       0.548299       1.131754      -0.746311       0.003564      -0.010981      -0.033732       0.035653       0.006282      -0.007043       0.009033      -0.026899       0.036747      -0.023273       0.004031       0.019242              1.808673       1.543972       0.188938      -0.335646       1.605845      -0.116718       2.276201          -0.000001
           91              H      29.593659       6.876948      11.067774       0.131099       1.213542 0.89147279E+01  0.88024904E+02                                 1.750844                            1.649821      -0.928648       2.444832                    0.998635       3.194883       8.367447       0.541766       1.144978      -0.744609       0.002932       0.031354       0.016402       0.035506       0.005210      -0.006693       0.007283      -0.023252       0.021960      -0.018989       0.004027       0.014962              1.781367       1.486512       0.199705      -0.058875       2.209473       0.193614       1.648115           0.000002
           92              H      28.666335       5.172866      12.385160       0.121986       1.212130 0.87087384E+01  0.85546122E+02                                 1.747302                            1.627719      -0.931760       2.440094                    0.998568       3.228000       8.450433       0.546546       1.140866      -0.744789      -0.008862       0.008357       0.041925       0.043658       0.003255      -0.005893       0.010988      -0.014920       0.033388      -0.016512      -0.002237       0.018749              1.824703       1.511161       0.072466      -0.360088       1.568596      -0.036132       2.394353           0.000002
           93              H      31.697298       5.750993       7.687639       0.090208       1.545264 0.13161271E+02  0.14403846E+03                                 2.094488                            2.026466      -1.316018       2.239789                    0.994153       3.835535      10.767093       0.478314       1.170070      -0.736528       0.023238      -0.028003       0.005265       0.036768      -0.012441      -0.007725       0.000062      -0.008232       0.017110      -0.017669       0.004182       0.013487              2.178503       2.304842      -0.156313      -0.062587       2.343775      -0.328286       1.886891          -0.000000
           94              H      30.484641       6.373414       6.846939       0.091282       1.454525 0.11858737E+02  0.12619639E+03                                 2.004314                            1.919221      -1.055777       2.365056                    0.996428       3.638759      10.007818       0.494146       1.164777      -0.738820      -0.028339      -0.003364      -0.024747       0.037774       0.000587      -0.000494       0.008946       0.021846      -0.000147      -0.015958       0.004985       0.010972              2.095416       2.159104       0.170729       0.356226       1.813913      -0.222657       2.313232           0.000000
           95              H      32.304296       7.016816       5.295544       0.091203       1.525936 0.12874945E+02  0.14006138E+03                                 2.079552                            2.008027      -1.230971       2.281525                    0.995160       3.757413      10.498822       0.479411       1.174424      -0.736216      -0.022301      -0.010181      -0.028229       0.037388       0.013199       0.004573      -0.002416      -0.010898       0.020937      -0.018796       0.007910       0.010886              2.151099       2.357534       0.104750       0.237981       1.719134       0.082636       2.376630           0.000000
           96              H       6.574727       6.627511       6.300918       0.090956       1.452320 0.12053593E+02  0.12910498E+03                                 2.011971                            1.941857      -1.230394       2.280438                    0.995272       3.738773      10.397981       0.487450       1.173139      -0.735722       0.026449      -0.025377       0.011455       0.038403       0.000533       0.000922      -0.002785      -0.001450      -0.051522      -0.017501       0.007795       0.009706              2.083441       2.179658      -0.371121      -0.002030       1.966621      -0.276746       2.104045          -0.000001
           97              H       7.410529       6.336114       4.264170       0.122263       1.200898 0.88631042E+01  0.87480198E+02                                 1.731477                            1.635669      -1.063683       2.367048                    0.997907       3.315678       8.711969       0.548208       1.131974      -0.745953      -0.012505      -0.033464       0.004903       0.036059       0.006394      -0.012570       0.004724      -0.027231      -0.027450      -0.023161       0.003392       0.019769              1.781858       1.800170       0.313919      -0.399039       1.852804      -0.184975       1.692601          -0.000000
           98              H       9.006765       6.214893       2.565435       0.117972       1.230844 0.90117140E+01  0.89194426E+02                                 1.756141                            1.648690      -0.994972       2.405300                    0.998144       3.272542       8.571876       0.547109       1.131102      -0.747127       0.005727      -0.037919      -0.019005       0.042800       0.005125      -0.005991       0.005853      -0.026679      -0.020412      -0.016333      -0.002273       0.018606              1.806993       1.607072      -0.184336      -0.280268       2.046342       0.399790       1.767565           0.000000
           99              H       9.788733      10.156897       3.007453       0.121318       1.238154 0.90621955E+01  0.89980488E+02                                 1.778229                            1.665744      -0.992628       2.410363                    0.998071       3.271348       8.632793       0.537250       1.148192      -0.742999       0.021268       0.036538      -0.010218       0.043494       0.006605      -0.006534       0.002850      -0.024202      -0.029926      -0.016467      -0.002355       0.018822              1.829568       1.853152       0.395324      -0.309729       2.007287      -0.209204       1.628266          -0.000000
          100              H       8.121165      10.285112       4.645518       0.131209       1.229959 0.91344214E+01  0.90776655E+02                                 1.769354                            1.672702      -0.926304       2.445421                    0.998522       3.217775       8.464268       0.536569       1.148649      -0.743753      -0.004841       0.034502       0.013148       0.037238       0.004437      -0.011853       0.004941      -0.020870      -0.024079      -0.020370       0.004655       0.015716              1.795773       1.600292      -0.162197      -0.211628       2.105947       0.307341       1.681079          -0.000002
          101              H      14.821059      20.281159       9.213033       0.118565       1.228267 0.89564564E+01  0.88549083E+02                                 1.757916                            1.647262      -0.974794       2.416137                    0.998262       3.260584       8.547718       0.545303       1.136111      -0.745984      -0.029972       0.024083      -0.019130       0.042944      -0.011595       0.010673      -0.002306       0.005230       0.025682      -0.017244      -0.000994       0.018238              1.813958       1.864315      -0.517078       0.150755       1.960347      -0.054471       1.617211          -0.000000
          102              H      15.841250      18.602718       7.930316       0.123796       1.213009 0.88975383E+01  0.87850729E+02                                 1.740969                            1.637281      -1.040662       2.378667                    0.998001       3.298328       8.650349       0.549064       1.129817      -0.746772      -0.011478       0.002280      -0.034304       0.036245      -0.014620       0.011245       0.001581       0.002556       0.037094      -0.023127       0.003958       0.019169              1.808966       1.426900      -0.121326       0.066674       1.723461       0.349230       2.276538          -0.000001
          103              H      18.076792      17.556025      11.067774       0.131479       1.206917 0.88529803E+01  0.87241807E+02                                 1.742108                            1.642182      -0.915827       2.450152                    0.998750       3.188945       8.336854       0.544110       1.142311      -0.745228       0.025375      -0.018209       0.016367       0.035261      -0.012753       0.009780       0.002179       0.002787       0.022662      -0.019206       0.004024       0.015182              1.772333       1.846032      -0.409374       0.195434       1.830673      -0.045327       1.640292           0.000002
          104              H      17.064677      19.211155      12.385160       0.122821       1.207500 0.86687937E+01  0.85060014E+02                                 1.743286                            1.624324      -0.930280       2.441594                    0.998576       3.221965       8.431313       0.546917       1.141347      -0.744675       0.011874       0.003290       0.041684       0.043467      -0.008044       0.012275      -0.000247       0.001990       0.033261      -0.016408      -0.002126       0.018534              1.820339       1.488558      -0.060928       0.148131       1.584959       0.328515       2.387500           0.000002
          105              H      16.049864      16.297194       7.687639       0.090514       1.549918 0.13215042E+02  0.14481898E+03                                 2.101966                            2.033273      -1.251760       2.261537                    0.994030       3.839302      10.795663       0.476426       1.173151      -0.735817      -0.035782      -0.006193       0.005141       0.036676       0.002476       0.003917       0.006610       0.025701       0.017538      -0.017699       0.004269       0.013431              2.186646       2.478983       0.061637      -0.254613       2.187516       0.219709       1.893439          -0.000000
          106              H      17.195224      17.036173       6.846939       0.091933       1.457638 0.11891463E+02  0.12664589E+03                                 2.008143                            1.922604      -1.060915       2.362889                    0.996316       3.641855      10.023967       0.493372       1.165671      -0.738597       0.011233       0.025961      -0.024603       0.037490       0.009257       0.008172      -0.004210      -0.012145      -0.000198      -0.016256       0.005148       0.011108              2.099632       1.755584       0.064513      -0.372363       2.225164      -0.197817       2.318148           0.000000
          107              H      16.842597      15.138602       5.295544       0.091395       1.521371 0.12828869E+02  0.13944011E+03                                 2.075676                            2.004691      -1.224706       2.284267                    0.995126       3.753116      10.483535       0.479699       1.174729      -0.736142       0.001977       0.024487      -0.027997       0.037247      -0.011240      -0.004356      -0.002960      -0.017596       0.021028      -0.018831       0.007873       0.010958              2.146932       1.785344       0.223304      -0.047191       2.283940      -0.245968       2.371511           0.000000
          108              H      15.911235      14.304045       6.300918       0.092725       1.446201 0.11994482E+02  0.12835065E+03                                 2.008991                            1.939311      -1.170304       2.301859                    0.995297       3.730175      10.378838       0.486793       1.175831      -0.735091      -0.034596      -0.010030       0.011300       0.037751      -0.000933      -0.002788       0.000643      -0.000367      -0.050960      -0.017302       0.007653       0.009648              2.080243       2.336798       0.276902      -0.237619       1.802842       0.139984       2.101090          -0.000001
          109              H      15.240975      13.725914       4.264170       0.121455       1.203159 0.88823497E+01  0.87707087E+02                                 1.732573                            1.636554      -1.058411       2.368647                    0.997934       3.319734       8.721013       0.548574       1.130744      -0.746247      -0.022869       0.027830       0.005160       0.036389      -0.015097       0.010362       0.008497       0.002684      -0.027744      -0.023210       0.003274       0.019936              1.783054       1.568699      -0.180044       0.039287       2.086842       0.438589       1.693622          -0.000000
          110              H      14.337875      12.404142       2.565435       0.116600       1.231108 0.90118242E+01  0.89167193E+02                                 1.753514                            1.646404      -0.980235       2.410816                    0.998275       3.275615       8.569582       0.548811       1.127953      -0.747888      -0.036304       0.014160      -0.019153       0.043420      -0.014087       0.008336       0.002266       0.004646      -0.020355      -0.016506      -0.002171       0.018677              1.804197       2.092717      -0.097816       0.485187       1.555021       0.042668       1.764852           0.000000
          111              H      17.360767       9.755936       3.007453       0.120422       1.237976 0.90578300E+01  0.89901239E+02                                 1.775564                            1.663352      -0.986324       2.412144                    0.998077       3.272813       8.627074       0.538752       1.145448      -0.743651       0.021060      -0.037107      -0.010441       0.043926      -0.013941       0.005843       0.004185       0.000745      -0.029310      -0.016523      -0.002368       0.018891              1.826772       1.623968      -0.263944      -0.026375       2.230512       0.372059       1.625836          -0.000000
          112              H      18.305590      11.135988       4.645518       0.131259       1.230717 0.91431115E+01  0.90898884E+02                                 1.771613                            1.674744      -0.930565       2.443767                    0.998447       3.217635       8.469911       0.535559       1.150361      -0.743359       0.032582      -0.012876       0.013101       0.037403      -0.011296       0.010106       0.007886       0.002491      -0.023950      -0.020373       0.004710       0.015663              1.798109       2.122857      -0.138120       0.372576       1.588286       0.029732       1.683184          -0.000002
          113              H      37.071478      23.647364       9.213033       0.116461       1.231267 0.89787762E+01  0.88783906E+02                                 1.756585                            1.645948      -0.958138       2.421860                    0.998421       3.267991       8.554877       0.547448       1.131479      -0.747092       0.036627       0.014101      -0.019121       0.043658       0.008216      -0.007543      -0.008191       0.017650       0.025573      -0.017397      -0.001145       0.018541              1.812574       2.382433       0.216948      -0.122797       1.439471      -0.103267       1.615819          -0.000000
          114              H      35.107808      23.603072       7.930316       0.123604       1.211728 0.88863330E+01  0.87709164E+02                                 1.739506                            1.636067      -1.039867       2.379231                    0.997998       3.296913       8.644054       0.549380       1.129564      -0.746842       0.007759       0.008609      -0.034372       0.036273       0.008453      -0.004099      -0.010570       0.024344       0.036867      -0.023273       0.004210       0.019064              1.807315       1.752856      -0.067553       0.268481       1.395043      -0.231966       2.274045          -0.000001
          115              H      33.083577      22.190386      11.067774       0.131018       1.215812 0.89338970E+01  0.88261487E+02                                 1.753108                            1.651637      -0.929548       2.444296                    0.998579       3.196806       8.374704       0.541448       1.145036      -0.744601      -0.028539      -0.012830       0.016470       0.035360       0.007630      -0.003028      -0.009553       0.020614       0.022375      -0.019152       0.003964       0.015188              1.783780       2.205400       0.213905      -0.138833       1.495942      -0.148155       1.649999           0.000002
          116              H      35.023021      22.239341      12.385160       0.122754       1.207867 0.86729611E+01  0.85106232E+02                                 1.742967                            1.624202      -0.931227       2.440704                    0.998551       3.223483       8.433963       0.547228       1.140627      -0.744835      -0.002993      -0.012083       0.041526       0.043351       0.004787      -0.006595      -0.010530       0.013073       0.033215      -0.016428      -0.002253       0.018681              1.819884       1.613496      -0.011257       0.210369       1.459673      -0.292256       2.386483           0.000002
          117              H      33.006858      24.575168       7.687639       0.089261       1.544744 0.13152544E+02  0.14389479E+03                                 2.092357                            2.024418      -1.299495       2.246121                    0.994252       3.836327      10.761576       0.479125       1.168482      -0.736902       0.012723       0.034648       0.005330       0.037293       0.009952       0.003809      -0.006755      -0.017220       0.017498      -0.017795       0.004279       0.013516              2.176222       2.196069       0.094871       0.314980       2.447616       0.110037       1.884981          -0.000000
          118              H      33.074153      23.213766       6.846939       0.091755       1.458033 0.11895847E+02  0.12671115E+03                                 2.009086                            1.923478      -1.061916       2.362760                    0.996305       3.641611      10.025809       0.493033       1.166301      -0.738457       0.016783      -0.022813      -0.024494       0.037444      -0.009812      -0.007646      -0.005015      -0.009878      -0.000059      -0.016154       0.005150       0.011004              2.100636       2.053169      -0.235792       0.014757       1.929423       0.421419       2.319315           0.000000
          119              H      31.607120      24.467933       5.295544       0.091539       1.516667 0.12774497E+02  0.13866519E+03                                 2.068689                            1.998183      -1.216034       2.287674                    0.995156       3.748556      10.454845       0.481420       1.172082      -0.736752       0.020006      -0.014095      -0.028264       0.037387      -0.002005      -0.000236       0.005146       0.028173       0.020660      -0.018696       0.007795       0.010901              2.139461       1.959297      -0.325903      -0.188873       2.096153       0.163540       2.362934           0.000000
          120              H      17.891054       2.380125       6.300918       0.092487       1.449203 0.12026261E+02  0.12878070E+03                                 2.012187                            1.942222      -1.242995       2.276543                    0.995205       3.733282      10.392386       0.486281       1.176247      -0.734998       0.008715       0.034892       0.011299       0.037697       0.000318       0.001847       0.002178       0.001519      -0.051130      -0.017356       0.007810       0.009546              2.083623       1.699040       0.093257       0.240687       2.447457       0.135983       2.104372          -0.000001
          121              H      17.725507       3.249649       4.264170       0.122116       1.200361 0.88575292E+01  0.87395853E+02                                 1.729218                            1.633743      -1.052894       2.371226                    0.997982       3.316812       8.708419       0.549340       1.130021      -0.746409       0.035240       0.005682       0.004914       0.036032       0.008661       0.002284      -0.013118       0.024996      -0.027570      -0.023155       0.003226       0.019929              1.779414       2.108134      -0.133802       0.358752       1.539653      -0.252525       1.690456          -0.000000
          122              H      17.032367       4.692641       2.565435       0.117146       1.232211 0.90223043E+01  0.89312062E+02                                 1.756130                            1.648600      -0.987918       2.407931                    0.998142       3.275280       8.575458       0.547733       1.129652      -0.747479       0.030267       0.023949      -0.019166       0.043093       0.009029      -0.002114      -0.008301       0.021995      -0.020664      -0.016456      -0.002179       0.018635              1.807021       1.776874       0.282543      -0.206260       1.876611      -0.442741       1.767579           0.000000
          123              H      13.227508       3.398843       3.007453       0.121999       1.233423 0.90198897E+01  0.89457387E+02                                 1.773869                            1.661986      -0.991483       2.411496                    0.998104       3.265408       8.612685       0.537782       1.148378      -0.742955      -0.041932       0.000270      -0.010263       0.043170       0.007196       0.000735      -0.007074       0.023910      -0.029787      -0.016509      -0.002461       0.018970              1.824967       2.304397      -0.130321       0.334550       1.545972      -0.162959       1.624534          -0.000000
          124              H      13.950258       1.890579       4.645518       0.131017       1.224172 0.90793041E+01  0.90067304E+02                                 1.761154                            1.665505      -0.913299       2.450641                    0.998637       3.213543       8.437854       0.538916       1.145699      -0.744439      -0.027467      -0.021849       0.013065       0.037450       0.006745       0.001586      -0.012618       0.018229      -0.024069      -0.020246       0.004543       0.015703              1.787306       1.830290       0.297601      -0.158991       1.858100      -0.334270       1.673529          -0.000002
          125              H      28.280055      18.571635       5.231986       0.116460       1.231266 0.89787686E+01  0.88783809E+02                                 1.756584                            1.645947      -0.958138       2.421860                    0.998421       3.267991       8.554875       0.547448       1.131479      -0.747092      -0.030526      -0.024669       0.019121       0.043658       0.011751      -0.010865      -0.002437       0.005406       0.025573      -0.017397      -0.001145       0.018541              1.812573       1.863094       0.516788      -0.150831       1.958807      -0.054711       1.615818          -0.000000
          126              H      29.300249      20.250075       6.514704       0.123604       1.211728 0.88863286E+01  0.87709109E+02                                 1.739506                            1.636067      -1.039866       2.379231                    0.997998       3.296912       8.644051       0.549380       1.129565      -0.746842      -0.011335      -0.002415       0.034372       0.036273       0.014768      -0.011203       0.001735       0.002469       0.036867      -0.023273       0.004210       0.019064              1.807314       1.425993       0.121161      -0.066647       1.721905       0.348493       2.274044          -0.000001
          127              H      31.535786      21.296768       3.377246       0.131018       1.215812 0.89338894E+01  0.88261391E+02                                 1.753107                            1.651636      -0.929548       2.444296                    0.998579       3.196806       8.374702       0.541448       1.145036      -0.744601       0.025381       0.018300      -0.016470       0.035360       0.012741      -0.009787       0.002154       0.002908       0.022375      -0.019152       0.003964       0.015188              1.783779       1.858554       0.414157      -0.197723       1.842786      -0.046155       1.649998           0.000002
          128              H      30.523668      19.641639       2.059860       0.122754       1.207867 0.86729600E+01  0.85106215E+02                                 1.742966                            1.624201      -0.931227       2.440704                    0.998551       3.223483       8.433962       0.547228       1.140627      -0.744835       0.011960      -0.003450      -0.041526       0.043351       0.008054      -0.012417      -0.000446       0.001755       0.033215      -0.016428      -0.002253       0.018681              1.819884       1.488380       0.060979      -0.147917       1.584789       0.328313       2.386482           0.000002
          129              H      29.508863      22.555600       6.757380       0.089261       1.544744 0.13152541E+02  0.14389473E+03                                 2.092357                            2.024418      -1.299495       2.246121                    0.994252       3.836327      10.761575       0.479125       1.168482      -0.736902      -0.036368       0.006306      -0.005330       0.037293      -0.002480      -0.003946       0.006676       0.025848       0.017498      -0.017795       0.004279       0.013516              2.176222       2.466890      -0.061487       0.252785       2.176794       0.217762       1.884981          -0.000000
          130              H      30.654225      21.816620       7.598080       0.091755       1.458032 0.11895842E+02  0.12671108E+03                                 2.009086                            1.923478      -1.061916       2.362760                    0.996305       3.641610      10.025807       0.493033       1.166301      -0.738457       0.011366      -0.025941       0.024494       0.037444      -0.009183      -0.008166      -0.004114      -0.012055      -0.000059      -0.016154       0.005150       0.011004              2.100636       1.756158      -0.064313       0.372338       2.226436      -0.197929       2.319314           0.000000
          131              H      30.301601      23.714191       9.149475       0.091539       1.516666 0.12774490E+02  0.13866509E+03                                 2.068689                            1.998183      -1.216034       2.287674                    0.995156       3.748556      10.454845       0.481420       1.172082      -0.736752       0.002203      -0.024373       0.028264       0.037387       0.011197       0.004338      -0.002777      -0.017560       0.020660      -0.018696       0.007795       0.010901              2.139461       1.779699      -0.222213       0.047194       2.275751      -0.245339       2.362933           0.000000
          132              H      29.370237      24.548749       8.144102       0.092487       1.449203 0.12026255E+02  0.12878063E+03                                 2.012187                            1.942222      -1.242995       2.276543                    0.995205       3.733282      10.392387       0.486281       1.176247      -0.734998      -0.034575       0.009899      -0.011299       0.037697       0.000816       0.002810       0.000511      -0.000209      -0.051130      -0.017356       0.007810       0.009546              2.083623       2.341115      -0.277446       0.238108       1.805382       0.140449       2.104372          -0.000001
          133              H      28.699980      25.126879      10.180850       0.122116       1.200359 0.88575207E+01  0.87395753E+02                                 1.729217                            1.633743      -1.052894       2.371226                    0.997982       3.316812       8.708420       0.549340       1.130021      -0.746408      -0.022541      -0.027678      -0.004914       0.036032       0.015154      -0.010219       0.008537       0.002503      -0.027570      -0.023155       0.003226       0.019929              1.779413       1.565897       0.179259      -0.039317       2.081887       0.436950       1.690455          -0.000000
          134              H      27.796883      26.448652      11.879584       0.117146       1.232210 0.90222938E+01  0.89311936E+02                                 1.756129                            1.648599      -0.987918       2.407931                    0.998142       3.275280       8.575458       0.547733       1.129652      -0.747479      -0.035874      -0.014238       0.019166       0.043093       0.014038      -0.008246       0.002320       0.004641      -0.020664      -0.016456      -0.002179       0.018635              1.807020       2.096365       0.098084      -0.486555       1.557118       0.042744       1.767577           0.000000
          135              H      17.360774       5.785185      11.437566       0.121999       1.233423 0.90198886E+01  0.89457376E+02                                 1.773869                            1.661986      -0.991483       2.411496                    0.998104       3.265408       8.612686       0.537782       1.148378      -0.742955       0.020732       0.036449       0.010263       0.043170       0.013951      -0.005759       0.004173       0.000510      -0.029787      -0.016509      -0.002461       0.018970              1.824968       1.622717       0.263247       0.026148       2.227653       0.371209       1.624534          -0.000000
          136              H      18.305594       4.405134       9.799501       0.131017       1.224173 0.90793154E+01  0.90067440E+02                                 1.761155                            1.665506      -0.913299       2.450640                    0.998637       3.213544       8.437856       0.538916       1.145698      -0.744439       0.032655       0.012863      -0.013065       0.037450       0.011266      -0.010134       0.007683       0.002569      -0.024069      -0.020246       0.004543       0.015703              1.787307       2.108878       0.136758      -0.368983       1.579513       0.029445       1.673530          -0.000002
          137              H      23.612474      15.205429       5.231986       0.118299       1.226843 0.89431740E+01  0.88378753E+02                                 1.755921                            1.645536      -0.972511       2.416991                    0.998257       3.259717       8.541598       0.545878       1.135415      -0.746150       0.036176      -0.013790       0.019083       0.043163      -0.008149       0.007382      -0.008103       0.017041       0.025894      -0.017149      -0.001145       0.018294              1.811848       2.380911      -0.216541       0.122306       1.439134      -0.103136       1.615498          -0.000000
          138              H      21.648807      15.249722       6.514704       0.124880       1.210895 0.88794658E+01  0.87644314E+02                                 1.740699                            1.637019      -1.050333       2.375424                    0.997947       3.293534       8.641736       0.548299       1.131754      -0.746311       0.007728      -0.008577       0.033733       0.035653      -0.008507       0.004301      -0.010616       0.024330       0.036747      -0.023273       0.004031       0.019242              1.808673       1.754002       0.067677      -0.268904       1.395816      -0.232319       2.276201          -0.000001
          139              H      19.624571      16.662408       3.377246       0.131099       1.213542 0.89147306E+01  0.88024940E+02                                 1.750845                            1.649822      -0.928648       2.444832                    0.998635       3.194883       8.367448       0.541766       1.144978      -0.744609      -0.028619       0.013137      -0.016402       0.035506      -0.007463       0.002961      -0.009438       0.020650       0.021960      -0.018989       0.004027       0.014962              1.781367       2.201683      -0.213200       0.138238       1.494304      -0.147795       1.648116           0.000002
          140              H      21.564012      16.613453       2.059860       0.121986       1.212130 0.87087381E+01  0.85546118E+02                                 1.747302                            1.627719      -0.931760       2.440094                    0.998568       3.228000       8.450433       0.546546       1.140866      -0.744789      -0.002807       0.011853      -0.041925       0.043658      -0.004833       0.006569      -0.010597       0.013097       0.033388      -0.016512      -0.002237       0.018749              1.824703       1.616995       0.011363      -0.211336       1.462763      -0.293780       2.394352           0.000002
          141              H      19.547857      14.277625       6.757380       0.090208       1.545266 0.13161284E+02  0.14403863E+03                                 2.094489                            2.026467      -1.316018       2.239789                    0.994153       3.835536      10.767097       0.478314       1.170070      -0.736528       0.012632      -0.034126      -0.005265       0.036768      -0.009785      -0.003809      -0.006721      -0.017432       0.017110      -0.017669       0.004182       0.013487              2.178504       2.198672      -0.095016      -0.315598       2.449947       0.109942       1.886892          -0.000000
          142              H      19.615153      15.639027       7.598080       0.091282       1.454524 0.11858725E+02  0.12619624E+03                                 2.004314                            1.919220      -1.055776       2.365057                    0.996428       3.638758      10.007815       0.494146       1.164777      -0.738820       0.017083       0.022860       0.024747       0.037774       0.009753       0.007501      -0.004901      -0.009907      -0.000147      -0.015958       0.004985       0.010972              2.095416       2.048066       0.234837      -0.014713       1.924950       0.419829       2.313231           0.000000
          143              H      18.148124      14.384860       9.149475       0.091203       1.525936 0.12874942E+02  0.14006134E+03                                 2.079552                            2.008026      -1.230971       2.281525                    0.995160       3.757413      10.498822       0.479411       1.174424      -0.736216       0.019967       0.014223       0.028229       0.037388       0.001880       0.000194       0.005168       0.028310       0.020937      -0.018796       0.007910       0.010886              2.151099       1.969451       0.328811       0.190556       2.107218       0.164779       2.376628           0.000000
          144              H      17.891056      13.160997       8.144102       0.090956       1.452320 0.12053584E+02  0.12910487E+03                                 2.011971                            1.941857      -1.230394       2.280438                    0.995272       3.738773      10.397981       0.487450       1.173139      -0.735722       0.008753      -0.035594      -0.011455       0.038403      -0.000361      -0.001951       0.002191       0.001648      -0.051522      -0.017501       0.007795       0.009706              2.083441       1.698480      -0.093313      -0.240684       2.447799       0.136615       2.104044          -0.000001
          145              H      17.725512      12.291472      10.180850       0.122263       1.200897 0.88630962E+01  0.87480099E+02                                 1.731475                            1.635668      -1.063683       2.367048                    0.997907       3.315678       8.711968       0.548209       1.131974      -0.745953       0.035233      -0.005903      -0.004903       0.036059      -0.008595      -0.002194      -0.013248       0.024690      -0.027450      -0.023161       0.003392       0.019769              1.781857       2.111505       0.134168      -0.359711       1.541466      -0.253091       1.692599          -0.000000
          146              H      17.032375      10.848481      11.879584       0.117972       1.230843 0.90117027E+01  0.89194286E+02                                 1.756140                            1.648689      -0.994973       2.405300                    0.998144       3.272541       8.571872       0.547110       1.131102      -0.747127       0.029975      -0.023919       0.019005       0.042800      -0.008990       0.002073      -0.008114       0.022216      -0.020412      -0.016333      -0.002273       0.018606              1.806991       1.776884      -0.282377       0.206094       1.876526      -0.442614       1.767563           0.000000
          147              H      13.227515      12.142278      11.437566       0.121318       1.238154 0.90621961E+01  0.89980493E+02                                 1.778229                            1.665744      -0.992628       2.410363                    0.998071       3.271348       8.632792       0.537250       1.148192      -0.742999      -0.042277      -0.000149       0.010218       0.043494      -0.007177      -0.000799      -0.007083       0.023540      -0.029926      -0.016467      -0.002355       0.018822              1.829568       2.311113       0.130921      -0.336041       1.549325      -0.163632       1.628266          -0.000000
          148              H      13.950262      13.650543       9.799501       0.131209       1.229960 0.91344270E+01  0.90776723E+02                                 1.769354                            1.672703      -0.926305       2.445421                    0.998522       3.217775       8.464268       0.536569       1.148649      -0.743753      -0.027459       0.021443      -0.013148       0.037238      -0.006819      -0.001647      -0.012736       0.018120      -0.024079      -0.020370       0.004655       0.015716              1.795773       1.839067      -0.300054       0.160351       1.867174      -0.336947       1.681079          -0.000002
          149              H      28.861484      12.846288       5.231986       0.118565       1.228267 0.89564570E+01  0.88549087E+02                                 1.757916                            1.647262      -0.974794       2.416137                    0.998262       3.260584       8.547717       0.545303       1.136110      -0.745984      -0.005870       0.037997       0.019130       0.042944      -0.003533       0.003339       0.010396      -0.022698       0.025682      -0.017244      -0.000994       0.018238              1.813957       1.488536      -0.300121       0.028204       2.336125       0.157793       1.617211          -0.000000
          150              H      29.804961      11.123556       6.514704       0.123796       1.213009 0.88975410E+01  0.87850759E+02                                 1.740969                            1.637281      -1.040662       2.378666                    0.998001       3.298328       8.650348       0.549064       1.129816      -0.746772       0.003764       0.011081       0.034304       0.036245      -0.006203       0.006991       0.008948      -0.026600       0.037094      -0.023127       0.003958       0.019169              1.808966       1.544249      -0.189078       0.335778       1.606112      -0.116873       2.276537          -0.000001
          151              H      29.593652       8.664173       3.377246       0.131479       1.206918 0.88529860E+01  0.87241871E+02                                 1.742108                            1.642182      -0.915827       2.450152                    0.998750       3.188946       8.336855       0.544110       1.142311      -0.745229       0.003082      -0.031080      -0.016367       0.035261      -0.005170       0.006777       0.007380      -0.023483       0.022662      -0.019206       0.004024       0.015182              1.772333       1.479984      -0.198036       0.058463       2.196721       0.191915       1.640292           0.000002
          152              H      28.666326      10.368256       2.059860       0.122821       1.207500 0.86687930E+01  0.85060007E+02                                 1.743286                            1.624324      -0.930280       2.441594                    0.998576       3.221965       8.431313       0.546917       1.141347      -0.744675      -0.008786      -0.008638      -0.041684       0.043467      -0.003160       0.005923       0.010754      -0.014928       0.033261      -0.016408      -0.002127       0.018534              1.820339       1.508093      -0.072207       0.358568       1.565423      -0.035973       2.387501           0.000002
          153              H      31.697297       9.790128       6.757380       0.090514       1.549918 0.13215038E+02  0.14481892E+03                                 2.101966                            2.033272      -1.251760       2.261536                    0.994030       3.839302      10.795663       0.476426       1.173151      -0.735817       0.023254       0.027892      -0.005141       0.036676       0.012367       0.007683       0.000087      -0.008562       0.017538      -0.017699       0.004269       0.013431              2.186646       2.313762       0.157027       0.062966       2.352737      -0.330357       1.893439          -0.000000
          154              H      30.484642       9.167707       7.598080       0.091934       1.457637 0.11891456E+02  0.12664580E+03                                 2.008142                            1.922604      -1.060918       2.362888                    0.996315       3.641856      10.023970       0.493372       1.165670      -0.738597      -0.028099       0.003253       0.024603       0.037490      -0.000631       0.000440       0.009182       0.022105      -0.000198      -0.016256       0.005148       0.011108              2.099631       2.163639      -0.171078      -0.357497       1.817108      -0.223567       2.318146           0.000000
          155              H      32.304300       8.524306       9.149475       0.091395       1.521371 0.12828865E+02  0.13944005E+03                                 2.075675                            2.004690      -1.224706       2.284267                    0.995126       3.753116      10.483534       0.479699       1.174729      -0.736142      -0.022195       0.010531       0.027997       0.037247      -0.013239      -0.004741      -0.002293      -0.010671       0.021028      -0.018831       0.007873       0.010958              2.146931       2.352678      -0.104247      -0.236610       1.716606       0.082116       2.371509           0.000000
          156              H      33.492729       8.913610       8.144102       0.092725       1.446201 0.11994484E+02  0.12835068E+03                                 2.008991                            1.939312      -1.170304       2.301859                    0.995297       3.730175      10.378838       0.486793       1.175831      -0.735091       0.025984       0.024946      -0.011300       0.037751      -0.000626      -0.000837      -0.002736      -0.001432      -0.050960      -0.017302       0.007653       0.009648              2.080244       2.176136       0.369661       0.002420       1.963505      -0.275776       2.101090          -0.000001
          157              H      34.328534       9.205007      10.180850       0.121455       1.203159 0.88823488E+01  0.87707078E+02                                 1.732573                            1.636554      -1.058411       2.368647                    0.997934       3.319734       8.721014       0.548574       1.130744      -0.746247      -0.012667       0.033720      -0.005160       0.036389      -0.006386       0.012540       0.004725      -0.027491      -0.027744      -0.023210       0.003274       0.019936              1.783054       1.801384      -0.314385       0.399473       1.854157      -0.185270       1.693622          -0.000000
          158              H      35.924773       9.326229      11.879584       0.116600       1.231108 0.90118271E+01  0.89167230E+02                                 1.753514                            1.646404      -0.980235       2.410817                    0.998275       3.275615       8.569583       0.548811       1.127954      -0.747887       0.005890       0.038520       0.019153       0.043420      -0.005032       0.006130       0.006086      -0.026723      -0.020355      -0.016506      -0.002171       0.018677              1.804197       1.604734       0.183921       0.279544       2.043006       0.398850       1.764852           0.000000
          159              H       9.788741       5.384225      11.437566       0.120422       1.237976 0.90578311E+01  0.89901255E+02                                 1.775564                            1.663352      -0.986324       2.412144                    0.998077       3.272813       8.627075       0.538752       1.145448      -0.743651       0.021606      -0.036792       0.010441       0.043926      -0.006648       0.006546       0.002968      -0.024519      -0.029310      -0.016523      -0.002368       0.018891              1.826772       1.850295      -0.394613       0.309026       2.004185      -0.208871       1.625837          -0.000000
          160              H       8.121169       5.256010       9.799501       0.131259       1.230717 0.91431117E+01  0.90898887E+02                                 1.771613                            1.674744      -0.930565       2.443767                    0.998447       3.217635       8.469911       0.535559       1.150361      -0.743359      -0.005141      -0.034655      -0.013101       0.037403      -0.004569       0.011883       0.004809      -0.020811      -0.023950      -0.020373       0.004710       0.015663              1.798109       1.602313       0.162416       0.212037       2.108829       0.307795       1.683185          -0.000002
          161              C      12.286736       5.115366      17.143638       0.589313      28.052023 0.27496624E+03  0.57932772E+04                                 8.480811                            5.823108       0.044076       2.058327                    0.999492      22.527956      62.301791       0.628636       0.462447      -1.031592       0.024074       0.046085      -0.037108       0.063878      -0.060385       0.015362       0.027352       0.114291      -0.116125      -0.084886      -0.017686       0.102572             11.906214       7.458397       5.217462      -3.118410      15.051859      -4.688794      13.208385           0.000001
          162              C      25.157982      27.322298      17.965271      -0.055510      42.071339 0.44295113E+03  0.10384888E+05                                10.512514                            6.961593      -0.066753       1.978222                    0.999175      27.664708      77.512325       0.636748       0.410292      -1.076138      -0.023858      -0.033792       0.020692       0.046252       0.006476       0.001289       0.002062      -0.015769       0.028576      -0.014977       0.004352       0.010625             15.798620      10.133867       7.491552      -6.219857      20.219095      -8.168751      17.042900           0.000001
          163              C      24.820162      27.537232      19.284390      -0.074606      36.111605 0.41672321E+03  0.97081513E+04                                 9.567941                            6.846463      -0.042127       1.956931                    0.999643      29.113444      83.714472       0.623306       0.421809      -1.059235      -0.013022      -0.033627       0.003304       0.036211       0.001861       0.011808       0.020957      -0.031703      -0.008017      -0.024771      -0.007069       0.031841             12.861957       8.893855       5.615625      -4.941295      15.344553      -5.489503      14.347463           0.000000
          164              C      24.251520      26.515016      20.044487      -0.243801      38.347758 0.46014846E+03  0.10964212E+05                                 9.838149                            7.106866       0.122561       1.993925                    0.999727      30.740726      88.744520       0.624507       0.411613      -1.068122       0.022574       0.039560      -0.015483       0.048107       0.008161      -0.013544       0.008142      -0.023500       0.130377      -0.038914      -0.007656       0.046571             13.298004       9.663170       6.673336      -4.820552      16.858099      -5.679013      13.372745          -0.000000
          165              C      24.012757      25.305140      19.475931       0.286313      33.473641 0.33297868E+03  0.73244230E+04                                 9.295203                            6.229467      -0.010049       2.020320                    0.999579      24.577082      68.374832       0.637137       0.437035      -1.051275      -0.024250      -0.039113       0.026998       0.053355       0.013267      -0.016271      -0.033249      -0.002112       0.008619      -0.032155      -0.011817       0.043972             13.957667      10.976199       6.933807      -7.065503      15.006018      -6.566218      15.890785           0.000000
          166              C      24.374265      25.067827      18.190613      -0.219090      38.045680 0.44232505E+03  0.10438228E+05                                 9.777172                            6.967270       0.056298       1.977634                    0.999648      30.244535      86.953532       0.630675       0.411543      -1.067935       0.013753       0.018824      -0.027898       0.036356       0.010136       0.006352       0.020156      -0.052468      -0.033497      -0.023835      -0.018165       0.042000             13.132995       9.473034       5.034526      -5.916053      14.105067      -5.184236      15.820883           0.000002
          167              C      24.939542      26.074890      17.407115      -0.073990      35.203883 0.41516394E+03  0.96587239E+04                                 9.401531                            6.834726      -0.013578       1.967832                    0.999625      28.976567      83.150720       0.623953       0.421943      -1.059594      -0.016730      -0.002489       0.022946       0.028507      -0.006332      -0.004472       0.012902       0.004141       0.072845      -0.020482      -0.008690       0.029172             12.385713       8.458816       5.184935      -4.430605      15.497733      -4.729428      13.200590           0.000002
          168              C      22.708716      24.529562      21.315937      -0.068199      28.878221 0.37497616E+03  0.85605841E+04                                 8.415435                            6.462528      -0.396636       1.873234                    0.996900      28.592669      83.041430       0.642353       0.417669      -1.055337       0.026349      -0.053074      -0.068160       0.090316      -0.004708      -0.039051       0.009114       0.027286       0.068417      -0.029070      -0.025122       0.054191             11.942247      12.077791       4.440717      -4.355567      11.157062      -5.400057      12.591887          -0.000000
          169              C      20.964297      23.731604      22.856932      -0.068135      27.997721 0.37734338E+03  0.86306676E+04                                 8.231958                            6.487651      -0.408885       1.867714                    0.997294      28.653718      83.374303       0.640220       0.418282      -1.054648      -0.028755      -0.083654      -0.002782       0.088502       0.038909      -0.021335      -0.018749      -0.018111      -0.057697      -0.034557      -0.024964       0.059521             10.948326      12.651990       0.883499      -5.255158       6.774121      -1.859588      13.418866          -0.000000
          170              C      46.237339      22.780022      24.285256       0.280532      33.444201 0.34400540E+03  0.76237137E+04                                 9.264377                            6.325836      -0.035889       2.010678                    0.999573      24.784252      69.056924       0.633582       0.436216      -1.052477       0.035007      -0.007613      -0.037773       0.052060       0.006173      -0.031068      -0.011804       0.046051       0.023835      -0.030993      -0.016122       0.047116             12.916565      15.210504       1.401176      -9.917008       8.754238      -0.573381      14.784952          -0.000000
          171              C      45.958469      23.960525      24.885880      -0.251040      38.363723 0.46440254E+03  0.11097445E+05                                 9.845005                            7.149384       0.070751       1.977081                    0.999851      30.958872      89.671215       0.621017       0.412737      -1.066780      -0.036336       0.016838       0.034709       0.052995       0.026773      -0.023008      -0.008443      -0.041192      -0.051888      -0.040150      -0.007438       0.047588             12.712854      14.385876      -0.368226      -9.225446       8.993710       1.260206      14.758977          -0.000001
          172              C      44.989153      24.034657      25.890386      -0.065017      35.790277 0.41390026E+03  0.96268246E+04                                 9.511446                            6.826133      -0.047607       1.956435                    0.999645      28.988849      83.311790       0.623783       0.422168      -1.058921       0.020578      -0.018299      -0.029232       0.040160      -0.007844       0.006634       0.013917      -0.039847      -0.019132      -0.023981      -0.005195       0.029176             12.244419      14.176780       0.716964      -8.611101       8.976020       0.469296      13.580456          -0.000000
          173              C      44.263040      22.930849      26.262201      -0.061910      41.950040 0.44503692E+03  0.10447334E+05                                10.478560                            6.981093      -0.067711       1.978168                    0.999174      27.704058      77.704150       0.635352       0.410660      -1.075765       0.031059      -0.009534      -0.034576       0.047445       0.000890      -0.008435       0.004766      -0.015740      -0.012031      -0.014053       0.002497       0.011557             14.862879      17.906517      -0.147558     -11.580116      10.082158       1.286616      16.599962          -0.000000
          174              C      44.535853      21.701625      25.636443      -0.078996      35.099729 0.42788722E+03  0.10034007E+05                                 9.381182                            6.947490      -0.032753       1.958381                    0.999576      29.313574      84.558576       0.617452       0.423017      -1.058513       0.014583       0.019558      -0.008288       0.025766       0.015453       0.002496      -0.007080      -0.036207      -0.050331      -0.021301      -0.011570       0.032870             11.669479      13.067714      -0.129045      -7.576475       9.414279       1.208989      12.526444          -0.000001
          175              C      45.522397      21.629358      24.660537      -0.219600      38.015047 0.46286126E+03  0.11036531E+05                                 9.743393                            7.114843       0.034555       1.966333                    0.999592      30.603267      88.155437       0.626344       0.410120      -1.069920      -0.020926      -0.005262       0.020183       0.029546      -0.010578      -0.013449       0.025504      -0.056154      -0.037261      -0.032291      -0.016493       0.048784             12.251538      14.064828       1.531544      -8.001945       9.888144      -0.525112      12.801643          -0.000001
          176              C      43.204625      23.032489      27.288375       0.603722      26.866639 0.26079877E+03  0.54323693E+04                                 8.259601                            5.687506       0.019736       2.055448                    0.999387      22.254613      61.556436       0.632198       0.465125      -1.028250      -0.045186       0.000027       0.044378       0.063333      -0.005639       0.090074      -0.012504       0.024493       0.045360      -0.080657      -0.020858       0.101515             11.113669      12.671889      -0.136515      -7.537389       9.008382       0.878340      11.660736           0.000000
          177              C      11.745684      10.113388      17.143638       0.588478      28.083360 0.27530440E+03  0.58022357E+04                                 8.487017                            5.826728       0.042733       2.057629                    0.999504      22.542176      62.352766       0.628429       0.462453      -1.031579       0.027767      -0.043277      -0.037738       0.063781       0.079703       0.015311      -0.027552       0.047357      -0.115728      -0.084946      -0.017619       0.102565             11.916301       8.641792      -5.902479      -2.504916      13.887495       5.051485      13.219617           0.000001
          178              C      38.000829      11.174769      17.965271      -0.054435      42.035553 0.44250543E+03  0.10372151E+05                                10.508103                            6.959072      -0.065734       1.978762                    0.999184      27.649863      77.470077       0.636708       0.410408      -1.076029      -0.017498       0.037436       0.020352       0.046063      -0.010304       0.000802      -0.001590      -0.003561       0.029280      -0.015343       0.004953       0.010390             15.791217      11.204042      -8.107668      -3.962577      19.133118       9.466856      17.036490           0.000001
          179              C      38.355879      11.359865      19.284390      -0.074867      36.088538 0.41645012E+03  0.96999508E+04                                 9.562437                            6.843063      -0.038047       1.958105                    0.999626      29.105357      83.676284       0.623635       0.421667      -1.059352      -0.023115       0.027998       0.002890       0.036422      -0.015037       0.012380      -0.020047       0.012906      -0.007875      -0.024240      -0.007561       0.031802             12.853156       8.863139      -5.596618      -2.280226      15.357987       7.017284      14.338342           0.000000
          180              C      37.754935      12.363432      20.044487      -0.242962      38.333691 0.45995223E+03  0.10958486E+05                                 9.837058                            7.106557       0.086427       1.984786                    0.999858      30.730944      88.715150       0.624355       0.411753      -1.068020       0.023561      -0.039530      -0.014273       0.048181      -0.014458       0.013898       0.007355      -0.001903       0.131917      -0.039260      -0.007782       0.047042             13.296614       9.278157      -6.450906      -2.508189      17.239602       7.014801      13.372081          -0.000000
          181              C      36.826533      13.175145      19.475931       0.288475      33.403477 0.33215551E+03  0.73019438E+04                                 9.284581                            6.223028      -0.010823       2.020594                    0.999596      24.541461      68.259806       0.637259       0.437213      -1.051147      -0.021745       0.040174       0.026165       0.052644      -0.007509      -0.020584       0.031365      -0.022093       0.013477      -0.032134      -0.012683       0.044817             13.941444       7.984141      -5.204871      -2.152032      17.967726       9.391652      15.872466           0.000000
          182              C      36.440258      12.980725      18.190613      -0.220352      38.102598 0.44307706E+03  0.10460575E+05                                 9.789610                            6.975772       0.058503       1.978218                    0.999673      30.260775      87.023674       0.629931       0.411848      -1.067721       0.008790      -0.022051      -0.029183       0.037619      -0.027749       0.013816      -0.015131       0.007858      -0.036571      -0.023348      -0.018457       0.041805             13.153278       8.595081      -4.527336      -1.538084      15.016141       7.735078      15.848611           0.000002
          183              C      37.029762      11.987647      17.407115      -0.076006      35.292440 0.41642996E+03  0.96960317E+04                                 9.418567                            6.846538      -0.016275       1.966556                    0.999625      29.018214      83.317355       0.623193       0.422116      -1.059434       0.006518       0.016096       0.022910       0.028748       0.005730       0.012850      -0.002653       0.008023       0.070479      -0.020571      -0.007537       0.028108             12.410474       9.265327      -5.653152      -1.887188      14.741410       6.217233      13.224683           0.000002
          184              C      36.806884      14.692269      21.315937      -0.070265      28.896971 0.37527494E+03  0.85685567E+04                                 8.412407                            6.459679      -0.400825       1.871719                    0.997013      28.615441      83.095582       0.643346       0.416969      -1.055849      -0.058787       0.003562      -0.067800       0.089807       0.014756       0.027412       0.029992      -0.005735       0.065440      -0.029102      -0.025431       0.054533             11.937476       7.541315      -1.818936      -2.498557      15.683408       6.467301      12.587706          -0.000000
          185              C      36.988044      16.601962      22.856932      -0.069929      28.104960 0.37899242E+03  0.86794801E+04                                 8.260188                            6.507239      -0.406389       1.867559                    0.997285      28.721812      83.677542       0.638335       0.418981      -1.054009      -0.060892       0.066358      -0.002274       0.090091      -0.027615      -0.004631       0.027503      -0.060187      -0.055306      -0.035478      -0.024177       0.059655             10.993316       7.501521       2.114294       1.026267      12.001080       5.518324      13.477347          -0.000000
          186              C      36.986430      18.502330      24.285256       0.282523      33.408778 0.34351360E+03  0.76104907E+04                                 9.261204                            6.323443      -0.032423       2.011879                    0.999562      24.762131      68.996563       0.633349       0.436510      -1.052245      -0.024252      -0.027050      -0.038204       0.052720       0.016567       0.005733       0.033058      -0.033029       0.022942      -0.030474      -0.016704       0.047178             12.913666       9.151896       2.094148       4.460105      14.807713       8.873793      14.781388          -0.000000
          187              C      38.148211      18.153588      24.885880      -0.249836      38.313274 0.46363909E+03  0.11074336E+05                                 9.836114                            7.142999       0.106226       1.986563                    0.999711      30.931688      89.564627       0.621378       0.412679      -1.066848       0.034232       0.022829       0.035384       0.054268      -0.030963       0.005336       0.024737      -0.026418      -0.054454      -0.041369      -0.006466       0.047834             12.701887      10.650453       2.515456       5.697283      12.710020       7.353296      14.745189          -0.000001
          188              C      38.697070      18.955976      25.890386      -0.063716      35.753457 0.41338792E+03  0.96123360E+04                                 9.508614                            6.824795      -0.055626       1.954441                    0.999637      28.966132      83.246808       0.623422       0.422525      -1.058652      -0.025311      -0.008140      -0.026638       0.037636      -0.013815       0.008678      -0.012998       0.034872      -0.019996      -0.024809      -0.005226       0.030035             12.241010       9.651589       1.893855       4.709996      13.494352       7.221417      13.577089          -0.000000
          189              C      38.104201      20.136712      26.262201      -0.064011      42.062890 0.44640008E+03  0.10487574E+05                                10.496512                            6.991438      -0.068179       1.977395                    0.999169      27.749878      77.868693       0.634915       0.410620      -1.075768      -0.024708      -0.022540      -0.035732       0.048942      -0.008131       0.007755       0.005081       0.007644      -0.012719      -0.014347       0.002098       0.012250             14.892470      12.188805       3.473276       6.921144      15.853008       9.407637      16.635598          -0.000000
          190              C      36.903254      20.515061      25.636443      -0.076728      35.025444 0.42675581E+03  0.10000762E+05                                 9.369304                            6.939368      -0.033283       1.958775                    0.999600      29.272083      84.408043       0.617676       0.423147      -1.058441       0.008522      -0.022437      -0.009092       0.025665      -0.023105      -0.007345       0.001907      -0.008806      -0.052502      -0.021253      -0.011773       0.033026             11.654297      10.426724       1.644399       4.828984      12.025946       5.947914      12.510222          -0.000001
          191              C      36.347397      19.696820      24.660537      -0.221453      38.079128 0.46379956E+03  0.11064416E+05                                 9.752303                            7.120575       0.036183       1.966298                    0.999570      30.637751      88.274448       0.626292       0.409950      -1.070040       0.005454       0.020952       0.019559       0.029177      -0.018909       0.029105      -0.002049       0.046621      -0.036887      -0.031702      -0.017493       0.049195             12.264269       9.616325       1.045025       3.551397      14.360866       7.200622      12.815614          -0.000001
          192              C      38.721432      21.002508      27.288375       0.607163      26.780742 0.25984198E+03  0.54074561E+04                                 8.243663                            5.677706       0.024023       2.057626                    0.999373      22.209617      61.403216       0.632637       0.465230      -1.028194       0.022756       0.038651       0.044128       0.062920       0.012853      -0.055820      -0.070968      -0.003212       0.044176      -0.080310      -0.020222       0.100532             11.090385      10.023181       1.648165       4.517737      11.613354       6.072432      11.634619           0.000000
          193              C      16.344624       8.082942      17.143638       0.588901      28.042480 0.27487462E+03  0.57907181E+04                                 8.478153                            5.821463       0.046100       2.059072                    0.999516      22.524743      62.284377       0.628851       0.462339      -1.031677      -0.052182      -0.001754      -0.039019       0.065181      -0.019367      -0.031414      -0.000040      -0.161467      -0.115903      -0.084819      -0.017621       0.102440             11.901657      17.667125       0.679873       5.615516       4.836965      -0.355843      13.200881           0.000001
          194              C      17.595235       8.126302      17.965271      -0.054723      42.068413 0.44288391E+03  0.10383557E+05                                10.515005                            6.963058      -0.067670       1.978055                    0.999198      27.659403      77.513954       0.636368       0.410527      -1.075918       0.041047      -0.003095       0.018099       0.044967       0.003940      -0.002672       0.000027       0.020876       0.026641      -0.015608       0.004964       0.010643             15.802637      24.194784       0.621750      10.186992       6.168691      -1.301896      17.044435           0.000000
          195              C      17.578009       7.726274      19.284390      -0.070238      35.954622 0.41457492E+03  0.96455206E+04                                 9.542478                            6.830243      -0.037604       1.959144                    0.999639      29.031819      83.422211       0.623854       0.421988      -1.059135       0.035091       0.005613       0.003561       0.035715       0.013540      -0.023958      -0.001551       0.021936      -0.005818      -0.024072      -0.009136       0.033208             12.823125      18.537473      -0.012291       7.194218       5.629155      -1.530310      14.302747           0.000000
          196              C      18.747597       7.744924      20.044487      -0.243433      38.368182 0.46051439E+03  0.10975643E+05                                 9.844719                            7.112393       0.087159       1.984748                    0.999846      30.747922      88.790290       0.623878       0.411926      -1.067868      -0.044650      -0.001049      -0.013451       0.046643       0.005768      -0.000838      -0.016179       0.027114       0.132379      -0.039748      -0.007603       0.047351             13.306710      20.853846      -0.221525       7.333645       5.686392      -1.335696      13.379893          -0.000000
          197              C      19.914761       8.143087      19.475931       0.286350      33.480465 0.33307584E+03  0.73270528E+04                                 9.296264                            6.230331      -0.008838       2.020607                    0.999582      24.579576      68.382801       0.637103       0.437029      -1.051285       0.045579      -0.000430       0.025676       0.052315      -0.006171       0.036911       0.002088       0.023196       0.012009      -0.032011      -0.011975       0.043986             13.959072      20.002902      -1.722416       9.220538       5.979591      -2.836736      15.894724           0.000000
          198              C      19.939524       8.574819      18.190613      -0.218246      37.962113 0.44110397E+03  0.10401654E+05                                 9.760375                            6.955349       0.059421       1.979005                    0.999637      30.207703      86.799822       0.631563       0.411271      -1.068169      -0.023868       0.003108      -0.029530       0.038097       0.017916      -0.019071      -0.004707       0.044463      -0.036379      -0.023286      -0.018435       0.041721             13.108635      17.277066      -0.507723       7.428227       6.260474      -2.525921      15.788365           0.000002
          199              C      18.784741       8.560831      17.407115      -0.077516      35.334444 0.41699663E+03  0.97126399E+04                                 9.426860                            6.852047      -0.019647       1.965366                    0.999629      29.037757      83.391280       0.622819       0.422221      -1.059356       0.010763      -0.013567       0.022696       0.028548       0.000383      -0.008765      -0.009738      -0.014934       0.074647      -0.021700      -0.007554       0.029254             12.422834      18.293709       0.457128       6.335953       5.742862      -1.473616      13.231933           0.000003
          200              C      21.238455       7.401544      21.315937      -0.066426      28.846617 0.37444845E+03  0.85460174E+04                                 8.411694                            6.459527      -0.400084       1.872393                    0.996944      28.574689      82.992519       0.642235       0.417869      -1.055150       0.032603       0.049026      -0.069231       0.090881      -0.009420       0.012358      -0.039494      -0.022454       0.068059      -0.029824      -0.025661       0.055485             11.936166      15.223257      -2.620474       6.847455       7.999741      -1.071236      12.585498          -0.000000
          201              C      22.801719       6.289811      22.856932      -0.070342      28.075693 0.37856108E+03  0.86659000E+04                                 8.250588                            6.500730      -0.409037       1.867032                    0.997272      28.697578      83.550224       0.639159       0.418620      -1.054386       0.087728       0.018189      -0.002614       0.089632      -0.012115       0.026500      -0.009797       0.077306      -0.057526      -0.035372      -0.024462       0.059834             10.977978       9.032001      -2.998296       4.257828      10.446055      -3.640084      13.455879          -0.000000
          202              C      37.907295      28.652698      24.285256       0.283585      33.359790 0.34293522E+03  0.75943687E+04                                 9.252186                            6.317712       0.001958       2.021394                    0.999480      24.740726      68.918707       0.633706       0.436454      -1.052294      -0.010661       0.034044      -0.038135       0.052220      -0.022444       0.025233      -0.021896      -0.011604       0.024321      -0.029895      -0.017186       0.047081             12.899868      11.564402      -3.491840       5.447815      12.367033      -8.291117      14.768169          -0.000000
          203              C      37.024385      27.820938      24.885880      -0.251865      38.388121 0.46478973E+03  0.11109117E+05                                 9.850870                            7.154036       0.063710       1.975158                    0.999856      30.965699      89.703538       0.620592       0.412930      -1.066646       0.003014      -0.041163       0.035146       0.054210       0.004416       0.018904      -0.016506       0.066866      -0.052233      -0.040923      -0.006711       0.047635             12.721314      10.025925      -2.152107       3.522703      13.366954      -8.627204      14.771063          -0.000001
          204              C      37.444845      26.944420      25.890386      -0.063409      35.722545 0.41300297E+03  0.96007468E+04                                 9.500811                            6.819773      -0.051337       1.955954                    0.999623      28.954421      83.190358       0.623931       0.422297      -1.058840       0.005728       0.026235      -0.028173       0.038921       0.021473      -0.015235      -0.001549       0.005691      -0.020323      -0.023916      -0.005624       0.029541             12.228955      10.883861      -2.604159       3.890965      12.240473      -7.680882      13.562532          -0.000000
          205              C      38.763827      26.867491      26.262201      -0.062957      41.957009 0.44526313E+03  0.10452794E+05                                10.474121                            6.979108      -0.059717       1.980541                    0.999179      27.714671      77.705861       0.636028       0.410218      -1.076176      -0.006858       0.032968      -0.035300       0.048786       0.007131       0.000335      -0.009664       0.009407      -0.012807      -0.014401       0.002241       0.012160             14.855537      11.903802      -3.311664       4.672185      16.071046     -10.666381      16.591762          -0.000000
          206              C      39.691959      27.718367      25.636443      -0.079627      35.151096 0.42866461E+03  0.10057523E+05                                 9.393564                            6.956719      -0.036315       1.957072                    0.999585      29.334654      84.661501       0.616609       0.423372      -1.058214      -0.024466       0.003743      -0.009625       0.026556       0.007905       0.004998       0.005895       0.043424      -0.050639      -0.021251      -0.011022       0.032273             11.685816      10.227026      -1.520836       2.745576      12.284815      -7.177483      12.545606          -0.000001
          207              C      39.261270      28.608873      24.660537      -0.220938      38.074656 0.46373644E+03  0.11062597E+05                                 9.755187                            7.123459       0.034792       1.966153                    0.999572      30.623721      88.234422       0.625717       0.410338      -1.069781       0.016077      -0.015163       0.019827       0.029689       0.029351      -0.016149      -0.024565       0.009509      -0.036314      -0.032007      -0.017009       0.049016             12.268443      12.274003      -2.583945       4.467657      11.709468      -6.677297      12.821857          -0.000002
          208              C      39.205014      25.900058      27.288375       0.606121      26.799143 0.26007741E+03  0.54133876E+04                                 8.245656                            5.679366       0.023419       2.057151                    0.999363      22.220799      61.432817       0.632719       0.465081      -1.028313       0.021552      -0.039244       0.043927       0.062723      -0.007298      -0.034162       0.084190      -0.021316       0.043755      -0.081002      -0.020000       0.101002             11.092469       9.789893      -1.512405       2.999936      11.850754      -6.950207      11.636760           0.000000
          209              C      25.204692      13.198304      26.191420       0.588901      28.042500 0.27487459E+03  0.57907172E+04                                 8.478157                            5.821462       0.046100       2.059072                    0.999516      22.524743      62.284375       0.628851       0.462339      -1.031678       0.027610       0.044314       0.039019       0.065181      -0.079601      -0.015742      -0.027186       0.047190      -0.115903      -0.084819      -0.017621       0.102440             11.901668       8.633298       5.895569       2.499595      13.870821       5.041113      13.200884           0.000001
          210              C      24.541836      12.136923      25.369788      -0.054723      42.068436 0.44288385E+03  0.10383555E+05                                10.515009                            6.963058      -0.067670       1.978055                    0.999198      27.659404      77.513960       0.636368       0.410527      -1.075918      -0.017843      -0.037095      -0.018099       0.044967       0.011009      -0.001313      -0.002327      -0.003613       0.026641      -0.015608       0.004964       0.010643             15.802650      11.213675       8.116413       3.966030      19.149829       9.473155      17.044444           0.000000
          211              C      24.896883      11.951828      24.050669      -0.070238      35.954597 0.41457466E+03  0.96455132E+04                                 9.542474                            6.830241      -0.037604       1.959144                    0.999639      29.031819      83.422210       0.623854       0.421988      -1.059135      -0.022406      -0.027583      -0.003561       0.035715       0.016269      -0.013322      -0.019972       0.012485      -0.005818      -0.024071      -0.009136       0.033208             12.823118       8.845587       5.583316       2.271820      15.321024       6.995526      14.302743           0.000001
          212              C      24.295938      10.948260      23.290572      -0.243434      38.368246 0.46051534E+03  0.10975673E+05                                 9.844735                            7.112404       0.087158       1.984747                    0.999846      30.747939      88.790389       0.623877       0.411927      -1.067867       0.023233       0.038143       0.013451       0.046643       0.014625      -0.014431       0.007364      -0.003566       0.132380      -0.039748      -0.007603       0.047351             13.306734       9.286425       6.456950       2.510084      17.253857       7.018985      13.379919          -0.000000
          213              C      23.367536      10.136548      23.859128       0.286350      33.480454 0.33307566E+03  0.73270480E+04                                 9.296262                            6.230329      -0.008843       2.020606                    0.999582      24.579574      68.382793       0.637103       0.437029      -1.051285      -0.022417      -0.039687      -0.025676       0.052315       0.006958       0.020264       0.030922      -0.022287       0.012008      -0.032011      -0.011974       0.043985             13.959069       7.993759       5.211057       2.153580      17.988719       9.403588      15.894730           0.000000
          214              C      22.981264      10.330968      25.144445      -0.218246      37.962085 0.44110332E+03  0.10401636E+05                                 9.760370                            6.955344       0.059421       1.979005                    0.999637      30.207703      86.799823       0.631563       0.411271      -1.068169       0.009243       0.022224       0.029530       0.038097       0.028211      -0.013612      -0.014163       0.008800      -0.036379      -0.023286      -0.018435       0.041721             13.108628       8.574917       4.516458       1.526599      14.962605       7.695989      15.788363           0.000002
          215              C      23.570769      11.324045      25.927943      -0.077516      35.334453 0.41699656E+03  0.97126379E+04                                 9.426862                            6.852047      -0.019647       1.965366                    0.999629      29.037756      83.391276       0.622819       0.422221      -1.059356       0.006368      -0.016105      -0.022696       0.028548      -0.006275      -0.012816      -0.002722       0.008130       0.074646      -0.021700      -0.007554       0.029254             12.422840       9.276461       5.663243       1.891793      14.760119       6.223912      13.231940           0.000002
          216              C      23.347885       8.619423      22.019121      -0.066426      28.846615 0.37444841E+03  0.85460163E+04                                 8.411694                            6.459527      -0.400084       1.872393                    0.996944      28.574688      82.992518       0.642235       0.417870      -1.055150      -0.058759      -0.003723       0.069231       0.090881      -0.014433      -0.028024       0.030449      -0.005089       0.068059      -0.029824      -0.025661       0.055485             11.936165       7.536225       1.817638       2.496011      15.686777       6.465685      12.585493          -0.000000
          217              C      23.529042       6.709731      20.478126      -0.070342      28.075669 0.37856076E+03  0.86658910E+04                                 8.250583                            6.500727      -0.409037       1.867032                    0.997272      28.697578      83.550221       0.639159       0.418620      -1.054386      -0.059616      -0.066881       0.002613       0.089632       0.027417       0.004765       0.027848      -0.059638      -0.057526      -0.035372      -0.024462       0.059834             10.977971       7.495936      -2.111451      -1.023489      11.982111       5.507424      13.455866          -0.000000
          218              C      36.986425      28.121034      19.049803       0.283585      33.359805 0.34293523E+03  0.75943691E+04                                 9.252188                            6.317712       0.001959       2.021394                    0.999480      24.740726      68.918705       0.633706       0.436454      -1.052294      -0.024153       0.026255       0.038135       0.052220      -0.016247      -0.006346       0.032800      -0.033072       0.024321      -0.029895      -0.017186       0.047081             12.899872       9.142348      -2.093471      -4.456407      14.789095       8.863514      14.768174          -0.000000
          219              C      24.689206       5.158105      18.449179      -0.251865      38.388084 0.46478989E+03  0.11109122E+05                                 9.850865                            7.154037       0.063711       1.975158                    0.999856      30.965697      89.703531       0.620592       0.412931      -1.066646       0.034141      -0.023192      -0.035146       0.054210       0.031162      -0.004842       0.024624      -0.025785      -0.052233      -0.040924      -0.006711       0.047635             12.721302      10.667910      -2.522754      -5.710017      12.724949       7.364339      14.771046          -0.000001
          220              C      38.697063      27.667388      17.444672      -0.063409      35.722498 0.41300290E+03  0.96007448E+04                                 9.500804                            6.819773      -0.051337       1.955954                    0.999623      28.954420      83.190354       0.623931       0.422297      -1.058840      -0.025584       0.008157       0.028173       0.038921       0.013201      -0.008959      -0.012420       0.034348      -0.020323      -0.023916      -0.005624       0.029541             12.228940       9.646044      -1.889499      -4.706344      13.478264       7.210101      13.562511          -0.000000
          221              C      38.104193      26.486652      17.072857      -0.062957      41.957016 0.44526348E+03  0.10452804E+05                                10.474122                            6.979110      -0.059717       1.980541                    0.999179      27.714672      77.705863       0.636028       0.410218      -1.076176      -0.025122       0.022423       0.035300       0.048786       0.007639      -0.008201       0.005122       0.007648      -0.012807      -0.014401       0.002241       0.012160             14.855536      12.161256      -3.460298      -6.901268      15.813587       9.379414      16.591763          -0.000000
          222              C      36.903247      26.108304      17.698616      -0.079627      35.151094 0.42866410E+03  0.10057509E+05                                 9.393563                            6.956714      -0.036315       1.957072                    0.999585      29.334655      84.661506       0.616610       0.423372      -1.058214       0.008991       0.023059       0.009625       0.026556       0.022756       0.007604       0.001381      -0.008021      -0.050639      -0.021251      -0.011022       0.032273             11.685817      10.453279      -1.651469      -4.843096      12.058560       5.966486      12.545613          -0.000001
          223              C      36.347392      26.926544      18.674521      -0.220938      38.074699 0.46373644E+03  0.11062597E+05                                 9.755193                            7.123459       0.034792       1.966153                    0.999572      30.623719      88.234415       0.625718       0.410338      -1.069781       0.005093      -0.021504      -0.019827       0.029689       0.018793      -0.029348      -0.001703       0.046084      -0.036314      -0.032007      -0.017009       0.049016             12.268458       9.612839      -1.047531      -3.548888      14.370652       7.207773      12.821882          -0.000001
          224              C      38.721422      25.620856      16.046683       0.606121      26.799126 0.26007728E+03  0.54133841E+04                                 8.245652                            5.679365       0.023419       2.057151                    0.999363      22.220799      61.432816       0.632720       0.465081      -1.028313       0.023210      -0.038287      -0.043927       0.062723      -0.012879       0.055830      -0.071680      -0.001983       0.043755      -0.081002      -0.020000       0.101002             11.092462      10.025755      -1.648579      -4.519085      11.614880       6.073118      11.636752           0.000000
          225              C      29.803632      15.228751      26.191420       0.589313      28.052010 0.27496596E+03  0.57932700E+04                                 8.480808                            5.823105       0.044076       2.058327                    0.999492      22.527957      62.301794       0.628637       0.462447      -1.031592      -0.051948       0.002194       0.037108       0.063878       0.019297       0.031368      -0.000372      -0.161735      -0.116125      -0.084886      -0.017686       0.102572             11.906209      17.671952      -0.679335      -5.619812       4.838306      -0.356227      13.208370           0.000001
          226              C      31.054242      15.185391      25.369788      -0.055510      42.071332 0.44295091E+03  0.10384881E+05                                10.512512                            6.961592      -0.066753       1.978222                    0.999175      27.664708      77.512328       0.636748       0.410292      -1.076138       0.041194       0.003765      -0.020692       0.046252      -0.003590       0.002430       0.000085       0.019102       0.028576      -0.014977       0.004353       0.010625             15.798619      24.185670      -0.621260     -10.184271       6.167299      -1.302176      17.042889           0.000001
          227              C      31.037013      15.585418      24.050669      -0.074606      36.111594 0.41672337E+03  0.97081561E+04                                 9.567940                            6.846465      -0.042130       1.956930                    0.999643      29.113447      83.714488       0.623306       0.421809      -1.059235       0.035633      -0.005536      -0.003304       0.036211      -0.012798       0.024053      -0.000253       0.019075      -0.008017      -0.024772      -0.007069       0.031841             12.861952      18.595143       0.014578      -7.224689       5.643255      -1.534536      14.347459           0.000000
          228              C      32.206600      15.566769      23.290572      -0.243802      38.347799 0.46014937E+03  0.10964239E+05                                 9.838154                            7.106872       0.122566       1.993926                    0.999727      30.740738      88.744546       0.624507       0.411613      -1.068122      -0.045547       0.000229       0.015483       0.048107      -0.006097       0.000278      -0.015801       0.025886       0.130379      -0.038916      -0.007656       0.046572             13.298010      20.838653       0.221172      -7.328446       5.682627      -1.335216      13.372750          -0.000000
          229              C      33.373765      15.168605      23.859128       0.286313      33.473601 0.33297820E+03  0.73244099E+04                                 9.295197                            6.229463      -0.010049       2.020320                    0.999579      24.577068      68.374787       0.637137       0.437035      -1.051275       0.045997       0.001446      -0.026999       0.053355       0.005718      -0.036930       0.002533       0.024031       0.008614      -0.032156      -0.011815       0.043971             13.957656      20.003388       1.721938      -9.219256       5.978798      -2.835796      15.890782           0.000000
          230              C      33.398530      14.736874      25.144445      -0.219090      38.045683 0.44232488E+03  0.10438223E+05                                 9.777172                            6.967268       0.056298       1.977634                    0.999648      30.244536      86.953536       0.630676       0.411543      -1.067935      -0.023179      -0.002499       0.027898       0.036356      -0.017651       0.020631      -0.004577       0.043790      -0.033497      -0.023836      -0.018165       0.042000             13.132996      17.307088       0.511533      -7.447708       6.271015      -2.531335      15.820885           0.000002
          231              C      32.243749      14.750861      25.927943      -0.073990      35.203900 0.41516398E+03  0.96587251E+04                                 9.401534                            6.834726      -0.013577       1.967832                    0.999625      28.976565      83.150713       0.623953       0.421943      -1.059594       0.010521       0.013244      -0.022946       0.028507      -0.001373       0.008937      -0.010323      -0.013038       0.072845      -0.020482      -0.008690       0.029172             12.385721      18.228306      -0.455474      -6.311116       5.728263      -1.472304      13.200594           0.000002
          232              C      34.697456      15.910149      22.019121      -0.068199      28.878211 0.37497595E+03  0.85605783E+04                                 8.415434                            6.462526      -0.396636       1.873234                    0.996900      28.592668      83.041429       0.642353       0.417669      -1.055337       0.032789      -0.049356       0.068160       0.090316       0.009461      -0.011633      -0.038376      -0.021798       0.068417      -0.029070      -0.025122       0.054191             11.942244      15.233018       2.619047      -6.854367       8.001835      -1.072002      12.591880          -0.000000
          233              C      36.260717      17.021882      20.478126      -0.068135      27.997708 0.37734307E+03  0.86306589E+04                                 8.231956                            6.487648      -0.408885       1.867714                    0.997294      28.653718      83.374299       0.640220       0.418282      -1.054648       0.086824      -0.016924       0.002782       0.088502       0.011612      -0.026905      -0.009102       0.076449      -0.057697      -0.034556      -0.024964       0.059521             10.948323       9.008723       2.986944      -4.238030      10.417388      -3.621309      13.418858          -0.000000
          234              C      37.907290      17.970666      19.049803       0.280532      33.444208 0.34400526E+03  0.76237099E+04                                 9.264378                            6.325835      -0.035888       2.010678                    0.999573      24.784253      69.056926       0.633582       0.436216      -1.052477      -0.010911      -0.034124       0.037773       0.052060       0.023027      -0.025757      -0.021004      -0.012333       0.023834      -0.030993      -0.016122       0.047116             12.916568      11.581765       3.496239      -5.455075      12.382983      -8.301691      14.784955          -0.000000
          235              C      37.024379      18.802426      18.449179      -0.251040      38.363710 0.46440282E+03  0.11097454E+05                                 9.845004                            7.149387       0.070751       1.977081                    0.999851      30.958874      89.671224       0.621017       0.412738      -1.066780       0.003586       0.039887      -0.034709       0.052995      -0.004450      -0.018816      -0.015704       0.066968      -0.051888      -0.040150      -0.007439       0.047588             12.712851      10.022856       2.150759      -3.521347      13.356726      -8.619570      14.758973          -0.000001
          236              C      37.444837      19.678945      17.444672      -0.065016      35.790207 0.41389967E+03  0.96268074E+04                                 9.511435                            6.826129      -0.047602       1.956436                    0.999645      28.988827      83.311710       0.623783       0.422168      -1.058921       0.005560      -0.026971       0.029232       0.040161      -0.021179       0.015371      -0.001214       0.006338      -0.019137      -0.023984      -0.005196       0.029180             12.244401      10.897111       2.610471      -3.899122      12.255659      -7.692063      13.580433          -0.000000
          237              C      38.763819      19.755873      17.072857      -0.061910      41.950070 0.44503724E+03  0.10447343E+05                                10.478566                            6.981097      -0.067712       1.978168                    0.999174      27.704058      77.704154       0.635352       0.410660      -1.075765      -0.007272      -0.031665       0.034576       0.047445      -0.006370      -0.000090      -0.009687       0.009412      -0.012030      -0.014053       0.002497       0.011557             14.862890      11.910464       3.314275      -4.675824      16.078228     -10.671994      16.599980          -0.000000
          238              C      39.691952      18.904997      17.698616      -0.078997      35.099760 0.42788741E+03  0.10034013E+05                                 9.381186                            6.947490      -0.032754       1.958381                    0.999576      29.313579      84.558582       0.617452       0.423017      -1.058513      -0.024229      -0.002850       0.008288       0.025765      -0.007952      -0.004883       0.005701       0.044869      -0.050330      -0.021300      -0.011569       0.032869             11.669487      10.215885       1.517474      -2.741231      12.266121      -7.165922      12.526456          -0.000001
          239              C      39.261265      18.014492      18.674521      -0.219601      38.015079 0.46286122E+03  0.11036530E+05                                 9.743397                            7.114842       0.034555       1.966333                    0.999592      30.603269      88.155435       0.626345       0.410120      -1.069920       0.015020       0.015492      -0.020183       0.029546      -0.029604       0.015362      -0.024399       0.009755      -0.037261      -0.032290      -0.016493       0.048783             12.251548      12.258676       2.574339      -4.455744      11.694310      -6.667342      12.801658          -0.000001
          240              C      39.205004      20.723307      16.046683       0.603722      26.866630 0.26079856E+03  0.54323639E+04                                 8.259599                            5.687503       0.019736       2.055448                    0.999387      22.254612      61.556433       0.632198       0.465125      -1.028250       0.022569       0.039145      -0.044378       0.063333       0.007786       0.034208       0.084259      -0.022013       0.045360      -0.080657      -0.020858       0.101515             11.113667       9.806035       1.518092      -3.008034      11.874231      -6.966738      11.660734           0.000000
          241              C      25.745744      18.196326      26.191420       0.588478      28.083352 0.27530417E+03  0.58022298E+04                                 8.487016                            5.826726       0.042733       2.057629                    0.999504      22.542176      62.352769       0.628429       0.462453      -1.031579       0.023595      -0.045685       0.037738       0.063781       0.060358      -0.016205       0.027035       0.114372      -0.115728      -0.084946      -0.017619       0.102565             11.916300       7.464373      -5.222701       3.122252      15.064927      -4.695059      13.219601           0.000001
          242              C      25.157989      19.301066      25.369788      -0.054435      42.035562 0.44250526E+03  0.10372146E+05                                10.508104                            6.959071      -0.065734       1.978762                    0.999184      27.649861      77.470068       0.636708       0.410408      -1.076029      -0.023672       0.033872      -0.020352       0.046063      -0.006694      -0.000976       0.001490      -0.016066       0.029280      -0.015343       0.004953       0.010390             15.791224      10.129407      -7.487235       6.217250      20.207780      -8.165131      17.036484           0.000001
          243              C      24.820166      19.086132      24.050669      -0.074867      36.088532 0.41645017E+03  0.96999521E+04                                 9.562435                            6.843063      -0.038047       1.958105                    0.999626      29.105355      83.676271       0.623635       0.421667      -1.059352      -0.012689       0.034017      -0.002890       0.036422      -0.001930      -0.011171       0.020745      -0.032498      -0.007875      -0.024240      -0.007561       0.031802             12.853153       8.887461      -5.610659       4.937033      15.333660      -5.483375      14.338338           0.000000
          244              C      24.251523      20.108348      23.290572      -0.242962      38.333735 0.45995303E+03  0.10958510E+05                                 9.837068                            7.106566       0.086427       1.984786                    0.999858      30.730950      88.715196       0.624354       0.411754      -1.068020       0.022454      -0.040169       0.014273       0.048181      -0.008053       0.013319       0.008359      -0.024091       0.131917      -0.039260      -0.007782       0.047042             13.296628       9.662601      -6.672865       4.820908      16.855183      -5.679563      13.372098          -0.000000
          245              C      24.012761      21.318225      23.859128       0.288475      33.403475 0.33215550E+03  0.73019434E+04                                 9.284581                            6.223028      -0.010823       2.020594                    0.999596      24.541459      68.259798       0.637259       0.437213      -1.051147      -0.023919       0.038919      -0.026165       0.052644      -0.013321       0.016871      -0.033509      -0.001960       0.013477      -0.032134      -0.012683       0.044817             13.941446      10.964279      -6.925451       7.057399      14.987582      -6.559543      15.872477           0.000000
          246              C      24.374271      21.555538      25.144445      -0.220352      38.102602 0.44307666E+03  0.10460563E+05                                 9.789609                            6.975768       0.058503       1.978218                    0.999673      30.260775      87.023672       0.629932       0.411847      -1.067721       0.014702      -0.018638       0.029183       0.037619      -0.010472      -0.006196       0.019531      -0.051992      -0.036571      -0.023348      -0.018457       0.041805             13.153281       9.490087      -5.044071       5.929735      14.121141      -5.199566      15.848615           0.000002
          247              C      24.939549      20.548474      25.927943      -0.076006      35.292452 0.41642976E+03  0.96960262E+04                                 9.418569                            6.846536      -0.016275       1.966556                    0.999625      29.018215      83.317358       0.623193       0.422115      -1.059434      -0.017199       0.002403      -0.022910       0.028748       0.006339       0.004127       0.012455       0.005913       0.070479      -0.020571      -0.007537       0.028108             12.410481       8.476619      -5.197796       4.440693      15.530133      -4.742982      13.224691           0.000002
          248              C      22.708717      22.093803      22.019121      -0.070265      28.896942 0.37527460E+03  0.85685471E+04                                 8.412401                            6.459675      -0.400825       1.871719                    0.997013      28.615442      83.095582       0.643346       0.416969      -1.055849       0.026309       0.052692       0.067800       0.089807       0.004895       0.039679       0.008744       0.028426       0.065440      -0.029102      -0.025431       0.054533             11.937462      12.072629      -4.435088       4.351557      11.152068      -5.397454      12.587691          -0.000000
          249              C      20.964294      22.891761      20.478126      -0.069929      28.104962 0.37899242E+03  0.86794800E+04                                 8.260189                            6.507239      -0.406389       1.867559                    0.997285      28.721812      83.677543       0.638335       0.418981      -1.054009      -0.027022       0.085913       0.002274       0.090091      -0.039869       0.021503      -0.017762      -0.017737      -0.055306      -0.035478      -0.024177       0.059655             10.993318      12.707229      -0.891222       5.292147       6.795381      -1.870389      13.477344          -0.000000
          250              C      46.237334      23.843343      19.049803       0.282523      33.408785 0.34351360E+03  0.76104910E+04                                 9.261205                            6.323443      -0.032423       2.011879                    0.999562      24.762131      68.996565       0.633349       0.436510      -1.052245       0.035552       0.007478       0.038204       0.052720      -0.006018       0.031496      -0.011564       0.045209       0.022942      -0.030474      -0.016704       0.047178             12.913670      15.207356      -1.401975       9.914988       8.752265      -0.574341      14.781390          -0.000000
          251              C      19.040463      22.662839      18.449179      -0.249836      38.313282 0.46363961E+03  0.11074352E+05                                 9.836117                            7.143004       0.106226       1.986563                    0.999711      30.931688      89.564633       0.621378       0.412679      -1.066848      -0.036886      -0.018231      -0.035384       0.054268      -0.026921       0.024090      -0.007747      -0.040420      -0.054454      -0.041369      -0.006466       0.047834             12.701889      14.373581       0.365904       9.216781       8.986898       1.257340      14.745188          -0.000001
          252              C      44.989145      22.588708      17.444672      -0.063716      35.753466 0.41338820E+03  0.96123443E+04                                 9.508616                            6.824798      -0.055626       1.954441                    0.999637      28.966136      83.246830       0.623422       0.422525      -1.058652       0.019705       0.017850       0.026638       0.037636       0.008192      -0.006918       0.014014      -0.041365      -0.019996      -0.024809      -0.005226       0.030035             12.241012      14.173789      -0.717045       8.608927       8.972159       0.468261      13.577087          -0.000000
          253              C      44.263032      23.692515      17.072857      -0.064011      42.062905 0.44640008E+03  0.10487574E+05                                10.496515                            6.991438      -0.068179       1.977395                    0.999169      27.749878      77.868695       0.634915       0.410620      -1.075768       0.031875       0.010128       0.035732       0.048942      -0.000755       0.008278       0.004175      -0.017905      -0.012719      -0.014347       0.002097       0.012250             14.892477      17.944912       0.149987      11.607834      10.096909       1.290065      16.635610          -0.000000
          254              C      44.535846      24.921740      17.698616      -0.076728      35.025455 0.42675566E+03  0.10000758E+05                                 9.369306                            6.939367      -0.033283       1.958775                    0.999600      29.272082      84.408043       0.617676       0.423147      -1.058441       0.015170      -0.018598       0.009092       0.025665      -0.015365      -0.002021      -0.007314      -0.035616      -0.052502      -0.021253      -0.011773       0.033026             11.654305      13.050246       0.129715       7.565548       9.402434       1.208066      12.510233          -0.000001
          255              C      45.522392      24.994006      18.674521      -0.221453      38.079143 0.46379929E+03  0.11064408E+05                                 9.752305                            7.120572       0.036183       1.966298                    0.999570      30.637752      88.274451       0.626292       0.409950      -1.070040      -0.020872       0.005753      -0.019559       0.029177       0.010733       0.012778       0.026230      -0.056061      -0.036887      -0.031702      -0.017493       0.049195             12.264276      14.079765      -1.531935       8.011634       9.897438      -0.524713      12.815627          -0.000001
          256              C      43.204615      23.590876      16.046683       0.607163      26.780739 0.25984194E+03  0.54074548E+04                                 8.243662                            5.677705       0.024023       2.057626                    0.999373      22.209617      61.403216       0.632637       0.465230      -1.028194      -0.044850      -0.000382      -0.044128       0.062920       0.005035      -0.089370      -0.012857       0.023868       0.044176      -0.080310      -0.020222       0.100532             11.090384      12.643160       0.135511       7.517748       8.993372       0.876252      11.634618           0.000000
          257              C      41.549289      25.966877      11.746401       0.589313      28.052022 0.27496624E+03  0.57932771E+04                                 8.480811                            5.823108       0.044076       2.058327                    0.999492      22.527956      62.301791       0.628636       0.462447      -1.031592      -0.024074      -0.046085       0.037108       0.063878      -0.060385       0.015362       0.027352       0.114291      -0.116125      -0.084886      -0.017686       0.102572             11.906213       7.458397       5.217462      -3.118410      15.051858      -4.688794      13.208385           0.000001
          258              C      28.678043       3.759945      10.924768      -0.055510      42.071338 0.44295111E+03  0.10384887E+05                                10.512514                            6.961593      -0.066753       1.978222                    0.999175      27.664707      77.512324       0.636748       0.410292      -1.076138       0.023858       0.033792      -0.020692       0.046252       0.006476       0.001289       0.002062      -0.015769       0.028576      -0.014977       0.004352       0.010625             15.798621      10.133867       7.491552      -6.219857      20.219096      -8.168752      17.042900           0.000000
          259              C      29.015863       3.545011       9.605649      -0.074606      36.111605 0.41672321E+03  0.97081512E+04                                 9.567941                            6.846463      -0.042127       1.956931                    0.999643      29.113444      83.714474       0.623306       0.421809      -1.059235       0.013022       0.033627      -0.003304       0.036211       0.001861       0.011808       0.020957      -0.031703      -0.008017      -0.024771      -0.007069       0.031841             12.861957       8.893855       5.615625      -4.941295      15.344553      -5.489503      14.347463           0.000000
          260              C      29.584505       4.567227       8.845552      -0.243801      38.347758 0.46014845E+03  0.10964212E+05                                 9.838149                            7.106866       0.122561       1.993925                    0.999727      30.740726      88.744519       0.624507       0.411613      -1.068122      -0.022574      -0.039560       0.015483       0.048107       0.008161      -0.013544       0.008142      -0.023500       0.130377      -0.038914      -0.007656       0.046571             13.298004       9.663169       6.673336      -4.820552      16.858100      -5.679014      13.372744          -0.000000
          261              C      29.823268       5.777103       9.414108       0.286313      33.473641 0.33297868E+03  0.73244230E+04                                 9.295203                            6.229467      -0.010049       2.020320                    0.999579      24.577082      68.374833       0.637136       0.437035      -1.051275       0.024250       0.039113      -0.026998       0.053355       0.013267      -0.016271      -0.033249      -0.002112       0.008619      -0.032155      -0.011817       0.043972             13.957668      10.976199       6.933808      -7.065503      15.006019      -6.566218      15.890785           0.000000
          262              C      29.461760       6.014416      10.699426      -0.219090      38.045680 0.44232506E+03  0.10438229E+05                                 9.777172                            6.967270       0.056298       1.977634                    0.999648      30.244535      86.953530       0.630675       0.411543      -1.067935      -0.013753      -0.018824       0.027898       0.036356       0.010136       0.006352       0.020156      -0.052468      -0.033497      -0.023835      -0.018165       0.042000             13.132994       9.473034       5.034526      -5.916053      14.105067      -5.184236      15.820883           0.000002
          263              C      28.896483       5.007353      11.482924      -0.073990      35.203881 0.41516391E+03  0.96587230E+04                                 9.401530                            6.834725      -0.013578       1.967832                    0.999625      28.976566      83.150712       0.623953       0.421943      -1.059594       0.016730       0.002489      -0.022946       0.028507      -0.006332      -0.004472       0.012902       0.004141       0.072845      -0.020482      -0.008690       0.029172             12.385712       8.458815       5.184934      -4.430604      15.497731      -4.729427      13.200589           0.000002
          264              C      31.127309       6.552681       7.574102      -0.068199      28.878220 0.37497614E+03  0.85605835E+04                                 8.415436                            6.462528      -0.396636       1.873234                    0.996900      28.592668      83.041427       0.642353       0.417669      -1.055337      -0.026349       0.053074       0.068160       0.090316      -0.004708      -0.039051       0.009114       0.027286       0.068417      -0.029070      -0.025122       0.054191             11.942247      12.077791       4.440718      -4.355567      11.157062      -5.400057      12.591888          -0.000000
          265              C      32.871728       7.350639       6.033107      -0.068135      27.997723 0.37734340E+03  0.86306682E+04                                 8.231958                            6.487651      -0.408885       1.867714                    0.997294      28.653718      83.374299       0.640220       0.418282      -1.054648       0.028755       0.083654       0.002782       0.088502       0.038909      -0.021335      -0.018749      -0.018111      -0.057697      -0.034557      -0.024964       0.059521             10.948326      12.651991       0.883499      -5.255159       6.774121      -1.859588      13.418867          -0.000000
          266              C       7.598686       8.302221       4.604783       0.280532      33.444202 0.34400540E+03  0.76237137E+04                                 9.264377                            6.325836      -0.035889       2.010678                    0.999573      24.784252      69.056924       0.633582       0.436216      -1.052477      -0.035007       0.007613       0.037773       0.052060       0.006173      -0.031068      -0.011804       0.046051       0.023835      -0.030993      -0.016122       0.047116             12.916565      15.210505       1.401175      -9.917008       8.754238      -0.573381      14.784952          -0.000000
          267              C       7.877556       7.121718       4.004159      -0.251040      38.363724 0.46440255E+03  0.11097446E+05                                 9.845004                            7.149384       0.070751       1.977081                    0.999851      30.958873      89.671215       0.621017       0.412737      -1.066780       0.036336      -0.016838      -0.034709       0.052995       0.026773      -0.023008      -0.008443      -0.041192      -0.051888      -0.040150      -0.007438       0.047588             12.712854      14.385876      -0.368227      -9.225446       8.993709       1.260206      14.758977          -0.000001
          268              C       8.846872       7.047586       2.999653      -0.065017      35.790276 0.41390025E+03  0.96268244E+04                                 9.511446                            6.826133      -0.047607       1.956435                    0.999645      28.988849      83.311792       0.623783       0.422168      -1.058921      -0.020578       0.018299       0.029232       0.040160      -0.007844       0.006634       0.013917      -0.039847      -0.019132      -0.023981      -0.005195       0.029176             12.244419      14.176780       0.716964      -8.611101       8.976020       0.469297      13.580455          -0.000000
          269              C       9.572985       8.151394       2.627838      -0.061910      41.950040 0.44503692E+03  0.10447334E+05                                10.478560                            6.981093      -0.067711       1.978168                    0.999174      27.704058      77.704151       0.635352       0.410660      -1.075765      -0.031059       0.009534       0.034576       0.047445       0.000890      -0.008435       0.004766      -0.015740      -0.012031      -0.014053       0.002497       0.011557             14.862879      17.906517      -0.147558     -11.580116      10.082158       1.286616      16.599962          -0.000000
          270              C       9.300172       9.380618       3.253596      -0.078996      35.099731 0.42788725E+03  0.10034008E+05                                 9.381183                            6.947490      -0.032753       1.958381                    0.999576      29.313575      84.558580       0.617452       0.423017      -1.058513      -0.014583      -0.019558       0.008288       0.025766       0.015453       0.002496      -0.007080      -0.036207      -0.050331      -0.021301      -0.011570       0.032870             11.669480      13.067715      -0.129045      -7.576475       9.414279       1.208989      12.526445          -0.000001
          271              C       8.313628       9.452885       4.229502      -0.219600      38.015047 0.46286127E+03  0.11036531E+05                                 9.743393                            7.114843       0.034555       1.966333                    0.999592      30.603267      88.155436       0.626344       0.410120      -1.069920       0.020926       0.005262      -0.020183       0.029546      -0.010578      -0.013449       0.025504      -0.056154      -0.037261      -0.032291      -0.016493       0.048784             12.251538      14.064828       1.531544      -8.001945       9.888144      -0.525112      12.801643          -0.000001
          272              C      10.631400       8.049754       1.601664       0.603722      26.866639 0.26079877E+03  0.54323694E+04                                 8.259601                            5.687506       0.019736       2.055448                    0.999387      22.254613      61.556437       0.632198       0.465125      -1.028250       0.045186      -0.000027      -0.044378       0.063333      -0.005639       0.090074      -0.012504       0.024493       0.045360      -0.080657      -0.020858       0.101515             11.113669      12.671889      -0.136515      -7.537389       9.008382       0.878340      11.660736           0.000000
          273              C      42.090341      20.968855      11.746401       0.588478      28.083360 0.27530440E+03  0.58022357E+04                                 8.487018                            5.826728       0.042733       2.057629                    0.999504      22.542176      62.352769       0.628429       0.462453      -1.031579      -0.027767       0.043277       0.037738       0.063781       0.079703       0.015311      -0.027552       0.047357      -0.115728      -0.084946      -0.017619       0.102565             11.916302       8.641793      -5.902480      -2.504916      13.887496       5.051485      13.219618           0.000001
          274              C      15.835196      19.907474      10.924768      -0.054435      42.035553 0.44250543E+03  0.10372151E+05                                10.508103                            6.959072      -0.065734       1.978762                    0.999184      27.649863      77.470077       0.636708       0.410408      -1.076029       0.017498      -0.037436      -0.020352       0.046063      -0.010304       0.000802      -0.001590      -0.003561       0.029280      -0.015343       0.004953       0.010390             15.791217      11.204043      -8.107668      -3.962577      19.133119       9.466856      17.036490           0.000001
          275              C      15.480146      19.722378       9.605649      -0.074867      36.088535 0.41645008E+03  0.96999498E+04                                 9.562437                            6.843063      -0.038047       1.958105                    0.999626      29.105355      83.676277       0.623635       0.421667      -1.059352       0.023115      -0.027998      -0.002890       0.036422      -0.015037       0.012380      -0.020047       0.012906      -0.007875      -0.024240      -0.007561       0.031802             12.853156       8.863139      -5.596617      -2.280225      15.357987       7.017284      14.338341           0.000000
          276              C      16.081090      18.718811       8.845552      -0.242962      38.333688 0.45995221E+03  0.10958485E+05                                 9.837057                            7.106556       0.086427       1.984786                    0.999858      30.730943      88.715142       0.624355       0.411753      -1.068020      -0.023561       0.039530       0.014273       0.048181      -0.014458       0.013898       0.007355      -0.001903       0.131917      -0.039260      -0.007782       0.047042             13.296612       9.278157      -6.450906      -2.508189      17.239601       7.014800      13.372080          -0.000000
          277              C      17.009492      17.907098       9.414108       0.288475      33.403475 0.33215549E+03  0.73019432E+04                                 9.284581                            6.223028      -0.010823       2.020594                    0.999596      24.541460      68.259803       0.637259       0.437213      -1.051147       0.021745      -0.040174      -0.026165       0.052644      -0.007509      -0.020584       0.031365      -0.022093       0.013477      -0.032134      -0.012683       0.044817             13.941444       7.984141      -5.204871      -2.152032      17.967726       9.391651      15.872466           0.000000
          278              C      17.395767      18.101518      10.699426      -0.220352      38.102598 0.44307706E+03  0.10460575E+05                                 9.789609                            6.975771       0.058503       1.978218                    0.999673      30.260776      87.023675       0.629932       0.411847      -1.067721      -0.008790       0.022051       0.029183       0.037619      -0.027749       0.013816      -0.015131       0.007858      -0.036571      -0.023348      -0.018457       0.041805             13.153277       8.595081      -4.527336      -1.538084      15.016140       7.735077      15.848609           0.000002
          279              C      16.806263      19.094596      11.482924      -0.076006      35.292443 0.41642999E+03  0.96960328E+04                                 9.418568                            6.846538      -0.016275       1.966556                    0.999625      29.018215      83.317360       0.623193       0.422116      -1.059434      -0.006518      -0.016096      -0.022910       0.028748       0.005730       0.012850      -0.002653       0.008023       0.070479      -0.020571      -0.007537       0.028108             12.410475       9.265328      -5.653153      -1.887188      14.741412       6.217234      13.224684           0.000002
          280              C      17.029141      16.389974       7.574102      -0.070265      28.896971 0.37527494E+03  0.85685568E+04                                 8.412407                            6.459679      -0.400825       1.871719                    0.997013      28.615441      83.095582       0.643346       0.416969      -1.055849       0.058787      -0.003562       0.067800       0.089807       0.014756       0.027412       0.029992      -0.005735       0.065440      -0.029102      -0.025431       0.054533             11.937476       7.541314      -1.818936      -2.498557      15.683407       6.467301      12.587705          -0.000000
          281              C      16.847981      14.480281       6.033107      -0.069929      28.104961 0.37899245E+03  0.86794808E+04                                 8.260188                            6.507239      -0.406389       1.867559                    0.997285      28.721813      83.677544       0.638335       0.418981      -1.054009       0.060892      -0.066358       0.002274       0.090091      -0.027615      -0.004631       0.027503      -0.060188      -0.055306      -0.035478      -0.024177       0.059655             10.993316       7.501521       2.114294       1.026268      12.001080       5.518325      13.477347          -0.000000
          282              C      16.849595      12.579913       4.604783       0.282523      33.408777 0.34351359E+03  0.76104906E+04                                 9.261203                            6.323443      -0.032423       2.011879                    0.999562      24.762131      68.996561       0.633349       0.436510      -1.052245       0.024252       0.027050       0.038204       0.052720       0.016567       0.005733       0.033058      -0.033029       0.022942      -0.030474      -0.016704       0.047178             12.913665       9.151896       2.094148       4.460105      14.807712       8.873792      14.781387          -0.000000
          283              C      15.687814      12.928655       4.004159      -0.249836      38.313272 0.46363905E+03  0.11074335E+05                                 9.836114                            7.142999       0.106226       1.986563                    0.999711      30.931686      89.564622       0.621378       0.412679      -1.066848      -0.034232      -0.022829      -0.035384       0.054268      -0.030963       0.005336       0.024737      -0.026418      -0.054454      -0.041369      -0.006466       0.047834             12.701887      10.650453       2.515456       5.697283      12.710020       7.353296      14.745189          -0.000001
          284              C      15.138955      12.126267       2.999653      -0.063716      35.753460 0.41338796E+03  0.96123370E+04                                 9.508615                            6.824796      -0.055626       1.954441                    0.999637      28.966133      83.246814       0.623422       0.422525      -1.058652       0.025311       0.008140       0.026638       0.037636      -0.013815       0.008678      -0.012998       0.034872      -0.019996      -0.024809      -0.005226       0.030035             12.241011       9.651590       1.893855       4.709997      13.494353       7.221418      13.577090          -0.000000
          285              C      15.731824      10.945531       2.627838      -0.064011      42.062892 0.44640009E+03  0.10487575E+05                                10.496513                            6.991438      -0.068179       1.977395                    0.999169      27.749878      77.868696       0.634914       0.410620      -1.075768       0.024708       0.022540       0.035732       0.048942      -0.008131       0.007755       0.005081       0.007644      -0.012719      -0.014347       0.002098       0.012250             14.892472      12.188806       3.473277       6.921145      15.853009       9.407638      16.635600          -0.000000
          286              C      16.932771      10.567182       3.253596      -0.076728      35.025441 0.42675578E+03  0.10000761E+05                                 9.369304                            6.939367      -0.033283       1.958775                    0.999600      29.272082      84.408038       0.617676       0.423147      -1.058441      -0.008522       0.022437       0.009092       0.025665      -0.023105      -0.007345       0.001907      -0.008806      -0.052502      -0.021253      -0.011773       0.033026             11.654297      10.426723       1.644398       4.828984      12.025945       5.947914      12.510221          -0.000001
          287              C      17.488628      11.385423       4.229502      -0.221453      38.079130 0.46379959E+03  0.11064417E+05                                 9.752303                            7.120575       0.036183       1.966298                    0.999570      30.637752      88.274451       0.626292       0.409950      -1.070040      -0.005454      -0.020952      -0.019559       0.029177      -0.018909       0.029105      -0.002049       0.046621      -0.036887      -0.031702      -0.017493       0.049195             12.264269       9.616325       1.045025       3.551397      14.360867       7.200622      12.815615          -0.000001
          288              C      15.114593      10.079735       1.601664       0.607163      26.780742 0.25984198E+03  0.54074561E+04                                 8.243663                            5.677706       0.024023       2.057626                    0.999373      22.209617      61.403216       0.632637       0.465230      -1.028194      -0.022756      -0.038651      -0.044128       0.062920       0.012853      -0.055820      -0.070968      -0.003212       0.044176      -0.080310      -0.020222       0.100532             11.090385      10.023181       1.648165       4.517737      11.613354       6.072432      11.634619           0.000000
          289              C      37.491401      22.999301      11.746401       0.588901      28.042481 0.27487464E+03  0.57907185E+04                                 8.478153                            5.821463       0.046100       2.059072                    0.999516      22.524744      62.284379       0.628851       0.462339      -1.031678       0.052182       0.001754       0.039019       0.065181      -0.019367      -0.031414      -0.000040      -0.161467      -0.115903      -0.084819      -0.017621       0.102440             11.901657      17.667125       0.679872       5.615516       4.836965      -0.355844      13.200881           0.000001
          290              C      36.240790      22.955941      10.924768      -0.054723      42.068416 0.44288394E+03  0.10383558E+05                                10.515006                            6.963059      -0.067670       1.978055                    0.999198      27.659404      77.513959       0.636368       0.410527      -1.075918      -0.041047       0.003095      -0.018099       0.044967       0.003940      -0.002672       0.000027       0.020876       0.026642      -0.015608       0.004964       0.010644             15.802638      24.194786       0.621750      10.186993       6.168692      -1.301896      17.044437           0.000000
          291              C      36.258016      23.355969       9.605649      -0.070238      35.954621 0.41457489E+03  0.96455201E+04                                 9.542478                            6.830243      -0.037605       1.959144                    0.999639      29.031819      83.422213       0.623854       0.421988      -1.059135      -0.035091      -0.005612      -0.003561       0.035715       0.013540      -0.023958      -0.001551       0.021936      -0.005818      -0.024072      -0.009136       0.033208             12.823125      18.537474      -0.012291       7.194218       5.629155      -1.530310      14.302747           0.000000
          292              C      35.088428      23.337319       8.845552      -0.243433      38.368186 0.46051444E+03  0.10975645E+05                                 9.844720                            7.112394       0.087159       1.984748                    0.999846      30.747924      88.790301       0.623878       0.411926      -1.067868       0.044649       0.001049       0.013451       0.046643       0.005768      -0.000838      -0.016179       0.027114       0.132379      -0.039748      -0.007603       0.047351             13.306712      20.853849      -0.221525       7.333646       5.686393      -1.335696      13.379895          -0.000000
          293              C      33.921264      22.939156       9.414108       0.286350      33.480462 0.33307581E+03  0.73270522E+04                                 9.296264                            6.230331      -0.008838       2.020607                    0.999582      24.579575      68.382798       0.637103       0.437029      -1.051285      -0.045579       0.000430      -0.025676       0.052315      -0.006171       0.036911       0.002088       0.023196       0.012009      -0.032011      -0.011975       0.043986             13.959072      20.002902      -1.722416       9.220537       5.979591      -2.836736      15.894723           0.000000
          294              C      33.896501      22.507424      10.699426      -0.218246      37.962106 0.44110389E+03  0.10401652E+05                                 9.760374                            6.955349       0.059421       1.979005                    0.999637      30.207700      86.799810       0.631563       0.411271      -1.068169       0.023868      -0.003108       0.029530       0.038097       0.017916      -0.019071      -0.004706       0.044463      -0.036379      -0.023286      -0.018435       0.041721             13.108633      17.277063      -0.507722       7.428225       6.260473      -2.525920      15.788363           0.000002
          295              C      35.051284      22.521412      11.482924      -0.077516      35.334447 0.41699667E+03  0.97126411E+04                                 9.426861                            6.852048      -0.019647       1.965366                    0.999629      29.037758      83.391283       0.622819       0.422221      -1.059356      -0.010763       0.013567      -0.022696       0.028548       0.000383      -0.008765      -0.009738      -0.014934       0.074647      -0.021700      -0.007554       0.029254             12.422835      18.293710       0.457128       6.335954       5.742862      -1.473616      13.231933           0.000002
          296              C      32.597570      23.680699       7.574102      -0.066426      28.846617 0.37444845E+03  0.85460174E+04                                 8.411694                            6.459527      -0.400084       1.872393                    0.996944      28.574689      82.992519       0.642235       0.417869      -1.055150      -0.032603      -0.049026       0.069231       0.090881      -0.009420       0.012358      -0.039494      -0.022454       0.068059      -0.029824      -0.025661       0.055485             11.936165      15.223257      -2.620474       6.847455       7.999741      -1.071236      12.585498          -0.000000
          297              C      31.034306      24.792432       6.033107      -0.070342      28.075694 0.37856110E+03  0.86659004E+04                                 8.250587                            6.500730      -0.409037       1.867032                    0.997272      28.697579      83.550226       0.639159       0.418620      -1.054386      -0.087728      -0.018189       0.002614       0.089632      -0.012116       0.026500      -0.009797       0.077306      -0.057526      -0.035372      -0.024462       0.059834             10.977978       9.032000      -2.998296       4.257828      10.446055      -3.640083      13.455878          -0.000000
          298              C      15.928730       2.429545       4.604783       0.283585      33.359790 0.34293522E+03  0.75943687E+04                                 9.252186                            6.317712       0.001959       2.021394                    0.999480      24.740726      68.918706       0.633706       0.436454      -1.052294       0.010661      -0.034044       0.038135       0.052220      -0.022444       0.025233      -0.021896      -0.011604       0.024321      -0.029895      -0.017186       0.047081             12.899868      11.564402      -3.491840       5.447815      12.367033      -8.291116      14.768168          -0.000000
          299              C      16.811640       3.261305       4.004159      -0.251865      38.388123 0.46478973E+03  0.11109118E+05                                 9.850871                            7.154036       0.063710       1.975158                    0.999856      30.965699      89.703540       0.620592       0.412931      -1.066646      -0.003014       0.041163      -0.035146       0.054210       0.004416       0.018904      -0.016506       0.066866      -0.052233      -0.040924      -0.006711       0.047635             12.721315      10.025926      -2.152108       3.522704      13.366955      -8.627205      14.771065          -0.000001
          300              C      16.391180       4.137823       2.999653      -0.063409      35.722546 0.41300298E+03  0.96007473E+04                                 9.500811                            6.819773      -0.051337       1.955954                    0.999623      28.954422      83.190362       0.623931       0.422297      -1.058840      -0.005728      -0.026235       0.028173       0.038921       0.021473      -0.015235      -0.001549       0.005691      -0.020323      -0.023916      -0.005624       0.029541             12.228956      10.883861      -2.604158       3.890965      12.240474      -7.680882      13.562532          -0.000000
          301              C      15.072198       4.214752       2.627838      -0.062957      41.957014 0.44526319E+03  0.10452796E+05                                10.474122                            6.979108      -0.059717       1.980541                    0.999179      27.714673      77.705868       0.636028       0.410218      -1.076176       0.006858      -0.032968       0.035300       0.048786       0.007131       0.000335      -0.009664       0.009407      -0.012807      -0.014401       0.002241       0.012160             14.855538      11.903803      -3.311665       4.672185      16.071048     -10.666382      16.591763          -0.000000
          302              C      14.144066       3.363876       3.253596      -0.079627      35.151095 0.42866458E+03  0.10057522E+05                                 9.393563                            6.956718      -0.036315       1.957072                    0.999585      29.334653      84.661497       0.616609       0.423372      -1.058214       0.024466      -0.003743       0.009625       0.026556       0.007905       0.004998       0.005895       0.043424      -0.050639      -0.021251      -0.011022       0.032273             11.685815      10.227026      -1.520836       2.745575      12.284815      -7.177483      12.545605          -0.000001
          303              C      14.574755       2.473370       4.229502      -0.220938      38.074649 0.46373634E+03  0.11062594E+05                                 9.755185                            7.123458       0.034792       1.966153                    0.999572      30.623718      88.234409       0.625718       0.410338      -1.069781      -0.016077       0.015163      -0.019827       0.029689       0.029351      -0.016149      -0.024565       0.009509      -0.036314      -0.032007      -0.017009       0.049016             12.268441      12.274001      -2.583944       4.467656      11.709466      -6.677296      12.821855          -0.000001
          304              C      14.631011       5.182185       1.601664       0.606121      26.799144 0.26007743E+03  0.54133880E+04                                 8.245655                            5.679366       0.023419       2.057151                    0.999363      22.220800      61.432818       0.632720       0.465081      -1.028313      -0.021552       0.039244      -0.043927       0.062723      -0.007298      -0.034162       0.084190      -0.021316       0.043755      -0.081002      -0.020000       0.101002             11.092469       9.789893      -1.512405       2.999936      11.850753      -6.950206      11.636760           0.000000
          305              C      28.631333      17.883939       2.698619       0.588901      28.042500 0.27487460E+03  0.57907174E+04                                 8.478157                            5.821462       0.046100       2.059072                    0.999516      22.524743      62.284378       0.628851       0.462339      -1.031677      -0.027610      -0.044314      -0.039019       0.065181      -0.079601      -0.015742      -0.027186       0.047190      -0.115903      -0.084819      -0.017621       0.102440             11.901669       8.633298       5.895569       2.499596      13.870822       5.041113      13.200886           0.000001
          306              C      29.294189      18.945320       3.520251      -0.054723      42.068438 0.44288388E+03  0.10383556E+05                                10.515010                            6.963058      -0.067670       1.978055                    0.999198      27.659405      77.513963       0.636368       0.410527      -1.075918       0.017843       0.037095       0.018099       0.044967       0.011010      -0.001313      -0.002327      -0.003613       0.026641      -0.015608       0.004964       0.010643             15.802650      11.213675       8.116413       3.966030      19.149830       9.473156      17.044445           0.000001
          307              C      28.939142      19.130415       4.839370      -0.070238      35.954596 0.41457463E+03  0.96455126E+04                                 9.542473                            6.830240      -0.037604       1.959144                    0.999639      29.031819      83.422210       0.623854       0.421988      -1.059135       0.022406       0.027583       0.003561       0.035715       0.016269      -0.013322      -0.019972       0.012485      -0.005818      -0.024071      -0.009136       0.033208             12.823117       8.845587       5.583316       2.271820      15.321023       6.995525      14.302742           0.000000
          308              C      29.540087      20.133983       5.599467      -0.243434      38.368245 0.46051532E+03  0.10975672E+05                                 9.844735                            7.112404       0.087158       1.984747                    0.999846      30.747938      88.790386       0.623877       0.411927      -1.067867      -0.023233      -0.038143      -0.013451       0.046643       0.014625      -0.014431       0.007364      -0.003566       0.132380      -0.039748      -0.007603       0.047351             13.306734       9.286425       6.456950       2.510084      17.253857       7.018985      13.379919          -0.000000
          309              C      30.468489      20.945695       5.030911       0.286350      33.480454 0.33307566E+03  0.73270480E+04                                 9.296261                            6.230328      -0.008842       2.020606                    0.999582      24.579574      68.382790       0.637103       0.437029      -1.051285       0.022417       0.039687       0.025676       0.052315       0.006958       0.020264       0.030922      -0.022287       0.012008      -0.032011      -0.011974       0.043985             13.959068       7.993759       5.211057       2.153580      17.988718       9.403587      15.894728           0.000000
          310              C      30.854761      20.751275       3.745594      -0.218246      37.962082 0.44110329E+03  0.10401635E+05                                 9.760370                            6.955344       0.059421       1.979005                    0.999637      30.207701      86.799816       0.631563       0.411271      -1.068169      -0.009243      -0.022224      -0.029530       0.038097       0.028211      -0.013612      -0.014163       0.008800      -0.036379      -0.023286      -0.018435       0.041721             13.108628       8.574916       4.516458       1.526599      14.962605       7.695989      15.788363           0.000002
          311              C      30.265256      19.758198       2.962096      -0.077516      35.334455 0.41699659E+03  0.97126388E+04                                 9.426862                            6.852047      -0.019647       1.965366                    0.999629      29.037757      83.391278       0.622819       0.422221      -1.059356      -0.006368       0.016105       0.022696       0.028548      -0.006275      -0.012816      -0.002722       0.008130       0.074647      -0.021700      -0.007554       0.029254             12.422840       9.276461       5.663244       1.891793      14.760120       6.223912      13.231939           0.000002
          312              C      30.488140      22.462820       6.870918      -0.066426      28.846616 0.37444843E+03  0.85460168E+04                                 8.411694                            6.459527      -0.400083       1.872393                    0.996944      28.574688      82.992515       0.642235       0.417869      -1.055150       0.058759       0.003723      -0.069231       0.090881      -0.014433      -0.028024       0.030449      -0.005089       0.068059      -0.029824      -0.025661       0.055485             11.936164       7.536225       1.817638       2.496011      15.686776       6.465684      12.585492          -0.000000
          313              C      30.306983      24.372512       8.411913      -0.070342      28.075668 0.37856074E+03  0.86658904E+04                                 8.250583                            6.500727      -0.409037       1.867032                    0.997272      28.697578      83.550225       0.639159       0.418620      -1.054386       0.059616       0.066881      -0.002614       0.089632       0.027417       0.004765       0.027848      -0.059638      -0.057526      -0.035372      -0.024462       0.059834             10.977971       7.495937      -2.111451      -1.023489      11.982111       5.507424      13.455866          -0.000000
          314              C      16.849600       2.961209       9.840236       0.283585      33.359805 0.34293523E+03  0.75943691E+04                                 9.252189                            6.317712       0.001959       2.021394                    0.999480      24.740726      68.918707       0.633706       0.436454      -1.052294       0.024153      -0.026255      -0.038135       0.052220      -0.016247      -0.006346       0.032800      -0.033072       0.024321      -0.029895      -0.017186       0.047081             12.899873       9.142348      -2.093472      -4.456407      14.789096       8.863515      14.768175          -0.000000
          315              C      29.146819      25.924138      10.440860      -0.251865      38.388088 0.46478993E+03  0.11109123E+05                                 9.850866                            7.154038       0.063710       1.975158                    0.999856      30.965699      89.703539       0.620592       0.412931      -1.066646      -0.034141       0.023192       0.035146       0.054210       0.031162      -0.004842       0.024624      -0.025785      -0.052233      -0.040924      -0.006711       0.047635             12.721303      10.667911      -2.522754      -5.710018      12.724950       7.364340      14.771048          -0.000001
          316              C      15.138962       3.414855      11.445367      -0.063409      35.722502 0.41300294E+03  0.96007460E+04                                 9.500805                            6.819773      -0.051337       1.955954                    0.999623      28.954422      83.190362       0.623931       0.422297      -1.058840       0.025584      -0.008157      -0.028173       0.038921       0.013201      -0.008959      -0.012420       0.034348      -0.020323      -0.023916      -0.005624       0.029541             12.228941       9.646045      -1.889499      -4.706345      13.478265       7.210101      13.562512          -0.000000
          317              C      15.731832       4.595591      11.817182      -0.062957      41.957019 0.44526351E+03  0.10452805E+05                                10.474123                            6.979111      -0.059717       1.980541                    0.999179      27.714673      77.705868       0.636028       0.410218      -1.076176       0.025122      -0.022423      -0.035301       0.048786       0.007639      -0.008201       0.005122       0.007648      -0.012807      -0.014401       0.002241       0.012160             14.855537      12.161257      -3.460299      -6.901269      15.813589       9.379415      16.591765          -0.000000
          318              C      16.932778       4.973939      11.191423      -0.079627      35.151092 0.42866408E+03  0.10057508E+05                                 9.393562                            6.956714      -0.036315       1.957072                    0.999585      29.334654      84.661503       0.616610       0.423372      -1.058214      -0.008991      -0.023059      -0.009625       0.026556       0.022756       0.007604       0.001381      -0.008021      -0.050639      -0.021251      -0.011022       0.032273             11.685817      10.453279      -1.651469      -4.843096      12.058560       5.966486      12.545612          -0.000001
          319              C      17.488633       4.155699      10.215518      -0.220938      38.074700 0.46373645E+03  0.11062597E+05                                 9.755193                            7.123459       0.034792       1.966153                    0.999572      30.623719      88.234414       0.625718       0.410338      -1.069781      -0.005093       0.021504       0.019827       0.029689       0.018793      -0.029348      -0.001703       0.046084      -0.036314      -0.032007      -0.017009       0.049016             12.268458       9.612839      -1.047531      -3.548888      14.370653       7.207774      12.821882          -0.000001
          320              C      15.114603       5.461387      12.843356       0.606121      26.799126 0.26007727E+03  0.54133841E+04                                 8.245652                            5.679365       0.023419       2.057151                    0.999363      22.220799      61.432816       0.632720       0.465081      -1.028313      -0.023210       0.038287       0.043927       0.062723      -0.012879       0.055830      -0.071680      -0.001983       0.043755      -0.081002      -0.020000       0.101002             11.092462      10.025755      -1.648579      -4.519085      11.614880       6.073118      11.636752           0.000000
          321              C      24.032393      15.853492       2.698619       0.589313      28.052010 0.27496595E+03  0.57932699E+04                                 8.480808                            5.823105       0.044076       2.058327                    0.999492      22.527957      62.301794       0.628637       0.462447      -1.031592       0.051948      -0.002194      -0.037108       0.063878       0.019297       0.031368      -0.000372      -0.161735      -0.116125      -0.084886      -0.017686       0.102572             11.906209      17.671952      -0.679335      -5.619812       4.838306      -0.356227      13.208370           0.000001
          322              C      22.781783      15.896852       3.520251      -0.055510      42.071335 0.44295094E+03  0.10384882E+05                                10.512513                            6.961592      -0.066753       1.978222                    0.999175      27.664709      77.512333       0.636748       0.410292      -1.076138      -0.041194      -0.003765       0.020692       0.046252      -0.003590       0.002430       0.000085       0.019102       0.028576      -0.014977       0.004353       0.010625             15.798620      24.185672      -0.621260     -10.184272       6.167299      -1.302176      17.042890           0.000001
          323              C      22.799012      15.496825       4.839370      -0.074606      36.111593 0.41672336E+03  0.97081558E+04                                 9.567940                            6.846465      -0.042130       1.956930                    0.999643      29.113447      83.714485       0.623306       0.421809      -1.059235      -0.035633       0.005536       0.003304       0.036211      -0.012798       0.024053      -0.000253       0.019075      -0.008017      -0.024772      -0.007069       0.031841             12.861952      18.595141       0.014578      -7.224689       5.643255      -1.534536      14.347459           0.000000
          324              C      21.629425      15.515474       5.599467      -0.243802      38.347801 0.46014940E+03  0.10964239E+05                                 9.838154                            7.106872       0.122566       1.993926                    0.999727      30.740739      88.744549       0.624507       0.411613      -1.068122       0.045547      -0.000229      -0.015483       0.048107      -0.006097       0.000278      -0.015801       0.025886       0.130379      -0.038916      -0.007656       0.046572             13.298010      20.838653       0.221172      -7.328447       5.682627      -1.335216      13.372750          -0.000000
          325              C      20.462260      15.913638       5.030911       0.286313      33.473601 0.33297820E+03  0.73244099E+04                                 9.295197                            6.229463      -0.010049       2.020320                    0.999579      24.577068      68.374787       0.637137       0.437035      -1.051275      -0.045997      -0.001446       0.026999       0.053355       0.005718      -0.036930       0.002533       0.024031       0.008614      -0.032156      -0.011815       0.043971             13.957656      20.003389       1.721938      -9.219256       5.978798      -2.835795      15.890782           0.000000
          326              C      20.437495      16.345369       3.745594      -0.219090      38.045682 0.44232488E+03  0.10438223E+05                                 9.777172                            6.967268       0.056299       1.977634                    0.999648      30.244535      86.953530       0.630676       0.411543      -1.067935       0.023179       0.002499      -0.027898       0.036356      -0.017651       0.020631      -0.004577       0.043790      -0.033497      -0.023836      -0.018165       0.042000             13.132996      17.307087       0.511533      -7.447708       6.271015      -2.531335      15.820886           0.000002
          327              C      21.592276      16.331382       2.962096      -0.073990      35.203900 0.41516399E+03  0.96587254E+04                                 9.401534                            6.834727      -0.013577       1.967832                    0.999625      28.976565      83.150713       0.623953       0.421943      -1.059594      -0.010521      -0.013244       0.022946       0.028507      -0.001373       0.008937      -0.010323      -0.013038       0.072845      -0.020482      -0.008690       0.029172             12.385721      18.228306      -0.455474      -6.311116       5.728263      -1.472304      13.200594           0.000002
          328              C      19.138569      15.172094       6.870918      -0.068199      28.878212 0.37497595E+03  0.85605784E+04                                 8.415434                            6.462526      -0.396636       1.873234                    0.996900      28.592668      83.041429       0.642353       0.417669      -1.055337      -0.032789       0.049356      -0.068160       0.090316       0.009461      -0.011633      -0.038376      -0.021798       0.068417      -0.029070      -0.025122       0.054191             11.942244      15.233017       2.619047      -6.854366       8.001834      -1.072002      12.591880          -0.000000
          329              C      17.575308      14.060361       8.411913      -0.068135      27.997709 0.37734308E+03  0.86306591E+04                                 8.231956                            6.487648      -0.408886       1.867714                    0.997294      28.653718      83.374299       0.640220       0.418282      -1.054648      -0.086824       0.016924      -0.002782       0.088502       0.011612      -0.026905      -0.009102       0.076449      -0.057697      -0.034556      -0.024964       0.059521             10.948324       9.008724       2.986944      -4.238030      10.417388      -3.621310      13.418859          -0.000000
          330              C      15.928735      13.111577       9.840236       0.280532      33.444208 0.34400526E+03  0.76237098E+04                                 9.264378                            6.325835      -0.035888       2.010678                    0.999573      24.784253      69.056926       0.633582       0.436216      -1.052477       0.010911       0.034124      -0.037773       0.052060       0.023027      -0.025757      -0.021004      -0.012333       0.023834      -0.030993      -0.016122       0.047116             12.916568      11.581765       3.496239      -5.455075      12.382983      -8.301691      14.784956          -0.000000
          331              C      16.811646      12.279817      10.440860      -0.251040      38.363712 0.46440284E+03  0.11097454E+05                                 9.845004                            7.149387       0.070751       1.977081                    0.999851      30.958874      89.671225       0.621017       0.412738      -1.066780      -0.003586      -0.039887       0.034709       0.052995      -0.004450      -0.018816      -0.015704       0.066968      -0.051888      -0.040150      -0.007439       0.047588             12.712852      10.022856       2.150759      -3.521347      13.356727      -8.619571      14.758974          -0.000001
          332              C      16.391188      11.403298      11.445367      -0.065016      35.790206 0.41389966E+03  0.96268071E+04                                 9.511434                            6.826129      -0.047602       1.956436                    0.999645      28.988827      83.311709       0.623783       0.422168      -1.058921      -0.005560       0.026971      -0.029232       0.040161      -0.021179       0.015371      -0.001214       0.006338      -0.019137      -0.023984      -0.005197       0.029180             12.244400      10.897110       2.610470      -3.899121      12.255658      -7.692062      13.580431          -0.000000
          333              C      15.072206      11.326370      11.817182      -0.061910      41.950069 0.44503721E+03  0.10447343E+05                                10.478566                            6.981096      -0.067712       1.978168                    0.999174      27.704057      77.704152       0.635352       0.410660      -1.075765       0.007272       0.031665      -0.034576       0.047445      -0.006370      -0.000090      -0.009687       0.009412      -0.012030      -0.014053       0.002497       0.011557             14.862890      11.910463       3.314275      -4.675823      16.078228     -10.671994      16.599980          -0.000000
          334              C      14.144073      12.177246      11.191423      -0.078997      35.099765 0.42788746E+03  0.10034014E+05                                 9.381187                            6.947491      -0.032754       1.958381                    0.999576      29.313581      84.558593       0.617452       0.423017      -1.058513       0.024229       0.002850      -0.008288       0.025765      -0.007952      -0.004883       0.005701       0.044869      -0.050330      -0.021300      -0.011569       0.032869             11.669489      10.215886       1.517474      -2.741232      12.266123      -7.165924      12.526458          -0.000001
          335              C      14.574760      13.067751      10.215518      -0.219601      38.015083 0.46286127E+03  0.11036531E+05                                 9.743398                            7.114843       0.034555       1.966333                    0.999592      30.603271      88.155445       0.626345       0.410120      -1.069920      -0.015020      -0.015492       0.020183       0.029546      -0.029604       0.015362      -0.024399       0.009755      -0.037261      -0.032290      -0.016493       0.048783             12.251549      12.258677       2.574339      -4.455745      11.694312      -6.667343      12.801659          -0.000001
          336              C      14.631021      10.358936      12.843356       0.603722      26.866631 0.26079857E+03  0.54323643E+04                                 8.259599                            5.687503       0.019736       2.055448                    0.999387      22.254613      61.556433       0.632198       0.465125      -1.028250      -0.022569      -0.039145       0.044378       0.063333       0.007786       0.034208       0.084259      -0.022013       0.045360      -0.080657      -0.020858       0.101515             11.113666       9.806034       1.518091      -3.008033      11.874231      -6.966737      11.660734           0.000000
          337              C      28.090281      12.885917       2.698619       0.588478      28.083352 0.27530416E+03  0.58022297E+04                                 8.487016                            5.826725       0.042733       2.057629                    0.999504      22.542176      62.352768       0.628429       0.462453      -1.031579      -0.023595       0.045685      -0.037738       0.063781       0.060358      -0.016205       0.027035       0.114372      -0.115728      -0.084946      -0.017619       0.102565             11.916300       7.464373      -5.222701       3.122252      15.064927      -4.695059      13.219600           0.000001
          338              C      28.678036      11.781177       3.520251      -0.054435      42.035565 0.44250529E+03  0.10372147E+05                                10.508105                            6.959071      -0.065734       1.978762                    0.999184      27.649862      77.470074       0.636708       0.410408      -1.076029       0.023672      -0.033872       0.020352       0.046063      -0.006694      -0.000976       0.001490      -0.016066       0.029280      -0.015343       0.004953       0.010390             15.791226      10.129408      -7.487236       6.217251      20.207782      -8.165132      17.036487           0.000000
          339              C      29.015859      11.996111       4.839370      -0.074867      36.088535 0.41645021E+03  0.96999534E+04                                 9.562436                            6.843063      -0.038047       1.958105                    0.999626      29.105357      83.676280       0.623635       0.421667      -1.059352       0.012689      -0.034017       0.002890       0.036422      -0.001930      -0.011171       0.020745      -0.032498      -0.007875      -0.024240      -0.007561       0.031802             12.853154       8.887461      -5.610660       4.937033      15.333662      -5.483375      14.338339           0.000000
          340              C      29.584502      10.973895       5.599467      -0.242962      38.333739 0.45995309E+03  0.10958512E+05                                 9.837069                            7.106566       0.086427       1.984786                    0.999858      30.730952      88.715206       0.624354       0.411754      -1.068020      -0.022454       0.040169      -0.014273       0.048181      -0.008053       0.013319       0.008359      -0.024091       0.131917      -0.039260      -0.007782       0.047042             13.296629       9.662603      -6.672866       4.820909      16.855186      -5.679564      13.372100          -0.000000
          341              C      29.823264       9.764018       5.030911       0.288475      33.403475 0.33215549E+03  0.73019433E+04                                 9.284581                            6.223028      -0.010823       2.020594                    0.999596      24.541459      68.259799       0.637259       0.437213      -1.051147       0.023919      -0.038919       0.026165       0.052644      -0.013321       0.016871      -0.033509      -0.001960       0.013477      -0.032134      -0.012683       0.044817             13.941446      10.964280      -6.925451       7.057399      14.987582      -6.559544      15.872477           0.000000
          342              C      29.461754       9.526705       3.745594      -0.220352      38.102602 0.44307666E+03  0.10460563E+05                                 9.789609                            6.975768       0.058503       1.978218                    0.999673      30.260775      87.023672       0.629932       0.411847      -1.067721      -0.014702       0.018638      -0.029183       0.037619      -0.010472      -0.006196       0.019531      -0.051992      -0.036571      -0.023348      -0.018457       0.041805             13.153281       9.490087      -5.044071       5.929734      14.121141      -5.199565      15.848614           0.000002
          343              C      28.896476      10.533769       2.962096      -0.076006      35.292452 0.41642977E+03  0.96960265E+04                                 9.418569                            6.846536      -0.016275       1.966556                    0.999625      29.018215      83.317358       0.623193       0.422116      -1.059434       0.017199      -0.002403       0.022910       0.028748       0.006339       0.004127       0.012455       0.005913       0.070479      -0.020571      -0.007537       0.028108             12.410481       8.476619      -5.197796       4.440692      15.530134      -4.742982      13.224691           0.000002
          344              C      31.127308       8.988440       6.870918      -0.070265      28.896942 0.37527459E+03  0.85685470E+04                                 8.412401                            6.459675      -0.400825       1.871719                    0.997013      28.615442      83.095581       0.643346       0.416969      -1.055849      -0.026309      -0.052692      -0.067800       0.089807       0.004895       0.039679       0.008744       0.028426       0.065440      -0.029102      -0.025431       0.054533             11.937462      12.072629      -4.435088       4.351557      11.152068      -5.397455      12.587691          -0.000000
          345              C      32.871731       8.190482       8.411913      -0.069929      28.104961 0.37899240E+03  0.86794794E+04                                 8.260189                            6.507239      -0.406389       1.867559                    0.997285      28.721811      83.677539       0.638335       0.418981      -1.054009       0.027022      -0.085913      -0.002274       0.090091      -0.039869       0.021503      -0.017762      -0.017737      -0.055306      -0.035478      -0.024177       0.059655             10.993318      12.707229      -0.891222       5.292147       6.795381      -1.870389      13.477344          -0.000000
          346              C       7.598691       7.238900       9.840236       0.282523      33.408785 0.34351360E+03  0.76104910E+04                                 9.261205                            6.323443      -0.032423       2.011879                    0.999562      24.762131      68.996563       0.633349       0.436510      -1.052245      -0.035552      -0.007478      -0.038204       0.052720      -0.006018       0.031496      -0.011564       0.045209       0.022942      -0.030474      -0.016704       0.047178             12.913669      15.207355      -1.401975       9.914987       8.752264      -0.574341      14.781388          -0.000000
          347              C      34.795562       8.419404      10.440860      -0.249836      38.313281 0.46363961E+03  0.11074352E+05                                 9.836116                            7.143004       0.106226       1.986563                    0.999711      30.931688      89.564632       0.621378       0.412679      -1.066848       0.036886       0.018231       0.035384       0.054268      -0.026921       0.024090      -0.007747      -0.040420      -0.054454      -0.041369      -0.006466       0.047834             12.701888      14.373580       0.365904       9.216781       8.986898       1.257340      14.745187          -0.000001
          348              C       8.846880       8.493535      11.445367      -0.063716      35.753464 0.41338818E+03  0.96123435E+04                                 9.508616                            6.824798      -0.055626       1.954441                    0.999637      28.966135      83.246827       0.623422       0.422525      -1.058652      -0.019705      -0.017850      -0.026638       0.037636       0.008193      -0.006918       0.014014      -0.041365      -0.019996      -0.024809      -0.005226       0.030035             12.241011      14.173788      -0.717045       8.608927       8.972159       0.468261      13.577086          -0.000000
          349              C       9.572993       7.389728      11.817182      -0.064011      42.062903 0.44640008E+03  0.10487574E+05                                10.496514                            6.991438      -0.068179       1.977395                    0.999169      27.749878      77.868693       0.634915       0.410620      -1.075768      -0.031875      -0.010128      -0.035732       0.048942      -0.000755       0.008278       0.004175      -0.017905      -0.012719      -0.014347       0.002097       0.012250             14.892476      17.944911       0.149987      11.607833      10.096909       1.290065      16.635609          -0.000000
          350              C       9.300179       6.160503      11.191423      -0.076728      35.025456 0.42675567E+03  0.10000759E+05                                 9.369307                            6.939367      -0.033283       1.958775                    0.999600      29.272082      84.408046       0.617676       0.423147      -1.058441      -0.015170       0.018598      -0.009092       0.025665      -0.015365      -0.002021      -0.007314      -0.035616      -0.052502      -0.021253      -0.011773       0.033026             11.654305      13.050247       0.129715       7.565548       9.402435       1.208066      12.510234          -0.000001
          351              C       8.313633       6.088237      10.215518      -0.221453      38.079140 0.46379926E+03  0.11064407E+05                                 9.752304                            7.120572       0.036183       1.966298                    0.999570      30.637751      88.274447       0.626292       0.409950      -1.070040       0.020872      -0.005753       0.019559       0.029177       0.010733       0.012778       0.026230      -0.056061      -0.036887      -0.031702      -0.017494       0.049195             12.264276      14.079764      -1.531935       8.011633       9.897437      -0.524713      12.815626          -0.000001
          352              C      10.631410       7.491367      12.843356       0.607163      26.780738 0.25984192E+03  0.54074544E+04                                 8.243662                            5.677705       0.024023       2.057626                    0.999373      22.209616      61.403214       0.632637       0.465230      -1.028194       0.044850       0.000382       0.044128       0.062920       0.005035      -0.089370      -0.012857       0.023868       0.044176      -0.080310      -0.020222       0.100532             11.090383      12.643160       0.135511       7.517747       8.993372       0.876252      11.634618           0.000000
          353              C      21.837785      23.311682      21.667529       0.075272      38.118797 0.45110931E+03  0.10729914E+05                                10.504150                            7.469873      -0.713480       1.806159                    0.996101      26.999219      78.692485       0.555157       0.463848      -1.033381       0.001016       0.000073       0.000685       0.001228      -0.000596      -0.000047       0.008790      -0.010135      -0.013691      -0.009234      -0.002797       0.012031             16.060847      17.136721      -0.002530       0.004234      12.450463      -5.629001      18.595357           0.000000
          354              C      36.187636      16.055458      21.667529       0.075272      38.118795 0.45110929E+03  0.10729913E+05                                10.504149                            7.469872      -0.713479       1.806159                    0.996101      26.999217      78.692476       0.555157       0.463848      -1.033381      -0.000571      -0.000843      -0.000685       0.001228      -0.004687       0.007588      -0.004436       0.004035      -0.013691      -0.009234      -0.002797       0.012031             16.060844      13.619835       2.027949      -4.872739      15.967345       2.818156      18.595351           0.000000
          355              C      22.728636       7.256234      21.667529       0.074770      38.133043 0.45129940E+03  0.10734695E+05                                10.503829                            7.469331      -0.710674       1.806831                    0.996082      27.002501      78.682173       0.555458       0.463586      -1.033611      -0.000095       0.000165       0.000000       0.000191       0.004450      -0.007601      -0.004388       0.005138      -0.010646      -0.008536      -0.003364       0.011899             16.060225      13.621254      -2.036271       4.871548      15.972533       2.812588      18.586887           0.000000
          356              C      31.998240       7.770561       7.222510       0.075272      38.118800 0.45110936E+03  0.10729915E+05                                10.504150                            7.469873      -0.713480       1.806159                    0.996101      26.999220      78.692487       0.555157       0.463848      -1.033381      -0.001016      -0.000073      -0.000685       0.001228      -0.000596      -0.000047       0.008790      -0.010135      -0.013691      -0.009234      -0.002797       0.012031             16.060848      17.136722      -0.002530       0.004234      12.450463      -5.629002      18.595358           0.000000
          357              C      17.648389      15.026785       7.222510       0.075272      38.118796 0.45110930E+03  0.10729913E+05                                10.504148                            7.469872      -0.713479       1.806159                    0.996101      26.999217      78.692475       0.555157       0.463848      -1.033381       0.000571       0.000843       0.000685       0.001228      -0.004687       0.007588      -0.004436       0.004035      -0.013691      -0.009234      -0.002797       0.012031             16.060843      13.619835       2.027950      -4.872739      15.967345       2.818156      18.595350           0.000000
          358              C      31.107389      23.826009       7.222510       0.074770      38.133042 0.45129939E+03  0.10734695E+05                                10.503829                            7.469331      -0.710674       1.806831                    0.996082      27.002501      78.682173       0.555458       0.463586      -1.033611       0.000095      -0.000165       0.000000       0.000191       0.004450      -0.007601      -0.004388       0.005138      -0.010646      -0.008536      -0.003364       0.011899             16.060225      13.621254      -2.036272       4.871547      15.972533       2.812588      18.586887           0.000000
          359              O      12.589160       6.193065      17.735595      -0.531392      33.231851 0.44484114E+03  0.10168727E+05                                 8.125969                            6.391251       0.526390       2.234398                    0.998221      26.386806      66.980629       0.778120       0.344348      -1.154352      -0.014046      -0.016648       0.001829       0.021858       0.007026       0.018871       0.038029      -0.006428      -0.182043      -0.076449       0.022724       0.053725             10.233962       7.606715       5.216499      -0.688506      16.446137      -0.858422       6.649034           0.000001
          360              O      12.306923       4.890175      15.853120      -0.559501      35.388247 0.47619784E+03  0.11057371E+05                                 8.465808                            6.590278       0.576411       2.239504                    0.998430      26.929907      68.590240       0.771241       0.342020      -1.157891      -0.007289      -0.014548       0.017592       0.023963      -0.028336       0.003314       0.008458       0.052625       0.218161      -0.075585       0.002307       0.073278             10.960261       6.270718       1.685115      -3.080412       8.430728      -4.550452      18.179338           0.000001
          361              O      23.404545      24.247956      20.115556      -0.206378      32.616449 0.33515177E+03  0.71491387E+04                                 8.368678                            5.624994       0.312701       2.222885                    0.999146      22.609219      55.729061       0.811073       0.354025      -1.144558      -0.032733       0.153527       0.098044       0.185080       0.050911      -0.123316      -0.047736       0.024553       0.247839      -0.114949      -0.066771       0.181720             13.238884      12.234889       6.565372      -8.147976      12.222401      -7.726243      15.259362           0.000000
          362              O      47.147705      22.587001      23.282482      -0.195286      32.313540 0.34596443E+03  0.74356752E+04                                 8.288056                            5.727190       0.369996       2.246553                    0.999122      22.506794      55.614817       0.801556       0.355536      -1.143790       0.003857       0.173570       0.050340       0.180764       0.077785      -0.117743      -0.057530       0.034805      -0.027761      -0.113421      -0.061367       0.174788             12.028340      15.113164       2.257380      -9.642156       6.432004      -2.349092      14.539853          -0.000000
          363              O      42.963575      24.179190      27.754660      -0.547612      33.802667 0.45900149E+03  0.10578873E+05                                 8.228621                            6.504218       0.481252       2.215073                    0.997998      26.679635      68.084976       0.768906       0.345627      -1.152855       0.012457      -0.016598      -0.009937       0.023009      -0.043645       0.032648       0.038523      -0.036940      -0.020657      -0.077833       0.021945       0.055888             10.210296      10.022293      -3.915669      -4.753319      10.566715       4.357809      10.041880           0.000000
          364              O      42.595471      21.956888      27.642856      -0.567235      34.537640 0.47088454E+03  0.10912047E+05                                 8.308992                            6.558441       0.578877       2.238785                    0.998646      26.956580      68.767752       0.771607       0.342545      -1.156526       0.015759       0.018370      -0.012739       0.027351       0.049141       0.015333      -0.048244      -0.002104      -0.035559      -0.076394       0.011611       0.064783             10.172382      11.987259       3.927702      -5.416047       8.939796      -2.924128       9.590090           0.000000
          365              O      12.527787       9.312633      17.735595      -0.530686      33.200395 0.44436497E+03  0.10154943E+05                                 8.120243                            6.387409       0.527046       2.234676                    0.998235      26.375366      66.938162       0.778444       0.344303      -1.154411      -0.007591       0.020979       0.001264       0.022345      -0.006544       0.023964      -0.035433      -0.009830      -0.182214      -0.076664       0.022347       0.054318             10.225451       9.711534      -6.429513      -0.398332      14.320713       1.023631       6.644107           0.000001
          366              O      11.540568      10.208499      15.853120      -0.559592      35.379290 0.47604551E+03  0.11052893E+05                                 8.464106                            6.588961       0.576078       2.239462                    0.998457      26.927393      68.579758       0.771369       0.341993      -1.157920      -0.009361       0.012767       0.017325       0.023468       0.036851       0.005266      -0.007836       0.022051       0.217926      -0.075386       0.002141       0.073246             10.958199       6.430123      -1.777260      -2.399979       8.268514       4.942172      18.175959           0.000001
          367              O      36.215091      14.230464      20.115556      -0.206400      32.647573 0.33547883E+03  0.71580391E+04                                 8.374870                            5.628275       0.315918       2.223626                    0.999166      22.619280      55.765903       0.810700       0.354093      -1.144475       0.149479      -0.047275       0.098185       0.184984      -0.014555       0.020729       0.131849      -0.100389       0.249188      -0.115648      -0.067431       0.183079             13.251337       6.544712      -3.279847      -2.619189      17.933833      10.931524      15.275465           0.000000
          368              O      36.364085      17.810439      23.282482      -0.196474      32.333313 0.34619818E+03  0.74418593E+04                                 8.289872                            5.727841       0.370295       2.246444                    0.999110      22.518515      55.645772       0.801791       0.355376      -1.143933       0.147900      -0.089861       0.050049       0.180151      -0.023210       0.008981       0.129834      -0.151754      -0.028241      -0.112451      -0.061316       0.173767             12.032304       6.648112       2.631409       2.786798      14.904474       9.529234      14.544325          -0.000000
          369              O      39.835030      20.637914      27.754660      -0.549271      33.855133 0.45983791E+03  0.10602924E+05                                 8.236847                            6.509709       0.484763       2.215606                    0.998013      26.704262      68.162084       0.768662       0.345581      -1.152899      -0.019626      -0.003129      -0.009224       0.021910       0.005469       0.016034      -0.047583       0.092403      -0.018604      -0.077154       0.022765       0.054389             10.222512      13.838447       1.725464       6.159911       6.774686       1.941246      10.054403           0.000000
          370              O      38.094512      22.067852      27.642856      -0.568069      34.573168 0.47144868E+03  0.10928521E+05                                 8.315365                            6.562738       0.578428       2.238307                    0.998664      26.970001      68.815359       0.771280       0.342584      -1.156480       0.007737      -0.021775      -0.012764       0.026399      -0.024988      -0.049299       0.011093      -0.083581      -0.035283      -0.075982       0.011571       0.064411             10.181522       6.305014      -0.644362       0.176300      14.640917       6.159525       9.598636           0.000000
          371              O      15.260099       7.805999      17.735595      -0.531079      33.266788 0.44536291E+03  0.10184302E+05                                 8.134242                            6.396981       0.525796       2.233846                    0.998200      26.393917      67.024943       0.777359       0.344562      -1.154098       0.022250      -0.004016       0.001540       0.022662      -0.000712      -0.042710      -0.002687       0.015828      -0.181978      -0.076627       0.022491       0.054136             10.245397      18.776812       1.221657       1.089825       5.303877      -0.167031       6.655501           0.000001
          372              O      16.529550       8.213020      15.853120      -0.560242      35.369180 0.47594308E+03  0.11049527E+05                                 8.461056                            6.587180       0.574628       2.239068                    0.998415      26.928533      68.571621       0.771689       0.341881      -1.158056       0.016291       0.001168       0.017103       0.023649      -0.008846      -0.009343      -0.001170      -0.074776       0.215563      -0.074951       0.002493       0.072458             10.952885       9.344052       0.092781       5.475619       5.348696      -0.392390      18.165907           0.000001
          373              O      21.134416       8.144952      20.115556      -0.207193      32.624245 0.33529435E+03  0.71527629E+04                                 8.368643                            5.625205       0.317947       2.224516                    0.999145      22.618164      55.748857       0.811291       0.353901      -1.144687      -0.116961      -0.105107       0.096800       0.184656      -0.035702       0.103191      -0.082871       0.076388       0.244460      -0.114952      -0.066294       0.181246             13.238235      17.908794      -3.287674      10.764047       6.545904      -3.193299      15.260006           0.000000
          374              O      37.619271      29.537609      23.282482      -0.196299      32.363944 0.34650620E+03  0.74506242E+04                                 8.297979                            5.732378       0.370068       2.246264                    0.999097      22.522936      55.676598       0.801004       0.355623      -1.143660      -0.152756      -0.082446       0.050029       0.180651      -0.054062       0.108173      -0.072700       0.117187      -0.028067      -0.112743      -0.061421       0.174164             12.045569      10.569143      -4.894929       6.866951      11.003337      -7.188227      14.564226          -0.000000
          375              O      38.332467      25.117951      27.754660      -0.549131      33.876259 0.46016918E+03  0.10613011E+05                                 8.242025                            6.513703       0.480483       2.214167                    0.998009      26.707457      68.189408       0.768096       0.345756      -1.152694       0.007617       0.018231      -0.008815       0.021635       0.037275      -0.049090       0.009706      -0.056275      -0.019714      -0.077103       0.022464       0.054639             10.228725       7.050585       2.196948      -1.399302      13.575265      -6.309336      10.060326           0.000000
          376              O      40.441089      25.910315      27.642856      -0.567436      34.545809 0.47104940E+03  0.10916730E+05                                 8.309880                            6.559349       0.578963       2.238608                    0.998694      26.961529      68.781169       0.771603       0.342520      -1.156557      -0.023390       0.004342      -0.012752       0.026992      -0.023676       0.034280       0.037447       0.086130      -0.036145      -0.076499       0.011561       0.064938             10.173064      13.104669      -3.282800       5.239927       7.824485      -3.228143       9.590037           0.000000
          377              O      25.986794      13.999060      25.599464      -0.531079      33.266811 0.44536302E+03  0.10184305E+05                                 8.134247                            6.396982       0.525796       2.233846                    0.998200      26.393918      67.024950       0.777359       0.344562      -1.154098      -0.007648      -0.021277      -0.001540       0.022662       0.006498      -0.023682      -0.035644      -0.009147      -0.181978      -0.076627       0.022491       0.054136             10.245406       9.730103       6.444791       0.400262      14.350614       1.027334       6.655500           0.000001
          378              O      24.999578      13.103193      27.481938      -0.560242      35.369180 0.47594306E+03  0.11049526E+05                                 8.461057                            6.587179       0.574629       2.239068                    0.998415      26.928532      68.571617       0.771689       0.341881      -1.158056      -0.009157      -0.013525      -0.017103       0.023649      -0.036802      -0.005685      -0.007506       0.022067       0.215563      -0.074951       0.002493       0.072458             10.952887       6.427886       1.776430       2.397990       8.264862       4.938223      18.165914           0.000001
          379              O      22.756094       9.081228      23.219502      -0.207193      32.624261 0.33529450E+03  0.71527668E+04                                 8.368646                            5.625207       0.317947       2.224516                    0.999145      22.618164      55.748858       0.811291       0.353901      -1.144687       0.149506       0.048738      -0.096800       0.184656       0.015226      -0.020173       0.130802      -0.100031       0.244460      -0.114952      -0.066294       0.181246             13.238243       6.539418       3.276438       2.616547      17.915292      10.918599      15.260019           0.000000
          380              O      22.905082       5.501253      20.052576      -0.196299      32.363943 0.34650607E+03  0.74506205E+04                                 8.297979                            5.732376       0.370068       2.246264                    0.999097      22.522936      55.676597       0.801004       0.355623      -1.143660       0.147778       0.091067      -0.050029       0.180651       0.023713      -0.008874       0.130031      -0.152231      -0.028067      -0.112743      -0.061421       0.174164             12.045567       6.655655      -2.635476      -2.791712      14.916822       9.541067      14.564224          -0.000000
          381              O      39.835020      25.985450      15.580398      -0.549131      33.876258 0.46016914E+03  0.10613010E+05                                 8.242024                            6.513702       0.480483       2.214167                    0.998009      26.707458      68.189410       0.768096       0.345756      -1.152694      -0.019597       0.002519       0.008815       0.021635      -0.005730      -0.016139      -0.047365       0.092700      -0.019714      -0.077103       0.022464       0.054639             10.228725      13.846709      -1.726793      -6.163695       6.779141       1.942836      10.060324           0.000000
          382              O      38.094502      24.555513      15.692202      -0.567436      34.545791 0.47104912E+03  0.10916722E+05                                 8.309877                            6.559347       0.578963       2.238608                    0.998694      26.961529      68.781167       0.771603       0.342520      -1.156557       0.007935       0.022427       0.012752       0.026992       0.025457       0.049569       0.010964      -0.084073      -0.036145      -0.076499       0.011561       0.064938             10.173058       6.301542       0.644989      -0.175689      14.627600       6.151977       9.590032           0.000000
          383              O      28.719106      15.505693      25.599464      -0.531392      33.231857 0.44484082E+03  0.10168718E+05                                 8.125970                            6.391249       0.526390       2.234397                    0.998221      26.386807      66.980635       0.778120       0.344348      -1.154352       0.021440       0.003840      -0.001829       0.021858       0.000730       0.042369      -0.002672       0.015384      -0.182043      -0.076449       0.022724       0.053725             10.233966      18.753917      -1.219334      -1.087668       5.298950      -0.167052       6.649032           0.000001
          384              O      29.988560      15.098672      27.481938      -0.559501      35.388244 0.47619791E+03  0.11057373E+05                                 8.465807                            6.590279       0.576411       2.239504                    0.998430      26.929906      68.590236       0.771241       0.342020      -1.157891       0.016243      -0.000962      -0.017592       0.023963       0.008619       0.008982      -0.001359      -0.075391       0.218161      -0.075585       0.002307       0.073278             10.960260       9.350074      -0.092753      -5.481008       5.351368      -0.392493      18.179338           0.000001
          385              O      34.593419      15.166740      23.219502      -0.206378      32.616464 0.33515193E+03  0.71491428E+04                                 8.368681                            5.624996       0.312701       2.222885                    0.999146      22.609219      55.729065       0.811073       0.354025      -1.144558      -0.116592       0.105111      -0.098044       0.185080       0.036088      -0.102999      -0.082926       0.075904       0.247839      -0.114949      -0.066771       0.181720             13.238891      17.911307       3.288095     -10.765120       6.545991      -3.193235      15.259375           0.000000
          386              O      37.619268      17.085756      20.052576      -0.195286      32.313537 0.34596411E+03  0.74356666E+04                                 8.288055                            5.727187       0.369996       2.246553                    0.999122      22.506793      55.614809       0.801557       0.355535      -1.143790      -0.152245       0.083445      -0.050340       0.180764       0.053963      -0.108694      -0.073203       0.117325      -0.027761      -0.113421      -0.061367       0.174788             12.028340      10.557243       4.887744      -6.855453      10.987924      -7.175807      14.539852          -0.000000
          387              O      38.332457      21.505413      15.580398      -0.547612      33.802661 0.45900142E+03  0.10578871E+05                                 8.228620                            6.504217       0.481252       2.215073                    0.997998      26.679634      68.084973       0.768906       0.345627      -1.152855       0.008146      -0.019087       0.009937       0.023009      -0.037818       0.049686       0.009013      -0.057125      -0.020657      -0.077833       0.021945       0.055888             10.210295       7.039541      -2.193576       1.397314      13.549464      -6.295398      10.041879           0.000000
          388              O      40.441078      20.713050      15.692202      -0.567235      34.537643 0.47088428E+03  0.10912040E+05                                 8.308992                            6.558439       0.578877       2.238785                    0.998646      26.956580      68.767752       0.771607       0.342545      -1.156526      -0.023788      -0.004463       0.012739       0.027351       0.023659      -0.034115       0.037401       0.086167      -0.035559      -0.076395       0.011612       0.064783             10.172384      13.103158       3.283442      -5.240397       7.823901      -3.228371       9.590092           0.000000
          389              O      26.048167      17.118628      25.599464      -0.530686      33.200402 0.44436464E+03  0.10154933E+05                                 8.120243                            6.387406       0.527046       2.234676                    0.998235      26.375366      66.938161       0.778444       0.344303      -1.154411      -0.014373       0.017063      -0.001264       0.022345      -0.007529      -0.018704       0.038470      -0.006419      -0.182214      -0.076664       0.022347       0.054318             10.225456       7.600300      -5.210597       0.687324      16.431965      -0.856782       6.644104           0.000001
          390              O      25.765933      18.421518      27.481938      -0.559592      35.379286 0.47604572E+03  0.11052899E+05                                 8.464106                            6.588963       0.576078       2.239462                    0.998457      26.927393      68.579760       0.771368       0.341993      -1.157920      -0.006376       0.014490      -0.017325       0.023468       0.027974      -0.004153       0.008479       0.052802       0.217926      -0.075386       0.002141       0.073246             10.958197       6.269764      -1.684677       3.080054       8.428873      -4.549524      18.175954           0.000001
          391              O      23.404548      22.375409      23.219502      -0.206400      32.647575 0.33547899E+03  0.71580431E+04                                 8.374871                            5.628277       0.315918       2.223626                    0.999166      22.619279      55.765899       0.810700       0.354093      -1.144475      -0.033798      -0.153090      -0.098185       0.184984      -0.050747       0.124549      -0.047973       0.024985       0.249188      -0.115648      -0.067431       0.183079             13.251340      12.246127      -6.571557       8.157387      12.232422      -7.734047      15.275472           0.000000
          392              O      20.229702      24.036364      20.052576      -0.196474      32.333319 0.34619813E+03  0.74418582E+04                                 8.289873                            5.727841       0.370295       2.246444                    0.999110      22.518515      55.645777       0.801791       0.355376      -1.143933       0.003872      -0.173016      -0.050049       0.180151      -0.077317       0.116930      -0.057139       0.035676      -0.028241      -0.112451      -0.061316       0.173767             12.032307      15.119259      -2.259407       9.645961       6.433337      -2.351181      14.544325          -0.000000
          393              O      42.963564      22.444174      15.580398      -0.549271      33.855138 0.45983811E+03  0.10602929E+05                                 8.236847                            6.509711       0.484763       2.215606                    0.998013      26.704262      68.162081       0.768662       0.345581      -1.152899       0.012523       0.015432       0.009224       0.021910       0.042746      -0.033192       0.037678      -0.036729      -0.018604      -0.077154       0.022765       0.054389             10.222512      10.034920       3.921430       4.761122      10.578213       4.364016      10.054404           0.000000
          394              O      42.595461      24.666476      15.692202      -0.568069      34.573176 0.47144855E+03  0.10928517E+05                                 8.315366                            6.562737       0.578428       2.238307                    0.998664      26.970002      68.815365       0.771280       0.342584      -1.156480       0.014989      -0.017588       0.012764       0.026399      -0.048685      -0.015043      -0.048240      -0.001490      -0.035284      -0.075982       0.011571       0.064411             10.181526      11.998908      -3.931734       5.422459       8.947027      -2.927086       9.598641           0.000000
          395              O      41.246865      24.889178      11.154444      -0.531392      33.231855 0.44484121E+03  0.10168729E+05                                 8.125970                            6.391252       0.526390       2.234397                    0.998221      26.386807      66.980634       0.778120       0.344348      -1.154352       0.014046       0.016648      -0.001829       0.021858       0.007026       0.018871       0.038029      -0.006428      -0.182043      -0.076449       0.022724       0.053725             10.233963       7.606716       5.216500      -0.688506      16.446139      -0.858423       6.649035           0.000001
          396              O      41.529102      26.192068      13.036919      -0.559501      35.388246 0.47619784E+03  0.11057371E+05                                 8.465808                            6.590278       0.576411       2.239504                    0.998430      26.929907      68.590240       0.771241       0.342020      -1.157891       0.007289       0.014548      -0.017592       0.023963      -0.028336       0.003314       0.008458       0.052625       0.218161      -0.075585       0.002307       0.073278             10.960261       6.270718       1.685115      -3.080411       8.430727      -4.550452      18.179338           0.000001
          397              O      30.431480       6.834287       8.774483      -0.206378      32.616452 0.33515180E+03  0.71491393E+04                                 8.368679                            5.624995       0.312701       2.222885                    0.999146      22.609219      55.729063       0.811073       0.354025      -1.144558       0.032733      -0.153527      -0.098044       0.185080       0.050911      -0.123316      -0.047736       0.024553       0.247839      -0.114949      -0.066771       0.181720             13.238885      12.234890       6.565373      -8.147976      12.222403      -7.726244      15.259364           0.000000
          398              O       6.688320       8.495242       5.607557      -0.195286      32.313540 0.34596443E+03  0.74356752E+04                                 8.288056                            5.727190       0.369996       2.246553                    0.999122      22.506794      55.614817       0.801556       0.355536      -1.143790      -0.003857      -0.173570      -0.050340       0.180764       0.077785      -0.117743      -0.057530       0.034805      -0.027761      -0.113421      -0.061367       0.174788             12.028341      15.113165       2.257380      -9.642156       6.432004      -2.349092      14.539853          -0.000000
          399              O      10.872450       6.903053       1.135379      -0.547612      33.802668 0.45900150E+03  0.10578874E+05                                 8.228621                            6.504218       0.481252       2.215073                    0.997998      26.679635      68.084977       0.768906       0.345627      -1.152855      -0.012457       0.016598       0.009937       0.023009      -0.043645       0.032648       0.038523      -0.036940      -0.020657      -0.077833       0.021945       0.055888             10.210296      10.022294      -3.915669      -4.753319      10.566716       4.357810      10.041880           0.000000
          400              O      11.240554       9.125355       1.247183      -0.567235      34.537640 0.47088454E+03  0.10912047E+05                                 8.308992                            6.558441       0.578877       2.238785                    0.998646      26.956580      68.767752       0.771607       0.342545      -1.156526      -0.015759      -0.018370       0.012739       0.027351       0.049141       0.015333      -0.048244      -0.002104      -0.035559      -0.076394       0.011611       0.064783             10.172382      11.987259       3.927702      -5.416047       8.939796      -2.924128       9.590090           0.000000
          401              O      41.308238      21.769610      11.154444      -0.530686      33.200398 0.44436501E+03  0.10154944E+05                                 8.120243                            6.387410       0.527046       2.234676                    0.998235      26.375366      66.938165       0.778444       0.344303      -1.154411       0.007591      -0.020979      -0.001264       0.022345      -0.006544       0.023964      -0.035433      -0.009830      -0.182214      -0.076664       0.022347       0.054318             10.225453       9.711535      -6.429514      -0.398332      14.320715       1.023631       6.644107           0.000001
          402              O      42.295457      20.873744      13.036919      -0.559592      35.379293 0.47604554E+03  0.11052894E+05                                 8.464107                            6.588962       0.576078       2.239462                    0.998457      26.927393      68.579760       0.771368       0.341993      -1.157920       0.009361      -0.012767      -0.017325       0.023468       0.036851       0.005266      -0.007836       0.022051       0.217926      -0.075386       0.002141       0.073246             10.958200       6.430123      -1.777260      -2.399980       8.268515       4.942172      18.175961           0.000001
          403              O      17.620934      16.851779       8.774483      -0.206400      32.647571 0.33547882E+03  0.71580387E+04                                 8.374870                            5.628275       0.315918       2.223626                    0.999166      22.619279      55.765901       0.810700       0.354093      -1.144475      -0.149479       0.047275      -0.098185       0.184984      -0.014555       0.020729       0.131849      -0.100389       0.249188      -0.115648      -0.067431       0.183079             13.251337       6.544712      -3.279847      -2.619189      17.933832      10.931524      15.275465           0.000000
          404              O      17.471940      13.271804       5.607557      -0.196474      32.333313 0.34619816E+03  0.74418590E+04                                 8.289872                            5.727841       0.370295       2.246444                    0.999110      22.518514      55.645771       0.801791       0.355376      -1.143933      -0.147900       0.089861      -0.050049       0.180151      -0.023210       0.008981       0.129834      -0.151754      -0.028241      -0.112451      -0.061316       0.173767             12.032304       6.648112       2.631409       2.786798      14.904475       9.529234      14.544326          -0.000000
          405              O      14.000995      10.444329       1.135379      -0.549271      33.855132 0.45983789E+03  0.10602923E+05                                 8.236846                            6.509709       0.484763       2.215606                    0.998013      26.704262      68.162083       0.768662       0.345581      -1.152899       0.019626       0.003129       0.009224       0.021910       0.005469       0.016034      -0.047583       0.092403      -0.018604      -0.077154       0.022765       0.054389             10.222512      13.838446       1.725464       6.159910       6.774686       1.941246      10.054402           0.000000
          406              O      15.741513       9.014391       1.247183      -0.568069      34.573168 0.47144868E+03  0.10928521E+05                                 8.315365                            6.562738       0.578428       2.238307                    0.998664      26.970001      68.815359       0.771280       0.342584      -1.156480      -0.007737       0.021775       0.012764       0.026399      -0.024988      -0.049299       0.011093      -0.083581      -0.035284      -0.075982       0.011571       0.064411             10.181522       6.305014      -0.644362       0.176300      14.640917       6.159526       9.598636           0.000000
          407              O      38.575926      23.276244      11.154444      -0.531079      33.266792 0.44536296E+03  0.10184303E+05                                 8.134243                            6.396981       0.525796       2.233846                    0.998200      26.393918      67.024947       0.777359       0.344562      -1.154098      -0.022250       0.004016      -0.001540       0.022662      -0.000712      -0.042710      -0.002687       0.015828      -0.181978      -0.076627       0.022491       0.054136             10.245398      18.776815       1.221657       1.089826       5.303877      -0.167031       6.655501           0.000001
          408              O      37.306475      22.869223      13.036919      -0.560242      35.369177 0.47594304E+03  0.11049525E+05                                 8.461056                            6.587179       0.574629       2.239068                    0.998415      26.928532      68.571617       0.771689       0.341881      -1.158056      -0.016291      -0.001168      -0.017103       0.023649      -0.008846      -0.009343      -0.001170      -0.074776       0.215563      -0.074951       0.002493       0.072458             10.952884       9.344051       0.092781       5.475618       5.348696      -0.392391      18.165906           0.000001
          409              O      32.701609      22.937291       8.774483      -0.207193      32.624245 0.33529436E+03  0.71527632E+04                                 8.368643                            5.625206       0.317947       2.224516                    0.999145      22.618164      55.748858       0.811291       0.353901      -1.144687       0.116961       0.105107      -0.096801       0.184656      -0.035702       0.103191      -0.082871       0.076388       0.244460      -0.114952      -0.066294       0.181246             13.238235      17.908795      -3.287674      10.764047       6.545904      -3.193299      15.260006           0.000000
          410              O      16.216754       1.544634       5.607557      -0.196299      32.363943 0.34650619E+03  0.74506238E+04                                 8.297979                            5.732378       0.370068       2.246264                    0.999097      22.522936      55.676597       0.801004       0.355623      -1.143660       0.152756       0.082446      -0.050029       0.180651      -0.054062       0.108173      -0.072700       0.117187      -0.028067      -0.112743      -0.061421       0.174164             12.045568      10.569143      -4.894929       6.866950      11.003336      -7.188227      14.564225          -0.000000
          411              O      15.503558       5.964292       1.135379      -0.549131      33.876261 0.46016921E+03  0.10613012E+05                                 8.242025                            6.513703       0.480482       2.214167                    0.998009      26.707458      68.189411       0.768096       0.345756      -1.152694      -0.007617      -0.018231       0.008815       0.021635       0.037275      -0.049090       0.009706      -0.056275      -0.019714      -0.077103       0.022464       0.054639             10.228726       7.050586       2.196948      -1.399302      13.575265      -6.309336      10.060326           0.000000
          412              O      13.394936       5.171928       1.247183      -0.567436      34.545810 0.47104942E+03  0.10916730E+05                                 8.309881                            6.559349       0.578963       2.238608                    0.998694      26.961529      68.781170       0.771603       0.342520      -1.156557       0.023390      -0.004342       0.012752       0.026992      -0.023676       0.034280       0.037447       0.086130      -0.036145      -0.076499       0.011561       0.064938             10.173064      13.104670      -3.282800       5.239927       7.824486      -3.228143       9.590038           0.000000
          413              O      27.849231      17.083183       3.290575      -0.531079      33.266813 0.44536306E+03  0.10184306E+05                                 8.134247                            6.396982       0.525796       2.233846                    0.998200      26.393918      67.024952       0.777359       0.344562      -1.154098       0.007648       0.021277       0.001540       0.022662       0.006498      -0.023682      -0.035644      -0.009147      -0.181978      -0.076627       0.022491       0.054136             10.245407       9.730104       6.444791       0.400262      14.350616       1.027335       6.655501           0.000001
          414              O      28.836447      17.979050       1.408101      -0.560242      35.369181 0.47594308E+03  0.11049526E+05                                 8.461057                            6.587179       0.574628       2.239068                    0.998415      26.928533      68.571619       0.771689       0.341881      -1.158056       0.009157       0.013525       0.017103       0.023649      -0.036802      -0.005685      -0.007506       0.022067       0.215563      -0.074951       0.002493       0.072458             10.952887       6.427886       1.776430       2.397990       8.264862       4.938223      18.165914           0.000001
          415              O      31.079931      22.001015       5.670537      -0.207193      32.624259 0.33529449E+03  0.71527664E+04                                 8.368646                            5.625207       0.317947       2.224516                    0.999145      22.618164      55.748857       0.811291       0.353901      -1.144687      -0.149506      -0.048738       0.096800       0.184656       0.015226      -0.020173       0.130802      -0.100031       0.244460      -0.114952      -0.066294       0.181246             13.238242       6.539418       3.276438       2.616547      17.915291      10.918598      15.260018           0.000000
          416              O      30.930943      25.580990       8.837463      -0.196299      32.363943 0.34650606E+03  0.74506205E+04                                 8.297979                            5.732377       0.370068       2.246264                    0.999097      22.522935      55.676597       0.801004       0.355623      -1.143660      -0.147778      -0.091067       0.050029       0.180651       0.023713      -0.008874       0.130031      -0.152231      -0.028067      -0.112743      -0.061421       0.174164             12.045568       6.655655      -2.635476      -2.791713      14.916824       9.541068      14.564226          -0.000000
          417              O      14.001005       5.096793      13.309641      -0.549131      33.876258 0.46016913E+03  0.10613010E+05                                 8.242024                            6.513702       0.480483       2.214167                    0.998009      26.707457      68.189408       0.768096       0.345756      -1.152694       0.019597      -0.002519      -0.008815       0.021635      -0.005730      -0.016139      -0.047365       0.092700      -0.019714      -0.077103       0.022464       0.054639             10.228725      13.846709      -1.726793      -6.163695       6.779141       1.942836      10.060324           0.000000
          418              O      15.741523       6.526730      13.197837      -0.567436      34.545792 0.47104914E+03  0.10916722E+05                                 8.309877                            6.559347       0.578963       2.238608                    0.998694      26.961529      68.781168       0.771603       0.342520      -1.156557      -0.007935      -0.022427      -0.012752       0.026992       0.025457       0.049569       0.010964      -0.084073      -0.036145      -0.076499       0.011561       0.064938             10.173059       6.301542       0.644989      -0.175689      14.627601       6.151977       9.590033           0.000000
          419              O      25.116919      15.576550       3.290575      -0.531392      33.231859 0.44484084E+03  0.10168719E+05                                 8.125970                            6.391249       0.526390       2.234397                    0.998221      26.386807      66.980636       0.778120       0.344348      -1.154352      -0.021440      -0.003840       0.001829       0.021858       0.000730       0.042369      -0.002672       0.015384      -0.182043      -0.076449       0.022723       0.053725             10.233967      18.753918      -1.219334      -1.087668       5.298950      -0.167052       6.649033           0.000001
          420              O      23.847465      15.983571       1.408101      -0.559501      35.388243 0.47619789E+03  0.11057372E+05                                 8.465807                            6.590279       0.576411       2.239504                    0.998430      26.929905      68.590234       0.771241       0.342020      -1.157891      -0.016243       0.000962       0.017592       0.023963       0.008619       0.008982      -0.001359      -0.075391       0.218161      -0.075584       0.002307       0.073278             10.960260       9.350074      -0.092753      -5.481008       5.351368      -0.392493      18.179338           0.000001
          421              O      19.242606      15.915503       5.670537      -0.206378      32.616462 0.33515192E+03  0.71491424E+04                                 8.368681                            5.624996       0.312701       2.222885                    0.999146      22.609219      55.729064       0.811073       0.354025      -1.144558       0.116592      -0.105111       0.098044       0.185080       0.036088      -0.102999      -0.082926       0.075904       0.247839      -0.114949      -0.066771       0.181720             13.238890      17.911306       3.288094     -10.765119       6.545991      -3.193234      15.259374           0.000000
          422              O      16.216757      13.996487       8.837463      -0.195286      32.313538 0.34596412E+03  0.74356667E+04                                 8.288055                            5.727187       0.369996       2.246553                    0.999122      22.506793      55.614809       0.801557       0.355535      -1.143790       0.152245      -0.083445       0.050340       0.180764       0.053963      -0.108694      -0.073203       0.117325      -0.027761      -0.113421      -0.061367       0.174788             12.028340      10.557243       4.887745      -6.855453      10.987925      -7.175808      14.539852          -0.000000
          423              O      15.503568       9.576830      13.309641      -0.547612      33.802662 0.45900144E+03  0.10578872E+05                                 8.228620                            6.504217       0.481252       2.215073                    0.997998      26.679635      68.084975       0.768906       0.345627      -1.152855      -0.008146       0.019087      -0.009937       0.023009      -0.037818       0.049686       0.009013      -0.057125      -0.020657      -0.077833       0.021945       0.055888             10.210295       7.039541      -2.193576       1.397314      13.549464      -6.295398      10.041879           0.000000
          424              O      13.394947      10.369193      13.197837      -0.567235      34.537643 0.47088428E+03  0.10912040E+05                                 8.308992                            6.558439       0.578877       2.238785                    0.998646      26.956580      68.767752       0.771607       0.342545      -1.156526       0.023788       0.004463      -0.012739       0.027351       0.023659      -0.034115       0.037401       0.086167      -0.035559      -0.076395       0.011612       0.064783             10.172384      13.103159       3.283442      -5.240397       7.823901      -3.228371       9.590092           0.000000
          425              O      27.787858      13.963615       3.290575      -0.530686      33.200403 0.44436464E+03  0.10154933E+05                                 8.120244                            6.387406       0.527046       2.234676                    0.998235      26.375365      66.938160       0.778444       0.344303      -1.154411       0.014373      -0.017063       0.001264       0.022345      -0.007529      -0.018704       0.038470      -0.006419      -0.182214      -0.076664       0.022347       0.054318             10.225457       7.600300      -5.210597       0.687324      16.431966      -0.856783       6.644104           0.000001
          426              O      28.070092      12.660725       1.408101      -0.559592      35.379287 0.47604572E+03  0.11052899E+05                                 8.464106                            6.588964       0.576078       2.239462                    0.998457      26.927392      68.579759       0.771368       0.341993      -1.157920       0.006376      -0.014490       0.017325       0.023468       0.027973      -0.004153       0.008479       0.052802       0.217926      -0.075386       0.002141       0.073246             10.958198       6.269765      -1.684677       3.080055       8.428874      -4.549525      18.175955           0.000001
          427              O      30.431477       8.706834       5.670537      -0.206400      32.647577 0.33547900E+03  0.71580434E+04                                 8.374872                            5.628277       0.315919       2.223626                    0.999166      22.619279      55.765900       0.810700       0.354093      -1.144475       0.033798       0.153090       0.098185       0.184984      -0.050747       0.124549      -0.047973       0.024985       0.249188      -0.115648      -0.067431       0.183079             13.251341      12.246127      -6.571558       8.157387      12.232423      -7.734048      15.275473           0.000000
          428              O      33.606323       7.045879       8.837463      -0.196474      32.333313 0.34619807E+03  0.74418565E+04                                 8.289872                            5.727841       0.370295       2.246444                    0.999110      22.518514      55.645772       0.801791       0.355376      -1.143933      -0.003872       0.173016       0.050049       0.180151      -0.077317       0.116930      -0.057139       0.035676      -0.028241      -0.112451      -0.061316       0.173767             12.032305      15.119256      -2.259407       9.645959       6.433336      -2.351181      14.544322          -0.000000
          429              O      10.872461       8.638069      13.309641      -0.549271      33.855139 0.45983812E+03  0.10602930E+05                                 8.236847                            6.509711       0.484763       2.215606                    0.998013      26.704262      68.162082       0.768662       0.345581      -1.152899      -0.012523      -0.015432      -0.009224       0.021910       0.042746      -0.033192       0.037678      -0.036729      -0.018604      -0.077154       0.022765       0.054389             10.222513      10.034921       3.921430       4.761123      10.578213       4.364017      10.054404           0.000000
          430              O      11.240564       6.415767      13.197837      -0.568069      34.573174 0.47144852E+03  0.10928516E+05                                 8.315365                            6.562737       0.578428       2.238307                    0.998664      26.970002      68.815363       0.771280       0.342584      -1.156480      -0.014989       0.017588      -0.012764       0.026399      -0.048685      -0.015043      -0.048240      -0.001490      -0.035284      -0.075982       0.011571       0.064411             10.181525      11.998907      -3.931734       5.422458       8.947027      -2.927085       9.598640           0.000000
          431              O      13.459013       7.770564      15.044488      -1.033608      57.536769 0.12863032E+04  0.38176166E+05                                11.229476                           10.489166      -0.013759       1.916335                    0.997996      37.414682     106.684346       0.643409       0.320752      -1.180165       0.000163       0.000005      -0.009065       0.009066      -0.000052      -0.000396      -0.000239       0.000439       0.040865      -0.007040      -0.006592       0.013632             12.894842      12.663006       0.000008       0.000264      12.663495      -0.000218      13.358024           0.000001
          432              O      26.918024      15.541128      28.290571      -1.033608      57.536777 0.12863035E+04  0.38176176E+05                                11.229478                           10.489168      -0.013759       1.916335                    0.997996      37.414682     106.684347       0.643409       0.320752      -1.180165      -0.000085      -0.000138       0.009065       0.009066       0.000164      -0.000405      -0.000223      -0.000309       0.040865      -0.007040      -0.006592       0.013632             12.894844      12.663375      -0.000209      -0.000060      12.663131       0.000340      13.358025           0.000001
          433              O      40.377012      23.311679      13.845551      -1.033608      57.536769 0.12863032E+04  0.38176166E+05                                11.229476                           10.489166      -0.013759       1.916335                    0.997996      37.414682     106.684346       0.643409       0.320752      -1.180165      -0.000162      -0.000005       0.009065       0.009066      -0.000052      -0.000396      -0.000239       0.000439       0.040865      -0.007040      -0.006592       0.013632             12.894842      12.663006       0.000008       0.000264      12.663495      -0.000218      13.358024           0.000001
          434              O      26.918001      15.541115       0.599468      -1.033608      57.536777 0.12863035E+04  0.38176176E+05                                11.229478                           10.489168      -0.013759       1.916335                    0.997996      37.414682     106.684347       0.643409       0.320752      -1.180165       0.000085       0.000138      -0.009065       0.009066       0.000164      -0.000405      -0.000223      -0.000309       0.040865      -0.007040      -0.006592       0.013632             12.894844      12.663375      -0.000209      -0.000060      12.663131       0.000340      13.358025           0.000001

******************************************************
Auxiliary information for the entire system
The total spin magnetic moment of the unit cell is   0.000056
The total net atomic charge of the unit cell is   -0.000010
Accuracy of reproducing the electrostatic potential in the unit cell:
  The inner radius (bohr) =    5.0000
  The outer radius (bohr) =   12.0000
  Valid grid points have density less than (e/(bohr^3)) =    0.0001
  The number of valid grid points were=      3747742
  The rms potential error without charges in kcal/mol is=      4.47115
  The rms potential error with partial charges in kcal/mol is=      0.59311
  The RRMSE value at monopole order=      0.13265
  The rms potential error with partial charges and cloud penetration in kcal/mol is=      0.60237
  The RRMSE value at monopole order with cloud penetration is=      0.13472
  The rms potential error with partial charges and atomic dipoles in kcal/mol is=      0.27466
  The RRMSE value at dipole order=      0.06143
  The rms potential error with partial charges, atomic dipoles and cloud penetration in kcal/mol is=      0.27422
  The RRMSE value at dipole order with cloud penetration=      0.06133

******************************************************
The electron densities and ab initio electrostatic potential were computed in VASP using the PBE functional and
projector augmented wave method. See the main text of the journal article for a description of computational details.
The atomic charges, dipoles, and quadrupoles were computed with the DDEC6 method as described in
(a) T. A. Manz and N. Gabaldon Limas, RSC Adv. 6 (2016) 47771-47801 DOI: 10.1039/c6ra04656h
(b) N. Gabaldon Limas and T. A. Manz, RSC Adv. 8 (2018) 2678-2707 DOI: 10.1039/c7ra11829e.
For each atom in the material, the electron cloud parameters were fit to the spherically averaged atom-in-material
electron density using radial positions for which this density was between 10^-4 and 10^-2 electrons per cubic bohr.
The polarizabilities, dispersion coefficients, and quantum Drude oscillator (QDO) parameters were fit using the MCLF method.
The magnetic structure of the system was optimized in VASP from the default ferromagnetic initial guess using spin polarization.
The atomic spin moments (ASMs) were computed on this optimized magnetic structure using the DDEC6 partition as inputs
to the method of T. A. Manz and D. S. Sholl, J. Chem. Theory Comput. 7 (2011) 4146-4164 DOI: 10.1021/ct200539n.
The RMSE and RRMSE were computed using a uniform grid with Ewald summation.
