# Supplementary material for: A collection of forcefield precursors for metal–organic frameworks
Source: RSC Adv. 2019 Nov 13;9(63):36492–507. doi: 10.1039/c9ra07327b (PMC9075174; doi:10.1039/c9ra07327b)
Supplement: RA-009-C9RA07327B-s5960 [file RA-009-C9RA07327B-s5960.xyz]

  120
jmolscript: load "" {1 1 1} spacegroup "x,y,z" unitcell [{      9.097000     0.000000     0.000000 }, {     -3.961398    10.179354     0.000000 }, {      0.000000     0.000000    17.877000 }]
Nd     2.375843     4.000384    12.490124     2.085361
Nd    -1.788741     6.178970     3.551624     2.085362
Nd     2.759759     6.178970     5.386876     2.085359
Nd     6.924343     4.000384    14.325376     2.085364
H      1.149001     1.806835     8.048225     0.124913
H      4.870362     9.989000    11.224968     0.125059
H      0.629818     8.877415     8.439732     0.107550
H     -1.895837     7.854390    11.325079     0.125497
H     -1.361098     9.231656     9.533804     0.117552
H      4.950774     5.815465     9.340732     0.130296
H     -1.000953     3.528164    10.336481     0.111087
H     -0.561899     8.372519    16.986725     0.124912
H      4.813740     0.190354     2.286468     0.125059
H     -0.042716     1.301939    17.378232     0.107549
H      2.482939     2.324964     2.386579     0.125496
H      1.948200     0.947698     0.595304     0.117556
H      4.733328     4.363889     0.402232     0.130297
H      1.588055     6.651190     1.397981     0.111088
H      3.986601     8.372519     9.828775     0.124913
H      0.265240     0.190354     6.652032     0.125059
H      4.505784     1.301939     9.437268     0.107549
H      7.031439     2.324964     6.551920     0.125497
H      6.496700     0.947698     8.343196     0.117550
H      0.184828     4.363889     8.536267     0.130296
H      6.136555     6.651190     7.540519     0.111087
H      5.697501     1.806835     0.890275     0.124912
H      0.321862     9.989000    15.590532     0.125060
H      5.178318     8.877415     0.498768     0.107549
H      2.652663     7.854390    15.490420     0.125497
H      3.187402     9.231656    17.281696     0.117554
H      0.402274     5.815465    17.474767     0.130296
H      3.547547     3.528164    16.479019     0.111088
C      6.399374     4.575620    10.020595    -0.028327
C     -0.228408     6.765199    11.339739    -0.160086
C      1.035631     6.584006    10.674893     0.471795
C      0.531621     0.976200     9.784261    -0.011281
C      1.124399     2.003297    10.703317     0.561970
C      0.688341     1.083083     8.409162    -0.109627
C      4.977224    10.067381    10.304660    -0.104452
C      0.406506     8.357250     9.176264     0.075154
C     -0.663277     5.841931    12.432202     0.631550
C     -1.081467     7.739363    10.890668    -0.041556
C     -0.775557     8.563891     9.810898    -0.137722
C      5.818490     5.521282     9.180376    -0.098728
C     -1.396499     4.154194     9.774071    -0.094415
C      5.628994     4.025935    11.191717     0.652335
C      3.284728     5.603734     1.082095    -0.028326
C      0.815510     3.414155     2.401239    -0.160093
C     -0.448529     3.595348     1.736393     0.471801
C      0.055481     9.203154     0.845761    -0.011282
C     -0.537297     8.176057     1.764817     0.561970
C     -0.101239     9.096271    17.347662    -0.109627
C      4.706878     0.111973     1.366160    -0.104451
C      0.180596     1.822104     0.237764     0.075165
C      1.250379     4.337423     3.493702     0.631552
C      1.668569     2.439991     1.952168    -0.041545
C      1.362659     1.615463     0.872398    -0.137734
C      3.865612     4.658072     0.241876    -0.098728
C      1.983601     6.025160     0.835571    -0.094417
C      4.055108     6.153419     2.253217     0.652335
C     -1.263772     5.603734     7.856405    -0.028328
C      5.364010     3.414155     6.537261    -0.160083
C      4.099971     3.595348     7.202107     0.471795
C      4.603981     9.203154     8.092739    -0.011282
C      4.011203     8.176057     7.173683     0.561967
C      4.447261     9.096271     9.467838    -0.109626
C      0.158378     0.111973     7.572340    -0.104451
C      4.729096     1.822104     8.700736     0.075155
C      5.798879     4.337423     5.444798     0.631550
C      6.217069     2.439991     6.986332    -0.041559
C      5.911159     1.615463     8.066102    -0.137717
C     -0.682888     4.658072     8.696624    -0.098726
C      6.532101     6.025160     8.102929    -0.094413
C     -0.493392     6.153419     6.685283     0.652335
C      1.850874     4.575620    16.794905    -0.028326
C      4.320092     6.765199    15.475761    -0.160089
C      5.584131     6.584006    16.140607     0.471799
C      5.080121     0.976200    17.031239    -0.011282
C      5.672899     2.003297    16.112183     0.561978
C      5.236841     1.083083     0.529338    -0.109626
C      0.428724    10.067381    16.510840    -0.104450
C      4.955006     8.357250    17.639236     0.075164
C      3.885223     5.841931    14.383298     0.631551
C      3.467033     7.739363    15.924832    -0.041549
C      3.772943     8.563891    17.004602    -0.137730
C      1.269990     5.521282    17.635124    -0.098727
C      3.152001     4.154194    17.041429    -0.094416
C      1.080494     4.025935    15.623783     0.652334
N      1.262955     7.402426     9.605133    -0.168864
N     -0.675853     2.776928     0.666633    -0.168875
N      3.872647     2.776928     8.271867    -0.168867
N      5.811455     7.402426    17.210367    -0.168877
O      4.395341     4.189822    11.201192    -0.641236
O      0.011671     4.815852    12.732714    -0.709470
O      0.769074     2.049104    11.899289    -0.615912
O      1.929102     5.758461    10.956098    -0.538511
O      1.977405     2.810520    10.261577    -0.564546
O      6.284509     3.412119    12.083422    -0.693654
O     -1.751743     6.086236    13.016065    -0.601735
O      5.288761     5.989532     2.262692    -0.641236
O      0.575431     5.363502     3.794214    -0.709467
O     -0.181972     8.130250     2.960789    -0.615909
O     -1.342000     4.420893     2.017598    -0.538518
O     -1.390303     7.368834     1.323077    -0.564546
O      3.399593     6.767235     3.144922    -0.693654
O      2.338845     4.093118     4.077565    -0.601734
O      0.740261     5.989532     6.675808    -0.641236
O      5.123931     5.363502     5.144286    -0.709471
O      4.366528     8.130250     5.977711    -0.615909
O      3.206500     4.420893     6.920902    -0.538508
O      3.158197     7.368834     7.615423    -0.564542
O     -1.148907     6.767235     5.793578    -0.693654
O      6.887345     4.093118     4.860935    -0.601734
O     -0.153159     4.189822    15.614308    -0.641235
O      4.560171     4.815852    14.082786    -0.709468
O      5.317574     2.049104    14.916211    -0.615915
O      6.477602     5.758461    15.859402    -0.538513
O      6.525905     2.810520    16.553923    -0.564559
O      1.736009     3.412119    14.732078    -0.693653
O      2.796757     6.086236    13.799435    -0.601734

The following XYZ coordinates are in angstroms. Other properties are in atomic units.
The sperically averaged electron density of each atom fit to a function of the form exp(a - br)
eigen_1, eigen_2 and eigen_3 are the three eigenvalues of traceless quadrupole moment tensor
  atom number  atomic symbol              X              Y              Z     net charge C6 coefficient C8 coefficient C10 coefficient fluctuating dipole atomic polarizability isotropic forcefield polarizability              a              b squared Pearson coefficient          <r^3>          <r^4>         wp_QDO          m_QDO          q_QDO       dipole_x       dipole_y       dipole_z         dipole            Qxy            Qxz            Qyz     Q(x^2-y^2)  Q(3z^2 - R^2)        eigen_1        eigen_2        eigen_3 static polarizability      alpha(xx)      alpha(xy)      alpha(xz)      alpha(yy)      alpha(yz)      alpha(zz) atomic spin moment
            1             Nd       2.375843       4.000384      12.490124       2.085361     148.837494 0.36011244E+04  0.12788629E+06                                18.248805                           15.912273       2.679828       2.488823                    0.999566      85.114514     205.827717       0.654128       0.263668      -1.339854      -0.002301       0.013818       0.001146       0.014056      -0.056827      -0.010064      -0.073878      -0.054766      -0.077533      -0.095437      -0.008922       0.104359             20.696517      21.910793       1.561669       2.077858      15.396751       3.805708      24.782007          -0.001108
            2             Nd      -1.788741       6.178970       3.551624       2.085362     148.837931 0.36011350E+04  0.12788677E+06                                18.248846                           15.912301       2.679829       2.488823                    0.999566      85.114529     205.827870       0.654127       0.263668      -1.339854       0.002301      -0.013822       0.001147       0.014059      -0.056827       0.010065       0.073876      -0.054767      -0.077535      -0.095436      -0.008921       0.104357             20.696572      21.910826       1.561654      -2.077878      15.396804      -3.805698      24.782086          -0.001111
            3             Nd       2.759759       6.178970       5.386876       2.085359     148.837862 0.36011351E+04  0.12788677E+06                                18.248842                           15.912303       2.679827       2.488822                    0.999566      85.114551     205.827924       0.654127       0.263668      -1.339854       0.002301      -0.013819      -0.001146       0.014056      -0.056827      -0.010064      -0.073878      -0.054766      -0.077530      -0.095437      -0.008922       0.104359             20.696560      21.910847       1.561672       2.077858      15.396776       3.805717      24.782058          -0.001108
            4             Nd       6.924343       4.000384      14.325376       2.085364     148.837604 0.36011252E+04  0.12788632E+06                                18.248812                           15.912272       2.679832       2.488824                    0.999566      85.114519     205.827722       0.654128       0.263668      -1.339854      -0.002300       0.013821      -0.001148       0.014058      -0.056829       0.010066       0.073877      -0.054768      -0.077541      -0.095439      -0.008922       0.104360             20.696533      21.910782       1.561656      -2.077875      15.396776      -3.805708      24.782041          -0.001110
            5              H       1.149001       1.806835       8.048225       0.124913       1.003245 0.71779419E+01  0.68725544E+02                                 1.665023                            1.574035      -1.089300       2.369650                    0.997309       3.430125       9.547856       0.494228       1.294375      -0.705448       0.017232       0.031601      -0.018915       0.040662       0.006889      -0.004980      -0.005847      -0.023217       0.039296      -0.020382       0.002555       0.017827              1.703161       1.650469       0.380424      -0.110048       2.009065      -0.170539       1.449947           0.000218
            6              H       4.870362       9.989000      11.224968       0.125059       0.989454 0.71551274E+01  0.67198961E+02                                 1.542344                            1.490530      -0.847829       2.483986                    0.999524       3.111133       8.074333       0.560100       1.164382      -0.737876      -0.006767      -0.004746       0.039758       0.040608       0.008644      -0.004503      -0.005942      -0.007108       0.029997      -0.014354      -0.000785       0.015139              1.538868       1.285583       0.026972      -0.044919       1.387298      -0.001771       1.943723           0.000212
            7              H       0.629818       8.877415       8.439732       0.107550       1.120864 0.81168555E+01  0.79943246E+02                                 1.788368                            1.671495      -0.856237       2.479723                    0.999008       3.444652       9.646726       0.481791       1.290784      -0.707682       0.006063       0.021573      -0.039269       0.045213      -0.005414      -0.001968      -0.010180       0.006896       0.015024      -0.014159       0.002936       0.011222              1.828687       1.566006       0.193412      -0.252256       1.950143      -0.484742       1.969911           0.006053
            8              H      -1.895837       7.854390      11.325079       0.125497       0.994424 0.74562910E+01  0.71795985E+02                                 1.634327                            1.590889      -0.995437       2.421965                    0.997898       3.353337       9.243623       0.499736       1.272882      -0.711139      -0.035628       0.005319       0.020654       0.041524      -0.005073      -0.008505       0.001613       0.015178      -0.013838      -0.008734      -0.006450       0.015184              1.627793       1.910126      -0.145138      -0.275666       1.438452      -0.025975       1.534799           0.000774
            9              H      -1.361098       9.231656       9.533804       0.117552       0.994974 0.69521934E+01  0.66579840E+02                                 1.698550                            1.579214      -1.219596       2.297398                    0.995494       3.663264      10.475720       0.475438       1.345214      -0.692963      -0.022406       0.021710      -0.012226       0.033509      -0.003941      -0.005515      -0.009979       0.001507       0.010014      -0.013340       0.002088       0.011252              1.759109       1.865246      -0.538543       0.171764       2.031638      -0.245588       1.380442           0.002567
           10              H       4.950774       5.815465       9.340732       0.130296       0.889316 0.64289950E+01  0.60601882E+02                                 1.608699                            1.547445      -1.060124       2.393480                    0.996739       3.509536      10.078774       0.465205       1.396751      -0.683929      -0.041538       0.010376       0.006209       0.043262      -0.007165      -0.002994      -0.001637       0.016653      -0.008699      -0.010442      -0.002319       0.012761              1.634937       2.044853      -0.243669      -0.136798       1.484650       0.002971       1.375307          -0.000133
           11              H      -1.000953       3.528164      10.336481       0.111087       0.931858 0.69088481E+01  0.66687713E+02                                 1.684701                            1.621856      -1.311423       2.258160                    0.993296       3.855851      11.416490       0.444443       1.427743      -0.676312       0.017529      -0.025099       0.025764       0.040012      -0.004362       0.000468      -0.010881       0.004309      -0.009085      -0.013184       0.002256       0.010928              1.705061       1.647056      -0.307449       0.195653       1.787161      -0.287255       1.680966           0.000013
           12              H      -0.561899       8.372519      16.986725       0.124912       1.003261 0.71780857E+01  0.68727275E+02                                 1.665040                            1.574050      -1.089333       2.369633                    0.997309       3.430161       9.547986       0.494226       1.294374      -0.705448      -0.017231      -0.031601      -0.018915       0.040661       0.006888       0.004980       0.005847      -0.023218       0.039298      -0.020382       0.002555       0.017828              1.703179       1.650487       0.380431       0.110050       2.009089       0.170541       1.449961           0.000219
           13              H       4.813740       0.190354       2.286468       0.125059       0.989454 0.71551216E+01  0.67198885E+02                                 1.542342                            1.490529      -0.847830       2.483985                    0.999524       3.111132       8.074326       0.560100       1.164381      -0.737877       0.006767       0.004746       0.039758       0.040608       0.008644       0.004504       0.005943      -0.007107       0.029996      -0.014354      -0.000785       0.015139              1.538866       1.285582       0.026972       0.044919       1.387297       0.001771       1.943720           0.000211
           14              H      -0.042716       1.301939      17.378232       0.107549       1.120880 0.81170107E+01  0.79945230E+02                                 1.788389                            1.671514      -0.856255       2.479713                    0.999008       3.444698       9.646911       0.481786       1.290789      -0.707680      -0.006063      -0.021574      -0.039270       0.045214      -0.005414       0.001967       0.010179       0.006896       0.015023      -0.014158       0.002937       0.011221              1.828708       1.566025       0.193414       0.252259       1.950167       0.484747       1.969931           0.006053
           15              H       2.482939       2.324964       2.386579       0.125496       0.994421 0.74562572E+01  0.71795581E+02                                 1.634323                            1.590886      -0.995420       2.421972                    0.997898       3.353333       9.243608       0.499736       1.272883      -0.711139       0.035629      -0.005320       0.020654       0.041525      -0.005073       0.008504      -0.001614       0.015178      -0.013838      -0.008733      -0.006450       0.015184              1.627789       1.910121      -0.145137       0.275664       1.438450       0.025975       1.534796           0.000773
           16              H       1.948200       0.947698       0.595304       0.117556       0.994987 0.69523029E+01  0.66581148E+02                                 1.698562                            1.579224      -1.219625       2.297382                    0.995494       3.663295      10.475828       0.475438       1.345210      -0.692963       0.022405      -0.021709      -0.012226       0.033507      -0.003941       0.005517       0.009980       0.001507       0.010016      -0.013342       0.002088       0.011253              1.759123       1.865262      -0.538551      -0.171766       2.031656       0.245591       1.380450           0.002566
           17              H       4.733328       4.363889       0.402232       0.130297       0.889314 0.64289790E+01  0.60601711E+02                                 1.608698                            1.547445      -1.060124       2.393480                    0.996739       3.509538      10.078787       0.465204       1.396753      -0.683929       0.041538      -0.010376       0.006209       0.043262      -0.007165       0.002994       0.001637       0.016653      -0.008698      -0.010442      -0.002319       0.012761              1.634936       2.044853      -0.243669       0.136798       1.484650      -0.002971       1.375306          -0.000132
           18              H       1.588055       6.651190       1.397981       0.111088       0.931858 0.69088538E+01  0.66687792E+02                                 1.684702                            1.621857      -1.311428       2.258157                    0.993295       3.855855      11.416510       0.444442       1.427744      -0.676312      -0.017529       0.025098       0.025764       0.040012      -0.004362      -0.000468       0.010881       0.004309      -0.009086      -0.013184       0.002256       0.010928              1.705062       1.647057      -0.307450      -0.195653       1.787163       0.287255       1.680967           0.000013
           19              H       3.986601       8.372519       9.828775       0.124913       1.003245 0.71779468E+01  0.68725603E+02                                 1.665023                            1.574036      -1.089300       2.369650                    0.997309       3.430126       9.547860       0.494228       1.294375      -0.705448      -0.017232      -0.031601       0.018915       0.040662       0.006889      -0.004980      -0.005847      -0.023217       0.039296      -0.020382       0.002555       0.017827              1.703161       1.650470       0.380425      -0.110049       2.009066      -0.170539       1.449948           0.000218
           20              H       0.265240       0.190354       6.652032       0.125059       0.989454 0.71551270E+01  0.67198946E+02                                 1.542343                            1.490529      -0.847829       2.483986                    0.999524       3.111133       8.074328       0.560101       1.164381      -0.737877       0.006767       0.004746      -0.039758       0.040608       0.008644      -0.004504      -0.005942      -0.007108       0.029997      -0.014354      -0.000785       0.015139              1.538867       1.285582       0.026972      -0.044919       1.387297      -0.001771       1.943722           0.000211
           21              H       4.505784       1.301939       9.437268       0.107549       1.120866 0.81168724E+01  0.79943446E+02                                 1.788370                            1.671496      -0.856235       2.479723                    0.999008       3.444655       9.646733       0.481791       1.290783      -0.707682      -0.006063      -0.021573       0.039269       0.045213      -0.005414      -0.001968      -0.010180       0.006896       0.015024      -0.014159       0.002936       0.011222              1.828688       1.566007       0.193413      -0.252257       1.950145      -0.484743       1.969913           0.006053
           22              H       7.031439       2.324964       6.551920       0.125497       0.994426 0.74563100E+01  0.71796206E+02                                 1.634328                            1.590890      -0.995440       2.421963                    0.997898       3.353340       9.243630       0.499736       1.272880      -0.711140       0.035628      -0.005319      -0.020654       0.041524      -0.005073      -0.008505       0.001613       0.015178      -0.013838      -0.008734      -0.006450       0.015184              1.627794       1.910127      -0.145138      -0.275666       1.438453      -0.025975       1.534801           0.000773
           23              H       6.496700       0.947698       8.343196       0.117550       0.994974 0.69521909E+01  0.66579811E+02                                 1.698551                            1.579214      -1.219593       2.297400                    0.995494       3.663263      10.475718       0.475438       1.345215      -0.692963       0.022406      -0.021710       0.012226       0.033509      -0.003941      -0.005515      -0.009979       0.001507       0.010014      -0.013340       0.002088       0.011252              1.759110       1.865247      -0.538544       0.171764       2.031640      -0.245588       1.380442           0.002567
           24              H       0.184828       4.363889       8.536267       0.130296       0.889316 0.64289951E+01  0.60601886E+02                                 1.608699                            1.547446      -1.060124       2.393480                    0.996739       3.509536      10.078775       0.465205       1.396751      -0.683929       0.041538      -0.010376      -0.006209       0.043262      -0.007165      -0.002994      -0.001637       0.016654      -0.008699      -0.010442      -0.002319       0.012761              1.634937       2.044853      -0.243669      -0.136798       1.484650       0.002971       1.375307          -0.000133
           25              H       6.136555       6.651190       7.540519       0.111087       0.931859 0.69088579E+01  0.66687826E+02                                 1.684702                            1.621856      -1.311423       2.258159                    0.993296       3.855853      11.416495       0.444443       1.427742      -0.676312      -0.017529       0.025099      -0.025764       0.040012      -0.004362       0.000468      -0.010881       0.004309      -0.009085      -0.013184       0.002256       0.010928              1.705062       1.647056      -0.307449       0.195653       1.787162      -0.287255       1.680967           0.000013
           26              H       5.697501       1.806835       0.890275       0.124912       1.003272 0.71781801E+01  0.68728390E+02                                 1.665049                            1.574058      -1.089356       2.369620                    0.997309       3.430182       9.548052       0.494226       1.294370      -0.705449       0.017231       0.031601       0.018915       0.040661       0.006888       0.004980       0.005847      -0.023219       0.039300      -0.020383       0.002555       0.017828              1.703188       1.650496       0.380434       0.110051       2.009101       0.170543       1.449968           0.000220
           27              H       0.321862       9.989000      15.590532       0.125060       0.989457 0.71551498E+01  0.67199219E+02                                 1.542345                            1.490532      -0.847834       2.483983                    0.999524       3.111138       8.074347       0.560100       1.164381      -0.737877      -0.006767      -0.004746      -0.039758       0.040608       0.008644       0.004504       0.005943      -0.007107       0.029996      -0.014354      -0.000785       0.015139              1.538869       1.285584       0.026972       0.044919       1.387300       0.001771       1.943725           0.000213
           28              H       5.178318       8.877415       0.498768       0.107549       1.120882 0.81170243E+01  0.79945380E+02                                 1.788390                            1.671514      -0.856254       2.479713                    0.999008       3.444697       9.646902       0.481787       1.290787      -0.707681       0.006063       0.021574       0.039270       0.045214      -0.005414       0.001967       0.010180       0.006896       0.015023      -0.014159       0.002937       0.011222              1.828709       1.566025       0.193415       0.252260       1.950169       0.484749       1.969933           0.006053
           29              H       2.652663       7.854390      15.490420       0.125497       0.994424 0.74562874E+01  0.71795944E+02                                 1.634326                            1.590888      -0.995425       2.421970                    0.997898       3.353339       9.243629       0.499736       1.272882      -0.711139      -0.035628       0.005320      -0.020654       0.041524      -0.005073       0.008504      -0.001613       0.015178      -0.013838      -0.008734      -0.006450       0.015184              1.627792       1.910124      -0.145137       0.275665       1.438453       0.025975       1.534799           0.000773
           30              H       3.187402       9.231656      17.281696       0.117554       0.994987 0.69523064E+01  0.66581184E+02                                 1.698562                            1.579224      -1.219615       2.297386                    0.995494       3.663296      10.475828       0.475438       1.345209      -0.692964      -0.022405       0.021709       0.012226       0.033507      -0.003942       0.005516       0.009980       0.001506       0.010016      -0.013341       0.002088       0.011253              1.759122       1.865261      -0.538550      -0.171766       2.031655       0.245591       1.380450           0.002565
           31              H       0.402274       5.815465      17.474767       0.130296       0.889316 0.64289986E+01  0.60601945E+02                                 1.608701                            1.547448      -1.060129       2.393477                    0.996739       3.509543      10.078808       0.465204       1.396754      -0.683929      -0.041537       0.010376      -0.006209       0.043262      -0.007165       0.002994       0.001637       0.016653      -0.008698      -0.010442      -0.002319       0.012761              1.634939       2.044857      -0.243669       0.136799       1.484652      -0.002971       1.375308          -0.000133
           32              H       3.547547       3.528164      16.479019       0.111088       0.931857 0.69088477E+01  0.66687715E+02                                 1.684701                            1.621856      -1.311426       2.258158                    0.993295       3.855853      11.416501       0.444443       1.427743      -0.676312       0.017529      -0.025098      -0.025764       0.040012      -0.004362      -0.000468       0.010881       0.004309      -0.009085      -0.013184       0.002256       0.010928              1.705061       1.647056      -0.307449      -0.195653       1.787162       0.287254       1.680966           0.000014
           33              C       6.399374       4.575620      10.020595      -0.028327      33.512842 0.46737921E+03  0.11157058E+05                                 9.118900                            7.262562      -0.164082       1.958164                    0.998261      27.738615      79.615722       0.606295       0.423196      -1.062918       0.021481       0.019775      -0.034738       0.045379      -0.002713       0.018013       0.009438       0.013974      -0.014392      -0.022096       0.000057       0.022039             10.342740      11.765297      -0.271708      -3.240022       7.108470      -3.148049      12.154453           0.000790
           34              C      -0.228408       6.765199      11.339739      -0.160086      37.354618 0.51121443E+03  0.12436653E+05                                 9.628996                            7.518960      -0.026448       1.983517                    0.998588      29.113312      83.401241       0.607102       0.414709      -1.072044      -0.023829       0.017845      -0.000652       0.029777      -0.008650       0.018524       0.020558      -0.004603       0.034313      -0.032004       0.002742       0.029261             10.855652      10.733438      -1.248465      -1.951162      10.448398      -4.825376      11.385119           0.097497
           35              C       1.035631       6.584006      10.674893       0.471795      24.418939 0.28466333E+03  0.60800937E+04                                 7.643966                            5.941141      -0.131001       2.002593                    0.999127      23.459945      66.399281       0.616720       0.464986      -1.025044       0.061758      -0.032539      -0.006703       0.070127       0.023515       0.020136       0.052380      -0.024676       0.009862      -0.045594      -0.025195       0.070789              8.492238       9.913850      -2.353423      -0.367654       7.960494      -2.796083       7.602369           0.024940
           36              C       0.531621       0.976200       9.784261      -0.011281      35.345612 0.44873177E+03  0.10564408E+05                                 9.392294                            7.082059       0.094251       2.044555                    0.999299      27.027376      76.116068       0.620704       0.419144      -1.069414      -0.020154      -0.021608      -0.021187       0.036359      -0.002210      -0.011126      -0.004520       0.004663       0.002540      -0.012217      -0.000460       0.012677             11.239675       7.578141       4.482887       1.784758      15.129980       3.950165      11.010904           0.002557
           37              C       1.124399       2.003297      10.703317       0.561970      23.141268 0.25703619E+03  0.53708481E+04                                 7.517995                            5.696192       0.035352       2.060868                    0.999703      22.938679      64.970524       0.619229       0.473376      -1.016826       0.007024       0.033473       0.022729       0.041065      -0.083255       0.000893      -0.060651       0.022430      -0.119943      -0.101781      -0.013652       0.115434              8.814921       7.081886       3.144163       0.466310      10.118723       3.250677       9.244156          -0.001694
           38              C       0.688341       1.083083       8.409162      -0.109627      31.069743 0.43406240E+03  0.10220055E+05                                 8.650162                            7.016995       0.098651       2.010900                    0.999563      29.118715      84.293328       0.611538       0.425384      -1.056550      -0.015414      -0.014693      -0.000580       0.021303      -0.003429      -0.005536      -0.017455      -0.008960      -0.006263      -0.018858      -0.000755       0.019612              9.588438       7.010136       3.313693       1.217495      11.849530       2.516835       9.905648           0.000757
           39              C       4.977224      10.067381      10.304660      -0.104452      30.634678 0.41144801E+03  0.95309619E+04                                 8.491479                            6.773220       0.245702       2.058898                    0.999785      28.525582      81.127373       0.632379       0.418125      -1.064213      -0.005700      -0.002968      -0.018440       0.019528      -0.012290      -0.008952      -0.008831       0.009740       0.039602      -0.023939       0.006158       0.017782              9.546153       6.846393       3.666346       1.062622      12.877525       2.262167       8.914540           0.001457
           40              C       0.406506       8.357250       9.176264       0.075154      24.830064 0.33974292E+03  0.75273473E+04                                 7.415635                            6.189019       0.247923       2.092143                    0.999704      26.242690      73.798606       0.653868       0.422790      -1.057702       0.014977      -0.039819      -0.001501       0.042568       0.013876       0.019905       0.017891      -0.032485       0.071924      -0.036572      -0.006221       0.042793              7.852465       8.464938      -1.263833      -1.382391       7.997230      -2.339550       7.095227           0.009910
           41              C      -0.663277       5.841931      12.432202       0.631550      21.151472 0.25067348E+03  0.52292816E+04                                 7.164980                            5.706302      -0.295647       1.957341                    0.999105      22.809596      65.533339       0.602754       0.487116      -1.004925      -0.002895      -0.021938       0.041815       0.047309       0.024805       0.064394       0.070667      -0.004216       0.046537      -0.079284      -0.032649       0.111933              7.951737       7.981256      -0.590594      -1.983448       7.179420      -2.731017       8.694535           0.006486
           42              C      -1.081467       7.739363      10.890668      -0.041556      28.645631 0.41313760E+03  0.96477048E+04                                 8.291240                            6.928538      -0.247354       1.905280                    0.999169      28.861198      84.334413       0.601945       0.435732      -1.045894       0.013305      -0.004891      -0.011381       0.018179       0.015915       0.003546       0.035042      -0.012661       0.029865      -0.034120      -0.010052       0.044172              8.833265       7.963525      -1.748599      -0.473428       9.704297      -3.893986       8.831972          -0.024779
           43              C      -0.775557       8.563891       9.810898      -0.137722      30.074583 0.43693708E+03  0.10315994E+05                                 8.476074                            7.050093       0.009495       1.983470                    0.998904      29.354554      85.396810       0.608152       0.426582      -1.054655      -0.005113      -0.022075       0.012668       0.025960       0.004914       0.001485      -0.006476       0.003766       0.045370      -0.014151      -0.002579       0.016729              9.053104       9.491648      -2.103568      -1.224474       9.708788      -2.925910       7.958876           0.108273
           44              C       5.818490       5.521282       9.180376      -0.098728      29.194222 0.45029312E+03  0.10762264E+05                                 8.467113                            7.278820      -0.171266       1.931600                    0.998011      29.642664      88.110608       0.580818       0.441223      -1.040877       0.014751      -0.005376      -0.005560       0.016656       0.003562       0.006528       0.022984       0.024330      -0.007468      -0.030121       0.007595       0.022526              8.983182       9.471658      -0.675864      -1.557023       7.384272      -2.899235      10.093617           0.008999
           45              C      -1.396499       4.154194       9.774071      -0.094415      30.033405 0.46747881E+03  0.11312415E+05                                 8.715811                            7.478740      -0.367571       1.861579                    0.997948      30.400322      91.830762       0.564140       0.448669      -1.033389      -0.000615       0.018538      -0.009061       0.020643       0.003261       0.016378      -0.001549      -0.007991       0.024865      -0.018934       0.000528       0.018405              9.321243      11.154116      -0.959042      -2.197164       7.049711      -2.003360       9.759902           0.030051
           46              C       5.628994       4.025935      11.191717       0.652335      21.834851 0.24153943E+03  0.49935953E+04                                 7.331912                            5.615655      -0.336315       1.952149                    0.998641      22.394664      64.111033       0.605113       0.489603      -1.003365      -0.035755      -0.034595       0.053732       0.073228      -0.009722       0.019872       0.060643      -0.139304      -0.122247      -0.080249      -0.033590       0.113839              8.359719      10.553587       0.095703      -1.269968       4.798568      -1.853453       9.727000          -0.000555
           47              C       3.284728       5.603734       1.082095      -0.028326      33.512856 0.46737958E+03  0.11157071E+05                                 9.118911                            7.262572      -0.164086       1.958163                    0.998261      27.738642      79.615872       0.606294       0.423197      -1.062918      -0.021481      -0.019775      -0.034739       0.045380      -0.002713      -0.018013      -0.009438       0.013974      -0.014391      -0.022096       0.000057       0.022039             10.342755      11.765332      -0.271706       3.240031       7.108479       3.148049      12.154453           0.000789
           48              C       0.815510       3.414155       2.401239      -0.160093      37.354951 0.51121946E+03  0.12436795E+05                                 9.628993                            7.518951      -0.026407       1.983529                    0.998588      29.113551      83.401752       0.607109       0.414704      -1.072048       0.023835      -0.017846      -0.000650       0.029783      -0.008654      -0.018526      -0.020551      -0.004608       0.034312      -0.032004       0.002748       0.029256             10.855651      10.733456      -1.248477       1.951161      10.448399       4.825369      11.385097           0.097496
           49              C      -0.448529       3.595348       1.736393       0.471801      24.419845 0.28467529E+03  0.60804126E+04                                 7.644118                            5.941242      -0.131009       2.002576                    0.999126      23.460600      66.401474       0.616718       0.464982      -1.025046      -0.061763       0.032541      -0.006707       0.070132       0.023515      -0.020143      -0.052379      -0.024682       0.009872      -0.045591      -0.025202       0.070793              8.492416       9.914059      -2.353486       0.367652       7.960668       2.796159       7.602520           0.024940
           50              C       0.055481       9.203154       0.845761      -0.011282      35.345710 0.44873283E+03  0.10564441E+05                                 9.392314                            7.082068       0.094246       2.044553                    0.999299      27.027419      76.116252       0.620703       0.419144      -1.069414       0.020155       0.021608      -0.021187       0.036359      -0.002210       0.011126       0.004519       0.004661       0.002540      -0.012216      -0.000459       0.012675             11.239710       7.578171       4.482916      -1.784766      15.130049      -3.950179      11.010910           0.002557
           51              C      -0.537297       8.176057       1.764817       0.561970      23.141368 0.25703740E+03  0.53708807E+04                                 7.518017                            5.696206       0.035365       2.060871                    0.999703      22.938766      64.970849       0.619228       0.473376      -1.016826      -0.007025      -0.033473       0.022729       0.041066      -0.083258      -0.000895       0.060652       0.022432      -0.119950      -0.101783      -0.013655       0.115438              8.814952       7.081909       3.144178      -0.466316      10.118769      -3.250696       9.244178          -0.001692
           52              C      -0.101239       9.096271      17.347662      -0.109627      31.069814 0.43406333E+03  0.10220086E+05                                 8.650182                            7.017007       0.098637       2.010895                    0.999563      29.118778      84.293638       0.611537       0.425385      -1.056549       0.015415       0.014693      -0.000581       0.021304      -0.003431       0.005536       0.017456      -0.008960      -0.006260      -0.018859      -0.000754       0.019613              9.588467       7.010164       3.313717      -1.217499      11.849585      -2.516839       9.905652           0.000757
           53              C       4.706878       0.111973       1.366160      -0.104451      30.634688 0.41144771E+03  0.95309543E+04                                 8.491487                            6.773221       0.245698       2.058898                    0.999785      28.525570      81.127373       0.632379       0.418126      -1.064213       0.005700       0.002969      -0.018440       0.019528      -0.012292       0.008953       0.008832       0.009741       0.039599      -0.023941       0.006159       0.017782              9.546169       6.846411       3.666366      -1.062627      12.877565      -2.262174       8.914532           0.001456
           54              C       0.180596       1.822104       0.237764       0.075165      24.830919 0.33975703E+03  0.75277463E+04                                 7.415822                            6.189164       0.247883       2.092118                    0.999704      26.243366      73.801195       0.653857       0.422792      -1.057699      -0.014989       0.039829      -0.001501       0.042583       0.013878      -0.019908      -0.017886      -0.032496       0.071934      -0.036581      -0.006213       0.042794              7.852670       8.465162      -1.263878       1.382423       7.997455       2.339621       7.095394           0.009914
           55              C       1.250379       4.337423       3.493702       0.631552      21.151561 0.25067464E+03  0.52293110E+04                                 7.164991                            5.706309      -0.295643       1.957341                    0.999105      22.809656      65.533506       0.602755       0.487115      -1.004926       0.002895       0.021938       0.041816       0.047310       0.024804      -0.064393      -0.070667      -0.004213       0.046537      -0.079284      -0.032648       0.111933              7.951750       7.981271      -0.590589       1.983458       7.179430       2.731023       8.694549           0.006485
           56              C       1.668569       2.439991       1.952168      -0.041545      28.645809 0.41314055E+03  0.96477980E+04                                 8.291305                            6.928587      -0.247376       1.905270                    0.999170      28.861309      84.335050       0.601940       0.435735      -1.045892      -0.013307       0.004890      -0.011383       0.018182       0.015914      -0.003546      -0.035045      -0.012660       0.029864      -0.034122      -0.010053       0.044175              8.833340       7.963589      -1.748620       0.473427       9.704389       3.894029       8.832041          -0.024779
           57              C       1.362659       1.615463       0.872398      -0.137734      30.075003 0.43694399E+03  0.10316184E+05                                 8.476073                            7.050083       0.009553       1.983485                    0.998904      29.354930      85.397666       0.608161       0.426574      -1.054661       0.005121       0.022079       0.012676       0.025969       0.004904      -0.001480       0.006489       0.003766       0.045366      -0.014145      -0.002589       0.016734              9.053109       9.491662      -2.103578       1.224474       9.708795       2.925913       7.958869           0.108270
           58              C       3.865612       4.658072       0.241876      -0.098728      29.194248 0.45029403E+03  0.10762290E+05                                 8.467110                            7.278820      -0.171255       1.931603                    0.998011      29.642697      88.110673       0.580819       0.441222      -1.040877      -0.014751       0.005377      -0.005559       0.016656       0.003561      -0.006528      -0.022983       0.024332      -0.007468      -0.030121       0.007596       0.022524              8.983179       9.471667      -0.675864       1.557022       7.384272       2.899229      10.093598           0.008999
           59              C       1.983601       6.025160       0.835571      -0.094417      30.033477 0.46748046E+03  0.11312461E+05                                 8.715807                            7.478737      -0.367560       1.861582                    0.997948      30.400374      91.830829       0.564142       0.448667      -1.033390       0.000615      -0.018538      -0.009060       0.020643       0.003259      -0.016377       0.001552      -0.007988       0.024865      -0.018932       0.000527       0.018405              9.321240      11.154128      -0.959041       2.197163       7.049709       2.003356       9.759882           0.030046
           60              C       4.055108       6.153419       2.253217       0.652335      21.834852 0.24153945E+03  0.49935964E+04                                 7.331915                            5.615657      -0.336314       1.952150                    0.998641      22.394680      64.111113       0.605113       0.489603      -1.003365       0.035755       0.034594       0.053732       0.073228      -0.009722      -0.019872      -0.060643      -0.139304      -0.122248      -0.080249      -0.033591       0.113839              8.359722      10.553602       0.095702       1.269967       4.798571       1.853451       9.726995          -0.000556
           61              C      -1.263772       5.603734       7.856405      -0.028328      33.512860 0.46737954E+03  0.11157068E+05                                 9.118905                            7.262566      -0.164083       1.958164                    0.998261      27.738626      79.615772       0.606295       0.423196      -1.062918      -0.021482      -0.019775       0.034738       0.045379      -0.002714       0.018013       0.009438       0.013974      -0.014391      -0.022096       0.000057       0.022039             10.342746      11.765303      -0.271708      -3.240025       7.108473      -3.148051      12.154461           0.000790
           62              C       5.364010       3.414155       6.537261      -0.160083      37.354511 0.51121272E+03  0.12436602E+05                                 9.628986                            7.518953      -0.026450       1.983517                    0.998588      29.113251      83.401062       0.607102       0.414710      -1.072044       0.023829      -0.017845       0.000652       0.029777      -0.008649       0.018525       0.020560      -0.004604       0.034317      -0.032005       0.002740       0.029264             10.855639      10.733426      -1.248462      -1.951161      10.448384      -4.825368      11.385106           0.097499
           63              C       4.099971       3.595348       7.202107       0.471795      24.418873 0.28466244E+03  0.60800701E+04                                 7.643957                            5.941134      -0.131008       2.002592                    0.999127      23.459896      66.399126       0.616720       0.464986      -1.025044      -0.061757       0.032538       0.006703       0.070126       0.023515       0.020137       0.052381      -0.024677       0.009861      -0.045595      -0.025196       0.070791              8.492227       9.913838      -2.353418      -0.367655       7.960483      -2.796078       7.602360           0.024940
           64              C       4.603981       9.203154       8.092739      -0.011282      35.345659 0.44873247E+03  0.10564428E+05                                 9.392300                            7.082063       0.094250       2.044554                    0.999299      27.027400      76.116143       0.620704       0.419144      -1.069414       0.020154       0.021608       0.021187       0.036359      -0.002210      -0.011126      -0.004519       0.004662       0.002541      -0.012216      -0.000460       0.012676             11.239683       7.578146       4.482890       1.784761      15.129992       3.950170      11.010911           0.002557
           65              C       4.011203       8.176057       7.173683       0.561967      23.141324 0.25703690E+03  0.53708664E+04                                 7.518004                            5.696199       0.035353       2.060868                    0.999703      22.938710      64.970615       0.619229       0.473376      -1.016826      -0.007024      -0.033473      -0.022729       0.041066      -0.083256       0.000893      -0.060651       0.022430      -0.119944      -0.101782      -0.013652       0.115434              8.814933       7.081895       3.144169       0.466312      10.118737       3.250683       9.244168          -0.001695
           66              C       4.447261       9.096271       9.467838      -0.109626      31.069720 0.43406198E+03  0.10220042E+05                                 8.650156                            7.016990       0.098655       2.010901                    0.999563      29.118703      84.293271       0.611539       0.425384      -1.056550       0.015415       0.014693       0.000581       0.021304      -0.003429      -0.005536      -0.017455      -0.008960      -0.006262      -0.018858      -0.000755       0.019613              9.588431       7.010131       3.313691       1.217494      11.849521       2.516833       9.905641           0.000757
           67              C       0.158378       0.111973       7.572340      -0.104451      30.634655 0.41144763E+03  0.95309503E+04                                 8.491473                            6.773215       0.245705       2.058899                    0.999785      28.525570      81.127315       0.632380       0.418125      -1.064213       0.005701       0.002968       0.018440       0.019528      -0.012290      -0.008953      -0.008831       0.009740       0.039602      -0.023939       0.006157       0.017782              9.546146       6.846388       3.666343       1.062621      12.877515       2.262165       8.914534           0.001457
           68              C       4.729096       1.822104       8.700736       0.075155      24.829992 0.33974168E+03  0.75273132E+04                                 7.415624                            6.189010       0.247923       2.092144                    0.999704      26.242634      73.798427       0.653868       0.422790      -1.057702      -0.014976       0.039817       0.001501       0.042567       0.013876       0.019905       0.017893      -0.032486       0.071924      -0.036572      -0.006223       0.042795              7.852454       8.464926      -1.263830      -1.382390       7.997217      -2.339547       7.095218           0.009909
           69              C       5.798879       4.337423       5.444798       0.631550      21.151471 0.25067348E+03  0.52292816E+04                                 7.164980                            5.706301      -0.295648       1.957341                    0.999105      22.809593      65.533324       0.602754       0.487116      -1.004925       0.002895       0.021938      -0.041815       0.047309       0.024805       0.064394       0.070667      -0.004217       0.046536      -0.079284      -0.032649       0.111934              7.951736       7.981256      -0.590595      -1.983448       7.179419      -2.731016       8.694534           0.006484
           70              C       6.217069       2.439991       6.986332      -0.041559      28.645668 0.41313833E+03  0.96477251E+04                                 8.291244                            6.928542      -0.247352       1.905280                    0.999169      28.861217      84.334456       0.601946       0.435732      -1.045894      -0.013305       0.004891       0.011381       0.018179       0.015915       0.003546       0.035041      -0.012661       0.029865      -0.034120      -0.010052       0.044172              8.833269       7.963527      -1.748599      -0.473430       9.704300      -3.893987       8.831979          -0.024782
           71              C       5.911159       1.615463       8.066102      -0.137717      30.074443 0.43693445E+03  0.10315916E+05                                 8.476052                            7.050075       0.009495       1.983472                    0.998904      29.354449      85.396447       0.608152       0.426582      -1.054655       0.005112       0.022074      -0.012667       0.025959       0.004916       0.001487      -0.006475       0.003765       0.045368      -0.014152      -0.002576       0.016728              9.053081       9.491625      -2.103563      -1.224471       9.708761      -2.925901       7.958856           0.108277
           72              C      -0.682888       4.658072       8.696624      -0.098726      29.194204 0.45029277E+03  0.10762254E+05                                 8.467109                            7.278816      -0.171266       1.931600                    0.998011      29.642651      88.110557       0.580818       0.441223      -1.040877      -0.014752       0.005376       0.005560       0.016656       0.003562       0.006528       0.022984       0.024331      -0.007468      -0.030121       0.007595       0.022526              8.983178       9.471653      -0.675863      -1.557025       7.384267      -2.899233      10.093613           0.009000
           73              C       6.532101       6.025160       8.102929      -0.094413      30.033354 0.46747780E+03  0.11312384E+05                                 8.715800                            7.478731      -0.367569       1.861580                    0.997948      30.400287      91.830620       0.564140       0.448669      -1.033389       0.000615      -0.018538       0.009061       0.020643       0.003261       0.016378      -0.001549      -0.007991       0.024866      -0.018934       0.000528       0.018405              9.321231      11.154102      -0.959041      -2.197160       7.049703      -2.003358       9.759889           0.030050
           74              C      -0.493392       6.153419       6.685283       0.652335      21.834857 0.24153952E+03  0.49935978E+04                                 7.331914                            5.615657      -0.336317       1.952149                    0.998641      22.394673      64.111072       0.605113       0.489603      -1.003365       0.035755       0.034595      -0.053732       0.073228      -0.009722       0.019872       0.060643      -0.139304      -0.122248      -0.080249      -0.033590       0.113839              8.359721      10.553589       0.095703      -1.269968       4.798569      -1.853454       9.727004          -0.000556
           75              C       1.850874       4.575620      16.794905      -0.028326      33.512879 0.46738003E+03  0.11157085E+05                                 9.118916                            7.262575      -0.164087       1.958162                    0.998261      27.738657      79.615927       0.606294       0.423197      -1.062918       0.021481       0.019776       0.034739       0.045380      -0.002713      -0.018013      -0.009438       0.013974      -0.014390      -0.022096       0.000057       0.022039             10.342760      11.765337      -0.271706       3.240032       7.108483       3.148051      12.154459           0.000790
           76              C       4.320092       6.765199      15.475761      -0.160089      37.354831 0.51121751E+03  0.12436738E+05                                 9.628985                            7.518947      -0.026414       1.983527                    0.998588      29.113474      83.401549       0.607108       0.414705      -1.072048      -0.023832       0.017848       0.000649       0.029781      -0.008651      -0.018527      -0.020550      -0.004604       0.034306      -0.032002       0.002746       0.029256             10.855643      10.733443      -1.248472       1.951161      10.448393       4.825367      11.385092           0.097496
           77              C       5.584131       6.584006      16.140607       0.471799      24.419642 0.28467258E+03  0.60803409E+04                                 7.644087                            5.941221      -0.131009       2.002579                    0.999126      23.460455      66.401009       0.616718       0.464983      -1.025045       0.061762      -0.032539       0.006706       0.070131       0.023515      -0.020142      -0.052379      -0.024681       0.009874      -0.045591      -0.025201       0.070792              8.492380       9.914017      -2.353474       0.367653       7.960634       2.796143       7.602488           0.024940
           78              C       5.080121       0.976200      17.031239      -0.011282      35.345740 0.44873328E+03  0.10564455E+05                                 9.392322                            7.082074       0.094242       2.044551                    0.999299      27.027434      76.116329       0.620702       0.419145      -1.069413      -0.020155      -0.021608       0.021187       0.036359      -0.002211       0.011125       0.004519       0.004662       0.002539      -0.012217      -0.000458       0.012675             11.239720       7.578178       4.482921      -1.784767      15.130060      -3.950181      11.010922           0.002559
           79              C       5.672899       2.003297      16.112183       0.561978      23.141276 0.25703623E+03  0.53708509E+04                                 7.518001                            5.696195       0.035373       2.060874                    0.999703      22.938729      64.970750       0.619228       0.473376      -1.016826       0.007025       0.033473      -0.022729       0.041066      -0.083259      -0.000896       0.060653       0.022434      -0.119952      -0.101785      -0.013655       0.115440              8.814932       7.081894       3.144168      -0.466314      10.118740      -3.250686       9.244160          -0.001692
           80              C       5.236841       1.083083       0.529338      -0.109626      31.069858 0.43406388E+03  0.10220104E+05                                 8.650193                            7.017013       0.098626       2.010890                    0.999563      29.118819      84.293819       0.611536       0.425385      -1.056549      -0.015417      -0.014693       0.000581       0.021305      -0.003432       0.005536       0.017456      -0.008962      -0.006257      -0.018859      -0.000755       0.019614              9.588480       7.010173       3.313726      -1.217500      11.849604      -2.516842       9.905662           0.000759
           81              C       0.428724      10.067381      16.510840      -0.104450      30.634660 0.41144732E+03  0.95309428E+04                                 8.491479                            6.773216       0.245698       2.058898                    0.999785      28.525561      81.127327       0.632379       0.418126      -1.064213      -0.005700      -0.002969       0.018441       0.019529      -0.012291       0.008953       0.008832       0.009742       0.039598      -0.023941       0.006159       0.017781              9.546159       6.846404       3.666359      -1.062623      12.877545      -2.262167       8.914528           0.001457
           82              C       4.955006       8.357250      17.639236       0.075164      24.830655 0.33975247E+03  0.75276176E+04                                 7.415761                            6.189114       0.247897       2.092126                    0.999704      26.243169      73.800430       0.653861       0.422791      -1.057700       0.014985      -0.039828       0.001501       0.042580       0.013879      -0.019909      -0.017884      -0.032489       0.071925      -0.036578      -0.006214       0.042792              7.852605       8.465087      -1.263863       1.382413       7.997386       2.339602       7.095341           0.009919
           83              C       3.885223       5.841931      14.383298       0.631551      21.151553 0.25067455E+03  0.52293089E+04                                 7.164992                            5.706309      -0.295645       1.957340                    0.999105      22.809653      65.533508       0.602754       0.487115      -1.004926      -0.002896      -0.021939      -0.041815       0.047310       0.024804      -0.064393      -0.070667      -0.004213       0.046538      -0.079284      -0.032649       0.111933              7.951750       7.981270      -0.590590       1.983456       7.179432       2.731024       8.694549           0.006484
           84              C       3.467033       7.739363      15.924832      -0.041549      28.645841 0.41314116E+03  0.96478144E+04                                 8.291303                            6.928585      -0.247374       1.905271                    0.999169      28.861333      84.335085       0.601941       0.435734      -1.045892       0.013307      -0.004891       0.011383       0.018181       0.015914      -0.003546      -0.035044      -0.012659       0.029865      -0.034121      -0.010052       0.044173              8.833336       7.963584      -1.748617       0.473430       9.704386       3.894027       8.832039          -0.024779
           85              C       3.772943       8.563891      17.004602      -0.137730      30.074950 0.43694311E+03  0.10316164E+05                                 8.476091                            7.050099       0.009536       1.983479                    0.998904      29.354870      85.397650       0.608157       0.426576      -1.054659      -0.005121      -0.022081      -0.012670       0.025968       0.004905      -0.001481       0.006484       0.003763       0.045374      -0.014144      -0.002590       0.016734              9.053128       9.491680      -2.103582       1.224477       9.708818       2.925920       7.958886           0.108270
           86              C       1.269990       5.521282      17.635124      -0.098727      29.194233 0.45029373E+03  0.10762281E+05                                 8.467108                            7.278817      -0.171257       1.931603                    0.998011      29.642690      88.110653       0.580819       0.441222      -1.040877       0.014751      -0.005377       0.005559       0.016656       0.003561      -0.006528      -0.022983       0.024332      -0.007467      -0.030121       0.007596       0.022525              8.983177       9.471665      -0.675863       1.557025       7.384269       2.899227      10.093596           0.008998
           87              C       3.152001       4.154194      17.041429      -0.094416      30.033461 0.46748016E+03  0.11312451E+05                                 8.715803                            7.478734      -0.367558       1.861582                    0.997948      30.400362      91.830775       0.564142       0.448667      -1.033391      -0.000615       0.018538       0.009060       0.020643       0.003258      -0.016377       0.001552      -0.007988       0.024867      -0.018932       0.000526       0.018405              9.321235      11.154124      -0.959041       2.197161       7.049706       2.003354       9.759876           0.030048
           88              C       1.080494       4.025935      15.623783       0.652334      21.834853 0.24153948E+03  0.49935973E+04                                 7.331915                            5.615658      -0.336313       1.952150                    0.998641      22.394683      64.111128       0.605113       0.489603      -1.003365      -0.035755      -0.034594      -0.053732       0.073228      -0.009722      -0.019872      -0.060643      -0.139305      -0.122248      -0.080249      -0.033591       0.113840              8.359723      10.553601       0.095703       1.269967       4.798571       1.853452       9.726997          -0.000555
           89              N       1.262955       7.402426       9.605133      -0.168864      33.324881 0.47529408E+03  0.11154390E+05                                 8.547083                            7.030417       0.394049       2.175137                    0.998807      26.083846      69.257996       0.669255       0.389970      -1.108148      -0.086272      -0.000966      -0.007502       0.086603      -0.054831       0.023425      -0.018682      -0.089603       0.087744      -0.086989       0.013868       0.073121              9.286349       8.347641      -1.633091       0.107691      10.312971      -4.275673       9.198435           0.359414
           90              N      -0.675853       2.776928       0.666633      -0.168875      33.326217 0.47531632E+03  0.11154968E+05                                 8.546974                            7.030314       0.394233       2.175188                    0.998807      26.084952      69.259621       0.669302       0.389940      -1.108176       0.086367       0.000951      -0.007453       0.086694      -0.054826      -0.023476       0.018702      -0.089691       0.087770      -0.087027       0.013855       0.073172              9.286238       8.347524      -1.633091      -0.107710      10.312873       4.275637       9.198316           0.359454
           91              N       3.872647       2.776928       8.271867      -0.168867      33.324893 0.47529440E+03  0.11154403E+05                                 8.547101                            7.030432       0.394044       2.175135                    0.998807      26.083831      69.258051       0.669252       0.389971      -1.108147       0.086272       0.000968       0.007503       0.086603      -0.054831       0.023425      -0.018679      -0.089605       0.087752      -0.086991       0.013873       0.073118              9.286368       8.347660      -1.633093       0.107688      10.312991      -4.275682       9.198455           0.359407
           92              N       5.811455       7.402426      17.210367      -0.168877      33.326082 0.47531424E+03  0.11154929E+05                                 8.547043                            7.030373       0.394172       2.175169                    0.998807      26.084760      69.259578       0.669288       0.389948      -1.108168      -0.086339      -0.000945       0.007455       0.086665      -0.054820      -0.023468       0.018702      -0.089657       0.087736      -0.087004       0.013846       0.073158              9.286313       8.347597      -1.633101      -0.107704      10.312952       4.275669       9.198389           0.359436
           93              O       4.395341       4.189822      11.201192      -0.641236      46.325581 0.67363343E+03  0.17150856E+05                                10.327788                            8.132854       0.056028       2.043984                    0.995937      29.413976      79.839757       0.653357       0.368208      -1.130625       0.055701       0.023253      -0.049680       0.078175      -0.010100       0.035879       0.055209      -0.023406      -0.152495      -0.090413       0.025677       0.064736             11.954785      20.820572      -0.206921      -2.665256       6.209746       0.330121       8.834037           0.010330
           94              O       0.011671       4.815852      12.732714      -0.709470      46.992260 0.84810614E+03  0.22911370E+05                                10.457213                            9.196188      -0.164082       1.940359                    0.995846      31.823747      89.469972       0.606329       0.373936      -1.124374      -0.025999       0.042665      -0.011061       0.051172      -0.014351       0.077266       0.050118      -0.101716       0.001449      -0.117128       0.027176       0.089952             11.193232      12.481311      -3.704797       1.566245      10.859709      -2.461752      10.238678           0.004793
           95              O       0.769074       2.049104      11.899289      -0.615912      34.189531 0.54692546E+03  0.13223582E+05                                 8.331752                            7.236405       0.374289       2.140183                    0.997632      28.906045      76.565000       0.705564       0.359045      -1.137292      -0.051901      -0.036236      -0.034900       0.072283      -0.064464      -0.020826      -0.019326      -0.003750       0.104974      -0.088519       0.041452       0.047068              8.979296       6.179766       0.140090      -0.799842       7.893004       2.729947      12.865118           0.054626
           96              O       1.929102       5.758461      10.956098      -0.538511      39.821475 0.57092077E+03  0.13933389E+05                                 9.302512                            7.476280       0.219402       2.120907                    0.997577      27.613402      73.151817       0.683595       0.367136      -1.132543      -0.022091       0.070767      -0.070827       0.102531      -0.010916       0.045065       0.053007      -0.015307      -0.064969      -0.081058       0.019498       0.061560             10.436207      12.873125      -4.968813       2.436628      10.542298      -2.600554       7.893197           0.111473
           97              O       1.977405       2.810520      10.261577      -0.564546      39.273758 0.62286078E+03  0.15526911E+05                                 9.231296                            7.806925       0.350127       2.149250                    0.996240      28.407936      75.921612       0.669594       0.366944      -1.133318      -0.026299      -0.019888      -0.064782       0.072691       0.000292      -0.009344      -0.048125       0.010046      -0.194090      -0.085850       0.036588       0.049263             10.269987      12.003258       4.525620      -1.075731      11.106636       0.518893       7.700066           0.118304
           98              O       6.284509       3.412119      12.083422      -0.693654      39.947598 0.65963160E+03  0.16739224E+05                                 9.334879                            8.032607       0.140622       2.054112                    0.996507      30.344089      82.757863       0.658005       0.366811      -1.129481      -0.028802      -0.030297      -0.083873       0.093713      -0.023799       0.042391       0.025047      -0.089273      -0.029874      -0.078712       0.019088       0.059624             10.153250       8.684226      -1.074829       2.672273       7.049269      -2.203153      14.726254           0.009359
           99              O      -1.751743       6.086236      13.016065      -0.601735      33.592276 0.53189859E+03  0.12732704E+05                                 8.188817                            7.094000       0.492977       2.200199                    0.997474      27.922492      72.873665       0.721156       0.354801      -1.144109       0.014998       0.048467      -0.027651       0.057780       0.011944      -0.000149       0.057772       0.103138      -0.006050      -0.089661       0.034185       0.055477              8.921123      11.199266      -0.113444      -4.399985       5.800442      -0.389479       9.763660           0.034907
          100              O       5.288761       5.989532       2.262692      -0.641236      46.325868 0.67363772E+03  0.17150996E+05                                10.327839                            8.132886       0.056013       2.043978                    0.995937      29.414040      79.840052       0.653355       0.368209      -1.130624      -0.055701      -0.023253      -0.049678       0.078174      -0.010100      -0.035878      -0.055208      -0.023407      -0.152506      -0.090413       0.025677       0.064736             11.954855      20.820717      -0.206930       2.665270       6.209777      -0.330124       8.834072           0.010330
          101              O       0.575431       5.363502       3.794214      -0.709467      46.992214 0.84810538E+03  0.22911348E+05                                10.457213                            9.196191      -0.164091       1.940357                    0.995845      31.823728      89.469960       0.606328       0.373936      -1.124373       0.025998      -0.042667      -0.011061       0.051173      -0.014351      -0.077265      -0.050118      -0.101715       0.001449      -0.117127       0.027176       0.089952             11.193233      12.481306      -3.704787      -1.566240      10.859710       2.461758      10.238682           0.004792
          102              O      -0.181972       8.130250       2.960789      -0.615909      34.189423 0.54692334E+03  0.13223514E+05                                 8.331716                            7.236375       0.374299       2.140186                    0.997632      28.906070      76.564937       0.705568       0.359043      -1.137294       0.051898       0.036231      -0.034899       0.072278      -0.064474       0.020821       0.019322      -0.003742       0.104981      -0.088527       0.041451       0.047077              8.979255       6.179742       0.140088       0.799843       7.892968      -2.729928      12.865054           0.054632
          103              O      -1.342000       4.420893       2.017598      -0.538518      39.822903 0.57094365E+03  0.13934092E+05                                 9.302717                            7.476423       0.219359       2.120885                    0.997577      27.613957      73.153748       0.683589       0.367135      -1.132543       0.022095      -0.070768      -0.070824       0.102529      -0.010923      -0.045063      -0.053003      -0.015303      -0.064981      -0.081058       0.019508       0.061550             10.436452      12.873442      -4.968956      -2.436695      10.542548       2.600629       7.893367           0.111470
          104              O      -1.390303       7.368834       1.323077      -0.564546      39.274542 0.62287591E+03  0.15527378E+05                                 9.231393                            7.807000       0.350085       2.149233                    0.996240      28.408293      75.922731       0.669594       0.366943      -1.133320       0.026301       0.019882      -0.064768       0.072677       0.000291       0.009332       0.048134       0.010044      -0.194148      -0.085870       0.036599       0.049271             10.270106      12.003396       4.525683       1.075736      11.106782      -0.518917       7.700140           0.118325
          105              O       3.399593       6.767235       3.144922      -0.693654      39.947637 0.65963251E+03  0.16739254E+05                                 9.334887                            8.032614       0.140616       2.054110                    0.996507      30.344098      82.757920       0.658005       0.366812      -1.129481       0.028802       0.030297      -0.083872       0.093712      -0.023798      -0.042391      -0.025047      -0.089272      -0.029874      -0.078712       0.019089       0.059624             10.153258       8.684244      -1.074832      -2.672281       7.049275       2.203154      14.726256           0.009355
          106              O       2.338845       4.093118       4.077565      -0.601734      33.592241 0.53189767E+03  0.12732674E+05                                 8.188798                            7.093983       0.492987       2.200202                    0.997474      27.922521      72.873659       0.721159       0.354800      -1.144110      -0.014999      -0.048467      -0.027651       0.057781       0.011943       0.000149      -0.057775       0.103141      -0.006054      -0.089665       0.034186       0.055478              8.921101      11.199244      -0.113441       4.399972       5.800429       0.389478       9.763629           0.034909
          107              O       0.740261       5.989532       6.675808      -0.641236      46.325623 0.67363418E+03  0.17150881E+05                                10.327795                            8.132859       0.056027       2.043983                    0.995937      29.413992      79.839821       0.653356       0.368208      -1.130625      -0.055701      -0.023253       0.049680       0.078175      -0.010100       0.035879       0.055209      -0.023406      -0.152497      -0.090413       0.025677       0.064736             11.954793      20.820585      -0.206921      -2.665260       6.209749       0.330121       8.834044           0.010329
          108              O       5.123931       5.363502       5.144286      -0.709471      46.992275 0.84810645E+03  0.22911379E+05                                10.457213                            9.196188      -0.164079       1.940360                    0.995846      31.823756      89.469989       0.606329       0.373935      -1.124374       0.025999      -0.042665       0.011061       0.051172      -0.014352       0.077266       0.050118      -0.101716       0.001449      -0.117128       0.027176       0.089952             11.193232      12.481314      -3.704797       1.566245      10.859707      -2.461751      10.238677           0.004792
          109              O       4.366528       8.130250       5.977711      -0.615909      34.189447 0.54692375E+03  0.13223530E+05                                 8.331735                            7.236390       0.374290       2.140183                    0.997632      28.906020      76.564884       0.705565       0.359045      -1.137293       0.051901       0.036235       0.034900       0.072282      -0.064465      -0.020826      -0.019326      -0.003749       0.104975      -0.088520       0.041452       0.047068              8.979278       6.179754       0.140089      -0.799840       7.892986       2.729940      12.865092           0.054627
          110              O       3.206500       4.420893       6.920902      -0.538508      39.821322 0.57091821E+03  0.13933311E+05                                 9.302491                            7.476264       0.219408       2.120910                    0.997577      27.613339      73.151607       0.683595       0.367136      -1.132543       0.022091      -0.070767       0.070827       0.102530      -0.010914       0.045068       0.053009      -0.015309      -0.064970      -0.081061       0.019497       0.061564             10.436182      12.873093      -4.968799       2.436621      10.542274      -2.600547       7.893180           0.111479
          111              O       3.158197       7.368834       7.615423      -0.564542      39.273655 0.62285869E+03  0.15526844E+05                                 9.231274                            7.806908       0.350129       2.149252                    0.996240      28.407903      75.921459       0.669596       0.366944      -1.133319       0.026300       0.019888       0.064781       0.072690       0.000292      -0.009344      -0.048125       0.010045      -0.194093      -0.085851       0.036588       0.049264             10.269962      12.003230       4.525609      -1.075728      11.106609       0.518890       7.700047           0.118313
          112              O      -1.148907       6.767235       5.793578      -0.693654      39.947621 0.65963207E+03  0.16739239E+05                                 9.334883                            8.032610       0.140619       2.054111                    0.996507      30.344099      82.757907       0.658005       0.366811      -1.129481       0.028802       0.030297       0.083873       0.093713      -0.023798       0.042391       0.025047      -0.089273      -0.029875      -0.078712       0.019088       0.059624             10.153255       8.684229      -1.074830       2.672275       7.049272      -2.203153      14.726263           0.009356
          113              O       6.887345       4.093118       4.860935      -0.601734      33.592254 0.53189818E+03  0.12732692E+05                                 8.188812                            7.093996       0.492982       2.200200                    0.997474      27.922486      72.873632       0.721157       0.354801      -1.144109      -0.014998      -0.048467       0.027650       0.057780       0.011945      -0.000149       0.057772       0.103138      -0.006049      -0.089662       0.034185       0.055477              8.921117      11.199258      -0.113444      -4.399982       5.800439      -0.389478       9.763654           0.034909
          114              O      -0.153159       4.189822      15.614308      -0.641235      46.325874 0.67363796E+03  0.17151004E+05                                10.327839                            8.132887       0.056014       2.043978                    0.995937      29.414045      79.840069       0.653354       0.368209      -1.130624       0.055701       0.023253       0.049678       0.078174      -0.010100      -0.035878      -0.055208      -0.023407      -0.152507      -0.090414       0.025677       0.064737             11.954855      20.820715      -0.206923       2.665269       6.209777      -0.330124       8.834073           0.010329
          115              O       4.560171       4.815852      14.082786      -0.709468      46.992247 0.84810603E+03  0.22911370E+05                                10.457218                            9.196194      -0.164089       1.940357                    0.995846      31.823740      89.470002       0.606328       0.373936      -1.124373      -0.025998       0.042666       0.011061       0.051173      -0.014351      -0.077265      -0.050118      -0.101716       0.001449      -0.117128       0.027176       0.089952             11.193238      12.481314      -3.704793      -1.566242      10.859717       2.461757      10.238684           0.004793
          116              O       5.317574       2.049104      14.916211      -0.615915      34.189609 0.54692700E+03  0.13223624E+05                                 8.331740                            7.236395       0.374299       2.140185                    0.997632      28.906170      76.565249       0.705568       0.359043      -1.137294      -0.051896      -0.036228       0.034900       0.072275      -0.064480       0.020819       0.019319      -0.003737       0.104988      -0.088532       0.041451       0.047082              8.979282       6.179761       0.140090       0.799848       7.892992      -2.729938      12.865095           0.054619
          117              O       6.477602       5.758461      15.859402      -0.538513      39.822524 0.57093747E+03  0.13933899E+05                                 9.302650                            7.476374       0.219386       2.120895                    0.997577      27.613834      73.153235       0.683592       0.367134      -1.132544      -0.022094       0.070768       0.070824       0.102530      -0.010925      -0.045061      -0.053003      -0.015307      -0.064970      -0.081056       0.019507       0.061550             10.436375      12.873339      -4.968914      -2.436674      10.542476       2.600606       7.893309           0.111477
          118              O       6.525905       2.810520      16.553923      -0.564559      39.275089 0.62288672E+03  0.15527714E+05                                 9.231466                            7.807059       0.350067       2.149224                    0.996240      28.408544      75.923539       0.669592       0.366942      -1.133321      -0.026300      -0.019878       0.064763       0.072671       0.000291       0.009327       0.048141       0.010046      -0.194184      -0.085883       0.036607       0.049277             10.270190      12.003495       4.525723       1.075742      11.106871      -0.518929       7.700205           0.118291
          119              O       1.736009       3.412119      14.732078      -0.693653      39.947619 0.65963215E+03  0.16739242E+05                                 9.334883                            8.032611       0.140618       2.054111                    0.996507      30.344092      82.757891       0.658005       0.366812      -1.129481      -0.028802      -0.030297       0.083872       0.093712      -0.023798      -0.042391      -0.025047      -0.089272      -0.029874      -0.078712       0.019089       0.059623             10.153254       8.684240      -1.074832      -2.672280       7.049272       2.203153      14.726249           0.009359
          120              O       2.796757       6.086236      13.799435      -0.601734      33.592272 0.53189834E+03  0.12732695E+05                                 8.188807                            7.093991       0.492985       2.200201                    0.997474      27.922522      72.873695       0.721158       0.354800      -1.144110       0.014998       0.048467       0.027651       0.057781       0.011943       0.000149      -0.057774       0.103141      -0.006050      -0.089664       0.034186       0.055478              8.921111      11.199255      -0.113441       4.399977       5.800436       0.389480       9.763640           0.034911

******************************************************
Auxiliary information for the entire system
The total spin magnetic moment of the unit cell is   3.906028
The total net atomic charge of the unit cell is   0.000000
Accuracy of reproducing the electrostatic potential in the unit cell:
  The inner radius (bohr) =    5.0000
  The outer radius (bohr) =   12.0000
  Valid grid points have density less than (e/(bohr^3)) =    0.0001
  The number of valid grid points were=        16152
  The rms potential error without charges in kcal/mol is=      3.79569
  The rms potential error with partial charges in kcal/mol is=      1.17276
  The RRMSE value at monopole order=      0.30897
  The rms potential error with partial charges and cloud penetration in kcal/mol is=      1.16958
  The RRMSE value at monopole order with cloud penetration is=      0.30813
  The rms potential error with partial charges and atomic dipoles in kcal/mol is=      0.33336
  The RRMSE value at dipole order=      0.08783
  The rms potential error with partial charges, atomic dipoles and cloud penetration in kcal/mol is=      0.30634
  The RRMSE value at dipole order with cloud penetration=      0.08071

******************************************************
The electron densities and ab initio electrostatic potential were computed in VASP using the PBE functional and
projector augmented wave method. See the main text of the journal article for a description of computational details.
The atomic charges, dipoles, and quadrupoles were computed with the DDEC6 method as described in
(a) T. A. Manz and N. Gabaldon Limas, RSC Adv. 6 (2016) 47771-47801 DOI: 10.1039/c6ra04656h
(b) N. Gabaldon Limas and T. A. Manz, RSC Adv. 8 (2018) 2678-2707 DOI: 10.1039/c7ra11829e.
For each atom in the material, the electron cloud parameters were fit to the spherically averaged atom-in-material
electron density using radial positions for which this density was between 10^-4 and 10^-2 electrons per cubic bohr.
The polarizabilities, dispersion coefficients, and quantum Drude oscillator (QDO) parameters were fit using the MCLF method.
The magnetic structure of the system was optimized in VASP from the default ferromagnetic initial guess using spin polarization.
The atomic spin moments (ASMs) were computed on this optimized magnetic structure using the DDEC6 partition as inputs
to the method of T. A. Manz and D. S. Sholl, J. Chem. Theory Comput. 7 (2011) 4146-4164 DOI: 10.1021/ct200539n.
The RMSE and RRMSE were computed using a uniform grid with Ewald summation.
