# Supplementary material for: A collection of forcefield precursors for metal–organic frameworks
Source: RSC Adv. 2019 Nov 13;9(63):36492–507. doi: 10.1039/c9ra07327b (PMC9075174; doi:10.1039/c9ra07327b)
Supplement: RA-009-C9RA07327B-s5961 [file RA-009-C9RA07327B-s5961.xyz]

   62
jmolscript: load "" {1 1 1} spacegroup "x,y,z" unitcell [{      8.212000     0.000000     0.000000 }, {     -3.395025    10.081709     0.000000 }, {     -0.069303    -1.892868    13.372520 }]
Cu    -1.732164     4.094420     6.686260     0.333590
Cu     4.106000     0.000000     0.000000     0.074017
H      3.745780    -0.587967     8.014151     0.111167
H      2.700635    -0.638530     6.840044     0.111584
H      2.725231     7.930335     9.593446     0.112065
H      3.565763     7.015679    10.549581     0.087113
H      1.038975    -1.022160    12.570169     0.037260
H      4.884188     5.166045     9.321984     0.060292
H      7.418013    -0.754162    10.847788     0.071874
H     -0.220851    -0.708328     9.391521     0.111909
H      4.925835     6.783890     5.776929     0.079467
H      4.191133     3.116240     4.715151     0.062709
H      5.153127     1.601188     8.146539     0.066505
H      0.266052     7.158032    10.484056     0.077921
H      1.001892     8.776808     5.358369     0.111185
H      2.047037     8.827371     6.532476     0.111598
H      2.022441     0.258506     3.779074     0.112117
H      1.181909     1.173162     2.822939     0.086773
H      3.708697     9.211001     0.802351     0.037621
H     -0.136516     3.022796     4.050536     0.060636
H     -2.670341     8.943003     2.524732     0.072392
H     -3.243477     8.897169     3.980999     0.112053
H     -0.178163     1.404951     7.595591     0.079063
H      0.556539     5.072601     8.657369     0.062061
H     -0.405455     6.587653     5.225981     0.067061
H      4.481620     1.030809     2.888464     0.077933
C      3.630184    -0.467750     7.058016    -0.138809
C      3.622046     7.620662     9.794034    -0.134112
C      1.478532    -1.455037    11.874798    -0.012777
C      4.767640     5.740084     8.599868     0.065569
C      7.879083    -1.273367    10.171139    -0.128259
C      4.783814     6.641249     6.684923     0.095838
C      4.246683     2.533128     5.437267     0.129793
C      4.789364     1.729072     7.300059     0.036759
C     -0.513357     7.606434    10.720749     0.081602
C      1.117488     8.656591     6.314504    -0.138825
C      1.125626     0.568179     3.578486    -0.134180
C      3.269140     9.643878     1.497722    -0.013320
C     -0.019968     2.448757     4.772652     0.065563
C     -3.131411     9.462208     3.201381    -0.128167
C     -0.036142     1.547592     6.687597     0.096075
C      0.500989     5.655713     7.935253     0.130016
C     -0.041692     6.459769     6.072461     0.036518
C      5.261029     0.582407     2.651771     0.081747
N      3.603385     1.401635     5.489419    -0.269434
N     -0.700242     8.109971    11.949684    -0.273503
N      4.148385     6.895189     8.637311     0.160969
N     -2.408952     8.438184    10.677957     0.150548
N      3.982788     0.889445     6.686260     0.160075
N      5.003599     2.781370     6.532476    -0.291939
N      5.213190     5.518654     7.329478    -0.291901
N     -1.512743     7.787249     9.863571    -0.267510
N      4.142743     7.518084     7.463203    -0.266785
N      1.144287     6.787206     7.883101    -0.269364
N      5.447914     0.078870     1.422836    -0.273483
N      0.599287     1.293652     4.735209     0.160987
N      7.156624    -0.249343     2.694563     0.150471
N      0.764884     7.299396     6.686260     0.160076
N     -0.255927     5.407471     6.840044    -0.291962
N     -0.465518     2.670187     6.043042    -0.291851
N      6.260415     0.401592     3.508949    -0.267678
N      0.604929     0.670757     5.909317    -0.266715

The following XYZ coordinates are in angstroms. Other properties are in atomic units.
The sperically averaged electron density of each atom fit to a function of the form exp(a - br)
eigen_1, eigen_2 and eigen_3 are the three eigenvalues of traceless quadrupole moment tensor
  atom number  atomic symbol              X              Y              Z     net charge C6 coefficient C8 coefficient C10 coefficient fluctuating dipole atomic polarizability isotropic forcefield polarizability              a              b squared Pearson coefficient          <r^3>          <r^4>         wp_QDO          m_QDO          q_QDO       dipole_x       dipole_y       dipole_z         dipole            Qxy            Qxz            Qyz     Q(x^2-y^2)  Q(3z^2 - R^2)        eigen_1        eigen_2        eigen_3 static polarizability      alpha(xx)      alpha(xy)      alpha(xz)      alpha(yy)      alpha(yz)      alpha(zz) atomic spin moment
            1             Cu      -1.732164       4.094420       6.686260       0.333590     134.866790 0.16878394E+04  0.52719963E+05                                22.610302                           14.590896       0.944764       2.116362                    0.995598      52.081573     144.207806       0.414570       0.473003      -1.089108      -0.000030       0.000057      -0.000209       0.000219      -0.005156       0.016716      -0.014069      -0.022158       0.062559      -0.027310      -0.006181       0.033491             33.225177      30.824837       3.709347      -3.042119      52.732067      14.630902      16.118628           0.008011
            2             Cu       4.106000       0.000000       0.000000       0.074017     530.389313 0.86021004E+04  0.42733596E+06                                66.121630                           41.668165      -0.581196       1.559817                    0.997752      88.436515     371.866508       0.162894       0.756895      -0.914799       0.000711       0.001248      -0.000692       0.001594      -0.197782       0.137703       0.291148       2.166993       2.334307      -1.530156       0.643176       0.886980             92.720513     115.777386       0.812121      78.925211      31.421281       0.453277     130.962871           0.238429
            3              H       3.745780      -0.587967       8.014151       0.111167       1.203052 0.10031103E+02  0.10659007E+03                                 2.051874                            1.997440      -1.230011       2.291292                    0.993019       4.063339      12.741388       0.386463       1.491523      -0.667052       0.005411      -0.010984       0.025835       0.028590       0.000858       0.001395      -0.009903       0.005373      -0.007612      -0.012057       0.004087       0.007970              2.077205       1.716178       0.017847       0.027392       1.934408      -0.338745       2.581030           0.002794
            4              H       2.700635      -0.638530       6.840044       0.111584       1.165268 0.91608346E+01  0.94790025E+02                                 1.953252                            1.860131      -1.498872       2.157056                    0.991654       4.155592      12.696547       0.417922       1.416391      -0.678357      -0.027169      -0.011903      -0.007151       0.030512       0.005705      -0.005368       0.006612      -0.004969      -0.006098      -0.012029       0.003601       0.008428              2.025254       2.721850       0.164438       0.208619       1.796935      -0.066234       1.556977          -0.000209
            5              H       2.725231       7.930335       9.593446       0.112065       1.293761 0.97995769E+01  0.10398848E+03                                 2.182127                            1.988066      -1.453397       2.173984                    0.993334       4.290875      13.643894       0.381630       1.512466      -0.661760      -0.023753       0.015039      -0.007119       0.029001      -0.004250      -0.001982      -0.007174       0.007496      -0.017089      -0.011789       0.003138       0.008651              2.336632       3.373413      -0.333874       0.416653       1.760246      -0.024279       1.876237           0.003342
            6              H       3.565763       7.015679      10.549581       0.087113       2.256064 0.23742347E+02  0.32923700E+03                                 3.806361                            3.628613      -1.596795       2.104250                    0.987091       6.189833      26.177157       0.212389       2.079644      -0.583441       0.007968       0.019268      -0.002224       0.020969      -0.025635       0.012872       0.110069       0.137202       0.045971      -0.153466       0.064224       0.089242              3.874956       3.362499       0.217651      -0.312087       3.430244      -0.634892       4.832127           0.023532
            7              H       1.038975      -1.022160      12.570169       0.037260       7.948248 0.82112035E+02  0.15726885E+04                                 8.690867                            6.801182      -2.095563       1.836638                    0.986195      10.843245      56.181354       0.151383       2.112483      -0.573807      -0.012444      -0.083159       0.014938       0.085402      -0.001052       0.019632      -0.090140       0.566254       0.629654      -0.401368       0.170865       0.230503              9.858443       8.974565      -1.834273      -3.443625       6.132458       3.114192      14.468306           0.055090
            8              H       4.884188       5.166045       9.321984       0.060292       8.044536 0.11170357E+03  0.22800902E+04                                 8.691414                            7.917922      -1.856159       1.981339                    0.985751      10.054597      51.497700       0.142572       2.104683      -0.582014       0.015137       0.031784      -0.054311       0.064722      -0.025280       0.003840       0.279236       0.084956      -0.495403      -0.360655       0.122631       0.238024              8.589779       6.000480      -0.902890       0.186910      10.240991      -2.046197       9.527866           0.032658
            9              H       7.418013      -0.754162      10.847788       0.071874       5.690757 0.68604234E+02  0.12395606E+04                                 6.844102                            6.080496      -1.970647       1.923042                    0.982129       8.775268      42.273838       0.167738       2.020963      -0.588003       0.007042      -0.069556      -0.017256       0.072009       0.073269       0.049011      -0.169166       0.330931       0.287792      -0.305798       0.129783       0.176015              7.180663       7.523596      -1.568371      -1.126711       6.311370       1.846403       7.707023           0.034292
           10              H      -0.220851      -0.708328       9.391521       0.111909       1.154956 0.91216246E+01  0.97324897E+02                                 2.257883                            2.099410      -1.136423       2.338047                    0.994455       4.298573      14.793922       0.316811       1.811981      -0.617911       0.004116       0.006542      -0.036104       0.036922       0.005094       0.000272      -0.038078       0.044716       0.012962      -0.051080       0.019805       0.031275              2.355256       1.855884       0.051904      -0.009322       2.259482      -0.731133       2.950402           0.006535
           11              H       4.925835       6.783890       5.776929       0.079467       1.675762 0.13603061E+02  0.15766627E+03                                 2.672691                            2.418544      -1.384649       2.212320                    0.992026       4.564351      15.481332       0.327719       1.612511      -0.647187       0.006283       0.012034      -0.032027       0.034785      -0.015662      -0.010725      -0.031006      -0.019486      -0.079418      -0.046895       0.006334       0.040561              2.720782       2.167543       0.013774      -0.292766       2.277500      -0.485948       3.717303           0.007811
           12              H       4.191133       3.116240       4.715151       0.062709       3.705247 0.37365283E+02  0.57448208E+03                                 5.064687                            4.446706      -1.455134       2.170303                    0.990336       6.641300      28.608397       0.200751       1.984448      -0.596344       0.001916      -0.001283       0.007721       0.008058       0.022798      -0.009594       0.131147       0.044366      -0.264605      -0.177128       0.063919       0.113208              5.156428       3.762622      -0.064174       0.250125       5.952072      -1.765973       5.754590           0.019077
           13              H       5.153127       1.601188       8.146539       0.066505       3.048590 0.30637120E+02  0.44455677E+03                                 4.268094                            3.858154      -1.788564       2.006745                    0.987488       6.487843      26.430323       0.231678       1.821975      -0.614250       0.025740      -0.012241      -0.009623       0.030083       0.010645       0.025650      -0.054253      -0.052951      -0.416805      -0.154644       0.046392       0.108253              4.258600       3.728803       0.028529       1.180901       3.669306      -0.419389       5.377692           0.018566
           14              H       0.266052       7.158032      10.484056       0.077921       1.750676 0.13477545E+02  0.16295731E+03                                 3.275179                            2.779454      -1.528671       2.140704                    0.990260       5.488007      21.993146       0.235670       2.149510      -0.576041       0.037509      -0.007289      -0.020956       0.043580      -0.005478      -0.004077       0.069100       0.115167       0.059432      -0.105623       0.044785       0.060838              3.543719       4.777053      -1.083998      -0.960311       2.713557       0.597507       3.140547           0.010231
           15              H       1.001892       8.776808       5.358369       0.111185       1.202444 0.10023163E+02  0.10647588E+03                                 2.050602                            1.996189      -1.228551       2.291996                    0.993043       4.060479      12.727224       0.386749       1.490836      -0.667184      -0.005403       0.010955      -0.025880       0.028618       0.000815       0.001395      -0.009800       0.005350      -0.007454      -0.011929       0.004038       0.007890              2.075908       1.715152       0.017759       0.027436       1.933059      -0.338399       2.579512           0.002930
           16              H       2.047037       8.827371       6.532476       0.111598       1.165221 0.91603396E+01  0.94781481E+02                                 1.953016                            1.859938      -1.498892       2.157060                    0.991655       4.155118      12.693933       0.418001       1.416174      -0.678399       0.027169       0.011908       0.007159       0.030516       0.005715      -0.005365       0.006643      -0.005001      -0.006077      -0.012053       0.003588       0.008465              2.024996       2.721386       0.164401       0.208486       1.796771      -0.066260       1.556830          -0.000191
           17              H       2.022441       0.258506       3.779074       0.112117       1.294073 0.98018172E+01  0.10401602E+03                                 2.182230                            1.988122      -1.453322       2.174022                    0.993332       4.290862      13.643168       0.381682       1.512206      -0.661803       0.023769      -0.015060       0.007156       0.029034      -0.004279      -0.001953      -0.007188       0.007394      -0.017413      -0.011828       0.003120       0.008708              2.336673       3.373164      -0.334126       0.416817       1.760334      -0.024405       1.876523           0.003595
           18              H       1.181909       1.173162       2.822939       0.086773       2.267700 0.23892594E+02  0.33183220E+03                                 3.817793                            3.638734      -1.601687       2.101649                    0.987017       6.207306      26.268415       0.212218       2.078110      -0.583568      -0.008011      -0.019472       0.002502       0.021204      -0.025626       0.012936       0.110719       0.138025       0.045487      -0.154328       0.064708       0.089620              3.887052       3.372349       0.218628      -0.313880       3.439114      -0.636635       4.849693           0.023865
           19              H       3.708697       9.211001       0.802351       0.037621       7.906287 0.81610013E+02  0.15608200E+04                                 8.667416                            6.784655      -2.092109       1.838615                    0.986241      10.810164      55.986120       0.151410       2.115161      -0.573573       0.012596       0.082522      -0.015186       0.084848      -0.001935       0.019515      -0.089590       0.563661       0.627897      -0.399662       0.169887       0.229775              9.830340       8.947873      -1.827967      -3.434117       6.117848       3.104692      14.425300           0.054918
           20              H      -0.136516       3.022796       4.050536       0.060636       8.007928 0.11103249E+03  0.22633894E+04                                 8.675231                            7.901913      -1.851662       1.983830                    0.985830      10.023610      51.335245       0.142479       2.108850      -0.581621      -0.015540      -0.031292       0.053957       0.064282      -0.026256       0.004913       0.278120       0.084734      -0.496418      -0.359852       0.122700       0.237153              8.574381       5.988551      -0.900852       0.187318      10.219493      -2.046235       9.515099           0.033348
           21              H      -2.670341       8.943003       2.524732       0.072392       5.647618 0.67964069E+02  0.12252146E+04                                 6.816197                            6.057081      -1.966076       1.925573                    0.982195       8.731726      42.027151       0.167840       2.024317      -0.587713      -0.007026       0.068561       0.017092       0.071008       0.072983       0.049054      -0.168101       0.326862       0.284219      -0.303089       0.128417       0.174672              7.150349       7.488003      -1.560528      -1.123254       6.287241       1.839862       7.675803           0.035482
           22              H      -3.243477       8.897169       3.980999       0.112053       1.152313 0.90938451E+01  0.96913703E+02                                 2.251104                            2.093690      -1.132265       2.340073                    0.994525       4.284816      14.717583       0.317951       1.807625      -0.618544      -0.004126      -0.006751       0.035988       0.036848       0.005068       0.000251      -0.037630       0.043854       0.012040      -0.050365       0.019510       0.030855              2.347786       1.850828       0.051842      -0.009567       2.252354      -0.727602       2.940175           0.006793
           23              H      -0.178163       1.404951       7.595591       0.079063       1.688500 0.13734031E+02  0.15964145E+03                                 2.690229                            2.433083      -1.393326       2.207952                    0.991863       4.591788      15.620828       0.325995       1.616394      -0.646492      -0.006315      -0.012258       0.031536       0.034418      -0.015663      -0.010760      -0.031831      -0.019482      -0.083009      -0.048200       0.006752       0.041448              2.739110       2.180461       0.013700      -0.295597       2.291959      -0.491037       3.744909           0.007270
           24              H       0.556539       5.072601       8.657369       0.062061       3.754376 0.37988267E+02  0.58651665E+03                                 5.105901                            4.481491      -1.464211       2.165537                    0.990172       6.695851      28.909919       0.200101       1.982562      -0.596449      -0.001759       0.001979      -0.008561       0.008961       0.022525      -0.009198       0.133630       0.045775      -0.268354      -0.180202       0.065212       0.114990              5.198654       3.791963      -0.063855       0.253037       6.003655      -1.780995       5.800344           0.018472
           25              H      -0.405455       6.587653       5.225981       0.067061       3.022660 0.30309429E+02  0.43863614E+03                                 4.247159                            3.839937      -1.713508       2.040343                    0.988186       6.452689      26.255196       0.231995       1.824323      -0.614031      -0.025915       0.012021       0.008888       0.029918       0.010923       0.026402      -0.053536      -0.052391      -0.412457      -0.153267       0.046181       0.107086              4.237635       3.710567       0.027702       1.173860       3.650769      -0.416739       5.351568           0.019756
           26              H       4.481620       1.030809       2.888464       0.077933       1.749860 0.13468453E+02  0.16277564E+03                                 3.270868                            2.776182      -1.528286       2.140830                    0.990272       5.479745      21.935706       0.236170       2.145900      -0.576439      -0.037445       0.007490       0.020882       0.043523      -0.005400      -0.004145       0.068658       0.114216       0.058871      -0.104853       0.044381       0.060472              3.538648       4.769833      -1.081956      -0.958446       2.710012       0.596113       3.136100           0.010559
           27              C       3.630184      -0.467750       7.058016      -0.138809      27.947612 0.39644108E+03  0.92561492E+04                                 8.315973                            6.797762      -0.395634       1.878506                    0.997061      29.534991      89.200162       0.600164       0.437104      -1.034535       0.057568       0.015171      -0.054269       0.080556       0.008420      -0.010068      -0.011375      -0.053959      -0.079895      -0.032658      -0.011267       0.043925              9.867213       7.883017       0.911898      -0.768536      15.027757      -1.752817       6.690865           0.001481
           28              C       3.622046       7.620662       9.794034      -0.134112      27.146275 0.38660823E+03  0.91303091E+04                                 8.246440                            6.624160      -0.565225       1.819242                    0.997006      31.256194     100.592135       0.609354       0.425620      -1.023166       0.077664       0.035450      -0.053188       0.100585      -0.011245      -0.002818       0.066514       0.021971       0.002611      -0.072571       0.009270       0.063301              9.432235       9.870137       0.720841       0.496916       8.502712       2.862664       9.923856           0.017847
           29              C       1.478532      -1.455037      11.874798      -0.012777      34.106171 0.37307384E+03  0.92428972E+04                                11.373693                            7.592074      -0.300258       1.884398                    0.996795      37.439800     148.572451       0.426713       0.579372      -0.894941       0.041818      -0.108443      -0.034704       0.121297      -0.066254       0.017025      -0.072773       0.731833       0.734678      -0.501069       0.227148       0.273921             13.856738      15.815859      -3.010801       0.697769       7.111445       3.286016      18.642910           0.163078
           30              C       4.767640       5.740084       8.599868       0.065569      22.718515 0.30265790E+03  0.68423853E+04                                 7.403697                            5.949601       0.107599       2.044159                    0.998293      29.885612      99.656152       0.617726       0.438586      -0.997854       0.023375       0.014629      -0.066639       0.072120      -0.018731       0.019676       0.114518       0.052966      -0.148157      -0.146268       0.054771       0.091497              7.986096       5.631394      -2.462228      -1.113453       9.604473       0.301136       8.722421           0.014328
           31              C       7.879083      -1.273367      10.171139      -0.128259      25.510052 0.35194078E+03  0.82754294E+04                                 8.148387                            6.431357      -0.369635       1.888776                    0.996879      32.340275     110.550140       0.591042       0.440724      -0.995069       0.031623      -0.119896      -0.014555       0.124848       0.027042       0.047619      -0.098544       0.279455       0.171398      -0.210860       0.068889       0.141971              9.385998      11.391524       0.426382       2.604624       7.757474       0.770360       9.008997           0.021761
           32              C       4.783814       6.641249       6.684923       0.095838      25.064352 0.34332618E+03  0.77563787E+04                                 7.757432                            6.317590       0.047532       2.012127                    0.999458      28.121580      84.377176       0.621909       0.435940      -1.032087       0.001968      -0.023056       0.037467       0.044037       0.011406       0.007960      -0.030872       0.021541      -0.066019      -0.046225       0.018297       0.027928              8.321164       6.170317      -2.051318      -1.440669       8.444356      -0.732648      10.348820           0.005682
           33              C       4.246683       2.533128       5.437267       0.129793      22.645947 0.29236377E+03  0.64359840E+04                                 7.229224                            5.698945       0.111288       2.049736                    0.999306      27.734968      86.057012       0.667910       0.416578      -1.029114       0.018189      -0.012871       0.041687       0.047269      -0.022990      -0.016916       0.059621       0.051810      -0.067213      -0.078405       0.010803       0.067601              7.881053       6.136581       1.970112       1.265222       9.591809      -1.748141       7.914770           0.004677
           34              C       4.789364       1.729072       7.300059       0.036759      25.294712 0.32722100E+03  0.73858479E+04                                 7.857712                            6.148766       0.274852       2.094893                    0.998358      28.712325      89.292123       0.626298       0.433277      -1.022252       0.015726       0.022127      -0.059829       0.065700      -0.002555       0.038975      -0.028294      -0.036978      -0.294566      -0.112987       0.038490       0.074497              8.784748       7.105409       3.001511       2.006757      10.858032      -0.884009       8.390804           0.003400
           35              C      -0.513357       7.606434      10.720749       0.081602      33.574275 0.39769768E+03  0.97096166E+04                                10.953675                            7.672303      -0.393363       1.862592                    0.998284      32.775281     116.818685       0.451989       0.555047      -0.932728      -0.028925       0.055015       0.009170       0.062828      -0.014548      -0.026096       0.129017       0.272944       0.164932      -0.223707       0.081925       0.141783             13.002394      16.670802      -4.005082      -1.313344       7.438161       3.188876      14.898220           0.024102
           36              C       1.117488       8.656591       6.314504      -0.138825      27.948703 0.39644099E+03  0.92558184E+04                                 8.315503                            6.797307      -0.395136       1.878656                    0.997065      29.531866      89.178819       0.600265       0.437045      -1.034606      -0.057536      -0.015185       0.054245       0.080520       0.008366      -0.010113      -0.011220      -0.054040      -0.079422      -0.032571      -0.011251       0.043821              9.866686       7.881729       0.910810      -0.768842      15.027086      -1.753405       6.691243           0.001566
           37              C       1.125626       0.568179       3.578486      -0.134180      27.146334 0.38657802E+03  0.91299283E+04                                 8.246760                            6.624108      -0.566890       1.818625                    0.997001      31.268114     100.650739       0.609294       0.425646      -1.023093      -0.077728      -0.035470       0.053332       0.100718      -0.011239      -0.002613       0.066715       0.022045       0.001297      -0.072885       0.009582       0.063303              9.432529       9.868779       0.718796       0.495446       8.498624       2.860632       9.930185           0.018332
           38              C       3.269140       9.643878       1.497722      -0.013320      34.140209 0.37363825E+03  0.92590810E+04                                11.377671                            7.595441      -0.298539       1.884804                    0.996813      37.433957     148.498872       0.426878       0.579010      -0.895206      -0.041799       0.108211       0.034770       0.121102      -0.067712       0.016994      -0.072561       0.730619       0.735175      -0.500770       0.226887       0.273883             13.860950      15.818241      -3.009994       0.697472       7.113218       3.287981      18.651393           0.163289
           39              C      -0.019968       2.448757       4.772652       0.065563      22.722586 0.30276441E+03  0.68441023E+04                                 7.399624                            5.945895       0.110988       2.045300                    0.998312      29.862660      99.513155       0.618776       0.437886      -0.998441      -0.023513      -0.014461       0.066511       0.072012      -0.019245       0.020220       0.113869       0.052701      -0.148758      -0.145876       0.054940       0.090936              7.981580       5.626882      -2.459087      -1.112535       9.595478       0.297733       8.722379           0.015222
           40              C      -3.131411       9.462208       3.201381      -0.128167      25.517797 0.35213064E+03  0.82781925E+04                                 8.142020                            6.427875      -0.365711       1.890124                    0.996898      32.295338     110.262557       0.592123       0.440010      -0.995811      -0.031667       0.119218       0.014502       0.124202       0.026791       0.047683      -0.097512       0.275669       0.167312      -0.208125       0.067399       0.140725              9.377205      11.380007       0.426770       2.600192       7.751281       0.772312       9.000328           0.022663
           41              C      -0.036142       1.547592       6.687597       0.096075      25.074949 0.34340964E+03  0.77607578E+04                                 7.765685                            6.321156       0.044432       2.011237                    0.999442      28.143204      84.527554       0.621159       0.436327      -1.031589      -0.002022       0.022955      -0.037698       0.044183       0.011462       0.007831      -0.031407       0.021545      -0.069434      -0.047208       0.018560       0.028648              8.331279       6.175407      -2.052123      -1.444638       8.450223      -0.735041      10.368209           0.005583
           42              C       0.500989       5.655713       7.935253       0.130016      22.637539 0.29211996E+03  0.64315384E+04                                 7.232474                            5.700142       0.107322       2.048493                    0.999286      27.762775      86.248541       0.666977       0.417101      -1.028430      -0.018112       0.013050      -0.041891       0.047468      -0.023253      -0.016646       0.060745       0.052557      -0.068608      -0.079860       0.011516       0.068344              7.885186       6.139257       1.972039       1.265045       9.599142      -1.749400       7.917158           0.004356
           43              C      -0.041692       6.459769       6.072461       0.036518      25.296690 0.32733778E+03  0.73873217E+04                                 7.853252                            6.146492       0.279430       2.096317                    0.998383      28.690501      89.145425       0.627084       0.432803      -1.022784      -0.015664      -0.022242       0.059576       0.065493      -0.002432       0.039153      -0.027911      -0.036557      -0.291685      -0.112134       0.038421       0.073713              8.779034       7.099105       2.998299       2.004048      10.851170      -0.885202       8.386829           0.003821
           44              C       5.261029       0.582407       2.651771       0.081747      33.545072 0.39734508E+03  0.96967313E+04                                10.939056                            7.663773      -0.391363       1.863269                    0.998295      32.741892     116.590451       0.452793       0.554305      -0.933245       0.029072      -0.054429      -0.009325       0.062407      -0.014689      -0.026121       0.127836       0.269534       0.162659      -0.221226       0.080593       0.140634             12.983437      16.643637      -3.996974      -1.309001       7.427126       3.182694      14.879547           0.024701
           45              N       3.603385       1.401635       5.489419      -0.269434      34.215757 0.53773346E+03  0.13066099E+05                                 8.917933                            7.522058       0.751536       2.261533                    0.998322      28.087889      76.859856       0.638836       0.394582      -1.100593       0.124389       0.079700       0.161945       0.219205      -0.045652      -0.042127      -0.118981      -0.062888       0.046419      -0.138288      -0.000434       0.138721              9.975997       9.572885       3.259095       1.351622      11.940846      -1.637973       8.414259          -0.004707
           46              N      -0.700242       8.109971      11.949684      -0.273503      57.678489 0.65976808E+03  0.18179395E+05                                14.912529                            9.868773      -0.611862       1.796532                    0.997443      37.228406     138.421509       0.401561       0.553562      -0.938569      -0.053464       0.021364      -0.073549       0.093404      -0.101175       0.003140       0.121568       0.551995       0.537602      -0.408196       0.186309       0.221887             18.935178      24.179941      -3.385944       6.429761       8.648317       2.531786      23.977275           0.057750
           47              N       4.148385       6.895189       8.637311       0.160969      25.426621 0.30713030E+03  0.65221521E+04                                 7.397054                            5.577158      -0.043903       2.076032                    0.998524      22.426803      58.372321       0.759457       0.379782      -1.105292       0.001019       0.054412      -0.007963       0.055001      -0.034998      -0.033519       0.024556      -0.059259       0.178172      -0.078796      -0.003240       0.082037              8.646692       6.143385      -3.062093      -2.016351       9.433359       3.061536      10.363330          -0.001500
           48              N      -2.408952       8.438184      10.677957       0.150548      29.185250 0.30593557E+03  0.65944842E+04                                 8.704896                            5.869390       0.381859       2.238719                    0.999349      22.650169      62.561890       0.672927       0.422267      -1.059395      -0.004264      -0.026330      -0.050044       0.056708      -0.055575       0.023696       0.018276       0.179704       0.075929      -0.122266       0.024718       0.097548             11.132566      16.030104      -2.131846       5.312865       5.135277       0.748832      12.232318           0.082879
           49              N       3.982788       0.889445       6.686260       0.160075      26.362063 0.28934389E+03  0.60365141E+04                                 7.522563                            5.439247       0.300459       2.208780                    0.999271      21.707209      55.489741       0.765667       0.383437      -1.105748      -0.007309      -0.030407      -0.052884       0.061439       0.030103       0.032357      -0.043707      -0.101478      -0.029496      -0.082319       0.003369       0.078950              9.524401       6.618954       4.227679       0.607539      15.845660      -2.010011       6.108589          -0.002772
           50              N       5.003599       2.781370       6.532476      -0.291939      42.417374 0.59148604E+03  0.14928384E+05                                10.493209                            8.066747      -0.106040       1.960641                    0.999459      30.314229      88.540974       0.588239       0.412557      -1.073112      -0.044123      -0.087599      -0.027943       0.101986      -0.020288       0.016114      -0.025205       0.031756       0.032856      -0.037736      -0.005228       0.042964             12.970703      11.699025       6.769593       2.168200      18.348608       0.571735       8.864477          -0.000289
           51              N       5.213190       5.518654       7.329478      -0.291901      42.728481 0.62233805E+03  0.15872962E+05                                10.488196                            8.198577      -0.154682       1.945607                    0.999169      30.457743      88.787266       0.592915       0.405025      -1.080445      -0.038102       0.080227       0.038376       0.096751       0.010258      -0.000354      -0.030044       0.023230       0.079084      -0.040828       0.000070       0.040759             12.581676       9.988259      -5.489548      -3.332386      16.317728       3.582668      11.439042           0.000217
           52              N      -1.512743       7.787249       9.863571      -0.267510      35.464171 0.55637969E+03  0.13688535E+05                                 9.184813                            7.650356       0.850398       2.284412                    0.999399      28.593356      79.748197       0.631098       0.394478      -1.096351       0.002780       0.062371       0.202834       0.212225      -0.081318      -0.038068       0.015960       0.158415      -0.333976      -0.117274      -0.057856       0.175129             10.321495      12.729779      -1.450421       1.352469       6.031376       1.936505      12.203328           0.059222
           53              N       4.142743       7.518084       7.463203      -0.266785      33.430324 0.54871070E+03  0.13406935E+05                                 8.699518                            7.585503       0.500321       2.161428                    0.999360      28.743115      78.997606       0.637475       0.393239      -1.100991       0.079059      -0.205018       0.064223       0.228927       0.044764      -0.030391       0.020311       0.119824       0.486803      -0.158545      -0.009187       0.167732              9.359678       7.935369      -2.567048      -0.811104       9.295731      -0.078702      10.847935          -0.000743
           54              N       1.144287       6.787206       7.883101      -0.269364      34.218300 0.53767813E+03  0.13064497E+05                                 8.919253                            7.521296       0.751888       2.261709                    0.998320      28.085570      76.854271       0.638913       0.394543      -1.100614      -0.124366      -0.079658      -0.161911       0.219151      -0.045689      -0.042107      -0.118920      -0.062837       0.046566      -0.138253      -0.000406       0.138659              9.978987       9.571596       3.263751       1.346611      11.953294      -1.642966       8.412070          -0.004773
           55              N       5.447914       0.078870       1.422836      -0.273483      57.674372 0.65981937E+03  0.18179765E+05                                14.908792                            9.867873      -0.611847       1.796514                    0.997445      37.219966     138.351420       0.401689       0.553418      -0.938703       0.053630      -0.020918       0.073426       0.093301      -0.101884       0.003262       0.121136       0.550394       0.537977      -0.407595       0.186012       0.221582             18.929517      24.168277      -3.381399       6.431768       8.644922       2.530048      23.975351           0.057772
           56              N       0.599287       1.293652       4.735209       0.160987      25.429190 0.30714179E+03  0.65224861E+04                                 7.398594                            5.577623      -0.044146       2.075936                    0.998524      22.427703      58.375914       0.759349       0.379831      -1.105251      -0.001016      -0.054381       0.007950       0.054968      -0.035007      -0.033508       0.024563      -0.059239       0.178160      -0.078789      -0.003246       0.082035              8.649137       6.144209      -3.061206      -2.019051       9.429685       3.062481      10.373515          -0.001211
           57              N       7.156624      -0.249343       2.694563       0.150471      29.175807 0.30591178E+03  0.65931381E+04                                 8.699486                            5.867731       0.381283       2.238471                    0.999349      22.645805      62.524030       0.673340       0.422061      -1.059638       0.004223       0.026272       0.050038       0.056673      -0.055682       0.023736       0.018357       0.179193       0.075257      -0.122042       0.024556       0.097486             11.123577      16.013600      -2.126714       5.307205       5.131491       0.750077      12.225639           0.083234
           58              N       0.764884       7.299396       6.686260       0.160076      26.352881 0.28923924E+03  0.60333594E+04                                 7.518894                            5.437079       0.300347       2.208710                    0.999271      21.703406      55.462767       0.766123       0.383270      -1.105947       0.007293       0.030385       0.052887       0.061428       0.030098       0.032295      -0.043631      -0.101507      -0.029241      -0.082247       0.003359       0.078889              9.519442       6.613253       4.223588       0.604943      15.839498      -2.012434       6.105576          -0.002882
           59              N      -0.255927       5.407471       6.840044      -0.291962      42.411959 0.59143016E+03  0.14926353E+05                                10.491150                            8.065495      -0.105781       1.960703                    0.999460      30.312800      88.529772       0.588391       0.412468      -1.073190       0.044121       0.087632       0.027855       0.101990      -0.020307       0.016206      -0.025033       0.031968       0.033078      -0.037710      -0.005265       0.042975             12.966788      11.696974       6.766254       2.170951      18.337160       0.573510       8.866230          -0.000216
           60              N      -0.465518       2.670187       6.043042      -0.291851      42.722850 0.62222640E+03  0.15869312E+05                                10.487679                            8.197927      -0.154187       1.945791                    0.999169      30.455358      88.776429       0.592933       0.405033      -1.080446       0.038074      -0.080185      -0.038451       0.096735       0.010205      -0.000243      -0.030234       0.023163       0.078563      -0.040891       0.000130       0.040761             12.580863       9.985451      -5.487119      -3.330861      16.315605       3.577865      11.441532           0.000336
           61              N       6.260415       0.401592       3.508949      -0.267678      35.450108 0.55611736E+03  0.13679443E+05                                 9.179904                            7.646783       0.851483       2.284712                    0.999402      28.589104      79.709140       0.631512       0.394296      -1.096560      -0.002778      -0.062369      -0.202945       0.212331      -0.081408      -0.038030       0.015808       0.157896      -0.334362      -0.117375      -0.057674       0.175049             10.315722      12.718764      -1.447409       1.352636       6.027104       1.935083      12.201296           0.059470
           62              N       0.604929       0.670757       5.909317      -0.266715      33.433619 0.54871185E+03  0.13407190E+05                                 8.701445                            7.585657       0.500656       2.161566                    0.999360      28.743016      79.002255       0.637440       0.393254      -1.100963      -0.079030       0.204994      -0.064165       0.228879       0.044760      -0.030422       0.020184       0.119907       0.486791      -0.158553      -0.009174       0.167728              9.362485       7.936750      -2.567134      -0.815318       9.293474      -0.075771      10.857231          -0.000208

******************************************************
Auxiliary information for the entire system
The total spin magnetic moment of the unit cell is   1.574424
The total net atomic charge of the unit cell is   -0.000002
Accuracy of reproducing the electrostatic potential in the unit cell:
  The inner radius (bohr) =    5.0000
  The outer radius (bohr) =   12.0000
  Valid grid points have density less than (e/(bohr^3)) =    0.0001
  The number of valid grid points were=            0
  The rms potential error without charges in kcal/mol is=          NaN
  The rms potential error with partial charges in kcal/mol is=          NaN
  The RRMSE value at monopole order=          NaN
  The rms potential error with partial charges and cloud penetration in kcal/mol is=          NaN
  The RRMSE value at monopole order with cloud penetration is=          NaN
  The rms potential error with partial charges and atomic dipoles in kcal/mol is=          NaN
  The RRMSE value at dipole order=          NaN
  The rms potential error with partial charges, atomic dipoles and cloud penetration in kcal/mol is=          NaN
  The RRMSE value at dipole order with cloud penetration=          NaN

******************************************************
The electron densities and ab initio electrostatic potential were computed in VASP using the PBE functional and
projector augmented wave method. See the main text of the journal article for a description of computational details.
The atomic charges, dipoles, and quadrupoles were computed with the DDEC6 method as described in
(a) T. A. Manz and N. Gabaldon Limas, RSC Adv. 6 (2016) 47771-47801 DOI: 10.1039/c6ra04656h
(b) N. Gabaldon Limas and T. A. Manz, RSC Adv. 8 (2018) 2678-2707 DOI: 10.1039/c7ra11829e.
For each atom in the material, the electron cloud parameters were fit to the spherically averaged atom-in-material
electron density using radial positions for which this density was between 10^-4 and 10^-2 electrons per cubic bohr.
The polarizabilities, dispersion coefficients, and quantum Drude oscillator (QDO) parameters were fit using the MCLF method.
The magnetic structure of the system was optimized in VASP from the default ferromagnetic initial guess using spin polarization.
The atomic spin moments (ASMs) were computed on this optimized magnetic structure using the DDEC6 partition as inputs
to the method of T. A. Manz and D. S. Sholl, J. Chem. Theory Comput. 7 (2011) 4146-4164 DOI: 10.1021/ct200539n.
The RMSE and RRMSE were computed using a uniform grid with Ewald summation.
