# Supplementary material for: A collection of forcefield precursors for metal–organic frameworks
Source: RSC Adv. 2019 Nov 13;9(63):36492–507. doi: 10.1039/c9ra07327b (PMC9075174; doi:10.1039/c9ra07327b)
Supplement: RA-009-C9RA07327B-s5962 [file RA-009-C9RA07327B-s5962.xyz]

  208
jmolscript: load "" {1 1 1} spacegroup "x,y,z" unitcell [{     12.930500     0.000000     0.000000 }, {      0.000000    13.796100     0.000000 }, {      0.000000     0.000000    16.829500 }]
Zn     6.150910     5.619152     7.134025     0.713192
Zn     5.522229     6.593570     1.623878     0.712473
Zn     6.779590     1.278898    15.548775     0.713192
Zn     7.408271     0.304480    10.038628     0.712473
Zn    12.616160     8.176948     1.280725     0.713192
Zn    11.987479     7.202530     6.790872     0.712473
Zn     0.314340    12.517202     9.695475     0.713192
Zn     0.943021    13.491620    15.205622     0.712473
Zn     6.779590     8.176948     9.695475     0.713192
Zn     7.408271     7.202530    15.205622     0.712473
Zn     6.150910    12.517202     1.280725     0.713191
Zn     5.522229    13.491620     6.790872     0.712473
Zn     0.314340     5.619152    15.548775     0.713192
Zn     0.943021     6.593570    10.038628     0.712473
Zn    12.616160     1.278898     7.134025     0.713192
Zn    11.987479     0.304480     1.623878     0.712473
H      3.210643     5.002466     8.421482     0.099606
H      5.751486     2.690240     5.937448     0.101381
H      4.238618     9.244767    10.848296     0.357082
H      2.829193     8.728792    11.115885     0.354054
H      7.612185     3.282092    10.521803     0.356544
H      7.299267     4.602379     9.828428     0.348618
H      9.719857     1.895584     0.006732     0.099606
H      7.179014     4.207811    14.352198     0.101381
H      8.691882    11.449383     2.433546     0.357083
H     10.101307    11.965358     2.701135     0.354054
H      5.318315     3.615958     2.107053     0.356544
H      5.631233     2.295671     1.413678     0.348618
H      9.675893     8.793634    -0.006732     0.099607
H     12.216736    11.105861     2.477302     0.101381
H     10.703868     4.551333    14.395954     0.357083
H      9.294443     5.067308    14.128365     0.354054
H      1.146935    10.514008    14.722447     0.356543
H      0.834017     9.193721    15.415822     0.348618
H      3.254607    11.900516     8.408018     0.099607
H      0.713764     9.588289    10.892052     0.101381
H      2.226632     2.346717     5.981204     0.357083
H      3.636057     1.830742     5.713615     0.354054
H     11.783565    10.180142     6.307697     0.356544
H     12.096483    11.500429     7.001072     0.348618
H      9.719857     8.793634     8.408018     0.099606
H      7.179014    11.105861    10.892052     0.101381
H      8.691882     4.551333     5.981204     0.357082
H     10.101307     5.067308     5.713615     0.354054
H      5.318315    10.514008     6.307697     0.356544
H      5.631233     9.193721     7.001072     0.348618
H      3.210643    11.900516    -0.006732     0.099606
H      5.751486     9.588289     2.477302     0.101381
H      4.238618     2.346717    14.395954     0.357082
H      2.829193     1.830742    14.128365     0.354054
H      7.612185    10.180142    14.722447     0.356544
H      7.299267    11.500429    15.415822     0.348618
H      3.254607     5.002466     0.006732     0.099607
H      0.713764     2.690240    14.352198     0.101381
H      2.226632     9.244767     2.433546     0.357083
H      3.636057     8.728792     2.701135     0.354054
H     11.783565     3.282092     2.107053     0.356544
H     12.096483     4.602379     1.413678     0.348618
H      9.675893     1.895584     8.421482     0.099607
H     12.216736     4.207811     5.937448     0.101381
H     10.703868    11.449383    10.848296     0.357083
H      9.294443    11.965358    11.115885     0.354054
H      1.146935     3.615958    10.521803     0.356543
H      0.834017     2.295671     9.828428     0.348618
C      5.470895     6.983586     4.665137     0.474298
C      6.125178     5.638466     4.261229     0.482146
C      3.858461     7.553365     9.926039     0.561370
C      3.594679     5.781946     8.805194     0.160629
C      6.822132     3.051697     8.766487     0.547591
C      6.085093     2.593667     6.820996     0.153230
C      7.459605    13.710564    13.079887     0.474297
C      6.805322     1.259584    12.675979     0.482146
C      9.072039    13.140785     1.511289     0.561370
C      9.335821     1.116104     0.390444     0.160629
C      6.108368     3.846353     0.351737     0.547591
C      6.845407     4.304383    15.235746     0.153230
C     11.936145     6.812514     3.749613     0.474298
C     12.590428     8.157634     4.153521     0.482146
C     10.323711     6.242735    15.318211     0.561370
C     10.059929     8.014154    16.439056     0.160629
C      0.356882    10.744403    16.477763     0.547591
C     12.550343    11.202433     1.593754     0.153230
C      0.994355     0.085536    12.164363     0.474297
C      0.340072    12.536516    12.568271     0.482146
C      2.606789     0.655315     6.903461     0.561371
C      2.870571    12.679996     8.024306     0.160629
C     12.573618     9.949747     8.063013     0.547591
C      0.380157     9.491717    10.008504     0.153230
C      7.459605     6.812514    12.164363     0.474297
C      6.805322     8.157634    12.568271     0.482146
C      9.072039     6.242735     6.903461     0.561369
C      9.335821     8.014154     8.024306     0.160629
C      6.108368    10.744403     8.063013     0.547591
C      6.845407    11.202433    10.008504     0.153230
C      5.470895     0.085536     3.749613     0.474297
C      6.125178    12.536516     4.153521     0.482146
C      3.858461     0.655315    15.318211     0.561369
C      3.594679    12.679996    16.439056     0.160629
C      6.822132     9.949747    16.477763     0.547591
C      6.085093     9.491717     1.593754     0.153230
C      0.994355     6.983586    13.079887     0.474297
C      0.340072     5.638466    12.675979     0.482146
C      2.606789     7.553365     1.511289     0.561370
C      2.870571     5.781946     0.390444     0.160629
C     12.573618     3.051697     0.351737     0.547591
C      0.380157     2.593667    15.235746     0.153230
C     11.936145    13.710564     4.665137     0.474297
C     12.590428     1.259584     4.261229     0.482146
C     10.323711    13.140785     9.926039     0.561370
C     10.059929     1.116104     8.805194     0.160629
C      0.356882     3.846353     8.766487     0.547591
C     12.550343     4.304383     6.820996     0.153230
N      2.917121     6.601434     9.651718    -0.428191
N      4.814025     6.162718     8.571264    -0.187727
N      4.996345     7.335386     9.303348    -0.328009
N      3.612782     8.637738    10.725440    -0.742109
N      6.298447     1.434794     7.398248    -0.205667
N      6.780754     1.705198     8.672241    -0.338655
N      6.390253     3.631134     7.620398    -0.433101
N      7.299267     3.722188     9.826745    -0.725243
N     10.013379     0.296616     1.236968    -0.428191
N      8.116475     0.735332     0.156514    -0.187727
N      7.934155    13.358764     0.888598    -0.328009
N      9.317718    12.056412     2.310690    -0.742109
N      6.632053     5.463256    15.812998    -0.205667
N      6.149746     5.192852     0.257491    -0.338656
N      6.540247     3.266916    16.035148    -0.433101
N      5.631233     3.175862     1.411995    -0.725243
N      9.382371     7.194666    15.592532    -0.428191
N     11.279275     7.633382    16.672986    -0.187727
N     11.461595     6.460714    15.940902    -0.328009
N     10.078032     5.158362    14.518810    -0.742109
N     12.763697    12.361306     1.016502    -0.205667
N      0.315504    12.090902    16.572009    -0.338656
N     12.855503    10.164966     0.794352    -0.433101
N      0.834017    10.073912    15.417505    -0.725244
N      3.548129    13.499484     7.177782    -0.428191
N      1.651225    13.060768     8.258236    -0.187727
N      1.468905     0.437336     7.526152    -0.328009
N      2.852468     1.739688     6.104060    -0.742109
N      0.166803     8.332844     9.431252    -0.205667
N     12.614996     8.603248     8.157259    -0.338656
N      0.074997    10.529184     9.209102    -0.433101
N     12.096483    10.620238     7.002755    -0.725244
N     10.013379     7.194666     7.177782    -0.428191
N      8.116475     7.633382     8.258236    -0.187727
N      7.934155     6.460714     7.526152    -0.328009
N      9.317718     5.158362     6.104060    -0.742109
N      6.632053    12.361306     9.431252    -0.205667
N      6.149746    12.090902     8.157259    -0.338656
N      6.540247    10.164966     9.209102    -0.433101
N      5.631233    10.073912     7.002755    -0.725244
N      2.917121    13.499484    15.592532    -0.428191
N      4.814025    13.060768    16.672986    -0.187727
N      4.996345     0.437336    15.940902    -0.328009
N      3.612782     1.739688    14.518810    -0.742109
N      6.298447     8.332844     1.016502    -0.205668
N      6.780754     8.603248    16.572009    -0.338656
N      6.390253    10.529184     0.794352    -0.433101
N      7.299267    10.620238    15.417505    -0.725243
N      3.548129     6.601434     1.236968    -0.428191
N      1.651225     6.162718     0.156514    -0.187727
N      1.468905     7.335386     0.888598    -0.328009
N      2.852468     8.637738     2.310690    -0.742109
N      0.166803     1.434794    15.812998    -0.205667
N     12.614996     1.705198     0.257491    -0.338656
N      0.074997     3.631134    16.035148    -0.433101
N     12.096483     3.722188     1.411995    -0.725243
N      9.382371     0.296616     9.651718    -0.428191
N     11.279275     0.735332     8.571264    -0.187727
N     11.461595    13.358764     9.303348    -0.328009
N     10.078032    12.056412    10.725440    -0.742109
N     12.763697     5.463256     7.398248    -0.205668
N      0.315504     5.192852     8.672241    -0.338656
N     12.855503     3.266916     7.620398    -0.433101
N      0.834017     3.175862     9.826745    -0.725244
O      6.263534     5.395655     3.054554    -0.480091
O      5.107548     7.706501     3.715954    -0.526864
O      6.489818     4.887958     5.200316    -0.505391
O      5.372623     7.205703     5.893691    -0.521163
O      6.666966     1.502395    11.469304    -0.480092
O      7.822953    12.987649    12.130704    -0.526864
O      6.440682     2.010092    13.615066    -0.505391
O      7.557877    13.488447    14.308441    -0.521163
O     12.728784     8.400445     5.360196    -0.480092
O     11.572798     6.089599     4.698796    -0.526864
O      0.024568     8.908142     3.214434    -0.505392
O     11.837873     6.590397     2.521059    -0.521163
O      0.201716    12.293705    13.774946    -0.480092
O      1.357703     0.808451    13.113546    -0.526864
O     -0.024568    11.786008    11.629185    -0.505392
O      1.092627     0.307653    10.935809    -0.521163
O      6.666966     8.400445    13.774946    -0.480091
O      7.822953     6.089599    13.113546    -0.526864
O      6.440682     8.908142    11.629185    -0.505391
O      7.557877     6.590397    10.935809    -0.521163
O      6.263534    12.293705     5.360196    -0.480091
O      5.107548     0.808451     4.698796    -0.526864
O      6.489818    11.786008     3.214434    -0.505391
O      5.372623     0.307653     2.521059    -0.521163
O      0.201716     5.395655    11.469304    -0.480091
O      1.357703     7.706501    12.130704    -0.526864
O     -0.024568     4.887958    13.615066    -0.505391
O      1.092627     7.205703    14.308441    -0.521163
O     12.728784     1.502395     3.054554    -0.480092
O     11.572798    12.987649     3.715954    -0.526864
O      0.024568     2.010092     5.200316    -0.505391
O     11.837873    13.488447     5.893691    -0.521163

The following XYZ coordinates are in angstroms. Other properties are in atomic units.
The sperically averaged electron density of each atom fit to a function of the form exp(a - br)
eigen_1, eigen_2 and eigen_3 are the three eigenvalues of traceless quadrupole moment tensor
  atom number  atomic symbol              X              Y              Z     net charge C6 coefficient C8 coefficient C10 coefficient fluctuating dipole atomic polarizability isotropic forcefield polarizability              a              b squared Pearson coefficient          <r^3>          <r^4>         wp_QDO          m_QDO          q_QDO       dipole_x       dipole_y       dipole_z         dipole            Qxy            Qxz            Qyz     Q(x^2-y^2)  Q(3z^2 - R^2)        eigen_1        eigen_2        eigen_3 static polarizability      alpha(xx)      alpha(xy)      alpha(xz)      alpha(yy)      alpha(yz)      alpha(zz) atomic spin moment
            1             Zn       6.150910       5.619152       7.134025       0.713192     102.755641 0.20711206E+04  0.67484423E+05                                17.661492                           14.734726       0.581703       2.017426                    0.995331      49.191281     135.128493       0.478187       0.393106      -1.150864      -0.020919       0.009054      -0.063380       0.067354       0.014383       0.042087       0.048563      -0.012324      -0.059375      -0.065538      -0.005270       0.070808             20.298871      18.739517      -0.501706      -2.731829      20.553513      -2.262038      21.603582          -0.000001
            2             Zn       5.522229       6.593570       1.623878       0.712473     103.180215 0.21283438E+04  0.69822243E+05                                17.705839                           14.958564       0.546895       2.000553                    0.996083      49.575042     136.641222       0.473571       0.394248      -1.150044       0.012944      -0.020676       0.054196       0.059433      -0.025150       0.008756      -0.000895      -0.000569       0.036396      -0.031943       0.008543       0.023400             20.040364      18.949387      -0.400754       0.603862      20.233322      -1.124718      20.938383          -0.000006
            3             Zn       6.779590       1.278898      15.548775       0.713192     102.755649 0.20711208E+04  0.67484429E+05                                17.661493                           14.734726       0.581703       2.017426                    0.995331      49.191283     135.128499       0.478187       0.393106      -1.150864       0.020919      -0.009054      -0.063380       0.067355       0.014383      -0.042087      -0.048563      -0.012324      -0.059375      -0.065538      -0.005270       0.070808             20.298872      18.739518      -0.501707       2.731829      20.553514       2.262039      21.603584          -0.000002
            4             Zn       7.408271       0.304480      10.038628       0.712473     103.180208 0.21283437E+04  0.69822237E+05                                17.705837                           14.958563       0.546895       2.000553                    0.996083      49.575041     136.641215       0.473571       0.394248      -1.150044      -0.012944       0.020676       0.054196       0.059433      -0.025150      -0.008756       0.000895      -0.000569       0.036396      -0.031943       0.008543       0.023400             20.040362      18.949386      -0.400754      -0.603860      20.233319       1.124718      20.938382          -0.000006
            5             Zn      12.616160       8.176948       1.280725       0.713192     102.755625 0.20711202E+04  0.67484405E+05                                17.661490                           14.734724       0.581703       2.017426                    0.995331      49.191276     135.128474       0.478187       0.393106      -1.150864      -0.020919      -0.009054       0.063380       0.067354      -0.014383      -0.042087       0.048563      -0.012324      -0.059375      -0.065538      -0.005270       0.070808             20.298869      18.739514       0.501707       2.731828      20.553511      -2.262039      21.603581          -0.000001
            6             Zn      11.987479       7.202530       6.790872       0.712473     103.180227 0.21283440E+04  0.69822254E+05                                17.705840                           14.958564       0.546895       2.000553                    0.996083      49.575045     136.641234       0.473571       0.394248      -1.150044       0.012944       0.020676      -0.054196       0.059433       0.025150      -0.008756      -0.000895      -0.000569       0.036396      -0.031943       0.008543       0.023400             20.040366      18.949389       0.400754      -0.603862      20.233323      -1.124718      20.938385          -0.000006
            7             Zn       0.314340      12.517202       9.695475       0.713192     102.755639 0.20711206E+04  0.67484424E+05                                17.661492                           14.734726       0.581703       2.017426                    0.995331      49.191279     135.128484       0.478187       0.393106      -1.150864       0.020918       0.009054       0.063380       0.067354      -0.014383       0.042087      -0.048563      -0.012324      -0.059375      -0.065538      -0.005270       0.070808             20.298871      18.739518       0.501706      -2.731827      20.553514       2.262042      21.603581          -0.000002
            8             Zn       0.943021      13.491620      15.205622       0.712473     103.180226 0.21283440E+04  0.69822253E+05                                17.705840                           14.958564       0.546895       2.000553                    0.996083      49.575045     136.641233       0.473571       0.394248      -1.150044      -0.012944      -0.020676      -0.054196       0.059433       0.025150       0.008756       0.000895      -0.000569       0.036395      -0.031943       0.008543       0.023400             20.040365      18.949389       0.400754       0.603861      20.233322       1.124719      20.938385          -0.000006
            9             Zn       6.779590       8.176948       9.695475       0.713192     102.755653 0.20711210E+04  0.67484440E+05                                17.661493                           14.734727       0.581703       2.017426                    0.995331      49.191284     135.128500       0.478187       0.393106      -1.150864       0.020919      -0.009054       0.063380       0.067354       0.014383       0.042087       0.048563      -0.012323      -0.059375      -0.065538      -0.005270       0.070808             20.298872      18.739519      -0.501706      -2.731826      20.553517      -2.262043      21.603580          -0.000002
           10             Zn       7.408271       7.202530      15.205622       0.712473     103.180211 0.21283437E+04  0.69822237E+05                                17.705838                           14.958563       0.546895       2.000553                    0.996083      49.575041     136.641217       0.473571       0.394248      -1.150044      -0.012944       0.020676      -0.054196       0.059433      -0.025150       0.008756      -0.000895      -0.000569       0.036395      -0.031943       0.008543       0.023400             20.040363      18.949387      -0.400754       0.603860      20.233320      -1.124717      20.938382          -0.000006
           11             Zn       6.150910      12.517202       1.280725       0.713191     102.755658 0.20711209E+04  0.67484437E+05                                17.661494                           14.734727       0.581703       2.017426                    0.995331      49.191285     135.128507       0.478187       0.393106      -1.150864      -0.020918       0.009054       0.063380       0.067355       0.014383      -0.042087      -0.048563      -0.012324      -0.059374      -0.065538      -0.005270       0.070808             20.298873      18.739519      -0.501707       2.731829      20.553516       2.262040      21.603585          -0.000001
           12             Zn       5.522229      13.491620       6.790872       0.712473     103.180224 0.21283439E+04  0.69822249E+05                                17.705839                           14.958564       0.546895       2.000553                    0.996083      49.575045     136.641229       0.473571       0.394248      -1.150044       0.012944      -0.020676      -0.054196       0.059433      -0.025150      -0.008756       0.000895      -0.000569       0.036395      -0.031943       0.008543       0.023400             20.040365      18.949388      -0.400753      -0.603862      20.233320       1.124717      20.938385          -0.000006
           13             Zn       0.314340       5.619152      15.548775       0.713192     102.755639 0.20711206E+04  0.67484421E+05                                17.661491                           14.734725       0.581703       2.017426                    0.995331      49.191281     135.128491       0.478187       0.393106      -1.150864       0.020919       0.009054      -0.063380       0.067354      -0.014383      -0.042087       0.048563      -0.012324      -0.059375      -0.065538      -0.005270       0.070808             20.298870      18.739516       0.501706       2.731827      20.553514      -2.262039      21.603580          -0.000002
           14             Zn       0.943021       6.593570      10.038628       0.712473     103.180206 0.21283436E+04  0.69822236E+05                                17.705837                           14.958563       0.546895       2.000553                    0.996083      49.575041     136.641214       0.473571       0.394248      -1.150044      -0.012944      -0.020676       0.054196       0.059433       0.025150      -0.008756      -0.000895      -0.000569       0.036395      -0.031943       0.008543       0.023400             20.040362      18.949386       0.400754      -0.603860      20.233319      -1.124717      20.938380          -0.000006
           15             Zn      12.616160       1.278898       7.134025       0.713192     102.755647 0.20711207E+04  0.67484427E+05                                17.661493                           14.734726       0.581703       2.017426                    0.995331      49.191282     135.128497       0.478187       0.393106      -1.150864      -0.020919      -0.009054      -0.063380       0.067354      -0.014384       0.042087      -0.048563      -0.012324      -0.059375      -0.065538      -0.005270       0.070808             20.298872      18.739517       0.501706      -2.731829      20.553515       2.262039      21.603584          -0.000002
           16             Zn      11.987479       0.304480       1.623878       0.712473     103.180208 0.21283436E+04  0.69822234E+05                                17.705837                           14.958562       0.546895       2.000553                    0.996083      49.575041     136.641213       0.473571       0.394248      -1.150044       0.012944       0.020676       0.054196       0.059433       0.025150       0.008756       0.000895      -0.000569       0.036396      -0.031943       0.008543       0.023400             20.040362      18.949386       0.400754       0.603862      20.233318       1.124717      20.938382          -0.000006
           17              H       3.210643       5.002466       8.421482       0.099606       1.190286 0.85484788E+01  0.85295209E+02                                 1.853206                            1.708102      -1.021547       2.394029                    0.996906       3.587616      10.113829       0.479623       1.279882      -0.709157      -0.021310      -0.044852      -0.022362       0.054460       0.006310      -0.001726       0.015539      -0.007065      -0.011346      -0.017155      -0.000736       0.017891              1.906203       1.846091       0.489820       0.168672       2.309711       0.408460       1.562807          -0.000000
           18              H       5.751486       2.690240       5.937448       0.101381       1.237085 0.88198268E+01  0.88851289E+02                                 1.889937                            1.723018      -1.456736       2.176952                    0.992634       3.843358      10.950556       0.481672       1.262266      -0.710349      -0.016036       0.008051      -0.051174       0.054228      -0.005134       0.013205      -0.002144      -0.005143       0.025802      -0.015324      -0.001892       0.017216              1.959489       1.646849       0.079665       0.417324       1.684314      -0.061106       2.547303          -0.000002
           19              H       4.238618       9.244767      10.848296       0.357082       0.530645 0.32313853E+01  0.25687021E+02                                 1.162248                            1.115048      -1.210641       2.446155                    0.999905       2.348977       6.226128       0.534013       1.442877      -0.677350       0.013583       0.018616       0.007399       0.024203       0.003058      -0.013803       0.018092      -0.011167      -0.026220      -0.026858       0.004790       0.022068              1.179734       1.323842       0.238950       0.051621       1.224642       0.056877       0.990719           0.000000
           20              H       2.829193       8.728792      11.115885       0.354054       0.546353 0.32394384E+01  0.25887448E+02                                 1.195427                            1.121291      -1.445924       2.318448                    0.998118       2.521760       6.804600       0.526609       1.455454      -0.672739      -0.014579       0.005280       0.010699       0.018839       0.003859      -0.001710       0.021510      -0.010918      -0.038862      -0.025795       0.001188       0.024607              1.233775       1.553520      -0.043701      -0.258939       1.033050       0.018981       1.114756          -0.000000
           21              H       7.612185       3.282092      10.521803       0.356544       0.561969 0.35023689E+01  0.28613732E+02                                 1.245312                            1.190780      -1.177477       2.467356                    0.999928       2.452781       6.748586       0.493812       1.518211      -0.663962       0.009658      -0.006656       0.020706       0.023797      -0.002287       0.018766       0.007457      -0.019169       0.024862      -0.025544       0.004586       0.020958              1.264806       1.079179      -0.073807       0.149023       1.253625      -0.219930       1.461614          -0.000001
           22              H       7.299267       4.602379       9.828428       0.348618       0.541989 0.32877312E+01  0.26669496E+02                                 1.240510                            1.169692      -1.522128       2.279202                    0.997148       2.701734       7.620292       0.483849       1.560550      -0.653709      -0.001998       0.018913      -0.000711       0.019032      -0.001978       0.012441      -0.005589      -0.018298       0.022864      -0.018830       0.002254       0.016576              1.275547       1.010667       0.012662       0.026747       1.716161       0.081857       1.099813          -0.000000
           23              H       9.719857       1.895584       0.006732       0.099606       1.190286 0.85484832E+01  0.85295263E+02                                 1.853207                            1.708102      -1.021547       2.394029                    0.996906       3.587617      10.113832       0.479623       1.279882      -0.709157       0.021310       0.044852      -0.022362       0.054460       0.006310       0.001726      -0.015539      -0.007065      -0.011346      -0.017155      -0.000736       0.017891              1.906203       1.846092       0.489820      -0.168672       2.309712      -0.408460       1.562807          -0.000000
           24              H       7.179014       4.207811      14.352198       0.101381       1.237085 0.88198254E+01  0.88851274E+02                                 1.889937                            1.723018      -1.456737       2.176952                    0.992634       3.843358      10.950557       0.481672       1.262266      -0.710349       0.016036      -0.008051      -0.051174       0.054228      -0.005134      -0.013205       0.002144      -0.005143       0.025802      -0.015324      -0.001892       0.017216              1.959489       1.646849       0.079666      -0.417325       1.684313       0.061105       2.547303          -0.000002
           25              H       8.691882      11.449383       2.433546       0.357083       0.530645 0.32313893E+01  0.25687057E+02                                 1.162248                            1.115048      -1.210641       2.446155                    0.999905       2.348978       6.226129       0.534013       1.442875      -0.677350      -0.013583      -0.018616       0.007399       0.024203       0.003058       0.013803      -0.018092      -0.011167      -0.026220      -0.026858       0.004790       0.022068              1.179734       1.323842       0.238950      -0.051621       1.224642      -0.056877       0.990719           0.000000
           26              H      10.101307      11.965358       2.701135       0.354054       0.546353 0.32394404E+01  0.25887468E+02                                 1.195427                            1.121291      -1.445924       2.318448                    0.998118       2.521761       6.804603       0.526609       1.455453      -0.672739       0.014579      -0.005280       0.010699       0.018839       0.003859       0.001710      -0.021510      -0.010918      -0.038862      -0.025795       0.001188       0.024607              1.233776       1.553520      -0.043701       0.258939       1.033050      -0.018981       1.114756          -0.000000
           27              H       5.318315       3.615958       2.107053       0.356544       0.561970 0.35023720E+01  0.28613760E+02                                 1.245312                            1.190780      -1.177477       2.467356                    0.999928       2.452782       6.748586       0.493812       1.518209      -0.663962      -0.009658       0.006656       0.020706       0.023797      -0.002287      -0.018766      -0.007457      -0.019169       0.024862      -0.025544       0.004586       0.020958              1.264806       1.079179      -0.073807      -0.149023       1.253625       0.219930       1.461613          -0.000001
           28              H       5.631233       2.295671       1.413678       0.348618       0.541989 0.32877318E+01  0.26669501E+02                                 1.240510                            1.169692      -1.522128       2.279202                    0.997148       2.701734       7.620291       0.483849       1.560550      -0.653709       0.001998      -0.018913      -0.000711       0.019032      -0.001978      -0.012441       0.005589      -0.018298       0.022864      -0.018830       0.002254       0.016576              1.275547       1.010667       0.012662      -0.026747       1.716161      -0.081857       1.099813          -0.000000
           29              H       9.675893       8.793634      -0.006732       0.099607       1.190285 0.85484753E+01  0.85295164E+02                                 1.853206                            1.708101      -1.021547       2.394029                    0.996906       3.587615      10.113825       0.479624       1.279882      -0.709157      -0.021310       0.044852       0.022362       0.054460      -0.006310       0.001726       0.015539      -0.007065      -0.011346      -0.017155      -0.000736       0.017891              1.906202       1.846090      -0.489820      -0.168672       2.309710       0.408460       1.562806          -0.000000
           30              H      12.216736      11.105861       2.477302       0.101381       1.237085 0.88198295E+01  0.88851326E+02                                 1.889938                            1.723019      -1.456737       2.176952                    0.992634       3.843359      10.950561       0.481672       1.262266      -0.710349      -0.016036      -0.008051       0.051174       0.054228       0.005134      -0.013205      -0.002144      -0.005143       0.025802      -0.015324      -0.001892       0.017216              1.959489       1.646850      -0.079666      -0.417325       1.684314      -0.061105       2.547304          -0.000002
           31              H      10.703868       4.551333      14.395954       0.357083       0.530645 0.32313834E+01  0.25687000E+02                                 1.162247                            1.115047      -1.210641       2.446156                    0.999905       2.348976       6.226124       0.534013       1.442876      -0.677350       0.013583      -0.018616      -0.007399       0.024203      -0.003058       0.013803       0.018092      -0.011167      -0.026220      -0.026858       0.004790       0.022068              1.179734       1.323841      -0.238950      -0.051621       1.224642       0.056877       0.990718           0.000000
           32              H       9.294443       5.067308      14.128365       0.354054       0.546353 0.32394404E+01  0.25887468E+02                                 1.195427                            1.121291      -1.445925       2.318448                    0.998118       2.521761       6.804603       0.526609       1.455453      -0.672739      -0.014579      -0.005280      -0.010699       0.018839      -0.003859       0.001710       0.021510      -0.010918      -0.038862      -0.025795       0.001188       0.024607              1.233776       1.553520       0.043701       0.258939       1.033050       0.018981       1.114756          -0.000000
           33              H       1.146935      10.514008      14.722447       0.356543       0.561970 0.35023713E+01  0.28613756E+02                                 1.245313                            1.190780      -1.177477       2.467356                    0.999928       2.452782       6.748589       0.493811       1.518212      -0.663962       0.009658       0.006656      -0.020706       0.023797       0.002287      -0.018766       0.007457      -0.019169       0.024862      -0.025544       0.004586       0.020958              1.264807       1.079180       0.073807      -0.149023       1.253626      -0.219930       1.461614          -0.000001
           34              H       0.834017       9.193721      15.415822       0.348618       0.541988 0.32877284E+01  0.26669469E+02                                 1.240510                            1.169691      -1.522127       2.279203                    0.997148       2.701733       7.620290       0.483849       1.560551      -0.653709      -0.001998      -0.018913       0.000711       0.019032       0.001978      -0.012441      -0.005589      -0.018298       0.022864      -0.018830       0.002254       0.016576              1.275547       1.010667      -0.012662      -0.026747       1.716161       0.081857       1.099813          -0.000000
           35              H       3.254607      11.900516       8.408018       0.099607       1.190285 0.85484745E+01  0.85295159E+02                                 1.853206                            1.708102      -1.021547       2.394029                    0.996906       3.587615      10.113827       0.479623       1.279882      -0.709157       0.021310      -0.044852       0.022362       0.054460      -0.006310      -0.001726      -0.015539      -0.007065      -0.011346      -0.017155      -0.000736       0.017891              1.906203       1.846091      -0.489820       0.168672       2.309711      -0.408460       1.562806          -0.000000
           36              H       0.713764       9.588289      10.892052       0.101381       1.237085 0.88198308E+01  0.88851338E+02                                 1.889938                            1.723018      -1.456737       2.176952                    0.992634       3.843359      10.950559       0.481672       1.262266      -0.710349       0.016036       0.008051       0.051174       0.054228       0.005134       0.013205       0.002144      -0.005143       0.025802      -0.015324      -0.001892       0.017216              1.959489       1.646849      -0.079666       0.417325       1.684314       0.061105       2.547304          -0.000002
           37              H       2.226632       2.346717       5.981204       0.357083       0.530645 0.32313829E+01  0.25686994E+02                                 1.162247                            1.115047      -1.210641       2.446156                    0.999905       2.348976       6.226123       0.534014       1.442876      -0.677350      -0.013583       0.018616      -0.007399       0.024203      -0.003058      -0.013803      -0.018092      -0.011167      -0.026220      -0.026858       0.004790       0.022068              1.179733       1.323841      -0.238950       0.051621       1.224641      -0.056877       0.990718           0.000000
           38              H       3.636057       1.830742       5.713615       0.354054       0.546353 0.32394398E+01  0.25887463E+02                                 1.195427                            1.121292      -1.445924       2.318448                    0.998118       2.521761       6.804604       0.526609       1.455454      -0.672739       0.014579       0.005280      -0.010699       0.018839      -0.003859      -0.001710      -0.021510      -0.010918      -0.038862      -0.025795       0.001188       0.024607              1.233776       1.553520       0.043701      -0.258939       1.033050      -0.018981       1.114756          -0.000000
           39              H      11.783565      10.180142       6.307697       0.356544       0.561970 0.35023716E+01  0.28613757E+02                                 1.245312                            1.190780      -1.177477       2.467356                    0.999928       2.452782       6.748587       0.493812       1.518210      -0.663962      -0.009658      -0.006656      -0.020706       0.023797       0.002287       0.018766      -0.007457      -0.019169       0.024862      -0.025544       0.004586       0.020958              1.264806       1.079179       0.073807       0.149023       1.253625       0.219930       1.461614          -0.000001
           40              H      12.096483      11.500429       7.001072       0.348618       0.541989 0.32877318E+01  0.26669501E+02                                 1.240510                            1.169692      -1.522128       2.279202                    0.997148       2.701734       7.620291       0.483849       1.560550      -0.653709       0.001998       0.018913       0.000711       0.019032       0.001978       0.012441       0.005589      -0.018298       0.022864      -0.018830       0.002254       0.016576              1.275547       1.010667      -0.012662       0.026747       1.716161      -0.081857       1.099813          -0.000000
           41              H       9.719857       8.793634       8.408018       0.099606       1.190285 0.85484753E+01  0.85295169E+02                                 1.853206                            1.708102      -1.021547       2.394029                    0.996906       3.587615      10.113827       0.479623       1.279883      -0.709157       0.021310       0.044852       0.022362       0.054460       0.006310      -0.001726       0.015539      -0.007065      -0.011346      -0.017155      -0.000736       0.017891              1.906203       1.846091       0.489820       0.168672       2.309711       0.408460       1.562807          -0.000000
           42              H       7.179014      11.105861      10.892052       0.101381       1.237085 0.88198273E+01  0.88851291E+02                                 1.889937                            1.723018      -1.456736       2.176952                    0.992634       3.843358      10.950554       0.481672       1.262266      -0.710349       0.016036      -0.008051       0.051174       0.054228      -0.005134       0.013205      -0.002144      -0.005143       0.025802      -0.015324      -0.001892       0.017216              1.959488       1.646849       0.079666       0.417324       1.684313      -0.061105       2.547303          -0.000002
           43              H       8.691882       4.551333       5.981204       0.357082       0.530645 0.32313885E+01  0.25687050E+02                                 1.162248                            1.115048      -1.210641       2.446155                    0.999905       2.348978       6.226130       0.534013       1.442876      -0.677350      -0.013583      -0.018616      -0.007399       0.024203       0.003058      -0.013803       0.018092      -0.011167      -0.026220      -0.026858       0.004790       0.022068              1.179735       1.323842       0.238950       0.051621       1.224643       0.056877       0.990719           0.000000
           44              H      10.101307       5.067308       5.713615       0.354054       0.546353 0.32394409E+01  0.25887472E+02                                 1.195427                            1.121291      -1.445924       2.318448                    0.998118       2.521761       6.804602       0.526609       1.455453      -0.672739       0.014579      -0.005280      -0.010699       0.018839       0.003859      -0.001710       0.021510      -0.010918      -0.038862      -0.025795       0.001188       0.024607              1.233776       1.553520      -0.043701      -0.258939       1.033050       0.018981       1.114756          -0.000000
           45              H       5.318315      10.514008       6.307697       0.356544       0.561969 0.35023684E+01  0.28613725E+02                                 1.245312                            1.190779      -1.177477       2.467356                    0.999928       2.452781       6.748585       0.493812       1.518211      -0.663962      -0.009658       0.006656      -0.020706       0.023797      -0.002287       0.018766       0.007457      -0.019169       0.024862      -0.025544       0.004586       0.020958              1.264806       1.079179      -0.073807       0.149023       1.253625      -0.219930       1.461613          -0.000001
           46              H       5.631233       9.193721       7.001072       0.348618       0.541989 0.32877325E+01  0.26669507E+02                                 1.240510                            1.169691      -1.522127       2.279202                    0.997148       2.701734       7.620290       0.483849       1.560549      -0.653709       0.001998      -0.018913       0.000711       0.019032      -0.001978       0.012441      -0.005589      -0.018298       0.022864      -0.018830       0.002254       0.016576              1.275547       1.010667       0.012662       0.026747       1.716161       0.081857       1.099813          -0.000000
           47              H       3.210643      11.900516      -0.006732       0.099606       1.190286 0.85484784E+01  0.85295206E+02                                 1.853207                            1.708102      -1.021547       2.394029                    0.996906       3.587616      10.113830       0.479623       1.279882      -0.709157      -0.021310      -0.044852       0.022362       0.054460       0.006310       0.001726      -0.015539      -0.007065      -0.011346      -0.017155      -0.000736       0.017891              1.906203       1.846091       0.489820      -0.168672       2.309712      -0.408460       1.562807          -0.000000
           48              H       5.751486       9.588289       2.477302       0.101381       1.237085 0.88198308E+01  0.88851337E+02                                 1.889938                            1.723018      -1.456737       2.176952                    0.992634       3.843359      10.950559       0.481672       1.262266      -0.710349      -0.016036       0.008051       0.051174       0.054228      -0.005134      -0.013205       0.002144      -0.005143       0.025802      -0.015324      -0.001892       0.017216              1.959489       1.646849       0.079666      -0.417325       1.684314       0.061105       2.547304          -0.000002
           49              H       4.238618       2.346717      14.395954       0.357082       0.530645 0.32313889E+01  0.25687053E+02                                 1.162248                            1.115048      -1.210641       2.446155                    0.999905       2.348978       6.226129       0.534013       1.442876      -0.677350       0.013583       0.018616      -0.007399       0.024203       0.003058       0.013803      -0.018092      -0.011167      -0.026220      -0.026858       0.004790       0.022068              1.179734       1.323842       0.238950      -0.051621       1.224642      -0.056877       0.990719           0.000000
           50              H       2.829193       1.830742      14.128365       0.354054       0.546354 0.32394438E+01  0.25887501E+02                                 1.195427                            1.121292      -1.445925       2.318448                    0.998118       2.521762       6.804605       0.526609       1.455453      -0.672739      -0.014579       0.005280      -0.010699       0.018839       0.003859       0.001710      -0.021510      -0.010918      -0.038862      -0.025795       0.001188       0.024607              1.233776       1.553521      -0.043701       0.258939       1.033051      -0.018981       1.114757          -0.000000
           51              H       7.612185      10.180142      14.722447       0.356544       0.561970 0.35023698E+01  0.28613738E+02                                 1.245312                            1.190779      -1.177477       2.467356                    0.999928       2.452781       6.748584       0.493812       1.518210      -0.663962       0.009658      -0.006656      -0.020706       0.023797      -0.002287      -0.018766      -0.007457      -0.019169       0.024862      -0.025544       0.004586       0.020958              1.264806       1.079179      -0.073807      -0.149023       1.253625       0.219930       1.461613          -0.000001
           52              H       7.299267      11.500429      15.415822       0.348618       0.541988 0.32877297E+01  0.26669480E+02                                 1.240510                            1.169691      -1.522127       2.279202                    0.997148       2.701733       7.620288       0.483849       1.560550      -0.653709      -0.001998       0.018913       0.000711       0.019032      -0.001978      -0.012441       0.005589      -0.018298       0.022864      -0.018830       0.002254       0.016576              1.275547       1.010666       0.012662      -0.026747       1.716160      -0.081857       1.099813          -0.000000
           53              H       3.254607       5.002466       0.006732       0.099607       1.190285 0.85484709E+01  0.85295110E+02                                 1.853205                            1.708101      -1.021547       2.394029                    0.996906       3.587614      10.113822       0.479624       1.279882      -0.709157       0.021310      -0.044852      -0.022362       0.054460      -0.006310       0.001726       0.015539      -0.007065      -0.011346      -0.017155      -0.000736       0.017891              1.906202       1.846090      -0.489819      -0.168672       2.309710       0.408460       1.562806          -0.000000
           54              H       0.713764       2.690240      14.352198       0.101381       1.237085 0.88198268E+01  0.88851289E+02                                 1.889937                            1.723018      -1.456737       2.176952                    0.992634       3.843358      10.950556       0.481672       1.262266      -0.710349       0.016036       0.008051      -0.051174       0.054228       0.005134      -0.013205      -0.002144      -0.005143       0.025802      -0.015324      -0.001892       0.017216              1.959488       1.646849      -0.079665      -0.417324       1.684313      -0.061106       2.547303          -0.000002
           55              H       2.226632       9.244767       2.433546       0.357083       0.530645 0.32313834E+01  0.25687000E+02                                 1.162247                            1.115047      -1.210641       2.446155                    0.999905       2.348976       6.226124       0.534013       1.442876      -0.677350      -0.013583       0.018616       0.007399       0.024203      -0.003058       0.013803       0.018092      -0.011167      -0.026220      -0.026858       0.004790       0.022068              1.179734       1.323841      -0.238950      -0.051621       1.224642       0.056877       0.990718           0.000000
           56              H       3.636057       8.728792       2.701135       0.354054       0.546353 0.32394415E+01  0.25887477E+02                                 1.195427                            1.121291      -1.445924       2.318448                    0.998118       2.521761       6.804601       0.526609       1.455452      -0.672739       0.014579       0.005280       0.010699       0.018839      -0.003859       0.001710       0.021510      -0.010918      -0.038862      -0.025795       0.001188       0.024607              1.233775       1.553520       0.043701       0.258938       1.033050       0.018981       1.114756          -0.000000
           57              H      11.783565       3.282092       2.107053       0.356544       0.561970 0.35023716E+01  0.28613757E+02                                 1.245312                            1.190780      -1.177477       2.467356                    0.999928       2.452782       6.748587       0.493812       1.518210      -0.663962      -0.009658      -0.006656       0.020706       0.023797       0.002287      -0.018766       0.007457      -0.019169       0.024862      -0.025544       0.004586       0.020958              1.264806       1.079179       0.073807      -0.149023       1.253625      -0.219930       1.461614          -0.000001
           58              H      12.096483       4.602379       1.413678       0.348618       0.541988 0.32877291E+01  0.26669475E+02                                 1.240510                            1.169691      -1.522127       2.279203                    0.997148       2.701733       7.620289       0.483849       1.560550      -0.653709       0.001998       0.018913      -0.000711       0.019032       0.001978      -0.012441      -0.005589      -0.018298       0.022864      -0.018830       0.002254       0.016576              1.275547       1.010666      -0.012662      -0.026747       1.716161       0.081857       1.099813          -0.000000
           59              H       9.675893       1.895584       8.421482       0.099607       1.190285 0.85484701E+01  0.85295105E+02                                 1.853206                            1.708101      -1.021547       2.394029                    0.996906       3.587614      10.113824       0.479623       1.279883      -0.709157      -0.021310       0.044852      -0.022362       0.054460      -0.006310      -0.001726      -0.015539      -0.007065      -0.011346      -0.017155      -0.000736       0.017891              1.906202       1.846090      -0.489820       0.168672       2.309710      -0.408460       1.562806          -0.000000
           60              H      12.216736       4.207811       5.937448       0.101381       1.237085 0.88198295E+01  0.88851326E+02                                 1.889938                            1.723019      -1.456737       2.176952                    0.992634       3.843359      10.950561       0.481672       1.262266      -0.710349      -0.016036      -0.008051      -0.051174       0.054228       0.005134       0.013205       0.002144      -0.005143       0.025802      -0.015325      -0.001892       0.017216              1.959489       1.646850      -0.079666       0.417325       1.684314       0.061105       2.547304          -0.000002
           61              H      10.703868      11.449383      10.848296       0.357083       0.530645 0.32313884E+01  0.25687048E+02                                 1.162248                            1.115047      -1.210641       2.446155                    0.999905       2.348978       6.226129       0.534014       1.442875      -0.677350       0.013583      -0.018616       0.007399       0.024203      -0.003058      -0.013803      -0.018092      -0.011167      -0.026220      -0.026858       0.004790       0.022068              1.179734       1.323842      -0.238950       0.051621       1.224642      -0.056877       0.990719           0.000000
           62              H       9.294443      11.965358      11.115885       0.354054       0.546354 0.32394438E+01  0.25887501E+02                                 1.195427                            1.121292      -1.445925       2.318448                    0.998118       2.521762       6.804605       0.526609       1.455453      -0.672739      -0.014579      -0.005280       0.010699       0.018839      -0.003859      -0.001710      -0.021510      -0.010918      -0.038862      -0.025795       0.001188       0.024607              1.233776       1.553521       0.043701      -0.258939       1.033051      -0.018981       1.114757          -0.000000
           63              H       1.146935       3.615958      10.521803       0.356543       0.561970 0.35023717E+01  0.28613759E+02                                 1.245313                            1.190780      -1.177477       2.467356                    0.999928       2.452782       6.748588       0.493812       1.518211      -0.663962       0.009658       0.006656       0.020706       0.023797       0.002287       0.018766      -0.007457      -0.019169       0.024862      -0.025544       0.004586       0.020958              1.264807       1.079180       0.073807       0.149023       1.253626       0.219930       1.461614          -0.000001
           64              H       0.834017       2.295671       9.828428       0.348618       0.541989 0.32877325E+01  0.26669507E+02                                 1.240510                            1.169691      -1.522128       2.279202                    0.997148       2.701734       7.620290       0.483849       1.560549      -0.653709      -0.001998      -0.018913      -0.000711       0.019032       0.001978       0.012441       0.005589      -0.018298       0.022864      -0.018830       0.002254       0.016576              1.275547       1.010667      -0.012662       0.026747       1.716161      -0.081857       1.099813          -0.000000
           65              C       5.470895       6.983586       4.665137       0.474298      24.657464 0.26775028E+03  0.55851675E+04                                 7.464788                            5.619398       0.289112       2.137268                    0.999229      22.850279      62.195689       0.663925       0.442263      -1.046657      -0.047670       0.111977       0.035968       0.126905       0.089839       0.000418      -0.002497       0.146635      -0.198124      -0.083282      -0.065700       0.148982              8.515457       4.894346      -1.723184       1.206237       7.331875      -1.190030      13.320150           0.000002
           66              C       6.125178       5.638466       4.261229       0.482146      24.987140 0.26530528E+03  0.55233542E+04                                 7.579018                            5.620715       0.348838       2.161007                    0.999404      22.611068      61.552337       0.658841       0.446548      -1.043784       0.066154      -0.105971      -0.033645       0.129376       0.094627       0.005564      -0.005985       0.138656      -0.195887      -0.087446      -0.062532       0.149977              8.762535       4.883315      -1.697054       1.120520       7.384524      -1.153513      14.019764           0.000001
           67              C       3.858461       7.553365       9.926039       0.561370      22.826161 0.26103308E+03  0.54601467E+04                                 7.414508                            5.707425      -0.076321       2.031063                    0.999418      22.344823      62.745955       0.625722       0.467968      -1.022608      -0.023296       0.028788       0.034188       0.050401       0.000854       0.000442       0.023231      -0.031690       0.027906      -0.020522      -0.012992       0.033514              8.311777       9.176766      -0.079814      -1.885397       8.887161       3.518582       6.871405           0.000001
           68              C       3.594679       5.781946       8.805194       0.160629      24.305848 0.29845950E+03  0.64032557E+04                                 7.281403                            5.745695       0.408626       2.143357                    0.999691      25.343873      70.180943       0.688271       0.414793      -1.062543      -0.017960       0.047649       0.037765       0.063397      -0.005677       0.023653      -0.013655      -0.050069       0.055439      -0.043329       0.005761       0.037569              8.045954      10.029233       1.726135      -1.201433       8.431012       2.358044       5.677618           0.000002
           69              C       6.822132       3.051697       8.766487       0.547591      24.393093 0.26647732E+03  0.56114349E+04                                 7.778589                            5.778008      -0.049645       2.034681                    0.999384      22.718964      64.330631       0.619106       0.469815      -1.020042       0.003472       0.034750       0.037399       0.051169       0.004626       0.011827       0.012886      -0.011983       0.078839      -0.022205      -0.011511       0.033716              8.935118       5.266172       0.697709       2.890229      10.471775       1.742130      11.067407           0.000001
           70              C       6.085093       2.593667       6.820996       0.153230      26.299449 0.31655708E+03  0.69213467E+04                                 7.802772                            6.008659       0.079582       2.031536                    0.999783      26.154983      74.130125       0.654988       0.427695      -1.050000       0.031501       0.034709       0.044560       0.064673       0.008208      -0.018963      -0.001406       0.057672       0.012299      -0.032081      -0.006346       0.038427              8.778083       5.296027       0.617012       2.579604      10.594531      -0.096132      10.443692          -0.000002
           71              C       7.459605      13.710564      13.079887       0.474297      24.657469 0.26775036E+03  0.55851698E+04                                 7.464790                            5.619400       0.289111       2.137268                    0.999229      22.850280      62.195696       0.663925       0.442263      -1.046657       0.047670      -0.111977       0.035968       0.126905       0.089839      -0.000418       0.002497       0.146635      -0.198124      -0.083282      -0.065700       0.148982              8.515459       4.894349      -1.723186      -1.206240       7.331877       1.190029      13.320152           0.000003
           72              C       6.805322       1.259584      12.675979       0.482146      24.987134 0.26530520E+03  0.55233523E+04                                 7.579017                            5.620714       0.348839       2.161007                    0.999404      22.611064      61.552323       0.658841       0.446548      -1.043784      -0.066154       0.105971      -0.033645       0.129376       0.094627      -0.005564       0.005985       0.138656      -0.195887      -0.087446      -0.062532       0.149977              8.762533       4.883314      -1.697054      -1.120520       7.384523       1.153512      14.019763           0.000001
           73              C       9.072039      13.140785       1.511289       0.561370      22.826159 0.26103306E+03  0.54601462E+04                                 7.414507                            5.707425      -0.076321       2.031063                    0.999418      22.344822      62.745952       0.625722       0.467968      -1.022608       0.023296      -0.028788       0.034188       0.050401       0.000854      -0.000442      -0.023231      -0.031690       0.027906      -0.020522      -0.012992       0.033514              8.311777       9.176766      -0.079814       1.885396       8.887161      -3.518582       6.871404           0.000001
           74              C       9.335821       1.116104       0.390444       0.160629      24.305852 0.29845957E+03  0.64032574E+04                                 7.281404                            5.745696       0.408626       2.143357                    0.999691      25.343877      70.180956       0.688271       0.414793      -1.062543       0.017961      -0.047649       0.037765       0.063397      -0.005677      -0.023653       0.013655      -0.050069       0.055439      -0.043329       0.005761       0.037569              8.045955      10.029234       1.726136       1.201433       8.431013      -2.358044       5.677618           0.000002
           75              C       6.108368       3.846353       0.351737       0.547591      24.393095 0.26647735E+03  0.56114356E+04                                 7.778589                            5.778008      -0.049644       2.034681                    0.999384      22.718966      64.330637       0.619106       0.469815      -1.020042      -0.003472      -0.034750       0.037399       0.051169       0.004626      -0.011827      -0.012886      -0.011983       0.078839      -0.022205      -0.011511       0.033716              8.935118       5.266172       0.697709      -2.890229      10.471776      -1.742130      11.067406           0.000001
           76              C       6.845407       4.304383      15.235746       0.153230      26.299443 0.31655699E+03  0.69213444E+04                                 7.802771                            6.008658       0.079581       2.031535                    0.999783      26.154980      74.130117       0.654988       0.427695      -1.050000      -0.031501      -0.034709       0.044560       0.064673       0.008208       0.018963       0.001406       0.057672       0.012299      -0.032081      -0.006346       0.038427              8.778082       5.296027       0.617014      -2.579604      10.594529       0.096128      10.443691          -0.000002
           77              C      11.936145       6.812514       3.749613       0.474298      24.657462 0.26775025E+03  0.55851668E+04                                 7.464788                            5.619398       0.289112       2.137268                    0.999229      22.850278      62.195690       0.663925       0.442263      -1.046657      -0.047670      -0.111977      -0.035968       0.126905      -0.089839      -0.000418      -0.002497       0.146635      -0.198124      -0.083282      -0.065700       0.148982              8.515457       4.894346       1.723184      -1.206237       7.331875      -1.190030      13.320151           0.000002
           78              C      12.590428       8.157634       4.153521       0.482146      24.987139 0.26530527E+03  0.55233541E+04                                 7.579018                            5.620715       0.348838       2.161007                    0.999404      22.611068      61.552338       0.658841       0.446548      -1.043784       0.066154       0.105971       0.033645       0.129376      -0.094627      -0.005564      -0.005985       0.138656      -0.195887      -0.087445      -0.062532       0.149977              8.762534       4.883315       1.697054      -1.120520       7.384525      -1.153513      14.019764           0.000001
           79              C      10.323711       6.242735      15.318211       0.561370      22.826157 0.26103303E+03  0.54601456E+04                                 7.414507                            5.707425      -0.076321       2.031063                    0.999418      22.344821      62.745947       0.625722       0.467968      -1.022608      -0.023296      -0.028788      -0.034189       0.050401      -0.000854      -0.000442       0.023231      -0.031690       0.027906      -0.020522      -0.012992       0.033514              8.311776       9.176765       0.079814       1.885396       8.887159       3.518581       6.871404           0.000000
           80              C      10.059929       8.014154      16.439056       0.160629      24.305852 0.29845957E+03  0.64032576E+04                                 7.281404                            5.745696       0.408626       2.143357                    0.999691      25.343876      70.180953       0.688271       0.414793      -1.062543      -0.017960      -0.047649      -0.037765       0.063397       0.005678      -0.023653      -0.013655      -0.050069       0.055439      -0.043329       0.005761       0.037569              8.045955      10.029234      -1.726135       1.201433       8.431013       2.358044       5.677618           0.000002
           81              C       0.356882      10.744403      16.477763       0.547591      24.393090 0.26647729E+03  0.56114339E+04                                 7.778588                            5.778007      -0.049644       2.034681                    0.999384      22.718962      64.330620       0.619106       0.469815      -1.020042       0.003472      -0.034750      -0.037399       0.051169      -0.004626      -0.011827       0.012886      -0.011983       0.078839      -0.022205      -0.011511       0.033716              8.935117       5.266171      -0.697709      -2.890228      10.471773       1.742130      11.067405           0.000001
           82              C      12.550343      11.202433       1.593754       0.153230      26.299445 0.31655700E+03  0.69213446E+04                                 7.802771                            6.008658       0.079581       2.031535                    0.999783      26.154981      74.130118       0.654988       0.427695      -1.050000       0.031501      -0.034709      -0.044560       0.064673      -0.008208       0.018963      -0.001406       0.057672       0.012299      -0.032081      -0.006346       0.038427              8.778082       5.296027      -0.617014      -2.579604      10.594529      -0.096128      10.443692          -0.000002
           83              C       0.994355       0.085536      12.164363       0.474297      24.657469 0.26775036E+03  0.55851697E+04                                 7.464790                            5.619400       0.289111       2.137267                    0.999229      22.850280      62.195698       0.663925       0.442263      -1.046657       0.047670       0.111977      -0.035968       0.126905      -0.089839       0.000418       0.002497       0.146635      -0.198124      -0.083282      -0.065700       0.148982              8.515460       4.894349       1.723186       1.206239       7.331877       1.190029      13.320152           0.000002
           84              C       0.340072      12.536516      12.568271       0.482146      24.987124 0.26530506E+03  0.55233488E+04                                 7.579015                            5.620713       0.348838       2.161007                    0.999404      22.611066      61.552334       0.658841       0.446548      -1.043784      -0.066154      -0.105971       0.033645       0.129376      -0.094627       0.005564       0.005985       0.138656      -0.195887      -0.087446      -0.062532       0.149977              8.762531       4.883314       1.697054       1.120520       7.384523       1.153513      14.019755           0.000001
           85              C       2.606789       0.655315       6.903461       0.561371      22.826155 0.26103302E+03  0.54601451E+04                                 7.414506                            5.707424      -0.076321       2.031063                    0.999418      22.344820      62.745944       0.625722       0.467968      -1.022608       0.023296       0.028788      -0.034188       0.050401      -0.000854       0.000442      -0.023231      -0.031690       0.027906      -0.020522      -0.012992       0.033514              8.311776       9.176764       0.079814      -1.885396       8.887159      -3.518581       6.871403           0.000001
           86              C       2.870571      12.679996       8.024306       0.160629      24.305857 0.29845965E+03  0.64032598E+04                                 7.281405                            5.745697       0.408626       2.143357                    0.999691      25.343880      70.180969       0.688271       0.414793      -1.062543       0.017960       0.047649      -0.037765       0.063397       0.005678       0.023653       0.013655      -0.050069       0.055439      -0.043329       0.005761       0.037569              8.045956      10.029236      -1.726136      -1.201434       8.431014      -2.358044       5.677619           0.000002
           87              C      12.573618       9.949747       8.063013       0.547591      24.393092 0.26647732E+03  0.56114347E+04                                 7.778588                            5.778008      -0.049644       2.034681                    0.999384      22.718964      64.330629       0.619106       0.469815      -1.020042      -0.003472       0.034750      -0.037399       0.051169      -0.004626       0.011827      -0.012886      -0.011983       0.078839      -0.022205      -0.011511       0.033716              8.935117       5.266172      -0.697709       2.890228      10.471775      -1.742130      11.067405           0.000000
           88              C       0.380157       9.491717      10.008504       0.153230      26.299443 0.31655698E+03  0.69213440E+04                                 7.802771                            6.008658       0.079582       2.031536                    0.999783      26.154980      74.130115       0.654988       0.427695      -1.050000      -0.031501       0.034709      -0.044560       0.064673      -0.008208      -0.018963       0.001406       0.057672       0.012299      -0.032081      -0.006346       0.038427              8.778082       5.296027      -0.617013       2.579604      10.594528       0.096128      10.443692          -0.000002
           89              C       7.459605       6.812514      12.164363       0.474297      24.657477 0.26775046E+03  0.55851726E+04                                 7.464792                            5.619401       0.289110       2.137267                    0.999229      22.850285      62.195718       0.663924       0.442264      -1.046657       0.047670      -0.111977      -0.035968       0.126905       0.089839       0.000418      -0.002497       0.146635      -0.198124      -0.083282      -0.065700       0.148982              8.515462       4.894350      -1.723187       1.206240       7.331879      -1.190029      13.320157           0.000002
           90              C       6.805322       8.157634      12.568271       0.482146      24.987123 0.26530506E+03  0.55233487E+04                                 7.579014                            5.620712       0.348839       2.161007                    0.999404      22.611065      61.552324       0.658841       0.446548      -1.043784      -0.066154       0.105971       0.033645       0.129376       0.094627       0.005564      -0.005985       0.138656      -0.195887      -0.087445      -0.062532       0.149977              8.762529       4.883313      -1.697054       1.120520       7.384523      -1.153513      14.019752           0.000001
           91              C       9.072039       6.242735       6.903461       0.561369      22.826165 0.26103313E+03  0.54601482E+04                                 7.414509                            5.707426      -0.076321       2.031063                    0.999418      22.344826      62.745969       0.625721       0.467968      -1.022608       0.023296      -0.028788      -0.034188       0.050401       0.000854       0.000442       0.023231      -0.031690       0.027906      -0.020522      -0.012992       0.033514              8.311779       9.176768      -0.079814      -1.885397       8.887163       3.518583       6.871406           0.000001
           92              C       9.335821       8.014154       8.024306       0.160629      24.305848 0.29845951E+03  0.64032557E+04                                 7.281403                            5.745695       0.408627       2.143357                    0.999691      25.343873      70.180940       0.688271       0.414793      -1.062543       0.017960      -0.047649      -0.037765       0.063397      -0.005677       0.023653      -0.013655      -0.050069       0.055439      -0.043329       0.005761       0.037569              8.045954      10.029232       1.726135      -1.201433       8.431012       2.358044       5.677617           0.000003
           93              C       6.108368      10.744403       8.063013       0.547591      24.393092 0.26647731E+03  0.56114346E+04                                 7.778588                            5.778008      -0.049645       2.034681                    0.999384      22.718964      64.330630       0.619106       0.469815      -1.020042      -0.003472      -0.034750      -0.037399       0.051169       0.004626       0.011827       0.012886      -0.011983       0.078839      -0.022205      -0.011511       0.033716              8.935117       5.266172       0.697709       2.890228      10.471775       1.742130      11.067405           0.000001
           94              C       6.845407      11.202433      10.008504       0.153230      26.299445 0.31655701E+03  0.69213449E+04                                 7.802771                            6.008659       0.079582       2.031535                    0.999783      26.154981      74.130121       0.654988       0.427695      -1.050000      -0.031501      -0.034709      -0.044560       0.064673       0.008208      -0.018963      -0.001406       0.057672       0.012299      -0.032081      -0.006346       0.038427              8.778083       5.296027       0.617014       2.579604      10.594530      -0.096127      10.443692          -0.000002
           95              C       5.470895       0.085536       3.749613       0.474297      24.657473 0.26775038E+03  0.55851705E+04                                 7.464791                            5.619401       0.289110       2.137267                    0.999229      22.850285      62.195721       0.663924       0.442264      -1.046656      -0.047670       0.111977      -0.035968       0.126905       0.089839      -0.000418       0.002497       0.146635      -0.198124      -0.083282      -0.065700       0.148982              8.515461       4.894348      -1.723185      -1.206238       7.331878       1.190030      13.320157           0.000002
           96              C       6.125178      12.536516       4.153521       0.482146      24.987136 0.26530524E+03  0.55233533E+04                                 7.579017                            5.620715       0.348838       2.161007                    0.999404      22.611066      61.552332       0.658841       0.446548      -1.043784       0.066154      -0.105971       0.033645       0.129376       0.094627      -0.005564       0.005985       0.138656      -0.195887      -0.087446      -0.062532       0.149977              8.762534       4.883314      -1.697054      -1.120520       7.384524       1.153512      14.019763           0.000001
           97              C       3.858461       0.655315      15.318211       0.561369      22.826167 0.26103315E+03  0.54601488E+04                                 7.414509                            5.707426      -0.076321       2.031063                    0.999418      22.344827      62.745973       0.625721       0.467968      -1.022608      -0.023295       0.028788      -0.034188       0.050401       0.000854      -0.000442      -0.023231      -0.031690       0.027906      -0.020522      -0.012992       0.033514              8.311780       9.176769      -0.079814       1.885397       8.887163      -3.518583       6.871407           0.000000
           98              C       3.594679      12.679996      16.439056       0.160629      24.305851 0.29845955E+03  0.64032569E+04                                 7.281404                            5.745696       0.408626       2.143357                    0.999691      25.343875      70.180952       0.688271       0.414793      -1.062543      -0.017960       0.047649      -0.037765       0.063397      -0.005677      -0.023653       0.013655      -0.050069       0.055439      -0.043329       0.005761       0.037569              8.045955      10.029234       1.726136       1.201433       8.431013      -2.358044       5.677618           0.000003
           99              C       6.822132       9.949747      16.477763       0.547591      24.393095 0.26647735E+03  0.56114354E+04                                 7.778588                            5.778008      -0.049645       2.034681                    0.999384      22.718965      64.330631       0.619106       0.469815      -1.020042       0.003472       0.034750      -0.037399       0.051169       0.004626      -0.011827      -0.012886      -0.011983       0.078839      -0.022205      -0.011511       0.033716              8.935118       5.266172       0.697709      -2.890228      10.471775      -1.742130      11.067406           0.000000
          100              C       6.085093       9.491717       1.593754       0.153230      26.299446 0.31655701E+03  0.69213450E+04                                 7.802771                            6.008658       0.079582       2.031536                    0.999783      26.154982      74.130122       0.654988       0.427695      -1.050000       0.031501       0.034709      -0.044560       0.064673       0.008208       0.018963       0.001406       0.057672       0.012299      -0.032081      -0.006346       0.038427              8.778083       5.296027       0.617014      -2.579604      10.594530       0.096128      10.443691          -0.000002
          101              C       0.994355       6.983586      13.079887       0.474297      24.657472 0.26775041E+03  0.55851711E+04                                 7.464790                            5.619400       0.289111       2.137268                    0.999229      22.850282      62.195703       0.663925       0.442263      -1.046657       0.047670       0.111977       0.035968       0.126905      -0.089839      -0.000418      -0.002497       0.146635      -0.198124      -0.083282      -0.065700       0.148982              8.515460       4.894349       1.723186      -1.206240       7.331877      -1.190029      13.320154           0.000003
          102              C       0.340072       5.638466      12.675979       0.482146      24.987134 0.26530522E+03  0.55233525E+04                                 7.579016                            5.620714       0.348839       2.161007                    0.999404      22.611064      61.552318       0.658841       0.446548      -1.043784      -0.066154      -0.105971      -0.033645       0.129376      -0.094627      -0.005564      -0.005985       0.138656      -0.195887      -0.087445      -0.062532       0.149977              8.762533       4.883314       1.697054      -1.120520       7.384523      -1.153512      14.019761           0.000000
          103              C       2.606789       7.553365       1.511289       0.561370      22.826158 0.26103306E+03  0.54601461E+04                                 7.414507                            5.707425      -0.076321       2.031063                    0.999418      22.344821      62.745947       0.625722       0.467968      -1.022608       0.023296       0.028788       0.034188       0.050401      -0.000854      -0.000442       0.023231      -0.031690       0.027906      -0.020522      -0.012992       0.033514              8.311776       9.176765       0.079814       1.885396       8.887160       3.518581       6.871404           0.000001
          104              C       2.870571       5.781946       0.390444       0.160629      24.305851 0.29845957E+03  0.64032572E+04                                 7.281403                            5.745695       0.408627       2.143357                    0.999691      25.343875      70.180944       0.688271       0.414793      -1.062543       0.017960       0.047649       0.037765       0.063397       0.005677      -0.023653      -0.013655      -0.050069       0.055439      -0.043329       0.005761       0.037569              8.045954      10.029233      -1.726135       1.201433       8.431012       2.358044       5.677617           0.000003
          105              C      12.573618       3.051697       0.351737       0.547591      24.393091 0.26647730E+03  0.56114342E+04                                 7.778588                            5.778008      -0.049644       2.034681                    0.999384      22.718963      64.330626       0.619106       0.469815      -1.020042      -0.003472       0.034750       0.037399       0.051169      -0.004626      -0.011827       0.012886      -0.011983       0.078839      -0.022205      -0.011511       0.033716              8.935117       5.266171      -0.697709      -2.890228      10.471774       1.742130      11.067405           0.000001
          106              C       0.380157       2.593667      15.235746       0.153230      26.299447 0.31655705E+03  0.69213460E+04                                 7.802771                            6.008659       0.079581       2.031535                    0.999783      26.154982      74.130124       0.654988       0.427695      -1.050000      -0.031501       0.034709       0.044560       0.064673      -0.008208       0.018963      -0.001406       0.057672       0.012299      -0.032081      -0.006346       0.038427              8.778083       5.296027      -0.617012      -2.579604      10.594531      -0.096132      10.443691          -0.000002
          107              C      11.936145      13.710564       4.665137       0.474297      24.657468 0.26775033E+03  0.55851690E+04                                 7.464789                            5.619399       0.289111       2.137268                    0.999229      22.850282      62.195702       0.663925       0.442263      -1.046657      -0.047670      -0.111977       0.035968       0.126905      -0.089839       0.000418       0.002497       0.146635      -0.198124      -0.083282      -0.065700       0.148982              8.515459       4.894347       1.723184       1.206237       7.331876       1.190030      13.320153           0.000003
          108              C      12.590428       1.259584       4.261229       0.482146      24.987137 0.26530525E+03  0.55233536E+04                                 7.579017                            5.620714       0.348838       2.161007                    0.999404      22.611067      61.552332       0.658841       0.446548      -1.043784       0.066154       0.105971      -0.033645       0.129376      -0.094627       0.005564       0.005985       0.138656      -0.195887      -0.087445      -0.062532       0.149977              8.762534       4.883314       1.697054       1.120520       7.384524       1.153512      14.019763           0.000000
          109              C      10.323711      13.140785       9.926039       0.561370      22.826163 0.26103310E+03  0.54601473E+04                                 7.414508                            5.707425      -0.076321       2.031063                    0.999418      22.344824      62.745958       0.625722       0.467968      -1.022608      -0.023296      -0.028788       0.034188       0.050401      -0.000854       0.000442      -0.023231      -0.031690       0.027906      -0.020522      -0.012992       0.033514              8.311778       9.176767       0.079815      -1.885397       8.887161      -3.518582       6.871405           0.000001
          110              C      10.059929       1.116104       8.805194       0.160629      24.305853 0.29845959E+03  0.64032580E+04                                 7.281404                            5.745696       0.408626       2.143357                    0.999691      25.343876      70.180953       0.688271       0.414793      -1.062543      -0.017960      -0.047649       0.037765       0.063397       0.005678       0.023653       0.013655      -0.050069       0.055439      -0.043329       0.005761       0.037569              8.045955      10.029235      -1.726135      -1.201433       8.431013      -2.358044       5.677618           0.000002
          111              C       0.356882       3.846353       8.766487       0.547591      24.393092 0.26647730E+03  0.56114343E+04                                 7.778588                            5.778008      -0.049644       2.034681                    0.999384      22.718963      64.330626       0.619106       0.469815      -1.020042       0.003472      -0.034750       0.037399       0.051169      -0.004626       0.011827      -0.012886      -0.011983       0.078839      -0.022205      -0.011511       0.033716              8.935117       5.266172      -0.697709       2.890229      10.471775      -1.742131      11.067406           0.000000
          112              C      12.550343       4.304383       6.820996       0.153230      26.299448 0.31655704E+03  0.69213458E+04                                 7.802772                            6.008659       0.079581       2.031535                    0.999783      26.154983      74.130131       0.654988       0.427695      -1.050000       0.031501      -0.034709       0.044560       0.064673      -0.008208      -0.018962       0.001406       0.057672       0.012299      -0.032081      -0.006346       0.038427              8.778084       5.296027      -0.617014       2.579605      10.594531       0.096127      10.443693          -0.000002
          113              N       2.917121       6.601434       9.651718      -0.428191      40.068897 0.58005422E+03  0.14345105E+05                                 9.589210                            7.642994       0.140412       2.047749                    0.998721      29.622526      81.427609       0.655815       0.377650      -1.114186       0.059338      -0.017298      -0.043291       0.075461      -0.015707       0.001700       0.054393      -0.060621       0.005789      -0.048121      -0.024858       0.072978             10.928304      16.392702       1.337879      -2.737496       8.945884       2.344168       7.446327          -0.000006
          114              N       4.814025       6.162718       8.571264      -0.187727      35.908987 0.48605402E+03  0.11509146E+05                                 8.980371                            7.040856       0.306756       2.123756                    0.999479      27.187411      73.303123       0.676316       0.382470      -1.109843      -0.062117       0.130657       0.097043       0.174204       0.058591       0.021215       0.031303      -0.064593      -0.024126      -0.063006      -0.023060       0.086066             10.343042      13.567392       0.020657      -3.874919       8.750786       2.641695       8.710948          -0.000003
          115              N       4.996345       7.335386       9.303348      -0.328009      38.502912 0.54676724E+03  0.13358696E+05                                 9.438781                            7.502011       0.143576       2.069761                    0.996696      28.602879      78.823547       0.649472       0.385997      -1.105201      -0.046750      -0.121694      -0.054920       0.141461      -0.014451       0.003123       0.079535      -0.082332       0.025665      -0.065154      -0.038908       0.104063             10.773168      14.841744       1.697060      -1.887646       9.484302       2.697264       7.993457          -0.000004
          116              N       3.612782       8.637738      10.725440      -0.742109      33.640215 0.51196667E+03  0.12362828E+05                                 8.586156                            7.234870      -0.025982       1.986974                    0.996994      31.203652      86.820203       0.661575       0.383399      -1.101843       0.017474      -0.049222      -0.004354       0.052412       0.022969      -0.052378       0.125659      -0.056740      -0.145099      -0.154434       0.016117       0.138317              9.143489      10.081267      -0.304059      -1.766683       9.732253       3.043718       7.616947          -0.000004
          117              N       6.298447       1.434794       7.398248      -0.205667      35.689155 0.48406789E+03  0.11467567E+05                                 8.922443                            7.003361       0.317281       2.113927                    0.999757      27.754893      75.218388       0.680461       0.379960      -1.110006       0.036117       0.109529       0.126103       0.170889       0.008970       0.047833      -0.030169       0.013608       0.197317      -0.065151      -0.025613       0.090764             10.241789       6.560397       1.628785       2.767566      14.287730       0.951012       9.877241          -0.000005
          118              N       6.780754       1.705198       8.672241      -0.338655      41.084069 0.56621023E+03  0.13950650E+05                                 9.865728                            7.635552       0.123705       2.055610                    0.997055      29.051914      80.314823       0.643806       0.386131      -1.105458      -0.058486       0.010284      -0.125191       0.138561       0.017513       0.047132       0.057934      -0.016382       0.194748      -0.060355      -0.049697       0.110053             11.411077       7.140953      -0.775037       3.325470      15.055933      -1.508694      12.036344          -0.000005
          119              N       6.390253       3.631134       7.620398      -0.433101      44.527309 0.60904397E+03  0.15285310E+05                                10.386830                            7.897309       0.050945       2.019860                    0.997827      30.039747      83.872453       0.635535       0.384009      -1.106750      -0.004649      -0.081117      -0.025959       0.085297       0.015895       0.019317       0.028750      -0.003458       0.160421      -0.043111      -0.025413       0.068524             12.206327       6.609775      -0.147592       2.460026      17.917319      -1.908127      12.091888          -0.000002
          120              N       7.299267       3.722188       9.826745      -0.725243      34.984633 0.50614952E+03  0.12226017E+05                                 8.870966                            7.209024      -0.178085       1.942219                    0.996205      31.289036      87.973129       0.658559       0.385040      -1.097199      -0.035218      -0.026773      -0.021564       0.049215       0.005717       0.088738       0.020857      -0.135826       0.165098      -0.136608       0.033240       0.103367              9.662903       5.952290       0.841806       2.459037      11.411546       2.360900      11.624874          -0.000007
          121              N      10.013379       0.296616       1.236968      -0.428191      40.068898 0.58005422E+03  0.14345105E+05                                 9.589211                            7.642994       0.140412       2.047749                    0.998721      29.622526      81.427610       0.655815       0.377650      -1.114186      -0.059338       0.017298      -0.043291       0.075461      -0.015707      -0.001700      -0.054393      -0.060621       0.005790      -0.048121      -0.024858       0.072978             10.928305      16.392703       1.337880       2.737496       8.945884      -2.344168       7.446327          -0.000006
          122              N       8.116475       0.735332       0.156514      -0.187727      35.908992 0.48605409E+03  0.11509148E+05                                 8.980372                            7.040857       0.306756       2.123756                    0.999479      27.187413      73.303131       0.676316       0.382470      -1.109843       0.062117      -0.130657       0.097043       0.174204       0.058591      -0.021215      -0.031303      -0.064592      -0.024126      -0.063006      -0.023060       0.086066             10.343043      13.567393       0.020657       3.874919       8.750787      -2.641696       8.710948          -0.000003
          123              N       7.934155      13.358764       0.888598      -0.328009      38.502906 0.54676714E+03  0.13358693E+05                                 9.438780                            7.502011       0.143576       2.069761                    0.996696      28.602876      78.823540       0.649472       0.385997      -1.105201       0.046750       0.121694      -0.054920       0.141461      -0.014451      -0.003123      -0.079535      -0.082332       0.025665      -0.065155      -0.038908       0.104063             10.773167      14.841743       1.697060       1.887645       9.484302      -2.697265       7.993456          -0.000004
          124              N       9.317718      12.056412       2.310690      -0.742109      33.640219 0.51196675E+03  0.12362831E+05                                 8.586157                            7.234871      -0.025982       1.986974                    0.996994      31.203656      86.820219       0.661575       0.383399      -1.101843      -0.017474       0.049222      -0.004354       0.052412       0.022969       0.052378      -0.125659      -0.056740      -0.145099      -0.154434       0.016117       0.138317              9.143490      10.081268      -0.304060       1.766683       9.732254      -3.043719       7.616947          -0.000004
          125              N       6.632053       5.463256      15.812998      -0.205667      35.689151 0.48406789E+03  0.11467567E+05                                 8.922442                            7.003361       0.317281       2.113927                    0.999757      27.754893      75.218388       0.680461       0.379960      -1.110006      -0.036117      -0.109529       0.126104       0.170889       0.008970      -0.047834       0.030169       0.013608       0.197317      -0.065152      -0.025613       0.090765             10.241788       6.560396       1.628785      -2.767566      14.287728      -0.951011       9.877240          -0.000005
          126              N       6.149746       5.192852       0.257491      -0.338656      41.084082 0.56621045E+03  0.13950657E+05                                 9.865730                            7.635554       0.123705       2.055610                    0.997055      29.051920      80.314847       0.643806       0.386131      -1.105458       0.058486      -0.010284      -0.125191       0.138561       0.017513      -0.047132      -0.057934      -0.016382       0.194748      -0.060355      -0.049697       0.110053             11.411080       7.140955      -0.775037      -3.325471      15.055938       1.508695      12.036347          -0.000005
          127              N       6.540247       3.266916      16.035148      -0.433101      44.527318 0.60904406E+03  0.15285313E+05                                10.386832                            7.897310       0.050945       2.019860                    0.997827      30.039749      83.872461       0.635535       0.384009      -1.106750       0.004650       0.081117      -0.025959       0.085297       0.015895      -0.019317      -0.028750      -0.003458       0.160421      -0.043111      -0.025413       0.068524             12.206329       6.609775      -0.147592      -2.460026      17.917323       1.908127      12.091889          -0.000002
          128              N       5.631233       3.175862       1.411995      -0.725243      34.984638 0.50614960E+03  0.12226020E+05                                 8.870968                            7.209026      -0.178086       1.942219                    0.996205      31.289039      87.973143       0.658559       0.385040      -1.097199       0.035217       0.026773      -0.021564       0.049215       0.005717      -0.088738      -0.020857      -0.135826       0.165098      -0.136607       0.033240       0.103367              9.662905       5.952291       0.841807      -2.459037      11.411548      -2.360901      11.624876          -0.000007
          129              N       9.382371       7.194666      15.592532      -0.428191      40.068904 0.58005433E+03  0.14345109E+05                                 9.589212                            7.642996       0.140411       2.047749                    0.998721      29.622528      81.427622       0.655815       0.377650      -1.114186       0.059338       0.017298       0.043291       0.075461       0.015707      -0.001700       0.054393      -0.060621       0.005789      -0.048121      -0.024858       0.072978             10.928307      16.392706      -1.337880       2.737497       8.945885       2.344169       7.446328          -0.000006
          130              N      11.279275       7.633382      16.672986      -0.187727      35.908982 0.48605393E+03  0.11509143E+05                                 8.980370                            7.040856       0.306756       2.123756                    0.999479      27.187408      73.303115       0.676316       0.382470      -1.109843      -0.062117      -0.130657      -0.097043       0.174204      -0.058591      -0.021215       0.031303      -0.064593      -0.024126      -0.063006      -0.023060       0.086066             10.343041      13.567391      -0.020657       3.874919       8.750786       2.641695       8.710947          -0.000003
          131              N      11.461595       6.460714      15.940902      -0.328009      38.502909 0.54676718E+03  0.13358694E+05                                 9.438781                            7.502011       0.143576       2.069761                    0.996696      28.602877      78.823542       0.649472       0.385997      -1.105201      -0.046750       0.121694       0.054920       0.141461       0.014451      -0.003123       0.079535      -0.082332       0.025665      -0.065154      -0.038908       0.104063             10.773168      14.841744      -1.697061       1.887646       9.484302       2.697265       7.993457          -0.000004
          132              N      10.078032       5.158362      14.518810      -0.742109      33.640219 0.51196675E+03  0.12362831E+05                                 8.586156                            7.234871      -0.025981       1.986974                    0.996994      31.203654      86.820211       0.661575       0.383399      -1.101843       0.017473       0.049222       0.004354       0.052412      -0.022969       0.052378       0.125659      -0.056740      -0.145099      -0.154434       0.016117       0.138317              9.143490      10.081268       0.304060       1.766683       9.732253       3.043718       7.616948          -0.000005
          133              N      12.763697      12.361306       1.016502      -0.205667      35.689148 0.48406784E+03  0.11467565E+05                                 8.922441                            7.003360       0.317282       2.113927                    0.999757      27.754892      75.218379       0.680461       0.379960      -1.110006       0.036117      -0.109529      -0.126103       0.170889      -0.008970      -0.047833      -0.030169       0.013608       0.197318      -0.065152      -0.025613       0.090765             10.241787       6.560395      -1.628784      -2.767566      14.287725       0.951011       9.877240          -0.000005
          134              N       0.315504      12.090902      16.572009      -0.338656      41.084071 0.56621028E+03  0.13950652E+05                                 9.865728                            7.635553       0.123705       2.055610                    0.997055      29.051915      80.314827       0.643806       0.386131      -1.105458      -0.058486      -0.010284       0.125191       0.138561      -0.017513      -0.047132       0.057934      -0.016382       0.194748      -0.060355      -0.049697       0.110053             11.411078       7.140954       0.775037      -3.325470      15.055934      -1.508694      12.036345          -0.000005
          135              N      12.855503      10.164966       0.794352      -0.433101      44.527316 0.60904403E+03  0.15285312E+05                                10.386831                            7.897310       0.050945       2.019860                    0.997827      30.039748      83.872456       0.635535       0.384009      -1.106750      -0.004650       0.081117       0.025959       0.085297      -0.015895      -0.019317       0.028750      -0.003458       0.160422      -0.043111      -0.025413       0.068524             12.206329       6.609775       0.147592      -2.460027      17.917322      -1.908127      12.091889          -0.000002
          136              N       0.834017      10.073912      15.417505      -0.725244      34.984631 0.50614950E+03  0.12226016E+05                                 8.870966                            7.209024      -0.178085       1.942219                    0.996205      31.289035      87.973125       0.658559       0.385040      -1.097199      -0.035218       0.026773       0.021564       0.049215      -0.005717      -0.088738       0.020857      -0.135826       0.165098      -0.136608       0.033240       0.103367              9.662903       5.952290      -0.841806      -2.459037      11.411545       2.360899      11.624873          -0.000007
          137              N       3.548129      13.499484       7.177782      -0.428191      40.068902 0.58005430E+03  0.14345108E+05                                 9.589212                            7.642995       0.140411       2.047749                    0.998721      29.622528      81.427619       0.655815       0.377650      -1.114186      -0.059338      -0.017298       0.043291       0.075461       0.015707       0.001700      -0.054393      -0.060621       0.005789      -0.048121      -0.024858       0.072978             10.928306      16.392705      -1.337879      -2.737497       8.945885      -2.344169       7.446328          -0.000006
          138              N       1.651225      13.060768       8.258236      -0.187727      35.908985 0.48605399E+03  0.11509145E+05                                 8.980371                            7.040856       0.306756       2.123756                    0.999479      27.187410      73.303123       0.676316       0.382470      -1.109843       0.062117       0.130657      -0.097043       0.174204      -0.058591       0.021215      -0.031303      -0.064592      -0.024126      -0.063006      -0.023060       0.086066             10.343042      13.567392      -0.020657      -3.874919       8.750786      -2.641695       8.710948          -0.000003
          139              N       1.468905       0.437336       7.526152      -0.328009      38.502906 0.54676715E+03  0.13358693E+05                                 9.438780                            7.502011       0.143576       2.069761                    0.996696      28.602876      78.823539       0.649472       0.385997      -1.105201       0.046750      -0.121694       0.054920       0.141461       0.014451       0.003123      -0.079535      -0.082332       0.025665      -0.065154      -0.038908       0.104063             10.773167      14.841743      -1.697061      -1.887646       9.484302      -2.697265       7.993456          -0.000004
          140              N       2.852468       1.739688       6.104060      -0.742109      33.640223 0.51196685E+03  0.12362834E+05                                 8.586157                            7.234872      -0.025982       1.986974                    0.996994      31.203656      86.820221       0.661574       0.383399      -1.101843      -0.017473      -0.049222       0.004354       0.052412      -0.022969      -0.052378      -0.125659      -0.056740      -0.145099      -0.154434       0.016117       0.138317              9.143491      10.081269       0.304060      -1.766683       9.732255      -3.043719       7.616948          -0.000005
          141              N       0.166803       8.332844       9.431252      -0.205667      35.689144 0.48406778E+03  0.11467564E+05                                 8.922441                            7.003360       0.317281       2.113927                    0.999757      27.754890      75.218375       0.680461       0.379960      -1.110006      -0.036117       0.109529      -0.126103       0.170889      -0.008970       0.047833       0.030169       0.013609       0.197318      -0.065151      -0.025613       0.090764             10.241786       6.560395      -1.628784       2.767566      14.287725      -0.951010       9.877239          -0.000005
          142              N      12.614996       8.603248       8.157259      -0.338656      41.084078 0.56621038E+03  0.13950655E+05                                 9.865729                            7.635553       0.123705       2.055610                    0.997055      29.051918      80.314838       0.643806       0.386131      -1.105458       0.058486       0.010284       0.125191       0.138561      -0.017513       0.047132      -0.057934      -0.016382       0.194748      -0.060355      -0.049697       0.110053             11.411079       7.140954       0.775037       3.325470      15.055936       1.508694      12.036346          -0.000005
          143              N       0.074997      10.529184       9.209102      -0.433101      44.527317 0.60904407E+03  0.15285313E+05                                10.386832                            7.897310       0.050945       2.019860                    0.997827      30.039749      83.872462       0.635535       0.384009      -1.106750       0.004649      -0.081117       0.025959       0.085297      -0.015895       0.019317      -0.028750      -0.003458       0.160421      -0.043111      -0.025413       0.068524             12.206329       6.609776       0.147592       2.460026      17.917323       1.908126      12.091888          -0.000002
          144              N      12.096483      10.620238       7.002755      -0.725244      34.984636 0.50614956E+03  0.12226018E+05                                 8.870967                            7.209025      -0.178086       1.942219                    0.996205      31.289038      87.973137       0.658559       0.385040      -1.097199       0.035218      -0.026773       0.021564       0.049215      -0.005717       0.088738      -0.020857      -0.135826       0.165098      -0.136608       0.033240       0.103367              9.662904       5.952291      -0.841806       2.459037      11.411547      -2.360900      11.624875          -0.000007
          145              N      10.013379       7.194666       7.177782      -0.428191      40.068893 0.58005415E+03  0.14345103E+05                                 9.589210                            7.642994       0.140412       2.047749                    0.998721      29.622524      81.427603       0.655815       0.377650      -1.114186      -0.059338       0.017298       0.043291       0.075461      -0.015707       0.001700       0.054393      -0.060621       0.005790      -0.048121      -0.024858       0.072978             10.928304      16.392701       1.337880      -2.737496       8.945884       2.344168       7.446326          -0.000006
          146              N       8.116475       7.633382       8.258236      -0.187727      35.908986 0.48605402E+03  0.11509146E+05                                 8.980370                            7.040856       0.306757       2.123756                    0.999479      27.187411      73.303121       0.676316       0.382470      -1.109843       0.062117      -0.130657      -0.097043       0.174204       0.058591       0.021215       0.031303      -0.064593      -0.024126      -0.063006      -0.023060       0.086066             10.343041      13.567391       0.020657      -3.874918       8.750786       2.641695       8.710947          -0.000003
          147              N       7.934155       6.460714       7.526152      -0.328009      38.502905 0.54676713E+03  0.13358693E+05                                 9.438780                            7.502010       0.143576       2.069761                    0.996696      28.602876      78.823539       0.649472       0.385997      -1.105201       0.046750       0.121694       0.054920       0.141461      -0.014451       0.003123       0.079535      -0.082332       0.025665      -0.065155      -0.038908       0.104063             10.773167      14.841743       1.697060      -1.887646       9.484302       2.697264       7.993456          -0.000004
          148              N       9.317718       5.158362       6.104060      -0.742109      33.640214 0.51196664E+03  0.12362828E+05                                 8.586156                            7.234870      -0.025981       1.986974                    0.996994      31.203653      86.820208       0.661575       0.383399      -1.101843      -0.017474       0.049222       0.004354       0.052412       0.022970      -0.052378       0.125659      -0.056740      -0.145100      -0.154434       0.016117       0.138317              9.143489      10.081267      -0.304059      -1.766682       9.732253       3.043718       7.616946          -0.000004
          149              N       6.632053      12.361306       9.431252      -0.205667      35.689143 0.48406776E+03  0.11467563E+05                                 8.922441                            7.003360       0.317281       2.113927                    0.999757      27.754889      75.218374       0.680461       0.379960      -1.110006      -0.036117      -0.109529      -0.126103       0.170889       0.008970       0.047833      -0.030169       0.013609       0.197317      -0.065151      -0.025613       0.090765             10.241787       6.560395       1.628784       2.767566      14.287725       0.951011       9.877239          -0.000005
          150              N       6.149746      12.090902       8.157259      -0.338656      41.084075 0.56621034E+03  0.13950654E+05                                 9.865728                            7.635553       0.123705       2.055610                    0.997055      29.051917      80.314832       0.643806       0.386131      -1.105458       0.058486      -0.010284       0.125191       0.138561       0.017513       0.047132       0.057934      -0.016382       0.194748      -0.060355      -0.049697       0.110053             11.411078       7.140954      -0.775037       3.325470      15.055935      -1.508694      12.036345          -0.000005
          151              N       6.540247      10.164966       9.209102      -0.433101      44.527316 0.60904406E+03  0.15285313E+05                                10.386831                            7.897310       0.050945       2.019860                    0.997827      30.039749      83.872462       0.635535       0.384009      -1.106750       0.004650       0.081117       0.025959       0.085297       0.015895       0.019317       0.028750      -0.003458       0.160421      -0.043111      -0.025413       0.068524             12.206329       6.609776      -0.147592       2.460026      17.917323      -1.908125      12.091887          -0.000002
          152              N       5.631233      10.073912       7.002755      -0.725244      34.984641 0.50614966E+03  0.12226021E+05                                 8.870968                            7.209026      -0.178086       1.942219                    0.996205      31.289040      87.973146       0.658559       0.385040      -1.097199       0.035218       0.026773       0.021564       0.049215       0.005717       0.088738       0.020857      -0.135826       0.165098      -0.136608       0.033240       0.103367              9.662905       5.952292       0.841807       2.459037      11.411549       2.360901      11.624876          -0.000007
          153              N       2.917121      13.499484      15.592532      -0.428191      40.068891 0.58005409E+03  0.14345101E+05                                 9.589210                            7.642994       0.140412       2.047749                    0.998721      29.622522      81.427599       0.655815       0.377650      -1.114186       0.059339      -0.017298       0.043291       0.075461      -0.015707      -0.001700      -0.054393      -0.060621       0.005789      -0.048121      -0.024858       0.072978             10.928304      16.392701       1.337879       2.737496       8.945883      -2.344168       7.446327          -0.000006
          154              N       4.814025      13.060768      16.672986      -0.187727      35.908992 0.48605409E+03  0.11509147E+05                                 8.980371                            7.040857       0.306757       2.123756                    0.999479      27.187413      73.303129       0.676316       0.382470      -1.109843      -0.062117       0.130657      -0.097043       0.174204       0.058591      -0.021215      -0.031303      -0.064593      -0.024126      -0.063006      -0.023060       0.086066             10.343043      13.567393       0.020657       3.874919       8.750787      -2.641696       8.710949          -0.000003
          155              N       4.996345       0.437336      15.940902      -0.328009      38.502904 0.54676709E+03  0.13358691E+05                                 9.438780                            7.502010       0.143577       2.069762                    0.996696      28.602875      78.823535       0.649472       0.385997      -1.105201      -0.046750      -0.121694       0.054920       0.141461      -0.014451      -0.003123      -0.079535      -0.082332       0.025665      -0.065155      -0.038908       0.104063             10.773167      14.841743       1.697060       1.887646       9.484301      -2.697264       7.993456          -0.000004
          156              N       3.612782       1.739688      14.518810      -0.742109      33.640216 0.51196663E+03  0.12362827E+05                                 8.586156                            7.234870      -0.025982       1.986974                    0.996994      31.203654      86.820212       0.661575       0.383399      -1.101843       0.017474      -0.049222       0.004354       0.052413       0.022970       0.052378      -0.125659      -0.056740      -0.145099      -0.154434       0.016117       0.138317              9.143489      10.081268      -0.304059       1.766683       9.732253      -3.043718       7.616947          -0.000004
          157              N       6.298447       8.332844       1.016502      -0.205668      35.689153 0.48406791E+03  0.11467568E+05                                 8.922442                            7.003361       0.317281       2.113927                    0.999757      27.754894      75.218390       0.680461       0.379960      -1.110006       0.036117       0.109529      -0.126104       0.170889       0.008970      -0.047833       0.030169       0.013608       0.197318      -0.065152      -0.025613       0.090765             10.241789       6.560396       1.628784      -2.767566      14.287728      -0.951011       9.877241          -0.000005
          158              N       6.780754       8.603248      16.572009      -0.338656      41.084082 0.56621045E+03  0.13950657E+05                                 9.865730                            7.635554       0.123705       2.055610                    0.997055      29.051920      80.314848       0.643806       0.386131      -1.105458      -0.058486       0.010284       0.125191       0.138561       0.017513      -0.047132      -0.057934      -0.016382       0.194748      -0.060355      -0.049697       0.110053             11.411080       7.140955      -0.775037      -3.325471      15.055938       1.508695      12.036347          -0.000005
          159              N       6.390253      10.529184       0.794352      -0.433101      44.527312 0.60904395E+03  0.15285310E+05                                10.386831                            7.897309       0.050945       2.019860                    0.997827      30.039746      83.872452       0.635535       0.384009      -1.106750      -0.004650      -0.081117       0.025959       0.085297       0.015895      -0.019317      -0.028750      -0.003458       0.160421      -0.043111      -0.025413       0.068524             12.206329       6.609775      -0.147592      -2.460026      17.917323       1.908127      12.091888          -0.000002
          160              N       7.299267      10.620238      15.417505      -0.725243      34.984624 0.50614935E+03  0.12226012E+05                                 8.870965                            7.209023      -0.178085       1.942219                    0.996205      31.289031      87.973108       0.658559       0.385040      -1.097199      -0.035218      -0.026773       0.021564       0.049215       0.005717      -0.088738      -0.020857      -0.135826       0.165098      -0.136607       0.033240       0.103367              9.662902       5.952290       0.841806      -2.459036      11.411544      -2.360899      11.624871          -0.000007
          161              N       3.548129       6.601434       1.236968      -0.428191      40.068884 0.58005400E+03  0.14345098E+05                                 9.589209                            7.642993       0.140412       2.047749                    0.998721      29.622520      81.427588       0.655815       0.377650      -1.114186      -0.059338      -0.017298      -0.043291       0.075461       0.015707      -0.001700       0.054393      -0.060622       0.005789      -0.048121      -0.024858       0.072978             10.928302      16.392698      -1.337879       2.737495       8.945882       2.344168       7.446325          -0.000006
          162              N       1.651225       6.162718       0.156514      -0.187727      35.908979 0.48605390E+03  0.11509142E+05                                 8.980370                            7.040856       0.306757       2.123756                    0.999479      27.187407      73.303110       0.676316       0.382470      -1.109843       0.062117       0.130657       0.097043       0.174204      -0.058591      -0.021215       0.031303      -0.064593      -0.024126      -0.063006      -0.023060       0.086066             10.343040      13.567389      -0.020657       3.874918       8.750785       2.641695       8.710946          -0.000003
          163              N       1.468905       7.335386       0.888598      -0.328009      38.502893 0.54676694E+03  0.13358687E+05                                 9.438778                            7.502009       0.143576       2.069762                    0.996696      28.602870      78.823516       0.649472       0.385997      -1.105201       0.046750      -0.121694      -0.054920       0.141461       0.014451      -0.003123       0.079535      -0.082332       0.025665      -0.065155      -0.038908       0.104063             10.773164      14.841739      -1.697060       1.887645       9.484300       2.697264       7.993454          -0.000004
          164              N       2.852468       8.637738       2.310690      -0.742109      33.640209 0.51196657E+03  0.12362825E+05                                 8.586155                            7.234870      -0.025981       1.986974                    0.996994      31.203649      86.820193       0.661575       0.383399      -1.101843      -0.017473      -0.049222      -0.004354       0.052412      -0.022969       0.052378       0.125659      -0.056740      -0.145099      -0.154434       0.016117       0.138317              9.143488      10.081266       0.304060       1.766682       9.732252       3.043718       7.616946          -0.000004
          165              N       0.166803       1.434794      15.812998      -0.205667      35.689154 0.48406789E+03  0.11467567E+05                                 8.922443                            7.003361       0.317281       2.113927                    0.999757      27.754893      75.218389       0.680461       0.379960      -1.110006      -0.036117       0.109529       0.126103       0.170889      -0.008970      -0.047833      -0.030169       0.013608       0.197318      -0.065152      -0.025613       0.090765             10.241789       6.560397      -1.628785      -2.767566      14.287730       0.951011       9.877241          -0.000005
          166              N      12.614996       1.705198       0.257491      -0.338656      41.084078 0.56621039E+03  0.13950655E+05                                 9.865730                            7.635554       0.123705       2.055610                    0.997055      29.051918      80.314841       0.643806       0.386131      -1.105458       0.058486       0.010284      -0.125191       0.138561      -0.017513      -0.047132       0.057934      -0.016382       0.194748      -0.060355      -0.049697       0.110053             11.411079       7.140955       0.775037      -3.325471      15.055937      -1.508695      12.036347          -0.000005
          167              N       0.074997       3.631134      16.035148      -0.433101      44.527322 0.60904420E+03  0.15285317E+05                                10.386832                            7.897311       0.050945       2.019860                    0.997827      30.039753      83.872475       0.635535       0.384009      -1.106750       0.004650      -0.081117      -0.025959       0.085297      -0.015895      -0.019317       0.028750      -0.003459       0.160422      -0.043111      -0.025413       0.068524             12.206330       6.609776       0.147592      -2.460027      17.917323      -1.908127      12.091889          -0.000002
          168              N      12.096483       3.722188       1.411995      -0.725243      34.984626 0.50614939E+03  0.12226013E+05                                 8.870965                            7.209024      -0.178085       1.942219                    0.996205      31.289032      87.973114       0.658559       0.385040      -1.097199       0.035218      -0.026773      -0.021564       0.049215      -0.005717      -0.088738       0.020857      -0.135826       0.165098      -0.136607       0.033240       0.103367              9.662902       5.952290      -0.841806      -2.459037      11.411544       2.360899      11.624872          -0.000007
          169              N       9.382371       0.296616       9.651718      -0.428191      40.068889 0.58005407E+03  0.14345101E+05                                 9.589209                            7.642993       0.140412       2.047749                    0.998721      29.622522      81.427595       0.655815       0.377650      -1.114186       0.059338       0.017298      -0.043291       0.075461       0.015707       0.001700      -0.054393      -0.060622       0.005789      -0.048121      -0.024858       0.072978             10.928303      16.392700      -1.337879      -2.737496       8.945883      -2.344168       7.446326          -0.000006
          170              N      11.279275       0.735332       8.571264      -0.187727      35.908986 0.48605399E+03  0.11509145E+05                                 8.980371                            7.040856       0.306756       2.123756                    0.999479      27.187410      73.303121       0.676316       0.382470      -1.109843      -0.062117      -0.130657       0.097043       0.174204      -0.058591       0.021215      -0.031303      -0.064593      -0.024126      -0.063006      -0.023060       0.086066             10.343042      13.567392      -0.020657      -3.874919       8.750786      -2.641696       8.710948          -0.000003
          171              N      11.461595      13.358764       9.303348      -0.328009      38.502908 0.54676717E+03  0.13358694E+05                                 9.438780                            7.502011       0.143576       2.069761                    0.996696      28.602877      78.823541       0.649472       0.385997      -1.105201      -0.046750       0.121694      -0.054920       0.141461       0.014451       0.003123      -0.079535      -0.082332       0.025665      -0.065155      -0.038908       0.104063             10.773167      14.841744      -1.697060      -1.887646       9.484302      -2.697264       7.993457          -0.000004
          172              N      10.078032      12.056412      10.725440      -0.742109      33.640217 0.51196667E+03  0.12362828E+05                                 8.586157                            7.234871      -0.025982       1.986974                    0.996994      31.203654      86.820213       0.661575       0.383399      -1.101843       0.017473       0.049222      -0.004354       0.052412      -0.022969      -0.052378      -0.125659      -0.056740      -0.145099      -0.154434       0.016117       0.138317              9.143490      10.081269       0.304060      -1.766683       9.732253      -3.043718       7.616948          -0.000004
          173              N      12.763697       5.463256       7.398248      -0.205668      35.689158 0.48406798E+03  0.11467570E+05                                 8.922443                            7.003362       0.317280       2.113927                    0.999757      27.754896      75.218400       0.680461       0.379960      -1.110006       0.036117      -0.109529       0.126104       0.170889      -0.008970       0.047833       0.030169       0.013608       0.197317      -0.065151      -0.025613       0.090764             10.241790       6.560397      -1.628785       2.767567      14.287730      -0.951012       9.877243          -0.000005
          174              N       0.315504       5.192852       8.672241      -0.338656      41.084083 0.56621047E+03  0.13950658E+05                                 9.865730                            7.635554       0.123705       2.055610                    0.997055      29.051921      80.314849       0.643806       0.386131      -1.105458      -0.058486      -0.010284      -0.125191       0.138561      -0.017513       0.047132      -0.057934      -0.016382       0.194748      -0.060355      -0.049697       0.110053             11.411080       7.140955       0.775037       3.325471      15.055937       1.508694      12.036347          -0.000005
          175              N      12.855503       3.266916       7.620398      -0.433101      44.527315 0.60904399E+03  0.15285311E+05                                10.386831                            7.897310       0.050945       2.019860                    0.997827      30.039747      83.872456       0.635535       0.384009      -1.106750      -0.004650       0.081117      -0.025959       0.085297      -0.015895       0.019317      -0.028750      -0.003458       0.160421      -0.043111      -0.025413       0.068524             12.206329       6.609775       0.147592       2.460026      17.917323       1.908126      12.091889          -0.000002
          176              N       0.834017       3.175862       9.826745      -0.725244      34.984626 0.50614935E+03  0.12226012E+05                                 8.870965                            7.209023      -0.178086       1.942219                    0.996205      31.289032      87.973115       0.658559       0.385040      -1.097199      -0.035218       0.026773      -0.021564       0.049215      -0.005717       0.088737      -0.020857      -0.135826       0.165098      -0.136607       0.033240       0.103367              9.662903       5.952290      -0.841806       2.459037      11.411545      -2.360900      11.624873          -0.000007
          177              O       6.263534       5.395655       3.054554      -0.480091      34.360641 0.44931203E+03  0.10321766E+05                                 8.348856                            6.519472       0.203413       2.135057                    0.997494      26.135991      67.039575       0.751609       0.354738      -1.143016       0.005195       0.010998       0.031425       0.033697       0.051888       0.020863      -0.015946       0.055825       0.176508      -0.092294       0.026946       0.065347              9.668744       5.149737      -0.532957       0.833030       6.267565       0.666112      17.588930          -0.000006
          178              O       5.107548       7.706501       3.715954      -0.526864      37.808581 0.51531364E+03  0.12208587E+05                                 8.893155                            6.995417       0.395321       2.188204                    0.997349      26.808439      69.052682       0.725981       0.356112      -1.145845       0.009743      -0.016852       0.034355       0.039487       0.047186       0.030162      -0.059519       0.076113       0.104279      -0.108965       0.043157       0.065808             10.238114       6.893247      -1.652825       3.041839       8.429509      -4.383832      15.391585          -0.000008
          179              O       6.489818       4.887958       5.200316      -0.505391      36.521295 0.49588178E+03  0.11649002E+05                                 8.688219                            6.846629       0.284611       2.154755                    0.997780      26.550987      68.351693       0.735510       0.354492      -1.145857      -0.006198       0.019614      -0.023244       0.031039       0.049484       0.022680      -0.050516       0.047364       0.141207      -0.099035       0.029988       0.069047             10.089102       6.212454      -1.288366       2.434051       8.775835      -4.427876      15.279015          -0.000004
          180              O       5.372623       7.205703       5.893691      -0.521163      34.368252 0.49087803E+03  0.11512564E+05                                 8.315945                            6.817114       0.380382       2.177066                    0.997908      26.903568      69.405376       0.735612       0.355025      -1.144402       0.004886       0.005427      -0.038429       0.039117       0.039889       0.016275      -0.018447       0.034544       0.172228      -0.076603       0.014520       0.062082              9.342215       5.387800      -0.562653       0.383681       6.774647       0.488877      15.864196          -0.000005
          181              O       6.666966       1.502395      11.469304      -0.480092      34.360633 0.44931189E+03  0.10321762E+05                                 8.348854                            6.519471       0.203414       2.135057                    0.997494      26.135988      67.039562       0.751609       0.354738      -1.143016      -0.005195      -0.010998       0.031425       0.033697       0.051888      -0.020863       0.015946       0.055825       0.176507      -0.092294       0.026946       0.065347              9.668743       5.149737      -0.532957      -0.833029       6.267564      -0.666112      17.588927          -0.000006
          182              O       7.822953      12.987649      12.130704      -0.526864      37.808589 0.51531382E+03  0.12208592E+05                                 8.893156                            6.995418       0.395321       2.188204                    0.997349      26.808439      69.052685       0.725981       0.356112      -1.145845      -0.009743       0.016852       0.034355       0.039487       0.047186      -0.030162       0.059519       0.076113       0.104279      -0.108965       0.043157       0.065808             10.238116       6.893254      -1.652828      -3.041845       8.429508       4.383831      15.391586          -0.000008
          183              O       6.440682       2.010092      13.615066      -0.505391      36.521294 0.49588178E+03  0.11649002E+05                                 8.688219                            6.846629       0.284611       2.154755                    0.997780      26.550987      68.351694       0.735510       0.354492      -1.145857       0.006198      -0.019614      -0.023244       0.031039       0.049484      -0.022680       0.050516       0.047365       0.141207      -0.099035       0.029988       0.069047             10.089101       6.212455      -1.288366      -2.434051       8.775835       4.427875      15.279015          -0.000005
          184              O       7.557877      13.488447      14.308441      -0.521163      34.368254 0.49087811E+03  0.11512566E+05                                 8.315946                            6.817114       0.380381       2.177066                    0.997908      26.903568      69.405381       0.735612       0.355025      -1.144402      -0.004887      -0.005427      -0.038429       0.039117       0.039889      -0.016275       0.018447       0.034544       0.172228      -0.076603       0.014520       0.062082              9.342216       5.387801      -0.562653      -0.383682       6.774648      -0.488877      15.864198          -0.000005
          185              O      12.728784       8.400445       5.360196      -0.480092      34.360641 0.44931203E+03  0.10321766E+05                                 8.348856                            6.519473       0.203413       2.135057                    0.997494      26.135991      67.039575       0.751609       0.354738      -1.143016       0.005195      -0.010998      -0.031425       0.033697      -0.051888      -0.020863      -0.015946       0.055825       0.176508      -0.092294       0.026946       0.065347              9.668744       5.149738       0.532957      -0.833030       6.267565       0.666112      17.588930          -0.000006
          186              O      11.572798       6.089599       4.698796      -0.526864      37.808601 0.51531395E+03  0.12208596E+05                                 8.893158                            6.995420       0.395319       2.188203                    0.997349      26.808444      69.052705       0.725981       0.356112      -1.145845       0.009744       0.016852      -0.034355       0.039487      -0.047186      -0.030162      -0.059520       0.076113       0.104279      -0.108965       0.043157       0.065808             10.238118       6.893250       1.652825      -3.041841       8.429512      -4.383834      15.391593          -0.000008
          187              O       0.024568       8.908142       3.214434      -0.505392      36.521301 0.49588189E+03  0.11649005E+05                                 8.688220                            6.846630       0.284611       2.154755                    0.997780      26.550990      68.351704       0.735510       0.354492      -1.145857      -0.006198      -0.019614       0.023244       0.031039      -0.049484      -0.022680      -0.050516       0.047365       0.141207      -0.099035       0.029988       0.069047             10.089103       6.212455       1.288366      -2.434051       8.775836      -4.427876      15.279017          -0.000004
          188              O      11.837873       6.590397       2.521059      -0.521163      34.368259 0.49087814E+03  0.11512567E+05                                 8.315947                            6.817115       0.380381       2.177066                    0.997908      26.903568      69.405382       0.735612       0.355025      -1.144402       0.004887      -0.005427       0.038429       0.039117      -0.039889      -0.016275      -0.018447       0.034544       0.172228      -0.076603       0.014521       0.062082              9.342217       5.387801       0.562653      -0.383681       6.774649       0.488877      15.864201          -0.000005
          189              O       0.201716      12.293705      13.774946      -0.480092      34.360640 0.44931196E+03  0.10321764E+05                                 8.348856                            6.519472       0.203413       2.135057                    0.997494      26.135987      67.039565       0.751609       0.354738      -1.143016      -0.005195       0.010998      -0.031425       0.033697      -0.051888       0.020863       0.015946       0.055825       0.176508      -0.092294       0.026946       0.065347              9.668745       5.149738       0.532957       0.833030       6.267565      -0.666111      17.588933          -0.000006
          190              O       1.357703       0.808451      13.113546      -0.526864      37.808600 0.51531401E+03  0.12208598E+05                                 8.893158                            6.995420       0.395321       2.188203                    0.997349      26.808444      69.052701       0.725981       0.356112      -1.145845      -0.009743      -0.016852      -0.034355       0.039487      -0.047186       0.030162       0.059519       0.076113       0.104279      -0.108965       0.043158       0.065808             10.238118       6.893255       1.652828       3.041846       8.429509       4.383832      15.391588          -0.000008
          191              O      -0.024568      11.786008      11.629185      -0.505392      36.521298 0.49588177E+03  0.11649002E+05                                 8.688220                            6.846629       0.284611       2.154755                    0.997780      26.550992      68.351713       0.735510       0.354492      -1.145857       0.006198       0.019614       0.023244       0.031039      -0.049484       0.022680       0.050516       0.047365       0.141207      -0.099035       0.029988       0.069047             10.089102       6.212455       1.288368       2.434053       8.775837       4.427877      15.279014          -0.000005
          192              O       1.092627       0.307653      10.935809      -0.521163      34.368264 0.49087826E+03  0.11512570E+05                                 8.315947                            6.817115       0.380381       2.177066                    0.997908      26.903572      69.405394       0.735612       0.355025      -1.144402      -0.004886       0.005427       0.038429       0.039117      -0.039889       0.016275       0.018447       0.034544       0.172228      -0.076603       0.014520       0.062082              9.342218       5.387802       0.562653       0.383682       6.774649      -0.488878      15.864202          -0.000005
          193              O       6.666966       8.400445      13.774946      -0.480091      34.360625 0.44931176E+03  0.10321758E+05                                 8.348853                            6.519470       0.203414       2.135057                    0.997494      26.135985      67.039551       0.751609       0.354738      -1.143016      -0.005195      -0.010998      -0.031425       0.033697       0.051888       0.020863      -0.015946       0.055825       0.176508      -0.092294       0.026946       0.065347              9.668741       5.149736      -0.532957       0.833029       6.267562       0.666111      17.588924          -0.000006
          194              O       7.822953       6.089599      13.113546      -0.526864      37.808600 0.51531398E+03  0.12208597E+05                                 8.893158                            6.995419       0.395321       2.188203                    0.997349      26.808444      69.052700       0.725981       0.356112      -1.145845      -0.009743       0.016852      -0.034355       0.039487       0.047186       0.030162      -0.059520       0.076113       0.104279      -0.108965       0.043157       0.065808             10.238118       6.893254      -1.652828       3.041845       8.429509      -4.383832      15.391589          -0.000008
          195              O       6.440682       8.908142      11.629185      -0.505391      36.521268 0.49588129E+03  0.11648988E+05                                 8.688214                            6.846625       0.284612       2.154756                    0.997780      26.550983      68.351675       0.735511       0.354492      -1.145857       0.006198      -0.019614       0.023244       0.031039       0.049484       0.022680      -0.050516       0.047365       0.141207      -0.099035       0.029988       0.069047             10.089095       6.212452      -1.288367       2.434051       8.775831      -4.427874      15.279002          -0.000005
          196              O       7.557877       6.590397      10.935809      -0.521163      34.368257 0.49087813E+03  0.11512567E+05                                 8.315946                            6.817114       0.380381       2.177066                    0.997908      26.903570      69.405385       0.735612       0.355025      -1.144402      -0.004886      -0.005427       0.038429       0.039117       0.039889       0.016275      -0.018447       0.034544       0.172228      -0.076603       0.014520       0.062082              9.342216       5.387801      -0.562653       0.383682       6.774648       0.488877      15.864200          -0.000005
          197              O       6.263534      12.293705       5.360196      -0.480091      34.360632 0.44931189E+03  0.10321762E+05                                 8.348854                            6.519471       0.203414       2.135057                    0.997494      26.135988      67.039563       0.751609       0.354738      -1.143016       0.005195       0.010998      -0.031425       0.033697       0.051888      -0.020863       0.015946       0.055825       0.176508      -0.092294       0.026946       0.065347              9.668742       5.149737      -0.532957      -0.833029       6.267564      -0.666113      17.588926          -0.000006
          198              O       5.107548       0.808451       4.698796      -0.526864      37.808605 0.51531403E+03  0.12208599E+05                                 8.893159                            6.995420       0.395321       2.188203                    0.997349      26.808447      69.052713       0.725981       0.356112      -1.145845       0.009743      -0.016852      -0.034355       0.039487       0.047186      -0.030162       0.059520       0.076113       0.104279      -0.108965       0.043157       0.065808             10.238119       6.893251      -1.652826      -3.041841       8.429512       4.383834      15.391594          -0.000008
          199              O       6.489818      11.786008       3.214434      -0.505391      36.521296 0.49588183E+03  0.11649004E+05                                 8.688219                            6.846629       0.284611       2.154755                    0.997780      26.550989      68.351698       0.735510       0.354492      -1.145857      -0.006198       0.019614       0.023244       0.031039       0.049484      -0.022680       0.050516       0.047365       0.141207      -0.099035       0.029988       0.069047             10.089101       6.212454      -1.288366      -2.434051       8.775835       4.427875      15.279014          -0.000005
          200              O       5.372623       0.307653       2.521059      -0.521163      34.368272 0.49087836E+03  0.11512574E+05                                 8.315949                            6.817116       0.380381       2.177066                    0.997908      26.903573      69.405401       0.735612       0.355025      -1.144402       0.004887       0.005427       0.038429       0.039117       0.039889      -0.016275       0.018447       0.034544       0.172228      -0.076603       0.014520       0.062082              9.342220       5.387803      -0.562653      -0.383681       6.774650      -0.488877      15.864206          -0.000005
          201              O       0.201716       5.395655      11.469304      -0.480091      34.360614 0.44931162E+03  0.10321754E+05                                 8.348851                            6.519469       0.203414       2.135057                    0.997494      26.135982      67.039539       0.751609       0.354738      -1.143016      -0.005195       0.010998       0.031425       0.033697      -0.051888      -0.020863      -0.015946       0.055825       0.176507      -0.092294       0.026946       0.065347              9.668738       5.149735       0.532957      -0.833029       6.267561       0.666112      17.588919          -0.000006
          202              O       1.357703       7.706501      12.130704      -0.526864      37.808581 0.51531370E+03  0.12208589E+05                                 8.893155                            6.995417       0.395322       2.188204                    0.997349      26.808438      69.052677       0.725981       0.356112      -1.145845      -0.009743      -0.016852       0.034355       0.039487      -0.047186      -0.030162      -0.059519       0.076113       0.104279      -0.108965       0.043157       0.065808             10.238114       6.893252       1.652827      -3.041844       8.429507      -4.383830      15.391583          -0.000008
          203              O      -0.024568       4.887958      13.615066      -0.505391      36.521277 0.49588152E+03  0.11648994E+05                                 8.688216                            6.846627       0.284612       2.154756                    0.997780      26.550982      68.351673       0.735511       0.354492      -1.145857       0.006198       0.019614      -0.023244       0.031039      -0.049484      -0.022680      -0.050516       0.047364       0.141207      -0.099035       0.029988       0.069047             10.089098       6.212453       1.288365      -2.434049       8.775833      -4.427874      15.279008          -0.000005
          204              O       1.092627       7.205703      14.308441      -0.521163      34.368247 0.49087799E+03  0.11512562E+05                                 8.315945                            6.817113       0.380381       2.177066                    0.997908      26.903566      69.405372       0.735612       0.355025      -1.144402      -0.004887       0.005427      -0.038429       0.039117      -0.039889      -0.016275      -0.018447       0.034544       0.172228      -0.076603       0.014520       0.062082              9.342214       5.387800       0.562653      -0.383682       6.774647       0.488877      15.864195          -0.000005
          205              O      12.728784       1.502395       3.054554      -0.480092      34.360642 0.44931204E+03  0.10321766E+05                                 8.348856                            6.519473       0.203413       2.135057                    0.997494      26.135991      67.039576       0.751609       0.354738      -1.143016       0.005195      -0.010998       0.031425       0.033697      -0.051888       0.020863       0.015946       0.055825       0.176508      -0.092294       0.026946       0.065347              9.668745       5.149738       0.532957       0.833030       6.267565      -0.666113      17.588931          -0.000006
          206              O      11.572798      12.987649       3.715954      -0.526864      37.808587 0.51531374E+03  0.12208590E+05                                 8.893155                            6.995417       0.395321       2.188203                    0.997349      26.808442      69.052690       0.725981       0.356112      -1.145845       0.009743       0.016852       0.034355       0.039487      -0.047186       0.030162       0.059520       0.076113       0.104279      -0.108965       0.043157       0.065808             10.238115       6.893248       1.652825       3.041839       8.429509       4.383833      15.391586          -0.000008
          207              O       0.024568       2.010092       5.200316      -0.505391      36.521293 0.49588176E+03  0.11649002E+05                                 8.688218                            6.846628       0.284611       2.154755                    0.997780      26.550987      68.351692       0.735510       0.354492      -1.145857      -0.006198      -0.019614      -0.023244       0.031039      -0.049484       0.022680       0.050516       0.047365       0.141207      -0.099035       0.029988       0.069047             10.089101       6.212454       1.288366       2.434050       8.775835       4.427875      15.279014          -0.000005
          208              O      11.837873      13.488447       5.893691      -0.521163      34.368259 0.49087815E+03  0.11512567E+05                                 8.315946                            6.817114       0.380381       2.177066                    0.997908      26.903570      69.405385       0.735612       0.355025      -1.144402       0.004886      -0.005427      -0.038429       0.039117      -0.039889       0.016275       0.018447       0.034544       0.172228      -0.076603       0.014520       0.062082              9.342216       5.387801       0.562653       0.383681       6.774648      -0.488877      15.864200          -0.000005

******************************************************
Auxiliary information for the entire system
The total spin magnetic moment of the unit cell is   -0.000535
The total net atomic charge of the unit cell is   0.000004
Accuracy of reproducing the electrostatic potential in the unit cell:
  The inner radius (bohr) =    5.0000
  The outer radius (bohr) =   12.0000
  Valid grid points have density less than (e/(bohr^3)) =    0.0001
  The number of valid grid points were=        46056
  The rms potential error without charges in kcal/mol is=      5.04417
  The rms potential error with partial charges in kcal/mol is=      1.18192
  The RRMSE value at monopole order=      0.23431
  The rms potential error with partial charges and cloud penetration in kcal/mol is=      1.18871
  The RRMSE value at monopole order with cloud penetration is=      0.23566
  The rms potential error with partial charges and atomic dipoles in kcal/mol is=      1.34675
  The RRMSE value at dipole order=      0.26699
  The rms potential error with partial charges, atomic dipoles and cloud penetration in kcal/mol is=      1.35352
  The RRMSE value at dipole order with cloud penetration=      0.26833

******************************************************
The electron densities and ab initio electrostatic potential were computed in VASP using the PBE functional and
projector augmented wave method. See the main text of the journal article for a description of computational details.
The atomic charges, dipoles, and quadrupoles were computed with the DDEC6 method as described in
(a) T. A. Manz and N. Gabaldon Limas, RSC Adv. 6 (2016) 47771-47801 DOI: 10.1039/c6ra04656h
(b) N. Gabaldon Limas and T. A. Manz, RSC Adv. 8 (2018) 2678-2707 DOI: 10.1039/c7ra11829e.
For each atom in the material, the electron cloud parameters were fit to the spherically averaged atom-in-material
electron density using radial positions for which this density was between 10^-4 and 10^-2 electrons per cubic bohr.
The polarizabilities, dispersion coefficients, and quantum Drude oscillator (QDO) parameters were fit using the MCLF method.
The magnetic structure of the system was optimized in VASP from the default ferromagnetic initial guess using spin polarization.
The atomic spin moments (ASMs) were computed on this optimized magnetic structure using the DDEC6 partition as inputs
to the method of T. A. Manz and D. S. Sholl, J. Chem. Theory Comput. 7 (2011) 4146-4164 DOI: 10.1021/ct200539n.
The RMSE and RRMSE were computed using a uniform grid with Ewald summation.
