# Supplementary material for: A collection of forcefield precursors for metal–organic frameworks
Source: RSC Adv. 2019 Nov 13;9(63):36492–507. doi: 10.1039/c9ra07327b (PMC9075174; doi:10.1039/c9ra07327b)
Supplement: RA-009-C9RA07327B-s5963 [file RA-009-C9RA07327B-s5963.xyz]

  208
jmolscript: load "" {1 1 1} spacegroup "x,y,z" unitcell [{     12.963900     0.000000     0.000000 }, {      0.000000    13.803400     0.000000 }, {      0.000000     0.000000    16.831800 }]
Zn    12.654581     5.623643     9.695622     0.717478
Zn    12.009887     6.598163    15.213422     0.717780
Zn     0.309319     1.278057     1.279722     0.717479
Zn     0.954013     0.303537     6.797522     0.717780
Zn     6.172631     8.179757    15.552078     0.717478
Zn     5.527937     7.205237    10.034278     0.717780
Zn     6.791269    12.525343     7.136178     0.717478
Zn     7.435963    13.499863     1.618378     0.717780
Zn     0.309319     8.179757     7.136178     0.717478
Zn     0.954013     7.205237     1.618378     0.717780
Zn    12.654581    12.525343    15.552078     0.717478
Zn    12.009887    13.499863    10.034278     0.717780
Zn     6.791269     5.623643     1.279722     0.717478
Zn     7.435963     6.598163     6.797522     0.717780
Zn     6.172631     1.278057     9.695622     0.717478
Zn     5.527937     0.303537    15.213422     0.717780
H     12.315705     2.650253    10.849778     0.098278
H      9.735889     4.886404     8.473128     0.104033
H      0.790798     3.354226     6.210934     0.341487
H      0.751906     4.555122     6.909454     0.346510
H      9.411791     8.530501     5.453503     0.329308
H     10.863748     9.110244     5.823803     0.327929
H      0.648195     4.251447     2.433878     0.098278
H      3.228011     2.015296     0.057228     0.104034
H     12.173102     3.547474    14.626834     0.341487
H     12.211994     2.346578    15.325354     0.346510
H      3.552109    12.174599    13.869403     0.329308
H      2.100152    11.594856    14.239703     0.327929
H      5.833755    11.153147    14.397922     0.098278
H      3.253939     8.916996    16.774572     0.104034
H      7.272748    10.449174     2.204966     0.341486
H      7.233856     9.248278     1.506446     0.346510
H      2.929841     5.272899     2.962397     0.329308
H      4.381798     4.693156     2.592097     0.327930
H      7.130145     9.551953     5.982022     0.098278
H      9.709961    11.788104     8.358672     0.104034
H      5.691152    10.255926    10.620866     0.341486
H      5.730044    11.456822     9.922346     0.346510
H     10.034059     1.628801    11.378297     0.329308
H      8.582102     2.208544    11.007997     0.327929
H      0.648195    11.153147     5.982022     0.098278
H      3.228011     8.916996     8.358672     0.104033
H     12.173102    10.449174    10.620866     0.341487
H     12.211994     9.248278     9.922346     0.346510
H      3.552109     5.272899    11.378297     0.329308
H      2.100152     4.693156    11.007997     0.327929
H     12.315705     9.551953    14.397922     0.098278
H      9.735889    11.788104    16.774572     0.104034
H      0.790798    10.255926     2.204966     0.341487
H      0.751906    11.456822     1.506446     0.346510
H      9.411791     1.628801     2.962397     0.329308
H     10.863748     2.208544     2.592097     0.327929
H      7.130145     2.650253     2.433878     0.098278
H      9.709961     4.886404     0.057228     0.104034
H      5.691152     3.354226    14.626834     0.341487
H      5.730044     4.555122    15.325354     0.346510
H     10.034059     8.530501    13.869403     0.329308
H      8.582102     9.110244    14.239703     0.327929
H      5.833755     4.251447    10.849778     0.098278
H      3.253939     2.015296     8.473128     0.104034
H      7.272748     3.547474     6.210934     0.341486
H      7.233856     2.346578     6.909454     0.346510
H      2.929841    12.174599     5.453503     0.329308
H      4.381798    11.594856     5.823803     0.327930
C     12.603504     5.655529    12.557533     0.480471
C     11.961791     6.998186    12.161312     0.476028
C      0.361693     3.041717     8.078086     0.554668
C     12.589243     2.597800    10.000277     0.154758
C     10.343896     7.563021     6.911642     0.547066
C     10.084618     5.782934     8.028264     0.161036
C      0.360396     1.246171     4.141633     0.480471
C      1.002109    13.706914     3.745412     0.476028
C     12.602207     3.859983    16.493986     0.554668
C      0.374657     4.303900     1.584377     0.154758
C      2.620004    13.142079    15.327542     0.547066
C      2.879282     1.118766    16.444164     0.161036
C      6.121554     8.147871    12.690167     0.480471
C      5.479841     6.805214    13.086388     0.476027
C      6.843643    10.761683     0.337814     0.554668
C      6.107293    11.205600    15.247423     0.154758
C      3.861946     6.240379     1.504258     0.547066
C      3.602668     8.020466     0.387636     0.161036
C      6.842346    12.557229     4.274267     0.480471
C      7.484059     0.096486     4.670488     0.476027
C      6.120257     9.943417     8.753714     0.554669
C      6.856607     9.499500     6.831523     0.154758
C      9.101954     0.661321     9.920158     0.547066
C      9.361232    12.684634     8.803536     0.161036
C      0.360396     8.147871     4.274267     0.480471
C      1.002109     6.805214     4.670488     0.476027
C     12.602207    10.761683     8.753714     0.554668
C      0.374657    11.205600     6.831523     0.154758
C      2.620004     6.240379     9.920158     0.547065
C      2.879282     8.020466     8.803536     0.161036
C     12.603504    12.557229    12.690167     0.480471
C     11.961791     0.096486    13.086388     0.476027
C      0.361693     9.943417     0.337814     0.554668
C     12.589243     9.499500    15.247423     0.154758
C     10.343896     0.661321     1.504258     0.547065
C     10.084618    12.684634     0.387636     0.161036
C      6.842346     5.655529     4.141633     0.480471
C      7.484059     6.998186     3.745412     0.476027
C      6.120257     3.041717    16.493986     0.554669
C      6.856607     2.597800     1.584377     0.154758
C      9.101954     7.563021    15.327542     0.547066
C      9.361232     5.782934    16.444164     0.161036
C      6.121554     1.246171    12.557533     0.480471
C      5.479841    13.706914    12.161312     0.476027
C      6.843643     3.859983     8.078086     0.554668
C      6.107293     4.303900    10.000277     0.154758
C      3.861946    13.142079     6.911642     0.547065
C      3.602668     1.118766     8.028264     0.161036
N     12.899340     3.635954     9.209519    -0.419170
N     12.796147     1.436244     9.434561    -0.203319
N      0.323579     1.710931     8.163928    -0.333022
N      0.862099     3.714633     7.012801    -0.746803
N     11.316318     6.165013     8.263236    -0.199400
N     11.496257     7.338578     7.536270    -0.322825
N      9.419310     6.606169     7.189367    -0.419006
N     10.098878     8.649210     6.133508    -0.690320
N      0.064560     3.265746     0.793619    -0.419170
N      0.167753     5.465456     1.018661    -0.203319
N     12.640321     5.190769    16.579828    -0.333021
N     12.101801     3.187067    15.428701    -0.746803
N      1.647582     0.736687    16.679136    -0.199400
N      1.467643    13.366522    15.952170    -0.322825
N      3.544590     0.295531    15.605267    -0.419006
N      2.865022    12.055890    14.549408    -0.690319
N      6.417390    10.167446    16.038181    -0.419170
N      6.314197    12.367156    15.813139    -0.203320
N      6.805529    12.092469     0.251972    -0.333022
N      7.344049    10.088767     1.403099    -0.746803
N      4.834368     7.638387     0.152664    -0.199400
N      5.014307     6.464822     0.879630    -0.322825
N      2.937360     7.197231     1.226533    -0.419006
N      3.616928     5.154190     2.282392    -0.690320
N      6.546510    10.537654     7.622281    -0.419170
N      6.649703     8.337944     7.397239    -0.203320
N      6.158371     8.612631     8.667872    -0.333022
N      5.619851    10.616333     9.818999    -0.746804
N      8.129532    13.066713     8.568564    -0.199400
N      7.949593     0.436878     9.295530    -0.322825
N     10.026540    13.507869     9.642433    -0.419006
N      9.346972     1.747510    10.698292    -0.690320
N      0.064560    10.167446     7.622281    -0.419170
N      0.167753    12.367156     7.397239    -0.203319
N     12.640321    12.092469     8.667872    -0.333021
N     12.101801    10.088767     9.818999    -0.746803
N      1.647582     7.638387     8.568564    -0.199401
N      1.467643     6.464822     9.295530    -0.322825
N      3.544590     7.197231     9.642433    -0.419005
N      2.865022     5.154190    10.698292    -0.690319
N     12.899340    10.537654    16.038181    -0.419170
N     12.796147     8.337944    15.813139    -0.203319
N      0.323579     8.612631     0.251972    -0.333022
N      0.862099    10.616333     1.403099    -0.746803
N     11.316318    13.066713     0.152664    -0.199401
N     11.496257     0.436878     0.879630    -0.322825
N      9.419310    13.507869     1.226533    -0.419005
N     10.098878     1.747510     2.282392    -0.690319
N      6.546510     3.635954     0.793619    -0.419170
N      6.649703     1.436244     1.018661    -0.203319
N      6.158371     1.710931    16.579828    -0.333022
N      5.619851     3.714633    15.428701    -0.746803
N      8.129532     6.165013    16.679136    -0.199400
N      7.949593     7.338578    15.952170    -0.322825
N     10.026540     6.606169    15.605267    -0.419006
N      9.346972     8.649210    14.549408    -0.690320
N      6.417390     3.265746     9.209519    -0.419170
N      6.314197     5.465456     9.434561    -0.203319
N      6.805529     5.190769     8.163928    -0.333022
N      7.344049     3.187067     7.012801    -0.746803
N      4.834368     0.736687     8.263236    -0.199400
N      5.014307    13.366522     7.536270    -0.322825
N      2.937360     0.295531     7.189367    -0.419005
N      3.616928    12.055890     6.133508    -0.690320
O      0.008945     4.902692    11.636497    -0.498179
O     11.875710     7.220835    10.933769    -0.513328
O     11.592968     7.716377    13.106586    -0.526760
O     12.736772     5.402513    13.776323    -0.484698
O     -0.008945     1.999008     3.220597    -0.498179
O      1.088190    13.484265     2.517869    -0.513329
O      1.370932    12.988723     4.690686    -0.526760
O      0.227128     1.499187     5.360423    -0.484698
O      6.490895     8.900708    13.611203    -0.498179
O      5.393760     6.582565    14.313931    -0.513328
O      5.111018     6.087023    12.141114    -0.526759
O      6.254822     8.400887    11.471377    -0.484698
O      6.473005    11.804392     5.195303    -0.498179
O      7.570140     0.319135     5.898031    -0.513328
O      7.852882     0.814677     3.725214    -0.526760
O      6.709078    12.304213     3.055477    -0.484698
O     -0.008945     8.900708     5.195303    -0.498179
O      1.088190     6.582565     5.898031    -0.513328
O      1.370932     6.087023     3.725214    -0.526760
O      0.227128     8.400887     3.055477    -0.484698
O      0.008945    11.804392    13.611203    -0.498179
O     11.875710     0.319135    14.313931    -0.513329
O     11.592968     0.814677    12.141114    -0.526760
O     12.736772    12.304213    11.471377    -0.484698
O      6.473005     4.902692     3.220597    -0.498179
O      7.570140     7.220835     2.517869    -0.513329
O      7.852882     7.716377     4.690686    -0.526760
O      6.709078     5.402513     5.360423    -0.484698
O      6.490895     1.999008    11.636497    -0.498179
O      5.393760    13.484265    10.933769    -0.513328
O      5.111018    12.988723    13.106586    -0.526759
O      6.254822     1.499187    13.776323    -0.484698

The following XYZ coordinates are in angstroms. Other properties are in atomic units.
The sperically averaged electron density of each atom fit to a function of the form exp(a - br)
eigen_1, eigen_2 and eigen_3 are the three eigenvalues of traceless quadrupole moment tensor
  atom number  atomic symbol              X              Y              Z     net charge C6 coefficient C8 coefficient C10 coefficient fluctuating dipole atomic polarizability isotropic forcefield polarizability              a              b squared Pearson coefficient          <r^3>          <r^4>         wp_QDO          m_QDO          q_QDO       dipole_x       dipole_y       dipole_z         dipole            Qxy            Qxz            Qyz     Q(x^2-y^2)  Q(3z^2 - R^2)        eigen_1        eigen_2        eigen_3 static polarizability      alpha(xx)      alpha(xy)      alpha(xz)      alpha(yy)      alpha(yz)      alpha(zz) atomic spin moment
            1             Zn      12.654581       5.623643       9.695622       0.717478     102.522964 0.20703834E+04  0.67460384E+05                                17.648436                           14.741696       0.558786       2.011934                    0.995366      49.111117     134.947371       0.477565       0.393618      -1.150387      -0.025381       0.008643       0.060223       0.065922       0.012123      -0.048742      -0.050213      -0.016558      -0.050525      -0.070840      -0.004096       0.074937             20.274474      18.822688      -0.456167       2.734677      20.468001       2.272887      21.532733          -0.000001
            2             Zn      12.009887       6.598163      15.213422       0.717780     102.798524 0.21311862E+04  0.69951574E+05                                17.693731                           14.996363       0.526575       1.996090                    0.995897      49.496852     136.542186       0.471572       0.395714      -1.148767       0.007072      -0.024471      -0.054593       0.060244      -0.024680      -0.008708       0.001922      -0.014299       0.042101      -0.033435       0.009717       0.023718             19.977181      19.072080      -0.304809      -0.482694      20.188006       1.132284      20.671457          -0.000005
            3             Zn       0.309319       1.278057       1.279722       0.717479     102.522958 0.20703832E+04  0.67460377E+05                                17.648435                           14.741695       0.558786       2.011934                    0.995366      49.111116     134.947366       0.477565       0.393618      -1.150387       0.025381      -0.008643       0.060223       0.065922       0.012123       0.048742       0.050213      -0.016558      -0.050525      -0.070840      -0.004096       0.074937             20.274473      18.822687      -0.456167      -2.734676      20.468001      -2.272889      21.532732          -0.000001
            4             Zn       0.954013       0.303537       6.797522       0.717780     102.798525 0.21311863E+04  0.69951577E+05                                17.693731                           14.996364       0.526575       1.996090                    0.995897      49.496853     136.542188       0.471572       0.395714      -1.148767      -0.007072       0.024471      -0.054593       0.060244      -0.024680       0.008708      -0.001922      -0.014299       0.042101      -0.033435       0.009717       0.023718             19.977181      19.072079      -0.304809       0.482693      20.188006      -1.132283      20.671457          -0.000005
            5             Zn       6.172631       8.179757      15.552078       0.717478     102.522953 0.20703831E+04  0.67460371E+05                                17.648435                           14.741695       0.558786       2.011934                    0.995366      49.111113     134.947358       0.477565       0.393618      -1.150387      -0.025381      -0.008643      -0.060223       0.065922      -0.012123       0.048742      -0.050213      -0.016558      -0.050525      -0.070841      -0.004096       0.074937             20.274474      18.822686       0.456167      -2.734677      20.468001       2.272888      21.532733          -0.000001
            6             Zn       5.527937       7.205237      10.034278       0.717780     102.798545 0.21311867E+04  0.69951592E+05                                17.693734                           14.996365       0.526575       1.996090                    0.995897      49.496856     136.542205       0.471572       0.395714      -1.148767       0.007071       0.024472       0.054593       0.060244       0.024680       0.008708       0.001922      -0.014299       0.042101      -0.033435       0.009717       0.023718             19.977185      19.072083       0.304809       0.482694      20.188010       1.132285      20.671462          -0.000005
            7             Zn       6.791269      12.525343       7.136178       0.717478     102.522946 0.20703829E+04  0.67460364E+05                                17.648434                           14.741694       0.558786       2.011934                    0.995366      49.111112     134.947351       0.477565       0.393618      -1.150387       0.025381       0.008643      -0.060223       0.065922      -0.012123      -0.048742       0.050213      -0.016558      -0.050525      -0.070841      -0.004096       0.074937             20.274472      18.822685       0.456167       2.734677      20.468000      -2.272887      21.532731          -0.000001
            8             Zn       7.435963      13.499863       1.618378       0.717780     102.798535 0.21311864E+04  0.69951580E+05                                17.693733                           14.996364       0.526575       1.996090                    0.995897      49.496853     136.542194       0.471572       0.395714      -1.148767      -0.007071      -0.024472       0.054593       0.060244       0.024680      -0.008708      -0.001922      -0.014299       0.042101      -0.033435       0.009717       0.023718             19.977184      19.072082       0.304809      -0.482694      20.188010      -1.132286      20.671460          -0.000005
            9             Zn       0.309319       8.179757       7.136178       0.717478     102.522965 0.20703834E+04  0.67460383E+05                                17.648437                           14.741696       0.558786       2.011934                    0.995366      49.111116     134.947371       0.477565       0.393618      -1.150387       0.025381      -0.008643      -0.060223       0.065922       0.012123      -0.048742      -0.050213      -0.016558      -0.050525      -0.070840      -0.004096       0.074937             20.274475      18.822689      -0.456167       2.734677      20.468002       2.272888      21.532735          -0.000001
           10             Zn       0.954013       7.205237       1.618378       0.717780     102.798523 0.21311862E+04  0.69951571E+05                                17.693731                           14.996363       0.526575       1.996090                    0.995897      49.496852     136.542183       0.471572       0.395714      -1.148767      -0.007072       0.024471       0.054593       0.060244      -0.024680      -0.008708       0.001922      -0.014299       0.042101      -0.033435       0.009717       0.023718             19.977181      19.072080      -0.304809      -0.482694      20.188005       1.132284      20.671457          -0.000005
           11             Zn      12.654581      12.525343      15.552078       0.717478     102.522966 0.20703834E+04  0.67460386E+05                                17.648437                           14.741697       0.558786       2.011934                    0.995366      49.111117     134.947374       0.477565       0.393618      -1.150387      -0.025381       0.008643      -0.060223       0.065922       0.012123       0.048742       0.050213      -0.016558      -0.050525      -0.070840      -0.004096       0.074937             20.274475      18.822689      -0.456167      -2.734677      20.468002      -2.272889      21.532735          -0.000001
           12             Zn      12.009887      13.499863      10.034278       0.717780     102.798519 0.21311861E+04  0.69951568E+05                                17.693730                           14.996362       0.526575       1.996090                    0.995897      49.496851     136.542179       0.471572       0.395714      -1.148767       0.007072      -0.024471       0.054593       0.060244      -0.024680       0.008708      -0.001922      -0.014299       0.042101      -0.033435       0.009717       0.023718             19.977180      19.072078      -0.304809       0.482694      20.188006      -1.132284      20.671457          -0.000005
           13             Zn       6.791269       5.623643       1.279722       0.717478     102.522973 0.20703835E+04  0.67460389E+05                                17.648437                           14.741696       0.558786       2.011934                    0.995366      49.111119     134.947378       0.477565       0.393618      -1.150387       0.025381       0.008643       0.060223       0.065922      -0.012123       0.048742      -0.050213      -0.016558      -0.050525      -0.070841      -0.004096       0.074937             20.274476      18.822689       0.456167      -2.734678      20.468004       2.272888      21.532736          -0.000001
           14             Zn       7.435963       6.598163       6.797522       0.717780     102.798537 0.21311864E+04  0.69951582E+05                                17.693733                           14.996364       0.526575       1.996090                    0.995897      49.496853     136.542196       0.471572       0.395714      -1.148767      -0.007071      -0.024472      -0.054593       0.060244       0.024680       0.008708       0.001922      -0.014299       0.042101      -0.033435       0.009717       0.023718             19.977184      19.072083       0.304808       0.482694      20.188009       1.132285      20.671461          -0.000005
           15             Zn       6.172631       1.278057       9.695622       0.717478     102.522964 0.20703834E+04  0.67460383E+05                                17.648436                           14.741696       0.558786       2.011934                    0.995366      49.111117     134.947371       0.477565       0.393618      -1.150387      -0.025381      -0.008643       0.060223       0.065922      -0.012123      -0.048742       0.050213      -0.016558      -0.050525      -0.070841      -0.004096       0.074937             20.274475      18.822687       0.456167       2.734677      20.468003      -2.272888      21.532734          -0.000001
           16             Zn       5.527937       0.303537      15.213422       0.717780     102.798532 0.21311863E+04  0.69951576E+05                                17.693732                           14.996364       0.526575       1.996090                    0.995897      49.496852     136.542189       0.471572       0.395714      -1.148767       0.007071       0.024471      -0.054593       0.060244       0.024680      -0.008708      -0.001922      -0.014299       0.042101      -0.033435       0.009717       0.023718             19.977183      19.072081       0.304808      -0.482694      20.188009      -1.132286      20.671459          -0.000005
           17              H      12.315705       2.650253      10.849778       0.098278       1.099062 0.75820588E+01  0.73717589E+02                                 1.763726                            1.612604      -1.297936       2.260802                    0.995287       3.675560      10.365748       0.489804       1.286173      -0.705401      -0.011814       0.002420       0.047093       0.048613      -0.003037      -0.009600       0.001127      -0.008252       0.028780      -0.013442      -0.000572       0.014014              1.824404       1.502493       0.074409      -0.361567       1.568731       0.026837       2.401989          -0.000001
           18              H       9.735889       4.886404       8.473128       0.104033       1.548973 0.12109494E+02  0.13140741E+03                                 2.181670                            2.008181      -1.303073       2.246102                    0.992646       3.999597      11.639684       0.451961       1.248852      -0.715745      -0.015998      -0.057310       0.029405       0.066371       0.006616       0.001587      -0.017891      -0.008053      -0.021393      -0.020404      -0.000214       0.020618              2.249378       2.107512       0.538661      -0.185637       2.804997      -0.533021       1.835625           0.000000
           19              H       0.790798       3.354226       6.210934       0.341487       0.550052 0.34166062E+01  0.27803888E+02                                 1.231408                            1.176861      -1.132439       2.468738                    0.999871       2.568481       7.105789       0.495118       1.520151      -0.662239       0.001235       0.001035      -0.022048       0.022107       0.000160      -0.006601      -0.010973      -0.021498       0.044266      -0.019591      -0.002655       0.022245              1.252637       0.980561       0.005661      -0.013940       1.245813       0.236734       1.531538          -0.000001
           20              H       0.751906       4.555122       6.909454       0.346510       0.499859 0.29678522E+01  0.23446764E+02                                 1.174721                            1.111330      -1.297947       2.389407                    0.999251       2.589008       7.186763       0.496810       1.560541      -0.654259      -0.001047       0.016814      -0.004772       0.017509      -0.002919      -0.003455       0.003108      -0.017838       0.041669      -0.016616       0.001431       0.015185              1.206164       0.950786      -0.003791      -0.015579       1.604440      -0.087263       1.063265           0.000000
           21              H       9.411791       8.530501       5.453503       0.329308       0.757853 0.49445297E+01  0.43739925E+02                                 1.460138                            1.360612      -1.566543       2.218305                    0.996707       2.912364       8.158231       0.493149       1.404025      -0.681605      -0.014137       0.003146      -0.013939       0.020101       0.006301      -0.001760      -0.017755      -0.009597      -0.004054      -0.016630      -0.004914       0.021544              1.514054       1.817272       0.068884       0.450721       1.206624       0.025653       1.518265           0.000000
           22              H      10.863748       9.110244       5.823803       0.327929       0.709312 0.46947147E+01  0.40992813E+02                                 1.406037                            1.336792      -1.444878       2.295025                    0.997163       2.762811       7.687599       0.491426       1.427413      -0.678836       0.015777       0.018133      -0.009812       0.025962       0.004540       0.011321      -0.018304      -0.005976       0.005810      -0.023092       0.001768       0.021325              1.434914       1.705810       0.293580      -0.150833       1.376671      -0.111656       1.222260           0.000001
           23              H       0.648195       4.251447       2.433878       0.098278       1.099062 0.75820558E+01  0.73717549E+02                                 1.763725                            1.612603      -1.297936       2.260802                    0.995287       3.675559      10.365743       0.489805       1.286173      -0.705401       0.011814      -0.002420       0.047094       0.048613      -0.003037       0.009600      -0.001127      -0.008252       0.028780      -0.013442      -0.000572       0.014014              1.824404       1.502493       0.074409       0.361567       1.568731      -0.026837       2.401988          -0.000001
           24              H       3.228011       2.015296       0.057228       0.104034       1.548972 0.12109490E+02  0.13140735E+03                                 2.181669                            2.008180      -1.303073       2.246102                    0.992646       3.999596      11.639678       0.451962       1.248851      -0.715745       0.015998       0.057310       0.029405       0.066371       0.006616      -0.001587       0.017891      -0.008053      -0.021392      -0.020404      -0.000214       0.020618              2.249377       2.107511       0.538661       0.185637       2.804995       0.533021       1.835624           0.000000
           25              H      12.173102       3.547474      14.626834       0.341487       0.550052 0.34166051E+01  0.27803880E+02                                 1.231408                            1.176861      -1.132440       2.468738                    0.999871       2.568481       7.105791       0.495118       1.520152      -0.662239      -0.001235      -0.001035      -0.022048       0.022107       0.000160       0.006601       0.010973      -0.021498       0.044266      -0.019591      -0.002655       0.022245              1.252637       0.980561       0.005661       0.013940       1.245813      -0.236734       1.531538          -0.000001
           26              H      12.211994       2.346578      15.325354       0.346510       0.499859 0.29678510E+01  0.23446754E+02                                 1.174722                            1.111330      -1.297947       2.389407                    0.999251       2.589008       7.186765       0.496809       1.560543      -0.654258       0.001047      -0.016814      -0.004772       0.017509      -0.002919       0.003455      -0.003108      -0.017838       0.041669      -0.016616       0.001431       0.015185              1.206164       0.950787      -0.003791       0.015579       1.604441       0.087263       1.063265           0.000000
           27              H       3.552109      12.174599      13.869403       0.329308       0.757853 0.49445260E+01  0.43739885E+02                                 1.460138                            1.360612      -1.566543       2.218305                    0.996707       2.912363       8.158228       0.493149       1.404025      -0.681605       0.014137      -0.003146      -0.013939       0.020101       0.006301       0.001760       0.017755      -0.009597      -0.004054      -0.016630      -0.004914       0.021544              1.514053       1.817271       0.068884      -0.450721       1.206624      -0.025653       1.518264           0.000000
           28              H       2.100152      11.594856      14.239703       0.327929       0.709312 0.46947115E+01  0.40992782E+02                                 1.406038                            1.336792      -1.444878       2.295026                    0.997163       2.762810       7.687598       0.491425       1.427414      -0.678835      -0.015777      -0.018133      -0.009812       0.025962       0.004540      -0.011321       0.018304      -0.005976       0.005810      -0.023092       0.001768       0.021325              1.434914       1.705810       0.293580       0.150833       1.376671       0.111656       1.222260           0.000001
           29              H       5.833755      11.153147      14.397922       0.098278       1.099061 0.75820551E+01  0.73717547E+02                                 1.763726                            1.612604      -1.297936       2.260802                    0.995287       3.675559      10.365746       0.489804       1.286174      -0.705401      -0.011814      -0.002420      -0.047094       0.048613       0.003037       0.009600       0.001127      -0.008252       0.028780      -0.013442      -0.000572       0.014014              1.824404       1.502493      -0.074409       0.361567       1.568731       0.026837       2.401989          -0.000001
           30              H       3.253939       8.916996      16.774572       0.104034       1.548972 0.12109489E+02  0.13140735E+03                                 2.181669                            2.008180      -1.303073       2.246102                    0.992646       3.999596      11.639680       0.451961       1.248852      -0.715745      -0.015998       0.057310      -0.029405       0.066371      -0.006616      -0.001587      -0.017891      -0.008053      -0.021393      -0.020404      -0.000214       0.020618              2.249377       2.107511      -0.538661       0.185637       2.804996      -0.533021       1.835625           0.000000
           31              H       7.272748      10.449174       2.204966       0.341486       0.550052 0.34166063E+01  0.27803894E+02                                 1.231409                            1.176862      -1.132440       2.468738                    0.999871       2.568482       7.105796       0.495117       1.520154      -0.662239       0.001235      -0.001035       0.022048       0.022107      -0.000160       0.006601      -0.010973      -0.021498       0.044266      -0.019591      -0.002655       0.022245              1.252638       0.980561      -0.005661       0.013940       1.245814       0.236735       1.531539          -0.000001
           32              H       7.233856       9.248278       1.506446       0.346510       0.499859 0.29678504E+01  0.23446749E+02                                 1.174722                            1.111331      -1.297947       2.389407                    0.999251       2.589008       7.186766       0.496809       1.560543      -0.654258      -0.001047      -0.016814       0.004772       0.017509       0.002919       0.003455       0.003108      -0.017838       0.041669      -0.016616       0.001431       0.015185              1.206164       0.950787       0.003791       0.015579       1.604441      -0.087263       1.063265           0.000000
           33              H       2.929841       5.272899       2.962397       0.329308       0.757853 0.49445279E+01  0.43739907E+02                                 1.460138                            1.360612      -1.566543       2.218305                    0.996707       2.912364       8.158232       0.493149       1.404026      -0.681605      -0.014137      -0.003146       0.013939       0.020101      -0.006301       0.001760      -0.017755      -0.009597      -0.004054      -0.016630      -0.004914       0.021544              1.514054       1.817272      -0.068884      -0.450721       1.206624       0.025653       1.518265           0.000000
           34              H       4.381798       4.693156       2.592097       0.327930       0.709312 0.46947111E+01  0.40992774E+02                                 1.406037                            1.336791      -1.444877       2.295026                    0.997163       2.762810       7.687595       0.491426       1.427412      -0.678836       0.015777      -0.018133       0.009812       0.025962      -0.004540      -0.011321      -0.018304      -0.005976       0.005810      -0.023092       0.001768       0.021325              1.434913       1.705809      -0.293579       0.150833       1.376670      -0.111656       1.222260           0.000001
           35              H       7.130145       9.551953       5.982022       0.098278       1.099061 0.75820551E+01  0.73717547E+02                                 1.763726                            1.612604      -1.297935       2.260802                    0.995287       3.675559      10.365746       0.489804       1.286174      -0.705401       0.011814       0.002420      -0.047094       0.048613       0.003037      -0.009600      -0.001127      -0.008252       0.028780      -0.013442      -0.000572       0.014014              1.824404       1.502493      -0.074409      -0.361567       1.568731      -0.026837       2.401989          -0.000001
           36              H       9.709961      11.788104       8.358672       0.104034       1.548972 0.12109489E+02  0.13140733E+03                                 2.181668                            2.008180      -1.303073       2.246102                    0.992646       3.999596      11.639677       0.451962       1.248851      -0.715745       0.015998      -0.057310      -0.029405       0.066371      -0.006616       0.001587       0.017891      -0.008053      -0.021392      -0.020404      -0.000214       0.020618              2.249376       2.107510      -0.538661      -0.185637       2.804995       0.533021       1.835624           0.000000
           37              H       5.691152      10.255926      10.620866       0.341486       0.550052 0.34166034E+01  0.27803864E+02                                 1.231408                            1.176862      -1.132440       2.468738                    0.999871       2.568481       7.105793       0.495117       1.520154      -0.662238      -0.001235       0.001035       0.022048       0.022107      -0.000160      -0.006601       0.010973      -0.021498       0.044266      -0.019591      -0.002655       0.022245              1.252638       0.980561      -0.005661      -0.013940       1.245814      -0.236735       1.531539          -0.000001
           38              H       5.730044      11.456822       9.922346       0.346510       0.499858 0.29678482E+01  0.23446727E+02                                 1.174721                            1.111330      -1.297946       2.389407                    0.999251       2.589007       7.186762       0.496809       1.560543      -0.654258       0.001047       0.016814       0.004772       0.017509       0.002919      -0.003455      -0.003108      -0.017838       0.041669      -0.016616       0.001431       0.015185              1.206164       0.950786       0.003791      -0.015579       1.604440       0.087263       1.063265           0.000000
           39              H      10.034059       1.628801      11.378297       0.329308       0.757854 0.49445369E+01  0.43740001E+02                                 1.460138                            1.360612      -1.566543       2.218304                    0.996707       2.912366       8.158235       0.493149       1.404024      -0.681605       0.014137       0.003146       0.013939       0.020101      -0.006301      -0.001760       0.017755      -0.009597      -0.004055      -0.016630      -0.004914       0.021544              1.514054       1.817272      -0.068884       0.450721       1.206625      -0.025653       1.518265           0.000000
           40              H       8.582102       2.208544      11.007997       0.327929       0.709312 0.46947112E+01  0.40992777E+02                                 1.406037                            1.336792      -1.444877       2.295026                    0.997163       2.762810       7.687596       0.491426       1.427413      -0.678836      -0.015777       0.018133       0.009812       0.025962      -0.004540       0.011321       0.018304      -0.005976       0.005810      -0.023092       0.001768       0.021325              1.434913       1.705810      -0.293579      -0.150833       1.376671       0.111656       1.222260           0.000001
           41              H       0.648195      11.153147       5.982022       0.098278       1.099062 0.75820593E+01  0.73717597E+02                                 1.763726                            1.612604      -1.297936       2.260801                    0.995287       3.675560      10.365749       0.489804       1.286174      -0.705401       0.011814      -0.002420      -0.047093       0.048613      -0.003037      -0.009600       0.001127      -0.008252       0.028779      -0.013442      -0.000572       0.014014              1.824405       1.502493       0.074409      -0.361567       1.568731       0.026837       2.401989          -0.000001
           42              H       3.228011       8.916996       8.358672       0.104033       1.548973 0.12109498E+02  0.13140746E+03                                 2.181670                            2.008181      -1.303073       2.246102                    0.992646       3.999598      11.639684       0.451962       1.248851      -0.715745       0.015998       0.057310      -0.029405       0.066371       0.006616       0.001587      -0.017891      -0.008053      -0.021393      -0.020404      -0.000214       0.020618              2.249378       2.107512       0.538661      -0.185637       2.804996      -0.533021       1.835625           0.000000
           43              H      12.173102      10.449174      10.620866       0.341487       0.550052 0.34166051E+01  0.27803879E+02                                 1.231408                            1.176861      -1.132440       2.468738                    0.999871       2.568481       7.105791       0.495118       1.520152      -0.662239      -0.001235      -0.001035       0.022048       0.022107       0.000160      -0.006601      -0.010973      -0.021498       0.044266      -0.019591      -0.002655       0.022245              1.252637       0.980561       0.005661      -0.013940       1.245813       0.236734       1.531538          -0.000001
           44              H      12.211994       9.248278       9.922346       0.346510       0.499859 0.29678516E+01  0.23446759E+02                                 1.174722                            1.111330      -1.297946       2.389407                    0.999251       2.589008       7.186764       0.496810       1.560542      -0.654258       0.001047      -0.016814       0.004772       0.017509      -0.002919      -0.003455       0.003108      -0.017838       0.041669      -0.016616       0.001431       0.015185              1.206164       0.950786      -0.003791      -0.015579       1.604441      -0.087263       1.063265           0.000000
           45              H       3.552109       5.272899      11.378297       0.329308       0.757854 0.49445345E+01  0.43739974E+02                                 1.460138                            1.360612      -1.566543       2.218305                    0.996707       2.912365       8.158232       0.493149       1.404024      -0.681605       0.014137      -0.003146       0.013939       0.020101       0.006301      -0.001760      -0.017755      -0.009597      -0.004054      -0.016630      -0.004914       0.021544              1.514054       1.817272       0.068884       0.450721       1.206624       0.025653       1.518265           0.000000
           46              H       2.100152       4.693156      11.007997       0.327929       0.709312 0.46947145E+01  0.40992815E+02                                 1.406038                            1.336792      -1.444878       2.295025                    0.997163       2.762811       7.687602       0.491425       1.427414      -0.678835      -0.015777      -0.018133       0.009812       0.025962       0.004540       0.011321      -0.018304      -0.005976       0.005810      -0.023092       0.001768       0.021325              1.434914       1.705811       0.293580      -0.150833       1.376672      -0.111656       1.222261           0.000001
           47              H      12.315705       9.551953      14.397922       0.098278       1.099062 0.75820558E+01  0.73717549E+02                                 1.763725                            1.612603      -1.297935       2.260802                    0.995287       3.675559      10.365743       0.489805       1.286173      -0.705401      -0.011814       0.002420      -0.047093       0.048613      -0.003037       0.009600      -0.001127      -0.008252       0.028780      -0.013442      -0.000572       0.014014              1.824404       1.502493       0.074409       0.361567       1.568731      -0.026837       2.401988          -0.000001
           48              H       9.735889      11.788104      16.774572       0.104034       1.548973 0.12109495E+02  0.13140742E+03                                 2.181669                            2.008181      -1.303073       2.246102                    0.992646       3.999597      11.639683       0.451961       1.248851      -0.715745      -0.015998      -0.057310      -0.029405       0.066371       0.006616      -0.001587       0.017891      -0.008053      -0.021392      -0.020404      -0.000214       0.020618              2.249377       2.107511       0.538661       0.185637       2.804996       0.533021       1.835625           0.000000
           49              H       0.790798      10.255926       2.204966       0.341487       0.550052 0.34166057E+01  0.27803884E+02                                 1.231408                            1.176861      -1.132440       2.468738                    0.999871       2.568481       7.105790       0.495118       1.520152      -0.662239       0.001235       0.001035       0.022048       0.022107       0.000160       0.006601       0.010973      -0.021498       0.044266      -0.019591      -0.002655       0.022245              1.252637       0.980561       0.005661       0.013940       1.245813      -0.236734       1.531538          -0.000001
           50              H       0.751906      11.456822       1.506446       0.346510       0.499859 0.29678504E+01  0.23446749E+02                                 1.174722                            1.111331      -1.297947       2.389407                    0.999251       2.589008       7.186766       0.496809       1.560543      -0.654258      -0.001047       0.016814       0.004772       0.017509      -0.002919       0.003455      -0.003108      -0.017838       0.041669      -0.016616       0.001431       0.015185              1.206164       0.950787      -0.003791       0.015579       1.604441       0.087263       1.063265           0.000000
           51              H       9.411791       1.628801       2.962397       0.329308       0.757853 0.49445291E+01  0.43739917E+02                                 1.460138                            1.360612      -1.566543       2.218305                    0.996707       2.912364       8.158230       0.493149       1.404025      -0.681605      -0.014137       0.003146       0.013939       0.020101       0.006301       0.001760       0.017755      -0.009597      -0.004054      -0.016630      -0.004914       0.021544              1.514053       1.817271       0.068884      -0.450721       1.206624      -0.025653       1.518265           0.000000
           52              H      10.863748       2.208544       2.592097       0.327929       0.709312 0.46947108E+01  0.40992773E+02                                 1.406037                            1.336792      -1.444877       2.295026                    0.997163       2.762810       7.687597       0.491426       1.427414      -0.678836       0.015777       0.018133       0.009812       0.025962       0.004540      -0.011321       0.018304      -0.005976       0.005810      -0.023092       0.001768       0.021325              1.434914       1.705810       0.293580       0.150833       1.376671       0.111656       1.222260           0.000001
           53              H       7.130145       2.650253       2.433878       0.098278       1.099061 0.75820515E+01  0.73717502E+02                                 1.763725                            1.612603      -1.297935       2.260802                    0.995287       3.675558      10.365742       0.489804       1.286174      -0.705401       0.011814       0.002420       0.047094       0.048613       0.003037       0.009600       0.001127      -0.008252       0.028780      -0.013442      -0.000572       0.014014              1.824404       1.502493      -0.074409       0.361567       1.568731       0.026837       2.401988          -0.000001
           54              H       9.709961       4.886404       0.057228       0.104034       1.548973 0.12109496E+02  0.13140744E+03                                 2.181670                            2.008181      -1.303073       2.246102                    0.992646       3.999597      11.639683       0.451961       1.248851      -0.715745       0.015998      -0.057310       0.029405       0.066371      -0.006616      -0.001587      -0.017891      -0.008053      -0.021392      -0.020404      -0.000214       0.020618              2.249378       2.107512      -0.538661       0.185637       2.804996      -0.533021       1.835625           0.000000
           55              H       5.691152       3.354226      14.626834       0.341487       0.550052 0.34166057E+01  0.27803884E+02                                 1.231408                            1.176861      -1.132440       2.468738                    0.999871       2.568481       7.105790       0.495118       1.520152      -0.662239      -0.001235       0.001035      -0.022048       0.022107      -0.000160       0.006601      -0.010973      -0.021498       0.044266      -0.019591      -0.002655       0.022245              1.252637       0.980561      -0.005661       0.013940       1.245813       0.236734       1.531538          -0.000001
           56              H       5.730044       4.555122      15.325354       0.346510       0.499859 0.29678522E+01  0.23446764E+02                                 1.174721                            1.111330      -1.297947       2.389407                    0.999251       2.589008       7.186763       0.496810       1.560541      -0.654259       0.001047       0.016814      -0.004772       0.017509       0.002919       0.003455       0.003108      -0.017838       0.041669      -0.016616       0.001431       0.015185              1.206164       0.950786       0.003791       0.015579       1.604440      -0.087263       1.063265           0.000000
           57              H      10.034059       8.530501      13.869403       0.329308       0.757854 0.49445327E+01  0.43739957E+02                                 1.460138                            1.360612      -1.566543       2.218305                    0.996707       2.912365       8.158233       0.493149       1.404025      -0.681605       0.014137       0.003146      -0.013939       0.020101      -0.006301       0.001760      -0.017755      -0.009597      -0.004055      -0.016630      -0.004914       0.021544              1.514054       1.817272      -0.068884      -0.450721       1.206624       0.025653       1.518265           0.000000
           58              H       8.582102       9.110244      14.239703       0.327929       0.709312 0.46947108E+01  0.40992773E+02                                 1.406037                            1.336792      -1.444878       2.295026                    0.997163       2.762810       7.687597       0.491426       1.427414      -0.678836      -0.015777       0.018133      -0.009812       0.025962      -0.004540      -0.011321      -0.018304      -0.005976       0.005810      -0.023092       0.001768       0.021325              1.434914       1.705810      -0.293580       0.150833       1.376671      -0.111656       1.222260           0.000001
           59              H       5.833755       4.251447      10.849778       0.098278       1.099061 0.75820551E+01  0.73717546E+02                                 1.763726                            1.612604      -1.297936       2.260802                    0.995287       3.675559      10.365746       0.489804       1.286174      -0.705401      -0.011814      -0.002420       0.047093       0.048613       0.003037      -0.009600      -0.001127      -0.008252       0.028779      -0.013442      -0.000572       0.014014              1.824404       1.502493      -0.074409      -0.361567       1.568731      -0.026837       2.401989          -0.000001
           60              H       3.253939       2.015296       8.473128       0.104034       1.548972 0.12109484E+02  0.13140728E+03                                 2.181669                            2.008180      -1.303072       2.246102                    0.992646       3.999595      11.639676       0.451962       1.248852      -0.715745      -0.015998       0.057310       0.029405       0.066371      -0.006616       0.001587       0.017891      -0.008053      -0.021393      -0.020404      -0.000214       0.020618              2.249377       2.107511      -0.538661      -0.185637       2.804995       0.533021       1.835624          -0.000000
           61              H       7.272748       3.547474       6.210934       0.341486       0.550052 0.34166063E+01  0.27803894E+02                                 1.231409                            1.176862      -1.132440       2.468738                    0.999871       2.568482       7.105796       0.495117       1.520154      -0.662239       0.001235      -0.001035      -0.022048       0.022107      -0.000160      -0.006601       0.010973      -0.021498       0.044266      -0.019591      -0.002655       0.022245              1.252638       0.980561      -0.005661      -0.013940       1.245814      -0.236735       1.531539          -0.000001
           62              H       7.233856       2.346578       6.909454       0.346510       0.499859 0.29678510E+01  0.23446754E+02                                 1.174722                            1.111330      -1.297947       2.389407                    0.999251       2.589008       7.186765       0.496809       1.560543      -0.654258      -0.001047      -0.016814      -0.004772       0.017509       0.002919      -0.003455      -0.003108      -0.017838       0.041669      -0.016616       0.001431       0.015185              1.206164       0.950787       0.003791      -0.015579       1.604441       0.087263       1.063265           0.000000
           63              H       2.929841      12.174599       5.453503       0.329308       0.757853 0.49445315E+01  0.43739947E+02                                 1.460138                            1.360612      -1.566543       2.218305                    0.996707       2.912365       8.158235       0.493149       1.404025      -0.681605      -0.014137      -0.003146      -0.013939       0.020101      -0.006301      -0.001760       0.017755      -0.009597      -0.004054      -0.016630      -0.004914       0.021544              1.514054       1.817272      -0.068884       0.450721       1.206625      -0.025653       1.518265           0.000000
           64              H       4.381798      11.594856       5.823803       0.327930       0.709312 0.46947107E+01  0.40992771E+02                                 1.406037                            1.336791      -1.444877       2.295026                    0.997163       2.762810       7.687596       0.491426       1.427413      -0.678836       0.015777      -0.018133      -0.009812       0.025962      -0.004540       0.011321       0.018304      -0.005976       0.005810      -0.023092       0.001768       0.021325              1.434913       1.705809      -0.293579      -0.150833       1.376670       0.111656       1.222260           0.000001
           65              C      12.603504       5.655529      12.557533       0.480471      24.850878 0.26442886E+03  0.54993256E+04                                 7.551676                            5.609296       0.344620       2.160130                    0.999345      22.562009      61.341680       0.660034       0.446210      -1.044215       0.056914      -0.107760       0.032913       0.126232       0.095333      -0.003392       0.006747       0.142631      -0.195451      -0.088883      -0.062747       0.151631              8.719206       4.920972      -1.758249      -1.185461       7.440664       1.094702      13.795983           0.000001
           66              C      11.961791       6.998186      12.161312       0.476028      24.442565 0.26355383E+03  0.54751196E+04                                 7.416296                            5.570219       0.339092       2.153607                    0.999061      22.724512      61.695569       0.667844       0.441475      -1.047285      -0.047590       0.109692      -0.029729       0.123211       0.089792       0.004147       0.004057       0.142620      -0.197194      -0.082010      -0.065661       0.147671              8.468420       4.923014      -1.765546      -1.326864       7.325466       1.191933      13.156780           0.000002
           67              C       0.361693       3.041717       8.078086       0.554668      24.041231 0.26094179E+03  0.54747750E+04                                 7.746263                            5.747979      -0.094162       2.025863                    0.999426      22.575623      64.138865       0.614845       0.474808      -1.015739       0.024408       0.037678      -0.033071       0.055759       0.018249      -0.013630      -0.011497      -0.001141       0.075276      -0.030871      -0.004782       0.035653              8.902368       5.131262       0.562524      -2.750202      10.506321      -1.684587      11.069521           0.000002
           68              C      12.589243       2.597800      10.000277       0.154758      25.149724 0.30042866E+03  0.65060635E+04                                 7.660632                            5.917613      -0.029436       2.002417                    0.999664      26.022229      74.243081       0.647062       0.437102      -1.040665       0.025506       0.035872      -0.044115       0.062318       0.005485       0.020239       0.003814       0.067672       0.013992      -0.036744      -0.006181       0.042925              8.598846       5.097590       0.668103      -2.397079      10.467126      -0.081269      10.231823          -0.000002
           69              C      10.343896       7.563021       6.911642       0.547066      23.117723 0.26488809E+03  0.55616551E+04                                 7.478610                            5.744919      -0.036552       2.039320                    0.999375      22.577497      63.538272       0.624350       0.467236      -1.022912      -0.032121       0.035027      -0.011771       0.048961      -0.003786      -0.000831      -0.008656      -0.040640       0.018064      -0.023774       0.001585       0.022189              8.393414       9.103109       0.027441       1.834209       8.931293      -3.688045       7.145841           0.000000
           70              C      10.084618       5.782934       8.028264       0.161036      26.372172 0.33020343E+03  0.72484061E+04                                 7.659432                            6.014787       0.428284       2.140534                    0.999585      25.902971      71.996080       0.679133       0.410856      -1.067604      -0.017468       0.056595      -0.046118       0.075067      -0.006475      -0.019182       0.021626      -0.040343       0.046632      -0.035261      -0.005460       0.040721              8.486508      10.224633       1.616314       1.294757       9.162403      -2.717321       6.072486           0.000002
           71              C       0.360396       1.246171       4.141633       0.480471      24.850876 0.26442885E+03  0.54993253E+04                                 7.551676                            5.609296       0.344621       2.160130                    0.999345      22.562008      61.341674       0.660034       0.446210      -1.044215      -0.056914       0.107760       0.032913       0.126232       0.095332       0.003392      -0.006747       0.142630      -0.195451      -0.088883      -0.062747       0.151630              8.719205       4.920971      -1.758249       1.185461       7.440663      -1.094702      13.795981           0.000000
           72              C       1.002109      13.706914       3.745412       0.476028      24.442566 0.26355384E+03  0.54751200E+04                                 7.416297                            5.570220       0.339092       2.153607                    0.999061      22.724513      61.695578       0.667844       0.441475      -1.047285       0.047590      -0.109692      -0.029729       0.123211       0.089792      -0.004147      -0.004057       0.142620      -0.197194      -0.082010      -0.065661       0.147671              8.468421       4.923014      -1.765546       1.326864       7.325467      -1.191933      13.156782           0.000002
           73              C      12.602207       3.859983      16.493986       0.554668      24.041236 0.26094184E+03  0.54747765E+04                                 7.746264                            5.747980      -0.094163       2.025863                    0.999426      22.575627      64.138882       0.614845       0.474808      -1.015739      -0.024409      -0.037678      -0.033071       0.055759       0.018249       0.013630       0.011497      -0.001141       0.075276      -0.030871      -0.004782       0.035653              8.902370       5.131263       0.562524       2.750203      10.506323       1.684587      11.069523           0.000002
           74              C       0.374657       4.303900       1.584377       0.154758      25.149723 0.30042866E+03  0.65060631E+04                                 7.660632                            5.917613      -0.029436       2.002417                    0.999664      26.022228      74.243073       0.647062       0.437102      -1.040665      -0.025506      -0.035872      -0.044115       0.062318       0.005485      -0.020239      -0.003814       0.067672       0.013993      -0.036744      -0.006181       0.042925              8.598846       5.097589       0.668103       2.397079      10.467126       0.081269      10.231822          -0.000002
           75              C       2.620004      13.142079      15.327542       0.547066      23.117721 0.26488806E+03  0.55616544E+04                                 7.478610                            5.744918      -0.036552       2.039320                    0.999375      22.577495      63.538264       0.624350       0.467236      -1.022912       0.032121      -0.035027      -0.011771       0.048961      -0.003786       0.000831       0.008656      -0.040640       0.018064      -0.023774       0.001585       0.022189              8.393414       9.103109       0.027441      -1.834209       8.931293       3.688045       7.145840           0.000001
           76              C       2.879282       1.118766      16.444164       0.161036      26.372168 0.33020338E+03  0.72484046E+04                                 7.659431                            6.014786       0.428285       2.140534                    0.999585      25.902969      71.996067       0.679133       0.410856      -1.067604       0.017468      -0.056595      -0.046118       0.075067      -0.006475       0.019182      -0.021626      -0.040343       0.046632      -0.035260      -0.005460       0.040721              8.486506      10.224632       1.616313      -1.294757       9.162401       2.717320       6.072485           0.000002
           77              C       6.121554       8.147871      12.690167       0.480471      24.850882 0.26442891E+03  0.54993269E+04                                 7.551677                            5.609297       0.344620       2.160130                    0.999345      22.562012      61.341692       0.660034       0.446210      -1.044215       0.056913       0.107760      -0.032913       0.126232      -0.095333       0.003392       0.006747       0.142631      -0.195451      -0.088883      -0.062747       0.151631              8.719208       4.920972       1.758249       1.185461       7.440665       1.094702      13.795986           0.000001
           78              C       5.479841       6.805214      13.086388       0.476027      24.442569 0.26355388E+03  0.54751209E+04                                 7.416298                            5.570220       0.339092       2.153607                    0.999061      22.724514      61.695577       0.667844       0.441475      -1.047285      -0.047591      -0.109691       0.029729       0.123211      -0.089792      -0.004147       0.004057       0.142620      -0.197194      -0.082010      -0.065661       0.147671              8.468421       4.923014       1.765546       1.326864       7.325467       1.191933      13.156782           0.000002
           79              C       6.843643      10.761683       0.337814       0.554668      24.041236 0.26094183E+03  0.54747764E+04                                 7.746264                            5.747980      -0.094162       2.025863                    0.999426      22.575627      64.138884       0.614845       0.474808      -1.015739       0.024409      -0.037678       0.033071       0.055759      -0.018249       0.013631      -0.011497      -0.001141       0.075276      -0.030871      -0.004782       0.035653              8.902370       5.131263      -0.562524       2.750203      10.506324      -1.684587      11.069524           0.000002
           80              C       6.107293      11.205600      15.247423       0.154758      25.149722 0.30042864E+03  0.65060629E+04                                 7.660632                            5.917613      -0.029437       2.002417                    0.999664      26.022228      74.243079       0.647062       0.437102      -1.040665       0.025506      -0.035872       0.044115       0.062318      -0.005485      -0.020239       0.003814       0.067672       0.013992      -0.036744      -0.006181       0.042925              8.598846       5.097590      -0.668103       2.397079      10.467126      -0.081268      10.231823          -0.000002
           81              C       3.861946       6.240379       1.504258       0.547066      23.117717 0.26488800E+03  0.55616529E+04                                 7.478609                            5.744918      -0.036552       2.039320                    0.999375      22.577493      63.538258       0.624350       0.467236      -1.022912      -0.032121      -0.035027       0.011771       0.048961       0.003786       0.000831      -0.008656      -0.040640       0.018064      -0.023774       0.001585       0.022189              8.393413       9.103108      -0.027441      -1.834209       8.931292      -3.688044       7.145839           0.000001
           82              C       3.602668       8.020466       0.387636       0.161036      26.372166 0.33020335E+03  0.72484039E+04                                 7.659431                            6.014786       0.428285       2.140534                    0.999585      25.902967      71.996063       0.679133       0.410856      -1.067604      -0.017468      -0.056596       0.046118       0.075067       0.006475       0.019182       0.021625      -0.040343       0.046632      -0.035260      -0.005460       0.040721              8.486506      10.224631      -1.616313      -1.294757       9.162401      -2.717320       6.072485           0.000002
           83              C       6.842346      12.557229       4.274267       0.480471      24.850882 0.26442890E+03  0.54993269E+04                                 7.551677                            5.609297       0.344620       2.160129                    0.999345      22.562012      61.341694       0.660034       0.446210      -1.044215      -0.056913      -0.107760      -0.032913       0.126232      -0.095333      -0.003392      -0.006747       0.142631      -0.195451      -0.088883      -0.062747       0.151631              8.719208       4.920972       1.758249      -1.185461       7.440665      -1.094702      13.795986           0.000001
           84              C       7.484059       0.096486       4.670488       0.476027      24.442564 0.26355382E+03  0.54751194E+04                                 7.416297                            5.570219       0.339093       2.153607                    0.999061      22.724511      61.695567       0.667844       0.441475      -1.047285       0.047591       0.109691       0.029729       0.123211      -0.089792       0.004147      -0.004057       0.142620      -0.197194      -0.082010      -0.065661       0.147671              8.468420       4.923014       1.765546      -1.326863       7.325466      -1.191932      13.156780           0.000002
           85              C       6.120257       9.943417       8.753714       0.554669      24.041230 0.26094177E+03  0.54747746E+04                                 7.746263                            5.747979      -0.094162       2.025863                    0.999426      22.575623      64.138869       0.614845       0.474808      -1.015739      -0.024409       0.037678       0.033071       0.055759      -0.018249      -0.013631       0.011497      -0.001141       0.075276      -0.030871      -0.004782       0.035653              8.902368       5.131262      -0.562524      -2.750202      10.506321       1.684587      11.069522           0.000002
           86              C       6.856607       9.499500       6.831523       0.154758      25.149721 0.30042864E+03  0.65060627E+04                                 7.660632                            5.917612      -0.029436       2.002417                    0.999664      26.022228      74.243075       0.647062       0.437102      -1.040665      -0.025506       0.035872       0.044115       0.062318      -0.005485       0.020239      -0.003814       0.067672       0.013993      -0.036744      -0.006181       0.042925              8.598846       5.097589      -0.668103      -2.397079      10.467125       0.081268      10.231822          -0.000002
           87              C       9.101954       0.661321       9.920158       0.547066      23.117717 0.26488801E+03  0.55616530E+04                                 7.478609                            5.744918      -0.036552       2.039320                    0.999375      22.577493      63.538256       0.624350       0.467236      -1.022912       0.032121       0.035027       0.011771       0.048961       0.003786      -0.000831       0.008656      -0.040640       0.018064      -0.023774       0.001585       0.022189              8.393413       9.103107      -0.027441       1.834209       8.931292       3.688045       7.145839           0.000001
           88              C       9.361232      12.684634       8.803536       0.161036      26.372165 0.33020333E+03  0.72484030E+04                                 7.659430                            6.014785       0.428285       2.140534                    0.999585      25.902966      71.996056       0.679133       0.410856      -1.067604       0.017468       0.056596       0.046118       0.075067       0.006475      -0.019182      -0.021626      -0.040343       0.046632      -0.035260      -0.005460       0.040721              8.486505      10.224630      -1.616313       1.294757       9.162400       2.717320       6.072485           0.000002
           89              C       0.360396       8.147871       4.274267       0.480471      24.850882 0.26442891E+03  0.54993271E+04                                 7.551677                            5.609297       0.344620       2.160130                    0.999345      22.562012      61.341691       0.660034       0.446210      -1.044215      -0.056914       0.107760      -0.032913       0.126232       0.095332      -0.003392       0.006747       0.142631      -0.195451      -0.088883      -0.062747       0.151630              8.719207       4.920972      -1.758249      -1.185461       7.440665       1.094702      13.795985           0.000001
           90              C       1.002109       6.805214       4.670488       0.476027      24.442579 0.26355400E+03  0.54751241E+04                                 7.416299                            5.570221       0.339092       2.153607                    0.999061      22.724521      61.695603       0.667844       0.441475      -1.047285       0.047590      -0.109692       0.029729       0.123211       0.089792       0.004147       0.004057       0.142620      -0.197194      -0.082010      -0.065661       0.147671              8.468424       4.923016      -1.765547      -1.326864       7.325469       1.191933      13.156786           0.000002
           91              C      12.602207      10.761683       8.753714       0.554668      24.041232 0.26094180E+03  0.54747753E+04                                 7.746263                            5.747980      -0.094163       2.025863                    0.999426      22.575624      64.138872       0.614845       0.474808      -1.015739      -0.024409      -0.037678       0.033071       0.055759       0.018249      -0.013630      -0.011497      -0.001141       0.075276      -0.030871      -0.004782       0.035653              8.902369       5.131262       0.562524      -2.750202      10.506322      -1.684587      11.069522           0.000002
           92              C       0.374657      11.205600       6.831523       0.154758      25.149725 0.30042868E+03  0.65060640E+04                                 7.660632                            5.917613      -0.029436       2.002417                    0.999664      26.022230      74.243082       0.647062       0.437102      -1.040665      -0.025506      -0.035872       0.044115       0.062318       0.005485       0.020239       0.003814       0.067672       0.013992      -0.036744      -0.006181       0.042925              8.598846       5.097590       0.668103      -2.397079      10.467126      -0.081269      10.231823          -0.000002
           93              C       2.620004       6.240379       9.920158       0.547065      23.117730 0.26488817E+03  0.55616573E+04                                 7.478612                            5.744920      -0.036553       2.039319                    0.999375      22.577501      63.538286       0.624350       0.467236      -1.022912       0.032121      -0.035027       0.011771       0.048961      -0.003786      -0.000831      -0.008656      -0.040640       0.018064      -0.023774       0.001585       0.022189              8.393416       9.103111       0.027441       1.834210       8.931295      -3.688047       7.145842           0.000001
           94              C       2.879282       8.020466       8.803536       0.161036      26.372172 0.33020343E+03  0.72484060E+04                                 7.659432                            6.014787       0.428285       2.140534                    0.999585      25.902971      71.996079       0.679133       0.410856      -1.067604       0.017468      -0.056595       0.046118       0.075067      -0.006475      -0.019182       0.021626      -0.040343       0.046632      -0.035261      -0.005460       0.040721              8.486507      10.224633       1.616314       1.294757       9.162403      -2.717321       6.072486           0.000002
           95              C      12.603504      12.557229      12.690167       0.480471      24.850881 0.26442890E+03  0.54993266E+04                                 7.551677                            5.609297       0.344620       2.160130                    0.999345      22.562011      61.341686       0.660034       0.446210      -1.044215       0.056914      -0.107760      -0.032913       0.126232       0.095333       0.003392      -0.006747       0.142631      -0.195451      -0.088883      -0.062747       0.151630              8.719207       4.920972      -1.758249       1.185461       7.440664      -1.094702      13.795984           0.000001
           96              C      11.961791       0.096486      13.086388       0.476027      24.442573 0.26355392E+03  0.54751221E+04                                 7.416299                            5.570221       0.339092       2.153607                    0.999061      22.724517      61.695592       0.667844       0.441475      -1.047285      -0.047590       0.109692       0.029729       0.123211       0.089792      -0.004147      -0.004057       0.142620      -0.197194      -0.082010      -0.065661       0.147671              8.468423       4.923015      -1.765547       1.326864       7.325468      -1.191933      13.156785           0.000002
           97              C       0.361693       9.943417       0.337814       0.554668      24.041234 0.26094182E+03  0.54747758E+04                                 7.746263                            5.747980      -0.094162       2.025863                    0.999426      22.575625      64.138873       0.614845       0.474808      -1.015739       0.024408       0.037678       0.033072       0.055759       0.018249       0.013630       0.011497      -0.001142       0.075276      -0.030871      -0.004782       0.035653              8.902369       5.131262       0.562524       2.750202      10.506322       1.684587      11.069521           0.000002
           98              C      12.589243       9.499500      15.247423       0.154758      25.149719 0.30042860E+03  0.65060617E+04                                 7.660631                            5.917612      -0.029436       2.002417                    0.999664      26.022225      74.243063       0.647062       0.437102      -1.040665       0.025506       0.035872       0.044115       0.062318       0.005485      -0.020239      -0.003814       0.067672       0.013992      -0.036744      -0.006181       0.042925              8.598845       5.097589       0.668103       2.397079      10.467125       0.081269      10.231821          -0.000001
           99              C      10.343896       0.661321       1.504258       0.547065      23.117728 0.26488815E+03  0.55616568E+04                                 7.478612                            5.744920      -0.036552       2.039320                    0.999375      22.577500      63.538283       0.624350       0.467236      -1.022912      -0.032121       0.035027       0.011771       0.048961      -0.003786       0.000831       0.008656      -0.040640       0.018064      -0.023774       0.001585       0.022189              8.393416       9.103111       0.027441      -1.834210       8.931295       3.688046       7.145842           0.000001
          100              C      10.084618      12.684634       0.387636       0.161036      26.372170 0.33020339E+03  0.72484051E+04                                 7.659432                            6.014787       0.428285       2.140534                    0.999585      25.902969      71.996074       0.679133       0.410857      -1.067604      -0.017468       0.056595       0.046118       0.075067      -0.006475       0.019182      -0.021626      -0.040343       0.046632      -0.035261      -0.005460       0.040721              8.486507      10.224633       1.616314      -1.294757       9.162403       2.717321       6.072486           0.000002
          101              C       6.842346       5.655529       4.141633       0.480471      24.850881 0.26442889E+03  0.54993265E+04                                 7.551677                            5.609297       0.344620       2.160129                    0.999345      22.562011      61.341691       0.660034       0.446210      -1.044215      -0.056913      -0.107760       0.032913       0.126232      -0.095333       0.003392       0.006747       0.142631      -0.195451      -0.088883      -0.062747       0.151630              8.719208       4.920972       1.758249       1.185461       7.440665       1.094702      13.795986           0.000000
          102              C       7.484059       6.998186       3.745412       0.476027      24.442574 0.26355394E+03  0.54751226E+04                                 7.416299                            5.570221       0.339092       2.153607                    0.999061      22.724517      61.695592       0.667844       0.441475      -1.047285       0.047591       0.109692      -0.029729       0.123211      -0.089792      -0.004147       0.004057       0.142620      -0.197194      -0.082010      -0.065661       0.147671              8.468423       4.923015       1.765547       1.326864       7.325469       1.191933      13.156786           0.000002
          103              C       6.120257       3.041717      16.493986       0.554669      24.041236 0.26094184E+03  0.54747765E+04                                 7.746264                            5.747980      -0.094163       2.025863                    0.999426      22.575627      64.138883       0.614845       0.474808      -1.015739      -0.024409       0.037678      -0.033071       0.055759      -0.018249       0.013631      -0.011497      -0.001141       0.075276      -0.030871      -0.004782       0.035653              8.902369       5.131263      -0.562524       2.750202      10.506323      -1.684587      11.069522           0.000002
          104              C       6.856607       2.597800       1.584377       0.154758      25.149721 0.30042864E+03  0.65060626E+04                                 7.660631                            5.917612      -0.029436       2.002417                    0.999664      26.022227      74.243070       0.647062       0.437102      -1.040665      -0.025506       0.035872      -0.044115       0.062318      -0.005485      -0.020239       0.003814       0.067672       0.013993      -0.036744      -0.006181       0.042925              8.598845       5.097589      -0.668103       2.397079      10.467125      -0.081268      10.231821          -0.000002
          105              C       9.101954       7.563021      15.327542       0.547066      23.117724 0.26488809E+03  0.55616552E+04                                 7.478610                            5.744919      -0.036552       2.039320                    0.999375      22.577497      63.538272       0.624350       0.467236      -1.022912       0.032121       0.035027      -0.011771       0.048961       0.003786       0.000831      -0.008656      -0.040640       0.018064      -0.023774       0.001585       0.022189              8.393415       9.103109      -0.027441      -1.834210       8.931294      -3.688046       7.145841           0.000001
          106              C       9.361232       5.782934      16.444164       0.161036      26.372173 0.33020345E+03  0.72484065E+04                                 7.659432                            6.014787       0.428284       2.140534                    0.999585      25.902972      71.996082       0.679133       0.410856      -1.067604       0.017468       0.056596      -0.046118       0.075067       0.006475       0.019182       0.021625      -0.040343       0.046632      -0.035261      -0.005460       0.040721              8.486508      10.224633      -1.616314      -1.294757       9.162403      -2.717321       6.072486           0.000002
          107              C       6.121554       1.246171      12.557533       0.480471      24.850881 0.26442889E+03  0.54993265E+04                                 7.551677                            5.609297       0.344620       2.160129                    0.999345      22.562011      61.341689       0.660034       0.446210      -1.044215       0.056913       0.107760       0.032913       0.126232      -0.095333      -0.003392      -0.006747       0.142631      -0.195451      -0.088883      -0.062747       0.151631              8.719207       4.920972       1.758249      -1.185461       7.440665      -1.094702      13.795985           0.000001
          108              C       5.479841      13.706914      12.161312       0.476027      24.442573 0.26355393E+03  0.54751223E+04                                 7.416299                            5.570221       0.339092       2.153607                    0.999061      22.724516      61.695586       0.667844       0.441475      -1.047285      -0.047591      -0.109691      -0.029729       0.123211      -0.089792       0.004147      -0.004057       0.142620      -0.197194      -0.082010      -0.065661       0.147671              8.468422       4.923015       1.765547      -1.326864       7.325468      -1.191933      13.156784           0.000002
          109              C       6.843643       3.859983       8.078086       0.554668      24.041232 0.26094179E+03  0.54747750E+04                                 7.746263                            5.747980      -0.094162       2.025863                    0.999426      22.575624      64.138871       0.614845       0.474808      -1.015739       0.024409      -0.037678      -0.033071       0.055759      -0.018249      -0.013631       0.011497      -0.001141       0.075276      -0.030871      -0.004782       0.035653              8.902369       5.131262      -0.562524      -2.750202      10.506322       1.684587      11.069522           0.000001
          110              C       6.107293       4.303900      10.000277       0.154758      25.149726 0.30042870E+03  0.65060644E+04                                 7.660632                            5.917613      -0.029436       2.002417                    0.999664      26.022231      74.243085       0.647062       0.437102      -1.040665       0.025506      -0.035872      -0.044115       0.062318      -0.005485       0.020239      -0.003814       0.067672       0.013992      -0.036744      -0.006181       0.042925              8.598846       5.097590      -0.668103      -2.397079      10.467126       0.081268      10.231823          -0.000002
          111              C       3.861946      13.142079       6.911642       0.547065      23.117723 0.26488808E+03  0.55616550E+04                                 7.478611                            5.744919      -0.036552       2.039320                    0.999375      22.577497      63.538274       0.624350       0.467236      -1.022912      -0.032121      -0.035027      -0.011771       0.048961       0.003786      -0.000831       0.008656      -0.040640       0.018064      -0.023774       0.001585       0.022189              8.393415       9.103110      -0.027441       1.834210       8.931294       3.688046       7.145841           0.000001
          112              C       3.602668       1.118766       8.028264       0.161036      26.372167 0.33020336E+03  0.72484040E+04                                 7.659431                            6.014786       0.428285       2.140534                    0.999585      25.902967      71.996061       0.679133       0.410856      -1.067604      -0.017468      -0.056596      -0.046118       0.075067       0.006475      -0.019182      -0.021626      -0.040343       0.046632      -0.035261      -0.005460       0.040721              8.486506      10.224631      -1.616313       1.294757       9.162401       2.717321       6.072485           0.000002
          113              N      12.899340       3.635954       9.209519      -0.419170      43.864014 0.59476233E+03  0.14844747E+05                                10.308839                            7.821069       0.070040       2.033458                    0.997501      29.667505      82.716849       0.636292       0.385674      -1.105096      -0.001790      -0.079764       0.030003       0.085239       0.018812      -0.028756      -0.034363       0.003538       0.147457      -0.044333      -0.029820       0.074153             12.134573       6.508420      -0.203596      -2.345685      18.031051       1.982339      11.864247          -0.000001
          114              N      12.796147       1.436244       9.434561      -0.203319      35.327458 0.48001704E+03  0.11346722E+05                                 8.867744                            6.974149       0.344907       2.126134                    0.999724      27.596074      74.684281       0.681923       0.379977      -1.110093       0.031578       0.110669      -0.122346       0.167968       0.007860      -0.050530       0.034155       0.015732       0.203589      -0.068311      -0.027471       0.095781             10.176661       6.521490       1.696400      -2.732234      14.279665      -0.996375       9.728829          -0.000004
          115              N       0.323579       1.710931       8.163928      -0.333022      40.650119 0.55848753E+03  0.13722447E+05                                 9.808484                            7.595184       0.113440       2.054396                    0.996870      28.952681      80.106079       0.643567       0.387342      -1.103850      -0.055108       0.010322       0.124359       0.136413       0.019040      -0.048095      -0.058861      -0.008425       0.187644      -0.059233      -0.050763       0.109996             11.334311       7.109835      -0.827970      -3.299312      15.048970       1.463447      11.844128          -0.000003
          116              N       0.862099       3.714633       7.012801      -0.746803      35.448443 0.52266535E+03  0.12740185E+05                                 9.013162                            7.378171      -0.229086       1.919054                    0.996318      31.834433      90.225490       0.643353       0.390576      -1.092134      -0.035155      -0.034436       0.053486       0.072680       0.010177      -0.037725      -0.012438      -0.199540       0.285636      -0.153435       0.048829       0.104606              9.811167       5.811890       0.985704      -1.847436      11.273358      -2.817366      12.348254          -0.000008
          117              N      11.316318       6.165013       8.263236      -0.199400      36.369626 0.49904446E+03  0.11901638E+05                                 9.062521                            7.136912       0.278643       2.108047                    0.999502      27.568574      74.735087       0.671005       0.382748      -1.109015      -0.057704       0.135242      -0.094107       0.174574       0.052275      -0.019058      -0.026757      -0.065979      -0.020207      -0.058774      -0.019022       0.077796             10.413271      13.565882       0.053665       3.866184       8.865408      -2.686916       8.808524          -0.000002
          118              N      11.496257       7.338578       7.536270      -0.322825      38.464604 0.54986149E+03  0.13451681E+05                                 9.436540                            7.521473       0.153302       2.072475                    0.996923      28.611511      78.868071       0.648932       0.385819      -1.105458      -0.051733      -0.116784       0.066062       0.143802      -0.018668      -0.003227      -0.072805      -0.080649       0.005612      -0.063691      -0.033314       0.097005             10.761077      14.742392       1.759685       1.875312       9.513471      -2.712559       8.027368          -0.000003
          119              N       9.419310       6.606169       7.189367      -0.419006      40.146666 0.57524923E+03  0.14221871E+05                                 9.648370                            7.648717       0.073418       2.027747                    0.998443      29.666753      82.009324       0.649610       0.381375      -1.109490       0.059501      -0.015732       0.045454       0.076511      -0.014085      -0.005308      -0.037142      -0.067496      -0.003930      -0.042146      -0.016531       0.058678             10.996526      16.353278       1.277589       2.667301       9.106445      -2.496168       7.529856          -0.000005
          120              N      10.098878       8.649210       6.133508      -0.690320      34.189795 0.52587463E+03  0.12737502E+05                                 8.512197                            7.163433       0.101195       2.029521                    0.998409      31.068945      85.551964       0.691055       0.365925      -1.118842       0.014948      -0.042772       0.014190       0.047479       0.060483       0.052474      -0.131153       0.013153       0.021592      -0.169958       0.039918       0.130040              9.085861       9.858806       0.119691       1.723135       9.161135      -2.911845       8.237641          -0.000006
          121              N       0.064560       3.265746       0.793619      -0.419170      43.864018 0.59476240E+03  0.14844749E+05                                10.308840                            7.821069       0.070039       2.033458                    0.997501      29.667507      82.716856       0.636292       0.385674      -1.105096       0.001790       0.079764       0.030003       0.085239       0.018812       0.028756       0.034363       0.003538       0.147457      -0.044333      -0.029820       0.074153             12.134574       6.508421      -0.203596       2.345685      18.031052      -1.982340      11.864248          -0.000001
          122              N       0.167753       5.465456       1.018661      -0.203319      35.327455 0.48001699E+03  0.11346720E+05                                 8.867743                            6.974149       0.344907       2.126134                    0.999724      27.596073      74.684274       0.681923       0.379977      -1.110093      -0.031578      -0.110669      -0.122346       0.167968       0.007860       0.050529      -0.034155       0.015732       0.203589      -0.068310      -0.027471       0.095781             10.176660       6.521489       1.696400       2.732234      14.279663       0.996376       9.728828          -0.000004
          123              N      12.640321       5.190769      16.579828      -0.333021      40.650122 0.55848757E+03  0.13722448E+05                                 9.808485                            7.595185       0.113439       2.054396                    0.996870      28.952682      80.106085       0.643567       0.387342      -1.103850       0.055108      -0.010322       0.124359       0.136413       0.019040       0.048095       0.058861      -0.008425       0.187644      -0.059233      -0.050763       0.109996             11.334312       7.109836      -0.827970       3.299312      15.048971      -1.463447      11.844129          -0.000003
          124              N      12.101801       3.187067      15.428701      -0.746803      35.448462 0.52266572E+03  0.12740196E+05                                 9.013166                            7.378174      -0.229087       1.919054                    0.996318      31.834442      90.225530       0.643352       0.390576      -1.092134       0.035155       0.034436       0.053486       0.072680       0.010177       0.037725       0.012438      -0.199540       0.285637      -0.153435       0.048829       0.104607              9.811172       5.811892       0.985705       1.847437      11.273363       2.817367      12.348260          -0.000007
          125              N       1.647582       0.736687      16.679136      -0.199400      36.369627 0.49904448E+03  0.11901638E+05                                 9.062522                            7.136912       0.278642       2.108047                    0.999502      27.568574      74.735090       0.671005       0.382748      -1.109015       0.057704      -0.135242      -0.094107       0.174574       0.052275       0.019058       0.026757      -0.065979      -0.020207      -0.058774      -0.019022       0.077796             10.413272      13.565883       0.053665      -3.866185       8.865408       2.686916       8.808525          -0.000002
          126              N       1.467643      13.366522      15.952170      -0.322825      38.464597 0.54986139E+03  0.13451678E+05                                 9.436539                            7.521472       0.153302       2.072475                    0.996923      28.611508      78.868060       0.648932       0.385819      -1.105458       0.051733       0.116784       0.066062       0.143802      -0.018668       0.003227       0.072805      -0.080649       0.005612      -0.063691      -0.033314       0.097005             10.761076      14.742390       1.759685      -1.875312       9.513470       2.712558       8.027367          -0.000003
          127              N       3.544590       0.295531      15.605267      -0.419006      40.146663 0.57524919E+03  0.14221869E+05                                 9.648369                            7.648716       0.073418       2.027747                    0.998443      29.666752      82.009317       0.649611       0.381375      -1.109490      -0.059501       0.015732       0.045454       0.076511      -0.014085       0.005308       0.037142      -0.067496      -0.003930      -0.042147      -0.016531       0.058678             10.996525      16.353277       1.277589      -2.667300       9.106444       2.496167       7.529855          -0.000005
          128              N       2.865022      12.055890      14.549408      -0.690319      34.189784 0.52587443E+03  0.12737496E+05                                 8.512194                            7.163431       0.101195       2.029521                    0.998409      31.068938      85.551936       0.691055       0.365924      -1.118842      -0.014948       0.042772       0.014190       0.047479       0.060483      -0.052474       0.131153       0.013153       0.021592      -0.169958       0.039918       0.130040              9.085858       9.858803       0.119692      -1.723134       9.161133       2.911844       8.237639          -0.000006
          129              N       6.417390      10.167446      16.038181      -0.419170      43.864021 0.59476243E+03  0.14844749E+05                                10.308840                            7.821069       0.070040       2.033458                    0.997501      29.667508      82.716857       0.636293       0.385674      -1.105096      -0.001789       0.079764      -0.030003       0.085239      -0.018812       0.028756      -0.034363       0.003538       0.147457      -0.044333      -0.029820       0.074153             12.134574       6.508420       0.203596       2.345685      18.031053       1.982340      11.864249          -0.000001
          130              N       6.314197      12.367156      15.813139      -0.203320      35.327473 0.48001727E+03  0.11346729E+05                                 8.867747                            6.974151       0.344906       2.126134                    0.999724      27.596081      74.684309       0.681923       0.379977      -1.110093       0.031578      -0.110669       0.122346       0.167968      -0.007860       0.050530       0.034155       0.015732       0.203589      -0.068311      -0.027471       0.095781             10.176665       6.521492      -1.696401       2.732235      14.279671      -0.996376       9.728832          -0.000004
          131              N       6.805529      12.092469       0.251972      -0.333022      40.650140 0.55848785E+03  0.13722457E+05                                 9.808488                            7.595187       0.113439       2.054396                    0.996870      28.952690      80.106118       0.643567       0.387342      -1.103850      -0.055108      -0.010322      -0.124359       0.136413      -0.019040       0.048095      -0.058861      -0.008425       0.187644      -0.059233      -0.050763       0.109996             11.334316       7.109838       0.827970       3.299314      15.048977       1.463448      11.844134          -0.000003
          132              N       7.344049      10.088767       1.403099      -0.746803      35.448455 0.52266557E+03  0.12740192E+05                                 9.013164                            7.378173      -0.229087       1.919054                    0.996318      31.834438      90.225514       0.643353       0.390575      -1.092134      -0.035155       0.034436      -0.053486       0.072680      -0.010177       0.037725      -0.012438      -0.199540       0.285637      -0.153435       0.048829       0.104607              9.811170       5.811890      -0.985705       1.847436      11.273361      -2.817366      12.348258          -0.000007
          133              N       4.834368       7.638387       0.152664      -0.199400      36.369617 0.49904431E+03  0.11901633E+05                                 9.062520                            7.136911       0.278643       2.108047                    0.999502      27.568569      74.735071       0.671005       0.382748      -1.109015      -0.057704      -0.135242       0.094107       0.174574      -0.052275       0.019058      -0.026757      -0.065979      -0.020207      -0.058774      -0.019022       0.077796             10.413270      13.565880      -0.053665      -3.866183       8.865407      -2.686916       8.808523          -0.000002
          134              N       5.014307       6.464822       0.879630      -0.322825      38.464601 0.54986144E+03  0.13451680E+05                                 9.436540                            7.521473       0.153302       2.072475                    0.996923      28.611509      78.868064       0.648932       0.385819      -1.105458      -0.051733       0.116784      -0.066062       0.143802       0.018669       0.003227      -0.072805      -0.080648       0.005612      -0.063691      -0.033314       0.097005             10.761077      14.742391      -1.759685      -1.875313       9.513471      -2.712559       8.027368          -0.000003
          135              N       2.937360       7.197231       1.226533      -0.419006      40.146663 0.57524919E+03  0.14221870E+05                                 9.648369                            7.648716       0.073419       2.027747                    0.998443      29.666752      82.009316       0.649611       0.381375      -1.109490       0.059501       0.015732      -0.045455       0.076511       0.014085       0.005308      -0.037142      -0.067496      -0.003930      -0.042147      -0.016531       0.058678             10.996525      16.353275      -1.277589      -2.667300       9.106444      -2.496168       7.529855          -0.000005
          136              N       3.616928       5.154190       2.282392      -0.690320      34.189812 0.52587500E+03  0.12737513E+05                                 8.512200                            7.163436       0.101194       2.029521                    0.998409      31.068954      85.551999       0.691055       0.365925      -1.118842       0.014948       0.042772      -0.014191       0.047479      -0.060483      -0.052474      -0.131153       0.013153       0.021592      -0.169958       0.039918       0.130040              9.085864       9.858810      -0.119691      -1.723136       9.161139      -2.911846       8.237644          -0.000006
          137              N       6.546510      10.537654       7.622281      -0.419170      43.864026 0.59476251E+03  0.14844752E+05                                10.308840                            7.821069       0.070040       2.033458                    0.997501      29.667510      82.716863       0.636292       0.385674      -1.105096       0.001790      -0.079764      -0.030003       0.085239      -0.018812      -0.028756       0.034363       0.003538       0.147457      -0.044333      -0.029820       0.074153             12.134575       6.508421       0.203596      -2.345685      18.031054      -1.982340      11.864249          -0.000001
          138              N       6.649703       8.337944       7.397239      -0.203320      35.327473 0.48001728E+03  0.11346729E+05                                 8.867747                            6.974152       0.344907       2.126134                    0.999724      27.596081      74.684311       0.681923       0.379977      -1.110093      -0.031578       0.110669       0.122346       0.167968      -0.007860      -0.050530      -0.034155       0.015732       0.203590      -0.068311      -0.027471       0.095781             10.176665       6.521492      -1.696401      -2.732235      14.279671       0.996376       9.728832          -0.000004
          139              N       6.158371       8.612631       8.667872      -0.333022      40.650135 0.55848778E+03  0.13722455E+05                                 9.808487                            7.595186       0.113439       2.054396                    0.996870      28.952688      80.106110       0.643567       0.387342      -1.103850       0.055108       0.010322      -0.124359       0.136413      -0.019040      -0.048095       0.058861      -0.008425       0.187644      -0.059233      -0.050763       0.109996             11.334315       7.109838       0.827970      -3.299313      15.048975      -1.463448      11.844133          -0.000003
          140              N       5.619851      10.616333       9.818999      -0.746804      35.448451 0.52266552E+03  0.12740190E+05                                 9.013163                            7.378172      -0.229087       1.919054                    0.996318      31.834435      90.225499       0.643353       0.390575      -1.092134       0.035155      -0.034436      -0.053486       0.072680      -0.010177      -0.037725       0.012438      -0.199540       0.285637      -0.153435       0.048829       0.104607              9.811169       5.811890      -0.985704      -1.847436      11.273359       2.817366      12.348257          -0.000007
          141              N       8.129532      13.066713       8.568564      -0.199400      36.369618 0.49904434E+03  0.11901634E+05                                 9.062520                            7.136911       0.278643       2.108047                    0.999502      27.568570      74.735071       0.671005       0.382748      -1.109015       0.057704       0.135242       0.094107       0.174574      -0.052275      -0.019058       0.026757      -0.065979      -0.020207      -0.058774      -0.019022       0.077796             10.413269      13.565879      -0.053665       3.866183       8.865406       2.686916       8.808523          -0.000002
          142              N       7.949593       0.436878       9.295530      -0.322825      38.464598 0.54986140E+03  0.13451678E+05                                 9.436539                            7.521472       0.153302       2.072475                    0.996923      28.611508      78.868058       0.648932       0.385819      -1.105458       0.051733      -0.116784      -0.066062       0.143802       0.018669      -0.003227       0.072805      -0.080648       0.005612      -0.063691      -0.033314       0.097005             10.761076      14.742390      -1.759685       1.875313       9.513470       2.712559       8.027367          -0.000003
          143              N      10.026540      13.507869       9.642433      -0.419006      40.146658 0.57524912E+03  0.14221867E+05                                 9.648368                            7.648716       0.073419       2.027747                    0.998443      29.666750      82.009308       0.649611       0.381375      -1.109490      -0.059501      -0.015732      -0.045455       0.076511       0.014085      -0.005308       0.037142      -0.067496      -0.003930      -0.042147      -0.016531       0.058677             10.996524      16.353273      -1.277589       2.667300       9.106444       2.496167       7.529854          -0.000005
          144              N       9.346972       1.747510      10.698292      -0.690320      34.189810 0.52587493E+03  0.12737511E+05                                 8.512200                            7.163436       0.101194       2.029521                    0.998409      31.068954      85.551999       0.691055       0.365925      -1.118842      -0.014948      -0.042772      -0.014191       0.047479      -0.060483       0.052474       0.131153       0.013154       0.021592      -0.169958       0.039918       0.130040              9.085864       9.858810      -0.119691       1.723136       9.161138       2.911846       8.237644          -0.000006
          145              N       0.064560      10.167446       7.622281      -0.419170      43.864014 0.59476233E+03  0.14844746E+05                                10.308839                            7.821068       0.070040       2.033458                    0.997501      29.667505      82.716849       0.636292       0.385674      -1.105096       0.001789       0.079764      -0.030003       0.085239       0.018812      -0.028756      -0.034363       0.003538       0.147457      -0.044333      -0.029820       0.074153             12.134573       6.508420      -0.203596      -2.345685      18.031050       1.982339      11.864248          -0.000001
          146              N       0.167753      12.367156       7.397239      -0.203319      35.327451 0.48001693E+03  0.11346719E+05                                 8.867743                            6.974148       0.344908       2.126134                    0.999724      27.596071      74.684267       0.681923       0.379977      -1.110093      -0.031578      -0.110669       0.122346       0.167968       0.007860      -0.050530       0.034155       0.015732       0.203589      -0.068311      -0.027471       0.095781             10.176659       6.521489       1.696399      -2.732233      14.279662      -0.996375       9.728827          -0.000004
          147              N      12.640321      12.092469       8.667872      -0.333021      40.650119 0.55848753E+03  0.13722447E+05                                 9.808484                            7.595184       0.113440       2.054396                    0.996870      28.952681      80.106077       0.643567       0.387342      -1.103850       0.055108      -0.010322      -0.124359       0.136413       0.019040      -0.048095      -0.058861      -0.008425       0.187644      -0.059233      -0.050763       0.109996             11.334311       7.109835      -0.827970      -3.299312      15.048969       1.463447      11.844128          -0.000003
          148              N      12.101801      10.088767       9.818999      -0.746803      35.448451 0.52266551E+03  0.12740190E+05                                 9.013164                            7.378172      -0.229086       1.919054                    0.996318      31.834437      90.225506       0.643353       0.390576      -1.092134       0.035155       0.034436      -0.053486       0.072680       0.010177      -0.037725      -0.012438      -0.199540       0.285637      -0.153435       0.048829       0.104606              9.811169       5.811890       0.985704      -1.847436      11.273360      -2.817366      12.348256          -0.000007
          149              N       1.647582       7.638387       8.568564      -0.199401      36.369627 0.49904447E+03  0.11901638E+05                                 9.062522                            7.136912       0.278643       2.108047                    0.999502      27.568574      74.735090       0.671005       0.382748      -1.109015       0.057704      -0.135242       0.094107       0.174574       0.052275      -0.019058      -0.026757      -0.065979      -0.020207      -0.058774      -0.019022       0.077796             10.413272      13.565883       0.053665       3.866185       8.865408      -2.686917       8.808525          -0.000002
          150              N       1.467643       6.464822       9.295530      -0.322825      38.464597 0.54986137E+03  0.13451678E+05                                 9.436539                            7.521472       0.153302       2.072476                    0.996923      28.611508      78.868059       0.648932       0.385819      -1.105458       0.051733       0.116784      -0.066062       0.143802      -0.018668      -0.003227      -0.072805      -0.080649       0.005612      -0.063691      -0.033314       0.097005             10.761075      14.742390       1.759685       1.875312       9.513470      -2.712558       8.027367          -0.000003
          151              N       3.544590       7.197231       9.642433      -0.419005      40.146654 0.57524904E+03  0.14221865E+05                                 9.648368                            7.648715       0.073418       2.027747                    0.998443      29.666748      82.009303       0.649611       0.381375      -1.109490      -0.059501       0.015732      -0.045454       0.076511      -0.014085      -0.005308      -0.037142      -0.067496      -0.003931      -0.042146      -0.016531       0.058677             10.996523      16.353273       1.277589       2.667300       9.106443      -2.496167       7.529854          -0.000005
          152              N       2.865022       5.154190      10.698292      -0.690319      34.189795 0.52587461E+03  0.12737502E+05                                 8.512196                            7.163433       0.101195       2.029521                    0.998409      31.068946      85.551966       0.691055       0.365924      -1.118842      -0.014948       0.042772      -0.014190       0.047479       0.060483       0.052474      -0.131153       0.013153       0.021592      -0.169958       0.039918       0.130040              9.085861       9.858806       0.119692       1.723134       9.161135      -2.911845       8.237641          -0.000006
          153              N      12.899340      10.537654      16.038181      -0.419170      43.864009 0.59476226E+03  0.14844744E+05                                10.308838                            7.821068       0.070040       2.033458                    0.997501      29.667503      82.716840       0.636292       0.385674      -1.105096      -0.001789      -0.079764      -0.030003       0.085239       0.018812       0.028756       0.034363       0.003538       0.147457      -0.044333      -0.029820       0.074153             12.134572       6.508420      -0.203596       2.345685      18.031049      -1.982339      11.864247          -0.000001
          154              N      12.796147       8.337944      15.813139      -0.203319      35.327451 0.48001695E+03  0.11346719E+05                                 8.867743                            6.974149       0.344907       2.126134                    0.999724      27.596071      74.684269       0.681923       0.379977      -1.110093       0.031578       0.110669       0.122346       0.167968       0.007860       0.050530      -0.034155       0.015732       0.203590      -0.068311      -0.027471       0.095781             10.176660       6.521489       1.696399       2.732233      14.279662       0.996376       9.728827          -0.000004
          155              N       0.323579       8.612631       0.251972      -0.333022      40.650123 0.55848760E+03  0.13722449E+05                                 9.808485                            7.595185       0.113440       2.054396                    0.996870      28.952683      80.106086       0.643567       0.387342      -1.103850      -0.055108       0.010322      -0.124359       0.136413       0.019040       0.048095       0.058861      -0.008425       0.187644      -0.059233      -0.050763       0.109996             11.334312       7.109836      -0.827970       3.299312      15.048971      -1.463447      11.844129          -0.000003
          156              N       0.862099      10.616333       1.403099      -0.746803      35.448453 0.52266556E+03  0.12740191E+05                                 9.013164                            7.378173      -0.229087       1.919054                    0.996318      31.834437      90.225510       0.643352       0.390576      -1.092134      -0.035155      -0.034436      -0.053486       0.072680       0.010177       0.037725       0.012438      -0.199540       0.285637      -0.153435       0.048829       0.104607              9.811170       5.811891       0.985705       1.847436      11.273361       2.817366      12.348257          -0.000007
          157              N      11.316318      13.066713       0.152664      -0.199401      36.369629 0.49904450E+03  0.11901639E+05                                 9.062522                            7.136912       0.278643       2.108047                    0.999502      27.568575      74.735093       0.671005       0.382748      -1.109015      -0.057704       0.135242       0.094107       0.174574       0.052275       0.019058       0.026757      -0.065979      -0.020207      -0.058774      -0.019022       0.077796             10.413272      13.565883       0.053665      -3.866185       8.865408       2.686916       8.808525          -0.000002
          158              N      11.496257       0.436878       0.879630      -0.322825      38.464598 0.54986140E+03  0.13451678E+05                                 9.436538                            7.521472       0.153302       2.072476                    0.996923      28.611509      78.868059       0.648932       0.385819      -1.105458      -0.051733      -0.116784      -0.066062       0.143802      -0.018668       0.003227       0.072805      -0.080648       0.005612      -0.063691      -0.033314       0.097005             10.761075      14.742389       1.759685      -1.875312       9.513469       2.712558       8.027367          -0.000003
          159              N       9.419310      13.507869       1.226533      -0.419005      40.146653 0.57524902E+03  0.14221864E+05                                 9.648368                            7.648715       0.073418       2.027747                    0.998443      29.666747      82.009302       0.649611       0.381375      -1.109490       0.059501      -0.015732      -0.045454       0.076511      -0.014085       0.005308       0.037142      -0.067496      -0.003930      -0.042146      -0.016531       0.058677             10.996524      16.353274       1.277589      -2.667300       9.106443       2.496167       7.529854          -0.000005
          160              N      10.098878       1.747510       2.282392      -0.690319      34.189796 0.52587466E+03  0.12737503E+05                                 8.512196                            7.163433       0.101195       2.029521                    0.998409      31.068946      85.551964       0.691055       0.365924      -1.118842       0.014948      -0.042772      -0.014190       0.047479       0.060483      -0.052474       0.131153       0.013153       0.021592      -0.169958       0.039918       0.130040              9.085860       9.858805       0.119691      -1.723134       9.161135       2.911845       8.237641          -0.000006
          161              N       6.546510       3.635954       0.793619      -0.419170      43.864028 0.59476255E+03  0.14844753E+05                                10.308842                            7.821070       0.070040       2.033458                    0.997501      29.667511      82.716873       0.636292       0.385674      -1.105095       0.001789      -0.079764       0.030003       0.085239      -0.018812       0.028756      -0.034363       0.003538       0.147457      -0.044333      -0.029820       0.074153             12.134576       6.508422       0.203596       2.345685      18.031057       1.982341      11.864250          -0.000001
          162              N       6.649703       1.436244       1.018661      -0.203319      35.327466 0.48001717E+03  0.11346726E+05                                 8.867746                            6.974150       0.344907       2.126134                    0.999724      27.596078      74.684297       0.681923       0.379977      -1.110093      -0.031578       0.110669      -0.122346       0.167968      -0.007860       0.050530       0.034155       0.015732       0.203589      -0.068311      -0.027471       0.095781             10.176663       6.521491      -1.696400       2.732234      14.279668      -0.996376       9.728830          -0.000004
          163              N       6.158371       1.710931      16.579828      -0.333022      40.650140 0.55848785E+03  0.13722457E+05                                 9.808488                            7.595187       0.113439       2.054396                    0.996870      28.952690      80.106116       0.643567       0.387342      -1.103850       0.055108       0.010322       0.124359       0.136413      -0.019040       0.048095      -0.058861      -0.008425       0.187644      -0.059233      -0.050763       0.109996             11.334316       7.109838       0.827971       3.299313      15.048977       1.463448      11.844133          -0.000003
          164              N       5.619851       3.714633      15.428701      -0.746803      35.448452 0.52266551E+03  0.12740190E+05                                 9.013164                            7.378173      -0.229087       1.919054                    0.996318      31.834438      90.225509       0.643353       0.390576      -1.092134       0.035155      -0.034436       0.053486       0.072680      -0.010177       0.037726      -0.012438      -0.199540       0.285637      -0.153435       0.048829       0.104607              9.811169       5.811890      -0.985705       1.847436      11.273360      -2.817366      12.348257          -0.000007
          165              N       8.129532       6.165013      16.679136      -0.199400      36.369629 0.49904451E+03  0.11901639E+05                                 9.062522                            7.136912       0.278642       2.108047                    0.999502      27.568575      74.735092       0.671005       0.382748      -1.109015       0.057704       0.135242      -0.094107       0.174574      -0.052275       0.019058      -0.026757      -0.065979      -0.020207      -0.058774      -0.019022       0.077796             10.413272      13.565883      -0.053665      -3.866185       8.865409      -2.686917       8.808525          -0.000002
          166              N       7.949593       7.338578      15.952170      -0.322825      38.464594 0.54986131E+03  0.13451676E+05                                 9.436538                            7.521472       0.153302       2.072475                    0.996923      28.611506      78.868051       0.648932       0.385819      -1.105458       0.051733      -0.116784       0.066062       0.143802       0.018669       0.003227      -0.072805      -0.080648       0.005612      -0.063691      -0.033314       0.097005             10.761075      14.742388      -1.759685      -1.875312       9.513470      -2.712558       8.027367          -0.000003
          167              N      10.026540       6.606169      15.605267      -0.419006      40.146657 0.57524910E+03  0.14221867E+05                                 9.648368                            7.648716       0.073419       2.027747                    0.998443      29.666750      82.009308       0.649611       0.381375      -1.109490      -0.059501      -0.015732       0.045455       0.076511       0.014085       0.005308      -0.037142      -0.067496      -0.003930      -0.042146      -0.016531       0.058677             10.996524      16.353273      -1.277589      -2.667300       9.106444      -2.496168       7.529854          -0.000005
          168              N       9.346972       8.649210      14.549408      -0.690320      34.189803 0.52587480E+03  0.12737507E+05                                 8.512199                            7.163435       0.101194       2.029521                    0.998409      31.068949      85.551982       0.691055       0.365925      -1.118842      -0.014948      -0.042772       0.014191       0.047479      -0.060483      -0.052474      -0.131153       0.013153       0.021592      -0.169958       0.039918       0.130040              9.085863       9.858808      -0.119691      -1.723135       9.161138      -2.911846       8.237643          -0.000006
          169              N       6.417390       3.265746       9.209519      -0.419170      43.864023 0.59476247E+03  0.14844751E+05                                10.308841                            7.821069       0.070040       2.033458                    0.997501      29.667509      82.716864       0.636292       0.385674      -1.105095      -0.001789       0.079764       0.030003       0.085239      -0.018812      -0.028756       0.034363       0.003538       0.147457      -0.044333      -0.029820       0.074153             12.134575       6.508421       0.203596      -2.345685      18.031055      -1.982340      11.864249          -0.000001
          170              N       6.314197       5.465456       9.434561      -0.203319      35.327467 0.48001718E+03  0.11346726E+05                                 8.867746                            6.974151       0.344906       2.126134                    0.999724      27.596078      74.684300       0.681923       0.379977      -1.110093       0.031578      -0.110669      -0.122346       0.167968      -0.007860      -0.050530      -0.034155       0.015732       0.203589      -0.068311      -0.027471       0.095781             10.176664       6.521491      -1.696400      -2.732235      14.279669       0.996376       9.728831          -0.000004
          171              N       6.805529       5.190769       8.163928      -0.333022      40.650135 0.55848778E+03  0.13722455E+05                                 9.808487                            7.595186       0.113439       2.054396                    0.996870      28.952688      80.106109       0.643567       0.387342      -1.103850      -0.055108      -0.010322       0.124359       0.136413      -0.019040      -0.048095       0.058861      -0.008425       0.187644      -0.059233      -0.050763       0.109996             11.334315       7.109838       0.827971      -3.299313      15.048975      -1.463448      11.844133          -0.000003
          172              N       7.344049       3.187067       7.012801      -0.746803      35.448449 0.52266547E+03  0.12740188E+05                                 9.013163                            7.378171      -0.229087       1.919054                    0.996318      31.834436      90.225502       0.643353       0.390575      -1.092134      -0.035155       0.034436       0.053486       0.072680      -0.010177      -0.037725       0.012438      -0.199540       0.285637      -0.153435       0.048829       0.104606              9.811168       5.811890      -0.985704      -1.847436      11.273359       2.817365      12.348256          -0.000008
          173              N       4.834368       0.736687       8.263236      -0.199400      36.369620 0.49904437E+03  0.11901635E+05                                 9.062520                            7.136911       0.278643       2.108047                    0.999502      27.568571      74.735074       0.671005       0.382748      -1.109015      -0.057704      -0.135242      -0.094107       0.174574      -0.052275      -0.019058       0.026757      -0.065979      -0.020207      -0.058774      -0.019022       0.077796             10.413270      13.565879      -0.053665       3.866183       8.865407       2.686916       8.808523          -0.000002
          174              N       5.014307      13.366522       7.536270      -0.322825      38.464594 0.54986132E+03  0.13451676E+05                                 9.436538                            7.521472       0.153302       2.072476                    0.996923      28.611506      78.868051       0.648932       0.385819      -1.105458      -0.051733       0.116784       0.066062       0.143802       0.018669      -0.003227       0.072805      -0.080648       0.005612      -0.063691      -0.033314       0.097005             10.761075      14.742388      -1.759684       1.875313       9.513470       2.712558       8.027367          -0.000003
          175              N       2.937360       0.295531       7.189367      -0.419005      40.146649 0.57524898E+03  0.14221863E+05                                 9.648366                            7.648714       0.073419       2.027747                    0.998443      29.666747      82.009293       0.649611       0.381375      -1.109490       0.059501       0.015732       0.045455       0.076511       0.014085      -0.005308       0.037142      -0.067496      -0.003930      -0.042146      -0.016531       0.058678             10.996521      16.353269      -1.277589       2.667299       9.106442       2.496167       7.529853          -0.000005
          176              N       3.616928      12.055890       6.133508      -0.690320      34.189813 0.52587500E+03  0.12737514E+05                                 8.512201                            7.163437       0.101194       2.029521                    0.998409      31.068954      85.552003       0.691055       0.365925      -1.118842       0.014948       0.042772       0.014191       0.047479      -0.060483       0.052474       0.131153       0.013153       0.021592      -0.169958       0.039918       0.130040              9.085865       9.858811      -0.119691       1.723136       9.161140       2.911846       8.237645          -0.000006
          177              O       0.008945       4.902692      11.636497      -0.498179      35.838353 0.48441315E+03  0.11312073E+05                                 8.574989                            6.763578       0.312626       2.167812                    0.997948      26.306212      67.498160       0.740647       0.354135      -1.146262      -0.016929       0.015671       0.022048       0.031911       0.048327      -0.019930       0.050383       0.052162       0.114429      -0.095482       0.033429       0.062053              9.942515       6.287770      -1.354606      -2.550213       8.601841       4.302641      14.937934          -0.000003
          178              O      11.875710       7.220835      10.933769      -0.513328      33.962557 0.48458378E+03  0.11327010E+05                                 8.251129                            6.775894       0.384142       2.182079                    0.997774      26.732926      68.823623       0.737504       0.355300      -1.144314       0.000708       0.006664       0.034360       0.035007       0.044729      -0.014627       0.015184       0.031847       0.176127      -0.079967       0.017899       0.062068              9.263185       5.351193      -0.537479      -0.501636       6.728506      -0.477617      15.709856          -0.000004
          179              O      11.592968       7.716377      13.106586      -0.526760      37.654668 0.50826873E+03  0.11994856E+05                                 8.866496                            6.937900       0.421519       2.200159                    0.997634      26.626433      68.348757       0.730820       0.355135      -1.147153       0.016727      -0.012673      -0.032798       0.038937       0.046221      -0.026334       0.060693       0.072929       0.092745      -0.106208       0.043107       0.063101             10.233454       7.157768      -1.797736      -3.266117       8.350426       4.350202      15.192168          -0.000007
          180              O      12.736772       5.402513      13.776323      -0.484698      34.401797 0.45268349E+03  0.10408144E+05                                 8.336220                            6.525967       0.225068       2.141533                    0.997604      26.132198      66.837576       0.755094       0.352798      -1.145742      -0.003376       0.010037      -0.031575       0.033304       0.049346      -0.018890       0.011413       0.043474       0.191595      -0.088462       0.020056       0.068407              9.638288       5.123072      -0.532279      -0.840603       6.343600      -0.793795      17.448193          -0.000006
          181              O      -0.008945       1.999008       3.220597      -0.498179      35.838348 0.48441307E+03  0.11312071E+05                                 8.574988                            6.763578       0.312627       2.167813                    0.997948      26.306211      67.498156       0.740647       0.354135      -1.146262       0.016929      -0.015671       0.022048       0.031911       0.048327       0.019930      -0.050382       0.052162       0.114429      -0.095482       0.033429       0.062053              9.942514       6.287769      -1.354606       2.550212       8.601840      -4.302641      14.937932          -0.000003
          182              O       1.088190      13.484265       2.517869      -0.513329      33.962572 0.48458404E+03  0.11327017E+05                                 8.251132                            6.775896       0.384142       2.182079                    0.997774      26.732932      68.823644       0.737503       0.355300      -1.144314      -0.000708      -0.006664       0.034360       0.035007       0.044729       0.014627      -0.015184       0.031846       0.176127      -0.079967       0.017899       0.062068              9.263188       5.351195      -0.537479       0.501636       6.728508       0.477616      15.709861          -0.000004
          183              O       1.370932      12.988723       4.690686      -0.526760      37.654679 0.50826889E+03  0.11994860E+05                                 8.866498                            6.937901       0.421519       2.200158                    0.997634      26.626435      68.348767       0.730820       0.355135      -1.147153      -0.016727       0.012673      -0.032798       0.038937       0.046221       0.026334      -0.060693       0.072929       0.092745      -0.106207       0.043107       0.063101             10.233457       7.157770      -1.797736       3.266118       8.350428      -4.350203      15.192172          -0.000007
          184              O       0.227128       1.499187       5.360423      -0.484698      34.401777 0.45268319E+03  0.10408136E+05                                 8.336217                            6.525964       0.225069       2.141534                    0.997604      26.132191      66.837550       0.755094       0.352798      -1.145742       0.003376      -0.010037      -0.031575       0.033304       0.049346       0.018890      -0.011413       0.043474       0.191594      -0.088462       0.020056       0.068406              9.638284       5.123070      -0.532279       0.840602       6.343598       0.793795      17.448184          -0.000006
          185              O       6.490895       8.900708      13.611203      -0.498179      35.838361 0.48441325E+03  0.11312076E+05                                 8.574990                            6.763579       0.312626       2.167812                    0.997948      26.306214      67.498169       0.740647       0.354135      -1.146262      -0.016930      -0.015671      -0.022048       0.031911      -0.048327       0.019930       0.050382       0.052162       0.114429      -0.095482       0.033429       0.062053              9.942517       6.287771       1.354606       2.550214       8.601842       4.302643      14.937939          -0.000003
          186              O       5.393760       6.582565      14.313931      -0.513328      33.962547 0.48458362E+03  0.11327005E+05                                 8.251128                            6.775893       0.384143       2.182079                    0.997774      26.732923      68.823611       0.737504       0.355300      -1.144314       0.000708      -0.006663      -0.034360       0.035007      -0.044729       0.014627       0.015184       0.031846       0.176127      -0.079967       0.017899       0.062068              9.263183       5.351192       0.537479       0.501635       6.728505      -0.477617      15.709852          -0.000004
          187              O       5.111018       6.087023      12.141114      -0.526759      37.654654 0.50826852E+03  0.11994849E+05                                 8.866493                            6.937898       0.421520       2.200159                    0.997634      26.626429      68.348739       0.730820       0.355135      -1.147153       0.016727       0.012673       0.032798       0.038937      -0.046221       0.026334       0.060693       0.072929       0.092745      -0.106207       0.043107       0.063101             10.233450       7.157766       1.797735       3.266115       8.350423       4.350200      15.192162          -0.000007
          188              O       6.254822       8.400887      11.471377      -0.484698      34.401806 0.45268360E+03  0.10408148E+05                                 8.336223                            6.525968       0.225067       2.141533                    0.997604      26.132198      66.837583       0.755094       0.352798      -1.145742      -0.003377      -0.010036       0.031575       0.033304      -0.049346       0.018889       0.011413       0.043474       0.191595      -0.088462       0.020056       0.068407              9.638291       5.123073       0.532280       0.840603       6.343602      -0.793795      17.448200          -0.000006
          189              O       6.473005      11.804392       5.195303      -0.498179      35.838360 0.48441321E+03  0.11312075E+05                                 8.574990                            6.763579       0.312626       2.167812                    0.997948      26.306212      67.498165       0.740647       0.354135      -1.146262       0.016930       0.015671      -0.022048       0.031911      -0.048327      -0.019930      -0.050382       0.052162       0.114429      -0.095482       0.033429       0.062053              9.942517       6.287771       1.354606      -2.550214       8.601842      -4.302643      14.937939          -0.000003
          190              O       7.570140       0.319135       5.898031      -0.513328      33.962543 0.48458355E+03  0.11327003E+05                                 8.251127                            6.775892       0.384142       2.182079                    0.997774      26.732921      68.823604       0.737504       0.355300      -1.144314      -0.000708       0.006664      -0.034360       0.035007      -0.044729      -0.014627      -0.015184       0.031847       0.176127      -0.079967       0.017899       0.062068              9.263182       5.351192       0.537479      -0.501635       6.728504       0.477617      15.709850          -0.000004
          191              O       7.852882       0.814677       3.725214      -0.526760      37.654654 0.50826853E+03  0.11994850E+05                                 8.866493                            6.937898       0.421520       2.200159                    0.997634      26.626429      68.348740       0.730820       0.355135      -1.147153      -0.016727      -0.012673       0.032798       0.038937      -0.046221      -0.026334      -0.060693       0.072929       0.092745      -0.106207       0.043107       0.063101             10.233450       7.157766       1.797735      -3.266115       8.350424      -4.350200      15.192162          -0.000007
          192              O       6.709078      12.304213       3.055477      -0.484698      34.401820 0.45268382E+03  0.10408154E+05                                 8.336225                            6.525970       0.225068       2.141533                    0.997604      26.132202      66.837600       0.755094       0.352798      -1.145742       0.003377       0.010036       0.031575       0.033304      -0.049346      -0.018890      -0.011413       0.043474       0.191595      -0.088463       0.020056       0.068407              9.638295       5.123074       0.532280      -0.840604       6.343604       0.793795      17.448206          -0.000006
          193              O      -0.008945       8.900708       5.195303      -0.498179      35.838356 0.48441318E+03  0.11312074E+05                                 8.574989                            6.763579       0.312626       2.167812                    0.997948      26.306212      67.498163       0.740647       0.354135      -1.146262       0.016929      -0.015671      -0.022048       0.031911       0.048327      -0.019930       0.050382       0.052162       0.114429      -0.095482       0.033429       0.062053              9.942516       6.287770      -1.354606      -2.550213       8.601842       4.302642      14.937936          -0.000003
          194              O       1.088190       6.582565       5.898031      -0.513328      33.962558 0.48458378E+03  0.11327010E+05                                 8.251130                            6.775894       0.384142       2.182079                    0.997774      26.732925      68.823622       0.737504       0.355300      -1.144314      -0.000708      -0.006664      -0.034360       0.035007       0.044729      -0.014627       0.015184       0.031846       0.176127      -0.079967       0.017899       0.062068              9.263186       5.351193      -0.537479      -0.501636       6.728506      -0.477617      15.709857          -0.000004
          195              O       1.370932       6.087023       3.725214      -0.526760      37.654672 0.50826878E+03  0.11994857E+05                                 8.866497                            6.937900       0.421518       2.200158                    0.997634      26.626433      68.348760       0.730820       0.355135      -1.147153      -0.016727       0.012673       0.032798       0.038937       0.046221      -0.026334       0.060693       0.072929       0.092745      -0.106207       0.043107       0.063101             10.233455       7.157769      -1.797736      -3.266117       8.350427       4.350202      15.192170          -0.000007
          196              O       0.227128       8.400887       3.055477      -0.484698      34.401792 0.45268341E+03  0.10408142E+05                                 8.336220                            6.525966       0.225068       2.141533                    0.997604      26.132195      66.837568       0.755094       0.352798      -1.145742       0.003376      -0.010036       0.031575       0.033304       0.049346      -0.018890       0.011413       0.043474       0.191594      -0.088462       0.020056       0.068406              9.638288       5.123071      -0.532279      -0.840602       6.343600      -0.793795      17.448192          -0.000005
          197              O       0.008945      11.804392      13.611203      -0.498179      35.838350 0.48441310E+03  0.11312072E+05                                 8.574988                            6.763578       0.312626       2.167812                    0.997948      26.306211      67.498157       0.740647       0.354135      -1.146262      -0.016929       0.015671      -0.022048       0.031911       0.048327       0.019930      -0.050383       0.052162       0.114429      -0.095482       0.033429       0.062053              9.942514       6.287769      -1.354606       2.550213       8.601840      -4.302641      14.937933          -0.000003
          198              O      11.875710       0.319135      14.313931      -0.513329      33.962566 0.48458393E+03  0.11327014E+05                                 8.251131                            6.775895       0.384142       2.182079                    0.997774      26.732929      68.823635       0.737503       0.355300      -1.144314       0.000708       0.006664      -0.034360       0.035007       0.044729       0.014627      -0.015184       0.031846       0.176127      -0.079967       0.017899       0.062068              9.263187       5.351194      -0.537479       0.501636       6.728507       0.477617      15.709860          -0.000004
          199              O      11.592968       0.814677      12.141114      -0.526760      37.654671 0.50826874E+03  0.11994856E+05                                 8.866497                            6.937900       0.421519       2.200159                    0.997634      26.626432      68.348756       0.730820       0.355135      -1.147153       0.016727      -0.012673       0.032798       0.038937       0.046221       0.026334      -0.060693       0.072929       0.092745      -0.106207       0.043107       0.063101             10.233455       7.157768      -1.797736       3.266117       8.350426      -4.350202      15.192170          -0.000007
          200              O      12.736772      12.304213      11.471377      -0.484698      34.401794 0.45268343E+03  0.10408143E+05                                 8.336220                            6.525966       0.225068       2.141533                    0.997604      26.132196      66.837571       0.755094       0.352798      -1.145742      -0.003376       0.010037       0.031575       0.033304       0.049346       0.018890      -0.011413       0.043474       0.191595      -0.088462       0.020056       0.068407              9.638288       5.123071      -0.532279       0.840602       6.343600       0.793795      17.448192          -0.000006
          201              O       6.473005       4.902692       3.220597      -0.498179      35.838359 0.48441322E+03  0.11312076E+05                                 8.574990                            6.763579       0.312626       2.167812                    0.997948      26.306213      67.498167       0.740647       0.354135      -1.146262       0.016930       0.015671       0.022048       0.031911      -0.048327       0.019930       0.050382       0.052162       0.114429      -0.095482       0.033429       0.062053              9.942517       6.287770       1.354606       2.550213       8.601842       4.302643      14.937938          -0.000003
          202              O       7.570140       7.220835       2.517869      -0.513329      33.962551 0.48458368E+03  0.11327007E+05                                 8.251128                            6.775893       0.384143       2.182079                    0.997774      26.732925      68.823616       0.737504       0.355300      -1.144314      -0.000708       0.006664       0.034360       0.035008      -0.044729       0.014627       0.015184       0.031846       0.176127      -0.079967       0.017899       0.062068              9.263184       5.351192       0.537479       0.501635       6.728505      -0.477617      15.709853          -0.000004
          203              O       7.852882       7.716377       4.690686      -0.526760      37.654657 0.50826854E+03  0.11994850E+05                                 8.866494                            6.937898       0.421520       2.200159                    0.997634      26.626428      68.348740       0.730820       0.355135      -1.147153      -0.016727      -0.012673      -0.032798       0.038937      -0.046221       0.026334       0.060693       0.072929       0.092745      -0.106207       0.043107       0.063101             10.233452       7.157767       1.797735       3.266116       8.350424       4.350201      15.192164          -0.000007
          204              O       6.709078       5.402513       5.360423      -0.484698      34.401809 0.45268364E+03  0.10408149E+05                                 8.336223                            6.525968       0.225068       2.141533                    0.997604      26.132199      66.837586       0.755094       0.352798      -1.145742       0.003377       0.010037      -0.031575       0.033304      -0.049346       0.018890       0.011413       0.043474       0.191595      -0.088462       0.020056       0.068407              9.638292       5.123073       0.532280       0.840603       6.343602      -0.793795      17.448200          -0.000006
          205              O       6.490895       1.999008      11.636497      -0.498179      35.838352 0.48441310E+03  0.11312072E+05                                 8.574988                            6.763578       0.312626       2.167812                    0.997948      26.306211      67.498157       0.740647       0.354135      -1.146262      -0.016930      -0.015671       0.022048       0.031911      -0.048327      -0.019930      -0.050383       0.052162       0.114429      -0.095482       0.033429       0.062053              9.942515       6.287769       1.354606      -2.550213       8.601841      -4.302642      14.937935          -0.000003
          206              O       5.393760      13.484265      10.933769      -0.513328      33.962533 0.48458338E+03  0.11326998E+05                                 8.251125                            6.775891       0.384143       2.182080                    0.997774      26.732917      68.823590       0.737504       0.355300      -1.144314       0.000708      -0.006664       0.034360       0.035007      -0.044729      -0.014627      -0.015184       0.031847       0.176127      -0.079967       0.017899       0.062068              9.263180       5.351191       0.537479      -0.501635       6.728503       0.477617      15.709847          -0.000004
          207              O       5.111018      12.988723      13.106586      -0.526759      37.654648 0.50826843E+03  0.11994847E+05                                 8.866493                            6.937897       0.421520       2.200159                    0.997634      26.626426      68.348732       0.730820       0.355135      -1.147153       0.016727       0.012673      -0.032798       0.038937      -0.046221      -0.026334      -0.060692       0.072929       0.092745      -0.106207       0.043107       0.063101             10.233450       7.157765       1.797735      -3.266115       8.350423      -4.350200      15.192161          -0.000007
          208              O       6.254822       1.499187      13.776323      -0.484698      34.401812 0.45268371E+03  0.10408151E+05                                 8.336223                            6.525968       0.225068       2.141533                    0.997604      26.132203      66.837595       0.755094       0.352798      -1.145742      -0.003377      -0.010037      -0.031575       0.033304      -0.049346      -0.018890      -0.011413       0.043474       0.191595      -0.088462       0.020056       0.068407              9.638292       5.123073       0.532280      -0.840603       6.343602       0.793795      17.448200          -0.000006

******************************************************
Auxiliary information for the entire system
The total spin magnetic moment of the unit cell is   -0.000426
The total net atomic charge of the unit cell is   0.000001
Accuracy of reproducing the electrostatic potential in the unit cell:
  The inner radius (bohr) =    5.0000
  The outer radius (bohr) =   12.0000
  Valid grid points have density less than (e/(bohr^3)) =    0.0001
  The number of valid grid points were=        50144
  The rms potential error without charges in kcal/mol is=      4.79523
  The rms potential error with partial charges in kcal/mol is=      1.03176
  The RRMSE value at monopole order=      0.21516
  The rms potential error with partial charges and cloud penetration in kcal/mol is=      1.03680
  The RRMSE value at monopole order with cloud penetration is=      0.21621
  The rms potential error with partial charges and atomic dipoles in kcal/mol is=      1.27153
  The RRMSE value at dipole order=      0.26517
  The rms potential error with partial charges, atomic dipoles and cloud penetration in kcal/mol is=      1.27784
  The RRMSE value at dipole order with cloud penetration=      0.26648

******************************************************
The electron densities and ab initio electrostatic potential were computed in VASP using the PBE functional and
projector augmented wave method. See the main text of the journal article for a description of computational details.
The atomic charges, dipoles, and quadrupoles were computed with the DDEC6 method as described in
(a) T. A. Manz and N. Gabaldon Limas, RSC Adv. 6 (2016) 47771-47801 DOI: 10.1039/c6ra04656h
(b) N. Gabaldon Limas and T. A. Manz, RSC Adv. 8 (2018) 2678-2707 DOI: 10.1039/c7ra11829e.
For each atom in the material, the electron cloud parameters were fit to the spherically averaged atom-in-material
electron density using radial positions for which this density was between 10^-4 and 10^-2 electrons per cubic bohr.
The polarizabilities, dispersion coefficients, and quantum Drude oscillator (QDO) parameters were fit using the MCLF method.
The magnetic structure of the system was optimized in VASP from the default ferromagnetic initial guess using spin polarization.
The atomic spin moments (ASMs) were computed on this optimized magnetic structure using the DDEC6 partition as inputs
to the method of T. A. Manz and D. S. Sholl, J. Chem. Theory Comput. 7 (2011) 4146-4164 DOI: 10.1021/ct200539n.
The RMSE and RRMSE were computed using a uniform grid with Ewald summation.
