# Supplementary material for: A collection of forcefield precursors for metal–organic frameworks
Source: RSC Adv. 2019 Nov 13;9(63):36492–507. doi: 10.1039/c9ra07327b (PMC9075174; doi:10.1039/c9ra07327b)
Supplement: RA-009-C9RA07327B-s5964 [file RA-009-C9RA07327B-s5964.xyz]

  208
jmolscript: load "" {1 1 1} spacegroup "x,y,z" unitcell [{     12.959100     0.000000     0.000000 }, {      0.000000    13.797100     0.000000 }, {      0.000000     0.000000    16.815300 }]
Zn     5.529000    13.487217     6.792036     0.707689
Zn     6.176307    12.515901     1.279644     0.712150
Zn     7.430100     7.208433    15.199686     0.707690
Zn     6.782793     8.179749     9.687294     0.712150
Zn    12.008550     0.309883     1.615614     0.707690
Zn    12.655857     1.281199     7.128006     0.712150
Zn     0.950550     6.588667    10.023264     0.707690
Zn     0.303243     5.617351    15.535656     0.712150
Zn     7.430100     0.309883    10.023264     0.707690
Zn     6.782793     1.281199    15.535656     0.712150
Zn     5.529000     6.588667     1.615614     0.707690
Zn     6.176307     5.617351     7.128006     0.712150
Zn     0.950550    13.487217    15.199686     0.707690
Zn     0.303243    12.515901     9.687294     0.712150
Zn    12.008550     7.208433     6.792036     0.707690
Zn    12.655857     8.179749     1.279644     0.712150
H      3.263101    11.912416     8.434554     0.099776
H      5.787534     2.690435     5.934119     0.098917
H      2.235445     2.335849     5.991291     0.356452
H      3.650578     1.828116     5.734017     0.354216
H      7.608288     3.280950    10.514607     0.355185
H      7.311524     4.599953     9.811728     0.347477
H      9.695999     8.783234     0.026904     0.099776
H      7.171566     4.208116    14.341769     0.098918
H     10.723655     4.562701    14.398941     0.356451
H      9.308522     5.070434    14.141667     0.354216
H      5.350812     3.617600     2.106957     0.355185
H      5.647576     2.298597     1.404078     0.347478
H      9.742651     1.884684    -0.026904     0.099776
H     12.267084    11.106666     2.473531     0.098918
H      8.714995    11.461251     2.416359     0.356452
H     10.130128    11.968984     2.673633     0.354216
H      1.128738    10.516150    14.708343     0.355186
H      0.831974     9.197147    15.411222     0.347478
H      3.216449     5.013866     8.380746     0.099776
H      0.692016     9.588984    10.881181     0.098917
H      4.244105     9.234399    10.824009     0.356452
H      2.828972     8.726666    11.081283     0.354216
H     11.830362    10.179500     6.300693     0.355185
H     12.127126    11.498503     7.003572     0.347478
H      9.695999     1.884684     8.380746     0.099776
H      7.171566    11.106666    10.881181     0.098917
H     10.723655    11.461251    10.824009     0.356452
H      9.308522    11.968984    11.081283     0.354216
H      5.350812    10.516150     6.300693     0.355186
H      5.647576     9.197147     7.003572     0.347478
H      3.263101     5.013866    -0.026904     0.099776
H      5.787534     9.588984     2.473531     0.098918
H      2.235445     9.234399     2.416359     0.356452
H      3.650578     8.726666     2.673633     0.354216
H      7.608288    10.179500    14.708343     0.355186
H      7.311524    11.498503    15.411222     0.347478
H      3.216449    11.912416     0.026904     0.099776
H      0.692016     2.690435    14.341769     0.098917
H      4.244105     2.335849    14.398941     0.356452
H      2.828972     1.828116    14.141667     0.354216
H     11.830362     3.280950     2.106957     0.355186
H     12.127126     4.599953     1.404078     0.347478
H      9.742651     8.783234     8.434554     0.099776
H     12.267084     4.208116     5.934119     0.098917
H      8.714995     4.562701     5.991291     0.356452
H     10.130128     5.070434     5.734017     0.354216
H      1.128738     3.617600    10.514607     0.355186
H      0.831974     2.298597     9.811728     0.347478
C      5.488179     0.082783     3.750653     0.477193
C      6.121879    12.542944     4.143626     0.480626
C      2.621626     0.655362     6.910920     0.560681
C      2.878216    12.686433     8.040740     0.153838
C      6.828150     3.040881     8.742611     0.548636
C      6.111512     2.593855     6.821799     0.153789
C      7.470921     6.815767    12.158303     0.477193
C      6.837221     8.152706    12.551276     0.480626
C     10.337474     6.243188    15.318570     0.560681
C     10.080884     8.009217    16.448390     0.153838
C      6.130950     3.857669     0.334961     0.548636
C      6.847588     4.304695    15.229449     0.153789
C     11.967729    13.714317     4.656997     0.477192
C     12.601429     1.254156     4.264024     0.480626
C      9.101176    13.141738     1.496730     0.560680
C      9.357766     1.110667     0.366910     0.153838
C      0.348600    10.756219    16.480339     0.548637
C     12.591062    11.203245     1.585851     0.153789
C      0.991371     6.981333    13.064647     0.477192
C      0.357671     5.644394    12.671674     0.480626
C      3.857924     7.553912     9.904380     0.560680
C      3.601334     5.787883     8.774560     0.153838
C     12.610500     9.939431     8.072689     0.548637
C      0.368038     9.492405     9.993501     0.153789
C      7.470921    13.714317    13.064647     0.477193
C      6.837221     1.254156    12.671674     0.480626
C     10.337474    13.141738     9.904380     0.560681
C     10.080884     1.110667     8.774560     0.153838
C      6.130950    10.756219     8.072689     0.548636
C      6.847588    11.203245     9.993501     0.153789
C      5.488179     6.981333     4.656997     0.477193
C      6.121879     5.644394     4.264024     0.480626
C      2.621626     7.553912     1.496730     0.560681
C      2.878216     5.787883     0.366910     0.153838
C      6.828150     9.939431    16.480339     0.548636
C      6.111512     9.492405     1.585851     0.153789
C      0.991371     0.082783    12.158303     0.477193
C      0.357671    12.542944    12.551276     0.480626
C      3.857924     0.655362    15.318570     0.560681
C      3.601334    12.686433    16.448390     0.153838
C     12.610500     3.040881     0.334961     0.548637
C      0.368038     2.593855    15.229449     0.153789
C     11.967729     6.815767     3.750653     0.477193
C     12.601429     8.152706     4.143626     0.480626
C      9.101176     6.243188     6.910920     0.560680
C      9.357766     8.009217     8.040740     0.153838
C      0.348600     3.857669     8.742611     0.548637
C     12.591062     4.304695     6.821799     0.153789
N      3.546906    13.500876     7.196948    -0.419970
N      1.647102    13.068199     8.263038    -0.185892
N      1.472154     0.433229     7.527201    -0.328514
N      2.863961     1.732916     6.119088    -0.737550
N      6.781497     1.710702     8.666101    -0.332124
N      6.307194     1.436002     7.392006    -0.206694
N      6.412163     3.631121     7.613295    -0.428414
N      7.305045     3.719698     9.815259    -0.735083
N      9.412194     7.194774    15.604598    -0.419970
N     11.311998     7.627451    16.670688    -0.185892
N     11.486946     6.465321    15.934851    -0.328513
N     10.095139     5.165634    14.526738    -0.737549
N      6.177603     5.187848     0.258451    -0.332124
N      6.651906     5.462548    15.799656    -0.206694
N      6.546937     3.267429    16.020945    -0.428414
N      5.654055     3.178852     1.407609    -0.735083
N     10.026456     0.296224     1.210702    -0.419970
N      8.126652     0.728901     0.144612    -0.185892
N      7.951704    13.363871     0.880449    -0.328513
N      9.343511    12.064184     2.288562    -0.737549
N      0.301947    12.086398    16.556849    -0.332124
N     12.786744    12.361098     1.015644    -0.206694
N     12.891713    10.165979     0.794355    -0.428414
N      0.825495    10.077402    15.407691    -0.735083
N      2.932644     6.602326     9.618352    -0.419970
N      4.832448     6.169649     8.552262    -0.185892
N      5.007396     7.331779     9.288099    -0.328513
N      3.615589     8.631466    10.696212    -0.737550
N     12.657153     8.609252     8.149199    -0.332124
N      0.172356     8.334552     9.423294    -0.206694
N      0.067387    10.529671     9.202005    -0.428414
N     12.133605    10.618248     7.000041    -0.735083
N      9.412194     0.296224     9.618352    -0.419969
N     11.311998     0.728901     8.552262    -0.185892
N     11.486946    13.363871     9.288099    -0.328514
N     10.095139    12.064184    10.696212    -0.737549
N      6.177603    12.086398     8.149199    -0.332124
N      6.651906    12.361098     9.423294    -0.206694
N      6.546937    10.165979     9.202005    -0.428414
N      5.654055    10.077402     7.000041    -0.735083
N      3.546906     6.602326     1.210702    -0.419970
N      1.647102     6.169649     0.144612    -0.185892
N      1.472154     7.331779     0.880449    -0.328513
N      2.863961     8.631466     2.288562    -0.737550
N      6.781497     8.609252    16.556849    -0.332124
N      6.307194     8.334552     1.015644    -0.206694
N      6.412163    10.529671     0.794355    -0.428414
N      7.305045    10.618248    15.407691    -0.735083
N      2.932644    13.500876    15.604598    -0.419970
N      4.832448    13.068199    16.670688    -0.185892
N      5.007396     0.433229    15.934851    -0.328513
N      3.615589     1.732916    14.526738    -0.737550
N     12.657153     1.710702     0.258451    -0.332124
N      0.172356     1.436002    15.799656    -0.206694
N      0.067387     3.631121    16.020945    -0.428414
N     12.133605     3.719698     1.407609    -0.735083
N     10.026456     7.194774     7.196948    -0.419970
N      8.126652     7.627451     8.263038    -0.185892
N      7.951704     6.465321     7.527201    -0.328513
N      9.343511     5.165634     6.119088    -0.737550
N      0.301947     5.187848     8.666101    -0.332124
N     12.786744     5.462548     7.392006    -0.206694
N     12.891713     3.267429     7.613295    -0.428414
N      0.825495     3.178852     9.815259    -0.735083
O      5.114957     0.803681     4.695504    -0.527857
O      6.252766    12.286731     5.358868    -0.484944
O      5.406537     0.315954     2.520445    -0.521866
O      6.511948    11.794313     3.223661    -0.497721
O      7.844143     6.094869    13.103154    -0.527857
O      6.706334     8.408919    13.766518    -0.484944
O      7.552563     6.582596    10.928095    -0.521866
O      6.447152     8.901337    11.631311    -0.497721
O     11.594507    12.993419     3.712146    -0.527857
O     12.732316     1.510369     3.048782    -0.484944
O     11.886087    13.481146     5.887205    -0.521866
O      0.032398     2.002787     5.183989    -0.497721
O      1.364593     7.702231    12.119796    -0.527857
O      0.226784     5.388181    11.456432    -0.484944
O      1.073013     7.214504    14.294855    -0.521866
O     -0.032398     4.895763    13.591639    -0.497721
O      7.844143    12.993419    12.119796    -0.527857
O      6.706334     1.510369    11.456432    -0.484944
O      7.552563    13.481146    14.294855    -0.521866
O      6.447152     2.002787    13.591639    -0.497721
O      5.114957     7.702231     3.712146    -0.527857
O      6.252766     5.388181     3.048782    -0.484944
O      5.406537     7.214504     5.887205    -0.521866
O      6.511948     4.895763     5.183989    -0.497720
O      1.364593     0.803681    13.103154    -0.527857
O      0.226784    12.286731    13.766518    -0.484944
O      1.073013     0.315954    10.928095    -0.521866
O     -0.032398    11.794313    11.631311    -0.497720
O     11.594507     6.094869     4.695504    -0.527857
O     12.732316     8.408919     5.358868    -0.484944
O     11.886087     6.582596     2.520445    -0.521866
O      0.032398     8.901337     3.223661    -0.497721

The following XYZ coordinates are in angstroms. Other properties are in atomic units.
The sperically averaged electron density of each atom fit to a function of the form exp(a - br)
eigen_1, eigen_2 and eigen_3 are the three eigenvalues of traceless quadrupole moment tensor
  atom number  atomic symbol              X              Y              Z     net charge C6 coefficient C8 coefficient C10 coefficient fluctuating dipole atomic polarizability isotropic forcefield polarizability              a              b squared Pearson coefficient          <r^3>          <r^4>         wp_QDO          m_QDO          q_QDO       dipole_x       dipole_y       dipole_z         dipole            Qxy            Qxz            Qyz     Q(x^2-y^2)  Q(3z^2 - R^2)        eigen_1        eigen_2        eigen_3 static polarizability      alpha(xx)      alpha(xy)      alpha(xz)      alpha(yy)      alpha(yz)      alpha(zz) atomic spin moment
            1             Zn       5.529000      13.487217       6.792036       0.707689     103.505937 0.21413568E+04  0.70347449E+05                                17.740822                           15.004104       0.557638       2.002663                    0.996080      49.675518     136.957767       0.472916       0.394242      -1.150193       0.012898      -0.020826      -0.053456       0.058801      -0.023483      -0.006616       0.000323      -0.001699       0.040605      -0.030737       0.010377       0.020360             20.068417      18.922503      -0.473369      -0.588759      20.334819       1.174249      20.947929          -0.000006
            2             Zn       6.176307      12.515901       1.279644       0.712150     102.677046 0.20684669E+04  0.67365471E+05                                17.642119                           14.718013       0.584020       2.018597                    0.995254      49.160489     134.940109       0.478891       0.392718      -1.151334      -0.020617       0.008086       0.061595       0.065455       0.015525      -0.042043      -0.045577      -0.014656      -0.053876      -0.062311      -0.007179       0.069490             20.279319      18.711297      -0.481187       2.618936      20.652776       2.307409      21.473883          -0.000001
            3             Zn       7.430100       7.208433      15.199686       0.707690     103.505944 0.21413569E+04  0.70347454E+05                                17.740823                           15.004105       0.557638       2.002663                    0.996080      49.675519     136.957773       0.472916       0.394242      -1.150193      -0.012898       0.020826      -0.053456       0.058801      -0.023483       0.006616      -0.000323      -0.001699       0.040606      -0.030737       0.010377       0.020360             20.068418      18.922504      -0.473370       0.588759      20.334822      -1.174250      20.947930          -0.000006
            4             Zn       6.782793       8.179749       9.687294       0.712150     102.677034 0.20684667E+04  0.67365462E+05                                17.642118                           14.718013       0.584020       2.018597                    0.995254      49.160486     134.940100       0.478891       0.392718      -1.151334       0.020617      -0.008086       0.061595       0.065455       0.015525       0.042043       0.045577      -0.014656      -0.053875      -0.062310      -0.007180       0.069490             20.279317      18.711296      -0.481187      -2.618935      20.652773      -2.307407      21.473882          -0.000002
            5             Zn      12.008550       0.309883       1.615614       0.707690     103.505927 0.21413564E+04  0.70347436E+05                                17.740821                           15.004103       0.557638       2.002663                    0.996080      49.675514     136.957754       0.472916       0.394242      -1.150193       0.012898       0.020826       0.053456       0.058801       0.023483       0.006616       0.000324      -0.001699       0.040605      -0.030737       0.010377       0.020360             20.068416      18.922503       0.473370       0.588759      20.334820       1.174250      20.947926          -0.000006
            6             Zn      12.655857       1.281199       7.128006       0.712150     102.677025 0.20684665E+04  0.67365451E+05                                17.642117                           14.718012       0.584020       2.018597                    0.995254      49.160484     134.940089       0.478891       0.392718      -1.151334      -0.020617      -0.008086      -0.061595       0.065455      -0.015525       0.042043      -0.045577      -0.014656      -0.053875      -0.062311      -0.007179       0.069490             20.279315      18.711294       0.481186      -2.618935      20.652771       2.307407      21.473880          -0.000001
            7             Zn       0.950550       6.588667      10.023264       0.707690     103.505919 0.21413562E+04  0.70347427E+05                                17.740820                           15.004102       0.557638       2.002663                    0.996080      49.675512     136.957746       0.472916       0.394242      -1.150193      -0.012898      -0.020826       0.053456       0.058801       0.023483      -0.006616      -0.000323      -0.001699       0.040606      -0.030737       0.010377       0.020360             20.068415      18.922502       0.473370      -0.588759      20.334817      -1.174249      20.947927          -0.000006
            8             Zn       0.303243       5.617351      15.535656       0.712150     102.677035 0.20684667E+04  0.67365461E+05                                17.642118                           14.718013       0.584020       2.018597                    0.995254      49.160486     134.940099       0.478891       0.392718      -1.151334       0.020617       0.008086      -0.061595       0.065455      -0.015525      -0.042043       0.045577      -0.014656      -0.053875      -0.062310      -0.007179       0.069490             20.279317      18.711296       0.481187       2.618936      20.652774      -2.307408      21.473882          -0.000001
            9             Zn       7.430100       0.309883      10.023264       0.707690     103.505922 0.21413564E+04  0.70347433E+05                                17.740820                           15.004103       0.557638       2.002663                    0.996080      49.675514     136.957751       0.472916       0.394242      -1.150193      -0.012898       0.020826       0.053456       0.058801      -0.023483      -0.006616       0.000324      -0.001699       0.040606      -0.030737       0.010377       0.020360             20.068415      18.922499      -0.473370      -0.588758      20.334818       1.174248      20.947927          -0.000006
           10             Zn       6.782793       1.281199      15.535656       0.712150     102.677053 0.20684671E+04  0.67365478E+05                                17.642121                           14.718014       0.584019       2.018597                    0.995254      49.160490     134.940116       0.478891       0.392718      -1.151334       0.020617      -0.008086      -0.061595       0.065455       0.015525      -0.042044      -0.045577      -0.014656      -0.053875      -0.062311      -0.007179       0.069490             20.279320      18.711298      -0.481187       2.618936      20.652778       2.307410      21.473885          -0.000001
           11             Zn       5.529000       6.588667       1.615614       0.707690     103.505922 0.21413563E+04  0.70347428E+05                                17.740820                           15.004102       0.557639       2.002663                    0.996080      49.675513     136.957747       0.472916       0.394242      -1.150193       0.012898      -0.020826       0.053456       0.058801      -0.023483       0.006616      -0.000323      -0.001699       0.040606      -0.030737       0.010377       0.020360             20.068415      18.922501      -0.473370       0.588759      20.334818      -1.174249      20.947927          -0.000006
           12             Zn       6.176307       5.617351       7.128006       0.712150     102.677051 0.20684671E+04  0.67365478E+05                                17.642120                           14.718014       0.584019       2.018597                    0.995254      49.160490     134.940116       0.478891       0.392718      -1.151334      -0.020617       0.008086      -0.061595       0.065455       0.015525       0.042043       0.045577      -0.014656      -0.053875      -0.062311      -0.007179       0.069490             20.279320      18.711298      -0.481187      -2.618936      20.652776      -2.307409      21.473886          -0.000002
           13             Zn       0.950550      13.487217      15.199686       0.707690     103.505917 0.21413562E+04  0.70347426E+05                                17.740819                           15.004102       0.557639       2.002663                    0.996080      49.675513     136.957743       0.472916       0.394242      -1.150193      -0.012898      -0.020826      -0.053456       0.058801       0.023483       0.006616       0.000323      -0.001699       0.040606      -0.030737       0.010377       0.020360             20.068414      18.922500       0.473370       0.588758      20.334817       1.174248      20.947924          -0.000006
           14             Zn       0.303243      12.515901       9.687294       0.712150     102.677046 0.20684670E+04  0.67365472E+05                                17.642119                           14.718014       0.584019       2.018597                    0.995254      49.160489     134.940110       0.478891       0.392718      -1.151334       0.020617       0.008086       0.061595       0.065455      -0.015525       0.042043      -0.045577      -0.014656      -0.053875      -0.062310      -0.007179       0.069490             20.279318      18.711297       0.481187      -2.618936      20.652775       2.307408      21.473883          -0.000001
           15             Zn      12.008550       7.208433       6.792036       0.707690     103.505917 0.21413562E+04  0.70347426E+05                                17.740820                           15.004102       0.557638       2.002663                    0.996080      49.675512     136.957744       0.472916       0.394242      -1.150193       0.012898       0.020826      -0.053456       0.058801       0.023483      -0.006616      -0.000324      -0.001699       0.040606      -0.030737       0.010377       0.020360             20.068414      18.922500       0.473370      -0.588759      20.334817      -1.174249      20.947926          -0.000006
           16             Zn      12.655857       8.179749       1.279644       0.712150     102.677045 0.20684669E+04  0.67365471E+05                                17.642120                           14.718014       0.584020       2.018597                    0.995254      49.160488     134.940109       0.478891       0.392718      -1.151334      -0.020617      -0.008086       0.061595       0.065455      -0.015525      -0.042044       0.045577      -0.014656      -0.053875      -0.062311      -0.007179       0.069490             20.279319      18.711298       0.481187       2.618936      20.652776      -2.307409      21.473884          -0.000001
           17              H       3.263101      11.912416       8.434554       0.099776       1.193701 0.85670998E+01  0.85466439E+02                                 1.851204                            1.705832      -1.006777       2.399980                    0.997075       3.581570      10.072392       0.482030       1.273708      -0.710522       0.021933      -0.044617       0.023127       0.054833      -0.006135      -0.001490      -0.016133      -0.005401      -0.011581      -0.017764      -0.000171       0.017935              1.904218       1.840839      -0.485069       0.174412       2.299888      -0.417857       1.571929          -0.000001
           18              H       5.787534       2.690435       5.934119       0.098917       1.246184 0.88835441E+01  0.89560623E+02                                 1.892086                            1.723798      -1.449822       2.179094                    0.992773       3.836775      10.898608       0.484348       1.254347      -0.712212      -0.015125       0.007590      -0.051542       0.054249      -0.004944       0.012543      -0.002105      -0.004778       0.026580      -0.014677      -0.002107       0.016784              1.962005       1.636344       0.076946       0.411463       1.682130      -0.066326       2.567540          -0.000002
           19              H       2.235445       2.335849       5.991291       0.356452       0.531641 0.32359448E+01  0.25752063E+02                                 1.167875                            1.119205      -1.224543       2.441515                    0.999833       2.352427       6.254400       0.530208       1.451607      -0.675811      -0.013769       0.018289      -0.007696       0.024151      -0.003215      -0.013423      -0.018271      -0.010810      -0.027323      -0.026910       0.004930       0.021979              1.186072       1.331887      -0.242051       0.054522       1.230706      -0.059706       0.995624           0.000000
           20              H       3.650578       1.828116       5.734017       0.354216       0.544192 0.32166500E+01  0.25633162E+02                                 1.187685                            1.113741      -1.412179       2.334195                    0.998497       2.504293       6.724938       0.531510       1.446092      -0.674531       0.015107       0.004945      -0.010835       0.019237      -0.003779      -0.001709      -0.021398      -0.010476      -0.038220      -0.025612       0.001308       0.024305              1.226165       1.545178       0.047216      -0.256002       1.027109      -0.020164       1.106209          -0.000000
           21              H       7.608288       3.280950      10.514607       0.355185       0.565785 0.35307220E+01  0.28888830E+02                                 1.246741                            1.192091      -1.178880       2.462925                    0.999897       2.470071       6.789949       0.495967       1.509338      -0.665275       0.009483      -0.006259       0.020947       0.023830      -0.001527       0.018625       0.007882      -0.019786       0.025206      -0.025496       0.004109       0.021387              1.266570       1.075031      -0.069300       0.143678       1.258419      -0.222845       1.466260          -0.000001
           22              H       7.311524       4.599953       9.811728       0.347477       0.545277 0.33141218E+01  0.26912436E+02                                 1.240151                            1.170186      -1.499418       2.286494                    0.997412       2.707166       7.616647       0.486798       1.549432      -0.655485      -0.001744       0.019352      -0.000591       0.019439      -0.001650       0.012559      -0.005575      -0.019438       0.024310      -0.019515       0.002712       0.016802              1.275004       1.011346       0.016467       0.026519       1.712129       0.076723       1.101538          -0.000000
           23              H       9.695999       8.783234       0.026904       0.099776       1.193701 0.85671006E+01  0.85466444E+02                                 1.851203                            1.705832      -1.006776       2.399980                    0.997075       3.581570      10.072390       0.482031       1.273708      -0.710522      -0.021933       0.044617       0.023127       0.054832      -0.006135       0.001490       0.016133      -0.005401      -0.011581      -0.017764      -0.000171       0.017935              1.904218       1.840838      -0.485069      -0.174412       2.299887       0.417857       1.571928          -0.000001
           24              H       7.171566       4.208116      14.341769       0.098918       1.246184 0.88835396E+01  0.89560568E+02                                 1.892086                            1.723797      -1.449822       2.179094                    0.992773       3.836774      10.898605       0.484348       1.254347      -0.712212       0.015125      -0.007590      -0.051543       0.054249      -0.004944      -0.012543       0.002105      -0.004778       0.026580      -0.014677      -0.002107       0.016784              1.962004       1.636344       0.076947      -0.411463       1.682129       0.066325       2.567539          -0.000002
           25              H      10.723655       4.562701      14.398941       0.356451       0.531641 0.32359468E+01  0.25752084E+02                                 1.167876                            1.119205      -1.224544       2.441515                    0.999833       2.352428       6.254404       0.530207       1.451608      -0.675811       0.013769      -0.018289      -0.007696       0.024151      -0.003216       0.013423       0.018271      -0.010810      -0.027323      -0.026910       0.004930       0.021979              1.186073       1.331888      -0.242052      -0.054523       1.230706       0.059706       0.995625           0.000000
           26              H       9.308522       5.070434      14.141667       0.354216       0.544192 0.32166529E+01  0.25633190E+02                                 1.187685                            1.113742      -1.412180       2.334195                    0.998497       2.504294       6.724941       0.531510       1.446092      -0.674531      -0.015107      -0.004945      -0.010835       0.019237      -0.003778       0.001709       0.021398      -0.010476      -0.038220      -0.025612       0.001308       0.024305              1.226166       1.545179       0.047216       0.256002       1.027109       0.020164       1.106210          -0.000000
           27              H       5.350812       3.617600       2.106957       0.355185       0.565785 0.35307216E+01  0.28888826E+02                                 1.246741                            1.192091      -1.178880       2.462925                    0.999897       2.470071       6.789950       0.495967       1.509339      -0.665275      -0.009483       0.006259       0.020947       0.023830      -0.001527      -0.018625      -0.007882      -0.019786       0.025206      -0.025496       0.004109       0.021387              1.266570       1.075031      -0.069300      -0.143678       1.258419       0.222845       1.466260          -0.000001
           28              H       5.647576       2.298597       1.404078       0.347478       0.545276 0.33141186E+01  0.26912407E+02                                 1.240151                            1.170186      -1.499419       2.286494                    0.997412       2.707165       7.616647       0.486798       1.549433      -0.655485       0.001744      -0.019352      -0.000591       0.019440      -0.001650      -0.012559       0.005575      -0.019438       0.024310      -0.019515       0.002712       0.016802              1.275004       1.011346       0.016467      -0.026519       1.712129      -0.076723       1.101537          -0.000000
           29              H       9.742651       1.884684      -0.026904       0.099776       1.193701 0.85670948E+01  0.85466373E+02                                 1.851203                            1.705831      -1.006776       2.399981                    0.997075       3.581569      10.072387       0.482031       1.273708      -0.710522       0.021933       0.044617      -0.023127       0.054832       0.006135       0.001490      -0.016133      -0.005401      -0.011581      -0.017764      -0.000171       0.017935              1.904217       1.840838       0.485069      -0.174412       2.299886      -0.417856       1.571928          -0.000001
           30              H      12.267084      11.106666       2.473531       0.098918       1.246183 0.88835383E+01  0.89560556E+02                                 1.892086                            1.723798      -1.449822       2.179094                    0.992773       3.836774      10.898607       0.484348       1.254347      -0.712212      -0.015125      -0.007590       0.051543       0.054249       0.004944      -0.012543      -0.002105      -0.004778       0.026580      -0.014677      -0.002107       0.016784              1.962004       1.636344      -0.076947      -0.411463       1.682129      -0.066325       2.567539          -0.000002
           31              H       8.714995      11.461251       2.416359       0.356452       0.531641 0.32359450E+01  0.25752067E+02                                 1.167876                            1.119205      -1.224543       2.441515                    0.999833       2.352427       6.254402       0.530207       1.451608      -0.675811      -0.013769      -0.018289       0.007696       0.024151       0.003216       0.013423      -0.018271      -0.010810      -0.027323      -0.026910       0.004930       0.021979              1.186073       1.331888       0.242051      -0.054522       1.230706      -0.059706       0.995625           0.000000
           32              H      10.130128      11.968984       2.673633       0.354216       0.544192 0.32166534E+01  0.25633195E+02                                 1.187685                            1.113741      -1.412179       2.334195                    0.998497       2.504294       6.724940       0.531511       1.446091      -0.674531       0.015107      -0.004945       0.010835       0.019237       0.003778       0.001709      -0.021398      -0.010476      -0.038220      -0.025612       0.001308       0.024305              1.226166       1.545178      -0.047216       0.256002       1.027109      -0.020164       1.106210          -0.000000
           33              H       1.128738      10.516150      14.708343       0.355186       0.565785 0.35307215E+01  0.28888825E+02                                 1.246740                            1.192091      -1.178881       2.462925                    0.999897       2.470071       6.789949       0.495968       1.509337      -0.665275       0.009483       0.006259      -0.020947       0.023830       0.001527      -0.018625       0.007882      -0.019786       0.025206      -0.025496       0.004109       0.021387              1.266570       1.075031       0.069300      -0.143677       1.258419      -0.222844       1.466259          -0.000001
           34              H       0.831974       9.197147      15.411222       0.347478       0.545277 0.33141213E+01  0.26912434E+02                                 1.240151                            1.170186      -1.499419       2.286494                    0.997412       2.707166       7.616649       0.486798       1.549432      -0.655485      -0.001744      -0.019352       0.000591       0.019439       0.001650      -0.012559      -0.005575      -0.019438       0.024310      -0.019515       0.002712       0.016802              1.275004       1.011346      -0.016467      -0.026519       1.712129       0.076723       1.101538          -0.000000
           35              H       3.216449       5.013866       8.380746       0.099776       1.193700 0.85670907E+01  0.85466321E+02                                 1.851202                            1.705831      -1.006775       2.399981                    0.997075       3.581568      10.072383       0.482031       1.273708      -0.710522      -0.021933      -0.044617      -0.023127       0.054832       0.006135      -0.001490       0.016133      -0.005401      -0.011581      -0.017764      -0.000171       0.017935              1.904217       1.840837       0.485068       0.174412       2.299885       0.417856       1.571927          -0.000001
           36              H       0.692016       9.588984      10.881181       0.098917       1.246184 0.88835392E+01  0.89560561E+02                                 1.892086                            1.723797      -1.449822       2.179094                    0.992773       3.836774      10.898604       0.484348       1.254347      -0.712212       0.015125       0.007590       0.051542       0.054249       0.004944       0.012543       0.002105      -0.004778       0.026580      -0.014677      -0.002107       0.016784              1.962004       1.636344      -0.076947       0.411463       1.682129       0.066325       2.567539          -0.000002
           37              H       4.244105       9.234399      10.824009       0.356452       0.531641 0.32359425E+01  0.25752039E+02                                 1.167875                            1.119204      -1.224543       2.441515                    0.999833       2.352426       6.254396       0.530208       1.451607      -0.675811       0.013769       0.018289       0.007696       0.024151       0.003215      -0.013423       0.018271      -0.010810      -0.027323      -0.026910       0.004930       0.021979              1.186072       1.331887       0.242051       0.054522       1.230705       0.059706       0.995624           0.000000
           38              H       2.828972       8.726666      11.081283       0.354216       0.544192 0.32166528E+01  0.25633190E+02                                 1.187685                            1.113742      -1.412180       2.334195                    0.998497       2.504294       6.724941       0.531510       1.446092      -0.674531      -0.015107       0.004945       0.010835       0.019237       0.003779      -0.001709       0.021398      -0.010476      -0.038220      -0.025612       0.001308       0.024305              1.226166       1.545178      -0.047216      -0.256002       1.027109       0.020164       1.106210          -0.000000
           39              H      11.830362      10.179500       6.300693       0.355185       0.565785 0.35307216E+01  0.28888826E+02                                 1.246741                            1.192091      -1.178881       2.462925                    0.999897       2.470071       6.789950       0.495967       1.509339      -0.665275      -0.009483      -0.006259      -0.020947       0.023830       0.001527       0.018625      -0.007882      -0.019786       0.025206      -0.025496       0.004109       0.021387              1.266570       1.075031       0.069300       0.143678       1.258419       0.222845       1.466260          -0.000001
           40              H      12.127126      11.498503       7.003572       0.347478       0.545277 0.33141205E+01  0.26912423E+02                                 1.240151                            1.170186      -1.499418       2.286494                    0.997412       2.707165       7.616644       0.486798       1.549432      -0.655485       0.001744       0.019352       0.000591       0.019439       0.001650       0.012559       0.005575      -0.019438       0.024310      -0.019515       0.002712       0.016802              1.275004       1.011346      -0.016467       0.026519       1.712129      -0.076723       1.101537          -0.000000
           41              H       9.695999       1.884684       8.380746       0.099776       1.193701 0.85670962E+01  0.85466390E+02                                 1.851203                            1.705831      -1.006776       2.399981                    0.997075       3.581569      10.072387       0.482031       1.273708      -0.710522      -0.021933       0.044617      -0.023127       0.054832      -0.006135      -0.001490      -0.016133      -0.005401      -0.011581      -0.017764      -0.000171       0.017935              1.904217       1.840838      -0.485069       0.174412       2.299887      -0.417856       1.571928          -0.000001
           42              H       7.171566      11.106666      10.881181       0.098917       1.246184 0.88835433E+01  0.89560618E+02                                 1.892087                            1.723798      -1.449823       2.179094                    0.992773       3.836775      10.898610       0.484348       1.254348      -0.712212       0.015125      -0.007590       0.051542       0.054249      -0.004944       0.012543      -0.002105      -0.004778       0.026580      -0.014677      -0.002107       0.016784              1.962005       1.636345       0.076947       0.411463       1.682130      -0.066325       2.567540          -0.000002
           43              H      10.723655      11.461251      10.824009       0.356452       0.531642 0.32359480E+01  0.25752093E+02                                 1.167876                            1.119205      -1.224543       2.441515                    0.999833       2.352428       6.254402       0.530208       1.451607      -0.675811       0.013769      -0.018289       0.007696       0.024151      -0.003215      -0.013423      -0.018271      -0.010810      -0.027323      -0.026910       0.004930       0.021979              1.186073       1.331888      -0.242051       0.054522       1.230706      -0.059706       0.995625           0.000000
           44              H       9.308522      11.968984      11.081283       0.354216       0.544193 0.32166568E+01  0.25633227E+02                                 1.187685                            1.113742      -1.412180       2.334195                    0.998497       2.504295       6.724942       0.531511       1.446091      -0.674531      -0.015107      -0.004945       0.010835       0.019237      -0.003779      -0.001709      -0.021398      -0.010476      -0.038220      -0.025612       0.001308       0.024305              1.226166       1.545179       0.047216      -0.256002       1.027110      -0.020164       1.106210          -0.000000
           45              H       5.350812      10.516150       6.300693       0.355186       0.565785 0.35307200E+01  0.28888809E+02                                 1.246740                            1.192090      -1.178880       2.462925                    0.999897       2.470070       6.789945       0.495968       1.509337      -0.665275      -0.009483       0.006259      -0.020947       0.023830      -0.001527       0.018625       0.007882      -0.019786       0.025206      -0.025496       0.004109       0.021387              1.266569       1.075031      -0.069300       0.143677       1.258418      -0.222844       1.466259          -0.000001
           46              H       5.647576       9.197147       7.003572       0.347478       0.545276 0.33141199E+01  0.26912418E+02                                 1.240151                            1.170186      -1.499418       2.286494                    0.997412       2.707165       7.616645       0.486798       1.549432      -0.655485       0.001744      -0.019352       0.000591       0.019439      -0.001650       0.012559      -0.005575      -0.019438       0.024310      -0.019515       0.002712       0.016802              1.275004       1.011346       0.016467       0.026519       1.712129       0.076723       1.101537           0.000000
           47              H       3.263101       5.013866      -0.026904       0.099776       1.193701 0.85670962E+01  0.85466390E+02                                 1.851203                            1.705831      -1.006775       2.399981                    0.997075       3.581569      10.072387       0.482031       1.273708      -0.710522       0.021933      -0.044617      -0.023127       0.054832      -0.006135       0.001490       0.016133      -0.005401      -0.011581      -0.017764      -0.000171       0.017935              1.904217       1.840838      -0.485069      -0.174412       2.299886       0.417856       1.571928          -0.000000
           48              H       5.787534       9.588984       2.473531       0.098918       1.246183 0.88835390E+01  0.89560567E+02                                 1.892086                            1.723798      -1.449823       2.179094                    0.992773       3.836774      10.898608       0.484348       1.254348      -0.712212      -0.015125       0.007590       0.051542       0.054249      -0.004944      -0.012543       0.002105      -0.004778       0.026580      -0.014677      -0.002107       0.016784              1.962005       1.636344       0.076947      -0.411463       1.682130       0.066325       2.567540          -0.000002
           49              H       2.235445       9.234399       2.416359       0.356452       0.531641 0.32359443E+01  0.25752057E+02                                 1.167875                            1.119204      -1.224543       2.441515                    0.999833       2.352427       6.254399       0.530208       1.451607      -0.675811      -0.013769       0.018289       0.007696       0.024151      -0.003215       0.013423       0.018271      -0.010810      -0.027323      -0.026910       0.004930       0.021979              1.186072       1.331887      -0.242051      -0.054522       1.230705       0.059706       0.995624           0.000000
           50              H       3.650578       8.726666       2.673633       0.354216       0.544192 0.32166500E+01  0.25633162E+02                                 1.187685                            1.113741      -1.412179       2.334195                    0.998497       2.504293       6.724938       0.531510       1.446092      -0.674531       0.015107       0.004945       0.010835       0.019237      -0.003778       0.001709       0.021398      -0.010476      -0.038220      -0.025612       0.001308       0.024305              1.226165       1.545178       0.047216       0.256002       1.027109       0.020164       1.106209          -0.000000
           51              H       7.608288      10.179500      14.708343       0.355186       0.565785 0.35307223E+01  0.28888831E+02                                 1.246740                            1.192090      -1.178880       2.462925                    0.999897       2.470071       6.789947       0.495968       1.509336      -0.665275       0.009483      -0.006259      -0.020947       0.023830      -0.001527      -0.018625      -0.007882      -0.019786       0.025206      -0.025496       0.004109       0.021387              1.266569       1.075031      -0.069300      -0.143677       1.258418       0.222844       1.466259          -0.000001
           52              H       7.311524      11.498503      15.411222       0.347478       0.545277 0.33141226E+01  0.26912445E+02                                 1.240151                            1.170186      -1.499419       2.286494                    0.997412       2.707166       7.616647       0.486798       1.549431      -0.655485      -0.001744       0.019352       0.000591       0.019439      -0.001650      -0.012559       0.005575      -0.019438       0.024310      -0.019515       0.002712       0.016802              1.275004       1.011346       0.016467      -0.026519       1.712129      -0.076723       1.101537          -0.000000
           53              H       3.216449      11.912416       0.026904       0.099776       1.193701 0.85670951E+01  0.85466375E+02                                 1.851202                            1.705831      -1.006775       2.399981                    0.997075       3.581569      10.072386       0.482031       1.273708      -0.710522      -0.021933      -0.044617       0.023127       0.054832       0.006135       0.001490      -0.016133      -0.005401      -0.011581      -0.017764      -0.000171       0.017935              1.904217       1.840837       0.485068      -0.174412       2.299886      -0.417856       1.571928          -0.000000
           54              H       0.692016       2.690435      14.341769       0.098917       1.246184 0.88835400E+01  0.89560575E+02                                 1.892086                            1.723798      -1.449822       2.179094                    0.992773       3.836774      10.898606       0.484348       1.254348      -0.712212       0.015125       0.007590      -0.051542       0.054249       0.004944      -0.012543      -0.002105      -0.004778       0.026580      -0.014677      -0.002107       0.016784              1.962004       1.636344      -0.076946      -0.411463       1.682130      -0.066326       2.567539          -0.000002
           55              H       4.244105       2.335849      14.398941       0.356452       0.531641 0.32359425E+01  0.25752039E+02                                 1.167875                            1.119204      -1.224543       2.441515                    0.999833       2.352426       6.254396       0.530208       1.451607      -0.675811       0.013769       0.018289      -0.007696       0.024151       0.003215       0.013423      -0.018271      -0.010810      -0.027323      -0.026910       0.004930       0.021979              1.186072       1.331887       0.242051      -0.054522       1.230705      -0.059706       0.995624           0.000000
           56              H       2.828972       1.828116      14.141667       0.354216       0.544192 0.32166534E+01  0.25633194E+02                                 1.187685                            1.113741      -1.412179       2.334195                    0.998497       2.504294       6.724940       0.531511       1.446091      -0.674531      -0.015107       0.004945      -0.010835       0.019237       0.003778       0.001709      -0.021398      -0.010476      -0.038220      -0.025612       0.001308       0.024305              1.226166       1.545178      -0.047216       0.256002       1.027109      -0.020164       1.106210          -0.000000
           57              H      11.830362       3.280950       2.106957       0.355186       0.565785 0.35307190E+01  0.28888799E+02                                 1.246740                            1.192090      -1.178880       2.462925                    0.999897       2.470070       6.789945       0.495968       1.509337      -0.665275      -0.009483      -0.006259       0.020947       0.023830       0.001527      -0.018625       0.007882      -0.019786       0.025206      -0.025496       0.004109       0.021387              1.266569       1.075031       0.069300      -0.143677       1.258418      -0.222844       1.466258          -0.000001
           58              H      12.127126       4.599953       1.404078       0.347478       0.545277 0.33141226E+01  0.26912444E+02                                 1.240151                            1.170186      -1.499419       2.286494                    0.997412       2.707166       7.616647       0.486798       1.549431      -0.655485       0.001744       0.019352      -0.000591       0.019439       0.001650      -0.012559      -0.005575      -0.019438       0.024310      -0.019515       0.002712       0.016802              1.275004       1.011346      -0.016467      -0.026519       1.712129       0.076723       1.101537          -0.000000
           59              H       9.742651       8.783234       8.434554       0.099776       1.193700 0.85670874E+01  0.85466274E+02                                 1.851201                            1.705830      -1.006774       2.399981                    0.997075       3.581567      10.072377       0.482031       1.273707      -0.710522       0.021933       0.044617       0.023127       0.054833       0.006135      -0.001490       0.016133      -0.005401      -0.011581      -0.017764      -0.000171       0.017935              1.904216       1.840836       0.485068       0.174412       2.299884       0.417856       1.571927          -0.000001
           60              H      12.267084       4.208116       5.934119       0.098917       1.246184 0.88835440E+01  0.89560624E+02                                 1.892086                            1.723798      -1.449823       2.179094                    0.992773       3.836775      10.898609       0.484348       1.254347      -0.712212      -0.015125      -0.007590      -0.051542       0.054249       0.004944       0.012543       0.002105      -0.004778       0.026580      -0.014677      -0.002107       0.016784              1.962005       1.636345      -0.076947       0.411463       1.682130       0.066325       2.567540          -0.000002
           61              H       8.714995       4.562701       5.991291       0.356452       0.531641 0.32359417E+01  0.25752034E+02                                 1.167875                            1.119204      -1.224543       2.441515                    0.999833       2.352426       6.254398       0.530207       1.451608      -0.675811      -0.013769      -0.018289      -0.007696       0.024151       0.003216      -0.013423       0.018271      -0.010810      -0.027323      -0.026910       0.004930       0.021979              1.186072       1.331887       0.242051       0.054522       1.230705       0.059706       0.995624           0.000000
           62              H      10.130128       5.070434       5.734017       0.354216       0.544192 0.32166534E+01  0.25633194E+02                                 1.187685                            1.113741      -1.412179       2.334195                    0.998497       2.504294       6.724940       0.531511       1.446091      -0.674531       0.015107      -0.004945      -0.010835       0.019237       0.003779      -0.001709       0.021398      -0.010476      -0.038220      -0.025612       0.001308       0.024305              1.226166       1.545178      -0.047216      -0.256002       1.027109       0.020164       1.106210          -0.000000
           63              H       1.128738       3.617600      10.514607       0.355186       0.565785 0.35307219E+01  0.28888827E+02                                 1.246740                            1.192090      -1.178880       2.462925                    0.999897       2.470071       6.789948       0.495968       1.509337      -0.665275       0.009483       0.006259       0.020947       0.023830       0.001527       0.018625      -0.007882      -0.019786       0.025206      -0.025496       0.004109       0.021387              1.266569       1.075031       0.069300       0.143677       1.258418       0.222844       1.466259          -0.000001
           64              H       0.831974       2.298597       9.811728       0.347478       0.545276 0.33141192E+01  0.26912412E+02                                 1.240151                            1.170186      -1.499419       2.286494                    0.997412       2.707165       7.616646       0.486798       1.549433      -0.655485      -0.001744      -0.019352      -0.000591       0.019439       0.001650       0.012559       0.005575      -0.019438       0.024310      -0.019515       0.002712       0.016802              1.275004       1.011346      -0.016467       0.026519       1.712129      -0.076723       1.101537          -0.000000
           65              C       5.488179       0.082783       3.750653       0.477193      24.490016 0.26471917E+03  0.55078719E+04                                 7.437127                            5.590122       0.299679       2.140792                    0.999253      22.758819      61.927516       0.664996       0.442678      -1.046102      -0.046827       0.111927      -0.033697       0.125920       0.086746       0.003515       0.002610       0.148592      -0.201905      -0.080624      -0.067326       0.147950              8.488238       4.887254      -1.741561      -1.254177       7.378117       1.119644      13.199344           0.000003
           66              C       6.121879      12.542944       4.143626       0.480626      24.843921 0.26358704E+03  0.54791951E+04                                 7.552464                            5.600814       0.338489       2.157948                    0.999326      22.567627      61.406126       0.660243       0.446282      -1.043841       0.064021      -0.104313       0.034660       0.127205       0.095406      -0.001045       0.005129       0.137063      -0.199448      -0.085560      -0.065159       0.150719              8.729931       4.897760      -1.752432      -1.183659       7.476329       1.077585      13.815704           0.000001
           67              C       2.621626       0.655362       6.910920       0.560681      22.761149 0.25895421E+03  0.54063758E+04                                 7.399188                            5.684226      -0.069105       2.033932                    0.999410      22.304112      62.592201       0.627006       0.467898      -1.022546       0.023349       0.028267      -0.033753       0.049835       0.000041      -0.000153      -0.022340      -0.028854       0.028192      -0.019127      -0.012777       0.031904              8.296223       9.100482       0.092451      -1.845778       8.939713      -3.551919       6.848473           0.000001
           68              C       2.878216      12.686433       8.040740       0.153838      24.450159 0.30076275E+03  0.64644481E+04                                 7.307749                            5.766717       0.409366       2.142326                    0.999659      25.436779      70.479840       0.687281       0.414634      -1.062749       0.016874       0.045666      -0.038426       0.062021       0.003129       0.023145       0.012910      -0.046225       0.049910      -0.040833       0.006155       0.034678              8.072244      10.031473      -1.715783      -1.152427       8.456927      -2.424258       5.728331           0.000002
           69              C       6.828150       3.040881       8.742611       0.548636      24.075992 0.26130126E+03  0.54804525E+04                                 7.727500                            5.729490      -0.068019       2.030583                    0.999350      22.649417      64.193917       0.619883       0.471109      -1.018423       0.002335       0.034313       0.036110       0.049867       0.005411       0.011044       0.014272      -0.006306       0.079775      -0.019841      -0.014574       0.034415              8.889269       5.197102       0.678714       2.831316      10.508979       1.633759      10.961727           0.000001
           70              C       6.111512       2.593855       6.821799       0.153789      25.985819 0.31081752E+03  0.67652645E+04                                 7.734838                            5.947979       0.107714       2.042226                    0.999798      26.025770      73.612840       0.659268       0.426840      -1.050459       0.031834       0.034054       0.045369       0.065050       0.006388      -0.019665      -0.001346       0.066677       0.016053      -0.036628      -0.005267       0.041895              8.703962       5.204281       0.628876       2.517435      10.506318      -0.088136      10.401287          -0.000003
           71              C       7.470921       6.815767      12.158303       0.477193      24.490012 0.26471912E+03  0.55078706E+04                                 7.437127                            5.590121       0.299680       2.140792                    0.999253      22.758816      61.927504       0.664996       0.442678      -1.046102       0.046827      -0.111927      -0.033697       0.125920       0.086746      -0.003515      -0.002610       0.148592      -0.201905      -0.080624      -0.067326       0.147950              8.488237       4.887253      -1.741560       1.254177       7.378116      -1.119644      13.199342           0.000002
           72              C       6.837221       8.152706      12.551276       0.480626      24.843923 0.26358705E+03  0.54791955E+04                                 7.552464                            5.600814       0.338489       2.157947                    0.999326      22.567628      61.406132       0.660243       0.446282      -1.043841      -0.064021       0.104313       0.034660       0.127205       0.095406       0.001045      -0.005129       0.137063      -0.199448      -0.085560      -0.065159       0.150719              8.729932       4.897760      -1.752432       1.183659       7.476330      -1.077585      13.815706           0.000001
           73              C      10.337474       6.243188      15.318570       0.560681      22.761150 0.25895422E+03  0.54063760E+04                                 7.399188                            5.684226      -0.069105       2.033933                    0.999410      22.304112      62.592201       0.627006       0.467898      -1.022546      -0.023349      -0.028267      -0.033753       0.049835       0.000040       0.000153       0.022340      -0.028854       0.028192      -0.019127      -0.012777       0.031904              8.296223       9.100482       0.092451       1.845778       8.939713       3.551919       6.848474           0.000000
           74              C      10.080884       8.009217      16.448390       0.153838      24.450161 0.30076277E+03  0.64644488E+04                                 7.307749                            5.766718       0.409366       2.142326                    0.999659      25.436780      70.479844       0.687281       0.414634      -1.062749      -0.016874      -0.045666      -0.038426       0.062021       0.003129      -0.023145      -0.012910      -0.046225       0.049910      -0.040833       0.006155       0.034678              8.072244      10.031474      -1.715783       1.152427       8.456928       2.424258       5.728332           0.000002
           75              C       6.130950       3.857669       0.334961       0.548636      24.075997 0.26130131E+03  0.54804538E+04                                 7.727501                            5.729490      -0.068018       2.030583                    0.999350      22.649420      64.193928       0.619883       0.471109      -1.018423      -0.002335      -0.034313       0.036110       0.049867       0.005411      -0.011044      -0.014272      -0.006306       0.079775      -0.019842      -0.014574       0.034415              8.889270       5.197103       0.678715      -2.831316      10.508980      -1.633760      10.961728           0.000000
           76              C       6.847588       4.304695      15.229449       0.153789      25.985815 0.31081746E+03  0.67652629E+04                                 7.734838                            5.947979       0.107713       2.042226                    0.999798      26.025768      73.612838       0.659268       0.426840      -1.050459      -0.031834      -0.034054       0.045369       0.065050       0.006388       0.019665       0.001346       0.066677       0.016053      -0.036628      -0.005267       0.041895              8.703962       5.204282       0.628877      -2.517435      10.506318       0.088131      10.401287          -0.000002
           77              C      11.967729      13.714317       4.656997       0.477192      24.490016 0.26471918E+03  0.55078720E+04                                 7.437128                            5.590122       0.299680       2.140792                    0.999253      22.758818      61.927512       0.664996       0.442679      -1.046102      -0.046828      -0.111927       0.033697       0.125920      -0.086746      -0.003515       0.002610       0.148592      -0.201905      -0.080624      -0.067326       0.147950              8.488239       4.887254       1.741561       1.254177       7.378118       1.119644      13.199344           0.000003
           78              C      12.601429       1.254156       4.264024       0.480626      24.843927 0.26358710E+03  0.54791968E+04                                 7.552464                            5.600814       0.338489       2.157947                    0.999326      22.567631      61.406137       0.660243       0.446282      -1.043841       0.064021       0.104313      -0.034660       0.127205      -0.095406       0.001045       0.005129       0.137063      -0.199448      -0.085560      -0.065159       0.150719              8.729932       4.897760       1.752432       1.183659       7.476330       1.077585      13.815705           0.000000
           79              C       9.101176      13.141738       1.496730       0.560680      22.761154 0.25895427E+03  0.54063773E+04                                 7.399189                            5.684227      -0.069105       2.033932                    0.999410      22.304115      62.592213       0.627006       0.467898      -1.022546       0.023349      -0.028267       0.033753       0.049835      -0.000041       0.000153      -0.022340      -0.028854       0.028192      -0.019127      -0.012777       0.031904              8.296224       9.100484      -0.092451       1.845779       8.939715      -3.551920       6.848475           0.000001
           80              C       9.357766       1.110667       0.366910       0.153838      24.450164 0.30076282E+03  0.64644502E+04                                 7.307749                            5.766718       0.409366       2.142326                    0.999659      25.436782      70.479850       0.687281       0.414634      -1.062749       0.016874      -0.045666       0.038426       0.062022      -0.003129      -0.023145       0.012910      -0.046225       0.049910      -0.040833       0.006155       0.034678              8.072245      10.031474       1.715783       1.152428       8.456928      -2.424258       5.728332           0.000002
           81              C       0.348600      10.756219      16.480339       0.548637      24.075988 0.26130120E+03  0.54804508E+04                                 7.727499                            5.729489      -0.068018       2.030583                    0.999350      22.649414      64.193905       0.619883       0.471109      -1.018423       0.002335      -0.034313      -0.036110       0.049867      -0.005411      -0.011044       0.014272      -0.006306       0.079775      -0.019841      -0.014574       0.034415              8.889268       5.197101      -0.678714      -2.831315      10.508977       1.633759      10.961724           0.000000
           82              C      12.591062      11.203245       1.585851       0.153789      25.985820 0.31081754E+03  0.67652652E+04                                 7.734839                            5.947980       0.107713       2.042225                    0.999798      26.025772      73.612853       0.659268       0.426840      -1.050459       0.031834      -0.034054      -0.045369       0.065050      -0.006388       0.019665      -0.001347       0.066677       0.016053      -0.036628      -0.005267       0.041895              8.703963       5.204282      -0.628878      -2.517436      10.506319      -0.088131      10.401288          -0.000002
           83              C       0.991371       6.981333      13.064647       0.477192      24.490017 0.26471917E+03  0.55078720E+04                                 7.437128                            5.590122       0.299680       2.140792                    0.999253      22.758819      61.927517       0.664996       0.442679      -1.046102       0.046827       0.111927       0.033697       0.125920      -0.086746       0.003515      -0.002610       0.148592      -0.201905      -0.080624      -0.067326       0.147950              8.488239       4.887254       1.741561      -1.254177       7.378118      -1.119644      13.199345           0.000003
           84              C       0.357671       5.644394      12.671674       0.480626      24.843926 0.26358709E+03  0.54791964E+04                                 7.552465                            5.600815       0.338489       2.157947                    0.999326      22.567630      61.406138       0.660243       0.446282      -1.043841      -0.064021      -0.104313      -0.034660       0.127205      -0.095406      -0.001045      -0.005129       0.137063      -0.199448      -0.085560      -0.065159       0.150719              8.729933       4.897760       1.752432      -1.183659       7.476330      -1.077585      13.815707           0.000000
           85              C       3.857924       7.553912       9.904380       0.560680      22.761152 0.25895424E+03  0.54063766E+04                                 7.399189                            5.684227      -0.069105       2.033932                    0.999410      22.304114      62.592213       0.627006       0.467898      -1.022546      -0.023349       0.028267       0.033753       0.049835      -0.000041      -0.000153       0.022340      -0.028854       0.028191      -0.019127      -0.012777       0.031904              8.296224       9.100484      -0.092452      -1.845779       8.939714       3.551920       6.848475           0.000000
           86              C       3.601334       5.787883       8.774560       0.153838      24.450164 0.30076283E+03  0.64644503E+04                                 7.307749                            5.766718       0.409366       2.142326                    0.999659      25.436782      70.479850       0.687281       0.414634      -1.062749      -0.016874       0.045666       0.038426       0.062021      -0.003129       0.023145      -0.012910      -0.046225       0.049910      -0.040833       0.006155       0.034678              8.072245      10.031474       1.715782      -1.152428       8.456927       2.424258       5.728332           0.000002
           87              C      12.610500       9.939431       8.072689       0.548637      24.075988 0.26130122E+03  0.54804513E+04                                 7.727499                            5.729489      -0.068018       2.030583                    0.999350      22.649414      64.193905       0.619883       0.471109      -1.018423      -0.002336       0.034313      -0.036110       0.049867      -0.005411       0.011044      -0.014272      -0.006306       0.079775      -0.019841      -0.014574       0.034415              8.889268       5.197101      -0.678714       2.831315      10.508977      -1.633759      10.961725           0.000001
           88              C       0.368038       9.492405       9.993501       0.153789      25.985813 0.31081744E+03  0.67652623E+04                                 7.734837                            5.947979       0.107714       2.042226                    0.999798      26.025767      73.612828       0.659268       0.426840      -1.050459      -0.031834       0.034054      -0.045369       0.065050      -0.006388      -0.019665       0.001346       0.066678       0.016053      -0.036628      -0.005267       0.041895              8.703961       5.204281      -0.628877       2.517435      10.506316       0.088131      10.401285          -0.000002
           89              C       7.470921      13.714317      13.064647       0.477193      24.490016 0.26471916E+03  0.55078716E+04                                 7.437128                            5.590122       0.299679       2.140791                    0.999253      22.758819      61.927519       0.664996       0.442679      -1.046102       0.046827      -0.111927       0.033697       0.125920       0.086746       0.003515       0.002610       0.148592      -0.201905      -0.080624      -0.067326       0.147950              8.488239       4.887254      -1.741561      -1.254177       7.378118       1.119644      13.199345           0.000003
           90              C       6.837221       1.254156      12.671674       0.480626      24.843921 0.26358703E+03  0.54791948E+04                                 7.552463                            5.600814       0.338490       2.157948                    0.999326      22.567627      61.406123       0.660243       0.446282      -1.043841      -0.064021       0.104313      -0.034660       0.127205       0.095406      -0.001045       0.005129       0.137063      -0.199448      -0.085560      -0.065159       0.150719              8.729930       4.897759      -1.752432      -1.183659       7.476329       1.077584      13.815703           0.000000
           91              C      10.337474      13.141738       9.904380       0.560681      22.761148 0.25895419E+03  0.54063751E+04                                 7.399187                            5.684226      -0.069104       2.033933                    0.999410      22.304110      62.592189       0.627006       0.467898      -1.022546      -0.023349      -0.028267       0.033753       0.049835       0.000041      -0.000153      -0.022340      -0.028854       0.028192      -0.019127      -0.012777       0.031904              8.296222       9.100481       0.092451      -1.845778       8.939712      -3.551919       6.848473           0.000001
           92              C      10.080884       1.110667       8.774560       0.153838      24.450156 0.30076271E+03  0.64644471E+04                                 7.307748                            5.766717       0.409366       2.142326                    0.999659      25.436776      70.479830       0.687281       0.414634      -1.062749      -0.016874      -0.045666       0.038426       0.062022       0.003129       0.023145       0.012910      -0.046225       0.049910      -0.040833       0.006155       0.034679              8.072243      10.031473      -1.715783      -1.152427       8.456927      -2.424257       5.728331           0.000002
           93              C       6.130950      10.756219       8.072689       0.548636      24.075987 0.26130120E+03  0.54804507E+04                                 7.727499                            5.729489      -0.068018       2.030583                    0.999350      22.649413      64.193900       0.619883       0.471109      -1.018423      -0.002335      -0.034313      -0.036110       0.049867       0.005411       0.011044       0.014272      -0.006306       0.079775      -0.019841      -0.014574       0.034415              8.889268       5.197101       0.678714       2.831315      10.508977       1.633759      10.961725           0.000001
           94              C       6.847588      11.203245       9.993501       0.153789      25.985820 0.31081753E+03  0.67652647E+04                                 7.734839                            5.947979       0.107713       2.042226                    0.999798      26.025772      73.612847       0.659268       0.426840      -1.050459      -0.031834      -0.034054      -0.045369       0.065050       0.006388      -0.019665      -0.001346       0.066677       0.016053      -0.036628      -0.005267       0.041895              8.703962       5.204282       0.628878       2.517436      10.506317      -0.088131      10.401288          -0.000002
           95              C       5.488179       6.981333       4.656997       0.477193      24.490015 0.26471914E+03  0.55078713E+04                                 7.437128                            5.590122       0.299679       2.140792                    0.999253      22.758818      61.927515       0.664996       0.442679      -1.046102      -0.046827       0.111927       0.033697       0.125920       0.086746      -0.003515      -0.002610       0.148592      -0.201905      -0.080624      -0.067326       0.147950              8.488239       4.887254      -1.741561       1.254177       7.378117      -1.119644      13.199345           0.000003
           96              C       6.121879       5.644394       4.264024       0.480626      24.843926 0.26358708E+03  0.54791962E+04                                 7.552464                            5.600814       0.338489       2.157948                    0.999326      22.567630      61.406134       0.660243       0.446282      -1.043841       0.064021      -0.104313      -0.034660       0.127205       0.095406       0.001045      -0.005129       0.137063      -0.199448      -0.085560      -0.065159       0.150719              8.729932       4.897760      -1.752432       1.183659       7.476330      -1.077585      13.815705           0.000001
           97              C       2.621626       7.553912       1.496730       0.560681      22.761150 0.25895422E+03  0.54063761E+04                                 7.399188                            5.684227      -0.069105       2.033932                    0.999410      22.304113      62.592207       0.627006       0.467898      -1.022546       0.023349       0.028267       0.033753       0.049835       0.000041       0.000153       0.022340      -0.028854       0.028191      -0.019127      -0.012777       0.031904              8.296223       9.100483       0.092451       1.845778       8.939713       3.551919       6.848474           0.000000
           98              C       2.878216       5.787883       0.366910       0.153838      24.450160 0.30076276E+03  0.64644485E+04                                 7.307749                            5.766718       0.409366       2.142326                    0.999659      25.436779      70.479841       0.687281       0.414634      -1.062749       0.016874       0.045666       0.038426       0.062021       0.003129      -0.023145      -0.012910      -0.046225       0.049910      -0.040833       0.006155       0.034679              8.072244      10.031474      -1.715783       1.152427       8.456927       2.424257       5.728331           0.000002
           99              C       6.828150       9.939431      16.480339       0.548636      24.075995 0.26130129E+03  0.54804532E+04                                 7.727501                            5.729490      -0.068018       2.030583                    0.999350      22.649419      64.193925       0.619883       0.471109      -1.018423       0.002335       0.034313      -0.036110       0.049867       0.005411      -0.011044      -0.014272      -0.006306       0.079775      -0.019842      -0.014574       0.034415              8.889270       5.197102       0.678715      -2.831316      10.508980      -1.633760      10.961727           0.000000
          100              C       6.111512       9.492405       1.585851       0.153789      25.985816 0.31081747E+03  0.67652634E+04                                 7.734838                            5.947979       0.107713       2.042226                    0.999798      26.025769      73.612841       0.659268       0.426840      -1.050459       0.031834       0.034054      -0.045369       0.065050       0.006388       0.019665       0.001346       0.066677       0.016053      -0.036628      -0.005267       0.041895              8.703962       5.204282       0.628878      -2.517435      10.506317       0.088131      10.401287          -0.000002
          101              C       0.991371       0.082783      12.158303       0.477193      24.490015 0.26471916E+03  0.55078716E+04                                 7.437128                            5.590122       0.299679       2.140792                    0.999253      22.758818      61.927515       0.664996       0.442679      -1.046102       0.046827       0.111927      -0.033697       0.125920      -0.086746      -0.003515       0.002610       0.148592      -0.201905      -0.080624      -0.067326       0.147950              8.488239       4.887254       1.741561       1.254177       7.378117       1.119644      13.199344           0.000002
          102              C       0.357671      12.542944      12.551276       0.480626      24.843924 0.26358708E+03  0.54791960E+04                                 7.552464                            5.600814       0.338489       2.157948                    0.999326      22.567629      61.406129       0.660243       0.446282      -1.043841      -0.064021      -0.104313       0.034660       0.127205      -0.095406       0.001045       0.005129       0.137063      -0.199448      -0.085560      -0.065159       0.150719              8.729931       4.897760       1.752432       1.183659       7.476329       1.077584      13.815704           0.000001
          103              C       3.857924       0.655362      15.318570       0.560681      22.761150 0.25895421E+03  0.54063759E+04                                 7.399188                            5.684226      -0.069105       2.033933                    0.999410      22.304112      62.592200       0.627006       0.467898      -1.022546      -0.023349       0.028267      -0.033753       0.049835      -0.000041       0.000153      -0.022340      -0.028854       0.028192      -0.019127      -0.012777       0.031904              8.296223       9.100482      -0.092452       1.845778       8.939713      -3.551919       6.848473           0.000001
          104              C       3.601334      12.686433      16.448390       0.153838      24.450164 0.30076282E+03  0.64644500E+04                                 7.307749                            5.766718       0.409366       2.142326                    0.999659      25.436782      70.479849       0.687281       0.414634      -1.062749      -0.016874       0.045666      -0.038426       0.062022      -0.003129      -0.023145       0.012910      -0.046225       0.049910      -0.040833       0.006155       0.034679              8.072244      10.031474       1.715783       1.152428       8.456927      -2.424258       5.728332           0.000002
          105              C      12.610500       3.040881       0.334961       0.548637      24.075989 0.26130123E+03  0.54804516E+04                                 7.727499                            5.729489      -0.068018       2.030583                    0.999350      22.649415      64.193907       0.619883       0.471109      -1.018423      -0.002335       0.034313       0.036110       0.049867      -0.005411      -0.011044       0.014272      -0.006306       0.079775      -0.019842      -0.014574       0.034415              8.889267       5.197101      -0.678714      -2.831315      10.508977       1.633759      10.961724           0.000000
          106              C       0.368038       2.593855      15.229449       0.153789      25.985817 0.31081750E+03  0.67652641E+04                                 7.734838                            5.947979       0.107713       2.042226                    0.999798      26.025769      73.612837       0.659268       0.426840      -1.050459      -0.031834       0.034054       0.045369       0.065050      -0.006388       0.019665      -0.001346       0.066678       0.016053      -0.036628      -0.005267       0.041895              8.703962       5.204281      -0.628876      -2.517435      10.506318      -0.088136      10.401286          -0.000002
          107              C      11.967729       6.815767       3.750653       0.477193      24.490013 0.26471912E+03  0.55078707E+04                                 7.437127                            5.590121       0.299680       2.140792                    0.999253      22.758816      61.927507       0.664996       0.442679      -1.046102      -0.046828      -0.111927      -0.033697       0.125920      -0.086746       0.003515      -0.002610       0.148592      -0.201905      -0.080624      -0.067326       0.147950              8.488238       4.887254       1.741561      -1.254177       7.378117      -1.119644      13.199343           0.000003
          108              C      12.601429       8.152706       4.143626       0.480626      24.843926 0.26358709E+03  0.54791964E+04                                 7.552465                            5.600815       0.338489       2.157947                    0.999326      22.567630      61.406137       0.660243       0.446282      -1.043841       0.064021       0.104313       0.034660       0.127205      -0.095406      -0.001045      -0.005129       0.137063      -0.199448      -0.085560      -0.065159       0.150719              8.729932       4.897760       1.752432      -1.183659       7.476330      -1.077585      13.815706           0.000000
          109              C       9.101176       6.243188       6.910920       0.560680      22.761154 0.25895427E+03  0.54063773E+04                                 7.399189                            5.684227      -0.069105       2.033932                    0.999410      22.304115      62.592212       0.627006       0.467898      -1.022546       0.023349      -0.028267      -0.033753       0.049835      -0.000041      -0.000153       0.022340      -0.028854       0.028191      -0.019127      -0.012777       0.031904              8.296224       9.100484      -0.092451      -1.845779       8.939714       3.551919       6.848474           0.000000
          110              C       9.357766       8.009217       8.040740       0.153838      24.450155 0.30076271E+03  0.64644469E+04                                 7.307748                            5.766718       0.409366       2.142326                    0.999659      25.436775      70.479824       0.687281       0.414634      -1.062749       0.016874      -0.045666      -0.038426       0.062021      -0.003129       0.023145      -0.012910      -0.046225       0.049910      -0.040833       0.006155       0.034679              8.072243      10.031472       1.715782      -1.152428       8.456925       2.424257       5.728331           0.000002
          111              C       0.348600       3.857669       8.742611       0.548637      24.075990 0.26130123E+03  0.54804516E+04                                 7.727499                            5.729489      -0.068018       2.030583                    0.999350      22.649415      64.193906       0.619883       0.471109      -1.018423       0.002335      -0.034313       0.036110       0.049867      -0.005411       0.011044      -0.014272      -0.006306       0.079775      -0.019841      -0.014574       0.034415              8.889268       5.197101      -0.678714       2.831315      10.508977      -1.633759      10.961725           0.000000
          112              C      12.591062       4.304695       6.821799       0.153789      25.985814 0.31081744E+03  0.67652625E+04                                 7.734838                            5.947979       0.107713       2.042226                    0.999798      26.025768      73.612834       0.659268       0.426840      -1.050459       0.031834      -0.034054       0.045369       0.065050      -0.006388      -0.019665       0.001347       0.066677       0.016053      -0.036628      -0.005267       0.041895              8.703961       5.204281      -0.628877       2.517435      10.506316       0.088132      10.401286          -0.000003
          113              N       3.546906      13.500876       7.196948      -0.419970      39.369779 0.56721215E+03  0.13953923E+05                                 9.483410                            7.562457       0.142900       2.051396                    0.998689      29.420479      80.748680       0.658482       0.378104      -1.113476      -0.062347      -0.019900       0.043720       0.078706       0.015268       0.002740      -0.050977      -0.061362       0.012234      -0.046521      -0.023322       0.069843             10.790372      16.042824      -1.335616      -2.660174       8.936118      -2.379216       7.392174          -0.000006
          114              N       1.647102      13.068199       8.263038      -0.185892      35.913981 0.48746119E+03  0.11551440E+05                                 8.982926                            7.051966       0.303688       2.122006                    0.999504      27.213076      73.413912       0.675614       0.382571      -1.109709       0.062377       0.130741      -0.097699       0.174726      -0.059262       0.020452      -0.032152      -0.056757      -0.026450      -0.061299      -0.024209       0.085508             10.340349      13.581750       0.029733      -3.831494       8.750496      -2.668176       8.688800          -0.000003
          115              N       1.472154       0.433229       7.527201      -0.328514      38.534225 0.54761060E+03  0.13384370E+05                                 9.442053                            7.506085       0.142860       2.069194                    0.996702      28.625434      78.898969       0.649522       0.385821      -1.105334       0.046428      -0.121276       0.056169       0.141486       0.014780       0.001586      -0.076916      -0.077665       0.026042      -0.062576      -0.037739       0.100315             10.778347      14.867181      -1.676068      -1.844994       9.485857      -2.715716       7.982003          -0.000004
          116              N       2.863961       1.732916       6.119088      -0.737550      33.441409 0.50434092E+03  0.12134454E+05                                 8.547488                            7.177161      -0.026403       1.988606                    0.996979      31.065251      86.309999       0.664657       0.383012      -1.101996      -0.019311      -0.048821       0.004155       0.052665      -0.023059      -0.049335      -0.123848      -0.057607      -0.144917      -0.151257       0.014599       0.136659              9.113766      10.031965       0.318016      -1.756539       9.729870      -3.059366       7.579463          -0.000005
          117              N       6.781497       1.710702       8.666101      -0.332124      40.407587 0.55216312E+03  0.13528538E+05                                 9.774470                            7.550926       0.120624       2.058195                    0.996958      28.852043      79.715395       0.645592       0.387226      -1.103928      -0.057838       0.009741      -0.124416       0.137548       0.016407       0.045545       0.060248      -0.013986       0.194150      -0.060647      -0.049708       0.110355             11.314082       7.021553      -0.746609       3.248628      15.014779      -1.538791      11.905913          -0.000005
          118              N       6.307194       1.436002       7.392006      -0.206694      35.512101 0.48046965E+03  0.11361768E+05                                 8.896992                            6.978707       0.332072       2.119580                    0.999735      27.693701      74.998866       0.681414       0.380115      -1.109829       0.034033       0.107845       0.123531       0.167477       0.008553       0.046275      -0.029561       0.013588       0.200124      -0.064005      -0.026303       0.090308             10.220826       6.509630       1.691929       2.702772      14.359187       1.003694       9.793661          -0.000005
          119              N       6.412163       3.631121       7.613295      -0.428414      43.990002 0.59620850E+03  0.14893962E+05                                10.320692                            7.825878       0.047374       2.020977                    0.997841      29.885059      83.434829       0.636495       0.385211      -1.105124      -0.006011      -0.078333      -0.024558       0.082312       0.015130       0.017582       0.030112      -0.001093       0.158285      -0.042676      -0.025213       0.067889             12.147009       6.526386      -0.148251       2.390072      17.970404      -1.968439      11.944235          -0.000002
          120              N       7.305045       3.719698       9.815259      -0.735083      35.649063 0.52050300E+03  0.12659739E+05                                 8.996141                            7.321822      -0.183710       1.936192                    0.996350      31.598567      89.122996       0.652016       0.386230      -1.096455      -0.037654      -0.028008      -0.022372       0.051988       0.008946       0.093304       0.022843      -0.147689       0.181030      -0.146180       0.034813       0.111367              9.802681       6.004186       0.872636       2.461645      11.594388       2.361788      11.809469          -0.000008
          121              N       9.412194       7.194774      15.604598      -0.419970      39.369777 0.56721212E+03  0.13953922E+05                                 9.483409                            7.562456       0.142901       2.051396                    0.998689      29.420479      80.748676       0.658482       0.378104      -1.113476       0.062348       0.019900       0.043720       0.078706       0.015268      -0.002740       0.050977      -0.061362       0.012235      -0.046521      -0.023322       0.069843             10.790371      16.042823      -1.335616       2.660174       8.936117       2.379216       7.392173          -0.000006
          122              N      11.311998       7.627451      16.670688      -0.185892      35.913975 0.48746110E+03  0.11551438E+05                                 8.982925                            7.051965       0.303688       2.122006                    0.999504      27.213073      73.413900       0.675614       0.382571      -1.109709      -0.062377      -0.130741      -0.097699       0.174726      -0.059262      -0.020452       0.032152      -0.056757      -0.026449      -0.061299      -0.024209       0.085508             10.340347      13.581749       0.029733       3.831493       8.750495       2.668176       8.688798          -0.000003
          123              N      11.486946       6.465321      15.934851      -0.328513      38.534217 0.54761047E+03  0.13384366E+05                                 9.442052                            7.506084       0.142860       2.069194                    0.996702      28.625430      78.898955       0.649522       0.385821      -1.105334      -0.046428       0.121276       0.056169       0.141486       0.014780      -0.001586       0.076916      -0.077665       0.026042      -0.062576      -0.037739       0.100315             10.778345      14.867178      -1.676067       1.844993       9.485855       2.715716       7.982002          -0.000004
          124              N      10.095139       5.165634      14.526738      -0.737549      33.441408 0.50434089E+03  0.12134453E+05                                 8.547487                            7.177160      -0.026403       1.988606                    0.996979      31.065252      86.310002       0.664657       0.383012      -1.101996       0.019311       0.048821       0.004155       0.052665      -0.023059       0.049335       0.123848      -0.057607      -0.144917      -0.151257       0.014599       0.136659              9.113766      10.031966       0.318015       1.756539       9.729869       3.059366       7.579462          -0.000005
          125              N       6.177603       5.187848       0.258451      -0.332124      40.407597 0.55216328E+03  0.13528543E+05                                 9.774472                            7.550927       0.120624       2.058194                    0.996958      28.852048      79.715414       0.645592       0.387226      -1.103928       0.057838      -0.009741      -0.124416       0.137548       0.016407      -0.045546      -0.060248      -0.013986       0.194150      -0.060647      -0.049708       0.110355             11.314084       7.021554      -0.746609      -3.248628      15.014782       1.538791      11.905915          -0.000005
          126              N       6.651906       5.462548      15.799656      -0.206694      35.512110 0.48046984E+03  0.11361774E+05                                 8.896993                            6.978709       0.332072       2.119580                    0.999735      27.693707      74.998888       0.681414       0.380115      -1.109829      -0.034033      -0.107845       0.123531       0.167477       0.008553      -0.046275       0.029561       0.013587       0.200124      -0.064005      -0.026303       0.090308             10.220828       6.509631       1.691930      -2.702773      14.359189      -1.003695       9.793663          -0.000005
          127              N       6.546937       3.267429      16.020945      -0.428414      43.990009 0.59620853E+03  0.14893963E+05                                10.320693                            7.825878       0.047374       2.020977                    0.997841      29.885060      83.434834       0.636495       0.385211      -1.105124       0.006011       0.078333      -0.024558       0.082312       0.015130      -0.017582      -0.030112      -0.001093       0.158285      -0.042676      -0.025213       0.067889             12.147010       6.526387      -0.148251      -2.390072      17.970409       1.968439      11.944235          -0.000002
          128              N       5.654055       3.178852       1.407609      -0.735083      35.649064 0.52050302E+03  0.12659740E+05                                 8.996141                            7.321822      -0.183710       1.936192                    0.996350      31.598566      89.122993       0.652016       0.386230      -1.096455       0.037654       0.028008      -0.022372       0.051988       0.008946      -0.093304      -0.022843      -0.147689       0.181030      -0.146180       0.034813       0.111367              9.802681       6.004186       0.872636      -2.461645      11.594388      -2.361789      11.809468          -0.000008
          129              N      10.026456       0.296224       1.210702      -0.419970      39.369777 0.56721213E+03  0.13953922E+05                                 9.483409                            7.562457       0.142901       2.051396                    0.998689      29.420479      80.748678       0.658482       0.378104      -1.113476      -0.062348       0.019900      -0.043720       0.078706      -0.015268      -0.002740      -0.050977      -0.061362       0.012234      -0.046521      -0.023322       0.069843             10.790371      16.042824       1.335616       2.660174       8.936117      -2.379216       7.392174          -0.000006
          130              N       8.126652       0.728901       0.144612      -0.185892      35.913977 0.48746113E+03  0.11551439E+05                                 8.982925                            7.051966       0.303688       2.122006                    0.999504      27.213074      73.413905       0.675614       0.382571      -1.109709       0.062377      -0.130741       0.097699       0.174726       0.059262      -0.020452      -0.032152      -0.056757      -0.026449      -0.061299      -0.024209       0.085508             10.340348      13.581749      -0.029733       3.831494       8.750496      -2.668176       8.688799          -0.000003
          131              N       7.951704      13.363871       0.880449      -0.328513      38.534217 0.54761046E+03  0.13384366E+05                                 9.442052                            7.506085       0.142860       2.069194                    0.996702      28.625430      78.898957       0.649522       0.385822      -1.105334       0.046428       0.121276      -0.056169       0.141486      -0.014780      -0.001586      -0.076916      -0.077665       0.026042      -0.062576      -0.037739       0.100315             10.778346      14.867179       1.676067       1.844994       9.485856      -2.715716       7.982002          -0.000004
          132              N       9.343511      12.064184       2.288562      -0.737549      33.441408 0.50434090E+03  0.12134454E+05                                 8.547487                            7.177160      -0.026402       1.988606                    0.996979      31.065253      86.310002       0.664657       0.383012      -1.101996      -0.019311       0.048821      -0.004155       0.052665       0.023059       0.049335      -0.123848      -0.057606      -0.144916      -0.151257       0.014599       0.136659              9.113765      10.031965      -0.318015       1.756539       9.729869      -3.059366       7.579462          -0.000005
          133              N       0.301947      12.086398      16.556849      -0.332124      40.407589 0.55216316E+03  0.13528539E+05                                 9.774471                            7.550927       0.120624       2.058195                    0.996958      28.852044      79.715402       0.645592       0.387226      -1.103928      -0.057838      -0.009741       0.124416       0.137548      -0.016407      -0.045545       0.060248      -0.013986       0.194149      -0.060647      -0.049708       0.110355             11.314083       7.021553       0.746609      -3.248628      15.014781      -1.538790      11.905914          -0.000005
          134              N      12.786744      12.361098       1.015644      -0.206694      35.512109 0.48046982E+03  0.11361773E+05                                 8.896994                            6.978709       0.332071       2.119580                    0.999735      27.693706      74.998887       0.681414       0.380115      -1.109829       0.034033      -0.107845      -0.123531       0.167477      -0.008553      -0.046276      -0.029561       0.013587       0.200124      -0.064005      -0.026303       0.090308             10.220828       6.509631      -1.691930      -2.702773      14.359189       1.003694       9.793663          -0.000005
          135              N      12.891713      10.165979       0.794355      -0.428414      43.990011 0.59620858E+03  0.14893964E+05                                10.320693                            7.825878       0.047374       2.020977                    0.997841      29.885061      83.434837       0.636495       0.385211      -1.105124      -0.006011       0.078333       0.024558       0.082312      -0.015130      -0.017582       0.030112      -0.001093       0.158285      -0.042676      -0.025213       0.067889             12.147011       6.526387       0.148251      -2.390072      17.970409      -1.968439      11.944235          -0.000002
          136              N       0.825495      10.077402      15.407691      -0.735083      35.649074 0.52050321E+03  0.12659746E+05                                 8.996143                            7.321824      -0.183710       1.936191                    0.996350      31.598572      89.123017       0.652016       0.386230      -1.096455      -0.037654       0.028008       0.022372       0.051988      -0.008946      -0.093304       0.022843      -0.147689       0.181030      -0.146180       0.034813       0.111366              9.802684       6.004188      -0.872637      -2.461645      11.594392       2.361790      11.809471          -0.000008
          137              N       2.932644       6.602326       9.618352      -0.419970      39.369785 0.56721226E+03  0.13953926E+05                                 9.483411                            7.562458       0.142900       2.051396                    0.998689      29.420482      80.748692       0.658482       0.378104      -1.113476       0.062348      -0.019900      -0.043720       0.078706      -0.015268       0.002740       0.050977      -0.061362       0.012234      -0.046521      -0.023322       0.069843             10.790373      16.042827       1.335617      -2.660175       8.936118       2.379216       7.392175          -0.000006
          138              N       4.832448       6.169649       8.552262      -0.185892      35.913975 0.48746111E+03  0.11551438E+05                                 8.982925                            7.051966       0.303688       2.122006                    0.999504      27.213073      73.413902       0.675614       0.382571      -1.109709      -0.062377       0.130741       0.097699       0.174726       0.059262       0.020452       0.032152      -0.056757      -0.026449      -0.061299      -0.024209       0.085508             10.340348      13.581749      -0.029734      -3.831494       8.750495       2.668176       8.688800          -0.000003
          139              N       5.007396       7.331779       9.288099      -0.328513      38.534213 0.54761040E+03  0.13384364E+05                                 9.442051                            7.506084       0.142860       2.069194                    0.996702      28.625428      78.898949       0.649522       0.385821      -1.105334      -0.046428      -0.121276      -0.056169       0.141486      -0.014780       0.001586       0.076916      -0.077665       0.026042      -0.062576      -0.037739       0.100315             10.778345      14.867178       1.676067      -1.844994       9.485855       2.715716       7.982002          -0.000004
          140              N       3.615589       8.631466      10.696212      -0.737550      33.441414 0.50434101E+03  0.12134457E+05                                 8.547489                            7.177162      -0.026402       1.988606                    0.996979      31.065254      86.310011       0.664657       0.383012      -1.101996       0.019311      -0.048821      -0.004155       0.052665       0.023059      -0.049334       0.123848      -0.057607      -0.144917      -0.151257       0.014598       0.136659              9.113767      10.031967      -0.318016      -1.756540       9.729871       3.059366       7.579464          -0.000005
          141              N      12.657153       8.609252       8.149199      -0.332124      40.407591 0.55216320E+03  0.13528540E+05                                 9.774471                            7.550927       0.120624       2.058194                    0.996958      28.852045      79.715405       0.645592       0.387226      -1.103928       0.057838       0.009741       0.124416       0.137548      -0.016407       0.045546      -0.060248      -0.013986       0.194150      -0.060647      -0.049708       0.110355             11.314083       7.021553       0.746609       3.248628      15.014780       1.538791      11.905914          -0.000005
          142              N       0.172356       8.334552       9.423294      -0.206694      35.512101 0.48046970E+03  0.11361770E+05                                 8.896992                            6.978707       0.332072       2.119580                    0.999735      27.693703      74.998871       0.681414       0.380115      -1.109829      -0.034033       0.107845      -0.123531       0.167477      -0.008553       0.046275       0.029561       0.013588       0.200124      -0.064005      -0.026303       0.090308             10.220825       6.509629      -1.691929       2.702772      14.359185      -1.003694       9.793661          -0.000005
          143              N       0.067387      10.529671       9.202005      -0.428414      43.990006 0.59620851E+03  0.14893962E+05                                10.320692                            7.825878       0.047374       2.020977                    0.997841      29.885059      83.434827       0.636495       0.385211      -1.105124       0.006011      -0.078333       0.024558       0.082312      -0.015130       0.017582      -0.030112      -0.001093       0.158285      -0.042676      -0.025213       0.067889             12.147009       6.526387       0.148251       2.390072      17.970407       1.968439      11.944234          -0.000002
          144              N      12.133605      10.618248       7.000041      -0.735083      35.649048 0.52050273E+03  0.12659730E+05                                 8.996138                            7.321820      -0.183710       1.936192                    0.996350      31.598559      89.122961       0.652016       0.386230      -1.096455       0.037654      -0.028008       0.022372       0.051988      -0.008946       0.093304      -0.022843      -0.147689       0.181030      -0.146180       0.034813       0.111367              9.802677       6.004184      -0.872636       2.461644      11.594384      -2.361787      11.809464          -0.000008
          145              N       9.412194       0.296224       9.618352      -0.419969      39.369763 0.56721190E+03  0.13953915E+05                                 9.483406                            7.562455       0.142901       2.051396                    0.998689      29.420473      80.748651       0.658482       0.378104      -1.113476       0.062347       0.019900      -0.043721       0.078707       0.015267       0.002740      -0.050977      -0.061362       0.012235      -0.046521      -0.023322       0.069843             10.790368      16.042817      -1.335616      -2.660173       8.936114      -2.379215       7.392172          -0.000006
          146              N      11.311998       0.728901       8.552262      -0.185892      35.913975 0.48746112E+03  0.11551438E+05                                 8.982924                            7.051965       0.303689       2.122007                    0.999504      27.213074      73.413900       0.675614       0.382571      -1.109709      -0.062377      -0.130741       0.097699       0.174726      -0.059262       0.020452      -0.032152      -0.056757      -0.026449      -0.061299      -0.024209       0.085508             10.340347      13.581747       0.029733      -3.831493       8.750495      -2.668176       8.688798          -0.000003
          147              N      11.486946      13.363871       9.288099      -0.328514      38.534223 0.54761056E+03  0.13384369E+05                                 9.442052                            7.506085       0.142861       2.069194                    0.996702      28.625433      78.898963       0.649522       0.385821      -1.105334      -0.046428       0.121276      -0.056169       0.141486       0.014780       0.001586      -0.076916      -0.077665       0.026042      -0.062576      -0.037739       0.100315             10.778346      14.867179      -1.676067      -1.844994       9.485856      -2.715716       7.982003          -0.000004
          148              N      10.095139      12.064184      10.696212      -0.737549      33.441408 0.50434085E+03  0.12134452E+05                                 8.547487                            7.177160      -0.026402       1.988606                    0.996979      31.065253      86.310004       0.664657       0.383012      -1.101996       0.019311       0.048821      -0.004155       0.052665      -0.023059      -0.049334      -0.123848      -0.057607      -0.144917      -0.151257       0.014599       0.136659              9.113766      10.031966       0.318015      -1.756539       9.729869      -3.059366       7.579462          -0.000005
          149              N       6.177603      12.086398       8.149199      -0.332124      40.407574 0.55216292E+03  0.13528532E+05                                 9.774467                            7.550924       0.120625       2.058195                    0.996958      28.852038      79.715373       0.645592       0.387226      -1.103928       0.057838      -0.009741       0.124416       0.137548       0.016407       0.045545       0.060248      -0.013986       0.194149      -0.060647      -0.049708       0.110355             11.314078       7.021551      -0.746609       3.248627      15.014774      -1.538789      11.905910          -0.000005
          150              N       6.651906      12.361098       9.423294      -0.206694      35.512106 0.48046977E+03  0.11361772E+05                                 8.896992                            6.978708       0.332072       2.119580                    0.999735      27.693705      74.998878       0.681414       0.380115      -1.109829      -0.034033      -0.107845      -0.123531       0.167477       0.008553       0.046275      -0.029561       0.013587       0.200124      -0.064005      -0.026303       0.090308             10.220826       6.509630       1.691929       2.702773      14.359186       1.003694       9.793662          -0.000005
          151              N       6.546937      10.165979       9.202005      -0.428414      43.990002 0.59620846E+03  0.14893961E+05                                10.320691                            7.825877       0.047374       2.020978                    0.997841      29.885058      83.434820       0.636495       0.385211      -1.105124       0.006011       0.078333       0.024558       0.082312       0.015130       0.017582       0.030112      -0.001093       0.158285      -0.042676      -0.025213       0.067889             12.147008       6.526386      -0.148250       2.390072      17.970404      -1.968437      11.944233          -0.000002
          152              N       5.654055      10.077402       7.000041      -0.735083      35.649068 0.52050310E+03  0.12659742E+05                                 8.996142                            7.321823      -0.183710       1.936192                    0.996350      31.598568      89.123000       0.652016       0.386230      -1.096455       0.037654       0.028008       0.022372       0.051989       0.008946       0.093304       0.022843      -0.147689       0.181030      -0.146180       0.034813       0.111366              9.802682       6.004187       0.872637       2.461645      11.594390       2.361790      11.809470          -0.000008
          153              N       3.546906       6.602326       1.210702      -0.419970      39.369787 0.56721228E+03  0.13953927E+05                                 9.483411                            7.562458       0.142901       2.051396                    0.998689      29.420483      80.748693       0.658482       0.378104      -1.113476      -0.062348      -0.019900      -0.043721       0.078706       0.015267      -0.002740       0.050977      -0.061362       0.012234      -0.046521      -0.023322       0.069843             10.790373      16.042827      -1.335617       2.660175       8.936118       2.379216       7.392175          -0.000006
          154              N       1.647102       6.169649       0.144612      -0.185892      35.913973 0.48746107E+03  0.11551437E+05                                 8.982925                            7.051965       0.303688       2.122006                    0.999504      27.213072      73.413898       0.675614       0.382571      -1.109709       0.062377       0.130741       0.097699       0.174726      -0.059262      -0.020452       0.032152      -0.056757      -0.026449      -0.061299      -0.024209       0.085509             10.340347      13.581749       0.029733       3.831494       8.750495       2.668176       8.688799          -0.000003
          155              N       1.472154       7.331779       0.880449      -0.328513      38.534222 0.54761054E+03  0.13384368E+05                                 9.442052                            7.506085       0.142860       2.069194                    0.996702      28.625432      78.898963       0.649522       0.385821      -1.105334       0.046428      -0.121276      -0.056169       0.141486       0.014780      -0.001586       0.076916      -0.077665       0.026042      -0.062576      -0.037739       0.100315             10.778346      14.867181      -1.676067       1.844994       9.485856       2.715716       7.982003          -0.000004
          156              N       2.863961       8.631466       2.288562      -0.737550      33.441415 0.50434105E+03  0.12134458E+05                                 8.547489                            7.177162      -0.026402       1.988606                    0.996979      31.065255      86.310013       0.664657       0.383012      -1.101996      -0.019311      -0.048821      -0.004155       0.052665      -0.023059       0.049335       0.123848      -0.057607      -0.144917      -0.151257       0.014598       0.136659              9.113767      10.031967       0.318016       1.756539       9.729871       3.059366       7.579464          -0.000005
          157              N       6.781497       8.609252      16.556849      -0.332124      40.407589 0.55216315E+03  0.13528539E+05                                 9.774471                            7.550926       0.120624       2.058195                    0.996958      28.852044      79.715401       0.645592       0.387226      -1.103928      -0.057838       0.009741       0.124416       0.137548       0.016407      -0.045545      -0.060248      -0.013986       0.194150      -0.060647      -0.049708       0.110355             11.314082       7.021553      -0.746609      -3.248628      15.014781       1.538790      11.905914          -0.000005
          158              N       6.307194       8.334552       1.015644      -0.206694      35.512106 0.48046976E+03  0.11361772E+05                                 8.896993                            6.978708       0.332072       2.119580                    0.999735      27.693704      74.998879       0.681414       0.380115      -1.109829       0.034033       0.107845      -0.123531       0.167477       0.008553      -0.046275       0.029561       0.013588       0.200124      -0.064005      -0.026303       0.090308             10.220827       6.509630       1.691930      -2.702773      14.359188      -1.003694       9.793663          -0.000005
          159              N       6.412163      10.529671       0.794355      -0.428414      43.990016 0.59620865E+03  0.14893967E+05                                10.320694                            7.825879       0.047373       2.020977                    0.997841      29.885063      83.434847       0.636495       0.385212      -1.105124      -0.006011      -0.078333       0.024558       0.082312       0.015130      -0.017582      -0.030112      -0.001093       0.158285      -0.042676      -0.025213       0.067889             12.147012       6.526388      -0.148251      -2.390072      17.970412       1.968439      11.944237          -0.000002
          160              N       7.305045      10.618248      15.407691      -0.735083      35.649071 0.52050312E+03  0.12659743E+05                                 8.996143                            7.321824      -0.183710       1.936191                    0.996350      31.598570      89.123011       0.652016       0.386230      -1.096455      -0.037654      -0.028008       0.022372       0.051988       0.008946      -0.093304      -0.022843      -0.147689       0.181030      -0.146180       0.034813       0.111366              9.802684       6.004188       0.872637      -2.461645      11.594392      -2.361790      11.809471          -0.000008
          161              N       2.932644      13.500876      15.604598      -0.419970      39.369775 0.56721210E+03  0.13953921E+05                                 9.483408                            7.562456       0.142901       2.051396                    0.998689      29.420479      80.748672       0.658482       0.378104      -1.113476       0.062347      -0.019900       0.043721       0.078707      -0.015268      -0.002740      -0.050977      -0.061362       0.012234      -0.046521      -0.023322       0.069843             10.790370      16.042821       1.335616       2.660174       8.936116      -2.379216       7.392173          -0.000006
          162              N       4.832448      13.068199      16.670688      -0.185892      35.913980 0.48746120E+03  0.11551440E+05                                 8.982926                            7.051966       0.303688       2.122006                    0.999504      27.213076      73.413910       0.675614       0.382571      -1.109709      -0.062377       0.130741      -0.097699       0.174726       0.059262      -0.020452      -0.032152      -0.056756      -0.026449      -0.061299      -0.024209       0.085508             10.340348      13.581750      -0.029733       3.831494       8.750496      -2.668176       8.688799          -0.000003
          163              N       5.007396       0.433229      15.934851      -0.328513      38.534217 0.54761046E+03  0.13384366E+05                                 9.442051                            7.506084       0.142860       2.069194                    0.996702      28.625430      78.898954       0.649522       0.385821      -1.105334      -0.046428      -0.121276       0.056169       0.141486      -0.014780      -0.001586      -0.076916      -0.077665       0.026042      -0.062576      -0.037739       0.100315             10.778345      14.867178       1.676067       1.844993       9.485855      -2.715716       7.982002          -0.000004
          164              N       3.615589       1.732916      14.526738      -0.737550      33.441414 0.50434102E+03  0.12134457E+05                                 8.547489                            7.177162      -0.026403       1.988606                    0.996979      31.065255      86.310012       0.664657       0.383012      -1.101996       0.019311      -0.048821       0.004155       0.052665       0.023059       0.049334      -0.123848      -0.057607      -0.144917      -0.151257       0.014598       0.136659              9.113767      10.031967      -0.318016       1.756540       9.729871      -3.059366       7.579464          -0.000005
          165              N      12.657153       1.710702       0.258451      -0.332124      40.407583 0.55216305E+03  0.13528536E+05                                 9.774470                            7.550926       0.120624       2.058195                    0.996958      28.852041      79.715389       0.645592       0.387226      -1.103928       0.057838       0.009741      -0.124416       0.137548      -0.016407      -0.045545       0.060248      -0.013986       0.194150      -0.060647      -0.049708       0.110355             11.314081       7.021552       0.746609      -3.248627      15.014779      -1.538790      11.905912          -0.000005
          166              N       0.172356       1.436002      15.799656      -0.206694      35.512105 0.48046972E+03  0.11361770E+05                                 8.896993                            6.978708       0.332072       2.119580                    0.999735      27.693703      74.998873       0.681414       0.380115      -1.109829      -0.034033       0.107845       0.123531       0.167477      -0.008553      -0.046275      -0.029561       0.013588       0.200124      -0.064005      -0.026303       0.090308             10.220827       6.509630      -1.691930      -2.702772      14.359189       1.003694       9.793661          -0.000005
          167              N       0.067387       3.631121      16.020945      -0.428414      43.990008 0.59620861E+03  0.14893965E+05                                10.320692                            7.825878       0.047374       2.020978                    0.997841      29.885062      83.434837       0.636495       0.385211      -1.105124       0.006011      -0.078333      -0.024558       0.082312      -0.015130      -0.017582       0.030112      -0.001093       0.158285      -0.042676      -0.025213       0.067889             12.147009       6.526387       0.148251      -2.390072      17.970406      -1.968439      11.944235          -0.000002
          168              N      12.133605       3.719698       1.407609      -0.735083      35.649069 0.52050311E+03  0.12659742E+05                                 8.996142                            7.321824      -0.183710       1.936192                    0.996350      31.598569      89.123004       0.652016       0.386230      -1.096455       0.037654      -0.028008      -0.022372       0.051988      -0.008946      -0.093304       0.022843      -0.147689       0.181030      -0.146180       0.034813       0.111367              9.802682       6.004187      -0.872637      -2.461645      11.594390       2.361790      11.809470          -0.000008
          169              N      10.026456       7.194774       7.196948      -0.419970      39.369776 0.56721212E+03  0.13953922E+05                                 9.483409                            7.562456       0.142901       2.051396                    0.998689      29.420479      80.748675       0.658482       0.378104      -1.113476      -0.062348       0.019900       0.043721       0.078707      -0.015267       0.002740       0.050977      -0.061362       0.012234      -0.046521      -0.023322       0.069843             10.790371      16.042823       1.335617      -2.660174       8.936116       2.379215       7.392173          -0.000006
          170              N       8.126652       7.627451       8.263038      -0.185892      35.913966 0.48746097E+03  0.11551434E+05                                 8.982923                            7.051964       0.303688       2.122007                    0.999504      27.213069      73.413883       0.675614       0.382571      -1.109709       0.062377      -0.130741      -0.097699       0.174726       0.059262       0.020452       0.032152      -0.056757      -0.026450      -0.061299      -0.024209       0.085508             10.340345      13.581745      -0.029734      -3.831493       8.750493       2.668176       8.688797          -0.000003
          171              N       7.951704       6.465321       7.527201      -0.328513      38.534217 0.54761047E+03  0.13384366E+05                                 9.442051                            7.506084       0.142861       2.069194                    0.996702      28.625430      78.898953       0.649522       0.385821      -1.105334       0.046428       0.121276       0.056169       0.141486      -0.014780       0.001586       0.076916      -0.077665       0.026042      -0.062576      -0.037739       0.100315             10.778345      14.867178       1.676067      -1.844994       9.485854       2.715716       7.982002          -0.000004
          172              N       9.343511       5.165634       6.119088      -0.737550      33.441412 0.50434099E+03  0.12134456E+05                                 8.547488                            7.177161      -0.026402       1.988606                    0.996979      31.065254      86.310008       0.664657       0.383012      -1.101996      -0.019311       0.048821       0.004155       0.052665       0.023059      -0.049335       0.123848      -0.057607      -0.144917      -0.151257       0.014599       0.136659              9.113766      10.031966      -0.318016      -1.756539       9.729870       3.059366       7.579463          -0.000005
          173              N       0.301947       5.187848       8.666101      -0.332124      40.407585 0.55216309E+03  0.13528537E+05                                 9.774470                            7.550926       0.120624       2.058195                    0.996958      28.852042      79.715393       0.645592       0.387226      -1.103928      -0.057838      -0.009741      -0.124416       0.137548      -0.016407       0.045545      -0.060248      -0.013986       0.194149      -0.060647      -0.049708       0.110355             11.314081       7.021553       0.746609       3.248628      15.014779       1.538790      11.905913          -0.000005
          174              N      12.786744       5.462548       7.392006      -0.206694      35.512102 0.48046971E+03  0.11361770E+05                                 8.896992                            6.978708       0.332072       2.119580                    0.999735      27.693703      74.998871       0.681414       0.380115      -1.109829       0.034033      -0.107845       0.123531       0.167477      -0.008553       0.046275       0.029561       0.013588       0.200124      -0.064005      -0.026303       0.090308             10.220825       6.509630      -1.691929       2.702772      14.359185      -1.003694       9.793661          -0.000005
          175              N      12.891713       3.267429       7.613295      -0.428414      43.990008 0.59620855E+03  0.14893963E+05                                10.320692                            7.825878       0.047374       2.020977                    0.997841      29.885060      83.434832       0.636495       0.385211      -1.105124      -0.006011       0.078333      -0.024558       0.082312      -0.015130       0.017582      -0.030112      -0.001093       0.158285      -0.042676      -0.025213       0.067889             12.147010       6.526387       0.148251       2.390072      17.970407       1.968439      11.944235          -0.000002
          176              N       0.825495       3.178852       9.815259      -0.735083      35.649066 0.52050306E+03  0.12659741E+05                                 8.996142                            7.321823      -0.183710       1.936192                    0.996350      31.598567      89.122997       0.652016       0.386230      -1.096455      -0.037654       0.028008      -0.022372       0.051988      -0.008946       0.093304      -0.022843      -0.147689       0.181030      -0.146180       0.034813       0.111367              9.802682       6.004187      -0.872637       2.461645      11.594389      -2.361789      11.809470          -0.000008
          177              O       5.114957       0.803681       4.695504      -0.527857      37.586768 0.51181099E+03  0.12103658E+05                                 8.851458                            6.966186       0.405087       2.191459                    0.997378      26.781875      68.897847       0.728429       0.355559      -1.146412       0.011458      -0.016707      -0.034418       0.039938       0.046002      -0.030230       0.059400       0.079949       0.098732      -0.108718       0.044162       0.064556             10.187665       6.900062      -1.681476      -3.076002       8.393986       4.350616      15.268947          -0.000008
          178              O       6.252766      12.286731       5.358868      -0.484944      34.730076 0.45551499E+03  0.10494969E+05                                 8.404710                            6.556635       0.209025       2.135431                    0.997560      26.213366      67.227252       0.751168       0.353908      -1.144255       0.005266       0.010324      -0.031355       0.033429       0.050723      -0.019381       0.012763       0.049732       0.190682      -0.091159       0.022620       0.068540              9.749660       5.158004      -0.522527      -0.878775       6.351772      -0.779890      17.739204          -0.000006
          179              O       5.406537       0.315954       2.520445      -0.521866      34.572501 0.49424905E+03  0.11610064E+05                                 8.353502                            6.842507       0.384057       2.178288                    0.997855      26.921723      69.479861       0.734009       0.355235      -1.144371       0.006238       0.007968       0.039069       0.040358       0.038347      -0.014791       0.016058       0.035280       0.177144      -0.075181       0.012410       0.062771              9.395480       5.398048      -0.550234      -0.454855       6.831729      -0.591862      15.956664          -0.000006
          180              O       6.511948      11.794313       3.223661      -0.497721      35.887299 0.48541567E+03  0.11344035E+05                                 8.589262                            6.774758       0.288380       2.158846                    0.997773      26.387582      67.784968       0.739175       0.354572      -1.145636      -0.006816       0.021384       0.026818       0.034970       0.049545      -0.022851       0.050707       0.047871       0.130424      -0.098247       0.031830       0.066418              9.965969       6.212505      -1.354738      -2.518688       8.675840       4.354037      15.009563          -0.000005
          181              O       7.844143       6.094869      13.103154      -0.527857      37.586766 0.51181096E+03  0.12103657E+05                                 8.851457                            6.966185       0.405088       2.191459                    0.997378      26.781876      68.897845       0.728429       0.355559      -1.146412      -0.011458       0.016707      -0.034418       0.039938       0.046002       0.030230      -0.059400       0.079949       0.098732      -0.108718       0.044162       0.064556             10.187663       6.900061      -1.681476       3.076001       8.393985      -4.350615      15.268944          -0.000008
          182              O       6.706334       8.408919      13.766518      -0.484944      34.730106 0.45551546E+03  0.10494983E+05                                 8.404715                            6.556638       0.209025       2.135431                    0.997560      26.213377      67.227292       0.751168       0.353908      -1.144255      -0.005266      -0.010324      -0.031355       0.033429       0.050723       0.019381      -0.012763       0.049732       0.190683      -0.091159       0.022620       0.068540              9.749666       5.158007      -0.522527       0.878776       6.351776       0.779890      17.739216          -0.000006
          183              O       7.552563       6.582596      10.928095      -0.521866      34.572484 0.49424873E+03  0.11610054E+05                                 8.353499                            6.842505       0.384057       2.178288                    0.997855      26.921716      69.479835       0.734009       0.355235      -1.144371      -0.006238      -0.007968       0.039069       0.040358       0.038347       0.014791      -0.016058       0.035280       0.177144      -0.075181       0.012410       0.062771              9.395477       5.398046      -0.550233       0.454855       6.831726       0.591862      15.956658          -0.000006
          184              O       6.447152       8.901337      11.631311      -0.497721      35.887289 0.48541549E+03  0.11344029E+05                                 8.589260                            6.774756       0.288380       2.158846                    0.997773      26.387579      67.784953       0.739175       0.354572      -1.145636       0.006817      -0.021384       0.026818       0.034970       0.049545       0.022851      -0.050707       0.047871       0.130424      -0.098247       0.031830       0.066418              9.965967       6.212503      -1.354737       2.518687       8.675837      -4.354035      15.009560          -0.000004
          185              O      11.594507      12.993419       3.712146      -0.527857      37.586755 0.51181078E+03  0.12103652E+05                                 8.851455                            6.966184       0.405088       2.191459                    0.997378      26.781872      68.897831       0.728429       0.355559      -1.146412       0.011458       0.016707       0.034418       0.039938      -0.046002       0.030230       0.059400       0.079949       0.098732      -0.108718       0.044162       0.064556             10.187661       6.900060       1.681475       3.076000       8.393984       4.350615      15.268941          -0.000008
          186              O      12.732316       1.510369       3.048782      -0.484944      34.730092 0.45551523E+03  0.10494976E+05                                 8.404713                            6.556637       0.209025       2.135431                    0.997560      26.213370      67.227271       0.751168       0.353908      -1.144255       0.005266      -0.010324       0.031355       0.033428      -0.050723       0.019381       0.012763       0.049732       0.190683      -0.091159       0.022620       0.068540              9.749664       5.158006       0.522527       0.878776       6.351775      -0.779890      17.739212          -0.000006
          187              O      11.886087      13.481146       5.887205      -0.521866      34.572471 0.49424854E+03  0.11610048E+05                                 8.353497                            6.842503       0.384058       2.178288                    0.997855      26.921714      69.479822       0.734009       0.355235      -1.144371       0.006237      -0.007968      -0.039069       0.040358      -0.038347       0.014791       0.016058       0.035280       0.177144      -0.075181       0.012410       0.062771              9.395474       5.398045       0.550233       0.454854       6.831724      -0.591862      15.956652          -0.000005
          188              O       0.032398       2.002787       5.183989      -0.497721      35.887298 0.48541562E+03  0.11344033E+05                                 8.589262                            6.774757       0.288380       2.158846                    0.997773      26.387581      67.784964       0.739175       0.354572      -1.145636      -0.006816      -0.021384      -0.026818       0.034970      -0.049545       0.022851       0.050707       0.047871       0.130424      -0.098247       0.031830       0.066418              9.965969       6.212504       1.354737       2.518688       8.675839       4.354037      15.009564          -0.000005
          189              O       1.364593       7.702231      12.119796      -0.527857      37.586764 0.51181090E+03  0.12103655E+05                                 8.851457                            6.966185       0.405087       2.191459                    0.997378      26.781874      68.897840       0.728429       0.355559      -1.146412      -0.011458      -0.016707       0.034418       0.039938      -0.046002      -0.030230      -0.059400       0.079949       0.098732      -0.108718       0.044162       0.064556             10.187663       6.900061       1.681476      -3.076001       8.393985      -4.350616      15.268945          -0.000008
          190              O       0.226784       5.388181      11.456432      -0.484944      34.730100 0.45551534E+03  0.10494979E+05                                 8.404714                            6.556638       0.209025       2.135431                    0.997560      26.213373      67.227281       0.751168       0.353908      -1.144255      -0.005266       0.010324       0.031355       0.033429      -0.050723      -0.019381      -0.012763       0.049732       0.190683      -0.091159       0.022620       0.068540              9.749666       5.158007       0.522527      -0.878776       6.351776       0.779890      17.739215          -0.000006
          191              O       1.073013       7.214504      14.294855      -0.521866      34.572498 0.49424899E+03  0.11610062E+05                                 8.353502                            6.842506       0.384057       2.178288                    0.997855      26.921722      69.479856       0.734009       0.355235      -1.144371      -0.006238       0.007968      -0.039069       0.040358      -0.038347      -0.014791      -0.016058       0.035280       0.177144      -0.075182       0.012410       0.062772              9.395480       5.398047       0.550233      -0.454855       6.831728       0.591862      15.956663          -0.000006
          192              O      -0.032398       4.895763      13.591639      -0.497721      35.887293 0.48541554E+03  0.11344031E+05                                 8.589261                            6.774757       0.288380       2.158846                    0.997773      26.387579      67.784956       0.739175       0.354572      -1.145636       0.006816       0.021384      -0.026818       0.034970      -0.049545      -0.022851      -0.050707       0.047871       0.130424      -0.098247       0.031830       0.066418              9.965968       6.212504       1.354737      -2.518687       8.675839      -4.354036      15.009562          -0.000005
          193              O       7.844143      12.993419      12.119796      -0.527857      37.586790 0.51181131E+03  0.12103667E+05                                 8.851461                            6.966188       0.405086       2.191458                    0.997378      26.781883      68.897874       0.728429       0.355559      -1.146412      -0.011458       0.016707       0.034418       0.039938       0.046002      -0.030230       0.059400       0.079949       0.098732      -0.108718       0.044162       0.064556             10.187669       6.900064      -1.681476      -3.076003       8.393989       4.350618      15.268954          -0.000008
          194              O       6.706334       1.510369      11.456432      -0.484944      34.730089 0.45551520E+03  0.10494975E+05                                 8.404713                            6.556637       0.209025       2.135431                    0.997560      26.213369      67.227268       0.751168       0.353908      -1.144255      -0.005266      -0.010324       0.031355       0.033428       0.050723      -0.019381       0.012763       0.049732       0.190683      -0.091159       0.022620       0.068540              9.749664       5.158006      -0.522527      -0.878775       6.351775      -0.779891      17.739211          -0.000006
          195              O       7.552563      13.481146      14.294855      -0.521866      34.572516 0.49424928E+03  0.11610070E+05                                 8.353504                            6.842508       0.384057       2.178288                    0.997855      26.921730      69.479882       0.734009       0.355235      -1.144371      -0.006238      -0.007968      -0.039069       0.040358       0.038347      -0.014791       0.016058       0.035280       0.177144      -0.075181       0.012410       0.062771              9.395483       5.398049      -0.550234      -0.454855       6.831730      -0.591862      15.956669          -0.000006
          196              O       6.447152       2.002787      13.591639      -0.497721      35.887291 0.48541554E+03  0.11344031E+05                                 8.589261                            6.774757       0.288381       2.158846                    0.997773      26.387580      67.784957       0.739175       0.354572      -1.145636       0.006817      -0.021383      -0.026818       0.034970       0.049545      -0.022851       0.050707       0.047871       0.130424      -0.098247       0.031830       0.066418              9.965967       6.212503      -1.354737      -2.518687       8.675838       4.354036      15.009560          -0.000005
          197              O       5.114957       7.702231       3.712146      -0.527857      37.586789 0.51181133E+03  0.12103668E+05                                 8.851461                            6.966188       0.405087       2.191459                    0.997378      26.781885      68.897876       0.728429       0.355559      -1.146412       0.011458      -0.016707       0.034418       0.039938       0.046002       0.030230      -0.059400       0.079949       0.098732      -0.108718       0.044162       0.064556             10.187668       6.900063      -1.681476       3.076002       8.393988      -4.350618      15.268952          -0.000008
          198              O       6.252766       5.388181       3.048782      -0.484944      34.730105 0.45551543E+03  0.10494982E+05                                 8.404715                            6.556639       0.209025       2.135430                    0.997560      26.213375      67.227289       0.751168       0.353908      -1.144255       0.005266       0.010324       0.031355       0.033429       0.050723       0.019381      -0.012763       0.049732       0.190683      -0.091159       0.022620       0.068540              9.749667       5.158007      -0.522527       0.878776       6.351777       0.779890      17.739217          -0.000006
          199              O       5.406537       7.214504       5.887205      -0.521866      34.572503 0.49424905E+03  0.11610064E+05                                 8.353502                            6.842507       0.384057       2.178288                    0.997855      26.921724      69.479862       0.734009       0.355235      -1.144371       0.006238       0.007968      -0.039069       0.040358       0.038347       0.014791      -0.016058       0.035280       0.177144      -0.075182       0.012410       0.062771              9.395480       5.398048      -0.550233       0.454855       6.831729       0.591862      15.956665          -0.000006
          200              O       6.511948       4.895763       5.183989      -0.497720      35.887293 0.48541553E+03  0.11344031E+05                                 8.589261                            6.774757       0.288380       2.158846                    0.997773      26.387578      67.784955       0.739175       0.354572      -1.145636      -0.006816       0.021383      -0.026818       0.034970       0.049545       0.022851      -0.050707       0.047871       0.130424      -0.098247       0.031830       0.066418              9.965969       6.212504      -1.354737       2.518687       8.675839      -4.354037      15.009563          -0.000004
          201              O       1.364593       0.803681      13.103154      -0.527857      37.586772 0.51181107E+03  0.12103660E+05                                 8.851458                            6.966186       0.405087       2.191459                    0.997378      26.781879      68.897855       0.728429       0.355559      -1.146412      -0.011458      -0.016707      -0.034418       0.039938      -0.046002       0.030230       0.059400       0.079949       0.098732      -0.108718       0.044162       0.064556             10.187664       6.900061       1.681476       3.076001       8.393985       4.350615      15.268946          -0.000008
          202              O       0.226784      12.286731      13.766518      -0.484944      34.730090 0.45551522E+03  0.10494976E+05                                 8.404712                            6.556637       0.209025       2.135431                    0.997560      26.213371      67.227271       0.751168       0.353908      -1.144255      -0.005266       0.010324      -0.031355       0.033429      -0.050723       0.019381       0.012763       0.049732       0.190683      -0.091159       0.022620       0.068540              9.749663       5.158006       0.522527       0.878775       6.351774      -0.779890      17.739209          -0.000006
          203              O       1.073013       0.315954      10.928095      -0.521866      34.572494 0.49424892E+03  0.11610060E+05                                 8.353500                            6.842505       0.384057       2.178288                    0.997855      26.921722      69.479852       0.734009       0.355235      -1.144371      -0.006238       0.007968       0.039069       0.040358      -0.038347       0.014791       0.016058       0.035280       0.177144      -0.075181       0.012410       0.062771              9.395478       5.398047       0.550233       0.454855       6.831727      -0.591862      15.956661          -0.000006
          204              O      -0.032398      11.794313      11.631311      -0.497720      35.887280 0.48541537E+03  0.11344026E+05                                 8.589259                            6.774755       0.288380       2.158846                    0.997773      26.387576      67.784943       0.739175       0.354572      -1.145636       0.006816       0.021383       0.026818       0.034970      -0.049545       0.022851       0.050707       0.047871       0.130424      -0.098247       0.031830       0.066418              9.965965       6.212502       1.354737       2.518686       8.675836       4.354034      15.009556          -0.000004
          205              O      11.594507       6.094869       4.695504      -0.527857      37.586768 0.51181098E+03  0.12103657E+05                                 8.851458                            6.966186       0.405088       2.191459                    0.997378      26.781876      68.897847       0.728429       0.355559      -1.146412       0.011458       0.016707      -0.034418       0.039938      -0.046002      -0.030230      -0.059400       0.079949       0.098732      -0.108718       0.044162       0.064556             10.187664       6.900061       1.681476      -3.076001       8.393985      -4.350616      15.268946          -0.000008
          206              O      12.732316       8.408919       5.358868      -0.484944      34.730103 0.45551540E+03  0.10494981E+05                                 8.404715                            6.556638       0.209025       2.135431                    0.997560      26.213374      67.227286       0.751168       0.353908      -1.144255       0.005266      -0.010324      -0.031355       0.033429      -0.050723      -0.019381      -0.012763       0.049732       0.190683      -0.091159       0.022620       0.068540              9.749666       5.158007       0.522527      -0.878776       6.351776       0.779890      17.739216          -0.000007
          207              O      11.886087       6.582596       2.520445      -0.521866      34.572488 0.49424882E+03  0.11610057E+05                                 8.353500                            6.842505       0.384058       2.178288                    0.997855      26.921719      69.479843       0.734009       0.355235      -1.144371       0.006238      -0.007968       0.039069       0.040358      -0.038347      -0.014791      -0.016058       0.035280       0.177144      -0.075181       0.012410       0.062771              9.395477       5.398046       0.550233      -0.454855       6.831727       0.591862      15.956659          -0.000006
          208              O       0.032398       8.901337       3.223661      -0.497721      35.887291 0.48541551E+03  0.11344030E+05                                 8.589261                            6.774757       0.288381       2.158846                    0.997773      26.387578      67.784953       0.739175       0.354572      -1.145636      -0.006817      -0.021383       0.026818       0.034970      -0.049545      -0.022851      -0.050707       0.047871       0.130424      -0.098247       0.031830       0.066418              9.965968       6.212504       1.354737      -2.518687       8.675838      -4.354036      15.009562          -0.000005

******************************************************
Auxiliary information for the entire system
The total spin magnetic moment of the unit cell is   -0.000560
The total net atomic charge of the unit cell is   0.000000
Accuracy of reproducing the electrostatic potential in the unit cell:
  The inner radius (bohr) =    5.0000
  The outer radius (bohr) =   12.0000
  Valid grid points have density less than (e/(bohr^3)) =    0.0001
  The number of valid grid points were=        50976
  The rms potential error without charges in kcal/mol is=      5.21817
  The rms potential error with partial charges in kcal/mol is=      1.19781
  The RRMSE value at monopole order=      0.22955
  The rms potential error with partial charges and cloud penetration in kcal/mol is=      1.20429
  The RRMSE value at monopole order with cloud penetration is=      0.23079
  The rms potential error with partial charges and atomic dipoles in kcal/mol is=      1.35962
  The RRMSE value at dipole order=      0.26056
  The rms potential error with partial charges, atomic dipoles and cloud penetration in kcal/mol is=      1.36657
  The RRMSE value at dipole order with cloud penetration=      0.26189

******************************************************
The electron densities and ab initio electrostatic potential were computed in VASP using the PBE functional and
projector augmented wave method. See the main text of the journal article for a description of computational details.
The atomic charges, dipoles, and quadrupoles were computed with the DDEC6 method as described in
(a) T. A. Manz and N. Gabaldon Limas, RSC Adv. 6 (2016) 47771-47801 DOI: 10.1039/c6ra04656h
(b) N. Gabaldon Limas and T. A. Manz, RSC Adv. 8 (2018) 2678-2707 DOI: 10.1039/c7ra11829e.
For each atom in the material, the electron cloud parameters were fit to the spherically averaged atom-in-material
electron density using radial positions for which this density was between 10^-4 and 10^-2 electrons per cubic bohr.
The polarizabilities, dispersion coefficients, and quantum Drude oscillator (QDO) parameters were fit using the MCLF method.
The magnetic structure of the system was optimized in VASP from the default ferromagnetic initial guess using spin polarization.
The atomic spin moments (ASMs) were computed on this optimized magnetic structure using the DDEC6 partition as inputs
to the method of T. A. Manz and D. S. Sholl, J. Chem. Theory Comput. 7 (2011) 4146-4164 DOI: 10.1021/ct200539n.
The RMSE and RRMSE were computed using a uniform grid with Ewald summation.
