# Supplementary material for: A collection of forcefield precursors for metal–organic frameworks
Source: RSC Adv. 2019 Nov 13;9(63):36492–507. doi: 10.1039/c9ra07327b (PMC9075174; doi:10.1039/c9ra07327b)
Supplement: RA-009-C9RA07327B-s5965 [file RA-009-C9RA07327B-s5965.xyz]

  208
jmolscript: load "" {1 1 1} spacegroup "x,y,z" unitcell [{     13.009400     0.000000     0.000000 }, {      0.000000    13.803300     0.000000 }, {      0.000000     0.000000    16.828100 }]
Zn     5.536931    13.497833     6.806798     0.710606
Zn     6.203272    12.523734     1.278599     0.713718
Zn     7.472469     7.207117    15.220848     0.710606
Zn     6.806128     8.181216     9.692649     0.713717
Zn    12.041631     0.305467     1.607252     0.710606
Zn    12.707972     1.279566     7.135451     0.713718
Zn     0.967769     6.596183    10.021302     0.710606
Zn     0.301428     5.622084    15.549501     0.713717
Zn     7.472469     0.305467    10.021302     0.710606
Zn     6.806128     1.279566    15.549501     0.713718
Zn     5.536931     6.596183     1.607252     0.710606
Zn     6.203272     5.622084     7.135451     0.713718
Zn     0.967769    13.497833    15.220848     0.710606
Zn     0.301428    12.523734     9.692649     0.713717
Zn    12.041631     7.207117     6.806798     0.710606
Zn    12.707972     8.181216     1.278599     0.713717
H      3.265359    11.950897     8.451072     0.099841
H      5.806095     2.694404     5.970610     0.100198
H      2.244121     2.310672     5.989121     0.362503
H      3.630924     1.827557     5.745113     0.361662
H      7.626110     3.279664    10.507466     0.361446
H      7.346408     4.573033     9.822562     0.353526
H      9.744041     8.754053     0.037022     0.099841
H      7.203305     4.207246    14.384660     0.100198
H     10.765279     4.590978    14.403171     0.362503
H      9.378476     5.074093    14.159163     0.361661
H      5.383290     3.621986     2.093416     0.361445
H      5.662992     2.328617     1.408512     0.353526
H      9.770059     1.852403    -0.037022     0.099842
H     12.310795    11.108896     2.443440     0.100198
H      8.748822    11.492628     2.424929     0.362503
H     10.135624    11.975743     2.668937     0.361661
H      1.121410    10.523636    14.734684     0.361446
H      0.841708     9.230267    15.419588     0.353526
H      3.239341     5.049247     8.377028     0.099842
H      0.698605     9.596054    10.857490     0.100198
H      4.260579     9.212322    10.838979     0.362503
H      2.873776     8.729207    11.082987     0.361662
H     11.887990    10.181314     6.320634     0.361445
H     12.167692    11.474683     7.005538     0.353526
H      9.744041     1.852403     8.377028     0.099841
H      7.203305    11.108896    10.857490     0.100198
H     10.765279    11.492628    10.838979     0.362503
H      9.378476    11.975743    11.082987     0.361662
H      5.383290    10.523636     6.320634     0.361446
H      5.662992     9.230267     7.005538     0.353526
H      3.265359     5.049247    -0.037022     0.099841
H      5.806095     9.596054     2.443440     0.100198
H      2.244121     9.212322     2.424929     0.362503
H      3.630924     8.729207     2.668937     0.361661
H      7.626110    10.181314    14.734684     0.361446
H      7.346408    11.474683    15.419588     0.353526
H      3.239341    11.950897     0.037022     0.099842
H      0.698605     2.694404    14.384660     0.100198
H      4.260579     2.310672    14.403171     0.362503
H      2.873776     1.827557    14.159163     0.361662
H     11.887990     3.279664     2.093416     0.361445
H     12.167692     4.573033     1.408512     0.353526
H      9.770059     8.754053     8.451072     0.099842
H     12.310795     4.207246     5.970610     0.100198
H      8.748822     4.590978     5.989121     0.362503
H     10.135624     5.074093     5.745113     0.361661
H      1.121410     3.621986    10.507466     0.361446
H      0.841708     2.328617     9.822562     0.353526
C      6.093603    12.565144     4.134664     0.485782
C      5.495171     0.113187     3.740718     0.478977
C      2.630501     0.654276     6.924763     0.565828
C      2.885485    12.704557     8.062174     0.155445
C      6.857255     3.040315     8.752127     0.554768
C      6.128728     2.597919     6.837425     0.151994
C      6.915797     8.139806    12.548714     0.485782
C      7.514229     6.788463    12.154768     0.478977
C     10.378899     6.247374    15.338813     0.565828
C     10.123915     8.000393    16.476224     0.155445
C      6.152145     3.861335     0.338077     0.554768
C      6.880672     4.303731    15.251475     0.151994
C     12.598303     1.238156     4.279386     0.485782
C     11.999871    13.690113     4.673332     0.478977
C      9.135201    13.149024     1.489287     0.565827
C      9.390185     1.098743     0.351876     0.155445
C      0.352555    10.762985    16.490023     0.554768
C     12.633428    11.205381     1.576625     0.151994
C      0.411097     5.663494    12.693436     0.485782
C      1.009529     7.014837    13.087382     0.478977
C      3.874199     7.555926     9.903337     0.565827
C      3.619215     5.802907     8.765926     0.155445
C     12.656845     9.941965     8.075973     0.554768
C      0.375972     9.499569     9.990675     0.151994
C      6.915797     1.238156    12.693436     0.485782
C      7.514229    13.690113    13.087382     0.478977
C     10.378899    13.149024     9.903337     0.565828
C     10.123915     1.098743     8.765926     0.155445
C      6.152145    10.762985     8.075973     0.554768
C      6.880672    11.205381     9.990675     0.151995
C      6.093603     5.663494     4.279386     0.485782
C      5.495171     7.014837     4.673332     0.478977
C      2.630501     7.555926     1.489287     0.565828
C      2.885485     5.802907     0.351876     0.155445
C      6.857255     9.941965    16.490023     0.554768
C      6.128728     9.499569     1.576625     0.151994
C      0.411097    12.565144    12.548714     0.485782
C      1.009529     0.113187    12.154768     0.478977
C      3.874199     0.654276    15.338813     0.565827
C      3.619215    12.704557    16.476224     0.155445
C     12.656845     3.040315     0.338077     0.554768
C      0.375972     2.597919    15.251475     0.151994
C     12.598303     8.139806     4.134664     0.485782
C     11.999871     6.788463     3.740718     0.478977
C      9.135201     6.247374     6.924763     0.565827
C      9.390185     8.000393     8.062174     0.155445
C      0.352555     3.861335     8.752127     0.554768
C     12.633428     4.303731     6.837425     0.151994
N      3.550135    13.516743     7.219591    -0.420036
N      1.657007    13.079317     8.279425    -0.183022
N      1.477998     0.434114     7.538652    -0.329378
N      2.863369     1.729553     6.120380    -0.758037
N      6.803916     1.711747     8.675222    -0.336873
N      6.321918     1.437752     7.405374    -0.205977
N      6.441084     3.632891     7.623466    -0.428581
N      7.334700     3.713088     9.824413    -0.750844
N      9.459265     7.188207    15.633641    -0.420036
N     11.352393     7.625633    16.693475    -0.183022
N     11.531402     6.467536    15.952702    -0.329378
N     10.146031     5.172097    14.534430    -0.758037
N      6.205484     5.189903     0.261172    -0.336873
N      6.687482     5.463898    15.819424    -0.205977
N      6.568316     3.268759    16.037516    -0.428581
N      5.674700     3.188562     1.410363    -0.750844
N     10.054835     0.286557     1.194459    -0.420036
N      8.161707     0.723983     0.134625    -0.183022
N      7.982698    13.369186     0.875398    -0.329378
N      9.368069    12.073747     2.293670    -0.758038
N      0.299216    12.091553    16.566928    -0.336873
N     12.826618    12.365548     1.008676    -0.205977
N     12.945784    10.170409     0.790584    -0.428581
N      0.830000    10.090212    15.417737    -0.750844
N      2.954565     6.615093     9.608509    -0.420036
N      4.847693     6.177667     8.548675    -0.183022
N      5.026702     7.335764     9.289448    -0.329378
N      3.641331     8.631203    10.707720    -0.758038
N     12.710184     8.613397     8.152878    -0.336873
N      0.182782     8.339402     9.422726    -0.205977
N      0.063616    10.534541     9.204634    -0.428581
N     12.179400    10.614738     7.003687    -0.750844
N      9.459265     0.286557     9.608509    -0.420036
N     11.352393     0.723983     8.548675    -0.183022
N     11.531402    13.369186     9.289448    -0.329378
N     10.146031    12.073747    10.707720    -0.758038
N      6.205484    12.091553     8.152878    -0.336873
N      6.687482    12.365548     9.422726    -0.205977
N      6.568316    10.170409     9.204634    -0.428581
N      5.674700    10.090212     7.003687    -0.750844
N      3.550135     6.615093     1.194459    -0.420036
N      1.657007     6.177667     0.134625    -0.183022
N      1.477998     7.335764     0.875398    -0.329378
N      2.863369     8.631203     2.293670    -0.758038
N      6.803916     8.613397    16.566928    -0.336872
N      6.321918     8.339402     1.008676    -0.205977
N      6.441084    10.534541     0.790584    -0.428581
N      7.334700    10.614738    15.417737    -0.750844
N      2.954565    13.516743    15.633641    -0.420036
N      4.847693    13.079317    16.693475    -0.183022
N      5.026702     0.434114    15.952702    -0.329378
N      3.641331     1.729553    14.534430    -0.758038
N     12.710184     1.711747     0.261172    -0.336873
N      0.182782     1.437752    15.819424    -0.205977
N      0.063616     3.632891    16.037516    -0.428581
N     12.179400     3.713088     1.410363    -0.750844
N     10.054835     7.188207     7.219591    -0.420036
N      8.161707     7.625633     8.279425    -0.183022
N      7.982698     6.467536     7.538652    -0.329378
N      9.368069     5.172097     6.120380    -0.758038
N      0.299216     5.189903     8.675222    -0.336872
N     12.826618     5.463898     7.405374    -0.205977
N     12.945784     3.268759     7.623466    -0.428581
N      0.830000     3.188562     9.824413    -0.750843
O      6.195076    12.300259     5.349821    -0.489993
O      5.133509     0.833581     4.683597    -0.532598
O      6.474778    11.813002     3.219889    -0.496777
O      5.440531     0.338457     2.516306    -0.524177
O      6.814324     8.404691    13.763871    -0.489993
O      7.875891     6.068069    13.097647    -0.532598
O      6.534622     8.891948    11.633939    -0.496778
O      7.568869     6.563193    10.930356    -0.524177
O     12.699776     1.503041     3.064229    -0.489993
O     11.638209    12.969719     3.730453    -0.532598
O     -0.029922     1.990298     5.194161    -0.496777
O     11.945231    13.464843     5.897744    -0.524177
O      0.309624     5.398609    11.478279    -0.489993
O      1.371191     7.735231    12.144503    -0.532598
O      0.029922     4.911352    13.608211    -0.496777
O      1.064169     7.240107    14.311794    -0.524177
O      6.814324     1.503041    11.478279    -0.489993
O      7.875891    12.969719    12.144503    -0.532598
O      6.534622     1.990298    13.608211    -0.496777
O      7.568869    13.464843    14.311794    -0.524177
O      6.195076     5.398609     3.064229    -0.489993
O      5.133509     7.735231     3.730453    -0.532598
O      6.474778     4.911352     5.194161    -0.496777
O      5.440531     7.240107     5.897744    -0.524177
O      0.309624    12.300259    13.763871    -0.489993
O      1.371191     0.833581    13.097647    -0.532598
O      0.029922    11.813002    11.633939    -0.496777
O      1.064169     0.338457    10.930356    -0.524177
O     12.699776     8.404691     5.349821    -0.489993
O     11.638209     6.068069     4.683597    -0.532598
O     -0.029922     8.891948     3.219889    -0.496777
O     11.945231     6.563193     2.516306    -0.524177

The following XYZ coordinates are in angstroms. Other properties are in atomic units.
The sperically averaged electron density of each atom fit to a function of the form exp(a - br)
eigen_1, eigen_2 and eigen_3 are the three eigenvalues of traceless quadrupole moment tensor
  atom number  atomic symbol              X              Y              Z     net charge C6 coefficient C8 coefficient C10 coefficient fluctuating dipole atomic polarizability isotropic forcefield polarizability              a              b squared Pearson coefficient          <r^3>          <r^4>         wp_QDO          m_QDO          q_QDO       dipole_x       dipole_y       dipole_z         dipole            Qxy            Qxz            Qyz     Q(x^2-y^2)  Q(3z^2 - R^2)        eigen_1        eigen_2        eigen_3 static polarizability      alpha(xx)      alpha(xy)      alpha(xz)      alpha(yy)      alpha(yz)      alpha(zz) atomic spin moment
            1             Zn       5.536931      13.497833       6.806798       0.710606     103.243467 0.21297691E+04  0.69866419E+05                                17.712084                           14.967035       0.571373       2.006987                    0.996086      49.587905     136.582976       0.473369       0.394430      -1.150146       0.013350      -0.021831      -0.056096       0.061657      -0.022466      -0.009918      -0.001692      -0.006219       0.040973      -0.031177       0.010436       0.020741             20.053315      18.911651      -0.435583      -0.460842      20.324148       1.357372      20.924147          -0.000004
            2             Zn       6.203272      12.523734       1.278599       0.713718     102.583516 0.20639676E+04  0.67160789E+05                                17.616649                           14.694420       0.602500       2.024961                    0.995199      49.053586     134.447347       0.479800       0.392314      -1.152001      -0.019243       0.007833       0.061506       0.064920       0.016229      -0.039909      -0.046055      -0.015621      -0.049605      -0.060194      -0.008964       0.069158             20.254796      18.706646      -0.505518       2.430406      20.567111       2.255344      21.490632          -0.000001
            3             Zn       7.472469       7.207117      15.220848       0.710606     103.243470 0.21297691E+04  0.69866423E+05                                17.712085                           14.967035       0.571373       2.006987                    0.996086      49.587906     136.582979       0.473369       0.394430      -1.150146      -0.013350       0.021831      -0.056096       0.061657      -0.022466       0.009918       0.001692      -0.006219       0.040974      -0.031177       0.010436       0.020741             20.053315      18.911651      -0.435583       0.460842      20.324148      -1.357372      20.924147          -0.000004
            4             Zn       6.806128       8.181216       9.692649       0.713717     102.583511 0.20639675E+04  0.67160785E+05                                17.616649                           14.694420       0.602500       2.024961                    0.995199      49.053584     134.447343       0.479800       0.392314      -1.152001       0.019243      -0.007833       0.061506       0.064920       0.016229       0.039909       0.046055      -0.015621      -0.049605      -0.060194      -0.008964       0.069158             20.254796      18.706645      -0.505518      -2.430406      20.567110      -2.255343      21.490632          -0.000001
            5             Zn      12.041631       0.305467       1.607252       0.710606     103.243471 0.21297692E+04  0.69866424E+05                                17.712085                           14.967035       0.571373       2.006987                    0.996086      49.587906     136.582980       0.473369       0.394430      -1.150146       0.013350       0.021831       0.056096       0.061657       0.022466       0.009918      -0.001692      -0.006219       0.040973      -0.031177       0.010436       0.020741             20.053316      18.911651       0.435583       0.460842      20.324148       1.357372      20.924148          -0.000004
            6             Zn      12.707972       1.279566       7.135451       0.713718     102.583510 0.20639675E+04  0.67160783E+05                                17.616649                           14.694419       0.602500       2.024961                    0.995199      49.053584     134.447341       0.479800       0.392314      -1.152001      -0.019243      -0.007833      -0.061506       0.064920      -0.016230       0.039909      -0.046055      -0.015621      -0.049605      -0.060194      -0.008964       0.069158             20.254796      18.706645       0.505518      -2.430406      20.567110       2.255344      21.490632          -0.000001
            7             Zn       0.967769       6.596183      10.021302       0.710606     103.243469 0.21297691E+04  0.69866423E+05                                17.712085                           14.967035       0.571373       2.006987                    0.996086      49.587906     136.582979       0.473369       0.394430      -1.150146      -0.013350      -0.021831       0.056096       0.061657       0.022466      -0.009918       0.001692      -0.006219       0.040974      -0.031177       0.010436       0.020741             20.053316      18.911651       0.435583      -0.460842      20.324148      -1.357372      20.924148          -0.000004
            8             Zn       0.301428       5.622084      15.549501       0.713717     102.583509 0.20639675E+04  0.67160782E+05                                17.616649                           14.694419       0.602500       2.024961                    0.995199      49.053584     134.447340       0.479800       0.392314      -1.152001       0.019243       0.007833      -0.061506       0.064920      -0.016229      -0.039909       0.046055      -0.015621      -0.049605      -0.060194      -0.008964       0.069158             20.254795      18.706644       0.505518       2.430406      20.567110      -2.255343      21.490632          -0.000001
            9             Zn       7.472469       0.305467      10.021302       0.710606     103.243470 0.21297691E+04  0.69866422E+05                                17.712084                           14.967035       0.571373       2.006987                    0.996086      49.587906     136.582978       0.473369       0.394430      -1.150146      -0.013350       0.021831       0.056096       0.061657      -0.022466      -0.009918      -0.001692      -0.006219       0.040973      -0.031177       0.010436       0.020741             20.053315      18.911651      -0.435583      -0.460842      20.324148       1.357372      20.924148          -0.000004
           10             Zn       6.806128       1.279566      15.549501       0.713718     102.583507 0.20639674E+04  0.67160779E+05                                17.616648                           14.694419       0.602500       2.024961                    0.995199      49.053583     134.447337       0.479800       0.392314      -1.152001       0.019243      -0.007833      -0.061506       0.064920       0.016229      -0.039909      -0.046055      -0.015621      -0.049605      -0.060194      -0.008964       0.069158             20.254795      18.706645      -0.505518       2.430406      20.567110       2.255344      21.490632          -0.000001
           11             Zn       5.536931       6.596183       1.607252       0.710606     103.243468 0.21297691E+04  0.69866421E+05                                17.712084                           14.967035       0.571373       2.006987                    0.996086      49.587906     136.582977       0.473369       0.394430      -1.150146       0.013350      -0.021831       0.056096       0.061657      -0.022466       0.009918       0.001692      -0.006219       0.040973      -0.031177       0.010436       0.020741             20.053315      18.911651      -0.435583       0.460841      20.324147      -1.357372      20.924147          -0.000004
           12             Zn       6.203272       5.622084       7.135451       0.713718     102.583519 0.20639677E+04  0.67160792E+05                                17.616650                           14.694420       0.602500       2.024961                    0.995199      49.053586     134.447350       0.479800       0.392314      -1.152001      -0.019243       0.007833      -0.061506       0.064920       0.016229       0.039909       0.046055      -0.015621      -0.049605      -0.060194      -0.008964       0.069158             20.254797      18.706646      -0.505518      -2.430406      20.567113      -2.255345      21.490632          -0.000001
           13             Zn       0.967769      13.497833      15.220848       0.710606     103.243476 0.21297693E+04  0.69866430E+05                                17.712086                           14.967036       0.571373       2.006987                    0.996086      49.587907     136.582986       0.473369       0.394430      -1.150146      -0.013350      -0.021831      -0.056096       0.061657       0.022466       0.009918      -0.001692      -0.006219       0.040974      -0.031177       0.010436       0.020741             20.053317      18.911652       0.435583       0.460842      20.324150       1.357371      20.924149          -0.000004
           14             Zn       0.301428      12.523734       9.692649       0.713717     102.583522 0.20639678E+04  0.67160794E+05                                17.616650                           14.694420       0.602500       2.024961                    0.995199      49.053587     134.447352       0.479800       0.392314      -1.152001       0.019243       0.007833       0.061506       0.064920      -0.016229       0.039909      -0.046055      -0.015621      -0.049605      -0.060194      -0.008964       0.069158             20.254797      18.706646       0.505518      -2.430406      20.567112       2.255345      21.490633          -0.000001
           15             Zn      12.041631       7.207117       6.806798       0.710606     103.243469 0.21297691E+04  0.69866422E+05                                17.712084                           14.967035       0.571373       2.006987                    0.996086      49.587906     136.582977       0.473369       0.394430      -1.150146       0.013350       0.021831      -0.056096       0.061657       0.022466      -0.009918       0.001692      -0.006219       0.040973      -0.031177       0.010436       0.020741             20.053315      18.911650       0.435583      -0.460842      20.324148      -1.357372      20.924147          -0.000004
           16             Zn      12.707972       8.181216       1.278599       0.713717     102.583516 0.20639676E+04  0.67160788E+05                                17.616650                           14.694420       0.602500       2.024961                    0.995199      49.053585     134.447346       0.479800       0.392314      -1.152001      -0.019243      -0.007833       0.061506       0.064920      -0.016229      -0.039909       0.046055      -0.015621      -0.049605      -0.060194      -0.008964       0.069158             20.254797      18.706646       0.505518       2.430406      20.567111      -2.255345      21.490633          -0.000001
           17              H       3.265359      11.950897       8.451072       0.099841       1.137204 0.80283076E+01  0.78828517E+02                                 1.795955                            1.654916      -0.976157       2.420297                    0.997752       3.497104       9.768020       0.487627       1.279262      -0.709504       0.020897      -0.042394       0.022113       0.052182      -0.006145      -0.001865      -0.015941      -0.005073      -0.012081      -0.017855       0.000276       0.017579              1.846369       1.785749      -0.467278       0.169908       2.220799      -0.404946       1.532561           0.000004
           18              H       5.806095       2.694404       5.970610       0.100198       1.185302 0.83193000E+01  0.82627144E+02                                 1.840969                            1.677115      -1.432394       2.193869                    0.993210       3.767974      10.673896       0.486407       1.267856      -0.709278      -0.014921       0.007531      -0.048657       0.051447      -0.004247       0.011958      -0.001503      -0.004837       0.021904      -0.013779      -0.001279       0.015058              1.908910       1.594098       0.066677       0.404634       1.638415      -0.066459       2.494218          -0.000001
           19              H       2.244121       2.310672       5.989121       0.362503       0.494515 0.29422330E+01  0.22824703E+02                                 1.104697                            1.061127      -1.210545       2.452970                    0.999934       2.263615       5.908467       0.550160       1.435123      -0.678918      -0.012764       0.016944      -0.007444       0.022481      -0.003221      -0.012724      -0.018961      -0.010018      -0.024936      -0.026567       0.004376       0.022190              1.120558       1.257962      -0.221180       0.047981       1.156336      -0.057495       0.947376           0.000002
           20              H       3.630924       1.827557       5.745113       0.361662       0.502529 0.29097471E+01  0.22613615E+02                                 1.127331                            1.060806      -1.316136       2.390133                    0.999474       2.404616       6.377032       0.543430       1.450266      -0.674040       0.013447       0.004870      -0.010159       0.017543      -0.004052      -0.001237      -0.021126      -0.009523      -0.037276      -0.025243       0.001449       0.023794              1.161549       1.452959       0.044292      -0.235594       0.978937      -0.022509       1.052749           0.000000
           21              H       7.626110       3.279664      10.507466       0.361446       0.524871 0.31953010E+01  0.25499744E+02                                 1.185220                            1.133652      -1.184355       2.465826                    0.999971       2.393206       6.496829       0.508865       1.508271      -0.665399       0.008567      -0.005235       0.018627       0.021161      -0.001279       0.017838       0.008843      -0.019284       0.022352      -0.024645       0.003542       0.021103              1.204396       1.021897      -0.064915       0.133003       1.203410      -0.211523       1.387880           0.000001
           22              H       7.346408       4.573033       9.822562       0.353526       0.507533 0.30221750E+01  0.24007706E+02                                 1.189281                            1.123629      -1.455870       2.317107                    0.998308       2.612253       7.294336       0.492173       1.566597      -0.652992      -0.001798       0.017430      -0.000602       0.017533      -0.001679       0.012516      -0.005773      -0.017776       0.025568      -0.018902       0.001816       0.017086              1.221850       0.973377       0.018956       0.026184       1.631968       0.071328       1.060205           0.000000
           23              H       9.744041       8.754053       0.037022       0.099841       1.137204 0.80283082E+01  0.78828528E+02                                 1.795956                            1.654917      -0.976157       2.420296                    0.997752       3.497104       9.768022       0.487626       1.279262      -0.709504      -0.020897       0.042394       0.022113       0.052182      -0.006145       0.001865       0.015941      -0.005073      -0.012081      -0.017855       0.000276       0.017579              1.846370       1.785749      -0.467279      -0.169909       2.220800       0.404947       1.532561           0.000004
           24              H       7.203305       4.207246      14.384660       0.100198       1.185302 0.83193006E+01  0.82627150E+02                                 1.840969                            1.677115      -1.432394       2.193869                    0.993210       3.767974      10.673895       0.486407       1.267856      -0.709278       0.014921      -0.007531      -0.048657       0.051447      -0.004247      -0.011958       0.001503      -0.004837       0.021904      -0.013779      -0.001279       0.015058              1.908910       1.594098       0.066677      -0.404634       1.638415       0.066459       2.494218          -0.000001
           25              H      10.765279       4.590978      14.403171       0.362503       0.494515 0.29422338E+01  0.22824711E+02                                 1.104697                            1.061128      -1.210545       2.452970                    0.999934       2.263615       5.908467       0.550160       1.435123      -0.678918       0.012764      -0.016944      -0.007444       0.022481      -0.003221       0.012724       0.018961      -0.010018      -0.024936      -0.026567       0.004376       0.022190              1.120558       1.257963      -0.221180      -0.047981       1.156337       0.057495       0.947376           0.000002
           26              H       9.378476       5.074093      14.159163       0.361661       0.502529 0.29097470E+01  0.22613614E+02                                 1.127331                            1.060806      -1.316136       2.390133                    0.999474       2.404616       6.377031       0.543430       1.450266      -0.674040      -0.013447      -0.004870      -0.010159       0.017543      -0.004052       0.001237       0.021126      -0.009523      -0.037276      -0.025243       0.001449       0.023794              1.161549       1.452959       0.044292       0.235594       0.978937       0.022509       1.052749           0.000000
           27              H       5.383290       3.621986       2.093416       0.361445       0.524871 0.31953009E+01  0.25499742E+02                                 1.185220                            1.133652      -1.184355       2.465826                    0.999971       2.393206       6.496828       0.508865       1.508271      -0.665399      -0.008567       0.005235       0.018627       0.021160      -0.001279      -0.017838      -0.008843      -0.019284       0.022352      -0.024645       0.003542       0.021103              1.204396       1.021897      -0.064915      -0.133003       1.203410       0.211523       1.387880           0.000001
           28              H       5.662992       2.328617       1.408512       0.353526       0.507533 0.30221757E+01  0.24007711E+02                                 1.189280                            1.123629      -1.455870       2.317107                    0.998308       2.612253       7.294335       0.492173       1.566597      -0.652992       0.001798      -0.017430      -0.000602       0.017533      -0.001679      -0.012516       0.005773      -0.017776       0.025568      -0.018902       0.001816       0.017086              1.221850       0.973377       0.018956      -0.026184       1.631968      -0.071328       1.060205           0.000000
           29              H       9.770059       1.852403      -0.037022       0.099842       1.137203 0.80283040E+01  0.78828472E+02                                 1.795955                            1.654916      -0.976156       2.420297                    0.997752       3.497103       9.768017       0.487627       1.279261      -0.709504       0.020897       0.042394      -0.022113       0.052182       0.006145       0.001865      -0.015941      -0.005073      -0.012081      -0.017855       0.000276       0.017579              1.846369       1.785748       0.467278      -0.169908       2.220798      -0.404946       1.532560           0.000004
           30              H      12.310795      11.108896       2.443440       0.100198       1.185302 0.83193000E+01  0.82627144E+02                                 1.840969                            1.677115      -1.432394       2.193869                    0.993210       3.767974      10.673896       0.486407       1.267856      -0.709278      -0.014921      -0.007531       0.048657       0.051447       0.004247      -0.011958      -0.001503      -0.004837       0.021904      -0.013779      -0.001279       0.015058              1.908910       1.594098      -0.066677      -0.404635       1.638415      -0.066459       2.494218          -0.000001
           31              H       8.748822      11.492628       2.424929       0.362503       0.494515 0.29422322E+01  0.22824693E+02                                 1.104696                            1.061127      -1.210544       2.452970                    0.999934       2.263615       5.908465       0.550160       1.435122      -0.678918      -0.012764      -0.016944       0.007444       0.022481       0.003221       0.012724      -0.018961      -0.010018      -0.024936      -0.026567       0.004376       0.022190              1.120558       1.257962       0.221180      -0.047981       1.156336      -0.057495       0.947375           0.000002
           32              H      10.135624      11.975743       2.668937       0.361661       0.502529 0.29097470E+01  0.22613614E+02                                 1.127331                            1.060806      -1.316136       2.390133                    0.999474       2.404616       6.377031       0.543430       1.450266      -0.674040       0.013447      -0.004870       0.010159       0.017543       0.004052       0.001237      -0.021126      -0.009523      -0.037276      -0.025243       0.001449       0.023794              1.161549       1.452960      -0.044291       0.235594       0.978937      -0.022509       1.052749           0.000000
           33              H       1.121410      10.523636      14.734684       0.361446       0.524871 0.31953041E+01  0.25499771E+02                                 1.185220                            1.133652      -1.184355       2.465826                    0.999971       2.393207       6.496829       0.508866       1.508269      -0.665400       0.008567       0.005235      -0.018627       0.021160       0.001279      -0.017838       0.008843      -0.019284       0.022352      -0.024645       0.003542       0.021103              1.204396       1.021897       0.064915      -0.133003       1.203410      -0.211523       1.387880           0.000001
           34              H       0.841708       9.230267      15.419588       0.353526       0.507533 0.30221777E+01  0.24007730E+02                                 1.189281                            1.123629      -1.455871       2.317107                    0.998308       2.612254       7.294338       0.492173       1.566596      -0.652992      -0.001798      -0.017430       0.000602       0.017533       0.001679      -0.012516      -0.005773      -0.017776       0.025568      -0.018902       0.001816       0.017086              1.221851       0.973378      -0.018956      -0.026184       1.631969       0.071328       1.060205           0.000000
           35              H       3.239341       5.049247       8.377028       0.099842       1.137204 0.80283078E+01  0.78828521E+02                                 1.795955                            1.654916      -0.976157       2.420297                    0.997752       3.497104       9.768021       0.487627       1.279262      -0.709504      -0.020897      -0.042394      -0.022113       0.052182       0.006145      -0.001865       0.015941      -0.005073      -0.012081      -0.017855       0.000276       0.017579              1.846369       1.785749       0.467278       0.169908       2.220799       0.404946       1.532560           0.000004
           36              H       0.698605       9.596054      10.857490       0.100198       1.185302 0.83193012E+01  0.82627159E+02                                 1.840969                            1.677115      -1.432394       2.193869                    0.993210       3.767974      10.673896       0.486407       1.267856      -0.709278       0.014921       0.007531       0.048657       0.051447       0.004247       0.011958       0.001503      -0.004837       0.021904      -0.013779      -0.001279       0.015058              1.908910       1.594098      -0.066677       0.404635       1.638415       0.066459       2.494218          -0.000001
           37              H       4.260579       9.212322      10.838979       0.362503       0.494514 0.29422316E+01  0.22824689E+02                                 1.104696                            1.061127      -1.210545       2.452970                    0.999934       2.263614       5.908463       0.550160       1.435123      -0.678918       0.012764       0.016944       0.007444       0.022481       0.003221      -0.012724       0.018961      -0.010018      -0.024936      -0.026567       0.004376       0.022190              1.120558       1.257962       0.221180       0.047981       1.156336       0.057495       0.947375           0.000002
           38              H       2.873776       8.729207      11.082987       0.361662       0.502529 0.29097481E+01  0.22613623E+02                                 1.127331                            1.060805      -1.316136       2.390133                    0.999474       2.404616       6.377030       0.543431       1.450265      -0.674040      -0.013447       0.004870       0.010159       0.017543       0.004052      -0.001237       0.021126      -0.009523      -0.037276      -0.025243       0.001449       0.023794              1.161548       1.452959      -0.044292      -0.235593       0.978937       0.022509       1.052749           0.000000
           39              H      11.887990      10.181314       6.320634       0.361445       0.524871 0.31953033E+01  0.25499766E+02                                 1.185220                            1.133653      -1.184355       2.465826                    0.999971       2.393207       6.496832       0.508865       1.508271      -0.665399      -0.008567      -0.005235      -0.018627       0.021161       0.001279       0.017838      -0.008843      -0.019284       0.022352      -0.024645       0.003542       0.021103              1.204396       1.021898       0.064915       0.133003       1.203410       0.211524       1.387881           0.000001
           40              H      12.167692      11.474683       7.005538       0.353526       0.507533 0.30221771E+01  0.24007725E+02                                 1.189281                            1.123629      -1.455870       2.317107                    0.998308       2.612254       7.294339       0.492173       1.566597      -0.652992       0.001798       0.017430       0.000602       0.017533       0.001679       0.012516       0.005773      -0.017776       0.025568      -0.018902       0.001816       0.017086              1.221851       0.973378      -0.018956       0.026184       1.631969      -0.071328       1.060205           0.000000
           41              H       9.744041       1.852403       8.377028       0.099841       1.137203 0.80283040E+01  0.78828477E+02                                 1.795956                            1.654917      -0.976156       2.420297                    0.997752       3.497103       9.768019       0.487626       1.279262      -0.709504      -0.020897       0.042394      -0.022113       0.052182      -0.006145      -0.001865      -0.015941      -0.005073      -0.012081      -0.017855       0.000276       0.017579              1.846370       1.785749      -0.467278       0.169908       2.220799      -0.404946       1.532561           0.000004
           42              H       7.203305      11.108896      10.857490       0.100198       1.185302 0.83193052E+01  0.82627205E+02                                 1.840969                            1.677115      -1.432394       2.193869                    0.993210       3.767975      10.673898       0.486407       1.267856      -0.709278       0.014921      -0.007531       0.048657       0.051447      -0.004247       0.011958      -0.001503      -0.004837       0.021904      -0.013779      -0.001279       0.015058              1.908911       1.594098       0.066677       0.404635       1.638415      -0.066459       2.494218          -0.000001
           43              H      10.765279      11.492628      10.838979       0.362503       0.494515 0.29422319E+01  0.22824691E+02                                 1.104696                            1.061127      -1.210544       2.452971                    0.999934       2.263614       5.908462       0.550160       1.435123      -0.678918       0.012764      -0.016944       0.007444       0.022481      -0.003221      -0.012724      -0.018961      -0.010018      -0.024936      -0.026567       0.004376       0.022190              1.120558       1.257962      -0.221180       0.047981       1.156336      -0.057495       0.947375           0.000002
           44              H       9.378476      11.975743      11.082987       0.361662       0.502529 0.29097481E+01  0.22613623E+02                                 1.127331                            1.060805      -1.316136       2.390133                    0.999474       2.404616       6.377030       0.543431       1.450265      -0.674040      -0.013447      -0.004870       0.010159       0.017543      -0.004052      -0.001237      -0.021126      -0.009523      -0.037276      -0.025243       0.001449       0.023794              1.161548       1.452959       0.044292      -0.235593       0.978937      -0.022509       1.052749           0.000000
           45              H       5.383290      10.523636       6.320634       0.361446       0.524871 0.31953009E+01  0.25499741E+02                                 1.185219                            1.133652      -1.184355       2.465826                    0.999971       2.393206       6.496827       0.508866       1.508270      -0.665400      -0.008567       0.005235      -0.018627       0.021160      -0.001279       0.017838       0.008843      -0.019284       0.022352      -0.024645       0.003542       0.021103              1.204395       1.021897      -0.064915       0.133003       1.203409      -0.211523       1.387879           0.000001
           46              H       5.662992       9.230267       7.005538       0.353526       0.507532 0.30221738E+01  0.24007695E+02                                 1.189281                            1.123629      -1.455871       2.317107                    0.998308       2.612253       7.294338       0.492173       1.566598      -0.652992       0.001798      -0.017430       0.000602       0.017533      -0.001679       0.012516      -0.005773      -0.017776       0.025568      -0.018902       0.001816       0.017086              1.221850       0.973378       0.018956       0.026184       1.631969       0.071328       1.060205           0.000000
           47              H       3.265359       5.049247      -0.037022       0.099841       1.137203 0.80283047E+01  0.78828481E+02                                 1.795955                            1.654916      -0.976156       2.420297                    0.997752       3.497103       9.768017       0.487627       1.279262      -0.709504       0.020897      -0.042394      -0.022113       0.052182      -0.006145       0.001865       0.015941      -0.005073      -0.012081      -0.017855       0.000276       0.017579              1.846369       1.785749      -0.467278      -0.169908       2.220799       0.404946       1.532560           0.000004
           48              H       5.806095       9.596054       2.443440       0.100198       1.185302 0.83192993E+01  0.82627138E+02                                 1.840969                            1.677115      -1.432394       2.193869                    0.993210       3.767974      10.673897       0.486407       1.267857      -0.709278      -0.014921       0.007531       0.048657       0.051447      -0.004247      -0.011958       0.001503      -0.004837       0.021904      -0.013779      -0.001279       0.015058              1.908910       1.594098       0.066677      -0.404635       1.638415       0.066459       2.494218          -0.000001
           49              H       2.244121       9.212322       2.424929       0.362503       0.494515 0.29422337E+01  0.22824708E+02                                 1.104696                            1.061127      -1.210545       2.452970                    0.999934       2.263615       5.908465       0.550160       1.435122      -0.678918      -0.012764       0.016944       0.007444       0.022481      -0.003221       0.012724       0.018961      -0.010018      -0.024936      -0.026567       0.004376       0.022190              1.120558       1.257962      -0.221180      -0.047981       1.156336       0.057495       0.947375           0.000002
           50              H       3.630924       8.729207       2.668937       0.361661       0.502529 0.29097470E+01  0.22613614E+02                                 1.127331                            1.060806      -1.316136       2.390133                    0.999474       2.404616       6.377031       0.543430       1.450266      -0.674040       0.013447       0.004870       0.010159       0.017543      -0.004052       0.001237       0.021126      -0.009523      -0.037276      -0.025243       0.001449       0.023794              1.161549       1.452959       0.044292       0.235594       0.978937       0.022509       1.052749           0.000000
           51              H       7.626110      10.181314      14.734684       0.361446       0.524871 0.31953041E+01  0.25499771E+02                                 1.185220                            1.133652      -1.184355       2.465826                    0.999971       2.393207       6.496829       0.508866       1.508269      -0.665400       0.008567      -0.005235      -0.018627       0.021161      -0.001279      -0.017838      -0.008843      -0.019284       0.022352      -0.024645       0.003542       0.021103              1.204396       1.021897      -0.064915      -0.133003       1.203410       0.211523       1.387880           0.000001
           52              H       7.346408      11.474683      15.419588       0.353526       0.507533 0.30221777E+01  0.24007730E+02                                 1.189281                            1.123629      -1.455870       2.317107                    0.998308       2.612254       7.294338       0.492173       1.566596      -0.652992      -0.001798       0.017430       0.000602       0.017533      -0.001679      -0.012516       0.005773      -0.017776       0.025568      -0.018902       0.001816       0.017086              1.221851       0.973378       0.018956      -0.026184       1.631969      -0.071328       1.060205           0.000000
           53              H       3.239341      11.950897       0.037022       0.099842       1.137203 0.80283046E+01  0.78828483E+02                                 1.795955                            1.654916      -0.976157       2.420297                    0.997752       3.497103       9.768019       0.487626       1.279262      -0.709504      -0.020897      -0.042394       0.022113       0.052182       0.006145       0.001865      -0.015941      -0.005073      -0.012081      -0.017855       0.000276       0.017579              1.846369       1.785749       0.467278      -0.169908       2.220799      -0.404946       1.532560           0.000004
           54              H       0.698605       2.694404      14.384660       0.100198       1.185302 0.83192994E+01  0.82627138E+02                                 1.840969                            1.677115      -1.432394       2.193869                    0.993210       3.767974      10.673897       0.486407       1.267857      -0.709278       0.014921       0.007531      -0.048657       0.051447       0.004247      -0.011958      -0.001503      -0.004837       0.021904      -0.013779      -0.001279       0.015058              1.908910       1.594098      -0.066677      -0.404635       1.638415      -0.066459       2.494218          -0.000001
           55              H       4.260579       2.310672      14.403171       0.362503       0.494515 0.29422337E+01  0.22824708E+02                                 1.104696                            1.061127      -1.210545       2.452970                    0.999934       2.263615       5.908465       0.550160       1.435122      -0.678918       0.012764       0.016944      -0.007444       0.022481       0.003221       0.012724      -0.018961      -0.010018      -0.024936      -0.026567       0.004376       0.022190              1.120558       1.257962       0.221180      -0.047981       1.156336      -0.057495       0.947375           0.000002
           56              H       2.873776       1.827557      14.159163       0.361662       0.502529 0.29097476E+01  0.22613620E+02                                 1.127331                            1.060805      -1.316136       2.390133                    0.999474       2.404616       6.377031       0.543430       1.450265      -0.674040      -0.013447       0.004870      -0.010159       0.017543       0.004052       0.001237      -0.021126      -0.009523      -0.037276      -0.025243       0.001449       0.023794              1.161548       1.452959      -0.044292       0.235593       0.978937      -0.022509       1.052749           0.000000
           57              H      11.887990       3.279664       2.093416       0.361445       0.524871 0.31953032E+01  0.25499763E+02                                 1.185220                            1.133652      -1.184355       2.465826                    0.999971       2.393207       6.496830       0.508865       1.508270      -0.665399      -0.008567      -0.005235       0.018627       0.021161       0.001279      -0.017838       0.008843      -0.019284       0.022352      -0.024645       0.003542       0.021103              1.204396       1.021897       0.064915      -0.133003       1.203410      -0.211523       1.387880           0.000001
           58              H      12.167692       4.573033       1.408512       0.353526       0.507532 0.30221744E+01  0.24007700E+02                                 1.189281                            1.123629      -1.455870       2.317107                    0.998308       2.612253       7.294337       0.492173       1.566598      -0.652992       0.001798       0.017430      -0.000602       0.017533       0.001679      -0.012516      -0.005773      -0.017776       0.025568      -0.018902       0.001816       0.017086              1.221850       0.973378      -0.018956      -0.026184       1.631969       0.071328       1.060205           0.000000
           59              H       9.770059       8.754053       8.451072       0.099842       1.137203 0.80283043E+01  0.78828474E+02                                 1.795955                            1.654916      -0.976156       2.420297                    0.997752       3.497103       9.768016       0.487627       1.279261      -0.709504       0.020897       0.042394       0.022113       0.052182       0.006145      -0.001865       0.015941      -0.005073      -0.012081      -0.017855       0.000276       0.017579              1.846369       1.785748       0.467278       0.169908       2.220798       0.404946       1.532560           0.000004
           60              H      12.310795       4.207246       5.970610       0.100198       1.185302 0.83192994E+01  0.82627139E+02                                 1.840969                            1.677115      -1.432394       2.193869                    0.993210       3.767974      10.673897       0.486407       1.267857      -0.709278      -0.014921      -0.007531      -0.048657       0.051447       0.004247       0.011958       0.001503      -0.004837       0.021904      -0.013779      -0.001279       0.015058              1.908910       1.594098      -0.066677       0.404635       1.638415       0.066459       2.494218          -0.000001
           61              H       8.748822       4.590978       5.989121       0.362503       0.494515 0.29422325E+01  0.22824696E+02                                 1.104696                            1.061127      -1.210544       2.452971                    0.999934       2.263615       5.908464       0.550160       1.435122      -0.678918      -0.012763      -0.016944      -0.007444       0.022481       0.003221      -0.012724       0.018961      -0.010018      -0.024936      -0.026567       0.004376       0.022190              1.120557       1.257961       0.221180       0.047981       1.156336       0.057495       0.947375           0.000002
           62              H      10.135624       5.074093       5.745113       0.361661       0.502529 0.29097470E+01  0.22613614E+02                                 1.127331                            1.060806      -1.316137       2.390133                    0.999474       2.404616       6.377031       0.543430       1.450266      -0.674040       0.013447      -0.004870      -0.010159       0.017543       0.004052      -0.001237       0.021126      -0.009523      -0.037276      -0.025243       0.001449       0.023794              1.161549       1.452960      -0.044291      -0.235594       0.978937       0.022509       1.052749           0.000000
           63              H       1.121410       3.621986      10.507466       0.361446       0.524871 0.31953037E+01  0.25499768E+02                                 1.185220                            1.133652      -1.184355       2.465826                    0.999971       2.393207       6.496830       0.508866       1.508269      -0.665400       0.008567       0.005235       0.018627       0.021160       0.001279       0.017838      -0.008843      -0.019284       0.022352      -0.024645       0.003542       0.021103              1.204396       1.021897       0.064915       0.133003       1.203410       0.211523       1.387880           0.000001
           64              H       0.841708       2.328617       9.822562       0.353526       0.507533 0.30221777E+01  0.24007730E+02                                 1.189281                            1.123629      -1.455870       2.317107                    0.998308       2.612254       7.294338       0.492173       1.566596      -0.652992      -0.001798      -0.017430      -0.000602       0.017533       0.001679       0.012516       0.005773      -0.017776       0.025568      -0.018902       0.001816       0.017086              1.221851       0.973378      -0.018956       0.026184       1.631969      -0.071328       1.060205           0.000000
           65              C       6.093603      12.565144       4.134664       0.485782      24.748030 0.26050001E+03  0.53997450E+04                                 7.534888                            5.569363       0.320558       2.153378                    0.999206      22.477463      61.098273       0.661768       0.446513      -1.043581       0.060094      -0.108493       0.036378       0.129249       0.092218       0.001482       0.006624       0.148139      -0.190202      -0.087752      -0.062312       0.150064              8.726956       4.815128      -1.687054      -1.228798       7.537245       1.037256      13.828494           0.000000
           66              C       5.495171       0.113187       3.740718       0.478977      24.283994 0.26061723E+03  0.54037968E+04                                 7.394607                            5.549022       0.288772       2.138127                    0.999189      22.706183      61.767111       0.666729       0.443059      -1.045413      -0.044605       0.111360      -0.032474       0.124279       0.083748       0.005298       0.002614       0.155441      -0.200570      -0.080832      -0.067013       0.147846              8.440698       4.789480      -1.658951      -1.289325       7.394111       1.104655      13.138505           0.000003
           67              C       2.630501       0.654276       6.924763       0.565828      22.568202 0.25635324E+03  0.53378611E+04                                 7.353916                            5.653410      -0.059349       2.038607                    0.999358      22.191329      62.165478       0.629164       0.467534      -1.022883       0.023301       0.029878      -0.035815       0.052138       0.001236      -0.001275      -0.025997      -0.031299       0.028176      -0.020402      -0.015836       0.036237              8.240257       9.031126       0.054462      -1.801839       8.850543      -3.542467       6.839101          -0.000000
           68              C       2.885485      12.704557       8.062174       0.155445      23.818610 0.29076578E+03  0.62006583E+04                                 7.188076                            5.675827       0.408834       2.145631                    0.999709      25.228345      69.763056       0.691298       0.415476      -1.061581       0.017962       0.044956      -0.038164       0.061645       0.002257       0.023197       0.012668      -0.049389       0.053409      -0.042623       0.007576       0.035047              7.934173       9.868855      -1.663316      -1.128480       8.268444      -2.392976       5.665220           0.000006
           69              C       6.857255       3.040315       8.752127       0.554768      23.866253 0.25785185E+03  0.53882461E+04                                 7.675298                            5.686609      -0.043844       2.040621                    0.999316      22.481445      63.526677       0.623248       0.470292      -1.019229       0.003379       0.034382       0.036454       0.050224       0.005218       0.012921       0.014899      -0.008139       0.082189      -0.021412      -0.014824       0.036236              8.832638       5.181178       0.698395       2.841844      10.410475       1.633676      10.906260           0.000003
           70              C       6.128728       2.597919       6.837425       0.151994      25.646244 0.30537801E+03  0.66221632E+04                                 7.681569                            5.906149       0.087086       2.037018                    0.999789      25.970701      73.485931       0.659389       0.428354      -1.048806       0.031267       0.032728       0.045242       0.063997       0.005274      -0.020778      -0.001649       0.070261       0.015819      -0.038161      -0.005921       0.044082              8.644794       5.187004       0.622786       2.513091      10.457653      -0.103031      10.289723          -0.000002
           71              C       6.915797       8.139806      12.548714       0.485782      24.748030 0.26050000E+03  0.53997448E+04                                 7.534888                            5.569363       0.320558       2.153378                    0.999206      22.477463      61.098275       0.661768       0.446513      -1.043581      -0.060094       0.108493       0.036378       0.129249       0.092218      -0.001482      -0.006624       0.148139      -0.190202      -0.087752      -0.062312       0.150064              8.726956       4.815129      -1.687054       1.228798       7.537245      -1.037256      13.828495           0.000000
           72              C       7.514229       6.788463      12.154768       0.478977      24.283991 0.26061720E+03  0.54037959E+04                                 7.394606                            5.549022       0.288772       2.138127                    0.999189      22.706181      61.767100       0.666729       0.443058      -1.045413       0.044605      -0.111360      -0.032474       0.124279       0.083748      -0.005298      -0.002614       0.155441      -0.200570      -0.080832      -0.067013       0.147846              8.440697       4.789479      -1.658951       1.289325       7.394110      -1.104654      13.138502           0.000003
           73              C      10.378899       6.247374      15.338813       0.565828      22.568200 0.25635322E+03  0.53378605E+04                                 7.353916                            5.653410      -0.059349       2.038607                    0.999358      22.191327      62.165469       0.629164       0.467534      -1.022883      -0.023301      -0.029878      -0.035815       0.052138       0.001236       0.001275       0.025997      -0.031299       0.028176      -0.020402      -0.015836       0.036237              8.240256       9.031125       0.054462       1.801839       8.850543       3.542467       6.839101          -0.000000
           74              C      10.123915       8.000393      16.476224       0.155445      23.818611 0.29076580E+03  0.62006589E+04                                 7.188076                            5.675827       0.408834       2.145631                    0.999709      25.228346      69.763061       0.691298       0.415476      -1.061581      -0.017962      -0.044956      -0.038164       0.061645       0.002257      -0.023197      -0.012668      -0.049389       0.053409      -0.042623       0.007576       0.035047              7.934174       9.868856      -1.663316       1.128480       8.268445       2.392976       5.665221           0.000006
           75              C       6.152145       3.861335       0.338077       0.554768      23.866250 0.25785183E+03  0.53882454E+04                                 7.675297                            5.686609      -0.043844       2.040621                    0.999316      22.481443      63.526671       0.623248       0.470292      -1.019229      -0.003379      -0.034382       0.036454       0.050224       0.005218      -0.012921      -0.014899      -0.008139       0.082189      -0.021412      -0.014824       0.036236              8.832638       5.181178       0.698395      -2.841844      10.410475      -1.633676      10.906260           0.000003
           76              C       6.880672       4.303731      15.251475       0.151994      25.646240 0.30537796E+03  0.66221616E+04                                 7.681568                            5.906149       0.087086       2.037018                    0.999789      25.970698      73.485917       0.659389       0.428354      -1.048806      -0.031267      -0.032728       0.045242       0.063997       0.005274       0.020778       0.001649       0.070261       0.015819      -0.038161      -0.005921       0.044082              8.644792       5.187004       0.622786      -2.513091      10.457652       0.103031      10.289722          -0.000002
           77              C      12.598303       1.238156       4.279386       0.485782      24.748031 0.26050002E+03  0.53997453E+04                                 7.534888                            5.569363       0.320558       2.153378                    0.999206      22.477464      61.098275       0.661768       0.446513      -1.043581       0.060094       0.108493      -0.036378       0.129249      -0.092218      -0.001482       0.006624       0.148139      -0.190202      -0.087752      -0.062312       0.150064              8.726956       4.815129       1.687054       1.228798       7.537245       1.037256      13.828494           0.000000
           78              C      11.999871      13.690113       4.673332       0.478977      24.283997 0.26061726E+03  0.54037977E+04                                 7.394608                            5.549023       0.288772       2.138127                    0.999189      22.706185      61.767118       0.666729       0.443059      -1.045413      -0.044605      -0.111360       0.032474       0.124279      -0.083748      -0.005298       0.002614       0.155441      -0.200570      -0.080832      -0.067013       0.147846              8.440699       4.789480       1.658951       1.289325       7.394111       1.104655      13.138506           0.000003
           79              C       9.135201      13.149024       1.489287       0.565827      22.568205 0.25635327E+03  0.53378618E+04                                 7.353917                            5.653411      -0.059349       2.038607                    0.999358      22.191330      62.165482       0.629164       0.467534      -1.022883       0.023301      -0.029878       0.035815       0.052138      -0.001236       0.001275      -0.025997      -0.031299       0.028176      -0.020402      -0.015836       0.036237              8.240258       9.031127      -0.054462       1.801839       8.850545      -3.542468       6.839102          -0.000000
           80              C       9.390185       1.098743       0.351876       0.155445      23.818607 0.29076574E+03  0.62006572E+04                                 7.188075                            5.675827       0.408834       2.145631                    0.999709      25.228342      69.763048       0.691298       0.415476      -1.061581       0.017962      -0.044956       0.038164       0.061645      -0.002257      -0.023197       0.012668      -0.049389       0.053409      -0.042623       0.007576       0.035047              7.934173       9.868855       1.663316       1.128480       8.268444      -2.392976       5.665220           0.000006
           81              C       0.352555      10.762985      16.490023       0.554768      23.866254 0.25785186E+03  0.53882465E+04                                 7.675298                            5.686610      -0.043844       2.040621                    0.999316      22.481446      63.526683       0.623248       0.470292      -1.019229       0.003379      -0.034382      -0.036454       0.050224      -0.005218      -0.012921       0.014899      -0.008139       0.082189      -0.021412      -0.014824       0.036236              8.832639       5.181178      -0.698395      -2.841845      10.410476       1.633676      10.906261           0.000003
           82              C      12.633428      11.205381       1.576625       0.151994      25.646242 0.30537798E+03  0.66221623E+04                                 7.681569                            5.906149       0.087086       2.037018                    0.999789      25.970699      73.485925       0.659389       0.428354      -1.048806       0.031267      -0.032728      -0.045242       0.063997      -0.005274       0.020778      -0.001649       0.070261       0.015819      -0.038161      -0.005921       0.044082              8.644793       5.187004      -0.622786      -2.513091      10.457653      -0.103031      10.289723          -0.000002
           83              C       0.411097       5.663494      12.693436       0.485782      24.748030 0.26050000E+03  0.53997450E+04                                 7.534889                            5.569363       0.320558       2.153378                    0.999206      22.477463      61.098276       0.661768       0.446513      -1.043581      -0.060094      -0.108493      -0.036378       0.129249      -0.092218       0.001482      -0.006624       0.148139      -0.190202      -0.087752      -0.062312       0.150064              8.726956       4.815129       1.687054      -1.228798       7.537246      -1.037256      13.828495           0.000001
           84              C       1.009529       7.014837      13.087382       0.478977      24.283992 0.26061721E+03  0.54037963E+04                                 7.394607                            5.549022       0.288772       2.138127                    0.999189      22.706182      61.767106       0.666729       0.443059      -1.045413       0.044605       0.111360       0.032474       0.124279      -0.083748       0.005298      -0.002614       0.155441      -0.200570      -0.080832      -0.067013       0.147846              8.440698       4.789480       1.658951      -1.289325       7.394110      -1.104654      13.138504           0.000003
           85              C       3.874199       7.555926       9.903337       0.565827      22.568201 0.25635322E+03  0.53378607E+04                                 7.353916                            5.653411      -0.059349       2.038607                    0.999358      22.191328      62.165475       0.629164       0.467534      -1.022883      -0.023301       0.029878       0.035815       0.052138      -0.001236      -0.001275       0.025997      -0.031299       0.028176      -0.020402      -0.015836       0.036237              8.240257       9.031126      -0.054462      -1.801839       8.850543       3.542467       6.839101          -0.000000
           86              C       3.619215       5.802907       8.765926       0.155445      23.818611 0.29076580E+03  0.62006589E+04                                 7.188076                            5.675827       0.408834       2.145631                    0.999709      25.228346      69.763059       0.691298       0.415476      -1.061581      -0.017962       0.044956       0.038164       0.061645      -0.002257       0.023197      -0.012668      -0.049389       0.053409      -0.042623       0.007576       0.035047              7.934174       9.868856       1.663316      -1.128480       8.268445       2.392976       5.665221           0.000006
           87              C      12.656845       9.941965       8.075973       0.554768      23.866252 0.25785184E+03  0.53882457E+04                                 7.675298                            5.686609      -0.043844       2.040621                    0.999316      22.481444      63.526674       0.623248       0.470292      -1.019229      -0.003379       0.034382      -0.036454       0.050224      -0.005218       0.012921      -0.014899      -0.008139       0.082189      -0.021412      -0.014824       0.036236              8.832638       5.181178      -0.698395       2.841844      10.410475      -1.633676      10.906260           0.000003
           88              C       0.375972       9.499569       9.990675       0.151994      25.646244 0.30537801E+03  0.66221630E+04                                 7.681568                            5.906149       0.087086       2.037018                    0.999789      25.970701      73.485926       0.659389       0.428353      -1.048806      -0.031267       0.032728      -0.045242       0.063997      -0.005274      -0.020778       0.001649       0.070261       0.015819      -0.038161      -0.005921       0.044082              8.644793       5.187004      -0.622786       2.513091      10.457652       0.103031      10.289723          -0.000002
           89              C       6.915797       1.238156      12.693436       0.485782      24.748033 0.26050004E+03  0.53997458E+04                                 7.534889                            5.569363       0.320558       2.153378                    0.999206      22.477465      61.098280       0.661768       0.446513      -1.043581      -0.060094       0.108493      -0.036378       0.129249       0.092218       0.001482       0.006624       0.148139      -0.190202      -0.087752      -0.062312       0.150064              8.726956       4.815129      -1.687054      -1.228798       7.537246       1.037256      13.828495           0.000000
           90              C       7.514229      13.690113      13.087382       0.478977      24.283991 0.26061720E+03  0.54037961E+04                                 7.394607                            5.549022       0.288772       2.138127                    0.999189      22.706182      61.767108       0.666729       0.443059      -1.045413       0.044605      -0.111360       0.032474       0.124279       0.083748       0.005298       0.002614       0.155441      -0.200570      -0.080832      -0.067013       0.147846              8.440698       4.789480      -1.658951      -1.289325       7.394110       1.104654      13.138504           0.000003
           91              C      10.378899      13.149024       9.903337       0.565828      22.568198 0.25635319E+03  0.53378598E+04                                 7.353916                            5.653410      -0.059349       2.038607                    0.999358      22.191326      62.165470       0.629164       0.467534      -1.022883      -0.023301      -0.029878       0.035815       0.052138       0.001236      -0.001275      -0.025997      -0.031299       0.028176      -0.020402      -0.015836       0.036237              8.240256       9.031125       0.054462      -1.801839       8.850543      -3.542467       6.839101           0.000000
           92              C      10.123915       1.098743       8.765926       0.155445      23.818609 0.29076578E+03  0.62006583E+04                                 7.188076                            5.675827       0.408834       2.145631                    0.999709      25.228344      69.763056       0.691298       0.415476      -1.061581      -0.017962      -0.044956       0.038164       0.061645       0.002257       0.023197       0.012668      -0.049389       0.053409      -0.042623       0.007576       0.035047              7.934174       9.868856      -1.663316      -1.128480       8.268445      -2.392976       5.665221           0.000006
           93              C       6.152145      10.762985       8.075973       0.554768      23.866253 0.25785185E+03  0.53882462E+04                                 7.675298                            5.686609      -0.043844       2.040621                    0.999316      22.481445      63.526677       0.623248       0.470292      -1.019229      -0.003379      -0.034382      -0.036454       0.050224       0.005218       0.012921       0.014899      -0.008139       0.082189      -0.021412      -0.014824       0.036236              8.832638       5.181178       0.698395       2.841844      10.410476       1.633676      10.906260           0.000003
           94              C       6.880672      11.205381       9.990675       0.151995      25.646241 0.30537797E+03  0.66221619E+04                                 7.681568                            5.906149       0.087086       2.037018                    0.999789      25.970699      73.485922       0.659389       0.428354      -1.048806      -0.031267      -0.032728      -0.045242       0.063997       0.005274      -0.020778      -0.001649       0.070261       0.015819      -0.038161      -0.005921       0.044082              8.644793       5.187004       0.622786       2.513091      10.457652      -0.103031      10.289722          -0.000002
           95              C       6.093603       5.663494       4.279386       0.485782      24.748031 0.26050003E+03  0.53997456E+04                                 7.534888                            5.569363       0.320559       2.153378                    0.999206      22.477464      61.098275       0.661768       0.446513      -1.043581       0.060094      -0.108493      -0.036378       0.129249       0.092218      -0.001482      -0.006624       0.148139      -0.190202      -0.087752      -0.062312       0.150064              8.726956       4.815129      -1.687054       1.228798       7.537245      -1.037256      13.828494           0.000000
           96              C       5.495171       7.014837       4.673332       0.478977      24.283991 0.26061720E+03  0.54037960E+04                                 7.394606                            5.549022       0.288772       2.138127                    0.999189      22.706182      61.767106       0.666729       0.443059      -1.045413      -0.044605       0.111360       0.032474       0.124279       0.083748      -0.005298      -0.002614       0.155441      -0.200570      -0.080832      -0.067013       0.147846              8.440698       4.789479      -1.658951       1.289325       7.394110      -1.104655      13.138503           0.000003
           97              C       2.630501       7.555926       1.489287       0.565828      22.568201 0.25635324E+03  0.53378611E+04                                 7.353917                            5.653411      -0.059350       2.038607                    0.999358      22.191329      62.165480       0.629164       0.467534      -1.022883       0.023301       0.029878       0.035815       0.052138       0.001236       0.001275       0.025997      -0.031299       0.028176      -0.020402      -0.015836       0.036237              8.240257       9.031126       0.054462       1.801839       8.850543       3.542467       6.839102           0.000000
           98              C       2.885485       5.802907       0.351876       0.155445      23.818607 0.29076575E+03  0.62006575E+04                                 7.188075                            5.675827       0.408834       2.145631                    0.999709      25.228343      69.763049       0.691298       0.415476      -1.061581       0.017962       0.044956       0.038164       0.061645       0.002257      -0.023197      -0.012668      -0.049389       0.053409      -0.042623       0.007576       0.035047              7.934173       9.868855      -1.663316       1.128479       8.268444       2.392976       5.665220           0.000006
           99              C       6.857255       9.941965      16.490023       0.554768      23.866252 0.25785184E+03  0.53882459E+04                                 7.675298                            5.686609      -0.043845       2.040621                    0.999316      22.481445      63.526680       0.623248       0.470292      -1.019229       0.003379       0.034382      -0.036454       0.050224       0.005218      -0.012921      -0.014899      -0.008139       0.082189      -0.021412      -0.014824       0.036236              8.832638       5.181178       0.698395      -2.841845      10.410476      -1.633676      10.906261           0.000003
          100              C       6.128728       9.499569       1.576625       0.151994      25.646244 0.30537802E+03  0.66221632E+04                                 7.681569                            5.906149       0.087086       2.037018                    0.999789      25.970701      73.485929       0.659389       0.428354      -1.048806       0.031267       0.032728      -0.045242       0.063997       0.005274       0.020778       0.001649       0.070261       0.015819      -0.038161      -0.005921       0.044082              8.644793       5.187004       0.622786      -2.513091      10.457652       0.103031      10.289723          -0.000002
          101              C       0.411097      12.565144      12.548714       0.485782      24.748033 0.26050005E+03  0.53997461E+04                                 7.534889                            5.569363       0.320558       2.153378                    0.999206      22.477465      61.098279       0.661768       0.446513      -1.043581      -0.060094      -0.108493       0.036378       0.129249      -0.092218      -0.001482       0.006624       0.148139      -0.190202      -0.087752      -0.062312       0.150064              8.726956       4.815129       1.687054       1.228798       7.537246       1.037256      13.828495           0.000000
          102              C       1.009529       0.113187      12.154768       0.478977      24.283995 0.26061724E+03  0.54037970E+04                                 7.394607                            5.549022       0.288772       2.138127                    0.999189      22.706184      61.767115       0.666729       0.443059      -1.045413       0.044605       0.111360      -0.032474       0.124279      -0.083748      -0.005298       0.002614       0.155441      -0.200570      -0.080832      -0.067013       0.147846              8.440699       4.789480       1.658951       1.289325       7.394111       1.104655      13.138505           0.000003
          103              C       3.874199       0.654276      15.338813       0.565827      22.568200 0.25635322E+03  0.53378606E+04                                 7.353916                            5.653411      -0.059349       2.038607                    0.999358      22.191328      62.165476       0.629164       0.467534      -1.022883      -0.023301       0.029878      -0.035815       0.052138      -0.001236       0.001275      -0.025997      -0.031299       0.028176      -0.020402      -0.015836       0.036237              8.240257       9.031126      -0.054462       1.801839       8.850543      -3.542467       6.839102           0.000000
          104              C       3.619215      12.704557      16.476224       0.155445      23.818610 0.29076579E+03  0.62006586E+04                                 7.188076                            5.675827       0.408834       2.145631                    0.999709      25.228345      69.763057       0.691298       0.415476      -1.061581      -0.017962       0.044956      -0.038164       0.061645      -0.002257      -0.023197       0.012668      -0.049389       0.053409      -0.042623       0.007576       0.035047              7.934174       9.868856       1.663316       1.128480       8.268444      -2.392976       5.665221           0.000006
          105              C      12.656845       3.040315       0.338077       0.554768      23.866252 0.25785184E+03  0.53882458E+04                                 7.675297                            5.686609      -0.043844       2.040621                    0.999316      22.481444      63.526673       0.623248       0.470292      -1.019229      -0.003379       0.034382       0.036454       0.050224      -0.005218      -0.012921       0.014899      -0.008139       0.082189      -0.021412      -0.014824       0.036236              8.832638       5.181178      -0.698395      -2.841844      10.410475       1.633676      10.906260           0.000003
          106              C       0.375972       2.597919      15.251475       0.151994      25.646243 0.30537800E+03  0.66221629E+04                                 7.681569                            5.906149       0.087086       2.037018                    0.999789      25.970700      73.485929       0.659389       0.428354      -1.048806      -0.031267       0.032728       0.045242       0.063997      -0.005274       0.020778      -0.001649       0.070261       0.015819      -0.038161      -0.005921       0.044082              8.644794       5.187004      -0.622786      -2.513091      10.457653      -0.103031      10.289724          -0.000002
          107              C      12.598303       8.139806       4.134664       0.485782      24.748033 0.26050004E+03  0.53997460E+04                                 7.534889                            5.569363       0.320558       2.153378                    0.999206      22.477465      61.098281       0.661768       0.446513      -1.043581       0.060094       0.108493       0.036378       0.129249      -0.092218       0.001482      -0.006624       0.148139      -0.190202      -0.087752      -0.062312       0.150064              8.726957       4.815129       1.687054      -1.228798       7.537246      -1.037256      13.828495           0.000000
          108              C      11.999871       6.788463       3.740718       0.478977      24.283994 0.26061724E+03  0.54037970E+04                                 7.394607                            5.549022       0.288772       2.138127                    0.999189      22.706184      61.767114       0.666729       0.443059      -1.045413      -0.044605      -0.111360      -0.032474       0.124279      -0.083748       0.005298      -0.002614       0.155440      -0.200570      -0.080832      -0.067013       0.147846              8.440698       4.789480       1.658951      -1.289325       7.394111      -1.104655      13.138505           0.000003
          109              C       9.135201       6.247374       6.924763       0.565827      22.568203 0.25635325E+03  0.53378613E+04                                 7.353917                            5.653411      -0.059349       2.038607                    0.999358      22.191329      62.165478       0.629164       0.467534      -1.022883       0.023301      -0.029878      -0.035815       0.052138      -0.001236      -0.001275       0.025997      -0.031299       0.028176      -0.020402      -0.015836       0.036237              8.240258       9.031127      -0.054462      -1.801839       8.850544       3.542467       6.839102          -0.000000
          110              C       9.390185       8.000393       8.062174       0.155445      23.818606 0.29076573E+03  0.62006570E+04                                 7.188075                            5.675827       0.408834       2.145631                    0.999709      25.228342      69.763044       0.691298       0.415476      -1.061581       0.017962      -0.044956      -0.038164       0.061645      -0.002257       0.023197      -0.012668      -0.049389       0.053409      -0.042623       0.007576       0.035047              7.934173       9.868855       1.663316      -1.128480       8.268443       2.392976       5.665220           0.000006
          111              C       0.352555       3.861335       8.752127       0.554768      23.866255 0.25785187E+03  0.53882467E+04                                 7.675298                            5.686610      -0.043844       2.040621                    0.999316      22.481446      63.526681       0.623248       0.470292      -1.019229       0.003379      -0.034382       0.036454       0.050224      -0.005218       0.012921      -0.014899      -0.008139       0.082189      -0.021412      -0.014824       0.036236              8.832638       5.181178      -0.698395       2.841845      10.410476      -1.633676      10.906261           0.000003
          112              C      12.633428       4.303731       6.837425       0.151994      25.646243 0.30537800E+03  0.66221628E+04                                 7.681569                            5.906149       0.087086       2.037018                    0.999789      25.970700      73.485928       0.659389       0.428354      -1.048806       0.031267      -0.032728       0.045242       0.063997      -0.005274      -0.020778       0.001649       0.070261       0.015819      -0.038161      -0.005921       0.044082              8.644794       5.187004      -0.622786       2.513091      10.457653       0.103031      10.289723          -0.000002
          113              N       3.550135      13.516743       7.219591      -0.420036      39.076082 0.56050141E+03  0.13749269E+05                                 9.437847                            7.519146       0.145703       2.054314                    0.998557      29.319072      80.381601       0.660103       0.378261      -1.113247      -0.060613      -0.022409       0.043022       0.077633       0.016398       0.001657      -0.050253      -0.062865       0.020019      -0.046622      -0.023468       0.070089             10.743392      15.985673      -1.327962      -2.636239       8.873927      -2.379481       7.370575          -0.000004
          114              N       1.657007      13.079317       8.279425      -0.183022      35.585663 0.48254226E+03  0.11403590E+05                                 8.921610                            7.011785       0.319668       2.127921                    0.999550      27.110208      72.987573       0.678339       0.382079      -1.110293       0.062542       0.130416      -0.098599       0.175048      -0.059977       0.021311      -0.031834      -0.056376      -0.026465      -0.061880      -0.024249       0.086129             10.265595      13.531238       0.039766      -3.798345       8.635447      -2.640304       8.630100          -0.000003
          115              N       1.477998       0.434114       7.538652      -0.329378      38.456454 0.54719118E+03  0.13366354E+05                                 9.421996                            7.497366       0.155993       2.073917                    0.996660      28.585729      78.666582       0.650913       0.385221      -1.106195       0.046014      -0.120655       0.056759       0.141055       0.014509       0.000781      -0.077148      -0.075232       0.025864      -0.062263      -0.037614       0.099878             10.754033      14.898548      -1.690944      -1.805467       9.410634      -2.688918       7.952916          -0.000005
          116              N       2.863369       1.729553       6.120380      -0.758037      32.935461 0.49718369E+03  0.11929599E+05                                 8.509136                            7.173397      -0.080067       1.973070                    0.996683      31.071634      86.446676       0.657708       0.388118      -1.097432      -0.018236      -0.048283       0.006508       0.052020      -0.021958      -0.046556      -0.127707      -0.060908      -0.138265      -0.151343       0.010091       0.141252              9.056738       9.859699       0.346702      -1.743733       9.663420      -3.092200       7.647094          -0.000001
          117              N       6.803916       1.711747       8.675222      -0.336873      40.400624 0.55187967E+03  0.13517422E+05                                 9.764900                            7.542651       0.138564       2.062547                    0.997024      28.893238      79.769952       0.646877       0.386576      -1.104590      -0.058286       0.009513      -0.123818       0.137181       0.016223       0.047670       0.060773      -0.012818       0.190694      -0.062314      -0.048769       0.111083             11.305983       7.041123      -0.729044       3.276732      15.023284      -1.498261      11.853543          -0.000002
          118              N       6.321918       1.437752       7.405374      -0.205977      35.480436 0.47901421E+03  0.11315432E+05                                 8.883247                            6.961569       0.343245       2.123488                    0.999713      27.653000      74.777295       0.683418       0.379400      -1.110678       0.036560       0.109673       0.124206       0.169682       0.008210       0.048807      -0.030803       0.012383       0.200436      -0.065569      -0.026882       0.092451             10.212107       6.525390       1.716114       2.706996      14.364997       0.996995       9.745933          -0.000003
          119              N       6.441084       3.632891       7.623466      -0.428581      43.813771 0.59286726E+03  0.14782700E+05                                10.279964                            7.794329       0.075273       2.030681                    0.997924      29.792279      82.969300       0.639262       0.384265      -1.106327      -0.006655      -0.078438      -0.027111       0.083257       0.015492       0.019156       0.032010       0.000119       0.159822      -0.043611      -0.026503       0.070114             12.103438       6.525422      -0.130162       2.413846      17.898741      -1.981602      11.886151          -0.000002
          120              N       7.334700       3.713088       9.824413      -0.750844      35.226657 0.51180693E+03  0.12409670E+05                                 8.979064                            7.307558      -0.233858       1.921952                    0.996336      31.585539      89.271084       0.645628       0.391264      -1.091700      -0.037774      -0.028290      -0.024237       0.053053       0.009847       0.090309       0.025033      -0.136672       0.179545      -0.139239       0.028450       0.110789              9.790703       6.011957       0.915002       2.473074      11.536559       2.395350      11.823593           0.000001
          121              N       9.459265       7.188207      15.633641      -0.420036      39.076074 0.56050129E+03  0.13749265E+05                                 9.437845                            7.519145       0.145703       2.054314                    0.998557      29.319069      80.381587       0.660103       0.378261      -1.113247       0.060613       0.022409       0.043022       0.077633       0.016398      -0.001657       0.050253      -0.062865       0.020019      -0.046622      -0.023468       0.070089             10.743390      15.985670      -1.327962       2.636238       8.873926       2.379481       7.370574          -0.000004
          122              N      11.352393       7.625633      16.693475      -0.183022      35.585663 0.48254226E+03  0.11403590E+05                                 8.921610                            7.011785       0.319669       2.127921                    0.999550      27.110208      72.987574       0.678339       0.382079      -1.110293      -0.062542      -0.130417      -0.098599       0.175048      -0.059976      -0.021311       0.031834      -0.056376      -0.026465      -0.061880      -0.024249       0.086129             10.265595      13.531238       0.039766       3.798345       8.635447       2.640304       8.630100          -0.000003
          123              N      11.531402       6.467536      15.952702      -0.329378      38.456451 0.54719115E+03  0.13366353E+05                                 9.421995                            7.497365       0.155994       2.073917                    0.996660      28.585728      78.666576       0.650913       0.385221      -1.106195      -0.046014       0.120655       0.056759       0.141055       0.014509      -0.000781       0.077148      -0.075232       0.025864      -0.062263      -0.037614       0.099878             10.754032      14.898546      -1.690944       1.805467       9.410634       2.688918       7.952915          -0.000005
          124              N      10.146031       5.172097      14.534430      -0.758037      32.935449 0.49718345E+03  0.11929592E+05                                 8.509133                            7.173395      -0.080067       1.973070                    0.996683      31.071628      86.446650       0.657708       0.388118      -1.097432       0.018236       0.048282       0.006508       0.052020      -0.021958       0.046556       0.127707      -0.060908      -0.138265      -0.151343       0.010091       0.141252              9.056735       9.859696       0.346701       1.743733       9.663417       3.092199       7.647091          -0.000001
          125              N       6.205484       5.189903       0.261172      -0.336873      40.400621 0.55187965E+03  0.13517421E+05                                 9.764899                            7.542650       0.138565       2.062548                    0.997024      28.893238      79.769946       0.646877       0.386576      -1.104590       0.058286      -0.009513      -0.123818       0.137181       0.016223      -0.047670      -0.060773      -0.012818       0.190694      -0.062314      -0.048769       0.111083             11.305982       7.041122      -0.729044      -3.276731      15.023282       1.498261      11.853541          -0.000002
          126              N       6.687482       5.463898      15.819424      -0.205977      35.480433 0.47901417E+03  0.11315430E+05                                 8.883246                            6.961569       0.343245       2.123488                    0.999713      27.652999      74.777289       0.683418       0.379400      -1.110678      -0.036560      -0.109673       0.124206       0.169682       0.008210      -0.048807       0.030803       0.012383       0.200436      -0.065569      -0.026882       0.092451             10.212106       6.525389       1.716114      -2.706996      14.364996      -0.996995       9.745932          -0.000003
          127              N       6.568316       3.268759      16.037516      -0.428581      43.813762 0.59286713E+03  0.14782695E+05                                10.279963                            7.794328       0.075273       2.030681                    0.997924      29.792275      82.969283       0.639262       0.384265      -1.106327       0.006656       0.078438      -0.027111       0.083257       0.015492      -0.019156      -0.032010       0.000119       0.159822      -0.043611      -0.026503       0.070114             12.103436       6.525421      -0.130162      -2.413845      17.898737       1.981602      11.886150          -0.000002
          128              N       5.674700       3.188562       1.410363      -0.750844      35.226648 0.51180676E+03  0.12409665E+05                                 8.979062                            7.307556      -0.233858       1.921952                    0.996336      31.585535      89.271066       0.645628       0.391264      -1.091700       0.037774       0.028290      -0.024237       0.053053       0.009847      -0.090309      -0.025033      -0.136672       0.179545      -0.139239       0.028450       0.110789              9.790701       6.011955       0.915002      -2.473074      11.536557      -2.395349      11.823590           0.000000
          129              N      10.054835       0.286557       1.194459      -0.420036      39.076073 0.56050125E+03  0.13749264E+05                                 9.437846                            7.519145       0.145703       2.054314                    0.998557      29.319067      80.381586       0.660103       0.378261      -1.113247      -0.060613       0.022409      -0.043022       0.077633      -0.016398      -0.001657      -0.050253      -0.062865       0.020019      -0.046622      -0.023468       0.070089             10.743391      15.985671       1.327962       2.636238       8.873926      -2.379481       7.370574          -0.000004
          130              N       8.161707       0.723983       0.134625      -0.183022      35.585664 0.48254229E+03  0.11403590E+05                                 8.921610                            7.011785       0.319669       2.127921                    0.999550      27.110209      72.987576       0.678339       0.382079      -1.110293       0.062542      -0.130416       0.098599       0.175048       0.059977      -0.021311      -0.031834      -0.056376      -0.026465      -0.061880      -0.024249       0.086129             10.265595      13.531238      -0.039766       3.798345       8.635447      -2.640304       8.630100          -0.000003
          131              N       7.982698      13.369186       0.875398      -0.329378      38.456457 0.54719124E+03  0.13366356E+05                                 9.421996                            7.497366       0.155994       2.073917                    0.996660      28.585731      78.666587       0.650913       0.385221      -1.106195       0.046014       0.120655      -0.056759       0.141055      -0.014509      -0.000781      -0.077148      -0.075232       0.025864      -0.062263      -0.037614       0.099878             10.754033      14.898549       1.690944       1.805468       9.410634      -2.688918       7.952916          -0.000005
          132              N       9.368069      12.073747       2.293670      -0.758038      32.935443 0.49718332E+03  0.11929588E+05                                 8.509133                            7.173395      -0.080067       1.973070                    0.996683      31.071632      86.446667       0.657708       0.388118      -1.097432      -0.018236       0.048283      -0.006508       0.052020       0.021958       0.046556      -0.127707      -0.060908      -0.138265      -0.151342       0.010091       0.141252              9.056735       9.859694      -0.346702       1.743733       9.663419      -3.092200       7.647092          -0.000001
          133              N       0.299216      12.091553      16.566928      -0.336873      40.400627 0.55187973E+03  0.13517424E+05                                 9.764900                            7.542651       0.138564       2.062547                    0.997024      28.893240      79.769956       0.646877       0.386576      -1.104590      -0.058286      -0.009513       0.123818       0.137181      -0.016223      -0.047670       0.060773      -0.012819       0.190694      -0.062314      -0.048769       0.111083             11.305983       7.041123       0.729044      -3.276732      15.023285      -1.498261      11.853543          -0.000002
          134              N      12.826618      12.365548       1.008676      -0.205977      35.480432 0.47901414E+03  0.11315430E+05                                 8.883246                            6.961568       0.343245       2.123488                    0.999713      27.652998      74.777287       0.683418       0.379400      -1.110678       0.036560      -0.109673      -0.124206       0.169682      -0.008210      -0.048807      -0.030803       0.012383       0.200436      -0.065569      -0.026882       0.092451             10.212106       6.525389      -1.716114      -2.706996      14.364996       0.996995       9.745932          -0.000003
          135              N      12.945784      10.170409       0.790584      -0.428581      43.813771 0.59286726E+03  0.14782699E+05                                10.279964                            7.794329       0.075273       2.030681                    0.997924      29.792279      82.969298       0.639262       0.384265      -1.106327      -0.006656       0.078438       0.027111       0.083257      -0.015492      -0.019156       0.032010       0.000119       0.159822      -0.043611      -0.026503       0.070114             12.103438       6.525422       0.130162      -2.413846      17.898740      -1.981602      11.886151          -0.000002
          136              N       0.830000      10.090212      15.417737      -0.750844      35.226665 0.51180704E+03  0.12409673E+05                                 8.979066                            7.307559      -0.233859       1.921952                    0.996336      31.585545      89.271106       0.645628       0.391264      -1.091700      -0.037774       0.028290       0.024237       0.053053      -0.009847      -0.090309       0.025033      -0.136672       0.179545      -0.139239       0.028450       0.110789              9.790705       6.011958      -0.915002      -2.473075      11.536562       2.395351      11.823595           0.000001
          137              N       2.954565       6.615093       9.608509      -0.420036      39.076072 0.56050124E+03  0.13749264E+05                                 9.437845                            7.519145       0.145703       2.054314                    0.998557      29.319067      80.381584       0.660103       0.378261      -1.113247       0.060613      -0.022409      -0.043022       0.077633      -0.016398       0.001657       0.050253      -0.062865       0.020019      -0.046622      -0.023467       0.070089             10.743390      15.985670       1.327962      -2.636238       8.873926       2.379481       7.370574          -0.000004
          138              N       4.847693       6.177667       8.548675      -0.183022      35.585666 0.48254232E+03  0.11403591E+05                                 8.921610                            7.011785       0.319669       2.127921                    0.999550      27.110210      72.987579       0.678339       0.382079      -1.110293      -0.062542       0.130417       0.098599       0.175048       0.059976       0.021311       0.031834      -0.056376      -0.026465      -0.061880      -0.024249       0.086129             10.265595      13.531238      -0.039766      -3.798345       8.635447       2.640304       8.630100          -0.000003
          139              N       5.026702       7.335764       9.289448      -0.329378      38.456451 0.54719114E+03  0.13366353E+05                                 9.421995                            7.497365       0.155994       2.073917                    0.996660      28.585728      78.666576       0.650913       0.385221      -1.106195      -0.046014      -0.120655      -0.056759       0.141055      -0.014509       0.000781       0.077148      -0.075232       0.025864      -0.062263      -0.037614       0.099878             10.754032      14.898546       1.690944      -1.805467       9.410634       2.688918       7.952915          -0.000005
          140              N       3.641331       8.631203      10.707720      -0.758038      32.935459 0.49718364E+03  0.11929598E+05                                 8.509136                            7.173397      -0.080067       1.973070                    0.996683      31.071633      86.446670       0.657708       0.388118      -1.097432       0.018236      -0.048283      -0.006508       0.052020       0.021958      -0.046556       0.127707      -0.060908      -0.138265      -0.151342       0.010091       0.141251              9.056737       9.859698      -0.346702      -1.743733       9.663420       3.092200       7.647094          -0.000001
          141              N      12.710184       8.613397       8.152878      -0.336873      40.400623 0.55187967E+03  0.13517422E+05                                 9.764900                            7.542651       0.138564       2.062547                    0.997024      28.893238      79.769949       0.646877       0.386576      -1.104590       0.058286       0.009513       0.123818       0.137181      -0.016223       0.047670      -0.060773      -0.012818       0.190694      -0.062314      -0.048769       0.111083             11.305983       7.041122       0.729044       3.276731      15.023283       1.498261      11.853542          -0.000002
          142              N       0.182782       8.339402       9.422726      -0.205977      35.480431 0.47901413E+03  0.11315429E+05                                 8.883246                            6.961568       0.343246       2.123489                    0.999713      27.652998      74.777285       0.683418       0.379400      -1.110678      -0.036560       0.109673      -0.124206       0.169682      -0.008210       0.048807       0.030803       0.012383       0.200436      -0.065569      -0.026882       0.092451             10.212105       6.525389      -1.716114       2.706996      14.364995      -0.996995       9.745932          -0.000003
          143              N       0.063616      10.534541       9.204634      -0.428581      43.813771 0.59286726E+03  0.14782699E+05                                10.279964                            7.794329       0.075273       2.030681                    0.997924      29.792279      82.969297       0.639262       0.384265      -1.106327       0.006655      -0.078438       0.027111       0.083257      -0.015492       0.019156      -0.032010       0.000119       0.159822      -0.043611      -0.026503       0.070114             12.103438       6.525422       0.130162       2.413846      17.898740       1.981602      11.886151          -0.000002
          144              N      12.179400      10.614738       7.003687      -0.750844      35.226658 0.51180694E+03  0.12409670E+05                                 8.979064                            7.307558      -0.233858       1.921952                    0.996336      31.585541      89.271092       0.645628       0.391264      -1.091700       0.037774      -0.028290       0.024237       0.053053      -0.009847       0.090309      -0.025033      -0.136672       0.179545      -0.139239       0.028450       0.110789              9.790703       6.011957      -0.915002       2.473075      11.536560      -2.395350      11.823593           0.000001
          145              N       9.459265       0.286557       9.608509      -0.420036      39.076075 0.56050130E+03  0.13749265E+05                                 9.437846                            7.519146       0.145703       2.054314                    0.998557      29.319068      80.381590       0.660103       0.378261      -1.113247       0.060613       0.022409      -0.043022       0.077633       0.016398       0.001657      -0.050253      -0.062865       0.020019      -0.046622      -0.023468       0.070089             10.743391      15.985672      -1.327962      -2.636239       8.873926      -2.379481       7.370575          -0.000004
          146              N      11.352393       0.723983       8.548675      -0.183022      35.585662 0.48254225E+03  0.11403589E+05                                 8.921609                            7.011784       0.319669       2.127921                    0.999550      27.110208      72.987570       0.678339       0.382079      -1.110293      -0.062542      -0.130417       0.098599       0.175048      -0.059977       0.021311      -0.031834      -0.056376      -0.026465      -0.061880      -0.024249       0.086129             10.265594      13.531237       0.039766      -3.798345       8.635446      -2.640304       8.630099          -0.000003
          147              N      11.531402      13.369186       9.289448      -0.329378      38.456454 0.54719119E+03  0.13366354E+05                                 9.421995                            7.497365       0.155994       2.073917                    0.996660      28.585729      78.666580       0.650913       0.385221      -1.106195      -0.046014       0.120655      -0.056759       0.141055       0.014509       0.000781      -0.077148      -0.075232       0.025865      -0.062263      -0.037614       0.099878             10.754032      14.898547      -1.690944      -1.805467       9.410634      -2.688918       7.952916          -0.000005
          148              N      10.146031      12.073747      10.707720      -0.758038      32.935454 0.49718355E+03  0.11929595E+05                                 8.509135                            7.173396      -0.080066       1.973070                    0.996683      31.071631      86.446660       0.657708       0.388118      -1.097432       0.018236       0.048282      -0.006508       0.052020      -0.021958      -0.046556      -0.127707      -0.060908      -0.138265      -0.151343       0.010091       0.141252              9.056736       9.859697       0.346702      -1.743733       9.663419      -3.092200       7.647093          -0.000001
          149              N       6.205484      12.091553       8.152878      -0.336873      40.400624 0.55187969E+03  0.13517423E+05                                 9.764900                            7.542650       0.138564       2.062547                    0.997024      28.893239      79.769951       0.646877       0.386576      -1.104590       0.058286      -0.009513       0.123818       0.137181       0.016223       0.047670       0.060773      -0.012818       0.190694      -0.062314      -0.048769       0.111083             11.305983       7.041123      -0.729044       3.276731      15.023283      -1.498261      11.853542          -0.000002
          150              N       6.687482      12.365548       9.422726      -0.205977      35.480436 0.47901420E+03  0.11315431E+05                                 8.883247                            6.961569       0.343246       2.123488                    0.999713      27.653000      74.777293       0.683418       0.379400      -1.110678      -0.036560      -0.109673      -0.124206       0.169682       0.008210       0.048807      -0.030803       0.012383       0.200436      -0.065569      -0.026882       0.092451             10.212106       6.525390       1.716114       2.706996      14.364997       0.996995       9.745933          -0.000003
          151              N       6.568316      10.170409       9.204634      -0.428581      43.813764 0.59286716E+03  0.14782696E+05                                10.279963                            7.794328       0.075273       2.030681                    0.997924      29.792276      82.969287       0.639262       0.384265      -1.106327       0.006656       0.078438       0.027111       0.083257       0.015492       0.019156       0.032010       0.000119       0.159822      -0.043611      -0.026503       0.070114             12.103437       6.525422      -0.130162       2.413846      17.898738      -1.981601      11.886150          -0.000002
          152              N       5.674700      10.090212       7.003687      -0.750844      35.226662 0.51180702E+03  0.12409673E+05                                 8.979065                            7.307559      -0.233858       1.921952                    0.996336      31.585541      89.271092       0.645628       0.391264      -1.091700       0.037774       0.028290       0.024237       0.053053       0.009847       0.090309       0.025033      -0.136672       0.179545      -0.139239       0.028450       0.110789              9.790704       6.011957       0.915002       2.473075      11.536561       2.395351      11.823594           0.000001
          153              N       3.550135       6.615093       1.194459      -0.420036      39.076081 0.56050141E+03  0.13749269E+05                                 9.437846                            7.519146       0.145703       2.054314                    0.998557      29.319072      80.381600       0.660103       0.378261      -1.113247      -0.060613      -0.022409      -0.043022       0.077633       0.016398      -0.001657       0.050253      -0.062865       0.020019      -0.046622      -0.023468       0.070089             10.743391      15.985672      -1.327962       2.636238       8.873927       2.379481       7.370575          -0.000004
          154              N       1.657007       6.177667       0.134625      -0.183022      35.585658 0.48254219E+03  0.11403588E+05                                 8.921609                            7.011784       0.319669       2.127921                    0.999550      27.110206      72.987566       0.678339       0.382079      -1.110293       0.062542       0.130416       0.098599       0.175048      -0.059977      -0.021311       0.031834      -0.056376      -0.026465      -0.061880      -0.024249       0.086129             10.265594      13.531237       0.039766       3.798345       8.635446       2.640304       8.630099          -0.000003
          155              N       1.477998       7.335764       0.875398      -0.329378      38.456454 0.54719119E+03  0.13366354E+05                                 9.421996                            7.497366       0.155994       2.073917                    0.996660      28.585729      78.666583       0.650913       0.385221      -1.106195       0.046014      -0.120655      -0.056759       0.141055       0.014509      -0.000781       0.077148      -0.075232       0.025864      -0.062263      -0.037614       0.099878             10.754033      14.898548      -1.690944       1.805468       9.410634       2.688918       7.952916          -0.000005
          156              N       2.863369       8.631203       2.293670      -0.758038      32.935461 0.49718369E+03  0.11929599E+05                                 8.509137                            7.173398      -0.080067       1.973070                    0.996683      31.071634      86.446678       0.657708       0.388118      -1.097432      -0.018236      -0.048283      -0.006508       0.052020      -0.021958       0.046556       0.127707      -0.060908      -0.138265      -0.151343       0.010091       0.141252              9.056738       9.859700       0.346702       1.743734       9.663421       3.092201       7.647094          -0.000001
          157              N       6.803916       8.613397      16.566928      -0.336872      40.400625 0.55187970E+03  0.13517423E+05                                 9.764900                            7.542651       0.138564       2.062547                    0.997024      28.893239      79.769953       0.646877       0.386576      -1.104590      -0.058286       0.009513       0.123818       0.137181       0.016223      -0.047670      -0.060773      -0.012818       0.190694      -0.062314      -0.048769       0.111083             11.305983       7.041123      -0.729044      -3.276731      15.023284       1.498261      11.853542          -0.000002
          158              N       6.321918       8.339402       1.008676      -0.205977      35.480435 0.47901419E+03  0.11315431E+05                                 8.883246                            6.961569       0.343245       2.123488                    0.999713      27.653000      74.777292       0.683418       0.379400      -1.110679       0.036560       0.109673      -0.124206       0.169682       0.008210      -0.048807       0.030803       0.012383       0.200436      -0.065569      -0.026882       0.092451             10.212106       6.525390       1.716114      -2.706996      14.364996      -0.996995       9.745932          -0.000004
          159              N       6.441084      10.534541       0.790584      -0.428581      43.813774 0.59286730E+03  0.14782701E+05                                10.279965                            7.794329       0.075273       2.030681                    0.997924      29.792280      82.969303       0.639262       0.384265      -1.106327      -0.006655      -0.078438       0.027111       0.083257       0.015492      -0.019156      -0.032010       0.000119       0.159822      -0.043611      -0.026503       0.070114             12.103438       6.525422      -0.130162      -2.413846      17.898741       1.981602      11.886152          -0.000002
          160              N       7.334700      10.614738      15.417737      -0.750844      35.226668 0.51180710E+03  0.12409675E+05                                 8.979067                            7.307560      -0.233859       1.921952                    0.996336      31.585546      89.271113       0.645628       0.391264      -1.091700      -0.037774      -0.028290       0.024237       0.053053       0.009847      -0.090309      -0.025033      -0.136672       0.179545      -0.139239       0.028450       0.110789              9.790706       6.011958       0.915002      -2.473075      11.536563      -2.395352      11.823596           0.000001
          161              N       2.954565      13.516743      15.633641      -0.420036      39.076077 0.56050132E+03  0.13749266E+05                                 9.437846                            7.519146       0.145703       2.054314                    0.998557      29.319069      80.381593       0.660103       0.378261      -1.113247       0.060613      -0.022409       0.043022       0.077633      -0.016398      -0.001657      -0.050253      -0.062865       0.020019      -0.046622      -0.023468       0.070089             10.743391      15.985672       1.327962       2.636238       8.873926      -2.379481       7.370575          -0.000004
          162              N       4.847693      13.079317      16.693475      -0.183022      35.585666 0.48254232E+03  0.11403591E+05                                 8.921611                            7.011785       0.319669       2.127921                    0.999550      27.110210      72.987580       0.678339       0.382079      -1.110293      -0.062542       0.130417      -0.098599       0.175048       0.059976      -0.021311      -0.031834      -0.056376      -0.026465      -0.061880      -0.024249       0.086129             10.265596      13.531239      -0.039766       3.798345       8.635448      -2.640304       8.630100          -0.000003
          163              N       5.026702       0.434114      15.952702      -0.329378      38.456451 0.54719114E+03  0.13366353E+05                                 9.421995                            7.497365       0.155993       2.073917                    0.996660      28.585728      78.666579       0.650913       0.385221      -1.106195      -0.046014      -0.120655       0.056759       0.141055      -0.014509      -0.000781      -0.077148      -0.075232       0.025864      -0.062263      -0.037614       0.099878             10.754032      14.898547       1.690944       1.805467       9.410634      -2.688918       7.952916          -0.000005
          164              N       3.641331       1.729553      14.534430      -0.758038      32.935460 0.49718366E+03  0.11929598E+05                                 8.509136                            7.173398      -0.080067       1.973070                    0.996683      31.071633      86.446674       0.657708       0.388118      -1.097432       0.018236      -0.048282       0.006508       0.052020       0.021958       0.046556      -0.127707      -0.060908      -0.138265      -0.151343       0.010091       0.141252              9.056738       9.859699      -0.346702       1.743734       9.663421      -3.092200       7.647094          -0.000001
          165              N      12.710184       1.711747       0.261172      -0.336873      40.400620 0.55187962E+03  0.13517421E+05                                 9.764899                            7.542650       0.138564       2.062547                    0.997024      28.893237      79.769945       0.646877       0.386576      -1.104590       0.058286       0.009513      -0.123818       0.137181      -0.016223      -0.047670       0.060773      -0.012818       0.190694      -0.062314      -0.048769       0.111083             11.305982       7.041122       0.729044      -3.276731      15.023282      -1.498261      11.853542          -0.000002
          166              N       0.182782       1.437752      15.819424      -0.205977      35.480436 0.47901420E+03  0.11315432E+05                                 8.883247                            6.961569       0.343245       2.123488                    0.999713      27.653000      74.777294       0.683418       0.379400      -1.110678      -0.036560       0.109673       0.124206       0.169682      -0.008210      -0.048807      -0.030803       0.012383       0.200436      -0.065569      -0.026882       0.092451             10.212107       6.525390      -1.716114      -2.706996      14.364997       0.996995       9.745933          -0.000004
          167              N       0.063616       3.632891      16.037516      -0.428581      43.813767 0.59286719E+03  0.14782697E+05                                10.279963                            7.794328       0.075273       2.030681                    0.997924      29.792277      82.969290       0.639262       0.384265      -1.106327       0.006656      -0.078438      -0.027111       0.083257      -0.015492      -0.019156       0.032010       0.000119       0.159822      -0.043611      -0.026503       0.070114             12.103437       6.525422       0.130162      -2.413846      17.898739      -1.981601      11.886150          -0.000001
          168              N      12.179400       3.713088       1.410363      -0.750844      35.226653 0.51180685E+03  0.12409667E+05                                 8.979063                            7.307557      -0.233858       1.921952                    0.996336      31.585537      89.271077       0.645628       0.391264      -1.091700       0.037774      -0.028290      -0.024237       0.053053      -0.009847      -0.090309       0.025033      -0.136672       0.179545      -0.139239       0.028450       0.110789              9.790702       6.011956      -0.915002      -2.473074      11.536559       2.395350      11.823592           0.000000
          169              N      10.054835       7.188207       7.219591      -0.420036      39.076074 0.56050127E+03  0.13749265E+05                                 9.437845                            7.519145       0.145703       2.054314                    0.998557      29.319068      80.381586       0.660103       0.378261      -1.113247      -0.060613       0.022409       0.043022       0.077633      -0.016398       0.001657       0.050253      -0.062865       0.020019      -0.046622      -0.023468       0.070089             10.743390      15.985671       1.327962      -2.636238       8.873926       2.379481       7.370574          -0.000004
          170              N       8.161707       7.625633       8.279425      -0.183022      35.585665 0.48254231E+03  0.11403591E+05                                 8.921610                            7.011785       0.319669       2.127921                    0.999550      27.110210      72.987576       0.678339       0.382079      -1.110293       0.062542      -0.130417      -0.098599       0.175048       0.059977       0.021311       0.031834      -0.056376      -0.026465      -0.061880      -0.024249       0.086129             10.265595      13.531237      -0.039766      -3.798345       8.635447       2.640304       8.630100          -0.000003
          171              N       7.982698       6.467536       7.538652      -0.329378      38.456457 0.54719124E+03  0.13366356E+05                                 9.421996                            7.497366       0.155994       2.073917                    0.996660      28.585731      78.666587       0.650913       0.385221      -1.106195       0.046014       0.120655       0.056759       0.141055      -0.014509       0.000781       0.077148      -0.075232       0.025864      -0.062263      -0.037614       0.099878             10.754033      14.898549       1.690944      -1.805468       9.410634       2.688918       7.952916          -0.000005
          172              N       9.368069       5.172097       6.120380      -0.758038      32.935444 0.49718333E+03  0.11929589E+05                                 8.509134                            7.173395      -0.080067       1.973070                    0.996683      31.071632      86.446669       0.657708       0.388118      -1.097432      -0.018236       0.048282       0.006508       0.052020       0.021958      -0.046556       0.127707      -0.060908      -0.138265      -0.151342       0.010091       0.141252              9.056735       9.859694      -0.346702      -1.743733       9.663419       3.092200       7.647092          -0.000001
          173              N       0.299216       5.189903       8.675222      -0.336872      40.400621 0.55187964E+03  0.13517421E+05                                 9.764900                            7.542650       0.138564       2.062547                    0.997024      28.893237      79.769948       0.646877       0.386576      -1.104590      -0.058286      -0.009513      -0.123818       0.137181      -0.016223       0.047670      -0.060773      -0.012818       0.190694      -0.062314      -0.048769       0.111083             11.305983       7.041122       0.729044       3.276731      15.023283       1.498261      11.853542          -0.000002
          174              N      12.826618       5.463898       7.405374      -0.205977      35.480436 0.47901420E+03  0.11315432E+05                                 8.883247                            6.961569       0.343245       2.123488                    0.999713      27.653000      74.777293       0.683418       0.379400      -1.110678       0.036560      -0.109673       0.124206       0.169682      -0.008210       0.048807       0.030803       0.012383       0.200436      -0.065569      -0.026882       0.092451             10.212106       6.525390      -1.716114       2.706996      14.364997      -0.996995       9.745933          -0.000003
          175              N      12.945784       3.268759       7.623466      -0.428581      43.813769 0.59286722E+03  0.14782698E+05                                10.279964                            7.794329       0.075273       2.030681                    0.997924      29.792278      82.969295       0.639262       0.384265      -1.106327      -0.006656       0.078438      -0.027111       0.083257      -0.015492       0.019156      -0.032010       0.000119       0.159822      -0.043611      -0.026503       0.070114             12.103438       6.525422       0.130162       2.413846      17.898739       1.981602      11.886151          -0.000002
          176              N       0.830000       3.188562       9.824413      -0.750843      35.226658 0.51180691E+03  0.12409670E+05                                 8.979065                            7.307558      -0.233858       1.921952                    0.996336      31.585540      89.271091       0.645628       0.391264      -1.091700      -0.037774       0.028290      -0.024237       0.053053      -0.009847       0.090309      -0.025033      -0.136672       0.179545      -0.139239       0.028450       0.110789              9.790704       6.011957      -0.915002       2.473075      11.536560      -2.395351      11.823594           0.000001
          177              O       6.195076      12.300259       5.349821      -0.489993      35.322958 0.45893219E+03  0.10591875E+05                                 8.498183                            6.579088       0.203082       2.133520                    0.997435      26.243088      67.328061       0.750357       0.353683      -1.144610       0.004496       0.008909      -0.030531       0.032121       0.050092      -0.019579       0.013443       0.049803       0.186967      -0.090216       0.022697       0.067518              9.907322       5.155781      -0.502311      -0.964047       6.446229      -0.813887      18.119956          -0.000002
          178              O       5.133509       0.833581       4.683597      -0.532598      37.364505 0.50815898E+03  0.11995840E+05                                 8.804855                            6.937431       0.438255       2.201468                    0.997494      26.800633      68.885327       0.730543       0.355164      -1.146727       0.012671      -0.016968      -0.035747       0.041549       0.045631      -0.029711       0.061747       0.086419       0.104008      -0.112120       0.045198       0.066922             10.117455       6.791877      -1.620112      -2.977173       8.407091       4.345087      15.153398          -0.000007
          179              O       6.474778      11.813002       3.219889      -0.496777      35.752906 0.47946600E+03  0.11171419E+05                                 8.564824                            6.729497       0.307654       2.166394                    0.997780      26.310740      67.504392       0.742193       0.354192      -1.145849      -0.008397       0.021343       0.025364       0.034196       0.047546      -0.022364       0.050656       0.052310       0.131290      -0.097587       0.031332       0.066255              9.961286       6.105381      -1.360351      -2.501126       8.733439       4.394591      15.045037          -0.000003
          180              O       5.440531       0.338457       2.516306      -0.524177      34.709204 0.49306982E+03  0.11577421E+05                                 8.375638                            6.837430       0.398262       2.182651                    0.997869      26.920929      69.501667       0.733659       0.355557      -1.143918       0.006236       0.007066       0.041512       0.042568       0.038251      -0.015737       0.018207       0.038279       0.169495      -0.075309       0.014224       0.061085              9.436581       5.388729      -0.529177      -0.560325       6.878572      -0.616480      16.042441          -0.000002
          181              O       6.814324       8.404691      13.763871      -0.489993      35.322962 0.45893225E+03  0.10591877E+05                                 8.498183                            6.579088       0.203081       2.133520                    0.997435      26.243090      67.328067       0.750357       0.353683      -1.144610      -0.004496      -0.008909      -0.030531       0.032121       0.050092       0.019579      -0.013443       0.049803       0.186967      -0.090216       0.022697       0.067518              9.907323       5.155781      -0.502311       0.964047       6.446229       0.813888      18.119957          -0.000002
          182              O       7.875891       6.068069      13.097647      -0.532598      37.364489 0.50815873E+03  0.11995833E+05                                 8.804853                            6.937430       0.438255       2.201468                    0.997494      26.800627      68.885307       0.730543       0.355164      -1.146727      -0.012671       0.016967      -0.035747       0.041549       0.045631       0.029711      -0.061747       0.086419       0.104008      -0.112120       0.045198       0.066922             10.117452       6.791875      -1.620111       2.977172       8.407089      -4.345086      15.153393          -0.000007
          183              O       6.534622       8.891948      11.633939      -0.496778      35.752918 0.47946619E+03  0.11171424E+05                                 8.564826                            6.729499       0.307654       2.166394                    0.997780      26.310745      67.504410       0.742193       0.354192      -1.145849       0.008397      -0.021343       0.025364       0.034196       0.047546       0.022364      -0.050656       0.052310       0.131290      -0.097587       0.031333       0.066255              9.961288       6.105383      -1.360352       2.501127       8.733441      -4.394592      15.045042          -0.000003
          184              O       7.568869       6.563193      10.930356      -0.524177      34.709199 0.49306976E+03  0.11577420E+05                                 8.375637                            6.837430       0.398263       2.182651                    0.997869      26.920928      69.501662       0.733659       0.355557      -1.143918      -0.006236      -0.007065       0.041512       0.042568       0.038251       0.015737      -0.018207       0.038279       0.169495      -0.075310       0.014224       0.061085              9.436580       5.388729      -0.529177       0.560325       6.878572       0.616480      16.042439          -0.000002
          185              O      12.699776       1.503041       3.064229      -0.489993      35.322958 0.45893219E+03  0.10591875E+05                                 8.498183                            6.579088       0.203081       2.133520                    0.997435      26.243088      67.328061       0.750357       0.353683      -1.144610       0.004496      -0.008909       0.030531       0.032121      -0.050092       0.019579       0.013443       0.049803       0.186967      -0.090216       0.022697       0.067518              9.907322       5.155781       0.502311       0.964047       6.446229      -0.813888      18.119956          -0.000002
          186              O      11.638209      12.969719       3.730453      -0.532598      37.364503 0.50815895E+03  0.11995839E+05                                 8.804856                            6.937431       0.438254       2.201468                    0.997494      26.800631      68.885323       0.730543       0.355164      -1.146726       0.012671       0.016968       0.035747       0.041549      -0.045631       0.029711       0.061747       0.086419       0.104008      -0.112120       0.045198       0.066922             10.117456       6.791877       1.620112       2.977174       8.407091       4.345087      15.153399          -0.000007
          187              O      -0.029922       1.990298       5.194161      -0.496777      35.752911 0.47946607E+03  0.11171421E+05                                 8.564825                            6.729498       0.307655       2.166394                    0.997780      26.310741      67.504398       0.742193       0.354192      -1.145849      -0.008397      -0.021343      -0.025364       0.034196      -0.047546       0.022364       0.050656       0.052310       0.131290      -0.097587       0.031333       0.066254              9.961287       6.105382       1.360352       2.501127       8.733440       4.394592      15.045039          -0.000003
          188              O      11.945231      13.464843       5.897744      -0.524177      34.709211 0.49306994E+03  0.11577425E+05                                 8.375639                            6.837431       0.398262       2.182651                    0.997869      26.920931      69.501676       0.733658       0.355557      -1.143918       0.006236      -0.007066      -0.041512       0.042568      -0.038251       0.015737       0.018207       0.038279       0.169495      -0.075310       0.014224       0.061085              9.436582       5.388730       0.529177       0.560325       6.878573      -0.616480      16.042444          -0.000002
          189              O       0.309624       5.398609      11.478279      -0.489993      35.322960 0.45893223E+03  0.10591876E+05                                 8.498183                            6.579088       0.203081       2.133520                    0.997435      26.243088      67.328063       0.750356       0.353683      -1.144610      -0.004496       0.008909       0.030531       0.032121      -0.050092      -0.019579      -0.013443       0.049803       0.186967      -0.090216       0.022697       0.067518              9.907323       5.155781       0.502311      -0.964047       6.446229       0.813888      18.119958          -0.000002
          190              O       1.371191       7.735231      12.144503      -0.532598      37.364501 0.50815892E+03  0.11995838E+05                                 8.804855                            6.937431       0.438254       2.201468                    0.997494      26.800632      68.885323       0.730543       0.355164      -1.146727      -0.012672      -0.016968       0.035747       0.041549      -0.045631      -0.029711      -0.061747       0.086419       0.104008      -0.112120       0.045198       0.066922             10.117455       6.791876       1.620112      -2.977173       8.407091      -4.345086      15.153397          -0.000007
          191              O       0.029922       4.911352      13.608211      -0.496777      35.752909 0.47946604E+03  0.11171420E+05                                 8.564825                            6.729498       0.307654       2.166394                    0.997780      26.310740      67.504395       0.742193       0.354192      -1.145849       0.008397       0.021343      -0.025364       0.034196      -0.047546      -0.022364      -0.050656       0.052310       0.131290      -0.097587       0.031333       0.066255              9.961287       6.105382       1.360352      -2.501127       8.733440      -4.394591      15.045039          -0.000003
          192              O       1.064169       7.240107      14.311794      -0.524177      34.709207 0.49306988E+03  0.11577423E+05                                 8.375638                            6.837431       0.398262       2.182651                    0.997869      26.920931      69.501673       0.733659       0.355557      -1.143918      -0.006236       0.007065      -0.041512       0.042568      -0.038251      -0.015737      -0.018207       0.038279       0.169495      -0.075310       0.014224       0.061085              9.436581       5.388729       0.529177      -0.560325       6.878573       0.616481      16.042442          -0.000002
          193              O       6.814324       1.503041      11.478279      -0.489993      35.322966 0.45893231E+03  0.10591879E+05                                 8.498184                            6.579088       0.203081       2.133520                    0.997435      26.243091      67.328071       0.750357       0.353683      -1.144610      -0.004496      -0.008909       0.030531       0.032121       0.050092      -0.019579       0.013443       0.049803       0.186967      -0.090216       0.022697       0.067518              9.907323       5.155781      -0.502311      -0.964047       6.446230      -0.813888      18.119959          -0.000002
          194              O       7.875891      12.969719      12.144503      -0.532598      37.364510 0.50815906E+03  0.11995842E+05                                 8.804857                            6.937432       0.438254       2.201468                    0.997494      26.800634      68.885333       0.730543       0.355164      -1.146726      -0.012671       0.016968       0.035747       0.041549       0.045631      -0.029711       0.061747       0.086419       0.104008      -0.112120       0.045198       0.066922             10.117457       6.791877      -1.620112      -2.977174       8.407092       4.345087      15.153400          -0.000007
          195              O       6.534622       1.990298      13.608211      -0.496777      35.752911 0.47946607E+03  0.11171421E+05                                 8.564825                            6.729498       0.307654       2.166394                    0.997780      26.310741      67.504399       0.742193       0.354192      -1.145849       0.008397      -0.021343      -0.025364       0.034196       0.047546      -0.022364       0.050656       0.052310       0.131290      -0.097587       0.031333       0.066254              9.961287       6.105382      -1.360352      -2.501127       8.733440       4.394592      15.045040          -0.000003
          196              O       7.568869      13.464843      14.311794      -0.524177      34.709216 0.49307003E+03  0.11577428E+05                                 8.375640                            6.837432       0.398262       2.182651                    0.997869      26.920933      69.501683       0.733658       0.355557      -1.143918      -0.006236      -0.007065      -0.041512       0.042568       0.038251      -0.015737       0.018207       0.038279       0.169495      -0.075310       0.014224       0.061085              9.436583       5.388730      -0.529177      -0.560325       6.878574      -0.616481      16.042446          -0.000002
          197              O       6.195076       5.398609       3.064229      -0.489993      35.322951 0.45893209E+03  0.10591872E+05                                 8.498181                            6.579087       0.203082       2.133520                    0.997435      26.243086      67.328052       0.750357       0.353683      -1.144610       0.004496       0.008909       0.030531       0.032121       0.050092       0.019579      -0.013443       0.049803       0.186967      -0.090216       0.022697       0.067518              9.907320       5.155780      -0.502311       0.964046       6.446228       0.813887      18.119952          -0.000002
          198              O       5.133509       7.735231       3.730453      -0.532598      37.364509 0.50815905E+03  0.11995842E+05                                 8.804856                            6.937432       0.438255       2.201468                    0.997494      26.800634      68.885332       0.730543       0.355164      -1.146727       0.012671      -0.016968       0.035747       0.041549       0.045631       0.029711      -0.061747       0.086419       0.104008      -0.112120       0.045198       0.066922             10.117457       6.791877      -1.620112       2.977174       8.407092      -4.345088      15.153400          -0.000007
          199              O       6.474778       4.911352       5.194161      -0.496777      35.752903 0.47946596E+03  0.11171418E+05                                 8.564824                            6.729497       0.307655       2.166394                    0.997780      26.310739      67.504390       0.742193       0.354192      -1.145849      -0.008397       0.021343      -0.025364       0.034196       0.047546       0.022364      -0.050656       0.052310       0.131290      -0.097587       0.031332       0.066255              9.961285       6.105381      -1.360351       2.501126       8.733439      -4.394591      15.045036          -0.000003
          200              O       5.440531       7.240107       5.897744      -0.524177      34.709214 0.49306999E+03  0.11577427E+05                                 8.375639                            6.837432       0.398262       2.182651                    0.997869      26.920933      69.501681       0.733659       0.355557      -1.143918       0.006236       0.007066      -0.041512       0.042568       0.038251       0.015737      -0.018207       0.038279       0.169495      -0.075310       0.014224       0.061085              9.436583       5.388730      -0.529177       0.560325       6.878574       0.616480      16.042445          -0.000002
          201              O       0.309624      12.300259      13.763871      -0.489993      35.322958 0.45893219E+03  0.10591875E+05                                 8.498182                            6.579087       0.203081       2.133520                    0.997435      26.243089      67.328062       0.750357       0.353683      -1.144610      -0.004496       0.008909      -0.030531       0.032121      -0.050092       0.019579       0.013443       0.049803       0.186967      -0.090216       0.022697       0.067518              9.907321       5.155780       0.502311       0.964047       6.446229      -0.813888      18.119955          -0.000002
          202              O       1.371191       0.833581      13.097647      -0.532598      37.364510 0.50815905E+03  0.11995842E+05                                 8.804857                            6.937432       0.438254       2.201468                    0.997494      26.800633      68.885331       0.730543       0.355164      -1.146726      -0.012672      -0.016967      -0.035747       0.041549      -0.045631       0.029711       0.061747       0.086419       0.104008      -0.112120       0.045198       0.066922             10.117457       6.791878       1.620112       2.977174       8.407092       4.345088      15.153401          -0.000007
          203              O       0.029922      11.813002      11.633939      -0.496777      35.752899 0.47946589E+03  0.11171416E+05                                 8.564823                            6.729497       0.307655       2.166394                    0.997780      26.310738      67.504385       0.742193       0.354192      -1.145849       0.008397       0.021343       0.025364       0.034196      -0.047546       0.022364       0.050656       0.052310       0.131290      -0.097587       0.031332       0.066254              9.961284       6.105381       1.360351       2.501126       8.733438       4.394590      15.045035          -0.000003
          204              O       1.064169       0.338457      10.930356      -0.524177      34.709218 0.49307006E+03  0.11577428E+05                                 8.375640                            6.837432       0.398262       2.182651                    0.997869      26.920934      69.501686       0.733658       0.355557      -1.143918      -0.006236       0.007065       0.041512       0.042568      -0.038251       0.015737       0.018207       0.038278       0.169495      -0.075310       0.014224       0.061085              9.436584       5.388731       0.529177       0.560326       6.878574      -0.616480      16.042447          -0.000002
          205              O      12.699776       8.404691       5.349821      -0.489993      35.322956 0.45893217E+03  0.10591875E+05                                 8.498182                            6.579087       0.203081       2.133520                    0.997435      26.243088      67.328059       0.750357       0.353683      -1.144610       0.004496      -0.008909      -0.030531       0.032121      -0.050092      -0.019579      -0.013443       0.049803       0.186967      -0.090216       0.022697       0.067518              9.907321       5.155780       0.502311      -0.964047       6.446229       0.813888      18.119955          -0.000002
          206              O      11.638209       6.068069       4.683597      -0.532598      37.364511 0.50815907E+03  0.11995843E+05                                 8.804857                            6.937432       0.438254       2.201468                    0.997494      26.800634      68.885334       0.730543       0.355164      -1.146726       0.012672       0.016967      -0.035747       0.041549      -0.045631      -0.029711      -0.061747       0.086419       0.104008      -0.112120       0.045198       0.066922             10.117457       6.791878       1.620112      -2.977174       8.407093      -4.345088      15.153401          -0.000007
          207              O      -0.029922       8.891948       3.219889      -0.496777      35.752913 0.47946611E+03  0.11171422E+05                                 8.564825                            6.729498       0.307654       2.166394                    0.997780      26.310742      67.504402       0.742193       0.354192      -1.145849      -0.008397      -0.021343       0.025364       0.034196      -0.047546      -0.022364      -0.050656       0.052310       0.131290      -0.097587       0.031333       0.066255              9.961288       6.105383       1.360352      -2.501127       8.733440      -4.394592      15.045040          -0.000003
          208              O      11.945231       6.563193       2.516306      -0.524177      34.709215 0.49307001E+03  0.11577427E+05                                 8.375640                            6.837432       0.398262       2.182651                    0.997869      26.920933      69.501682       0.733658       0.355557      -1.143918       0.006236      -0.007066       0.041512       0.042568      -0.038251      -0.015737      -0.018207       0.038278       0.169495      -0.075310       0.014224       0.061085              9.436583       5.388730       0.529177      -0.560325       6.878574       0.616480      16.042445          -0.000002

******************************************************
Auxiliary information for the entire system
The total spin magnetic moment of the unit cell is   -0.000176
The total net atomic charge of the unit cell is   -0.000006
Accuracy of reproducing the electrostatic potential in the unit cell:
  The inner radius (bohr) =    5.0000
  The outer radius (bohr) =   12.0000
  Valid grid points have density less than (e/(bohr^3)) =    0.0001
  The number of valid grid points were=        54024
  The rms potential error without charges in kcal/mol is=      4.94188
  The rms potential error with partial charges in kcal/mol is=      1.16931
  The RRMSE value at monopole order=      0.23661
  The rms potential error with partial charges and cloud penetration in kcal/mol is=      1.17635
  The RRMSE value at monopole order with cloud penetration is=      0.23804
  The rms potential error with partial charges and atomic dipoles in kcal/mol is=      1.32611
  The RRMSE value at dipole order=      0.26834
  The rms potential error with partial charges, atomic dipoles and cloud penetration in kcal/mol is=      1.33374
  The RRMSE value at dipole order with cloud penetration=      0.26988

******************************************************
The electron densities and ab initio electrostatic potential were computed in VASP using the PBE functional and
projector augmented wave method. See the main text of the journal article for a description of computational details.
The atomic charges, dipoles, and quadrupoles were computed with the DDEC6 method as described in
(a) T. A. Manz and N. Gabaldon Limas, RSC Adv. 6 (2016) 47771-47801 DOI: 10.1039/c6ra04656h
(b) N. Gabaldon Limas and T. A. Manz, RSC Adv. 8 (2018) 2678-2707 DOI: 10.1039/c7ra11829e.
For each atom in the material, the electron cloud parameters were fit to the spherically averaged atom-in-material
electron density using radial positions for which this density was between 10^-4 and 10^-2 electrons per cubic bohr.
The polarizabilities, dispersion coefficients, and quantum Drude oscillator (QDO) parameters were fit using the MCLF method.
The magnetic structure of the system was optimized in VASP from the default ferromagnetic initial guess using spin polarization.
The atomic spin moments (ASMs) were computed on this optimized magnetic structure using the DDEC6 partition as inputs
to the method of T. A. Manz and D. S. Sholl, J. Chem. Theory Comput. 7 (2011) 4146-4164 DOI: 10.1021/ct200539n.
The RMSE and RRMSE were computed using a uniform grid with Ewald summation.
