# Supplementary material for: A collection of forcefield precursors for metal–organic frameworks
Source: RSC Adv. 2019 Nov 13;9(63):36492–507. doi: 10.1039/c9ra07327b (PMC9075174; doi:10.1039/c9ra07327b)
Supplement: RA-009-C9RA07327B-s5966 [file RA-009-C9RA07327B-s5966.xyz]

  244
jmolscript: load "" {1 1 1} spacegroup "x,y,z" unitcell [{     22.426100     0.000000     0.000000 }, {    -10.660542    19.730251     0.000000 }, {    -10.660542    -7.016129    18.440627 }]
Cu   -11.343923    12.458822    18.070339     0.815257
Cu     1.062628     7.045149    10.218320     0.794856
Cu   -16.353698    15.446290    10.218320     0.794870
Cu   -16.353698     4.057682    18.070339     0.815287
Cu    -4.967386     8.656440     0.370288     0.815285
Cu    -4.967386    -2.732168     8.222307     0.794871
Cu     0.042388     5.668973     8.222307     0.794857
Cu    12.448939     0.255300     0.370288     0.815256
H     -7.246706    13.185017    14.962725     0.095937
H     -6.464442    13.518261    12.790419     0.140038
H    -11.009539    13.968528    14.070198     0.120080
H      3.004394     2.717807     8.102812     0.096067
H      4.563185     0.988552     8.250337     0.140134
H      3.479516     3.894813    11.838883     0.120201
H      7.381182    13.946384     5.421544     0.096094
H      7.459866    12.217128     3.857779     0.140148
H      4.903148    12.067415     7.850175     0.120252
H    -11.623494     1.956440    17.643992     0.095921
H     -9.361123     2.289685    17.182976     0.140009
H    -12.433171     5.795926    18.058906     0.120039
H     -6.276166    12.606315     3.477902     0.095941
H     -6.354850    13.452941     5.650208     0.140028
H     -3.798132     9.668261     4.370429     0.120085
H     12.728510    -3.080895    10.337815     0.096073
H     10.466139    -2.531510    10.190290     0.140129
H     13.538187    -2.103358     6.601744     0.120206
H     -1.899378     6.107392    13.019083     0.096082
H     -3.458169     5.354582    14.582848     0.140152
H     -2.374500     3.034067    10.590452     0.120243
H      8.351722     3.418029     0.796635     0.095924
H      7.569458     5.566849     1.257651     0.140020
H     12.114555     4.530836     0.381721     0.120039
H      8.351722    -0.470895     3.477902     0.095938
H      7.569458    -0.804139     5.650208     0.140038
H     12.114555    -1.254406     4.370429     0.120080
H     -1.899378     9.996315    10.337815     0.096068
H     -3.458169    11.725570    10.190290     0.140135
H     -2.374500     8.819309     6.601744     0.120201
H     -6.276166    -1.232262    13.019083     0.096093
H     -6.354850     0.496994    14.582848     0.140147
H     -3.798132     0.646707    10.590452     0.120252
H     12.728510    10.757682     0.796635     0.095921
H     10.466139    10.424437     1.257651     0.140009
H     13.538187     6.918196     0.381721     0.120039
H      7.381182     0.107807    14.962725     0.095942
H      7.459866    -0.738819    12.790419     0.140028
H      4.903148     3.045861    14.070198     0.120085
H    -11.623494    15.795017     8.102812     0.096073
H     -9.361123    15.245632     8.250337     0.140128
H    -12.433171    14.817480    11.838883     0.120206
H      3.004394     6.606730     5.421544     0.096082
H      4.563185     7.359540     3.857779     0.140153
H      3.479516     9.680055     7.850175     0.120243
H     -7.246706     9.296093    17.643992     0.095924
H     -6.464442     7.147273    17.182976     0.140020
H    -11.009539     8.183286    18.058906     0.120040
H      3.999154    -3.492122    10.428175     0.138464
H      4.973342    -1.858457    10.428175     0.138468
H      4.973342    10.407433     1.971303     0.138464
H      3.999154    10.988368     0.444419     0.138469
H     -3.868326    14.572579     8.012452     0.138468
H     -2.894138    16.206244     8.012452     0.138464
H     -3.868326     2.306689    16.469324     0.138463
H     -2.894138     1.725754    17.996208     0.138469
H     -7.068517    12.380707     9.220314     0.157770
H      8.173533     0.333415     9.220314     0.157771
H      8.173533     8.499085     3.590390     0.157770
H     -7.068517     4.215037    14.850237     0.157770
C     -9.322968    13.248967    16.225908     0.599985
C     -9.186447    13.523289    14.815200    -0.036335
C     -7.897615    13.426066    14.313615    -0.098439
C     -7.380506    13.612515    13.030147    -0.209948
C     -8.402083    13.962267    12.152373     0.150353
C     -9.745114    14.102510    12.504589    -0.017648
C    -10.094651    13.877650    13.826782    -0.106030
C      2.031742     4.471976     9.476638     0.597780
C      3.029502     3.521263     9.906305    -0.034465
C      3.433564     2.608985     8.943704    -0.098753
C      4.357761     1.563061     8.980585    -0.209665
C      4.931594     1.480305    10.245612     0.150344
C      4.628638     2.321593    11.317013    -0.017446
C      3.686117     3.316929    11.112322    -0.106770
C      6.337936    14.488245     7.549593     0.597737
C      6.161493    13.258824     6.813812    -0.034349
C      6.859694    13.176806     5.618859    -0.098782
C      6.941477    12.170524     4.654414    -0.209622
C      6.148153    11.089639     5.026915     0.150325
C      5.386340    11.022365     6.194207    -0.017350
C      5.418007    12.110774     7.051696    -0.106823
C    -13.629163     3.232699    18.152953     0.599989
C    -12.318439     3.785728    17.907693    -0.036370
C    -11.323745     2.858244    17.638460    -0.098478
C     -9.964223     3.005052    17.356318    -0.209980
C     -9.618641     4.352934    17.371071     0.150371
C    -10.502816     5.401737    17.627395    -0.017671
C    -11.826541     5.083804    17.887408    -0.106087
C     -5.232920    10.810049     2.214719     0.599954
C     -5.056477    11.060552     3.625427    -0.036261
C     -5.754678    12.148234     4.127012    -0.098497
C     -5.836461    12.691803     5.410480    -0.209929
C     -5.043137    11.959285     6.288254     0.150338
C     -4.281324    10.844368     5.936038    -0.017578
C     -4.312991    10.429968     4.613845    -0.106124
C     14.734179    -3.102748     8.963989     0.597771
C     13.423455    -2.676860     8.534322    -0.034455
C     12.428761    -2.755041     9.496923    -0.098765
C     11.069239    -2.439135     9.460042    -0.209673
C     10.723657    -1.973613     8.195015     0.150357
C     11.607832    -1.840227     7.123614    -0.017441
C     12.931557    -2.196302     7.328305    -0.106788
C     -0.926726     5.447149    10.891034     0.597777
C     -1.924486     4.707491    11.626815    -0.034426
C     -2.328548     5.282765    12.821768    -0.098721
C     -3.252745     4.876361    13.786213    -0.209635
C     -3.826578     3.664591    13.413712     0.150346
C     -3.523622     2.962385    12.246420    -0.017423
C     -2.581101     3.507640    11.388931    -0.106723
C     10.427984     2.260152     0.287674     0.599987
C     10.291463     3.676201     0.532934    -0.036373
C      9.002631     4.110429     0.802167    -0.098471
C      8.485522     5.376307     1.084309    -0.209978
C      9.507099     6.321080     1.069556     0.150352
C     10.850130     6.041757     0.813232    -0.017670
C     11.199667     4.726025     0.553219    -0.106077
C     10.427984    -0.534845     2.214719     0.599985
C     10.291463    -0.809167     3.625427    -0.036335
C      9.002631    -0.711944     4.127012    -0.098439
C      8.485522    -0.898393     5.410480    -0.209947
C      9.507099    -1.248145     6.288254     0.150353
C     10.850130    -1.388388     5.936038    -0.017648
C     11.199667    -1.163528     4.613845    -0.106030
C     -0.926726     8.242146     8.963989     0.597780
C     -1.924486     9.192859     8.534322    -0.034465
C     -2.328548    10.105137     9.496923    -0.098753
C     -3.252745    11.151061     9.460042    -0.209665
C     -3.826578    11.233817     8.195015     0.150344
C     -3.523622    10.392529     7.123614    -0.017445
C     -2.581101     9.397193     7.328305    -0.106770
C     -5.232920    -1.774123    10.891034     0.597737
C     -5.056477    -0.544702    11.626815    -0.034349
C     -5.754678    -0.462684    12.821768    -0.098781
C     -5.836461     0.543598    13.786213    -0.209622
C     -5.043137     1.624483    13.413712     0.150324
C     -4.281324     1.691757    12.246420    -0.017350
C     -4.312991     0.603348    11.388931    -0.106823
C     14.734179     9.481423     0.287674     0.599989
C     13.423455     8.928394     0.532934    -0.036370
C     12.428761     9.855878     0.802167    -0.098478
C     11.069239     9.709070     1.084309    -0.209980
C     10.723657     8.361188     1.069556     0.150371
C     11.607832     7.312385     0.813232    -0.017671
C     12.931557     7.630318     0.553219    -0.106086
C      6.337936     1.904073    16.225908     0.599954
C      6.161493     1.653570    14.815200    -0.036261
C      6.859694     0.565888    14.313615    -0.098497
C      6.941477     0.022319    13.030147    -0.209929
C      6.148153     0.754837    12.152373     0.150338
C      5.386340     1.869754    12.504589    -0.017578
C      5.418007     2.284154    13.826782    -0.106124
C    -13.629163    15.816870     9.476638     0.597771
C    -12.318439    15.390982     9.906305    -0.034455
C    -11.323745    15.469163     8.943704    -0.098765
C     -9.964223    15.153257     8.980585    -0.209673
C     -9.618641    14.687735    10.245612     0.150357
C    -10.502816    14.554349    11.317013    -0.017442
C    -11.826541    14.910424    11.112322    -0.106788
C      2.031742     7.266973     7.549593     0.597777
C      3.029502     8.006631     6.813812    -0.034426
C      3.433564     7.431357     5.618859    -0.098720
C      4.357761     7.837761     4.654414    -0.209634
C      4.931594     9.049531     5.026915     0.150346
C      4.628638     9.751737     6.194207    -0.017423
C      3.686117     9.206482     7.051696    -0.106722
C     -9.322968    10.453970    18.152953     0.599987
C     -9.186447     9.037921    17.907693    -0.036373
C     -7.897615     8.603693    17.638460    -0.098471
C     -7.380506     7.337815    17.356318    -0.209978
C     -8.402083     6.393042    17.371071     0.150352
C     -9.745114     6.672365    17.627395    -0.017670
C    -10.094651     7.988097    17.887408    -0.106077
C     -7.045560    14.295421     9.934150     0.220183
C     -6.335125    15.492600     9.936363    -0.228291
C      6.499897    -0.596972     9.934150     0.220185
C      5.784346    -1.791100     9.936363    -0.228298
C      6.499897     9.497112     2.974658     0.220128
C      5.784346     9.923815     1.859368    -0.228328
C     -7.045560     4.201338    16.893643     0.220241
C     -6.335125     3.777686    18.013358    -0.228261
C     -5.394881    13.311094     8.506477     0.220185
C     -4.679330    14.505222     8.504264    -0.228298
C      8.150576    -1.581299     8.506477     0.220183
C      7.440141    -2.778478     8.504264    -0.228291
C     -5.394881     3.217010    15.465969     0.220128
C     -4.679330     2.790307    16.581259    -0.228328
C      8.150576     8.512784     1.546984     0.220241
C      7.440141     8.936436     0.427269    -0.228261
C     -6.582600    13.195566     9.220314    -0.250625
C     -5.147202    15.602657     9.220314     0.103709
C      7.687616    -0.481444     9.220314    -0.250625
C      6.252218    -2.888535     9.220314     0.103708
C      7.687616     8.788851     2.828792    -0.250625
C      6.252218     9.644819     0.579036     0.103709
C     -6.582600     3.925271    15.611835    -0.250625
C     -5.147202     3.069303    17.861591     0.103708
N     -8.329310    14.250532    10.736133    -0.177405
N      5.929140     0.553792    10.736133    -0.177401
N      5.929140     9.837460     4.335391    -0.177355
N     -8.329310     4.966863    17.136875    -0.177451
N     -4.824124    12.160330     7.704494    -0.177401
N      9.434326    -1.536410     7.704494    -0.177405
N     -4.824124     2.876662    14.105236    -0.177355
N      9.434326     7.747259     1.303752    -0.177451
O    -10.670159    12.950377    16.336551    -0.582175
O      2.182328    -6.418010    16.993038    -0.442415
O      2.176423     5.487643    10.406046    -0.577302
O      1.323442     4.327332     8.591488    -0.436957
O      5.960227    14.119707     8.829372    -0.577275
O      6.683830    15.480217     7.099641    -0.436952
O    -14.453963     4.318313    17.913225    -0.582210
O     -3.178060     9.175485     0.044258    -0.442405
O     -4.855211     9.482867     2.104076    -0.582186
O     -5.578814    11.583338     1.447589    -0.442413
O     15.558979    -2.492642     8.034581    -0.577299
O      4.283076    15.935584     9.849139    -0.436944
O     -1.071407     4.939664     9.611255    -0.577275
O     -0.218426     6.223008    11.340986    -0.436955
O     11.775175     2.050560     0.527402    -0.582200
O     -1.077312    -5.450466    18.396369    -0.442418
O     11.775175    -0.236255     2.104076    -0.582175
O     -1.077312    19.132132     1.447589    -0.442416
O     -1.071407     7.226479     8.034581    -0.577301
O     -0.218426     8.386790     9.849139    -0.436957
O     -4.855211    -1.405585     9.611255    -0.577275
O     -5.578814    -2.766095    11.340986    -0.436951
O     15.558979     8.395809     0.527402    -0.582209
O      4.283076     3.538637    18.396369    -0.442405
O      5.960227     3.231255    16.336551    -0.582187
O      6.683830     1.130784    16.993038    -0.442413
O    -14.453963    15.206764    10.406046    -0.577299
O     -3.178060    -3.221462     8.591488    -0.436944
O      2.176423     7.774458     8.829372    -0.577275
O      1.323442     6.491114     7.099641    -0.436955
O    -10.670159    10.663562    17.913225    -0.582200
O      2.182328    18.164588     0.044258    -0.442417

The following XYZ coordinates are in angstroms. Other properties are in atomic units.
The sperically averaged electron density of each atom fit to a function of the form exp(a - br)
eigen_1, eigen_2 and eigen_3 are the three eigenvalues of traceless quadrupole moment tensor
  atom number  atomic symbol              X              Y              Z     net charge C6 coefficient C8 coefficient C10 coefficient fluctuating dipole atomic polarizability isotropic forcefield polarizability              a              b squared Pearson coefficient          <r^3>          <r^4>         wp_QDO          m_QDO          q_QDO       dipole_x       dipole_y       dipole_z         dipole            Qxy            Qxz            Qyz     Q(x^2-y^2)  Q(3z^2 - R^2)        eigen_1        eigen_2        eigen_3 static polarizability      alpha(xx)      alpha(xy)      alpha(xz)      alpha(yy)      alpha(yz)      alpha(zz) atomic spin moment
            1             Cu     -11.343923      12.458822      18.070339       0.815257      55.691822 0.78034494E+03  0.19927759E+05                                12.735256                            9.647403       0.923883       2.222012                    0.996596      40.646331      98.961895       0.536252       0.447266      -1.113927      -0.130664      -0.030801      -0.044680       0.141486      -0.029948      -0.043432      -0.014845      -0.155541       0.132988      -0.118210       0.052363       0.065847             18.360400       8.797839      -2.216398      -3.213529      23.898365      -1.989153      22.384996           0.580413
            2             Cu       1.062628       7.045149      10.218320       0.794856      57.339576 0.80764526E+03  0.20821384E+05                                13.017386                            9.848846       0.867400       2.199891                    0.996508      41.083588     100.792124       0.527516       0.450382      -1.111013       0.060645       0.070692       0.102526       0.138516      -0.032598      -0.047296      -0.075651       0.017732      -0.132876      -0.118515       0.053079       0.065437             18.794771      21.087630      -2.605848      -3.779827      20.578357      -7.699145      14.718326           0.000277
            3             Cu     -16.353698      15.446290      10.218320       0.794870      57.384776 0.80832204E+03  0.20842160E+05                                13.022416                            9.852062       0.867737       2.200002                    0.996510      41.081300     100.778194       0.527529       0.450299      -1.111120      -0.033368      -0.086960       0.102546       0.138532      -0.025183       0.044170       0.077719       0.045076      -0.132824      -0.118677       0.052993       0.065684             18.802995      22.883002      -1.641843       4.979070      18.801141       6.988948      14.724843          -0.000279
            4             Cu     -16.353698       4.057682      18.070339       0.815287      55.734162 0.78097953E+03  0.19947006E+05                                12.739938                            9.650414       0.924284       2.222146                    0.996599      40.643647      98.946514       0.536271       0.447181      -1.114036      -0.034997       0.129623      -0.044701       0.141510       0.048681      -0.007464       0.045421       0.135549       0.132906      -0.118358       0.052279       0.066079             18.368086      22.349228       5.102751       0.222532      10.360201       3.774672      22.394830          -0.580424
            5             Cu      -4.967386       8.656440       0.370288       0.815285      55.734381 0.78098260E+03  0.19947106E+05                                12.739976                            9.650438       0.924283       2.222145                    0.996599      40.643690      98.946710       0.536270       0.447182      -1.114036       0.034997      -0.129623       0.044701       0.141510       0.048681      -0.007464       0.045421       0.135550       0.132907      -0.118358       0.052279       0.066079             18.368153      22.349327       5.102778       0.222529      10.360233       3.774683      22.394900           0.580418
            6             Cu      -4.967386      -2.732168       8.222307       0.794871      57.384488 0.80831809E+03  0.20842029E+05                                13.022363                            9.852030       0.867739       2.200002                    0.996510      41.081260     100.777966       0.527531       0.450298      -1.111120       0.033368       0.086960      -0.102546       0.138532      -0.025183       0.044169       0.077718       0.045075      -0.132823      -0.118677       0.052993       0.065684             18.802905      22.882903      -1.641842       4.979043      18.801043       6.988901      14.724769           0.000280
            7             Cu       0.042388       5.668973       8.222307       0.794857      57.339678 0.80764671E+03  0.20821432E+05                                13.017406                            9.848859       0.867402       2.199891                    0.996508      41.083593     100.792188       0.527515       0.450383      -1.111013      -0.060644      -0.070692      -0.102526       0.138515      -0.032598      -0.047297      -0.075652       0.017733      -0.132878      -0.118517       0.053080       0.065438             18.794806      21.087671      -2.605855      -3.779837      20.578395      -7.699161      14.718352          -0.000277
            8             Cu      12.448939       0.255300       0.370288       0.815256      55.691980 0.78034704E+03  0.19927828E+05                                12.735288                            9.647422       0.923879       2.222011                    0.996596      40.646346      98.962012       0.536251       0.447266      -1.113927       0.130665       0.030801       0.044680       0.141486      -0.029948      -0.043431      -0.014845      -0.155540       0.132987      -0.118209       0.052362       0.065847             18.360455       8.797860      -2.216406      -3.213538      23.898442      -1.989160      22.385063          -0.580419
            9              H      -7.246706      13.185017      14.962725       0.095937       1.266393 0.95479750E+01  0.95911361E+02                                 1.788548                            1.693530      -0.987435       2.392443                    0.998011       3.409450       9.007149       0.541304       1.126434      -0.747637       0.029078      -0.009490       0.026806       0.040671      -0.004701       0.002766      -0.006552       0.027751       0.003386      -0.017235       0.002032       0.015203              1.833014       1.799480      -0.153602       0.259256       1.500865      -0.258534       2.198696          -0.000196
           10              H      -6.464442      13.518261      12.790419       0.140038       1.225751 0.87954893E+01  0.86846071E+02                                 1.782141                            1.653899      -0.946040       2.439129                    0.998524       3.215682       8.514502       0.531896       1.166244      -0.738713       0.037849      -0.005125      -0.004330       0.038439      -0.006887       0.002501      -0.006218       0.039594       0.013946      -0.024419       0.004913       0.019507              1.852093       2.396561      -0.097935      -0.395427       1.432401      -0.024816       1.727315           0.000088
           11              H     -11.009539      13.968528      14.070198       0.120080       1.174073 0.88233275E+01  0.87367092E+02                                 1.740360                            1.663253      -0.906068       2.453437                    0.998536       3.292867       8.789309       0.526108       1.175752      -0.735719      -0.038647       0.000076       0.011896       0.040436      -0.003387      -0.001308      -0.001346       0.024537      -0.001738      -0.012627      -0.000481       0.013108              1.757320       2.066510      -0.099340      -0.192562       1.401528      -0.077863       1.803920           0.000242
           12              H       3.004394       2.717807       8.102812       0.096067       1.266621 0.95502292E+01  0.95940328E+02                                 1.788870                            1.693826      -0.988314       2.392099                    0.998010       3.409164       9.006893       0.541207       1.126562      -0.747611      -0.018094       0.002875      -0.036357       0.040713      -0.007619       0.006239       0.005997      -0.007345       0.037837      -0.017187       0.001945       0.015242              1.833330       1.745124      -0.281755       0.350847       1.673383      -0.174180       2.081483           0.000001
           13              H       4.563185       0.988552       8.250337       0.140134       1.224867 0.87875127E+01  0.86746831E+02                                 1.781235                            1.653110      -0.945484       2.439485                    0.998528       3.214424       8.509910       0.532046       1.166189      -0.738729       0.004628      -0.020198      -0.032392       0.038453      -0.012683       0.008121       0.009559      -0.004405       0.046137      -0.024421       0.004919       0.019501              1.851123       1.572773      -0.307849      -0.201119       1.974664       0.465269       2.005932           0.000002
           14              H       3.479516       3.894813      11.838883       0.120201       1.175719 0.88396937E+01  0.87574865E+02                                 1.742366                            1.665092      -0.910254       2.451498                    0.998504       3.295343       8.799907       0.525646       1.176171      -0.735610      -0.007868       0.027640       0.028453       0.040441      -0.005927       0.001561       0.008721      -0.003378       0.024283      -0.012537      -0.000640       0.013177              1.759406       1.583372      -0.285315      -0.035650       1.797266       0.239281       1.897579           0.000004
           15              H       7.381182      13.946384       5.421544       0.096094       1.262727 0.95148979E+01  0.95504556E+02                                 1.785387                            1.690776      -0.988303       2.392125                    0.998010       3.408429       9.003510       0.541610       1.126676      -0.747532       0.022193       0.032562      -0.010246       0.040716       0.011653      -0.010712      -0.000208      -0.005112       0.009890      -0.017179       0.001960       0.015219              1.829661       1.693836       0.400796      -0.070498       2.188859       0.118911       1.606287          -0.000001
           16              H       7.459866      12.217128       3.857779       0.140148       1.225148 0.87902353E+01  0.86786465E+02                                 1.782066                            1.653801      -0.945545       2.439470                    0.998527       3.214941       8.513839       0.531689       1.166802      -0.738580       0.022514       0.006911      -0.030397       0.038453       0.013448      -0.016635       0.001228      -0.011300       0.010506      -0.024423       0.004943       0.019480              1.852046       1.732113       0.007172      -0.486143       1.534872       0.145952       2.289155          -0.000000
           17              H       4.903148      12.067415       7.850175       0.120252       1.171065 0.87963687E+01  0.87039619E+02                                 1.737311                            1.660571      -0.909838       2.451747                    0.998509       3.293813       8.790783       0.526563       1.175554      -0.735699      -0.018495      -0.001058       0.035971       0.040461       0.004771      -0.011134      -0.000368      -0.002251       0.014408      -0.012515      -0.000667       0.013182              1.754215       1.632103       0.096522      -0.317866       1.667783       0.144132       1.962758          -0.000000
           18              H     -11.623494       1.956440      17.643992       0.095921       1.263155 0.95186588E+01  0.95549717E+02                                 1.785594                            1.690949      -0.987524       2.392382                    0.998010       3.409232       9.005356       0.541671       1.126462      -0.747583      -0.011182      -0.039097       0.000675       0.040670      -0.001769      -0.001850       0.002878      -0.012445      -0.050482      -0.017235       0.002049       0.015186              1.829885       1.921490       0.363614      -0.058392       2.152841       0.026670       1.415323           0.000195
           19              H      -9.361123       2.289685      17.182976       0.140009       1.226204 0.87999220E+01  0.86907373E+02                                 1.783159                            1.654765      -0.946330       2.438968                    0.998521       3.216662       8.520066       0.531500       1.166878      -0.738557       0.019947      -0.032238      -0.006324       0.038434      -0.002412      -0.006374       0.002882      -0.014580      -0.068631      -0.024427       0.004939       0.019488              1.853187       2.143805      -0.472462      -0.180447       1.961816       0.166607       1.453939          -0.000089
           20              H     -12.433171       5.795926      18.058906       0.120039       1.170382 0.87891033E+01  0.86944292E+02                                 1.736174                            1.659516      -0.906448       2.453219                    0.998531       3.292868       8.785270       0.526938       1.175032      -0.735827      -0.028136       0.028718       0.004293       0.040432      -0.005756      -0.004133       0.001873      -0.007392      -0.034277      -0.012597      -0.000503       0.013100              1.753021       1.979686      -0.187976      -0.142580       1.881555       0.105580       1.397823          -0.000246
           21              H      -6.276166      12.606315       3.477902       0.095941       1.262936 0.95167455E+01  0.95527308E+02                                 1.785516                            1.690880      -0.987557       2.392389                    0.998009       3.409091       9.005325       0.541625       1.126596      -0.747548      -0.022165       0.021078      -0.026805       0.040671      -0.014167       0.007084       0.000710      -0.007342       0.003363      -0.017231       0.002049       0.015182              1.829814       1.693996      -0.208455       0.349645       1.600989      -0.104867       2.194457          -0.000195
           22              H      -6.354850      13.452941       5.650208       0.140028       1.226106 0.87989766E+01  0.86895444E+02                                 1.783053                            1.654668      -0.946209       2.439044                    0.998521       3.216441       8.519271       0.531521       1.166866      -0.738561      -0.022496       0.030863       0.004326       0.038436      -0.020328       0.006670       0.000780      -0.010143       0.013989      -0.024425       0.004938       0.019487              1.853088       1.733092      -0.457298      -0.166269       2.097971       0.359970       1.728201           0.000088
           23              H      -3.798132       9.668261       4.370429       0.120085       1.169915 0.87847284E+01  0.86890541E+02                                 1.735774                            1.659158      -0.906051       2.453457                    0.998537       3.292088       8.782773       0.526967       1.175109      -0.735812       0.018437      -0.033977      -0.011899       0.040447      -0.012093       0.000574       0.001827      -0.007822      -0.001823      -0.012604      -0.000505       0.013108              1.752612       1.630750      -0.331089      -0.022903       1.828118       0.205462       1.798968           0.000242
           24              H      12.728510      -3.080895      10.337815       0.096073       1.262710 0.95146592E+01  0.95500332E+02                                 1.785242                            1.690650      -0.988278       2.392114                    0.998012       3.408548       9.003360       0.541688       1.126537      -0.747564       0.011126      -0.014561       0.036358       0.040715      -0.001086      -0.002308      -0.008322       0.016799       0.037805      -0.017183       0.001959       0.015224              1.829496       1.921127      -0.183797       0.318894       1.490596      -0.225093       2.076767           0.000002
           25              H      10.466139      -2.531510      10.190290       0.140129       1.225240 0.87911060E+01  0.86797354E+02                                 1.782155                            1.653883      -0.945667       2.439393                    0.998527       3.215152       8.514556       0.531675       1.166802      -0.738579      -0.019969      -0.005534       0.032389       0.038451      -0.005110      -0.004534      -0.011667       0.023680       0.046128      -0.024425       0.004944       0.019481              1.852128       2.142568      -0.000636      -0.505373       1.406718      -0.044283       2.007098           0.000001
           26              H      13.538187      -2.103358       6.601744       0.120206       1.171537 0.88007997E+01  0.87094126E+02                                 1.737719                            1.660938      -0.910239       2.451507                    0.998504       3.294599       8.793319       0.526530       1.175482      -0.735712       0.028064       0.006227      -0.028452       0.040447      -0.001790      -0.006934      -0.005508       0.011788       0.024217      -0.012509      -0.000665       0.013174              1.754633       1.981720      -0.066588      -0.226454       1.389932      -0.082029       1.892247           0.000003
           27              H      -1.899378       6.107392      13.019083       0.096082       1.266360 0.95477469E+01  0.95908895E+02                                 1.788593                            1.693579      -0.988212       2.392162                    0.998011       3.408908       9.005831       0.541261       1.126526      -0.747619       0.018093       0.035007       0.010240       0.040714       0.008538      -0.004900       0.009547      -0.016680       0.009838      -0.017183       0.001941       0.015242              1.833047       1.744850       0.428012      -0.138531       2.145324       0.005524       1.608968          -0.000000
           28              H      -3.458169       5.354582      14.582848       0.140152       1.224723 0.87861713E+01  0.86729972E+02                                 1.781076                            1.652968      -0.945391       2.439546                    0.998529       3.214181       8.508991       0.532079       1.166167      -0.738735      -0.004627       0.023094       0.030400       0.038456       0.012098      -0.008965       0.014077      -0.016277       0.010521      -0.024418       0.004916       0.019502              1.850966       1.572625      -0.078492      -0.359187       1.692586       0.357975       2.287685           0.000000
           29              H      -2.374500       3.034067      10.590452       0.120243       1.175237 0.88350705E+01  0.87517259E+02                                 1.741881                            1.664653      -0.909831       2.451738                    0.998508       3.294559       8.797103       0.525719       1.176166      -0.735614       0.007865      -0.016775      -0.035961       0.040453       0.003572      -0.004980       0.009998      -0.006726       0.014267      -0.012543      -0.000642       0.013185              1.758907       1.582924       0.068119      -0.279187       1.725397       0.212049       1.968400          -0.000000
           30              H       8.351722       3.418029       0.796635       0.095924       1.266513 0.95491412E+01  0.95926168E+02                                 1.788666                            1.693637      -0.987534       2.392381                    0.998010       3.409662       9.007904       0.541284       1.126439      -0.747635      -0.029078      -0.028427      -0.000666       0.040670       0.004256      -0.003410       0.000282       0.009796      -0.050490      -0.017239       0.002035       0.015204              1.833128       1.799576       0.296934      -0.051373       2.282467       0.038791       1.417341           0.000196
           31              H       7.569458       5.566849       1.257651       0.140020       1.225889 0.87967676E+01  0.86862025E+02                                 1.782283                            1.654026      -0.946132       2.439068                    0.998523       3.215914       8.515336       0.531871       1.166252      -0.738710      -0.037846       0.002225       0.006330       0.038436       0.004787      -0.005548       0.004253       0.012072      -0.068615      -0.024422       0.004916       0.019507              1.852232       2.396724      -0.334808      -0.232172       1.706664       0.079495       1.453307          -0.000089
           32              H      12.114555       4.530836       0.381721       0.120039       1.174561 0.88280148E+01  0.87425542E+02                                 1.740858                            1.663704      -0.906490       2.453198                    0.998531       3.293658       8.792167       0.526030       1.175765      -0.735713       0.038633      -0.011095      -0.004301       0.040424      -0.000029      -0.003630       0.002784       0.013672      -0.034279      -0.012622      -0.000479       0.013101              1.757831       2.067119      -0.144765      -0.161398       1.805358       0.075615       1.401017          -0.000245
           33              H       8.351722      -0.470895       3.477902       0.095938       1.266389 0.95479363E+01  0.95910850E+02                                 1.788542                            1.693524      -0.987434       2.392443                    0.998011       3.409445       9.007122       0.541306       1.126431      -0.747638      -0.029078       0.009490      -0.026806       0.040671      -0.004701       0.002766      -0.006552       0.027751       0.003386      -0.017235       0.002032       0.015203              1.833007       1.799473      -0.153602       0.259255       1.500860      -0.258532       2.198687           0.000196
           34              H       7.569458      -0.804139       5.650208       0.140038       1.225751 0.87954886E+01  0.86846072E+02                                 1.782142                            1.653900      -0.946039       2.439129                    0.998524       3.215681       8.514503       0.531895       1.166245      -0.738713      -0.037849       0.005125       0.004330       0.038439      -0.006887       0.002501      -0.006218       0.039594       0.013946      -0.024419       0.004913       0.019507              1.852094       2.396564      -0.097935      -0.395428       1.432402      -0.024816       1.727315          -0.000088
           35              H      12.114555      -1.254406       4.370429       0.120080       1.174077 0.88233666E+01  0.87367603E+02                                 1.740366                            1.663259      -0.906070       2.453437                    0.998536       3.292872       8.789337       0.526106       1.175754      -0.735718       0.038647      -0.000076      -0.011896       0.040436      -0.003387      -0.001308      -0.001346       0.024537      -0.001737      -0.012627      -0.000481       0.013108              1.757326       2.066518      -0.099340      -0.192563       1.401533      -0.077863       1.803927          -0.000242
           36              H      -1.899378       9.996315      10.337815       0.096068       1.266483 0.95489494E+01  0.95924190E+02                                 1.788718                            1.693692      -0.988312       2.392100                    0.998010       3.409125       9.006615       0.541239       1.126535      -0.747616       0.018094      -0.002875       0.036358       0.040713      -0.007619       0.006239       0.005998      -0.007345       0.037841      -0.017187       0.001944       0.015243              1.833169       1.744975      -0.281713       0.350797       1.673244      -0.174153       2.081288          -0.000001
           37              H      -3.458169      11.725570      10.190290       0.140135       1.224859 0.87874269E+01  0.86745630E+02                                 1.781214                            1.653091      -0.945483       2.439486                    0.998528       3.214410       8.509810       0.532055       1.166174      -0.738732      -0.004628       0.020198       0.032392       0.038453      -0.012683       0.008121       0.009559      -0.004405       0.046138      -0.024421       0.004919       0.019502              1.851101       1.572754      -0.307842      -0.201115       1.974639       0.465261       2.005909          -0.000001
           38              H      -2.374500       8.819309       6.601744       0.120201       1.175723 0.88397353E+01  0.87575427E+02                                 1.742374                            1.665100      -0.910253       2.451499                    0.998504       3.295347       8.799941       0.525643       1.176176      -0.735609       0.007868      -0.027640      -0.028453       0.040441      -0.005927       0.001561       0.008721      -0.003378       0.024284      -0.012537      -0.000640       0.013177              1.759414       1.583379      -0.285318      -0.035650       1.797276       0.239282       1.897588          -0.000004
           39              H      -6.276166      -1.232262      13.019083       0.096093       1.262710 0.95147330E+01  0.95502399E+02                                 1.785361                            1.690754      -0.988305       2.392124                    0.998010       3.408421       9.003438       0.541618       1.126666      -0.747534      -0.022193      -0.032562       0.010246       0.040716       0.011653      -0.010712      -0.000208      -0.005112       0.009890      -0.017179       0.001960       0.015219              1.829634       1.693812       0.400786      -0.070497       2.188824       0.118908       1.606266           0.000002
           40              H      -6.354850       0.496994      14.582848       0.140147       1.225147 0.87902217E+01  0.86786271E+02                                 1.782062                            1.653798      -0.945546       2.439469                    0.998527       3.214940       8.513825       0.531690       1.166799      -0.738581      -0.022514      -0.006911       0.030397       0.038453       0.013447      -0.016635       0.001228      -0.011300       0.010506      -0.024423       0.004943       0.019480              1.852043       1.732110       0.007172      -0.486142       1.534869       0.145951       2.289150           0.000001
           41              H      -3.798132       0.646707      10.590452       0.120252       1.171065 0.87963700E+01  0.87039635E+02                                 1.737311                            1.660571      -0.909839       2.451746                    0.998509       3.293813       8.790783       0.526563       1.175554      -0.735699       0.018495       0.001058      -0.035971       0.040461       0.004771      -0.011134      -0.000368      -0.002251       0.014408      -0.012515      -0.000667       0.013182              1.754215       1.632103       0.096522      -0.317866       1.667783       0.144132       1.962758          -0.000000
           42              H      12.728510      10.757682       0.796635       0.095921       1.262936 0.95166755E+01  0.95525273E+02                                 1.785395                            1.690775      -0.987526       2.392381                    0.998010       3.409219       9.005244       0.541696       1.126465      -0.747579       0.011181       0.039097      -0.000675       0.040670      -0.001770      -0.001850       0.002878      -0.012447      -0.050483      -0.017235       0.002049       0.015187              1.829675       1.921261       0.363544      -0.058382       2.152572       0.026665       1.415191          -0.000195
           43              H      10.466139      10.424437       1.257651       0.140009       1.226203 0.87998942E+01  0.86906946E+02                                 1.783150                            1.654756      -0.946331       2.438967                    0.998521       3.216658       8.520021       0.531505       1.166869      -0.738559      -0.019947       0.032238       0.006324       0.038434      -0.002412      -0.006374       0.002882      -0.014581      -0.068631      -0.024427       0.004939       0.019488              1.853177       2.143791      -0.472460      -0.180445       1.961808       0.166606       1.453933           0.000089
           44              H      13.538187       6.918196       0.381721       0.120039       1.170385 0.87891382E+01  0.86944756E+02                                 1.736180                            1.659522      -0.906447       2.453219                    0.998531       3.292873       8.785300       0.526936       1.175035      -0.735826       0.028136      -0.028718      -0.004293       0.040432      -0.005756      -0.004133       0.001873      -0.007392      -0.034277      -0.012597      -0.000503       0.013100              1.753027       1.979694      -0.187977      -0.142580       1.881561       0.105580       1.397827           0.000245
           45              H       7.381182       0.107807      14.962725       0.095942       1.262960 0.95169762E+01  0.95530340E+02                                 1.785553                            1.690912      -0.987556       2.392390                    0.998009       3.409105       9.005438       0.541614       1.126611      -0.747545       0.022165      -0.021078       0.026805       0.040671      -0.014167       0.007083       0.000710      -0.007342       0.003364      -0.017231       0.002050       0.015181              1.829852       1.694029      -0.208462       0.349657       1.601019      -0.104870       2.194509           0.000195
           46              H       7.459866      -0.738819      12.790419       0.140028       1.226111 0.87990192E+01  0.86896007E+02                                 1.783061                            1.654675      -0.946209       2.439044                    0.998521       3.216446       8.519303       0.531518       1.166870      -0.738560       0.022496      -0.030863      -0.004326       0.038436      -0.020328       0.006670       0.000780      -0.010143       0.013989      -0.024425       0.004938       0.019487              1.853096       1.733099      -0.457300      -0.166270       2.097980       0.359973       1.728209          -0.000088
           47              H       4.903148       3.045861      14.070198       0.120085       1.169911 0.87846904E+01  0.86890025E+02                                 1.735766                            1.659150      -0.906050       2.453457                    0.998537       3.292084       8.782740       0.526971       1.175104      -0.735813      -0.018437       0.033977       0.011899       0.040447      -0.012093       0.000574       0.001827      -0.007822      -0.001823      -0.012604      -0.000505       0.013108              1.752603       1.630742      -0.331087      -0.022903       1.828109       0.205460       1.798959          -0.000242
           48              H     -11.623494      15.795017       8.102812       0.096073       1.262924 0.95166006E+01  0.95524203E+02                                 1.785431                            1.690817      -0.988278       2.392113                    0.998012       3.408560       9.003448       0.541667       1.126529      -0.747569      -0.011126       0.014561      -0.036357       0.040715      -0.001086      -0.002307      -0.008323       0.016799       0.037803      -0.017182       0.001959       0.015223              1.829697       1.921346      -0.183830       0.318953       1.490735      -0.225133       2.077010          -0.000001
           49              H      -9.361123      15.245632       8.250337       0.140128       1.225244 0.87911635E+01  0.86798156E+02                                 1.782168                            1.653895      -0.945668       2.439393                    0.998527       3.215161       8.514621       0.531669       1.166812      -0.738577       0.019969       0.005534      -0.032389       0.038451      -0.005110      -0.004534      -0.011667       0.023680       0.046128      -0.024425       0.004944       0.019481              1.852142       2.142587      -0.000636      -0.505378       1.406727      -0.044283       2.007111          -0.000001
           50              H     -12.433171      14.817480      11.838883       0.120206       1.171537 0.88007944E+01  0.87094060E+02                                 1.737719                            1.660937      -0.910239       2.451507                    0.998504       3.294598       8.793316       0.526530       1.175482      -0.735712      -0.028064      -0.006227       0.028452       0.040447      -0.001790      -0.006934      -0.005508       0.011788       0.024217      -0.012509      -0.000665       0.013174              1.754633       1.981720      -0.066588      -0.226455       1.389932      -0.082030       1.892248          -0.000004
           51              H       3.004394       6.606730       5.421544       0.096082       1.266496 0.95490085E+01  0.95924804E+02                                 1.788744                            1.693711      -0.988212       2.392162                    0.998011       3.408943       9.006096       0.541230       1.126553      -0.747614      -0.018093      -0.035006      -0.010239       0.040714       0.008538      -0.004900       0.009546      -0.016679       0.009838      -0.017182       0.001942       0.015241              1.833206       1.744997       0.428073      -0.138551       2.145527       0.005522       1.609095           0.000001
           52              H       4.563185       7.359540       3.857779       0.140153       1.224725 0.87862060E+01  0.86730517E+02                                 1.781088                            1.652980      -0.945390       2.439546                    0.998529       3.214188       8.509057       0.532072       1.166178      -0.738732       0.004627      -0.023094      -0.030400       0.038456       0.012098      -0.008965       0.014077      -0.016277       0.010522      -0.024418       0.004916       0.019501              1.850979       1.572636      -0.078493      -0.359192       1.692597       0.357978       2.287703           0.000000
           53              H       3.479516       9.680055       7.850175       0.120243       1.175235 0.88350462E+01  0.87516937E+02                                 1.741877                            1.664649      -0.909832       2.451737                    0.998508       3.294556       8.797084       0.525721       1.176163      -0.735615      -0.007865       0.016775       0.035961       0.040453       0.003572      -0.004980       0.009998      -0.006726       0.014267      -0.012543      -0.000642       0.013185              1.758903       1.582920       0.068118      -0.279186       1.725393       0.212049       1.968395           0.000000
           54              H      -7.246706       9.296093      17.643992       0.095924       1.266515 0.95491615E+01  0.95926441E+02                                 1.788670                            1.693640      -0.987535       2.392381                    0.998010       3.409665       9.007921       0.541283       1.126441      -0.747635       0.029078       0.028427       0.000666       0.040670       0.004256      -0.003410       0.000282       0.009796      -0.050490      -0.017239       0.002035       0.015205              1.833132       1.799580       0.296935      -0.051373       2.282472       0.038791       1.417344          -0.000195
           55              H      -6.464442       7.147273      17.182976       0.140020       1.225889 0.87967621E+01  0.86861952E+02                                 1.782282                            1.654025      -0.946132       2.439068                    0.998523       3.215913       8.515331       0.531872       1.166252      -0.738710       0.037846      -0.002225      -0.006330       0.038436       0.004787      -0.005548       0.004253       0.012072      -0.068615      -0.024422       0.004916       0.019507              1.852230       2.396723      -0.334808      -0.232172       1.706663       0.079495       1.453306           0.000089
           56              H     -11.009539       8.183286      18.058906       0.120040       1.174556 0.88279635E+01  0.87424861E+02                                 1.740848                            1.663696      -0.906489       2.453199                    0.998531       3.293652       8.792127       0.526033       1.175759      -0.735715      -0.038633       0.011095       0.004301       0.040424      -0.000029      -0.003630       0.002784       0.013672      -0.034279      -0.012622      -0.000479       0.013101              1.757821       2.067107      -0.144764      -0.161396       1.805347       0.075614       1.401011           0.000245
           57              H       3.999154      -3.492122      10.428175       0.138464       1.092010 0.80144285E+01  0.78145604E+02                                 1.714726                            1.627022      -1.022970       2.407289                    0.998095       3.288184       8.959119       0.507141       1.238641      -0.719943      -0.014235       0.029598       0.020345       0.038633      -0.005177      -0.008854       0.009251      -0.004786      -0.008065      -0.011856      -0.003895       0.015752              1.779538       1.681648       0.028175      -0.242735       2.105679       0.294489       1.551287          -0.000000
           58              H       4.973342      -1.858457      10.428175       0.138468       1.091960 0.80139953E+01  0.78140411E+02                                 1.714676                            1.626978      -1.023040       2.407259                    0.998093       3.288182       8.959091       0.507147       1.238641      -0.719942      -0.032804      -0.001548       0.020346       0.038632      -0.000827      -0.012336       0.003415       0.011313      -0.008050      -0.011856      -0.003896       0.015752              1.779484       1.986225       0.192770      -0.374456       1.800986       0.073560       1.551243          -0.000000
           59              H       4.973342      10.407433       1.971303       0.138464       1.091964 0.80140006E+01  0.78140179E+02                                 1.714649                            1.626954      -1.023068       2.407236                    0.998093       3.288183       8.958966       0.507164       1.238604      -0.719950      -0.032806       0.019565       0.005783       0.038632      -0.011237      -0.005160       0.003093       0.012158      -0.005514      -0.011857      -0.003895       0.015752              1.779451       1.986149      -0.418505       0.047006       1.533904      -0.028035       1.818301          -0.000000
           60              H       3.999154      10.988368       0.444419       0.138469       1.092006 0.80144153E+01  0.78145731E+02                                 1.714751                            1.627044      -1.022942       2.407311                    0.998095       3.288183       8.959239       0.507125       1.238676      -0.719935      -0.014240       0.008489       0.034895       0.038633      -0.006434      -0.007987       0.004777       0.006976       0.027219      -0.011855      -0.003896       0.015751              1.779569       1.681641      -0.236886      -0.059990       1.425658       0.035767       2.231409          -0.000000
           61              H      -3.868326      14.572579       8.012452       0.138468       1.091961 0.80140005E+01  0.78140477E+02                                 1.714677                            1.626978      -1.023040       2.407258                    0.998093       3.288183       8.959095       0.507147       1.238641      -0.719942       0.032804       0.001548      -0.020346       0.038632      -0.000827      -0.012336       0.003415       0.011313      -0.008050      -0.011856      -0.003896       0.015752              1.779485       1.986225       0.192770      -0.374456       1.800986       0.073560       1.551244          -0.000000
           62              H      -2.894138      16.206244       8.012452       0.138464       1.092010 0.80144323E+01  0.78145648E+02                                 1.714726                            1.627022      -1.022970       2.407289                    0.998095       3.288185       8.959121       0.507141       1.238640      -0.719943       0.014235      -0.029598      -0.020345       0.038633      -0.005177      -0.008854       0.009251      -0.004786      -0.008065      -0.011856      -0.003895       0.015752              1.779538       1.681648       0.028175      -0.242735       2.105679       0.294489       1.551287          -0.000000
           63              H      -3.868326       2.306689      16.469324       0.138463       1.091964 0.80140033E+01  0.78140216E+02                                 1.714650                            1.626955      -1.023068       2.407236                    0.998093       3.288184       8.958971       0.507164       1.238604      -0.719950       0.032806      -0.019565      -0.005783       0.038632      -0.011237      -0.005160       0.003093       0.012158      -0.005514      -0.011857      -0.003895       0.015752              1.779452       1.986150      -0.418505       0.047006       1.533905      -0.028035       1.818302          -0.000000
           64              H      -2.894138       1.725754      17.996208       0.138469       1.092005 0.80144128E+01  0.78145706E+02                                 1.714751                            1.627044      -1.022942       2.407311                    0.998095       3.288183       8.959241       0.507125       1.238677      -0.719935       0.014240      -0.008489      -0.034895       0.038633      -0.006434      -0.007987       0.004777       0.006976       0.027219      -0.011855      -0.003896       0.015751              1.779570       1.681642      -0.236886      -0.059990       1.425658       0.035767       2.231409          -0.000000
           65              H      -7.068517      12.380707       9.220314       0.157770       1.177957 0.88963502E+01  0.88389911E+02                                 1.778459                            1.700295      -0.997221       2.435576                    0.998511       3.110591       8.353284       0.505880       1.218620      -0.728188      -0.020156      -0.033796      -0.000003       0.039350       0.009782      -0.005121       0.003112      -0.010501      -0.029447      -0.014265      -0.001745       0.016010              1.806683       1.791410       0.302252      -0.143133       2.118037       0.085352       1.510603           0.000000
           66              H       8.173533       0.333415       9.220314       0.157771       1.177952 0.88963041E+01  0.88389317E+02                                 1.778451                            1.700289      -0.997220       2.435576                    0.998511       3.110587       8.353260       0.505882       1.218617      -0.728188       0.020156       0.033796       0.000003       0.039350       0.009782      -0.005121       0.003112      -0.010501      -0.029447      -0.014265      -0.001745       0.016010              1.806676       1.791403       0.302250      -0.143132       2.118027       0.085352       1.510597           0.000001
           67              H       8.173533       8.499085       3.590390       0.157770       1.177957 0.88963521E+01  0.88389939E+02                                 1.778459                            1.700296      -0.997221       2.435576                    0.998511       3.110590       8.353283       0.505879       1.218620      -0.728188       0.020162      -0.012018       0.031583       0.039350      -0.008264       0.007321      -0.004315       0.009020       0.029098      -0.014265      -0.001745       0.016010              1.806684       1.791385      -0.241255       0.231596       1.530684      -0.138110       2.097982           0.000000
           68              H      -7.068517       4.215037      14.850237       0.157770       1.177957 0.88963569E+01  0.88390003E+02                                 1.778460                            1.700297      -0.997221       2.435576                    0.998511       3.110590       8.353285       0.505879       1.218621      -0.728187      -0.020162       0.012018      -0.031583       0.039350      -0.008264       0.007321      -0.004315       0.009020       0.029098      -0.014265      -0.001745       0.016010              1.806685       1.791386      -0.241255       0.231596       1.530685      -0.138110       2.097984           0.000001
           69              C      -9.322968      13.248967      16.225908       0.599985      24.262656 0.24434946E+03  0.50347626E+04                                 7.907615                            5.596523      -0.074256       2.037665                    0.999661      22.082371      61.836010       0.618418       0.480680      -1.014307      -0.012063      -0.012249       0.043375       0.046658      -0.037953      -0.003793       0.034785      -0.119607      -0.273836      -0.097342      -0.024701       0.122043             11.027931       6.835839       0.567244      -1.153921       5.627682      -3.242779      20.620271           0.000152
           70              C      -9.186447      13.523289      14.815200      -0.036335      44.983303 0.41800846E+03  0.96566128E+04                                10.953729                            6.740164       0.009678       2.009775                    0.999326      26.978460      74.970044       0.650548       0.407556      -1.078222      -0.029806      -0.003212      -0.030385       0.042684       0.013823      -0.012206       0.003732       0.043412      -0.061411      -0.026671      -0.011279       0.037950             16.982277      10.118900      -0.230396      -2.426707       7.556185      -6.417322      33.271745           0.001328
           71              C      -7.897615      13.426066      14.313615      -0.098439      37.035361 0.43584066E+03  0.10269820E+05                                 9.726029                            6.986195      -0.000765       1.959561                    0.999686      29.784322      86.182054       0.618993       0.419938      -1.060227      -0.018390       0.011003      -0.043445       0.048443      -0.004779       0.044246      -0.005396       0.015509      -0.007983      -0.041446      -0.007327       0.048772             12.534157      10.573458       0.016649      -4.497390       6.021624      -3.236997      21.007389           0.001597
           72              C      -7.380506      13.612515      13.030147      -0.209948      38.398268 0.45907467E+03  0.10928068E+05                                 9.777059                            7.093032       0.091924       1.988965                    0.999771      30.555747      88.058082       0.626086       0.410972      -1.068947       0.003811      -0.007718       0.024423       0.025896      -0.012498       0.003987      -0.013473       0.080815       0.047872      -0.052650       0.016406       0.036243             12.017913      11.839944      -0.714281      -2.333498       6.054502      -2.942232      18.159294           0.000625
           73              C      -8.402083      13.962267      12.152373       0.150353      37.095320 0.40362715E+03  0.92918556E+04                                 9.812803                            6.765603       0.055881       2.017097                    0.999649      26.610058      75.095967       0.625634       0.425269      -1.061220       0.019031       0.001672      -0.029507       0.035151       0.002830      -0.020173      -0.015178      -0.008574       0.145494      -0.033570      -0.022996       0.056566             12.973704      12.385050      -1.374589       0.003540       6.188975      -3.949267      20.347087           0.000095
           74              C      -9.745114      14.102510      12.504589      -0.017648      47.167061 0.43531392E+03  0.10170601E+05                                11.269399                            6.899094      -0.084012       1.966811                    0.999248      27.606208      77.439510       0.639366       0.410027      -1.075354      -0.036657       0.001953       0.002117       0.036770      -0.009020       0.008334      -0.012175       0.048751       0.036956      -0.034609       0.006881       0.027728             16.639906      12.777669      -1.826004       1.680710       7.663720      -6.330437      29.478328          -0.000390
           75              C     -10.094651      13.877650      13.826782      -0.106030      40.334797 0.42742187E+03  0.10020905E+05                                10.295455                            6.944302       0.050002       1.987797                    0.999595      29.351006      84.672102       0.617482       0.423089      -1.058411       0.025248      -0.013925      -0.000167       0.028834       0.004921      -0.008699       0.007051       0.017801      -0.119939      -0.042152       0.011329       0.030823             14.218765       9.402443      -0.991569       0.676836       6.952983      -5.273033      26.300868           0.000026
           76              C       2.031742       4.471976       9.476638       0.597780      24.325971 0.24494034E+03  0.50497503E+04                                 7.921530                            5.603152      -0.072948       2.037740                    0.999663      22.102740      61.900858       0.618103       0.480658      -1.014366      -0.028378       0.036860      -0.008395       0.047270       0.068921      -0.079090      -0.023018       0.031295       0.077783      -0.095421      -0.026149       0.121570             11.056377      12.716779      -7.212788       3.852027      12.831699      -2.542457       7.620653          -0.000003
           77              C       3.029502       3.521263       9.906305      -0.034465      44.941018 0.41752435E+03  0.96418554E+04                                10.944033                            6.733739       0.013653       2.010990                    0.999336      26.964524      74.897644       0.651276       0.407251      -1.078511       0.027455       0.004747       0.031136       0.041782       0.004631      -0.003607       0.028785      -0.028654      -0.003826      -0.025741      -0.011059       0.036799             16.971291      18.745228     -13.153515       5.966110      19.894549      -4.694238      12.274095          -0.000038
           78              C       3.433564       2.608985       8.943704      -0.098753      37.049365 0.43599845E+03  0.10274472E+05                                 9.728807                            6.987635      -0.000913       1.959467                    0.999688      29.789350      86.200621       0.618906       0.419959      -1.060213       0.030707      -0.018369       0.033096       0.048740       0.015796       0.031396      -0.007501       0.019593       0.093300      -0.042003      -0.007100       0.049103             12.540069      12.790370      -8.765550       1.421372      15.711576      -0.316100       9.118262           0.000023
           79              C       4.357761       1.563061       8.980585      -0.209665      38.385921 0.45889911E+03  0.10922715E+05                                 9.774992                            7.091670       0.091906       1.989068                    0.999771      30.547644      88.026577       0.626155       0.410971      -1.068960      -0.015993       0.014956      -0.013985       0.025982      -0.029984       0.018999       0.018466      -0.007724       0.082155      -0.052673       0.016462       0.036211             12.016070      11.280439      -6.787287       1.886528      13.495075       0.081026      11.272697          -0.000025
           80              C       4.931594       1.480305      10.245612       0.150344      37.092698 0.40359234E+03  0.92907793E+04                                 9.812183                            6.765174       0.056098       2.017194                    0.999650      26.608289      75.087895       0.625678       0.425252      -1.061239       0.022394      -0.026385      -0.006307       0.035177      -0.039790       0.006906      -0.014683      -0.006228      -0.082905      -0.033581      -0.022999       0.056580             12.973854      12.020361      -7.074971       3.953200      13.117494      -1.188566      13.783706           0.000037
           81              C       4.628638       2.321593      11.317013      -0.017446      47.165461 0.43523550E+03  0.10168453E+05                                11.269843                            6.898809      -0.084292       1.966782                    0.999246      27.603557      77.434398       0.639323       0.410067      -1.075313      -0.001084       0.020630       0.030477       0.036819      -0.018647       0.016779       0.006994      -0.004706       0.061714      -0.034535       0.006943       0.027592             16.642804      16.563736     -10.248558       7.257061      16.364397      -4.328371      17.000280           0.000055
           82              C       3.686117       3.316929      11.112322      -0.106770      40.389419 0.42798527E+03  0.10037885E+05                                10.306065                            6.949767       0.048128       1.986973                    0.999596      29.372449      84.762747       0.617092       0.423197      -1.058294       0.007037      -0.005593      -0.027163       0.028612       0.021645      -0.017194       0.022260      -0.025215       0.026497      -0.042983       0.011931       0.031052             14.238208      15.146385      -9.205873       5.994790      14.717827      -4.308178      12.850412           0.000023
           83              C       6.337936      14.488245       7.549593       0.597737      24.322096 0.24489386E+03  0.50482388E+04                                 7.918589                            5.601112      -0.072933       2.037731                    0.999663      22.100821      61.879529       0.618504       0.480399      -1.014566       0.004940       0.034947       0.031482       0.047295      -0.040664       0.016523      -0.032255       0.182232      -0.111071      -0.095392      -0.026280       0.121672             11.052173       5.431788       2.229205       0.640973      17.246304       6.448888      10.478429          -0.000001
           84              C       6.161493      13.258824       6.813812      -0.034349      44.931138 0.41740300E+03  0.96381275E+04                                10.941437                            6.732053       0.013580       2.010988                    0.999336      26.961827      74.880844       0.651476       0.407165      -1.078592      -0.011064      -0.037178       0.015510       0.041775      -0.004651      -0.012657      -0.010216       0.006015       0.096139      -0.025655      -0.011086       0.036741             16.968003       8.318587       4.619645       0.478831      26.777806      11.819506      15.807615          -0.000001
           85              C       6.859694      13.176806       5.618859      -0.098782      37.066328 0.43624535E+03  0.10281780E+05                                 9.732921                            6.990618      -0.000869       1.959487                    0.999688      29.790596      86.211435       0.618638       0.420080      -1.060134      -0.018352      -0.044787      -0.005401       0.048701       0.027583       0.000878      -0.028870      -0.020407      -0.069556      -0.041952      -0.006996       0.048947             12.546099       7.039892       1.336181      -1.519308      15.921648       7.923029      14.676758          -0.000003
           86              C       6.941477      12.170524       4.654414      -0.209622      38.384069 0.45886561E+03  0.10922099E+05                                 9.775696                            7.092068       0.091912       1.989089                    0.999770      30.548675      88.040325       0.626028       0.411047      -1.068873       0.008553       0.022826       0.009009       0.025987       0.027381      -0.032990       0.006552      -0.031975       0.021467      -0.052678       0.016656       0.036022             12.016999       7.957935       2.380896      -2.101627      14.822883       5.312461      13.270179          -0.000002
           87              C       6.148153      11.089639       5.026915       0.150325      37.093232 0.40360785E+03  0.92913030E+04                                 9.812604                            6.765532       0.056103       2.017201                    0.999650      26.608685      75.091725       0.625624       0.425281      -1.061212       0.007571      -0.021308      -0.026899       0.035141       0.001733       0.006204       0.042936      -0.046832       0.004686      -0.033692      -0.022950       0.056642             12.974576       8.737953       4.437497      -1.889545      17.773464       4.896474      12.412310          -0.000001
           88              C       5.386340      11.022365       6.194207      -0.017350      47.152316 0.43513716E+03  0.10165552E+05                                11.267595                            6.898012      -0.083845       1.966971                    0.999247      27.599983      77.421353       0.639364       0.410065      -1.075318      -0.019132      -0.009099       0.030183       0.036877       0.022730      -0.018348       0.003224      -0.023555       0.001032      -0.034585       0.007027       0.027558             16.639219      10.345474       7.068652      -0.668728      26.009975       7.586360      13.562207          -0.000000
           89              C       5.418007      12.110774       7.051696      -0.106823      40.405010 0.42819558E+03  0.10043896E+05                                10.309547                            6.952366       0.048415       1.987067                    0.999596      29.372550      84.763307       0.616867       0.423306      -1.058243       0.023907       0.004931      -0.014842       0.028568      -0.008334      -0.007985      -0.020204       0.046103       0.069297      -0.042953       0.012027       0.030926             14.244264       8.347121       5.205812       0.303631      22.766535       7.522720      11.619135          -0.000001
           90              C     -13.629163       3.232699      18.152953       0.599989      24.259079 0.24429992E+03  0.50332300E+04                                 7.905139                            5.594699      -0.074412       2.037612                    0.999662      22.080437      61.817147       0.618759       0.480465      -1.014473      -0.045227      -0.010728       0.003981       0.046652      -0.026021       0.017250       0.051244      -0.057730       0.311023      -0.097290      -0.024813       0.122103             11.024404      18.771299       5.169537      -2.194822       8.935428      -1.322105       5.366487          -0.000151
           91              C     -12.318439       3.785728      17.907693      -0.036370      44.983360 0.41797659E+03  0.96555583E+04                                10.952913                            6.739311       0.009466       2.009690                    0.999326      26.979007      74.966922       0.650684       0.407484      -1.078284       0.009827       0.039194      -0.013816       0.042704      -0.031377       0.004336      -0.007342      -0.001945      -0.030489      -0.026571      -0.011334       0.037905             16.981811      30.656201       8.908262      -3.814501      13.746947      -0.835460       6.542285          -0.001292
           92              C     -11.323745       2.858244      17.638460      -0.098478      37.053922 0.43610118E+03  0.10277586E+05                                 9.730383                            6.989236      -0.000895       1.959502                    0.999686      29.787382      86.200261       0.618727       0.420052      -1.060145       0.030433       0.037346      -0.005132       0.048448       0.020067       0.007904      -0.008407      -0.076500      -0.028841      -0.041382      -0.007307       0.048688             12.540544      22.384083       2.164094      -3.009508       9.469604       0.175226       5.767945          -0.001620
           93              C      -9.964223       3.005052      17.356318      -0.209980      38.403134 0.45913483E+03  0.10930303E+05                                 9.778947                            7.094213       0.091826       1.988914                    0.999771      30.560220      88.085918       0.625914       0.411055      -1.068849      -0.020679      -0.015493       0.001499       0.025882      -0.001974      -0.014726       0.003888      -0.021886      -0.147887      -0.052696       0.016577       0.036120             12.020122      18.675909       1.763350      -2.318250      11.753810       0.450124       5.630646          -0.000600
           94              C      -9.618641       4.352934      17.371071       0.150371      37.096354 0.40364259E+03  0.92924519E+04                                 9.813428                            6.766020       0.055831       2.017080                    0.999649      26.611052      75.103757       0.625564       0.425305      -1.061180       0.033860      -0.003315      -0.008938       0.035176       0.022005      -0.012136      -0.001342       0.076385      -0.064192      -0.033697      -0.022947       0.056645             12.974404      18.784470       3.949613      -2.154683      14.784174       0.294601       5.354567          -0.000133
           95              C     -10.502816       5.401737      17.627395      -0.017671      47.175673 0.43539812E+03  0.10173283E+05                                11.271152                            6.900150      -0.084427       1.966652                    0.999247      27.609442      77.456831       0.639249       0.410074      -1.075301      -0.018523       0.031614       0.002600       0.036733       0.004740      -0.007047       0.002512      -0.019927      -0.099558      -0.034573       0.006933       0.027640             16.641813      24.972430       8.809763      -2.745307      18.737781      -0.222987       6.215229           0.000334
           96              C     -11.826541       5.083804      17.887408      -0.106087      40.358535 0.42770290E+03  0.10029180E+05                                10.300710                            6.947716       0.049611       1.987644                    0.999595      29.355099      84.692097       0.617177       0.423227      -1.058321       0.007789      -0.024497      -0.013062       0.028834      -0.033400       0.011157       0.004480      -0.019837       0.027810      -0.042112       0.011418       0.030694             14.227020      22.493376       8.058167      -2.519250      14.289872      -0.581725       5.897812          -0.000052
           97              C      -5.232920      10.810049       2.214719       0.599954      24.259443 0.24430634E+03  0.50333669E+04                                 7.905011                            5.594641      -0.074216       2.037661                    0.999661      22.080666      61.816684       0.618787       0.480442      -1.014490      -0.005039      -0.016447      -0.043388       0.046674       0.029276      -0.032326      -0.013079       0.129243      -0.273923      -0.097319      -0.024815       0.122134             11.024290       5.424470      -0.194451       2.303413       7.035259       2.555627      20.613141           0.000152
           98              C      -5.056477      11.060552       3.625427      -0.036261      44.976771 0.41791360E+03  0.96537061E+04                                10.951792                            6.738758       0.009514       2.009730                    0.999326      26.977080      74.959182       0.650720       0.407478      -1.078292       0.011351      -0.027749       0.030389       0.042689      -0.010548      -0.009009       0.009095      -0.046789      -0.061387      -0.026587      -0.011331       0.037918             16.980047       8.325746      -1.196835       4.490706       9.345251       5.186429      33.269143           0.001329
           99              C      -5.754678      12.148234       4.127012      -0.098497      37.054576 0.43611105E+03  0.10277880E+05                                 9.730573                            6.989374      -0.000798       1.959540                    0.999686      29.787123      86.199836       0.618712       0.420059      -1.060140       0.018427      -0.010933       0.043411       0.048411      -0.009046       0.025911      -0.036178      -0.000257      -0.007941      -0.041399      -0.007264       0.048662             12.540819       7.038757      -1.894870       0.708692       9.563797       5.500972      21.019904           0.001598
          100              C      -5.836461      12.691803       5.410480      -0.209929      38.401034 0.45910308E+03  0.10929318E+05                                 9.778555                            7.093932       0.091841       1.988940                    0.999771      30.558483      88.078923       0.625933       0.411050      -1.068856      -0.008572      -0.000314      -0.024438       0.025900      -0.040589       0.013911       0.003165      -0.023090       0.048032      -0.052681       0.016594       0.036088             12.019774       7.960806      -2.812279       1.478637       9.937743       3.452575      18.160775           0.000626
          101              C      -5.043137      11.959285       6.288254       0.150338      37.097187 0.40365333E+03  0.92927194E+04                                 9.813484                            6.766057       0.055828       2.017078                    0.999649      26.611047      75.102733       0.625573       0.425299      -1.061189      -0.007574       0.017549       0.029503       0.035153       0.005182       0.003834       0.025082       0.000136       0.145521      -0.033699      -0.022945       0.056644             12.974692       8.739577      -3.345099       3.476609       9.835893       1.874003      20.348605           0.000095
          102              C      -4.281324      10.844368       5.936038      -0.017578      47.164457 0.43530021E+03  0.10170292E+05                                11.269102                            6.899167      -0.083949       1.966848                    0.999248      27.605494      77.439827       0.639331       0.410049      -1.075331       0.019153      -0.031337      -0.002144       0.036789      -0.025297       0.014742      -0.001399      -0.011468       0.037024      -0.034627       0.006966       0.027661             16.639054      10.347488      -3.140232       6.369566      10.094431       1.527695      29.475242          -0.000390
          103              C      -4.312991      10.429968       4.613845      -0.106124      40.357630 0.42770275E+03  0.10029108E+05                                10.300448                            6.947663       0.049926       1.987748                    0.999595      29.354277      84.687560       0.617190       0.423221      -1.058332      -0.024230       0.015571       0.000145       0.028802      -0.004677      -0.010203       0.004569      -0.017719      -0.119996      -0.042144       0.011418       0.030726             14.226915       8.339646      -1.566872       4.965930       8.021185       1.911085      26.319912           0.000027
          104              C      14.734179      -3.102748       8.963989       0.597771      24.321804 0.24488744E+03  0.50481019E+04                                 7.918734                            5.601168      -0.073125       2.037683                    0.999664      22.100618      61.880077       0.618476       0.480421      -1.014548       0.045920      -0.007458       0.008396       0.047274       0.024752      -0.017265       0.080656      -0.132232       0.077717      -0.095364      -0.026277       0.121641             11.052326      18.831382      -3.903417       4.066089       6.707538      -2.179692       7.618057          -0.000002
          105              C      13.423455      -2.676860       8.534322      -0.034455      44.937786 0.41746501E+03  0.96399520E+04                                10.942572                            6.732600       0.013532       2.010949                    0.999336      26.963742      74.888569       0.651440       0.407171      -1.078585      -0.008880       0.026425      -0.031133       0.041790       0.014571      -0.026954      -0.010390       0.008156      -0.003839      -0.025639      -0.011089       0.036729             16.969826      30.637078      -6.728273       6.965451       8.002206      -3.016518      12.270194          -0.000038
          106              C      12.428761      -2.755041       9.496923      -0.098765      37.066379 0.43624672E+03  0.10281809E+05                                 9.732872                            6.990593      -0.000960       1.959451                    0.999688      29.790881      86.211919       0.618645       0.420075      -1.060137      -0.030764       0.018264      -0.033098       0.048739       0.000533       0.021638      -0.023888      -0.036824       0.093288      -0.041937      -0.007037       0.048974             12.546024      22.397387      -3.584303       0.952650       6.121213      -1.099665       9.119472           0.000023
          107              C      11.069239      -2.439135       9.460042      -0.209673      38.386073 0.45889656E+03  0.10923060E+05                                 9.776068                            7.092345       0.091898       1.989062                    0.999770      30.550394      88.047236       0.626009       0.411051      -1.068866       0.020754      -0.006978       0.013965       0.025970      -0.013147      -0.007063      -0.025294       0.054833       0.082156      -0.052693       0.016639       0.036054             12.017304      18.673294      -2.793325       0.823554       6.104228      -1.698236      11.274390          -0.000025
          108              C      10.723657      -1.973613       8.195015       0.150357      37.092399 0.40359784E+03  0.92910565E+04                                 9.812547                            6.765503       0.056096       2.017199                    0.999650      26.608708      75.092830       0.625615       0.425287      -1.061203      -0.033851       0.007154       0.006287       0.035165      -0.019172       0.016246       0.001013       0.070155      -0.082863      -0.033689      -0.022954       0.056643             12.974281      18.787607      -3.418720       2.924848       6.350763      -2.913232      13.784472           0.000037
          109              C      11.607832      -1.840227       7.123614      -0.017441      47.163351 0.43523370E+03  0.10168501E+05                                11.269613                            6.898981      -0.084323       1.966776                    0.999246      27.603884      77.438156       0.639283       0.410090      -1.075288       0.018657       0.008854      -0.030484       0.036820      -0.008213       0.001900      -0.017968       0.033971       0.061716      -0.034532       0.006993       0.027538             16.641925      24.977134      -5.699438       7.258153       7.946434      -4.327823      17.002206           0.000056
          110              C      12.931557      -2.196302       7.328305      -0.106788      40.405966 0.42819653E+03  0.10043992E+05                                10.309814                            6.952423       0.048105       1.986964                    0.999596      29.373413      84.768000       0.616854       0.423312      -1.058232      -0.008267       0.003536       0.027150       0.028600       0.022498      -0.027614       0.004763      -0.021988       0.026488      -0.042922       0.012028       0.030894             14.244379      22.525510      -5.228081       6.646856       7.352902      -3.228072      12.854726           0.000023
          111              C      -0.926726       5.447149      10.891034       0.597777      24.325595 0.24493842E+03  0.50496954E+04                                 7.921434                            5.603130      -0.072943       2.037748                    0.999663      22.102506      61.899884       0.618105       0.480658      -1.014367       0.028375       0.020955      -0.031463       0.047267      -0.098433       0.036284       0.000923      -0.031643      -0.111063      -0.095415      -0.026162       0.121577             11.056247      12.716680       6.165312      -5.371230       9.969921      -3.631210      10.482139          -0.000001
          112              C      -1.924486       4.707491      11.626815      -0.034426      44.937445 0.41749463E+03  0.96409580E+04                                10.943407                            6.733466       0.013751       2.011036                    0.999336      26.963299      74.892419       0.651297       0.407247      -1.078518      -0.027446      -0.027406      -0.015514       0.041774      -0.005033       0.003057       0.016112       0.004653       0.096101      -0.025748      -0.011044       0.036792             16.970341      18.744093      10.253454     -10.170967      16.358108      -6.039098      15.808822          -0.000000
          113              C      -2.328548       5.282765      12.821768      -0.098721      37.047271 0.43597473E+03  0.10273730E+05                                 9.728427                            6.987447      -0.000805       1.959519                    0.999688      29.787873      86.194407       0.618917       0.419959      -1.060218      -0.030707      -0.037445       0.005397       0.048726       0.023705       0.025931       0.013138      -0.034692      -0.069573      -0.042002      -0.007071       0.049073             12.539520      12.789598       4.445362      -7.686619      10.161996      -2.427204      14.666967          -0.000001
          114              C      -3.252745       4.876361      13.786213      -0.209635      38.383308 0.45886481E+03  0.10921657E+05                                 9.774525                            7.091381       0.091995       1.989114                    0.999771      30.546178      88.020406       0.626173       0.410968      -1.068965       0.015985       0.018396      -0.009004       0.025981       0.028419      -0.021256       0.026153      -0.027953       0.021424      -0.052657       0.016456       0.036201             12.015582      11.279469       4.176590      -5.672138      11.499934      -0.677553      13.267344          -0.000001
          115              C      -3.826578       3.664591      13.413712       0.150346      37.091794 0.40358471E+03  0.92905273E+04                                 9.811981                            6.765092       0.056123       2.017208                    0.999650      26.607752      75.085216       0.625686       0.425250      -1.061244      -0.022396      -0.003473       0.026918       0.035188       0.020599      -0.034748      -0.025779       0.022969       0.004632      -0.033588      -0.023004       0.056592             12.973709      12.019317       6.210367      -5.205907      14.490223      -0.665391      12.411587          -0.000000
          116              C      -3.523622       2.962385      12.246420      -0.017423      47.157347 0.43517264E+03  0.10166505E+05                                11.268305                            6.898137      -0.083919       1.966926                    0.999246      27.601078      77.422828       0.639385       0.410047      -1.075339       0.001074      -0.021152      -0.030159       0.036852       0.022338      -0.011448       0.014744      -0.024967       0.001013      -0.034569       0.006936       0.027633             16.640798      16.560178      10.425851      -6.995048      19.797138      -3.019643      13.565077          -0.000000
          117              C      -2.581101       3.507640      11.388931      -0.106723      40.382696 0.42791942E+03  0.10035835E+05                                10.304678                            6.949067       0.048454       1.987105                    0.999596      29.369359      84.748407       0.617152       0.423177      -1.058319      -0.007049       0.023384       0.014875       0.028596      -0.023758       0.014132       0.016856      -0.010989       0.069173      -0.042985       0.011928       0.031057             14.236327      15.143920       8.875971      -6.470306      15.949774      -3.838020      11.615288          -0.000000
          118              C      10.427984       2.260152       0.287674       0.599987      24.263085 0.24435137E+03  0.50348174E+04                                 7.907723                            5.596542      -0.074261       2.037657                    0.999662      22.082606      61.836981       0.618417       0.480680      -1.014306       0.012066      -0.044899      -0.003978       0.046662       0.009955      -0.036815      -0.039396       0.075378       0.311050      -0.097349      -0.024687       0.122036             11.028090       6.835938      -1.280807       0.119801      20.880229       2.560286       5.368103          -0.000151
          119              C      10.291463       3.676201       0.532934      -0.036373      44.986970 0.41803794E+03  0.96575046E+04                                10.954373                            6.740435       0.009583       2.009730                    0.999326      26.979687      74.975295       0.650527       0.407560      -1.078214       0.029806       0.027270       0.013809       0.042694      -0.016334       0.008585      -0.000196       0.053736      -0.030438      -0.026664      -0.011293       0.037957             16.983283      10.119331      -2.187568      -1.078446      34.287805       3.752827       6.542715          -0.001292
          120              C       9.002631       4.110429       0.802167      -0.098471      37.037936 0.43587185E+03  0.10270776E+05                                 9.726513                            6.986467      -0.000873       1.959510                    0.999686      29.785795      86.188242       0.618976       0.419940      -1.060222       0.018400       0.044531       0.005154       0.048458       0.043068       0.011269      -0.002769       0.008646      -0.028680      -0.041447      -0.007355       0.048802             12.534851      10.573807      -4.210038      -1.583819      21.265425       2.562627       5.765321          -0.001620
          121              C       8.485522       5.376307       1.084309      -0.209978      38.400832 0.45910900E+03  0.10929126E+05                                 9.777514                            7.093322       0.091836       1.988920                    0.999771      30.557210      88.064218       0.626068       0.410974      -1.068941      -0.003806      -0.025572      -0.001480       0.025896       0.008164      -0.010272       0.011324       0.015670      -0.147657      -0.052666       0.016412       0.036254             12.018368      11.839788      -1.927588      -1.497444      18.585520       1.825382       5.629797          -0.000600
          122              C       9.507099       6.321080       1.069556       0.150352      37.096179 0.40363485E+03  0.92921100E+04                                 9.812996                            6.765687       0.055856       2.017083                    0.999649      26.610595      75.098660       0.625625       0.425272      -1.061214      -0.019011       0.028174       0.008925       0.035140      -0.019844      -0.004522       0.011402      -0.078467      -0.064180      -0.033563      -0.022992       0.056555             12.973832      12.383763       0.491215      -1.283405      21.183365       1.755606       5.354368          -0.000133
          123              C      10.850130       6.041757       0.813232      -0.017670      47.175148 0.43537661E+03  0.10172546E+05                                11.270936                            6.899766      -0.084381       1.966669                    0.999248      27.608689      77.451124       0.639303       0.410048      -1.075329       0.036623      -0.001272      -0.002597       0.036737       0.010978      -0.005481       0.005132       0.003148      -0.099522      -0.034575       0.006888       0.027687             16.641907      12.776680       2.217556      -1.109058      30.933855       2.522094       6.215185           0.000334
          124              C      11.199667       4.726025       0.553219      -0.106077      40.341488 0.42748758E+03  0.10022951E+05                                10.296838                            6.945001       0.049678       1.987665                    0.999595      29.354097      84.686484       0.617421       0.423109      -1.058386      -0.025267      -0.004807       0.013069       0.028850      -0.009903       0.001499      -0.011708       0.067080       0.027960      -0.042151       0.011332       0.030819             14.220642       9.403115       0.983315      -0.686352      27.363430       2.491742       5.895380          -0.000051
          125              C      10.427984      -0.534845       2.214719       0.599985      24.262655 0.24434948E+03  0.50347631E+04                                 7.907615                            5.596523      -0.074256       2.037665                    0.999661      22.082371      61.836009       0.618418       0.480680      -1.014307       0.012063       0.012249      -0.043375       0.046658      -0.037953      -0.003794       0.034785      -0.119607      -0.273836      -0.097342      -0.024701       0.122043             11.027927       6.835838       0.567244      -1.153921       5.627681      -3.242776      20.620262          -0.000153
          126              C      10.291463      -0.809167       3.625427      -0.036335      44.983293 0.41800845E+03  0.96566125E+04                                10.953727                            6.740164       0.009678       2.009775                    0.999326      26.978460      74.970042       0.650548       0.407556      -1.078222       0.029806       0.003212       0.030385       0.042684       0.013823      -0.012206       0.003732       0.043412      -0.061411      -0.026671      -0.011279       0.037950             16.982267      10.118899      -0.230396      -2.426709       7.556181      -6.417315      33.271721          -0.001329
          127              C       9.002631      -0.711944       4.127012      -0.098439      37.035344 0.43584055E+03  0.10269816E+05                                 9.726024                            6.986193      -0.000764       1.959561                    0.999686      29.784313      86.181993       0.618994       0.419938      -1.060227       0.018390      -0.011003       0.043445       0.048443      -0.004779       0.044246      -0.005396       0.015509      -0.007983      -0.041446      -0.007326       0.048772             12.534147      10.573456       0.016650      -4.497395       6.021619      -3.236990      21.007365          -0.001598
          128              C       8.485522      -0.898393       5.410480      -0.209947      38.398233 0.45907434E+03  0.10928058E+05                                 9.777050                            7.093027       0.091925       1.988966                    0.999771      30.555739      88.058032       0.626087       0.410971      -1.068947      -0.003811       0.007718      -0.024423       0.025896      -0.012498       0.003986      -0.013473       0.080815       0.047872      -0.052650       0.016406       0.036243             12.017898      11.839938      -0.714280      -2.333501       6.054495      -2.942224      18.159261          -0.000626
          129              C       9.507099      -1.248145       6.288254       0.150353      37.095304 0.40362713E+03  0.92918549E+04                                 9.812799                            6.765602       0.055881       2.017097                    0.999649      26.610057      75.095957       0.625634       0.425269      -1.061220      -0.019031      -0.001672       0.029507       0.035151       0.002830      -0.020173      -0.015178      -0.008574       0.145494      -0.033570      -0.022996       0.056566             12.973694      12.385049      -1.374587       0.003530       6.188971      -3.949259      20.347061          -0.000095
          130              C      10.850130      -1.388388       5.936038      -0.017648      47.167027 0.43531382E+03  0.10170598E+05                                11.269393                            6.899092      -0.084011       1.966811                    0.999248      27.606205      77.439495       0.639366       0.410027      -1.075355       0.036657      -0.001953      -0.002117       0.036770      -0.009020       0.008334      -0.012175       0.048751       0.036956      -0.034609       0.006881       0.027728             16.639889      12.777665      -1.826000       1.680694       7.663712      -6.330425      29.478289           0.000390
          131              C      11.199667      -1.163528       4.613845      -0.106030      40.334795 0.42742196E+03  0.10020908E+05                                10.295455                            6.944303       0.050001       1.987796                    0.999595      29.351014      84.672151       0.617482       0.423089      -1.058411      -0.025248       0.013925       0.000167       0.028834       0.004921      -0.008699       0.007051       0.017801      -0.119939      -0.042152       0.011329       0.030823             14.218760       9.402447      -0.991568       0.676828       6.952981      -5.273027      26.300852          -0.000027
          132              C      -0.926726       8.242146       8.963989       0.597780      24.325995 0.24494020E+03  0.50497468E+04                                 7.921536                            5.603149      -0.072948       2.037740                    0.999663      22.102742      61.900865       0.618103       0.480657      -1.014366       0.028378      -0.036860       0.008395       0.047270       0.068921      -0.079090      -0.023018       0.031295       0.077783      -0.095421      -0.026149       0.121570             11.056396      12.716803      -7.212803       3.852047      12.831715      -2.542475       7.620670           0.000002
          133              C      -1.924486       9.192859       8.534322      -0.034465      44.941072 0.41752405E+03  0.96418473E+04                                10.944045                            6.733736       0.013653       2.010990                    0.999336      26.964525      74.897660       0.651276       0.407251      -1.078511      -0.027455      -0.004747      -0.031136       0.041782       0.004631      -0.003607       0.028785      -0.028655      -0.003826      -0.025741      -0.011059       0.036799             16.971336      18.745302     -13.153577       5.966142      19.894619      -4.694286      12.274087           0.000038
          134              C      -2.328548      10.105137       9.496923      -0.098753      37.049835 0.43600573E+03  0.10274681E+05                                 9.728910                            6.987718      -0.000913       1.959467                    0.999688      29.789356      86.200651       0.618899       0.419962      -1.060212      -0.030707       0.018369      -0.033096       0.048741       0.015796       0.031397      -0.007501       0.019593       0.093298      -0.042003      -0.007100       0.049103             12.540215      12.790537      -8.765699       1.421317      15.711840      -0.316062       9.118270          -0.000023
          135              C      -3.252745      11.151061       9.460042      -0.209665      38.385883 0.45889908E+03  0.10922712E+05                                 9.774982                            7.091671       0.091906       1.989068                    0.999771      30.547640      88.026538       0.626154       0.410971      -1.068960       0.015993      -0.014956       0.013985       0.025982      -0.029984       0.018999       0.018466      -0.007724       0.082155      -0.052673       0.016462       0.036211             12.016046      11.280399      -6.787252       1.886488      13.495052       0.081068      11.272686           0.000025
          136              C      -3.826578      11.233817       8.195015       0.150344      37.092664 0.40359233E+03  0.92907794E+04                                 9.812176                            6.765175       0.056098       2.017194                    0.999650      26.608289      75.087905       0.625677       0.425252      -1.061239      -0.022394       0.026385       0.006307       0.035177      -0.039790       0.006906      -0.014683      -0.006228      -0.082905      -0.033581      -0.022999       0.056580             12.973842      12.020354      -7.074975       3.953174      13.117504      -1.188550      13.783669          -0.000038
          137              C      -3.523622      10.392529       7.123614      -0.017445      47.165450 0.43523550E+03  0.10168453E+05                                11.269842                            6.898810      -0.084291       1.966783                    0.999246      27.603556      77.434408       0.639323       0.410067      -1.075313       0.001084      -0.020630      -0.030477       0.036819      -0.018647       0.016779       0.006994      -0.004707       0.061714      -0.034535       0.006943       0.027592             16.642805      16.563742     -10.248571       7.257049      16.364416      -4.328366      17.000257          -0.000056
          138              C      -2.581101       9.397193       7.328305      -0.106770      40.389401 0.42798521E+03  0.10037884E+05                                10.306062                            6.949766       0.048129       1.986973                    0.999596      29.372452      84.762782       0.617092       0.423197      -1.058294      -0.007037       0.005593       0.027163       0.028612       0.021645      -0.017194       0.022260      -0.025215       0.026497      -0.042983       0.011931       0.031052             14.238207      15.146388      -9.205882       5.994781      14.717839      -4.308174      12.850394          -0.000024
          139              C      -5.232920      -1.774123      10.891034       0.597737      24.322093 0.24489375E+03  0.50482361E+04                                 7.918589                            5.601110      -0.072932       2.037731                    0.999663      22.100821      61.879528       0.618504       0.480399      -1.014566      -0.004940      -0.034947      -0.031482       0.047295      -0.040664       0.016523      -0.032255       0.182232      -0.111071      -0.095392      -0.026280       0.121672             11.052173       5.431787       2.229206       0.640974      17.246307       6.448887      10.478425           0.000001
          140              C      -5.056477      -0.544702      11.626815      -0.034349      44.931156 0.41740305E+03  0.96381289E+04                                10.941440                            6.732053       0.013580       2.010988                    0.999336      26.961830      74.880855       0.651476       0.407165      -1.078592       0.011064       0.037178      -0.015510       0.041775      -0.004651      -0.012657      -0.010216       0.006015       0.096139      -0.025655      -0.011086       0.036741             16.968011       8.318587       4.619648       0.478835      26.777829      11.819516      15.807616           0.000001
          141              C      -5.754678      -0.462684      12.821768      -0.098781      37.066375 0.43624614E+03  0.10281801E+05                                 9.732927                            6.990626      -0.000869       1.959487                    0.999688      29.790578      86.211324       0.618638       0.420080      -1.060134       0.018352       0.044786       0.005401       0.048701       0.027583       0.000878      -0.028870      -0.020407      -0.069555      -0.041952      -0.006996       0.048947             12.546107       7.039892       1.336167      -1.519313      15.921649       7.923044      14.676782           0.000002
          142              C      -5.836461       0.543598      13.786213      -0.209622      38.384035 0.45886530E+03  0.10922089E+05                                 9.775686                            7.092063       0.091912       1.989089                    0.999770      30.548666      88.040259       0.626029       0.411047      -1.068873      -0.008553      -0.022826      -0.009009       0.025987       0.027381      -0.032990       0.006552      -0.031976       0.021467      -0.052678       0.016656       0.036022             12.016982       7.957929       2.380886      -2.101633      14.822849       5.312446      13.270168           0.000001
          143              C      -5.043137       1.624483      13.413712       0.150324      37.093228 0.40360795E+03  0.92913061E+04                                 9.812603                            6.765533       0.056103       2.017201                    0.999650      26.608688      75.091742       0.625624       0.425281      -1.061212      -0.007571       0.021309       0.026899       0.035141       0.001733       0.006204       0.042936      -0.046832       0.004686      -0.033692      -0.022950       0.056642             12.974571       8.737951       4.437489      -1.889550      17.773448       4.896471      12.412314           0.000000
          144              C      -4.281324       1.691757      12.246420      -0.017350      47.152321 0.43513731E+03  0.10165557E+05                                11.267596                            6.898014      -0.083846       1.966971                    0.999247      27.599988      77.421385       0.639364       0.410065      -1.075318       0.019132       0.009099      -0.030183       0.036877       0.022730      -0.018348       0.003224      -0.023555       0.001032      -0.034585       0.007027       0.027558             16.639217      10.345474       7.068647      -0.668733      26.009966       7.586356      13.562210          -0.000000
          145              C      -4.312991       0.603348      11.388931      -0.106823      40.405018 0.42819576E+03  0.10043901E+05                                10.309549                            6.952367       0.048414       1.987066                    0.999596      29.372557      84.763338       0.616867       0.423306      -1.058243      -0.023907      -0.004931       0.014842       0.028568      -0.008334      -0.007985      -0.020205       0.046103       0.069297      -0.042953       0.012027       0.030926             14.244262       8.347120       5.205809       0.303630      22.766533       7.522718      11.619134          -0.000000
          146              C      14.734179       9.481423       0.287674       0.599989      24.259135 0.24429993E+03  0.50332303E+04                                 7.905154                            5.594700      -0.074412       2.037613                    0.999662      22.080436      61.817146       0.618758       0.480465      -1.014472       0.045227       0.010728      -0.003980       0.046652      -0.026021       0.017250       0.051244      -0.057730       0.311023      -0.097290      -0.024813       0.122103             11.024440      18.771361       5.169578      -2.194829       8.935461      -1.322112       5.366498           0.000150
          147              C      13.423455       8.928394       0.532934      -0.036370      44.983427 0.41797614E+03  0.96555460E+04                                10.952925                            6.739307       0.009467       2.009690                    0.999326      26.979008      74.966935       0.650685       0.407484      -1.078284      -0.009827      -0.039194       0.013816       0.042704      -0.031377       0.004336      -0.007342      -0.001945      -0.030489      -0.026571      -0.011334       0.037905             16.981863      30.656351       8.908338      -3.814519      13.746935      -0.835476       6.542302           0.001292
          148              C      12.428761       9.855878       0.802167      -0.098478      37.054578 0.43611161E+03  0.10277888E+05                                 9.730525                            6.989348      -0.000896       1.959502                    0.999686      29.787398      86.200381       0.618718       0.420056      -1.060144      -0.030433      -0.037347       0.005132       0.048449       0.020067       0.007904      -0.008408      -0.076499      -0.028841      -0.041382      -0.007307       0.048688             12.540745      22.384584       2.164037      -3.009589       9.469599       0.175233       5.768051           0.001620
          149              C      11.069239       9.709070       1.084309      -0.209980      38.403108 0.45913498E+03  0.10930309E+05                                 9.778943                            7.094219       0.091825       1.988913                    0.999771      30.560232      88.085996       0.625913       0.411055      -1.068849       0.020679       0.015493      -0.001499       0.025882      -0.001974      -0.014726       0.003888      -0.021886      -0.147887      -0.052696       0.016577       0.036120             12.020102      18.675854       1.763258      -2.318248      11.753801       0.450142       5.630652           0.000600
          150              C      10.723657       8.361188       1.069556       0.150371      37.096308 0.40364259E+03  0.92924525E+04                                 9.813421                            6.766021       0.055831       2.017080                    0.999649      26.611053      75.103776       0.625564       0.425305      -1.061180      -0.033860       0.003315       0.008939       0.035176       0.022005      -0.012136      -0.001342       0.076385      -0.064192      -0.033697      -0.022947       0.056645             12.974390      18.784474       3.949582      -2.154687      14.784131       0.294603       5.354565           0.000133
          151              C      11.607832       7.312385       0.813232      -0.017671      47.175659 0.43539813E+03  0.10173283E+05                                11.271152                            6.900152      -0.084426       1.966653                    0.999247      27.609441      77.456845       0.639248       0.410074      -1.075300       0.018523      -0.031614      -0.002600       0.036733       0.004740      -0.007047       0.002512      -0.019927      -0.099558      -0.034573       0.006933       0.027640             16.641815      24.972459       8.809754      -2.745313      18.737755      -0.222987       6.215231          -0.000334
          152              C      12.931557       7.630318       0.553219      -0.106086      40.358509 0.42770286E+03  0.10029180E+05                                10.300707                            6.947717       0.049612       1.987645                    0.999595      29.355100      84.692129       0.617177       0.423227      -1.058321      -0.007789       0.024497       0.013062       0.028834      -0.033400       0.011157       0.004480      -0.019837       0.027810      -0.042112       0.011418       0.030694             14.227019      22.493397       8.058160      -2.519254      14.289847      -0.581725       5.897813           0.000051
          153              C       6.337936       1.904073      16.225908       0.599954      24.259449 0.24430645E+03  0.50333697E+04                                 7.905012                            5.594643      -0.074217       2.037661                    0.999661      22.080666      61.816682       0.618787       0.480442      -1.014490       0.005039       0.016447       0.043388       0.046674       0.029276      -0.032326      -0.013079       0.129243      -0.273924      -0.097319      -0.024815       0.122134             11.024292       5.424471      -0.194451       2.303412       7.035260       2.555630      20.613146          -0.000153
          154              C       6.161493       1.653570      14.815200      -0.036261      44.976760 0.41791365E+03  0.96537072E+04                                10.951789                            6.738757       0.009514       2.009730                    0.999326      26.977080      74.959176       0.650720       0.407478      -1.078292      -0.011351       0.027749      -0.030389       0.042689      -0.010548      -0.009009       0.009095      -0.046789      -0.061387      -0.026587      -0.011331       0.037918             16.980040       8.325748      -1.196840       4.490704       9.345252       5.186425      33.269120          -0.001329
          155              C       6.859694       0.565888      14.313615      -0.098497      37.054506 0.43610985E+03  0.10277848E+05                                 9.730561                            6.989362      -0.000798       1.959540                    0.999686      29.787137      86.199942       0.618713       0.420059      -1.060140      -0.018427       0.010933      -0.043411       0.048411      -0.009046       0.025911      -0.036178      -0.000256      -0.007940      -0.041398      -0.007264       0.048662             12.540806       7.038755      -1.894870       0.708713       9.563777       5.500944      21.019886          -0.001598
          156              C       6.941477       0.022319      13.030147      -0.209929      38.401070 0.45910332E+03  0.10929326E+05                                 9.778565                            7.093935       0.091840       1.988940                    0.999771      30.558494      88.078998       0.625933       0.411051      -1.068856       0.008572       0.000314       0.024438       0.025899      -0.040589       0.013911       0.003165      -0.023089       0.048032      -0.052681       0.016594       0.036088             12.019794       7.960813      -2.812278       1.478651       9.937746       3.452578      18.160823          -0.000626
          157              C       6.148153       0.754837      12.152373       0.150338      37.097205 0.40365334E+03  0.92927198E+04                                 9.813488                            6.766056       0.055828       2.017078                    0.999649      26.611048      75.102733       0.625573       0.425299      -1.061189       0.007574      -0.017549      -0.029503       0.035153       0.005182       0.003834       0.025082       0.000136       0.145521      -0.033699      -0.022945       0.056644             12.974701       8.739584      -3.345099       3.476625       9.835891       1.873993      20.348629          -0.000095
          158              C       5.386340       1.869754      12.504589      -0.017578      47.164450 0.43530002E+03  0.10170286E+05                                11.269100                            6.899165      -0.083949       1.966848                    0.999248      27.605488      77.439789       0.639331       0.410049      -1.075331      -0.019153       0.031336       0.002144       0.036789      -0.025297       0.014742      -0.001399      -0.011468       0.037024      -0.034627       0.006966       0.027661             16.639054      10.347491      -3.140231       6.369578      10.094424       1.527684      29.475248           0.000389
          159              C       5.418007       2.284154      13.826782      -0.106124      40.357631 0.42770268E+03  0.10029105E+05                                10.300448                            6.947662       0.049926       1.987748                    0.999595      29.354270      84.687508       0.617190       0.423221      -1.058332       0.024230      -0.015571      -0.000145       0.028802      -0.004677      -0.010203       0.004569      -0.017718      -0.119996      -0.042144       0.011418       0.030726             14.226917       8.339649      -1.566871       4.965938       8.021182       1.911079      26.319921          -0.000028
          160              C     -13.629163      15.816870       9.476638       0.597771      24.321753 0.24488748E+03  0.50481030E+04                                 7.918720                            5.601168      -0.073125       2.037683                    0.999664      22.100618      61.880074       0.618476       0.480421      -1.014549      -0.045920       0.007458      -0.008396       0.047274       0.024752      -0.017265       0.080656      -0.132232       0.077717      -0.095364      -0.026277       0.121641             11.052293      18.831327      -3.903395       4.066053       6.707520      -2.179679       7.618031           0.000002
          161              C     -12.318439      15.390982       9.906305      -0.034455      44.937730 0.41746550E+03  0.96399662E+04                                10.942563                            6.732607       0.013532       2.010949                    0.999336      26.963743      74.888580       0.651439       0.407171      -1.078585       0.008880      -0.026425       0.031133       0.041790       0.014571      -0.026954      -0.010390       0.008156      -0.003839      -0.025639      -0.011089       0.036729             16.969782      30.636949      -6.728231       6.965386       8.002183      -3.016514      12.270215           0.000037
          162              C     -11.323745      15.469163       8.943704      -0.098765      37.065783 0.43623706E+03  0.10281531E+05                                 9.732746                            6.990492      -0.000961       1.959450                    0.999688      29.790883      86.211896       0.618652       0.420072      -1.060139       0.030764      -0.018264       0.033097       0.048738       0.000533       0.021638      -0.023888      -0.036824       0.093290      -0.041937      -0.007037       0.048974             12.545845      22.396933      -3.584252       0.952727       6.121135      -1.099705       9.119467          -0.000024
          163              C      -9.964223      15.153257       8.980585      -0.209673      38.386144 0.45889695E+03  0.10923072E+05                                 9.776085                            7.092348       0.091897       1.989062                    0.999770      30.550398      88.047276       0.626009       0.411051      -1.068866      -0.020754       0.006978      -0.013965       0.025970      -0.013147      -0.007063      -0.025294       0.054833       0.082157      -0.052693       0.016639       0.036054             12.017340      18.673374      -2.793362       0.823633       6.104242      -1.698256      11.274403           0.000025
          164              C      -9.618641      14.687735      10.245612       0.150357      37.092455 0.40359789E+03  0.92910585E+04                                 9.812560                            6.765504       0.056097       2.017200                    0.999650      26.608709      75.092843       0.625615       0.425288      -1.061203       0.033851      -0.007154      -0.006287       0.035165      -0.019172       0.016246       0.001013       0.070155      -0.082863      -0.033689      -0.022954       0.056643             12.974302      18.787614      -3.418729       2.924879       6.350774      -2.913250      13.784517          -0.000038
          165              C     -10.502816      14.554349      11.317013      -0.017442      47.163383 0.43523375E+03  0.10168502E+05                                11.269619                            6.898983      -0.084323       1.966776                    0.999246      27.603885      77.438171       0.639283       0.410090      -1.075288      -0.018657      -0.008854       0.030484       0.036820      -0.008213       0.001900      -0.017968       0.033972       0.061716      -0.034532       0.006993       0.027538             16.641935      24.977127      -5.699439       7.258167       7.946440      -4.327835      17.002239          -0.000056
          166              C     -11.826541      14.910424      11.112322      -0.106788      40.406001 0.42819663E+03  0.10043996E+05                                10.309821                            6.952425       0.048104       1.986964                    0.999596      29.373414      84.768014       0.616854       0.423312      -1.058231       0.008267      -0.003536      -0.027150       0.028600       0.022498      -0.027614       0.004763      -0.021987       0.026488      -0.042922       0.012028       0.030894             14.244387      22.525504      -5.228080       6.646864       7.352906      -3.228080      12.854752          -0.000024
          167              C       2.031742       7.266973       7.549593       0.597777      24.325569 0.24493858E+03  0.50496992E+04                                 7.921425                            5.603132      -0.072943       2.037748                    0.999663      22.102507      61.899879       0.618105       0.480658      -1.014367      -0.028375      -0.020955       0.031463       0.047267      -0.098433       0.036284       0.000923      -0.031643      -0.111063      -0.095415      -0.026162       0.121577             11.056222      12.716650       6.165285      -5.371218       9.969889      -3.631193      10.482128           0.000001
          168              C       3.029502       8.006631       6.813812      -0.034426      44.937381 0.41749491E+03  0.96409650E+04                                10.943392                            6.733468       0.013751       2.011036                    0.999336      26.963297      74.892387       0.651297       0.407247      -1.078518       0.027446       0.027406       0.015514       0.041774      -0.005033       0.003057       0.016112       0.004653       0.096101      -0.025748      -0.011044       0.036792             16.970289      18.744010      10.253397     -10.170912      16.358071      -6.039032      15.808784          -0.000000
          169              C       3.433564       7.431357       5.618859      -0.098720      37.046768 0.43596713E+03  0.10273510E+05                                 9.728313                            6.987358      -0.000803       1.959519                    0.999688      29.787856      86.194297       0.618924       0.419956      -1.060219       0.030707       0.037444      -0.005398       0.048725       0.023704       0.025931       0.013138      -0.034692      -0.069574      -0.042002      -0.007071       0.049073             12.539357      12.789413       4.445354      -7.686447      10.161970      -2.427142      14.666689           0.000001
          170              C       4.357761       7.837761       4.654414      -0.209634      38.383314 0.45886458E+03  0.10921649E+05                                 9.774524                            7.091374       0.091998       1.989114                    0.999771      30.546170      88.020352       0.626174       0.410968      -1.068966      -0.015985      -0.018396       0.009004       0.025981       0.028419      -0.021256       0.026153      -0.027953       0.021424      -0.052656       0.016455       0.036201             12.015593      11.279498       4.176636      -5.672148      11.499963      -0.677590      13.267318           0.000001
          171              C       4.931594       9.049531       5.026915       0.150346      37.091823 0.40358472E+03  0.92905269E+04                                 9.811985                            6.765090       0.056122       2.017208                    0.999650      26.607752      75.085192       0.625686       0.425249      -1.061244       0.022396       0.003473      -0.026918       0.035188       0.020599      -0.034748      -0.025779       0.022969       0.004632      -0.033588      -0.023004       0.056592             12.973716      12.019321       6.210384      -5.205893      14.490256      -0.665387      12.411571           0.000000
          172              C       4.628638       9.751737       6.194207      -0.017423      47.157318 0.43517236E+03  0.10166495E+05                                11.268296                            6.898132      -0.083919       1.966926                    0.999246      27.601070      77.422764       0.639386       0.410046      -1.075339      -0.001074       0.021152       0.030159       0.036852       0.022338      -0.011448       0.014744      -0.024967       0.001013      -0.034569       0.006936       0.027633             16.640780      16.560155      10.425843      -6.995025      19.797134      -3.019628      13.565052          -0.000000
          173              C       3.686117       9.206482       7.051696      -0.106722      40.382681 0.42791915E+03  0.10035826E+05                                10.304672                            6.949063       0.048455       1.987105                    0.999596      29.369349      84.748331       0.617153       0.423177      -1.058319       0.007049      -0.023384      -0.014875       0.028596      -0.023758       0.014133       0.016856      -0.010989       0.069173      -0.042985       0.011928       0.031057             14.236314      15.143901       8.875965      -6.470287      15.949773      -3.838005      11.615268          -0.000001
          174              C      -9.322968      10.453970      18.152953       0.599987      24.263086 0.24435134E+03  0.50348168E+04                                 7.907724                            5.596543      -0.074261       2.037657                    0.999662      22.082606      61.836987       0.618416       0.480680      -1.014306      -0.012066       0.044899       0.003978       0.046662       0.009955      -0.036815      -0.039396       0.075378       0.311050      -0.097349      -0.024687       0.122036             11.028095       6.835940      -1.280808       0.119801      20.880243       2.560287       5.368104           0.000150
          175              C      -9.186447       9.037921      17.907693      -0.036373      44.986983 0.41803797E+03  0.96575055E+04                                10.954376                            6.740436       0.009582       2.009730                    0.999326      26.979688      74.975303       0.650527       0.407560      -1.078214      -0.029806      -0.027270      -0.013809       0.042694      -0.016334       0.008585      -0.000196       0.053736      -0.030438      -0.026664      -0.011293       0.037957             16.983295      10.119332      -2.187569      -1.078446      34.287836       3.752829       6.542718           0.001292
          176              C      -7.897615       8.603693      17.638460      -0.098471      37.037957 0.43587203E+03  0.10270782E+05                                 9.726519                            6.986470      -0.000873       1.959509                    0.999686      29.785803      86.188298       0.618976       0.419941      -1.060221      -0.018400      -0.044531      -0.005154       0.048458       0.043068       0.011269      -0.002769       0.008646      -0.028680      -0.041447      -0.007355       0.048802             12.534864      10.573811      -4.210038      -1.583819      21.265455       2.562629       5.765324           0.001619
          177              C      -7.380506       7.337815      17.356318      -0.209978      38.400847 0.45910908E+03  0.10929128E+05                                 9.777518                            7.093324       0.091835       1.988920                    0.999771      30.557210      88.064230       0.626068       0.410975      -1.068941       0.003806       0.025572       0.001480       0.025896       0.008164      -0.010273       0.011324       0.015669      -0.147657      -0.052666       0.016412       0.036254             12.018377      11.839789      -1.927586      -1.497443      18.585544       1.825384       5.629799           0.000600
          178              C      -8.402083       6.393042      17.371071       0.150352      37.096189 0.40363482E+03  0.92921090E+04                                 9.812998                            6.765686       0.055856       2.017083                    0.999649      26.610594      75.098653       0.625625       0.425272      -1.061215       0.019011      -0.028174      -0.008925       0.035140      -0.019844      -0.004522       0.011402      -0.078467      -0.064180      -0.033563      -0.022992       0.056555             12.973839      12.383760       0.491224      -1.283403      21.183389       1.755607       5.354369           0.000133
          179              C      -9.745114       6.672365      17.627395      -0.017670      47.175148 0.43537643E+03  0.10172540E+05                                11.270934                            6.899764      -0.084381       1.966669                    0.999248      27.608684      77.451091       0.639303       0.410048      -1.075329      -0.036623       0.001272       0.002597       0.036737       0.010978      -0.005481       0.005132       0.003148      -0.099522      -0.034575       0.006888       0.027687             16.641912      12.776675       2.217569      -1.109056      30.933875       2.522092       6.215185          -0.000335
          180              C     -10.094651       7.988097      17.887408      -0.106077      40.341501 0.42748764E+03  0.10022952E+05                                10.296840                            6.945001       0.049678       1.987666                    0.999595      29.354093      84.686443       0.617421       0.423109      -1.058386       0.025267       0.004807      -0.013069       0.028850      -0.009903       0.001499      -0.011708       0.067080       0.027960      -0.042151       0.011332       0.030819             14.220650       9.403111       0.983323      -0.686350      27.363457       2.491743       5.895382           0.000049
          181              C      -7.045560      14.295421       9.934150       0.220183      42.859150 0.40102932E+03  0.92082092E+04                                10.884740                            6.803641      -0.132417       1.976664                    0.999451      25.632874      72.015879       0.616267       0.432850      -1.057569      -0.050012      -0.012811       0.027061       0.058289       0.002171      -0.025378      -0.006487       0.054836      -0.000001      -0.029207      -0.013731       0.042938             16.822801      23.447379       0.488467     -10.957028      13.134022       2.409793      13.887001           0.000004
          182              C      -6.335125      15.492600       9.936363      -0.228291      41.501026 0.47871820E+03  0.11533233E+05                                10.477329                            7.312051       0.061407       1.985469                    0.999549      30.700924      89.453117       0.607023       0.418822      -1.062282       0.014134       0.018213      -0.002063       0.023145      -0.032988       0.015384       0.012350      -0.020155       0.056839      -0.049634       0.024045       0.025589             14.337323      18.747029       6.680176      -6.056919      15.301293      -0.445043       8.963647           0.000011
          183              C       6.499897      -0.596972       9.934150       0.220185      42.858564 0.40102458E+03  0.92080421E+04                                10.884506                            6.803505      -0.132335       1.976688                    0.999451      25.632682      72.014314       0.616289       0.432838      -1.057580      -0.012503       0.050088       0.027068       0.058291      -0.021686      -0.006278       0.025558      -0.033487       0.000026      -0.029212      -0.013736       0.042948             16.822426      15.055634      -4.045392      -7.328535      21.524838       8.494176      13.886807          -0.000004
          184              C       5.784346      -1.791100       9.936363      -0.228298      41.502106 0.47873165E+03  0.11533639E+05                                10.477522                            7.312167       0.061435       1.985474                    0.999548      30.701290      89.454504       0.607017       0.418824      -1.062281      -0.009309      -0.021091      -0.002068       0.023147      -0.009536      -0.003370      -0.019111       0.066640       0.056870      -0.049621       0.024057       0.025564             14.337650      10.492523       2.220120      -2.487688      23.556538       5.540649       8.963889          -0.000012
          185              C       6.499897       9.497112       2.974658       0.220128      42.859988 0.40103879E+03  0.92084138E+04                                10.884583                            6.803513      -0.132146       1.976734                    0.999451      25.633166      72.014932       0.616306       0.432824      -1.057593      -0.012517       0.007468       0.056438       0.058290       0.001827      -0.022519       0.013533      -0.001844       0.094948      -0.029212      -0.013778       0.042991             16.823118      15.054617      -5.411143      -6.387043       9.207205       3.808719      26.207531          -0.000000
          186              C       5.784346       9.923815       1.859368      -0.228328      41.503283 0.47874576E+03  0.11534048E+05                                10.477646                            7.312223       0.061485       1.985474                    0.999549      30.701953      89.456300       0.607022       0.418818      -1.062286      -0.009308       0.005547      -0.020460       0.023152       0.000224      -0.010108       0.006234       0.000020      -0.143077      -0.049617       0.024034       0.025583             14.338346      10.491980      -3.114417       1.190359       7.126454      -0.709849      25.396603          -0.000000
          187              C      -7.045560       4.201338      16.893643       0.220241      42.857764 0.40101532E+03  0.92078435E+04                                10.884669                            6.803635      -0.132606       1.976619                    0.999451      25.632393      72.015272       0.616250       0.432865      -1.057556      -0.050025       0.029828      -0.002353       0.058290      -0.024448      -0.006995       0.004259       0.026554      -0.084788      -0.029206      -0.013689       0.042895             16.822123      23.444362     -10.414187      -3.439691      12.190382       2.051118      14.831625          -0.000000
          188              C      -6.335125       3.777686      18.013358      -0.228261      41.499855 0.47870425E+03  0.11532830E+05                                10.477207                            7.311997       0.061356       1.985468                    0.999548      30.700277      89.451384       0.607018       0.418828      -1.062276       0.014113      -0.008411       0.016296       0.023140       0.026123      -0.025364       0.015322      -0.027960       0.033323      -0.049637       0.024068       0.025569             14.336631      18.744628      -8.035886       4.089333      10.060768      -2.438567      14.204498          -0.000000
          189              C      -5.394881      13.311094       8.506477       0.220185      42.858586 0.40102477E+03  0.92080476E+04                                10.884510                            6.803507      -0.132334       1.976688                    0.999451      25.632684      72.014321       0.616288       0.432838      -1.057580       0.012503      -0.050088      -0.027068       0.058291      -0.021686      -0.006278       0.025558      -0.033487       0.000026      -0.029212      -0.013736       0.042948             16.822438      15.055641      -4.045399      -7.328544      21.524852       8.494188      13.886820           0.000004
          190              C      -4.679330      14.505222       8.504264      -0.228298      41.502121 0.47873195E+03  0.11533648E+05                                10.477525                            7.312169       0.061435       1.985474                    0.999548      30.701296      89.454528       0.607017       0.418824      -1.062281       0.009309       0.021091       0.002068       0.023147      -0.009536      -0.003370      -0.019111       0.066640       0.056870      -0.049621       0.024057       0.025564             14.337654      10.492526       2.220118      -2.487690      23.556542       5.540654       8.963895           0.000011
          191              C       8.150576      -1.581299       8.506477       0.220183      42.859163 0.40102945E+03  0.92082130E+04                                10.884743                            6.803642      -0.132417       1.976664                    0.999451      25.632875      72.015882       0.616267       0.432850      -1.057569       0.050012       0.012811      -0.027061       0.058289       0.002171      -0.025378      -0.006487       0.054837      -0.000001      -0.029207      -0.013731       0.042938             16.822807      23.447390       0.488468     -10.957041      13.134016       2.409791      13.887014          -0.000004
          192              C       7.440141      -2.778478       8.504264      -0.228291      41.501029 0.47871840E+03  0.11533239E+05                                10.477330                            7.312052       0.061407       1.985469                    0.999549      30.700926      89.453125       0.607023       0.418822      -1.062282      -0.014134      -0.018213       0.002063       0.023145      -0.032988       0.015384       0.012350      -0.020155       0.056839      -0.049634       0.024045       0.025589             14.337324      18.747027       6.680173      -6.056923      15.301291      -0.445044       8.963652          -0.000012
          193              C      -5.394881       3.217010      15.465969       0.220128      42.859990 0.40103875E+03  0.92084127E+04                                10.884584                            6.803513      -0.132146       1.976734                    0.999451      25.633164      72.014924       0.616306       0.432824      -1.057593       0.012517      -0.007468      -0.056438       0.058290       0.001827      -0.022519       0.013533      -0.001844       0.094948      -0.029212      -0.013778       0.042991             16.823122      15.054619      -5.411144      -6.387046       9.207205       3.808720      26.207541           0.000000
          194              C      -4.679330       2.790307      16.581259      -0.228328      41.503272 0.47874559E+03  0.11534043E+05                                10.477645                            7.312222       0.061485       1.985474                    0.999549      30.701947      89.456281       0.607022       0.418818      -1.062286       0.009308      -0.005547       0.020460       0.023152       0.000224      -0.010108       0.006234       0.000020      -0.143077      -0.049617       0.024034       0.025583             14.338344      10.491979      -3.114417       1.190358       7.126453      -0.709848      25.396601          -0.000000
          195              C       8.150576       8.512784       1.546984       0.220241      42.857766 0.40101529E+03  0.92078426E+04                                10.884670                            6.803635      -0.132606       1.976619                    0.999451      25.632392      72.015271       0.616250       0.432865      -1.057556       0.050025      -0.029828       0.002353       0.058290      -0.024448      -0.006995       0.004259       0.026554      -0.084788      -0.029206      -0.013689       0.042895             16.822127      23.444368     -10.414195      -3.439692      12.190388       2.051120      14.831625          -0.000000
          196              C       7.440141       8.936436       0.427269      -0.228261      41.499850 0.47870417E+03  0.11532827E+05                                10.477207                            7.311996       0.061356       1.985468                    0.999548      30.700273      89.451371       0.607018       0.418828      -1.062276      -0.014113       0.008412      -0.016296       0.023140       0.026123      -0.025364       0.015322      -0.027960       0.033323      -0.049638       0.024068       0.025569             14.336631      18.744626      -8.035888       4.089332      10.060770      -2.438567      14.204497          -0.000000
          197              C      -6.582600      13.195566       9.220314      -0.250625      40.196419 0.46144589E+03  0.10993479E+05                                10.122205                            7.081589       0.309898       2.061111                    0.999729      30.529836      87.883658       0.630841       0.407542      -1.071695      -0.005215      -0.008734      -0.000012       0.010172       0.025459       0.030956      -0.018244      -0.027224      -0.014262      -0.053162       0.021911       0.031252             14.026405      16.490229      -3.184413      -8.323381      13.049015       4.963383      12.539971           0.000015
          198              C      -5.147202      15.602657       9.220314       0.103709      43.244366 0.38925892E+03  0.88603063E+04                                10.782992                            6.583940      -0.175145       1.954852                    0.999043      26.108401      72.728645       0.644364       0.417604      -1.068456      -0.007331      -0.012287      -0.000003       0.014308      -0.002369      -0.010613       0.006421       0.002674      -0.009463      -0.012381      -0.001141       0.013522             16.542069      16.217372       7.779074      -3.975235      24.623660       2.370587       8.785176          -0.000002
          199              C       7.687616      -0.481444       9.220314      -0.250625      40.196448 0.46144633E+03  0.10993492E+05                                10.122210                            7.081593       0.309897       2.061110                    0.999729      30.529845      87.883680       0.630841       0.407542      -1.071695       0.005215       0.008734       0.000012       0.010172       0.025459       0.030956      -0.018244      -0.027224      -0.014262      -0.053162       0.021911       0.031252             14.026413      16.490243      -3.184416      -8.323390      13.049013       4.963386      12.539982          -0.000015
          200              C       6.252218      -2.888535       9.220314       0.103708      43.244365 0.38925892E+03  0.88603062E+04                                10.782992                            6.583941      -0.175145       1.954852                    0.999043      26.108401      72.728644       0.644364       0.417604      -1.068456       0.007331       0.012287       0.000003       0.014308      -0.002369      -0.010613       0.006421       0.002674      -0.009463      -0.012381      -0.001141       0.013522             16.542069      16.217368       7.779072      -3.975234      24.623663       2.370587       8.785176           0.000002
          201              C       7.687616       8.788851       2.828792      -0.250625      40.196442 0.46144631E+03  0.10993491E+05                                10.122209                            7.081592       0.309898       2.061111                    0.999729      30.529837      87.883657       0.630841       0.407542      -1.071695       0.005227      -0.003102       0.008157       0.010172       0.019878       0.034802      -0.020536      -0.021197       0.003661      -0.053162       0.021911       0.031252             14.026411      16.488692      -6.647023      -5.935959       9.305715       3.539701      16.284827          -0.000000
          202              C       6.252218       9.644819       0.579036       0.103709      43.244354 0.38925906E+03  0.88603103E+04                                10.782991                            6.583942      -0.175145       1.954852                    0.999043      26.108402      72.728648       0.644364       0.417604      -1.068456       0.007327      -0.004364       0.011489       0.014308      -0.009073      -0.005990       0.003665       0.009919       0.012240      -0.012381      -0.001141       0.013522             16.542065      16.215906      -6.481174       5.856741       9.212169      -3.492528      24.198120          -0.000000
          203              C      -6.582600       3.925271      15.611835      -0.250625      40.196435 0.46144621E+03  0.10993488E+05                                10.122207                            7.081591       0.309898       2.061111                    0.999729      30.529834      87.883647       0.630841       0.407542      -1.071695      -0.005227       0.003102      -0.008157       0.010172       0.019878       0.034802      -0.020536      -0.021197       0.003661      -0.053162       0.021911       0.031252             14.026409      16.488689      -6.647020      -5.935958       9.305712       3.539699      16.284827           0.000000
          204              C      -5.147202       3.069303      17.861591       0.103708      43.244362 0.38925914E+03  0.88603124E+04                                10.782992                            6.583942      -0.175145       1.954852                    0.999043      26.108405      72.728658       0.644364       0.417604      -1.068456      -0.007327       0.004364      -0.011489       0.014308      -0.009073      -0.005990       0.003665       0.009919       0.012240      -0.012381      -0.001141       0.013522             16.542067      16.215908      -6.481174       5.856741       9.212169      -3.492528      24.198125          -0.000000
          205              N      -8.329310      14.250532      10.736133      -0.177405      50.774236 0.47120180E+03  0.11048002E+05                                11.426517                            6.899462      -0.019541       2.041458                    0.998722      26.230586      69.894277       0.689564       0.378839      -1.114832       0.014273       0.018218      -0.002110       0.023239      -0.031125      -0.022963      -0.040388       0.176125       0.139633      -0.127707       0.047263       0.080444             17.762521      27.168506      -1.381046      -8.755060       6.987933      -1.887838      19.131122           0.000158
          206              N       5.929140       0.553792      10.736133      -0.177401      50.774433 0.47120064E+03  0.11047969E+05                                11.426554                            6.899459      -0.019505       2.041467                    0.998721      26.230532      69.894130       0.689563       0.378840      -1.114832      -0.009243      -0.021208      -0.002114       0.023231      -0.090655       0.024714       0.039556      -0.044238       0.139627      -0.127711       0.047266       0.080445             17.762615      12.703437      -9.196966      -2.500938      21.453244       8.599871      19.131165          -0.000158
          207              N       5.929140       9.837460       4.335391      -0.177355      50.770696 0.47115996E+03  0.11046712E+05                                11.425920                            6.899067      -0.019388       2.041516                    0.998721      26.229338      69.888655       0.689601       0.378829      -1.114846      -0.009241       0.005534      -0.020578       0.023227       0.055323      -0.075917       0.045403      -0.059632       0.093481      -0.127686       0.047266       0.080421             17.762653      12.701762       0.932183      -9.484080      13.708969       5.655385      26.877228          -0.000000
          208              N      -8.329310       4.966863      17.136875      -0.177451      50.778028 0.47124281E+03  0.11049269E+05                                11.427158                            6.899857      -0.019659       2.041409                    0.998722      26.231788      69.899779       0.689526       0.378849      -1.114818       0.014251      -0.008467       0.016292       0.023243      -0.010411      -0.037259       0.022315       0.011345      -0.354716      -0.127731       0.047263       0.080468             17.762503      27.165460      -7.692280      -4.403977      18.853103       2.626183       7.268947          -0.000000
          209              N      -4.824124      12.160330       7.704494      -0.177401      50.774433 0.47120067E+03  0.11047970E+05                                11.426555                            6.899460      -0.019505       2.041467                    0.998721      26.230533      69.894137       0.689563       0.378840      -1.114832       0.009243       0.021208       0.002114       0.023231      -0.090655       0.024714       0.039556      -0.044238       0.139627      -0.127711       0.047266       0.080445             17.762621      12.703438      -9.196973      -2.500955      21.453263       8.599890      19.131162           0.000158
          210              N       9.434326      -1.536410       7.704494      -0.177405      50.774230 0.47120188E+03  0.11048004E+05                                11.426516                            6.899462      -0.019542       2.041458                    0.998722      26.230589      69.894284       0.689564       0.378839      -1.114832      -0.014273      -0.018218       0.002110       0.023239      -0.031125      -0.022963      -0.040388       0.176125       0.139633      -0.127707       0.047263       0.080444             17.762520      27.168512      -1.381040      -8.755079       6.987931      -1.887834      19.131118          -0.000158
          211              N      -4.824124       2.876662      14.105236      -0.177355      50.770683 0.47115986E+03  0.11046709E+05                                11.425920                            6.899066      -0.019387       2.041517                    0.998721      26.229334      69.888649       0.689601       0.378829      -1.114846       0.009241      -0.005534       0.020578       0.023227       0.055323      -0.075917       0.045403      -0.059632       0.093481      -0.127686       0.047266       0.080421             17.762656      12.701764       0.932174      -9.484091      13.708956       5.655385      26.877247           0.000000
          212              N       9.434326       7.747259       1.303752      -0.177451      50.778018 0.47124280E+03  0.11049269E+05                                11.427158                            6.899857      -0.019659       2.041409                    0.998722      26.231787      69.899782       0.689526       0.378850      -1.114818      -0.014251       0.008467      -0.016292       0.023243      -0.010411      -0.037259       0.022315       0.011345      -0.354716      -0.127731       0.047263       0.080468             17.762505      27.165471      -7.692299      -4.403981      18.853096       2.626186       7.268948           0.000000
          213              O     -10.670159      12.950377      16.336551      -0.582175      35.016750 0.55710295E+03  0.13480750E+05                                 8.525701                            7.229580       0.395622       2.150599                    0.998862      28.473027      74.521801       0.719458       0.351821      -1.147422      -0.007623       0.007915      -0.031831       0.033675       0.019286      -0.035354      -0.010933       0.067810      -0.134012      -0.056346      -0.016620       0.072966             10.435293       8.504836       1.244575      -3.969014       7.280323      -2.837028      15.520720           0.070881
          214              O       2.182328      -6.418010      16.993038      -0.442415      28.011258 0.37831433E+03  0.83785878E+04                                 7.453306                            6.046748       0.210448       2.143008                    0.999081      25.501369      65.586100       0.763073       0.362428      -1.129634      -0.001393       0.006477      -0.009726       0.011768      -0.029208       0.015809       0.022208      -0.125725      -0.032544      -0.070969      -0.007629       0.078598              9.263794       5.816056      -0.059034       0.783975       5.998561      -1.867480      15.976766          -0.031990
          215              O       2.176423       5.487643      10.406046      -0.577302      34.901515 0.55460977E+03  0.13404908E+05                                 8.505589                            7.211712       0.396901       2.152152                    0.998841      28.407881      74.299758       0.720625       0.351658      -1.147595       0.020528      -0.014175       0.018887       0.031290       0.002581      -0.019818       0.046393      -0.094487       0.003236      -0.058923      -0.017235       0.076158             10.411265       9.934331      -5.348350       0.498470      14.605582      -0.537809       6.693883           0.000031
          216              O       1.323442       4.327332       8.591488      -0.436957      27.884477 0.37613749E+03  0.83178467E+04                                 7.428189                            6.027059       0.212717       2.145127                    0.999061      25.430457      65.341148       0.764797       0.362156      -1.129918       0.003209      -0.006989       0.007180       0.010521       0.030068      -0.031102      -0.048788       0.070584       0.003041      -0.070103      -0.007517       0.077621              9.230090      11.022928      -4.183515       3.312706       9.038185      -2.495473       7.629156          -0.000022
          217              O       5.960227      14.119707       8.829372      -0.577275      34.922436 0.55497268E+03  0.13415351E+05                                 8.508362                            7.213698       0.396966       2.152181                    0.998842      28.406654      74.291730       0.720610       0.351622      -1.147670      -0.010220      -0.028831      -0.006493       0.031270      -0.000599      -0.019283      -0.005060       0.045828       0.215409      -0.059053      -0.017101       0.076155             10.415235       6.498859       0.511005       0.375163      11.494874       5.685689      13.251974          -0.000032
          218              O       6.683830      15.480217       7.099641      -0.436952      27.901782 0.37639497E+03  0.83245434E+04                                 7.430412                            6.028616       0.212714       2.145113                    0.999061      25.429088      65.330768       0.764833       0.362095      -1.130022      -0.006561      -0.007194      -0.003976       0.010517      -0.024247       0.029502      -0.003343       0.063479      -0.190572      -0.070100      -0.007586       0.077686              9.233436       5.985624       1.862065       0.753798      14.510906       3.514310       7.203777           0.000014
          219              O     -14.453963       4.318313      17.913225      -0.582210      35.039733 0.55749442E+03  0.13492105E+05                                 8.528898                            7.231757       0.395625       2.150587                    0.998863      28.472894      74.517849       0.719430       0.351786      -1.147492       0.025052       0.022198      -0.003922       0.033700      -0.059240       0.019574       0.004469       0.017933      -0.069150      -0.056465      -0.016490       0.072955             10.440164      18.071429       1.012008      -0.663307       6.810098      -0.076157       6.438964          -0.070881
          220              O      -3.178060       9.175485       0.044258      -0.442405      28.026925 0.37854552E+03  0.83845662E+04                                 7.455229                            6.048072       0.210471       2.143020                    0.999081      25.499382      65.573559       0.763126       0.362366      -1.129740       0.009379       0.006642       0.002607       0.011785       0.031306      -0.001633       0.023813      -0.018901       0.219067      -0.070942      -0.007700       0.078642              9.266459      13.039119       4.655249      -1.584385       8.739743      -1.110321       6.020514           0.031995
          221              O      -4.855211       9.482867       2.104076      -0.582186      35.037977 0.55746538E+03  0.13491236E+05                                 8.528605                            7.231583       0.395601       2.150586                    0.998863      28.472565      74.516713       0.719436       0.351787      -1.147490       0.010594      -0.002953       0.031827       0.033673      -0.017754      -0.007065       0.036459      -0.069228      -0.134134      -0.056474      -0.016484       0.072957             10.439643       6.518153       0.170067       0.609648       9.272373       4.842936      15.528404           0.070882
          222              O      -5.578814      11.583338       1.447589      -0.442413      28.027377 0.37855202E+03  0.83847703E+04                                 7.455365                            6.048164       0.210412       2.142986                    0.999082      25.500051      65.576135       0.763111       0.362370      -1.129733       0.006367       0.001858       0.009732       0.011777       0.036646      -0.011933      -0.024279       0.117914      -0.032655      -0.070944      -0.007710       0.078655              9.266824       6.008258       0.044037       2.016363       5.809586       0.198470      15.982629          -0.031990
          223              O      15.558979      -2.492642       8.034581      -0.577299      34.924181 0.55500156E+03  0.13416214E+05                                 8.508653                            7.213871       0.396990       2.152181                    0.998842      28.406996      74.292903       0.720604       0.351620      -1.147672      -0.022221       0.011325      -0.018906       0.031296       0.041024      -0.050158      -0.004484       0.047728       0.003305      -0.059047      -0.017107       0.076154             10.415755      18.032308      -0.978510       0.710858       6.518663      -0.183053       6.696294           0.000025
          224              O       4.283076      15.935584       9.849139      -0.436944      27.901565 0.37639150E+03  0.83244245E+04                                 7.430326                            6.028555       0.212772       2.145146                    0.999061      25.428442      65.328352       0.764846       0.362091      -1.130028      -0.007680      -0.000503      -0.007177       0.010524      -0.012941       0.028207       0.050686      -0.088752       0.002982      -0.070098      -0.007575       0.077673              9.233144      12.990891      -3.124040       3.771610       7.077203      -1.728812       7.631338          -0.000019
          225              O      -1.071407       4.939664       9.611255      -0.577275      34.898487 0.55456034E+03  0.13403398E+05                                 8.505017                            7.211354       0.396988       2.152191                    0.998841      28.407073      74.296467       0.720649       0.351654      -1.147599      -0.020518      -0.022693       0.006514       0.031280      -0.019448      -0.004628       0.019507      -0.023806       0.215321      -0.058935      -0.017228       0.076163             10.410285       9.933494       2.367719      -4.820740       8.051608      -3.030823      13.245752          -0.000040
          226              O      -0.218426       6.223008      11.340986      -0.436955      27.884597 0.37614086E+03  0.83179424E+04                                 7.428219                            6.027094       0.212734       2.145129                    0.999061      25.430546      65.341529       0.764793       0.362157      -1.129916      -0.003208      -0.009190       0.003964       0.010510      -0.039765       0.017042      -0.024212       0.005989      -0.190761      -0.070114      -0.007514       0.077629              9.230255      11.023133       4.584123      -2.732045       9.466565      -2.332576       7.201068           0.000018
          227              O      11.775175       2.050560       0.527402      -0.582200      35.019842 0.55715304E+03  0.13482284E+05                                 8.526292                            7.229946       0.395540       2.150562                    0.998862      28.473822      74.525110       0.719433       0.351825      -1.147417       0.007609       0.032580       0.003924       0.033686      -0.039906       0.005456      -0.019164       0.089425      -0.069078      -0.056332      -0.016627       0.072959             10.436308       8.505672      -4.153290      -0.248139      16.366210       0.619286       6.437042          -0.070880
          228              O      -1.077312      -5.450466      18.396369      -0.442418      28.011192 0.37831188E+03  0.83785177E+04                                 7.453291                            6.046724       0.210432       2.143006                    0.999081      25.501285      65.585767       0.763075       0.362428      -1.129635       0.001384       0.011406      -0.002601       0.011780       0.025154      -0.021670      -0.009709      -0.041832       0.219113      -0.070959      -0.007632       0.078591              9.263646       5.815938       0.753377       0.223649      15.955997       1.921088       6.019003           0.031995
          229              O      11.775175      -0.236255       2.104076      -0.582175      35.016778 0.55710340E+03  0.13480765E+05                                 8.525708                            7.229585       0.395623       2.150600                    0.998862      28.473025      74.521814       0.719458       0.351821      -1.147421       0.007623      -0.007915       0.031831       0.033675       0.019286      -0.035354      -0.010933       0.067810      -0.134012      -0.056346      -0.016620       0.072966             10.435303       8.504842       1.244576      -3.969019       7.280329      -2.837032      15.520739          -0.070881
          230              O      -1.077312      19.132132       1.447589      -0.442416      28.011224 0.37831388E+03  0.83785746E+04                                 7.453297                            6.046742       0.210448       2.143008                    0.999081      25.501370      65.586075       0.763074       0.362428      -1.129635       0.001393      -0.006477       0.009726       0.011768      -0.029208       0.015809       0.022208      -0.125725      -0.032544      -0.070968      -0.007630       0.078598              9.263778       5.816050      -0.059035       0.783975       5.998552      -1.867474      15.976732           0.031990
          231              O      -1.071407       7.226479       8.034581      -0.577301      34.901592 0.55461107E+03  0.13404949E+05                                 8.505607                            7.211724       0.396902       2.152152                    0.998841      28.407888      74.299827       0.720624       0.351658      -1.147595      -0.020528       0.014175      -0.018887       0.031290       0.002580      -0.019818       0.046392      -0.094486       0.003235      -0.058923      -0.017235       0.076157             10.411294       9.934358      -5.348372       0.498477      14.605626      -0.537821       6.693898          -0.000032
          232              O      -0.218426       8.386790       9.849139      -0.436957      27.884580 0.37613894E+03  0.83178888E+04                                 7.428218                            6.027079       0.212717       2.145127                    0.999061      25.430469      65.341275       0.764794       0.362157      -1.129916      -0.003209       0.006989      -0.007180       0.010521       0.030068      -0.031102      -0.048788       0.070586       0.003043      -0.070105      -0.007516       0.077621              9.230131      11.022971      -4.183531       3.312729       9.038222      -2.495491       7.629198           0.000022
          233              O      -4.855211      -1.405585       9.611255      -0.577275      34.922340 0.55497105E+03  0.13415300E+05                                 8.508342                            7.213684       0.396967       2.152181                    0.998842      28.406640      74.291637       0.720611       0.351621      -1.147670       0.010220       0.028831       0.006493       0.031270      -0.000599      -0.019283      -0.005060       0.045828       0.215410      -0.059053      -0.017101       0.076155             10.415203       6.498844       0.511002       0.375160      11.494832       5.685661      13.251933           0.000032
          234              O      -5.578814      -2.766095      11.340986      -0.436951      27.901911 0.37639683E+03  0.83245973E+04                                 7.430448                            6.028640       0.212715       2.145113                    0.999061      25.429101      65.330918       0.764830       0.362096      -1.130021       0.006561       0.007194       0.003975       0.010516      -0.024247       0.029502      -0.003342       0.063479      -0.190573      -0.070101      -0.007585       0.077686              9.233488       5.985651       1.862078       0.753804      14.510992       3.514341       7.203819          -0.000014
          235              O      15.558979       8.395809       0.527402      -0.582209      35.039769 0.55749480E+03  0.13492117E+05                                 8.528907                            7.231762       0.395627       2.150588                    0.998863      28.472887      74.517851       0.719429       0.351786      -1.147492      -0.025051      -0.022198       0.003922       0.033700      -0.059240       0.019574       0.004469       0.017933      -0.069150      -0.056465      -0.016490       0.072955             10.440185      18.071476       1.012023      -0.663309       6.810106      -0.076158       6.438972           0.070881
          236              O       4.283076       3.538637      18.396369      -0.442405      28.026899 0.37854499E+03  0.83845507E+04                                 7.455221                            6.048065       0.210470       2.143019                    0.999081      25.499382      65.573524       0.763128       0.362365      -1.129741      -0.009379      -0.006642      -0.002607       0.011785       0.031306      -0.001633       0.023813      -0.018901       0.219067      -0.070942      -0.007700       0.078642              9.266445      13.039077       4.655247      -1.584374       8.739751      -1.110319       6.020508          -0.031995
          237              O       5.960227       3.231255      16.336551      -0.582187      35.037927 0.55746455E+03  0.13491210E+05                                 8.528593                            7.231574       0.395599       2.150585                    0.998863      28.472568      74.516685       0.719437       0.351787      -1.147490      -0.010594       0.002953      -0.031827       0.033673      -0.017755      -0.007065       0.036459      -0.069228      -0.134135      -0.056474      -0.016484       0.072957             10.439625       6.518143       0.170065       0.609645       9.272361       4.842925      15.528371          -0.070882
          238              O       6.683830       1.130784      16.993038      -0.442413      28.027320 0.37855112E+03  0.83847443E+04                                 7.455349                            6.048152       0.210413       2.142986                    0.999082      25.500038      65.576044       0.763113       0.362370      -1.129734      -0.006367      -0.001859      -0.009732       0.011778       0.036646      -0.011933      -0.024278       0.117913      -0.032656      -0.070944      -0.007711       0.078654              9.266804       6.008247       0.044038       2.016357       5.809572       0.198470      15.982593           0.031989
          239              O     -14.453963      15.206764      10.406046      -0.577299      34.924247 0.55500276E+03  0.13416251E+05                                 8.508668                            7.213882       0.396991       2.152181                    0.998842      28.407002      74.292962       0.720603       0.351620      -1.147671       0.022221      -0.011325       0.018906       0.031296       0.041024      -0.050157      -0.004484       0.047729       0.003305      -0.059046      -0.017107       0.076154             10.415774      18.032345      -0.978512       0.710855       6.518672      -0.183052       6.696303          -0.000025
          240              O      -3.178060      -3.221462       8.591488      -0.436944      27.901473 0.37639034E+03  0.83243912E+04                                 7.430303                            6.028541       0.212772       2.145146                    0.999061      25.428430      65.328261       0.764847       0.362091      -1.130029       0.007680       0.000503       0.007177       0.010524      -0.012941       0.028207       0.050685      -0.088752       0.002982      -0.070098      -0.007575       0.077673              9.233112      12.990854      -3.124032       3.771585       7.077180      -1.728803       7.631301           0.000019
          241              O       2.176423       7.774458       8.829372      -0.577275      34.898430 0.55455947E+03  0.13403371E+05                                 8.505003                            7.211346       0.396987       2.152191                    0.998841      28.407070      74.296425       0.720650       0.351654      -1.147600       0.020518       0.022693      -0.006514       0.031280      -0.019448      -0.004628       0.019508      -0.023806       0.215322      -0.058936      -0.017228       0.076163             10.410261       9.933471       2.367707      -4.820724       8.051587      -3.030806      13.245725           0.000040
          242              O       1.323442       6.491114       7.099641      -0.436955      27.884518 0.37613979E+03  0.83179112E+04                                 7.428196                            6.027079       0.212735       2.145129                    0.999061      25.430538      65.341436       0.764795       0.362156      -1.129917       0.003208       0.009190      -0.003965       0.010510      -0.039765       0.017042      -0.024213       0.005989      -0.190757      -0.070113      -0.007515       0.077628              9.230223      11.023100       4.584100      -2.732041       9.466521      -2.332567       7.201049          -0.000018
          243              O     -10.670159      10.663562      17.913225      -0.582200      35.019806 0.55715245E+03  0.13482266E+05                                 8.526282                            7.229940       0.395538       2.150561                    0.998862      28.473827      74.525096       0.719434       0.351825      -1.147417      -0.007609      -0.032580      -0.003924       0.033686      -0.039906       0.005456      -0.019164       0.089425      -0.069078      -0.056332      -0.016627       0.072959             10.436294       8.505664      -4.153283      -0.248138      16.366183       0.619283       6.437035           0.070879
          244              O       2.182328      18.164588       0.044258      -0.442417      28.011236 0.37831248E+03  0.83785350E+04                                 7.453303                            6.046731       0.210432       2.143006                    0.999081      25.501288      65.585808       0.763074       0.362428      -1.129635      -0.001384      -0.011405       0.002601       0.011780       0.025154      -0.021670      -0.009709      -0.041833       0.219112      -0.070959      -0.007632       0.078591              9.263665       5.815945       0.753376       0.223648      15.956037       1.921092       6.019013          -0.031995

******************************************************
Auxiliary information for the entire system
The total spin magnetic moment of the unit cell is   -0.000048
The total net atomic charge of the unit cell is   0.000003
Accuracy of reproducing the electrostatic potential in the unit cell:
  The inner radius (bohr) =    5.0000
  The outer radius (bohr) =   12.0000
  Valid grid points have density less than (e/(bohr^3)) =    0.0001
  The number of valid grid points were=      1550978
  The rms potential error without charges in kcal/mol is=      5.07055
  The rms potential error with partial charges in kcal/mol is=      1.11926
  The RRMSE value at monopole order=      0.22074
  The rms potential error with partial charges and cloud penetration in kcal/mol is=      1.13024
  The RRMSE value at monopole order with cloud penetration is=      0.22290
  The rms potential error with partial charges and atomic dipoles in kcal/mol is=      0.41218
  The RRMSE value at dipole order=      0.08129
  The rms potential error with partial charges, atomic dipoles and cloud penetration in kcal/mol is=      0.41249
  The RRMSE value at dipole order with cloud penetration=      0.08135

******************************************************
The electron densities and ab initio electrostatic potential were computed in VASP using the PBE functional and
projector augmented wave method. See the main text of the journal article for a description of computational details.
The atomic charges, dipoles, and quadrupoles were computed with the DDEC6 method as described in
(a) T. A. Manz and N. Gabaldon Limas, RSC Adv. 6 (2016) 47771-47801 DOI: 10.1039/c6ra04656h
(b) N. Gabaldon Limas and T. A. Manz, RSC Adv. 8 (2018) 2678-2707 DOI: 10.1039/c7ra11829e.
For each atom in the material, the electron cloud parameters were fit to the spherically averaged atom-in-material
electron density using radial positions for which this density was between 10^-4 and 10^-2 electrons per cubic bohr.
The polarizabilities, dispersion coefficients, and quantum Drude oscillator (QDO) parameters were fit using the MCLF method.
The magnetic structure of the system was optimized in VASP from the default ferromagnetic initial guess using spin polarization.
The atomic spin moments (ASMs) were computed on this optimized magnetic structure using the DDEC6 partition as inputs
to the method of T. A. Manz and D. S. Sholl, J. Chem. Theory Comput. 7 (2011) 4146-4164 DOI: 10.1021/ct200539n.
The RMSE and RRMSE were computed using a uniform grid with Ewald summation.
