# Supplementary material for: A collection of forcefield precursors for metal–organic frameworks
Source: RSC Adv. 2019 Nov 13;9(63):36492–507. doi: 10.1039/c9ra07327b (PMC9075174; doi:10.1039/c9ra07327b)
Supplement: RA-009-C9RA07327B-s5967 [file RA-009-C9RA07327B-s5967.xyz]

  162
jmolscript: load "" {1 1 1} spacegroup "x,y,z" unitcell [{     12.847000     0.000000     0.000000 }, {      0.000000    14.844000     0.000000 }, {      0.000000     0.000000    15.148000 }]
Mg     7.152053     3.527528     0.000000     1.421779
Mg     5.694947    11.316472     0.000000     1.421779
Mg    12.118447    10.949528     7.574000     1.421779
Mg     0.728553     3.894472     7.574000     1.421779
Mg     0.000000     7.422000     7.574000     1.426390
Mg     6.423500     0.000000     0.000000     1.426390
H      5.357199     6.903944     1.869263     0.127297
H      2.900853     8.217638     4.754957     0.145833
H      3.242583     4.286947     4.047546     0.112446
H      4.167567     9.764383     3.382548     0.350929
H      5.093835     9.273047     2.323703     0.337666
H      1.130536     9.707976     8.267778     0.454129
H      7.489801     7.940056     1.869263     0.127298
H      9.946147     6.626362     4.754957     0.145833
H      9.604417    10.557053     4.047546     0.112446
H      8.679433     5.079617     3.382548     0.350929
H      7.753164     5.570953     2.323703     0.337667
H     11.716464     5.136024     8.267778     0.454129
H      1.066301    14.325944     5.704737     0.127298
H      3.522647     0.795638     2.819043     0.145834
H      3.180917    11.708947     3.526454     0.112446
H      2.255933     2.342383     4.191452     0.350930
H      1.329664     1.851047     5.250297     0.337667
H      5.292964     2.285976    14.454222     0.454129
H     11.780699     0.518056     5.704737     0.127298
H      9.324353    14.048362     2.819043     0.145833
H      9.666083     3.135053     3.526454     0.112445
H     10.591067    12.501617     4.191452     0.350929
H     11.517335    12.992953     5.250297     0.337667
H      7.554036    12.558024    14.454222     0.454129
H      7.489801     7.940056    13.278737     0.127297
H      9.946147     6.626362    10.393043     0.145833
H      9.604417    10.557053    11.100454     0.112446
H      8.679433     5.079617    11.765452     0.350929
H      7.753164     5.570953    12.824297     0.337666
H     11.716464     5.136024     6.880222     0.454129
H      5.357199     6.903944    13.278737     0.127298
H      2.900853     8.217638    10.393043     0.145833
H      3.242583     4.286947    11.100454     0.112446
H      4.167567     9.764383    11.765452     0.350930
H      5.093835     9.273047    12.824297     0.337667
H      1.130536     9.707976     6.880222     0.454129
H     11.780699     0.518056     9.443263     0.127298
H      9.324353    14.048362    12.328957     0.145834
H      9.666083     3.135053    11.621546     0.112447
H     10.591067    12.501617    10.956548     0.350930
H     11.517335    12.992953     9.897703     0.337667
H      7.554036    12.558024     0.693778     0.454128
H      1.066301    14.325944     9.443263     0.127297
H      3.522647     0.795638    12.328957     0.145832
H      3.180917    11.708947    11.621546     0.112444
H      2.255933     2.342383    10.956548     0.350928
H      1.329664     1.851047     9.897703     0.337665
H      5.292964     2.285976     0.693778     0.454129
C      4.375688     5.428005     2.823739     0.005246
C      4.190691     7.790280     3.268938     0.350881
C      4.740543     6.731309     2.544561    -0.235793
C      4.961511     4.301940     2.012109     0.609226
C      3.281124     7.517150     4.275372    -0.196056
C      2.928217     6.211769     4.576665    -0.003011
C      3.476912     5.164821     3.848501    -0.114691
C      1.944137     5.958382     5.686105     0.662340
C      8.471312     9.415995     2.823739     0.005246
C      8.656309     7.053720     3.268938     0.350881
C      8.106457     8.112691     2.544561    -0.235794
C      7.885489    10.542060     2.012109     0.609226
C      9.565876     7.326850     4.275372    -0.196056
C      9.918783     8.632231     4.576665    -0.003010
C      9.370088     9.679179     3.848501    -0.114691
C     10.902863     8.885618     5.686105     0.662340
C      2.047812    12.850005     4.750261     0.005247
C      2.232809     0.368280     4.305062     0.350882
C      1.682957    14.153309     5.029439    -0.235795
C      1.461989    11.723940     5.561891     0.609226
C      3.142376     0.095150     3.298628    -0.196057
C      3.495283    13.633769     2.997335    -0.003009
C      2.946588    12.586821     3.725499    -0.114694
C      4.479363    13.380382     1.887895     0.662341
C     10.799188     1.993995     4.750261     0.005246
C     10.614191    14.475720     4.305062     0.350882
C     11.164043     0.690691     5.029439    -0.235793
C     11.385011     3.120060     5.561891     0.609226
C      9.704624    14.748850     3.298628    -0.196055
C      9.351717     1.210231     2.997335    -0.003011
C      9.900412     2.257179     3.725499    -0.114690
C      8.367637     1.463618     1.887895     0.662340
C      8.471312     9.415995    12.324261     0.005246
C      8.656309     7.053720    11.879062     0.350881
C      8.106457     8.112691    12.603439    -0.235794
C      7.885489    10.542060    13.135891     0.609226
C      9.565876     7.326850    10.872628    -0.196055
C      9.918783     8.632231    10.571335    -0.003011
C      9.370088     9.679179    11.299499    -0.114691
C     10.902863     8.885618     9.461895     0.662340
C      4.375688     5.428005    12.324261     0.005247
C      4.190691     7.790280    11.879062     0.350882
C      4.740543     6.731309    12.603439    -0.235794
C      4.961511     4.301940    13.135891     0.609226
C      3.281124     7.517150    10.872628    -0.196056
C      2.928217     6.211769    10.571335    -0.003010
C      3.476912     5.164821    11.299499    -0.114693
C      1.944137     5.958382     9.461895     0.662340
C     10.799188     1.993995    10.397739     0.005247
C     10.614191    14.475720    10.842938     0.350882
C     11.164043     0.690691    10.118561    -0.235795
C     11.385011     3.120060     9.586109     0.609226
C      9.704624    14.748850    11.849372    -0.196057
C      9.351717     1.210231    12.150665    -0.003010
C      9.900412     2.257179    11.422501    -0.114694
C      8.367637     1.463618    13.260105     0.662340
C      2.047812    12.850005    10.397739     0.005244
C      2.232809     0.368280    10.842938     0.350881
C      1.682957    14.153309    10.118561    -0.235792
C      1.461989    11.723940     9.586109     0.609225
C      3.142376     0.095150    11.849372    -0.196052
C      3.495283    13.633769    12.150665    -0.003013
C      2.946588    12.586821    11.422501    -0.114685
C      4.479363    13.380382    13.260105     0.662340
N      4.527283     9.112732     2.950830    -0.620548
N      8.319717     5.731268     2.950830    -0.620548
N      1.896217     1.690732     4.623170    -0.620552
N     10.950783    13.153268     4.623170    -0.620548
N      8.319717     5.731268    12.197170    -0.620550
N      4.527283     9.112732    12.197170    -0.620551
N     10.950783    13.153268    10.524830    -0.620551
N      1.896217     1.690732    10.524830    -0.620542
O      6.052993     4.528904     1.432092    -0.695470
O      4.326870     3.217437     1.956061    -0.550750
O      1.816823     4.790010     6.081922    -0.686465
O      1.336602     6.942836     6.132819    -0.636712
O      6.794007    10.315096     1.432092    -0.695470
O      8.520130    11.626563     1.956061    -0.550750
O     11.030177    10.053990     6.081922    -0.686465
O     11.510398     7.901164     6.132819    -0.636712
O      0.370507    11.950904     6.141908    -0.695470
O      2.096630    10.639437     5.617939    -0.550750
O      4.606677    12.212010     1.492078    -0.686465
O      5.086898    14.364836     1.441181    -0.636712
O     12.476493     2.893096     6.141908    -0.695470
O     10.750370     4.204563     5.617939    -0.550750
O      8.240323     2.631990     1.492078    -0.686465
O      7.760102     0.479164     1.441181    -0.636712
O      6.794007    10.315096    13.715908    -0.695470
O      8.520130    11.626563    13.191939    -0.550750
O     11.030177    10.053990     9.066078    -0.686465
O     11.510398     7.901164     9.015181    -0.636712
O      6.052993     4.528904    13.715908    -0.695470
O      4.326870     3.217437    13.191939    -0.550750
O      1.816823     4.790010     9.066078    -0.686465
O      1.336602     6.942836     9.015181    -0.636712
O     12.476493     2.893096     9.006092    -0.695470
O     10.750370     4.204563     9.530061    -0.550749
O      8.240323     2.631990    13.655922    -0.686465
O      7.760102     0.479164    13.706819    -0.636712
O      0.370507    11.950904     9.006092    -0.695470
O      2.096630    10.639437     9.530061    -0.550749
O      4.606677    12.212010    13.655922    -0.686465
O      5.086898    14.364836    13.706819    -0.636712
O      0.770306     9.391650     7.574000    -0.967969
O     12.076694     5.452350     7.574000    -0.967969
O      5.653194     1.969650     0.000000    -0.967969
O      7.193806    12.874350     0.000000    -0.967969

The following XYZ coordinates are in angstroms. Other properties are in atomic units.
The sperically averaged electron density of each atom fit to a function of the form exp(a - br)
eigen_1, eigen_2 and eigen_3 are the three eigenvalues of traceless quadrupole moment tensor
  atom number  atomic symbol              X              Y              Z     net charge C6 coefficient C8 coefficient C10 coefficient fluctuating dipole atomic polarizability isotropic forcefield polarizability              a              b squared Pearson coefficient          <r^3>          <r^4>         wp_QDO          m_QDO          q_QDO       dipole_x       dipole_y       dipole_z         dipole            Qxy            Qxz            Qyz     Q(x^2-y^2)  Q(3z^2 - R^2)        eigen_1        eigen_2        eigen_3 static polarizability      alpha(xx)      alpha(xy)      alpha(xz)      alpha(yy)      alpha(yz)      alpha(zz) atomic spin moment
            1             Mg       7.152053       3.527528       0.000000       1.421779      28.418294 0.39986373E+03  0.92846075E+04                                10.637882                            8.747896      -0.934340       1.838016                    0.999067      18.447075      54.183554       0.367560       0.717673      -0.920965       0.070763       0.089339      -0.000000       0.113969       0.113782      -0.000000      -0.000000      -0.035922      -0.184391      -0.084459      -0.061464       0.145922             12.961240      11.984964      -3.960722      -0.000003      11.671923       0.000004      15.226833           0.000201
            2             Mg       5.694947      11.316472       0.000000       1.421779      28.418313 0.39986407E+03  0.92846177E+04                                10.637887                            8.747901      -0.934340       1.838016                    0.999067      18.447081      54.183581       0.367560       0.717673      -0.920965      -0.070763      -0.089339      -0.000000       0.113969       0.113782      -0.000000      -0.000000      -0.035922      -0.184391      -0.084459      -0.061464       0.145923             12.961246      11.984970      -3.960724      -0.000003      11.671928       0.000002      15.226839           0.000201
            3             Mg      12.118447      10.949528       7.574000       1.421779      28.418298 0.39986380E+03  0.92846096E+04                                10.637883                            8.747897      -0.934340       1.838016                    0.999067      18.447077      54.183561       0.367560       0.717673      -0.920965      -0.070762       0.089339       0.000000       0.113969      -0.113782       0.000000      -0.000000      -0.035922      -0.184391      -0.084459      -0.061464       0.145922             12.961241      11.984965       3.960722      -0.000001      11.671923       0.000002      15.226834           0.000201
            4             Mg       0.728553       3.894472       7.574000       1.421779      28.418309 0.39986401E+03  0.92846156E+04                                10.637886                            8.747899      -0.934340       1.838016                    0.999067      18.447079      54.183570       0.367560       0.717673      -0.920965       0.070763      -0.089339       0.000000       0.113969      -0.113782       0.000000      -0.000000      -0.035922      -0.184391      -0.084459      -0.061464       0.145923             12.961244      11.984969       3.960724      -0.000002      11.671926       0.000000      15.226837           0.000200
            5             Mg       0.000000       7.422000       7.574000       1.426390      22.653616 0.28975269E+03  0.62754142E+04                                 9.392290                            7.591430      -0.895483       1.848555                    0.999226      18.436823      54.196708       0.379175       0.745849      -0.902251      -0.000000       0.000000       0.000000       0.000000       0.057344       0.000000      -0.000000      -0.004781       0.038575      -0.063823       0.012858       0.050964             11.586616      11.923203      -2.454836       0.000002      11.358329      -0.000001      11.478316           0.000031
            6             Mg       6.423500       0.000000       0.000000       1.426390      22.653613 0.28975265E+03  0.62754131E+04                                 9.392289                            7.591429      -0.895483       1.848555                    0.999226      18.436822      54.196706       0.379175       0.745849      -0.902251       0.000000       0.000000      -0.000000       0.000000      -0.057344       0.000000       0.000000      -0.004781       0.038575      -0.063823       0.012858       0.050964             11.586615      11.923202       2.454836      -0.000005      11.358329      -0.000002      11.478315           0.000031
            7              H       5.357199       6.903944       1.869263       0.127297       1.040187 0.74898456E+01  0.72699970E+02                                 1.725170                            1.621618      -1.058743       2.380730                    0.997452       3.531956       9.997939       0.479280       1.316606      -0.700311       0.020619       0.004155      -0.023887       0.031827       0.004649      -0.009391      -0.003963      -0.007949       0.004653      -0.011668      -0.000570       0.012238              1.785550       1.897115       0.127833      -0.451021       1.612679      -0.056811       1.846857          -0.000328
            8              H       2.900853       8.217638       4.754957       0.145833       0.990900 0.69220464E+01  0.65667255E+02                                 1.645031                            1.538776      -1.202990       2.326434                    0.996343       3.406661       9.434495       0.503320       1.282766      -0.707140      -0.014639       0.025564       0.020186       0.035712       0.000164      -0.001918       0.003438      -0.010079       0.005521      -0.006500      -0.000182       0.006682              1.699300       1.551706      -0.256651      -0.349352       1.929836       0.295953       1.616357          -0.000295
            9              H       3.242583       4.286947       4.047546       0.112446       1.150977 0.83206835E+01  0.82514031E+02                                 1.799320                            1.672141      -1.328835       2.245473                    0.993879       3.687838      10.385206       0.490139       1.260137      -0.711483      -0.008498      -0.033500       0.009387       0.035814       0.003474      -0.000310      -0.005001      -0.009210      -0.037688      -0.013595       0.000623       0.012972              1.858142       1.576046       0.286949      -0.241900       2.431221      -0.141605       1.567160           0.001088
           10              H       4.167567       9.764383       3.382548       0.350929       0.520250 0.30867181E+01  0.24323626E+02                                 1.157976                            1.097063      -1.238376       2.439912                    0.999755       2.370735       6.312155       0.531591       1.462168      -0.673274      -0.009666       0.016668       0.014785       0.024287       0.003451      -0.014263       0.000874      -0.014605      -0.014037      -0.019410       0.007889       0.011520              1.189264       1.073183      -0.190311      -0.153655       1.440363       0.160599       1.054245           0.001675
           11              H       5.093835       9.273047       2.323703       0.337666       0.534373 0.31712499E+01  0.25222460E+02                                 1.179669                            1.111229      -1.280599       2.390193                    0.999411       2.542676       6.857507       0.527402       1.460184      -0.671811       0.011311      -0.000450      -0.012097       0.016568      -0.003200      -0.009161       0.006094      -0.027974       0.000116      -0.018527       0.000928       0.017599              1.220941       1.299129       0.128875      -0.310591       1.138448      -0.135880       1.225245           0.002014
           12              H       1.130536       9.707976       8.267778       0.454129       0.358538 0.20504194E+01  0.15128466E+02                                 1.031399                            0.995069      -1.392044       2.409175                    0.998770       2.385771       6.923991       0.458415       1.810903      -0.615365       0.003255      -0.007165       0.008372       0.011490       0.001545      -0.009942      -0.005965       0.001338       0.003887      -0.010433      -0.002326       0.012758              1.062067       0.928000       0.065664       0.127381       1.009216       0.141769       1.248985           0.000254
           13              H       7.489801       7.940056       1.869263       0.127298       1.040187 0.74898436E+01  0.72699952E+02                                 1.725170                            1.621619      -1.058745       2.380730                    0.997452       3.531956       9.997942       0.479279       1.316606      -0.700311      -0.020619      -0.004155      -0.023887       0.031827       0.004649       0.009391       0.003963      -0.007949       0.004653      -0.011668      -0.000570       0.012238              1.785550       1.897115       0.127833       0.451021       1.612679       0.056811       1.846857          -0.000329
           14              H       9.946147       6.626362       4.754957       0.145833       0.990900 0.69220513E+01  0.65667320E+02                                 1.645033                            1.538777      -1.202993       2.326432                    0.996343       3.406663       9.434505       0.503320       1.282767      -0.707140       0.014639      -0.025565       0.020186       0.035712       0.000164       0.001918      -0.003438      -0.010080       0.005521      -0.006500      -0.000181       0.006682              1.699301       1.551707      -0.256651       0.349352       1.929837      -0.295954       1.616358          -0.000296
           15              H       9.604417      10.557053       4.047546       0.112446       1.150981 0.83207142E+01  0.82514406E+02                                 1.799323                            1.672143      -1.328842       2.245469                    0.993879       3.687844      10.385225       0.490139       1.260136      -0.711484       0.008498       0.033500       0.009387       0.035814       0.003474       0.000311       0.005001      -0.009210      -0.037688      -0.013595       0.000623       0.012972              1.858145       1.576049       0.286950       0.241901       2.431225       0.141606       1.567162           0.001087
           16              H       8.679433       5.079617       3.382548       0.350929       0.520252 0.30867342E+01  0.24323783E+02                                 1.157978                            1.097065      -1.238375       2.439911                    0.999755       2.370741       6.312173       0.531591       1.462166      -0.673274       0.009666      -0.016668       0.014785       0.024287       0.003451       0.014263      -0.000874      -0.014606      -0.014037      -0.019410       0.007889       0.011521              1.189266       1.073186      -0.190311       0.153655       1.440366      -0.160600       1.054247           0.001674
           17              H       7.753164       5.570953       2.323703       0.337667       0.534375 0.31712650E+01  0.25222610E+02                                 1.179672                            1.111231      -1.280604       2.390190                    0.999411       2.542682       6.857528       0.527401       1.460183      -0.671811      -0.011311       0.000450      -0.012097       0.016568      -0.003200       0.009161      -0.006094      -0.027974       0.000116      -0.018528       0.000928       0.017600              1.220944       1.299133       0.128875       0.310592       1.138451       0.135881       1.225248           0.002013
           18              H      11.716464       5.136024       8.267778       0.454129       0.358538 0.20504194E+01  0.15128466E+02                                 1.031399                            0.995069      -1.392044       2.409176                    0.998770       2.385771       6.923991       0.458415       1.810903      -0.615365      -0.003255       0.007165       0.008371       0.011490       0.001545       0.009942       0.005965       0.001338       0.003887      -0.010433      -0.002326       0.012758              1.062067       0.928000       0.065664      -0.127381       1.009216      -0.141769       1.248985           0.000254
           19              H       1.066301      14.325944       5.704737       0.127298       1.040188 0.74898481E+01  0.72700000E+02                                 1.725170                            1.621618      -1.058745       2.380730                    0.997452       3.531957       9.997942       0.479280       1.316605      -0.700311      -0.020619       0.004155       0.023887       0.031827      -0.004649      -0.009391       0.003963      -0.007949       0.004653      -0.011668      -0.000570       0.012238              1.785550       1.897114      -0.127833      -0.451020       1.612679       0.056811       1.846857          -0.000329
           20              H       3.522647       0.795638       2.819043       0.145834       0.990900 0.69220472E+01  0.65667271E+02                                 1.645032                            1.538776      -1.202993       2.326432                    0.996343       3.406662       9.434501       0.503320       1.282766      -0.707140       0.014639       0.025564      -0.020186       0.035712      -0.000164      -0.001918      -0.003438      -0.010080       0.005521      -0.006500      -0.000181       0.006681              1.699300       1.551706       0.256651      -0.349352       1.929836      -0.295953       1.616357          -0.000295
           21              H       3.180917      11.708947       3.526454       0.112446       1.150980 0.83207073E+01  0.82514336E+02                                 1.799323                            1.672144      -1.328845       2.245468                    0.993879       3.687844      10.385231       0.490138       1.260138      -0.711483       0.008498      -0.033501      -0.009387       0.035814      -0.003474      -0.000311       0.005001      -0.009210      -0.037688      -0.013595       0.000623       0.012972              1.858146       1.576049      -0.286950      -0.241901       2.431226       0.141606       1.567163           0.001087
           22              H       2.255933       2.342383       4.191452       0.350930       0.520251 0.30867244E+01  0.24323689E+02                                 1.157977                            1.097064      -1.238376       2.439911                    0.999755       2.370738       6.312165       0.531591       1.462167      -0.673274       0.009666       0.016668      -0.014785       0.024287      -0.003451      -0.014263      -0.000874      -0.014606      -0.014037      -0.019410       0.007889       0.011521              1.189265       1.073184       0.190311      -0.153655       1.440364      -0.160599       1.054246           0.001675
           23              H       1.329664       1.851047       5.250297       0.337667       0.534374 0.31712624E+01  0.25222583E+02                                 1.179671                            1.111230      -1.280604       2.390190                    0.999411       2.542681       6.857523       0.527402       1.460183      -0.671811      -0.011311      -0.000450       0.012097       0.016568       0.003200      -0.009161      -0.006094      -0.027974       0.000116      -0.018528       0.000928       0.017600              1.220943       1.299132      -0.128875      -0.310592       1.138450       0.135880       1.225246           0.002014
           24              H       5.292964       2.285976      14.454222       0.454129       0.358539 0.20504199E+01  0.15128470E+02                                 1.031399                            0.995069      -1.392044       2.409176                    0.998770       2.385771       6.923990       0.458415       1.810902      -0.615365      -0.003255      -0.007165      -0.008371       0.011490      -0.001545      -0.009942       0.005965       0.001338       0.003887      -0.010433      -0.002326       0.012758              1.062067       0.928000      -0.065664       0.127381       1.009216      -0.141769       1.248985           0.000254
           25              H      11.780699       0.518056       5.704737       0.127298       1.040187 0.74898413E+01  0.72699911E+02                                 1.725168                            1.621617      -1.058742       2.380731                    0.997452       3.531954       9.997929       0.479280       1.316604      -0.700312       0.020619      -0.004155       0.023887       0.031827      -0.004649       0.009391      -0.003963      -0.007949       0.004654      -0.011668      -0.000570       0.012238              1.785549       1.897113      -0.127833       0.451020       1.612678      -0.056811       1.846855          -0.000328
           26              H       9.324353      14.048362       2.819043       0.145833       0.990899 0.69220328E+01  0.65667091E+02                                 1.645030                            1.538774      -1.202987       2.326435                    0.996343       3.406657       9.434480       0.503320       1.282766      -0.707141      -0.014639      -0.025565      -0.020186       0.035712      -0.000164       0.001918       0.003438      -0.010079       0.005521      -0.006500      -0.000182       0.006682              1.699298       1.551704       0.256650       0.349351       1.929834       0.295953       1.616355          -0.000296
           27              H       9.666083       3.135053       3.526454       0.112445       1.150974 0.83206508E+01  0.82513624E+02                                 1.799316                            1.672138      -1.328829       2.245476                    0.993879       3.687831      10.385180       0.490139       1.260138      -0.711483      -0.008498       0.033500      -0.009387       0.035814      -0.003474       0.000310      -0.005001      -0.009210      -0.037688      -0.013595       0.000623       0.012972              1.858139       1.576044      -0.286948       0.241899       2.431215      -0.141605       1.567157           0.001087
           28              H      10.591067      12.501617       4.191452       0.350929       0.520249 0.30867080E+01  0.24323521E+02                                 1.157973                            1.097060      -1.238377       2.439912                    0.999755       2.370730       6.312134       0.531592       1.462166      -0.673274      -0.009666      -0.016668      -0.014784       0.024287      -0.003451       0.014262       0.000874      -0.014605      -0.014037      -0.019409       0.007889       0.011520              1.189261       1.073181       0.190310       0.153654       1.440358       0.160599       1.054242           0.001674
           29              H      11.517335      12.992953       5.250297       0.337667       0.534371 0.31712348E+01  0.25222307E+02                                 1.179666                            1.111226      -1.280595       2.390195                    0.999411       2.542669       6.857482       0.527403       1.460184      -0.671811       0.011311       0.000450       0.012097       0.016568       0.003200       0.009160       0.006094      -0.027973       0.000116      -0.018527       0.000928       0.017599              1.220937       1.299126      -0.128874       0.310590       1.138445      -0.135879       1.225241           0.002014
           30              H       7.554036      12.558024      14.454222       0.454129       0.358539 0.20504205E+01  0.15128475E+02                                 1.031399                            0.995069      -1.392044       2.409176                    0.998770       2.385771       6.923989       0.458415       1.810901      -0.615365       0.003255       0.007165      -0.008372       0.011490      -0.001545       0.009942      -0.005965       0.001338       0.003887      -0.010433      -0.002326       0.012758              1.062067       0.928000      -0.065664      -0.127381       1.009216       0.141769       1.248985           0.000254
           31              H       7.489801       7.940056      13.278737       0.127297       1.040187 0.74898405E+01  0.72699902E+02                                 1.725169                            1.621617      -1.058743       2.380730                    0.997452       3.531954       9.997929       0.479280       1.316605      -0.700312      -0.020619      -0.004155       0.023887       0.031827       0.004649      -0.009391      -0.003963      -0.007949       0.004654      -0.011668      -0.000570       0.012238              1.785549       1.897113       0.127833      -0.451020       1.612678      -0.056811       1.846856          -0.000328
           32              H       9.946147       6.626362      10.393043       0.145833       0.990899 0.69220363E+01  0.65667134E+02                                 1.645030                            1.538775      -1.202990       2.326434                    0.996343       3.406658       9.434484       0.503320       1.282766      -0.707140       0.014639      -0.025565      -0.020186       0.035712       0.000164      -0.001918       0.003438      -0.010079       0.005521      -0.006500      -0.000182       0.006682              1.699298       1.551705      -0.256651      -0.349352       1.929834       0.295953       1.616356          -0.000296
           33              H       9.604417      10.557053      11.100454       0.112446       1.150975 0.83206649E+01  0.82513799E+02                                 1.799318                            1.672139      -1.328834       2.245474                    0.993879       3.687834      10.385191       0.490139       1.260137      -0.711483       0.008498       0.033500      -0.009387       0.035814       0.003474      -0.000310      -0.005001      -0.009210      -0.037688      -0.013595       0.000623       0.012972              1.858140       1.576045       0.286948      -0.241900       2.431217      -0.141605       1.567158           0.001087
           34              H       8.679433       5.079617      11.765452       0.350929       0.520249 0.30867098E+01  0.24323540E+02                                 1.157974                            1.097061      -1.238377       2.439911                    0.999755       2.370731       6.312139       0.531592       1.462167      -0.673274       0.009666      -0.016668      -0.014784       0.024287       0.003451      -0.014263       0.000874      -0.014605      -0.014037      -0.019409       0.007889       0.011520              1.189261       1.073182      -0.190310      -0.153654       1.440359       0.160599       1.054243           0.001674
           35              H       7.753164       5.570953      12.824297       0.337666       0.534372 0.31712431E+01  0.25222387E+02                                 1.179667                            1.111227      -1.280597       2.390194                    0.999411       2.542672       6.857490       0.527403       1.460183      -0.671811      -0.011311       0.000450       0.012097       0.016568      -0.003200      -0.009161       0.006094      -0.027974       0.000116      -0.018527       0.000928       0.017599              1.220939       1.299128       0.128874      -0.310590       1.138446      -0.135880       1.225243           0.002013
           36              H      11.716464       5.136024       6.880222       0.454129       0.358539 0.20504199E+01  0.15128471E+02                                 1.031399                            0.995069      -1.392044       2.409176                    0.998770       2.385771       6.923990       0.458415       1.810902      -0.615365      -0.003255       0.007165      -0.008372       0.011490       0.001545      -0.009942      -0.005965       0.001338       0.003887      -0.010433      -0.002326       0.012758              1.062067       0.928000       0.065664       0.127381       1.009216       0.141769       1.248985           0.000254
           37              H       5.357199       6.903944      13.278737       0.127298       1.040186 0.74898354E+01  0.72699842E+02                                 1.725168                            1.621617      -1.058744       2.380730                    0.997452       3.531953       9.997927       0.479280       1.316605      -0.700312       0.020619       0.004155       0.023887       0.031827       0.004649       0.009391       0.003963      -0.007949       0.004653      -0.011668      -0.000570       0.012238              1.785548       1.897112       0.127833       0.451020       1.612678       0.056811       1.846855          -0.000328
           38              H       2.900853       8.217638      10.393043       0.145833       0.990899 0.69220416E+01  0.65667198E+02                                 1.645031                            1.538775      -1.202992       2.326433                    0.996343       3.406660       9.434491       0.503320       1.282766      -0.707140      -0.014639       0.025565      -0.020186       0.035712       0.000164       0.001918      -0.003438      -0.010079       0.005521      -0.006500      -0.000182       0.006682              1.699299       1.551705      -0.256651       0.349352       1.929835      -0.295953       1.616357          -0.000296
           39              H       3.242583       4.286947      11.100454       0.112446       1.150976 0.83206729E+01  0.82513886E+02                                 1.799317                            1.672139      -1.328837       2.245472                    0.993879       3.687835      10.385189       0.490140       1.260136      -0.711484      -0.008498      -0.033500      -0.009387       0.035814       0.003474       0.000310       0.005001      -0.009210      -0.037688      -0.013595       0.000623       0.012972              1.858139       1.576044       0.286948       0.241900       2.431216       0.141605       1.567158           0.001086
           40              H       4.167567       9.764383      11.765452       0.350930       0.520250 0.30867180E+01  0.24323619E+02                                 1.157974                            1.097062      -1.238376       2.439912                    0.999755       2.370734       6.312147       0.531592       1.462165      -0.673274      -0.009666       0.016668      -0.014785       0.024287       0.003451       0.014263      -0.000874      -0.014605      -0.014037      -0.019410       0.007889       0.011520              1.189262       1.073182      -0.190310       0.153654       1.440360      -0.160599       1.054244           0.001674
           41              H       5.093835       9.273047      12.824297       0.337667       0.534372 0.31712484E+01  0.25222441E+02                                 1.179668                            1.111228      -1.280598       2.390193                    0.999411       2.542675       6.857500       0.527403       1.460182      -0.671811       0.011311      -0.000450       0.012097       0.016568      -0.003200       0.009161      -0.006094      -0.027974       0.000116      -0.018527       0.000928       0.017599              1.220939       1.299128       0.128874       0.310590       1.138447       0.135880       1.225244           0.002014
           42              H       1.130536       9.707976       6.880222       0.454129       0.358539 0.20504210E+01  0.15128481E+02                                 1.031400                            0.995069      -1.392045       2.409175                    0.998770       2.385772       6.923994       0.458415       1.810902      -0.615365       0.003255      -0.007165      -0.008371       0.011490       0.001545       0.009942       0.005965       0.001338       0.003887      -0.010433      -0.002326       0.012758              1.062067       0.928000       0.065664      -0.127381       1.009217      -0.141769       1.248985           0.000254
           43              H      11.780699       0.518056       9.443263       0.127298       1.040188 0.74898483E+01  0.72700006E+02                                 1.725170                            1.621619      -1.058746       2.380729                    0.997452       3.531957       9.997944       0.479280       1.316606      -0.700311       0.020619      -0.004155      -0.023887       0.031827      -0.004649      -0.009391       0.003963      -0.007949       0.004653      -0.011668      -0.000570       0.012238              1.785551       1.897115      -0.127833      -0.451021       1.612680       0.056811       1.846857          -0.000329
           44              H       9.324353      14.048362      12.328957       0.145834       0.990900 0.69220503E+01  0.65667310E+02                                 1.645032                            1.538777      -1.202995       2.326432                    0.996343       3.406663       9.434506       0.503320       1.282767      -0.707140      -0.014639      -0.025565       0.020186       0.035712      -0.000164      -0.001918      -0.003438      -0.010080       0.005521      -0.006500      -0.000181       0.006681              1.699301       1.551707       0.256651      -0.349352       1.929837      -0.295953       1.616358          -0.000295
           45              H       9.666083       3.135053      11.621546       0.112447       1.150982 0.83207218E+01  0.82514501E+02                                 1.799323                            1.672144      -1.328846       2.245468                    0.993879       3.687846      10.385232       0.490139       1.260136      -0.711484      -0.008498       0.033501       0.009387       0.035814      -0.003474      -0.000311       0.005001      -0.009210      -0.037688      -0.013595       0.000623       0.012972              1.858146       1.576049      -0.286950      -0.241901       2.431226       0.141606       1.567163           0.001087
           46              H      10.591067      12.501617      10.956548       0.350930       0.520252 0.30867308E+01  0.24323748E+02                                 1.157977                            1.097064      -1.238376       2.439911                    0.999755       2.370740       6.312169       0.531591       1.462166      -0.673274      -0.009666      -0.016668       0.014785       0.024287      -0.003451      -0.014263      -0.000874      -0.014606      -0.014037      -0.019410       0.007889       0.011521              1.189265       1.073185       0.190311      -0.153655       1.440364      -0.160599       1.054246           0.001675
           47              H      11.517335      12.992953       9.897703       0.337667       0.534375 0.31712651E+01  0.25222610E+02                                 1.179671                            1.111231      -1.280605       2.390189                    0.999411       2.542683       6.857530       0.527402       1.460183      -0.671811       0.011311       0.000450      -0.012097       0.016568       0.003200      -0.009161      -0.006094      -0.027974       0.000115      -0.018528       0.000928       0.017600              1.220943       1.299132      -0.128875      -0.310592       1.138451       0.135881       1.225247           0.002014
           48              H       7.554036      12.558024       0.693778       0.454128       0.358539 0.20504219E+01  0.15128487E+02                                 1.031400                            0.995069      -1.392044       2.409175                    0.998770       2.385772       6.923991       0.458415       1.810901      -0.615365       0.003255       0.007165       0.008371       0.011490      -0.001545      -0.009942       0.005965       0.001338       0.003887      -0.010433      -0.002326       0.012758              1.062067       0.928000      -0.065664       0.127381       1.009217      -0.141769       1.248985           0.000254
           49              H       1.066301      14.325944       9.443263       0.127297       1.040189 0.74898549E+01  0.72700064E+02                                 1.725169                            1.621618      -1.058740       2.380731                    0.997452       3.531956       9.997931       0.479281       1.316603      -0.700312      -0.020619       0.004155      -0.023887       0.031827      -0.004649       0.009391      -0.003963      -0.007948       0.004654      -0.011667      -0.000570       0.012238              1.785549       1.897114      -0.127833       0.451020       1.612678      -0.056811       1.846856          -0.000329
           50              H       3.522647       0.795638      12.328957       0.145832       0.990900 0.69220470E+01  0.65667245E+02                                 1.645030                            1.538774      -1.202984       2.326436                    0.996343       3.406659       9.434480       0.503321       1.282764      -0.707141       0.014639       0.025564       0.020186       0.035712      -0.000163       0.001918       0.003438      -0.010079       0.005521      -0.006500      -0.000182       0.006682              1.699298       1.551704       0.256651       0.349352       1.929834       0.295953       1.616356          -0.000296
           51              H       3.180917      11.708947      11.621546       0.112444       1.150972 0.83206359E+01  0.82513421E+02                                 1.799314                            1.672135      -1.328821       2.245480                    0.993879       3.687826      10.385155       0.490140       1.260136      -0.711484       0.008498      -0.033500       0.009387       0.035814      -0.003474       0.000310      -0.005001      -0.009210      -0.037688      -0.013595       0.000623       0.012972              1.858135       1.576041      -0.286947       0.241899       2.431211      -0.141605       1.567154           0.001087
           52              H       2.255933       2.342383      10.956548       0.350928       0.520249 0.30867060E+01  0.24323500E+02                                 1.157973                            1.097060      -1.238377       2.439912                    0.999755       2.370728       6.312127       0.531592       1.462167      -0.673274       0.009666       0.016668       0.014784       0.024287      -0.003451       0.014262       0.000874      -0.014605      -0.014036      -0.019409       0.007889       0.011520              1.189260       1.073181       0.190310       0.153654       1.440358       0.160599       1.054242           0.001674
           53              H       1.329664       1.851047       9.897703       0.337665       0.534370 0.31712313E+01  0.25222269E+02                                 1.179665                            1.111225      -1.280591       2.390197                    0.999411       2.542666       6.857469       0.527403       1.460183      -0.671811      -0.011311      -0.000450      -0.012097       0.016567       0.003200       0.009160       0.006094      -0.027973       0.000117      -0.018527       0.000928       0.017599              1.220937       1.299125      -0.128874       0.310590       1.138444      -0.135879       1.225241           0.002013
           54              H       5.292964       2.285976       0.693778       0.454129       0.358538 0.20504194E+01  0.15128466E+02                                 1.031399                            0.995069      -1.392044       2.409175                    0.998770       2.385771       6.923991       0.458415       1.810903      -0.615365      -0.003255      -0.007165       0.008371       0.011490      -0.001545       0.009942      -0.005965       0.001338       0.003887      -0.010433      -0.002326       0.012758              1.062067       0.928000      -0.065664      -0.127381       1.009216       0.141769       1.248985           0.000254
           55              C       4.375688       5.428005       2.823739       0.005246      39.224974 0.42698923E+03  0.99174655E+04                                 9.978321                            6.835563      -0.043192       1.990009                    0.999282      26.977702      75.190922       0.642628       0.410358      -1.076287      -0.019277       0.037525       0.020052       0.046710       0.009937       0.010411      -0.012707       0.038483       0.007241      -0.029871       0.006334       0.023537             12.734791      10.767864      -1.606966      -6.480663      15.034498       3.387647      12.402012          -0.003937
           56              C       4.190691       7.790280       3.268938       0.350881      29.527629 0.31377285E+03  0.67797598E+04                                 8.454615                            6.012827       0.055561       2.059435                    0.998618      23.279379      63.560382       0.656045       0.432089      -1.057450       0.019898       0.071219      -0.013351       0.075142       0.016333      -0.024380      -0.006692      -0.073136      -0.075835      -0.049459      -0.005066       0.054525             10.233362       8.316951       1.422824      -4.116747      14.012114      -0.838989       8.371020           0.041650
           57              C       4.740543       6.731309       2.544561      -0.235793      36.567168 0.47843507E+03  0.11542139E+05                                 9.619047                            7.348333       0.004333       1.965304                    0.999040      30.826046      90.323758       0.599870       0.423239      -1.057899       0.001636      -0.028042      -0.007555       0.029088       0.018264       0.005010      -0.021887       0.037713       0.053516      -0.043244       0.016195       0.027049             11.077531       8.785468      -0.204081      -3.633629      15.698626       1.703841       8.748498           0.056474
           58              C       4.961511       4.301940       2.012109       0.609226      24.003466 0.25277079E+03  0.52362544E+04                                 7.682042                            5.635051      -0.056378       2.039643                    0.999445      22.149794      61.561636       0.627642       0.471086      -1.022613       0.046246      -0.035296      -0.042968       0.072324      -0.020978       0.062527      -0.054312       0.014669       0.161120      -0.064350      -0.047893       0.112243              9.269315       8.801999      -0.733664      -3.423352      11.056976       3.450781       7.948971          -0.001732
           59              C       3.281124       7.517150       4.275372      -0.196056      35.948392 0.44289906E+03  0.10467164E+05                                 9.522253                            7.074358      -0.036969       1.967705                    0.998971      29.619383      85.538803       0.611619       0.423741      -1.058949      -0.018191      -0.017970       0.018505       0.031564      -0.012903       0.047790       0.014649       0.002169       0.003431      -0.054187       0.005532       0.048656             11.242274      10.473271       2.028236      -5.934738      12.478287      -1.690469      10.775264           0.081734
           60              C       2.928217       6.211769       4.576665      -0.003011      39.034985 0.41419019E+03  0.95168841E+04                                 9.888666                            6.671016       0.054942       2.024977                    0.999211      26.512285      72.734540       0.661600       0.402917      -1.084674       0.030180       0.013308      -0.034376       0.047640      -0.009550       0.023701       0.001138      -0.019707      -0.029341      -0.032330       0.009909       0.022421             12.946637      12.616065       0.539875      -8.514173      12.031285       0.019112      14.192562          -0.014458
           61              C       3.476912       5.164821       3.848501      -0.114691      37.694704 0.44708710E+03  0.10640923E+05                                 9.972619                            7.199438      -0.162587       1.916250                    0.999469      30.044844      88.421037       0.591947       0.434747      -1.047249       0.002966       0.016465      -0.001590       0.016806       0.003706       0.050795      -0.021117       0.043185      -0.023852      -0.054867      -0.008560       0.063428             12.176542      11.560322      -0.963938      -7.365337      11.827044       1.959616      13.142259           0.125073
           62              C       1.944137       5.958382       5.686105       0.662340      23.161904 0.22515850E+03  0.45403511E+04                                 7.555336                            5.340088      -0.047857       2.058831                    0.999306      21.255655      58.667851       0.639536       0.474941      -1.018496      -0.044346      -0.018743       0.047583       0.067691       0.018301       0.095136       0.025516       0.061111       0.017728      -0.080122      -0.038565       0.118687              9.446418       9.030633      -0.134454      -5.305412       9.423627      -0.605252       9.884993          -0.000871
           63              C       8.471312       9.415995       2.823739       0.005246      39.225044 0.42698998E+03  0.99174877E+04                                 9.978332                            6.835569      -0.043194       1.990008                    0.999282      26.977732      75.191031       0.642627       0.410358      -1.076287       0.019277      -0.037526       0.020052       0.046710       0.009937      -0.010411       0.012707       0.038482       0.007240      -0.029871       0.006334       0.023537             12.734807      10.767876      -1.606970       6.480673      15.034518      -3.387655      12.402028          -0.003937
           64              C       8.656309       7.053720       3.268938       0.350881      29.527740 0.31377412E+03  0.67797938E+04                                 8.454631                            6.012836       0.055563       2.059435                    0.998618      23.279439      63.560570       0.656045       0.432089      -1.057450      -0.019898      -0.071220      -0.013351       0.075143       0.016334       0.024382       0.006692      -0.073138      -0.075836      -0.049461      -0.005065       0.054526             10.233383       8.316967       1.422830       4.116757      14.012145       0.838993       8.371036           0.041650
           65              C       8.106457       8.112691       2.544561      -0.235794      36.567222 0.47843584E+03  0.11542162E+05                                 9.619053                            7.348337       0.004333       1.965304                    0.999040      30.826082      90.323876       0.599870       0.423239      -1.057899      -0.001636       0.028042      -0.007555       0.029088       0.018265      -0.005009       0.021888       0.037711       0.053515      -0.043243       0.016194       0.027049             11.077539       8.785473      -0.204081       3.633632      15.698640      -1.703843       8.748504           0.056475
           66              C       7.885489      10.542060       2.012109       0.609226      24.003469 0.25277079E+03  0.52362544E+04                                 7.682043                            5.635051      -0.056378       2.039643                    0.999445      22.149794      61.561640       0.627642       0.471086      -1.022613      -0.046246       0.035296      -0.042968       0.072324      -0.020978      -0.062527       0.054312       0.014669       0.161121      -0.064350      -0.047893       0.112243              9.269317       8.802000      -0.733666       3.423353      11.056978      -3.450784       7.948973          -0.001733
           67              C       9.565876       7.326850       4.275372      -0.196056      35.948459 0.44289996E+03  0.10467190E+05                                 9.522259                            7.074360      -0.036967       1.967705                    0.998971      29.619430      85.538944       0.611620       0.423740      -1.058949       0.018192       0.017971       0.018505       0.031565      -0.012902      -0.047788      -0.014649       0.002166       0.003429      -0.054186       0.005533       0.048653             11.242282      10.473280       2.028239       5.934745      12.478294       1.690472      10.775274           0.081735
           68              C       9.918783       8.632231       4.576665      -0.003010      39.035074 0.41419110E+03  0.95169111E+04                                 9.888682                            6.671024       0.054939       2.024975                    0.999211      26.512320      72.734675       0.661600       0.402917      -1.084674      -0.030180      -0.013308      -0.034376       0.047641      -0.009550      -0.023701      -0.001138      -0.019707      -0.029341      -0.032330       0.009909       0.022421             12.946661      12.616090       0.539877       8.514193      12.031303      -0.019111      14.192590          -0.014459
           69              C       9.370088       9.679179       3.848501      -0.114691      37.694759 0.44708792E+03  0.10640946E+05                                 9.972617                            7.199436      -0.162582       1.916251                    0.999469      30.044897      88.421162       0.591948       0.434746      -1.047250      -0.002966      -0.016466      -0.001590       0.016806       0.003706      -0.050792       0.021117       0.043181      -0.023854      -0.054866      -0.008558       0.063424             12.176539      11.560319      -0.963937       7.365334      11.827043      -1.959615      13.142256           0.125076
           70              C      10.902863       8.885618       5.686105       0.662340      23.161909 0.22515851E+03  0.45403514E+04                                 7.555338                            5.340089      -0.047858       2.058831                    0.999306      21.255656      58.667860       0.639536       0.474941      -1.018496       0.044346       0.018743       0.047583       0.067691       0.018301      -0.095136      -0.025516       0.061110       0.017728      -0.080122      -0.038565       0.118687              9.446421       9.030637      -0.134452       5.305416       9.423628       0.605253       9.884998          -0.000872
           71              C       2.047812      12.850005       4.750261       0.005247      39.225040 0.42698985E+03  0.99174841E+04                                 9.978333                            6.835568      -0.043195       1.990008                    0.999282      26.977729      75.191031       0.642627       0.410358      -1.076287       0.019277       0.037526      -0.020052       0.046711      -0.009937       0.010411       0.012707       0.038482       0.007240      -0.029871       0.006334       0.023537             12.734809      10.767877       1.606971      -6.480674      15.034520      -3.387655      12.402030          -0.003936
           72              C       2.232809       0.368280       4.305062       0.350882      29.527737 0.31377405E+03  0.67797917E+04                                 8.454628                            6.012834       0.055565       2.059436                    0.998618      23.279439      63.560563       0.656046       0.432089      -1.057450      -0.019898       0.071221       0.013352       0.075144      -0.016334      -0.024382       0.006692      -0.073138      -0.075836      -0.049462      -0.005065       0.054526             10.233380       8.316965      -1.422831      -4.116755      14.012144       0.838993       8.371033           0.041649
           73              C       1.682957      14.153309       5.029439      -0.235795      36.567257 0.47843635E+03  0.11542177E+05                                 9.619059                            7.348341       0.004333       1.965303                    0.999040      30.826101      90.323945       0.599870       0.423239      -1.057899      -0.001636      -0.028043       0.007555       0.029089      -0.018265       0.005009       0.021888       0.037711       0.053515      -0.043243       0.016194       0.027049             11.077546       8.785477       0.204081      -3.633634      15.698653      -1.703844       8.748509           0.056473
           74              C       1.461989      11.723940       5.561891       0.609226      24.003468 0.25277075E+03  0.52362535E+04                                 7.682044                            5.635052      -0.056380       2.039642                    0.999445      22.149792      61.561639       0.627642       0.471086      -1.022612      -0.046246      -0.035296       0.042968       0.072324       0.020978       0.062527       0.054312       0.014669       0.161121      -0.064350      -0.047893       0.112243              9.269319       8.802001       0.733668      -3.423355      11.056980      -3.450785       7.948975          -0.001732
           75              C       3.142376       0.095150       3.298628      -0.196057      35.948500 0.44290054E+03  0.10467207E+05                                 9.522266                            7.074364      -0.036967       1.967705                    0.998971      29.619451      85.539017       0.611620       0.423740      -1.058950       0.018192      -0.017971      -0.018506       0.031565       0.012902       0.047788      -0.014649       0.002166       0.003429      -0.054186       0.005533       0.048653             11.242291      10.473286      -2.028242      -5.934748      12.478305       1.690475      10.775281           0.081733
           76              C       3.495283      13.633769       2.997335      -0.003009      39.035076 0.41419105E+03  0.95169100E+04                                 9.888684                            6.671025       0.054937       2.024975                    0.999211      26.512319      72.734686       0.661599       0.402917      -1.084674      -0.030180       0.013308       0.034376       0.047641       0.009550       0.023701      -0.001138      -0.019707      -0.029341      -0.032330       0.009909       0.022421             12.946665      12.616093      -0.539877      -8.514196      12.031307      -0.019111      14.192593          -0.014457
           77              C       2.946588      12.586821       3.725499      -0.114694      37.694861 0.44708931E+03  0.10640987E+05                                 9.972633                            7.199446      -0.162583       1.916250                    0.999469      30.044949      88.421356       0.591948       0.434746      -1.047250      -0.002966       0.016466       0.001590       0.016806      -0.003707       0.050791       0.021117       0.043180      -0.023855      -0.054865      -0.008557       0.063423             12.176561      11.560340       0.963940      -7.365350      11.827063      -1.959619      13.142280           0.125070
           78              C       4.479363      13.380382       1.887895       0.662341      23.161908 0.22515848E+03  0.45403507E+04                                 7.555338                            5.340089      -0.047858       2.058831                    0.999306      21.255655      58.667860       0.639536       0.474941      -1.018496       0.044346      -0.018743      -0.047583       0.067691      -0.018301       0.095136      -0.025516       0.061110       0.017728      -0.080122      -0.038565       0.118687              9.446422       9.030638       0.134453      -5.305417       9.423629       0.605252       9.884999          -0.000871
           79              C      10.799188       1.993995       4.750261       0.005246      39.224888 0.42698830E+03  0.99174380E+04                                 9.978306                            6.835555      -0.043190       1.990011                    0.999282      26.977666      75.190785       0.642628       0.410358      -1.076287      -0.019278      -0.037525      -0.020053       0.046710      -0.009937      -0.010411      -0.012708       0.038483       0.007241      -0.029872       0.006334       0.023538             12.734770      10.767846       1.606961       6.480651      15.034471       3.387639      12.401992          -0.003937
           80              C      10.614191      14.475720       4.305062       0.350882      29.527521 0.31377162E+03  0.67797266E+04                                 8.454599                            6.012819       0.055559       2.059436                    0.998618      23.279321      63.560198       0.656045       0.432090      -1.057450       0.019898      -0.071218       0.013351       0.075141      -0.016333       0.024378      -0.006692      -0.073134      -0.075834      -0.049457      -0.005067       0.054524             10.233340       8.316935      -1.422819       4.116738      14.012081      -0.838985       8.371004           0.041650
           81              C      11.164043       0.690691       5.029439      -0.235793      36.567114 0.47843432E+03  0.11542116E+05                                 9.619041                            7.348330       0.004332       1.965304                    0.999040      30.826009      90.323634       0.599869       0.423240      -1.057899       0.001636       0.028042       0.007555       0.029087      -0.018264      -0.005011      -0.021887       0.037715       0.053518      -0.043244       0.016196       0.027048             11.077522       8.785462       0.204079       3.633626      15.698613       1.703838       8.748492           0.056475
           82              C      11.385011       3.120060       5.561891       0.609226      24.003459 0.25277075E+03  0.52362531E+04                                 7.682039                            5.635050      -0.056378       2.039643                    0.999445      22.149790      61.561616       0.627642       0.471086      -1.022613       0.046246       0.035296       0.042968       0.072324       0.020978      -0.062527      -0.054312       0.014669       0.161121      -0.064350      -0.047893       0.112243              9.269311       8.801996       0.733662       3.423350      11.056971       3.450778       7.948967          -0.001732
           83              C       9.704624      14.748850       3.298628      -0.196055      35.948325 0.44289818E+03  0.10467138E+05                                 9.522247                            7.074354      -0.036971       1.967705                    0.998971      29.619337      85.538659       0.611619       0.423741      -1.058949      -0.018191       0.017970      -0.018505       0.031564       0.012903      -0.047791       0.014649       0.002172       0.003433      -0.054188       0.005530       0.048658             11.242264      10.473262      -2.028233       5.934731      12.478276      -1.690467      10.775255           0.081735
           84              C       9.351717       1.210231       2.997335      -0.003011      39.034897 0.41418930E+03  0.95168578E+04                                 9.888650                            6.671008       0.054946       2.024979                    0.999211      26.512251      72.734407       0.661601       0.402917      -1.084675       0.030180      -0.013307       0.034376       0.047640       0.009550      -0.023701       0.001138      -0.019707      -0.029341      -0.032331       0.009909       0.022421             12.946613      12.616041      -0.539873       8.514154      12.031265       0.019113      14.192534          -0.014458
           85              C       9.900412       2.257179       3.725499      -0.114690      37.694650 0.44708633E+03  0.10640902E+05                                 9.972620                            7.199440      -0.162594       1.916249                    0.999469      30.044793      88.420913       0.591946       0.434748      -1.047249       0.002966      -0.016465       0.001590       0.016806      -0.003706      -0.050797      -0.021118       0.043188      -0.023851      -0.054869      -0.008562       0.063431             12.176543      11.560325       0.963939       7.365338      11.827042       1.959617      13.142262           0.125074
           86              C       8.367637       1.463618       1.887895       0.662340      23.161897 0.22515847E+03  0.45403501E+04                                 7.555334                            5.340087      -0.047856       2.058832                    0.999306      21.255652      58.667831       0.639537       0.474941      -1.018496      -0.044346       0.018743      -0.047583       0.067691      -0.018301      -0.095136       0.025516       0.061111       0.017728      -0.080122      -0.038565       0.118687              9.446413       9.030627       0.134454       5.305408       9.423624      -0.605251       9.884987          -0.000871
           87              C       8.471312       9.415995      12.324261       0.005246      39.224915 0.42698860E+03  0.99174466E+04                                 9.978309                            6.835557      -0.043190       1.990010                    0.999282      26.977679      75.190823       0.642628       0.410358      -1.076287       0.019277      -0.037525      -0.020052       0.046710       0.009937       0.010411      -0.012708       0.038483       0.007241      -0.029872       0.006334       0.023537             12.734774      10.767848      -1.606961      -6.480654      15.034476       3.387640      12.401997          -0.003936
           88              C       8.656309       7.053720      11.879062       0.350881      29.527564 0.31377214E+03  0.67797403E+04                                 8.454603                            6.012821       0.055561       2.059436                    0.998618      23.279346      63.560262       0.656046       0.432089      -1.057450      -0.019898      -0.071219       0.013351       0.075142       0.016333      -0.024379      -0.006692      -0.073135      -0.075835      -0.049458      -0.005066       0.054524             10.233345       8.316938       1.422821      -4.116740      14.012089      -0.838986       8.371009           0.041649
           89              C       8.106457       8.112691      12.603439      -0.235794      36.567127 0.47843449E+03  0.11542121E+05                                 9.619040                            7.348329       0.004332       1.965304                    0.999040      30.826021      90.323656       0.599870       0.423239      -1.057899      -0.001636       0.028042       0.007555       0.029088       0.018264       0.005011      -0.021887       0.037714       0.053517      -0.043244       0.016196       0.027048             11.077521       8.785460      -0.204079      -3.633626      15.698612       1.703838       8.748492           0.056474
           90              C       7.885489      10.542060      13.135891       0.609226      24.003461 0.25277076E+03  0.52362534E+04                                 7.682039                            5.635050      -0.056378       2.039643                    0.999445      22.149790      61.561613       0.627642       0.471086      -1.022613      -0.046246       0.035296       0.042968       0.072324      -0.020978       0.062527      -0.054312       0.014669       0.161121      -0.064350      -0.047893       0.112243              9.269311       8.801995      -0.733662      -3.423351      11.056970       3.450779       7.948969          -0.001732
           91              C       9.565876       7.326850      10.872628      -0.196055      35.948336 0.44289833E+03  0.10467142E+05                                 9.522244                            7.074352      -0.036969       1.967705                    0.998971      29.619351      85.538680       0.611620       0.423741      -1.058949       0.018191       0.017970      -0.018505       0.031564      -0.012903       0.047791       0.014649       0.002170       0.003432      -0.054188       0.005531       0.048657             11.242261      10.473258       2.028233      -5.934729      12.478274      -1.690467      10.775253           0.081734
           92              C       9.918783       8.632231      10.571335      -0.003011      39.034928 0.41418963E+03  0.95168674E+04                                 9.888654                            6.671010       0.054945       2.024978                    0.999211      26.512265      72.734451       0.661601       0.402917      -1.084675      -0.030180      -0.013307       0.034376       0.047640      -0.009550       0.023701       0.001138      -0.019707      -0.029341      -0.032330       0.009909       0.022421             12.946620      12.616046       0.539874      -8.514159      12.031270       0.019113      14.192543          -0.014458
           93              C       9.370088       9.679179      11.299499      -0.114691      37.694692 0.44708695E+03  0.10640919E+05                                 9.972621                            7.199440      -0.162592       1.916249                    0.999469      30.044828      88.420998       0.591946       0.434747      -1.047249      -0.002966      -0.016465       0.001590       0.016806       0.003706       0.050796      -0.021117       0.043186      -0.023852      -0.054868      -0.008561       0.063430             12.176544      11.560324      -0.963939      -7.365339      11.827044       1.959617      13.142264           0.125072
           94              C      10.902863       8.885618       9.461895       0.662340      23.161897 0.22515846E+03  0.45403497E+04                                 7.555333                            5.340087      -0.047856       2.058832                    0.999306      21.255651      58.667827       0.639537       0.474941      -1.018496       0.044346       0.018743      -0.047583       0.067691       0.018301       0.095136       0.025516       0.061111       0.017728      -0.080122      -0.038565       0.118687              9.446413       9.030627      -0.134454      -5.305408       9.423624      -0.605251       9.884988          -0.000872
           95              C       4.375688       5.428005      12.324261       0.005247      39.224955 0.42698898E+03  0.99174582E+04                                 9.978317                            6.835560      -0.043191       1.990010                    0.999282      26.977695      75.190891       0.642628       0.410358      -1.076287      -0.019277       0.037525      -0.020052       0.046710       0.009937      -0.010411       0.012707       0.038483       0.007241      -0.029871       0.006334       0.023537             12.734786      10.767858      -1.606967       6.480661      15.034490      -3.387648      12.402009          -0.003936
           96              C       4.190691       7.790280      11.879062       0.350882      29.527637 0.31377294E+03  0.67797620E+04                                 8.454613                            6.012826       0.055563       2.059436                    0.998618      23.279386      63.560391       0.656046       0.432089      -1.057450       0.019898       0.071219       0.013351       0.075143       0.016334       0.024380       0.006692      -0.073136      -0.075835      -0.049460      -0.005066       0.054525             10.233359       8.316950       1.422825       4.116747      14.012109       0.838990       8.371020           0.041649
           97              C       4.740543       6.731309      12.603439      -0.235794      36.567182 0.47843532E+03  0.11542146E+05                                 9.619048                            7.348334       0.004333       1.965304                    0.999040      30.826054      90.323775       0.599870       0.423239      -1.057899       0.001636      -0.028042       0.007555       0.029088       0.018264      -0.005010       0.021887       0.037713       0.053516      -0.043244       0.016195       0.027049             11.077532       8.785467      -0.204081       3.633630      15.698628      -1.703841       8.748499           0.056474
           98              C       4.961511       4.301940      13.135891       0.609226      24.003462 0.25277074E+03  0.52362527E+04                                 7.682040                            5.635050      -0.056378       2.039643                    0.999445      22.149790      61.561618       0.627642       0.471086      -1.022613       0.046246      -0.035296       0.042968       0.072324      -0.020978      -0.062527       0.054312       0.014669       0.161121      -0.064350      -0.047893       0.112243              9.269314       8.801997      -0.733665       3.423353      11.056973      -3.450781       7.948971          -0.001732
           99              C       3.281124       7.517150      10.872628      -0.196056      35.948415 0.44289941E+03  0.10467174E+05                                 9.522255                            7.074359      -0.036969       1.967705                    0.998971      29.619398      85.538843       0.611620       0.423741      -1.058949      -0.018192      -0.017971      -0.018505       0.031564      -0.012902      -0.047790      -0.014649       0.002168       0.003431      -0.054187       0.005532       0.048655             11.242276      10.473274       2.028237       5.934741      12.478286       1.690471      10.775269           0.081734
          100              C       2.928217       6.211769      10.571335      -0.003010      39.034976 0.41419008E+03  0.95168809E+04                                 9.888664                            6.671015       0.054943       2.024977                    0.999211      26.512283      72.734530       0.661600       0.402917      -1.084674       0.030180       0.013308       0.034376       0.047640      -0.009550      -0.023701      -0.001138      -0.019707      -0.029341      -0.032330       0.009909       0.022421             12.946635      12.616064       0.539874       8.514173      12.031279      -0.019113      14.192562          -0.014458
          101              C       3.476912       5.164821      11.299499      -0.114693      37.694770 0.44708806E+03  0.10640951E+05                                 9.972628                            7.199445      -0.162589       1.916249                    0.999469      30.044880      88.421154       0.591947       0.434747      -1.047249       0.002966       0.016465       0.001590       0.016806       0.003706      -0.050794       0.021117       0.043184      -0.023853      -0.054867      -0.008560       0.063427             12.176554      11.560335      -0.963943       7.365348      11.827050      -1.959621      13.142277           0.125070
          102              C       1.944137       5.958382       9.461895       0.662340      23.161907 0.22515853E+03  0.45403517E+04                                 7.555336                            5.340088      -0.047856       2.058831                    0.999306      21.255654      58.667841       0.639536       0.474941      -1.018496      -0.044346      -0.018743      -0.047583       0.067691       0.018301      -0.095136      -0.025516       0.061110       0.017728      -0.080122      -0.038565       0.118687              9.446418       9.030633      -0.134453       5.305414       9.423625       0.605252       9.884995          -0.000871
          103              C      10.799188       1.993995      10.397739       0.005247      39.225066 0.42699015E+03  0.99174929E+04                                 9.978336                            6.835570      -0.043195       1.990007                    0.999282      26.977741      75.191068       0.642627       0.410358      -1.076287      -0.019277      -0.037526       0.020052       0.046711      -0.009937       0.010411       0.012707       0.038482       0.007240      -0.029871       0.006334       0.023537             12.734814      10.767879       1.606972      -6.480676      15.034526      -3.387658      12.402035          -0.003937
          104              C      10.614191      14.475720      10.842938       0.350882      29.527782 0.31377456E+03  0.67798056E+04                                 8.454636                            6.012839       0.055565       2.059435                    0.998618      23.279462      63.560642       0.656045       0.432088      -1.057450       0.019899      -0.071221      -0.013352       0.075144      -0.016334      -0.024383       0.006692      -0.073139      -0.075837      -0.049462      -0.005064       0.054527             10.233390       8.316972      -1.422833      -4.116760      14.012158       0.838995       8.371042           0.041649
          105              C      11.164043       0.690691      10.118561      -0.235795      36.567269 0.47843652E+03  0.11542182E+05                                 9.619060                            7.348341       0.004333       1.965303                    0.999040      30.826111      90.323973       0.599870       0.423239      -1.057899       0.001636       0.028043      -0.007555       0.029089      -0.018265       0.005008       0.021888       0.037710       0.053514      -0.043243       0.016193       0.027049             11.077547       8.785477       0.204082      -3.633635      15.698653      -1.703845       8.748510           0.056473
          106              C      11.385011       3.120060       9.586109       0.609226      24.003473 0.25277081E+03  0.52362548E+04                                 7.682043                            5.635051      -0.056379       2.039643                    0.999445      22.149794      61.561637       0.627642       0.471086      -1.022613       0.046246       0.035296      -0.042968       0.072324       0.020978       0.062527       0.054312       0.014669       0.161121      -0.064350      -0.047893       0.112243              9.269318       8.802000       0.733668      -3.423355      11.056980      -3.450785       7.948975          -0.001732
          107              C       9.704624      14.748850      11.849372      -0.196057      35.948511 0.44290068E+03  0.10467211E+05                                 9.522265                            7.074364      -0.036966       1.967705                    0.998971      29.619462      85.539044       0.611620       0.423740      -1.058950      -0.018192       0.017971       0.018506       0.031565       0.012902       0.047787      -0.014650       0.002165       0.003428      -0.054186       0.005534       0.048652             11.242290      10.473286      -2.028242      -5.934749      12.478303       1.690475      10.775283           0.081734
          108              C       9.351717       1.210231      12.150665      -0.003010      39.035108 0.41419139E+03  0.95169201E+04                                 9.888689                            6.671028       0.054936       2.024974                    0.999211      26.512332      72.734733       0.661599       0.402917      -1.084674       0.030180      -0.013308      -0.034376       0.047641       0.009550       0.023700      -0.001138      -0.019706      -0.029340      -0.032330       0.009909       0.022421             12.946673      12.616101      -0.539878      -8.514202      12.031313      -0.019110      14.192605          -0.014458
          109              C       9.900412       2.257179      11.422501      -0.114694      37.694851 0.44708920E+03  0.10640983E+05                                 9.972627                            7.199442      -0.162581       1.916251                    0.999469      30.044955      88.421340       0.591948       0.434745      -1.047250       0.002966      -0.016466      -0.001590       0.016806      -0.003707       0.050790       0.021117       0.043179      -0.023855      -0.054865      -0.008557       0.063422             12.176552      11.560330       0.963939      -7.365343      11.827055      -1.959618      13.142272           0.125071
          110              C       8.367637       1.463618      13.260105       0.662340      23.161910 0.22515849E+03  0.45403509E+04                                 7.555338                            5.340089      -0.047858       2.058831                    0.999306      21.255655      58.667856       0.639536       0.474941      -1.018496      -0.044346       0.018743       0.047583       0.067691      -0.018301       0.095136      -0.025516       0.061110       0.017728      -0.080122      -0.038565       0.118687              9.446422       9.030637       0.134452      -5.305417       9.423628       0.605253       9.885000          -0.000871
          111              C       2.047812      12.850005      10.397739       0.005244      39.224830 0.42698774E+03  0.99174213E+04                                 9.978297                            6.835551      -0.043187       1.990012                    0.999282      26.977640      75.190686       0.642628       0.410358      -1.076287       0.019278       0.037524       0.020053       0.046710      -0.009937      -0.010412      -0.012708       0.038484       0.007242      -0.029872       0.006334       0.023538             12.734756      10.767835       1.606958       6.480644      15.034453       3.387634      12.401980          -0.003938
          112              C       2.232809       0.368280      10.842938       0.350881      29.527423 0.31377054E+03  0.67796979E+04                                 8.454587                            6.012813       0.055554       2.059435                    0.998618      23.279265      63.560031       0.656045       0.432090      -1.057449      -0.019898       0.071216      -0.013350       0.075139      -0.016333       0.024376      -0.006692      -0.073131      -0.075833      -0.049454      -0.005069       0.054523             10.233323       8.316924      -1.422813       4.116733      14.012052      -0.838980       8.370994           0.041651
          113              C       1.682957      14.153309      10.118561      -0.235792      36.567028 0.47843303E+03  0.11542078E+05                                 9.619031                            7.348324       0.004331       1.965304                    0.999040      30.825956      90.323465       0.599869       0.423240      -1.057899      -0.001635      -0.028041      -0.007554       0.029087      -0.018263      -0.005013      -0.021886       0.037718       0.053520      -0.043245       0.016198       0.027048             11.077509       8.785454       0.204079       3.633623      15.698589       1.703836       8.748485           0.056476
          114              C       1.461989      11.723940       9.586109       0.609225      24.003461 0.25277084E+03  0.52362553E+04                                 7.682039                            5.635051      -0.056378       2.039643                    0.999445      22.149795      61.561631       0.627642       0.471086      -1.022613      -0.046246      -0.035296      -0.042968       0.072324       0.020979      -0.062527      -0.054312       0.014669       0.161121      -0.064350      -0.047893       0.112243              9.269310       8.801995       0.733660       3.423349      11.056969       3.450777       7.948967          -0.001733
          115              C       3.142376       0.095150      11.849372      -0.196052      35.948199 0.44289640E+03  0.10467086E+05                                 9.522231                            7.074345      -0.036973       1.967705                    0.998971      29.619261      85.538418       0.611619       0.423742      -1.058948       0.018190      -0.017970       0.018504       0.031563       0.012903      -0.047794       0.014649       0.002176       0.003436      -0.054189       0.005528       0.048661             11.242244      10.473244      -2.028225       5.934720      12.478252      -1.690460      10.775238           0.081738
          116              C       3.495283      13.633769      12.150665      -0.003013      39.034827 0.41418866E+03  0.95168386E+04                                 9.888637                            6.671002       0.054951       2.024981                    0.999211      26.512223      72.734291       0.661601       0.402917      -1.084675      -0.030179       0.013307      -0.034376       0.047640       0.009550      -0.023702       0.001138      -0.019707      -0.029341      -0.032331       0.009910       0.022421             12.946594      12.616021      -0.539871       8.514139      12.031247       0.019115      14.192513          -0.014461
          117              C       2.946588      12.586821      11.422501      -0.114685      37.694444 0.44708343E+03  0.10640816E+05                                 9.972596                            7.199425      -0.162597       1.916249                    0.999469      30.044666      88.420503       0.591945       0.434749      -1.047248      -0.002966       0.016465      -0.001590       0.016805      -0.003705      -0.050800      -0.021118       0.043193      -0.023849      -0.054871      -0.008565       0.063436             12.176512      11.560295       0.963937       7.365318      11.827010       1.959612      13.142230           0.125081
          118              C       4.479363      13.380382      13.260105       0.662340      23.161900 0.22515857E+03  0.45403523E+04                                 7.555333                            5.340088      -0.047855       2.058832                    0.999306      21.255655      58.667833       0.639537       0.474941      -1.018496       0.044346      -0.018743       0.047583       0.067691      -0.018301      -0.095136       0.025516       0.061111       0.017728      -0.080122      -0.038565       0.118687              9.446411       9.030624       0.134455       5.305405       9.423624      -0.605251       9.884985          -0.000872
          119              N       4.527283       9.112732       2.950830      -0.620548      33.767856 0.44600691E+03  0.10421276E+05                                 8.768606                            6.808090      -0.057697       2.002674                    0.995753      29.442866      80.995778       0.672646       0.389709      -1.095644      -0.009481      -0.068649       0.033094       0.076797       0.017743      -0.070696       0.010431      -0.109544      -0.075797      -0.107237       0.037020       0.070217             10.179574       7.801303       2.223494      -2.530446      15.810820      -2.163270       6.926598           0.177313
          120              N       8.319717       5.731268       2.950830      -0.620548      33.767970 0.44600859E+03  0.10421324E+05                                 8.768616                            6.808096      -0.057694       2.002674                    0.995753      29.442944      80.995999       0.672647       0.389708      -1.095644       0.009482       0.068650       0.033094       0.076799       0.017743       0.070701      -0.010432      -0.109549      -0.075799      -0.107243       0.037023       0.070220             10.179588       7.801315       2.223501       2.530451      15.810842       2.163276       6.926606           0.177319
          121              N       1.896217       1.690732       4.623170      -0.620552      33.768036 0.44600965E+03  0.10421355E+05                                 8.768626                            6.808103      -0.057696       2.002673                    0.995753      29.442978      80.996104       0.672647       0.389708      -1.095644       0.009482      -0.068651      -0.033095       0.076799      -0.017743      -0.070702      -0.010432      -0.109550      -0.075800      -0.107245       0.037024       0.070221             10.179601       7.801323      -2.223506      -2.530453      15.810867       2.163280       6.926612           0.177308
          122              N      10.950783      13.153268       4.623170      -0.620548      33.767782 0.44600585E+03  0.10421246E+05                                 8.768602                            6.808089      -0.057700       2.002674                    0.995753      29.442804      80.995610       0.672645       0.389710      -1.095643      -0.009481       0.068647      -0.033094       0.076795      -0.017743       0.070692       0.010431      -0.109539      -0.075794      -0.107231       0.037016       0.070214             10.179568       7.801300      -2.223492       2.530443      15.810810      -2.163269       6.926594           0.177315
          123              N       8.319717       5.731268      12.197170      -0.620550      33.767828 0.44600654E+03  0.10421265E+05                                 8.768604                            6.808090      -0.057700       2.002674                    0.995753      29.442834      80.995679       0.672645       0.389709      -1.095643       0.009481       0.068648      -0.033094       0.076796       0.017743      -0.070695       0.010431      -0.109542      -0.075796      -0.107235       0.037018       0.070216             10.179571       7.801303       2.223494      -2.530445      15.810814      -2.163269       6.926596           0.177311
          124              N       4.527283       9.112732      12.197170      -0.620551      33.767937 0.44600823E+03  0.10421315E+05                                 8.768618                            6.808100      -0.057694       2.002674                    0.995753      29.442915      80.995932       0.672646       0.389709      -1.095644      -0.009482      -0.068649      -0.033094       0.076797       0.017743       0.070697      -0.010432      -0.109545      -0.075797      -0.107238       0.037020       0.070218             10.179588       7.801314       2.223502       2.530449      15.810843       2.163278       6.926608           0.177308
          125              N      10.950783      13.153268      10.524830      -0.620551      33.768059 0.44600998E+03  0.10421364E+05                                 8.768627                            6.808103      -0.057693       2.002674                    0.995753      29.443008      80.996190       0.672647       0.389708      -1.095645      -0.009482       0.068652       0.033095       0.076800      -0.017743      -0.070704      -0.010432      -0.109552      -0.075801      -0.107247       0.037025       0.070222             10.179602       7.801322      -2.223507      -2.530453      15.810869       2.163282       6.926615           0.177310
          126              N       1.896217       1.690732      10.524830      -0.620542      33.767579 0.44600272E+03  0.10421156E+05                                 8.768575                            6.808071      -0.057700       2.002676                    0.995753      29.442673      80.995200       0.672645       0.389710      -1.095642       0.009480      -0.068645       0.033093       0.076793      -0.017743       0.070686       0.010431      -0.109533      -0.075791      -0.107223       0.037012       0.070211             10.179533       7.801278      -2.223480       2.530436      15.810745      -2.163256       6.926575           0.177326
          127              O       6.052993       4.528904       1.432092      -0.695470      42.029928 0.62862021E+03  0.15639690E+05                                 9.531522                            7.653180       0.474946       2.180994                    0.996989      28.953129      76.232356       0.704595       0.349403      -1.152189      -0.063809       0.011048       0.062127       0.089741       0.004643       0.020092      -0.048537       0.123527       0.021784      -0.090869       0.024399       0.066470             11.228349      13.507380      -1.420756      -4.959464       8.795221       2.886259      11.382446           0.001162
          128              O       4.326870       3.217437       1.956061      -0.550750      28.221630 0.41390419E+03  0.92777289E+04                                 7.173042                            6.150955       1.151382       2.435299                    0.999215      26.318409      65.810753       0.797164       0.342781      -1.157517       0.023668       0.004347      -0.012601       0.027163       0.036434       0.045094      -0.008118      -0.089363       0.003148      -0.082696       0.024169       0.058527              7.826140       6.266676       1.984366      -0.921676      11.291089       1.350444       5.920656           0.025993
          129              O       1.816823       4.790010       6.081922      -0.686465      37.898413 0.54917445E+03  0.13247377E+05                                 8.907655                            7.157411       0.664801       2.242882                    0.998260      28.698996      75.107128       0.725861       0.349810      -1.148545       0.022010       0.061089      -0.058344       0.087295       0.029199       0.073740      -0.008653      -0.035846      -0.025707      -0.091384       0.023826       0.067558             10.381238       8.102819       3.033944      -3.332608      13.277113      -3.522676       9.763781           0.005348
          130              O       1.336602       6.942836       6.132819      -0.636712      41.498387 0.56930848E+03  0.13847073E+05                                 9.550519                            7.350203       0.450339       2.193126                    0.997270      27.970222      73.327217       0.707642       0.355863      -1.144470       0.042769      -0.017423      -0.045398       0.064759      -0.013557       0.070259       0.046655       0.008515      -0.100562      -0.100669       0.026736       0.073933             11.613772      11.859782      -4.720753      -5.592490      11.774230       3.871554      11.207304          -0.001737
          131              O       6.794007      10.315096       1.432092      -0.695470      42.029890 0.62861951E+03  0.15639667E+05                                 9.531515                            7.653175       0.474948       2.180994                    0.996989      28.953117      76.232305       0.704595       0.349403      -1.152189       0.063809      -0.011048       0.062127       0.089741       0.004643      -0.020092       0.048537       0.123527       0.021784      -0.090869       0.024399       0.066470             11.228340      13.507370      -1.420758       4.959461       8.795214      -2.886256      11.382437           0.001162
          132              O       8.520130      11.626563       1.956061      -0.550750      28.221640 0.41390440E+03  0.92777350E+04                                 7.173043                            6.150957       1.151380       2.435298                    0.999215      26.318416      65.810777       0.797164       0.342781      -1.157517      -0.023668      -0.004347      -0.012601       0.027163       0.036435      -0.045094       0.008118      -0.089363       0.003149      -0.082697       0.024169       0.058527              7.826142       6.266676       1.984364       0.921676      11.291093      -1.350447       5.920658           0.025993
          133              O      11.030177      10.053990       6.081922      -0.686465      37.898397 0.54917415E+03  0.13247368E+05                                 8.907652                            7.157408       0.664802       2.242883                    0.998260      28.698991      75.107106       0.725862       0.349810      -1.148545      -0.022010      -0.061089      -0.058344       0.087295       0.029199      -0.073740       0.008653      -0.035846      -0.025707      -0.091384       0.023826       0.067558             10.381235       8.102818       3.033945       3.332608      13.277107       3.522677       9.763780           0.005348
          134              O      11.510398       7.901164       6.132819      -0.636712      41.498385 0.56930839E+03  0.13847071E+05                                 9.550519                            7.350203       0.450339       2.193126                    0.997270      27.970218      73.327207       0.707642       0.355863      -1.144470      -0.042769       0.017423      -0.045398       0.064759      -0.013557      -0.070259      -0.046655       0.008515      -0.100561      -0.100669       0.026736       0.073933             11.613773      11.859785      -4.720753       5.592494      11.774228      -3.871555      11.207307          -0.001737
          135              O       0.370507      11.950904       6.141908      -0.695470      42.029888 0.62861945E+03  0.15639666E+05                                 9.531515                            7.653175       0.474949       2.180995                    0.996989      28.953117      76.232303       0.704595       0.349403      -1.152189       0.063809       0.011048      -0.062127       0.089741      -0.004643       0.020093       0.048537       0.123527       0.021785      -0.090869       0.024399       0.066470             11.228340      13.507370       1.420759      -4.959464       8.795213      -2.886256      11.382439           0.001162
          136              O       2.096630      10.639437       5.617939      -0.550750      28.221650 0.41390456E+03  0.92777393E+04                                 7.173045                            6.150958       1.151380       2.435298                    0.999215      26.318420      65.810788       0.797164       0.342781      -1.157517      -0.023668       0.004348       0.012601       0.027163      -0.036435       0.045094       0.008118      -0.089363       0.003149      -0.082696       0.024169       0.058527              7.826144       6.266677      -1.984365      -0.921676      11.291095      -1.350447       5.920659           0.025992
          137              O       4.606677      12.212010       1.492078      -0.686465      37.898419 0.54917448E+03  0.13247378E+05                                 8.907657                            7.157411       0.664801       2.242882                    0.998260      28.698995      75.107127       0.725861       0.349810      -1.148545      -0.022010       0.061089       0.058344       0.087295      -0.029199       0.073740       0.008653      -0.035846      -0.025707      -0.091384       0.023826       0.067558             10.381241       8.102823      -3.033947      -3.332611      13.277114       3.522679       9.763785           0.005348
          138              O       5.086898      14.364836       1.441181      -0.636712      41.498393 0.56930846E+03  0.13847073E+05                                 9.550520                            7.350203       0.450340       2.193126                    0.997270      27.970220      73.327212       0.707642       0.355863      -1.144470      -0.042769      -0.017423       0.045398       0.064759       0.013557       0.070259      -0.046655       0.008515      -0.100561      -0.100669       0.026736       0.073933             11.613776      11.859787       4.720754      -5.592496      11.774230      -3.871557      11.207310          -0.001737
          139              O      12.476493       2.893096       6.141908      -0.695470      42.029910 0.62861997E+03  0.15639682E+05                                 9.531519                            7.653179       0.474946       2.180994                    0.996989      28.953125      76.232338       0.704595       0.349403      -1.152189      -0.063809      -0.011048      -0.062127       0.089741      -0.004644      -0.020092      -0.048537       0.123527       0.021784      -0.090869       0.024399       0.066470             11.228343      13.507373       1.420753       4.959459       8.795217       2.886255      11.382440           0.001162
          140              O      10.750370       4.204563       5.617939      -0.550750      28.221625 0.41390412E+03  0.92777271E+04                                 7.173041                            6.150955       1.151381       2.435299                    0.999215      26.318408      65.810749       0.797164       0.342781      -1.157517       0.023668      -0.004347       0.012601       0.027163      -0.036434      -0.045094      -0.008118      -0.089362       0.003147      -0.082696       0.024169       0.058527              7.826139       6.266675      -1.984366       0.921676      11.291086       1.350443       5.920655           0.025992
          141              O       8.240323       2.631990       1.492078      -0.686465      37.898406 0.54917440E+03  0.13247376E+05                                 8.907654                            7.157410       0.664801       2.242882                    0.998260      28.698995      75.107125       0.725861       0.349810      -1.148545       0.022010      -0.061089       0.058344       0.087294      -0.029199      -0.073740      -0.008653      -0.035845      -0.025707      -0.091384       0.023826       0.067558             10.381236       8.102817      -3.033942       3.332606      13.277112      -3.522673       9.763779           0.005348
          142              O       7.760102       0.479164       1.441181      -0.636712      41.498383 0.56930850E+03  0.13847074E+05                                 9.550518                            7.350203       0.450339       2.193126                    0.997270      27.970223      73.327221       0.707642       0.355863      -1.144470       0.042769       0.017423       0.045398       0.064759       0.013557      -0.070259       0.046655       0.008515      -0.100562      -0.100669       0.026736       0.073933             11.613770      11.859778       4.720752       5.592486      11.774230       3.871553      11.207301          -0.001737
          143              O       6.794007      10.315096      13.715908      -0.695470      42.029888 0.62861957E+03  0.15639669E+05                                 9.531515                            7.653176       0.474947       2.180994                    0.996989      28.953119      76.232312       0.704595       0.349403      -1.152189       0.063809      -0.011048      -0.062127       0.089741       0.004644       0.020092      -0.048537       0.123527       0.021784      -0.090869       0.024399       0.066470             11.228339      13.507366      -1.420753      -4.959460       8.795212       2.886254      11.382438           0.001163
          144              O       8.520130      11.626563      13.191939      -0.550750      28.221619 0.41390401E+03  0.92777239E+04                                 7.173039                            6.150953       1.151383       2.435299                    0.999215      26.318409      65.810745       0.797164       0.342781      -1.157517      -0.023668      -0.004347       0.012601       0.027163       0.036434       0.045094      -0.008118      -0.089362       0.003148      -0.082696       0.024169       0.058527              7.826137       6.266673       1.984365      -0.921676      11.291083       1.350442       5.920654           0.025993
          145              O      11.030177      10.053990       9.066078      -0.686465      37.898404 0.54917434E+03  0.13247374E+05                                 8.907654                            7.157410       0.664800       2.242882                    0.998260      28.698992      75.107117       0.725861       0.349811      -1.148545      -0.022010      -0.061089       0.058344       0.087294       0.029199       0.073740      -0.008653      -0.035845      -0.025707      -0.091384       0.023826       0.067558             10.381236       8.102817       3.033942      -3.332606      13.277111      -3.522674       9.763780           0.005348
          146              O      11.510398       7.901164       9.015181      -0.636712      41.498369 0.56930824E+03  0.13847066E+05                                 9.550516                            7.350202       0.450339       2.193126                    0.997270      27.970217      73.327201       0.707642       0.355863      -1.144470      -0.042769       0.017423       0.045398       0.064759      -0.013557       0.070259       0.046655       0.008515      -0.100562      -0.100669       0.026736       0.073933             11.613768      11.859776      -4.720750      -5.592486      11.774227       3.871553      11.207300          -0.001737
          147              O       6.052993       4.528904      13.715908      -0.695470      42.029872 0.62861923E+03  0.15639659E+05                                 9.531512                            7.653173       0.474948       2.180994                    0.996989      28.953112      76.232286       0.704595       0.349403      -1.152189      -0.063809       0.011048      -0.062127       0.089741       0.004644      -0.020093       0.048537       0.123527       0.021784      -0.090869       0.024399       0.066470             11.228336      13.507365      -1.420756       4.959459       8.795210      -2.886253      11.382434           0.001163
          148              O       4.326870       3.217437      13.191939      -0.550750      28.221649 0.41390457E+03  0.92777399E+04                                 7.173045                            6.150958       1.151379       2.435298                    0.999215      26.318420      65.810793       0.797164       0.342781      -1.157517       0.023668       0.004347       0.012601       0.027163       0.036434      -0.045094       0.008118      -0.089363       0.003148      -0.082696       0.024169       0.058527              7.826144       6.266678       1.984365       0.921676      11.291094      -1.350447       5.920660           0.025991
          149              O       1.816823       4.790010       9.066078      -0.686465      37.898349 0.54917341E+03  0.13247345E+05                                 8.907644                            7.157403       0.664804       2.242884                    0.998260      28.698978      75.107051       0.725862       0.349810      -1.148545       0.022010       0.061089       0.058344       0.087294       0.029199      -0.073740       0.008653      -0.035846      -0.025707      -0.091384       0.023826       0.067558             10.381223       8.102809       3.033940       3.332603      13.277092       3.522672       9.763770           0.005347
          150              O       1.336602       6.942836       9.015181      -0.636712      41.498369 0.56930820E+03  0.13847065E+05                                 9.550516                            7.350202       0.450339       2.193126                    0.997270      27.970215      73.327195       0.707642       0.355863      -1.144470       0.042769      -0.017423       0.045398       0.064759      -0.013557      -0.070259      -0.046655       0.008515      -0.100562      -0.100669       0.026736       0.073933             11.613769      11.859780      -4.720751       5.592491      11.774224      -3.871554      11.207304          -0.001737
          151              O      12.476493       2.893096       9.006092      -0.695470      42.029849 0.62861874E+03  0.15639643E+05                                 9.531509                            7.653170       0.474949       2.180995                    0.996989      28.953104      76.232255       0.704596       0.349403      -1.152190      -0.063809      -0.011048       0.062127       0.089741      -0.004643       0.020093       0.048537       0.123527       0.021785      -0.090869       0.024399       0.066470             11.228333      13.507359       1.420759      -4.959461       8.795207      -2.886254      11.382432           0.001161
          152              O      10.750370       4.204563       9.530061      -0.550749      28.221640 0.41390440E+03  0.92777348E+04                                 7.173043                            6.150956       1.151381       2.435298                    0.999215      26.318419      65.810781       0.797164       0.342781      -1.157517       0.023668      -0.004347      -0.012601       0.027163      -0.036435       0.045094       0.008118      -0.089363       0.003150      -0.082696       0.024169       0.058527              7.826141       6.266674      -1.984363      -0.921676      11.291092      -1.350447       5.920658           0.025993
          153              O       8.240323       2.631990      13.655922      -0.686465      37.898395 0.54917406E+03  0.13247365E+05                                 8.907653                            7.157408       0.664801       2.242883                    0.998260      28.698986      75.107094       0.725862       0.349810      -1.148545       0.022010      -0.061089      -0.058344       0.087294      -0.029199       0.073740       0.008653      -0.035846      -0.025707      -0.091384       0.023826       0.067558             10.381236       8.102819      -3.033946      -3.332610      13.277108       3.522679       9.763783           0.005348
          154              O       7.760102       0.479164      13.706819      -0.636712      41.498374 0.56930814E+03  0.13847063E+05                                 9.550518                            7.350201       0.450339       2.193127                    0.997270      27.970211      73.327185       0.707642       0.355863      -1.144470       0.042769       0.017423      -0.045398       0.064759       0.013557       0.070259      -0.046655       0.008515      -0.100561      -0.100669       0.026736       0.073933             11.613773      11.859784       4.720752      -5.592495      11.774226      -3.871556      11.207309          -0.001737
          155              O       0.370507      11.950904       9.006092      -0.695470      42.029934 0.62862048E+03  0.15639699E+05                                 9.531524                            7.653183       0.474944       2.180993                    0.996989      28.953133      76.232377       0.704595       0.349403      -1.152189       0.063809       0.011047       0.062127       0.089741      -0.004644      -0.020092      -0.048537       0.123527       0.021783      -0.090869       0.024399       0.066470             11.228349      13.507379       1.420752       4.959461       8.795221       2.886257      11.382446           0.001162
          156              O       2.096630      10.639437       9.530061      -0.550749      28.221621 0.41390409E+03  0.92777264E+04                                 7.173040                            6.150954       1.151383       2.435299                    0.999215      26.318408      65.810750       0.797164       0.342781      -1.157517      -0.023668       0.004347      -0.012601       0.027164      -0.036434      -0.045094      -0.008118      -0.089362       0.003146      -0.082695       0.024168       0.058527              7.826137       6.266675      -1.984367       0.921676      11.291082       1.350442       5.920655           0.025994
          157              O       4.606677      12.212010      13.655922      -0.686465      37.898364 0.54917376E+03  0.13247356E+05                                 8.907647                            7.157405       0.664803       2.242883                    0.998260      28.698985      75.107080       0.725862       0.349810      -1.148545      -0.022010       0.061089      -0.058344       0.087294      -0.029199      -0.073740      -0.008653      -0.035845      -0.025707      -0.091384       0.023826       0.067558             10.381225       8.102807      -3.033937       3.332600      13.277099      -3.522669       9.763768           0.005348
          158              O       5.086898      14.364836      13.706819      -0.636712      41.498374 0.56930846E+03  0.13847073E+05                                 9.550516                            7.350203       0.450339       2.193126                    0.997270      27.970224      73.327223       0.707642       0.355863      -1.144470      -0.042769      -0.017423      -0.045398       0.064759       0.013557      -0.070259       0.046655       0.008515      -0.100562      -0.100669       0.026736       0.073933             11.613767      11.859774       4.720750       5.592483      11.774229       3.871551      11.207297          -0.001738
          159              O       0.770306       9.391650       7.574000      -0.967969      38.166102 0.71658466E+03  0.18720042E+05                                 9.311560                            8.465413      -0.609997       1.813942                    0.995310      32.242239      91.678572       0.625182       0.375025      -1.113938       0.031938      -0.083912       0.000000       0.089785      -0.004771       0.000000       0.000000       0.059921       0.224783      -0.067802      -0.007126       0.074928             10.307945       8.022139       1.253225      -0.000000      12.392148      -0.000001      10.509547           0.000765
          160              O      12.076694       5.452350       7.574000      -0.967969      38.166101 0.71658460E+03  0.18720040E+05                                 9.311560                            8.465413      -0.609997       1.813942                    0.995310      32.242237      91.678566       0.625182       0.375025      -1.113937      -0.031938       0.083912      -0.000000       0.089785      -0.004771       0.000000       0.000000       0.059921       0.224783      -0.067802      -0.007126       0.074928             10.307945       8.022140       1.253226      -0.000000      12.392149      -0.000001      10.509547           0.000765
          161              O       5.653194       1.969650       0.000000      -0.967969      38.166100 0.71658458E+03  0.18720040E+05                                 9.311560                            8.465413      -0.609997       1.813942                    0.995310      32.242236      91.678565       0.625182       0.375025      -1.113937      -0.031938      -0.083912      -0.000000       0.089785       0.004771       0.000000       0.000000       0.059921       0.224783      -0.067802      -0.007126       0.074928             10.307946       8.022140      -1.253226      -0.000001      12.392150      -0.000000      10.509547           0.000765
          162              O       7.193806      12.874350       0.000000      -0.967969      38.166095 0.71658447E+03  0.18720036E+05                                 9.311559                            8.465413      -0.609997       1.813942                    0.995310      32.242236      91.678563       0.625182       0.375025      -1.113937       0.031938       0.083912      -0.000000       0.089785       0.004772       0.000000       0.000000       0.059921       0.224783      -0.067802      -0.007126       0.074928             10.307945       8.022139      -1.253225      -0.000001      12.392148      -0.000002      10.509546           0.000765

******************************************************
Auxiliary information for the entire system
The total spin magnetic moment of the unit cell is   3.975267
The total net atomic charge of the unit cell is   0.000006
Accuracy of reproducing the electrostatic potential in the unit cell:
  The inner radius (bohr) =    5.0000
  The outer radius (bohr) =   12.0000
  Valid grid points have density less than (e/(bohr^3)) =    0.0001
  The number of valid grid points were=       190000
  The rms potential error without charges in kcal/mol is=      3.76651
  The rms potential error with partial charges in kcal/mol is=      0.87396
  The RRMSE value at monopole order=      0.23203
  The rms potential error with partial charges and cloud penetration in kcal/mol is=      0.86426
  The RRMSE value at monopole order with cloud penetration is=      0.22946
  The rms potential error with partial charges and atomic dipoles in kcal/mol is=      0.55773
  The RRMSE value at dipole order=      0.14808
  The rms potential error with partial charges, atomic dipoles and cloud penetration in kcal/mol is=      0.54668
  The RRMSE value at dipole order with cloud penetration=      0.14514

******************************************************
The electron densities and ab initio electrostatic potential were computed in VASP using the PBE functional and
projector augmented wave method. See the main text of the journal article for a description of computational details.
The atomic charges, dipoles, and quadrupoles were computed with the DDEC6 method as described in
(a) T. A. Manz and N. Gabaldon Limas, RSC Adv. 6 (2016) 47771-47801 DOI: 10.1039/c6ra04656h
(b) N. Gabaldon Limas and T. A. Manz, RSC Adv. 8 (2018) 2678-2707 DOI: 10.1039/c7ra11829e.
For each atom in the material, the electron cloud parameters were fit to the spherically averaged atom-in-material
electron density using radial positions for which this density was between 10^-4 and 10^-2 electrons per cubic bohr.
The polarizabilities, dispersion coefficients, and quantum Drude oscillator (QDO) parameters were fit using the MCLF method.
The magnetic structure of the system was optimized in VASP from the default ferromagnetic initial guess using spin polarization.
The atomic spin moments (ASMs) were computed on this optimized magnetic structure using the DDEC6 partition as inputs
to the method of T. A. Manz and D. S. Sholl, J. Chem. Theory Comput. 7 (2011) 4146-4164 DOI: 10.1021/ct200539n.
The RMSE and RRMSE were computed using a uniform grid with Ewald summation.
