# Supplementary material for: A collection of forcefield precursors for metal–organic frameworks
Source: RSC Adv. 2019 Nov 13;9(63):36492–507. doi: 10.1039/c9ra07327b (PMC9075174; doi:10.1039/c9ra07327b)
Supplement: RA-009-C9RA07327B-s5968 [file RA-009-C9RA07327B-s5968.xyz]

  332
jmolscript: load "" {1 1 1} spacegroup "x,y,z" unitcell [{     14.974000     0.000000     0.000000 }, {      0.000000    19.706000     0.000000 }, {      0.000000     0.000000    19.760000 }]
Mg    11.012628    10.362006    19.259677     1.400558
Mg     3.961372    19.196994     9.379677     1.400558
Mg     3.525628     9.343994    10.380323     1.400558
Mg    11.448372     0.509006     0.500323     1.400558
Mg     3.961372     9.343994     0.500323     1.400558
Mg    11.012628     0.509006    10.380323     1.400558
Mg    11.448372    10.362006     9.379677     1.400558
Mg     3.525628    19.196994    19.259677     1.400558
Mg     7.487000     9.853000     0.000000     1.440691
Mg     7.487000     0.000000     9.880000     1.440691
Mg     0.000000     9.853000     9.880000     1.440691
Mg     0.000000     0.000000     0.000000     1.440691
H     12.290659     9.677617    12.116832     0.395650
H      5.192983    15.733270     0.788424     0.347671
H      5.697607    17.132396     0.855608     0.324520
H      5.179507    10.491474    13.828048     0.342728
H      5.694612    10.524975    12.431016     0.340479
H      6.690383    13.892730     0.458432     0.141834
H     10.643519    14.608058     0.193648     0.115631
H      8.050022    17.630958     0.665912     0.117896
H      8.062002    10.406739    11.925160     0.130417
H     10.628545    10.026413    14.985984     0.115347
H      6.703860    10.288503    15.707224     0.128332
H      9.852892     9.557410     1.185600     0.401821
H      9.927762     8.749464     0.059280     0.448248
H      2.683341     0.175383     2.236832     0.395650
H      9.781017    13.825730    10.668424     0.347671
H      9.276393    12.426604    10.735608     0.324520
H      9.794493    19.067526     3.948048     0.342728
H      9.279388    19.034025     2.551016     0.340479
H      8.283617    15.666270    10.338432     0.141834
H      4.330481    14.950942    10.073648     0.115631
H      6.923978    11.928042    10.545912     0.117896
H      6.911998    19.152261     2.045160     0.130417
H      4.345455    19.532587     5.105984     0.115347
H      8.270140    19.270497     5.827224     0.128332
H      5.121108     0.295590    11.065600     0.401821
H      5.046238     1.103536     9.939280     0.448248
H      4.803659    10.028383    17.523168     0.395650
H     12.679983     3.972730     9.091576     0.347671
H     13.184607     2.573604     9.024392     0.324520
H     12.666507     9.214526    15.811952     0.342728
H     13.181612     9.181025    17.208984     0.340479
H     14.177383     5.813270     9.421568     0.141834
H      3.156519     5.097942     9.686352     0.115631
H      0.563022     2.075042     9.214088     0.117896
H      0.575002     9.299261    17.714840     0.130417
H      3.141545     9.679587    14.654016     0.115347
H     14.190860     9.417497    13.932776     0.128332
H      2.365892    10.148590     8.694400     0.401821
H      2.440762    10.956536     9.820720     0.448248
H     10.170341    19.530617     7.643168     0.395650
H      2.294017     5.880270    18.971576     0.347671
H      1.789393     7.279396    18.904392     0.324520
H      2.307493     0.638474     5.931952     0.342728
H      1.792388     0.671975     7.328984     0.340479
H      0.796617     4.039730    19.301568     0.141834
H     11.817481     4.755058    19.566352     0.115631
H     14.410978     7.777958    19.094088     0.117896
H     14.398998     0.553739     7.834840     0.130417
H     11.832455     0.173413     4.774016     0.115347
H      0.783140     0.435503     4.052776     0.128332
H     12.608108    19.410410    18.574400     0.401821
H     12.533238    18.602464    19.700720     0.448248
H      2.683341    10.028383     7.643168     0.395650
H      9.781017     3.972730    18.971576     0.347671
H      9.276393     2.573604    18.904392     0.324520
H      9.794493     9.214526     5.931952     0.342728
H      9.279388     9.181025     7.328984     0.340479
H      8.283617     5.813270    19.301568     0.141834
H      4.330481     5.097942    19.566352     0.115631
H      6.923978     2.075042    19.094088     0.117896
H      6.911998     9.299261     7.834840     0.130417
H      4.345455     9.679587     4.774016     0.115347
H      8.270140     9.417497     4.052776     0.128332
H      5.121108    10.148590    18.574400     0.401821
H      5.046238    10.956536    19.700720     0.448248
H     12.290659    19.530617    17.523168     0.395650
H      5.192983     5.880270     9.091576     0.347671
H      5.697607     7.279396     9.024392     0.324520
H      5.179507     0.638474    15.811952     0.342728
H      5.694612     0.671975    17.208984     0.340479
H      6.690383     4.039730     9.421568     0.141834
H     10.643519     4.755058     9.686352     0.115631
H      8.050022     7.777958     9.214088     0.117896
H      8.062002     0.553739    17.714840     0.130417
H     10.628545     0.173413    14.654016     0.115347
H      6.703860     0.435503    13.932776     0.128332
H      9.852892    19.410410     8.694400     0.401821
H      9.927762    18.602464     9.820720     0.448248
H     10.170341     9.677617     2.236832     0.395650
H      2.294017    15.733270    10.668424     0.347671
H      1.789393    17.132396    10.735608     0.324520
H      2.307493    10.491474     3.948048     0.342728
H      1.792388    10.524975     2.551016     0.340479
H      0.796617    13.892730    10.338432     0.141834
H     11.817481    14.608058    10.073648     0.115631
H     14.410978    17.630958    10.545912     0.117896
H     14.398998    10.406739     2.045160     0.130417
H     11.832455    10.026413     5.105984     0.115347
H      0.783140    10.288503     5.827224     0.128332
H     12.608108     9.557410    11.065600     0.401821
H     12.533238     8.749464     9.939280     0.448248
H      4.803659     0.175383    12.116832     0.395650
H     12.679983    13.825730     0.788424     0.347671
H     13.184607    12.426604     0.855608     0.324520
H     12.666507    19.067526    13.828048     0.342728
H     13.181612    19.034025    12.431016     0.340479
H     14.177383    15.666270     0.458432     0.141834
H      3.156519    14.950942     0.193648     0.115631
H      0.563022    11.928042     0.665912     0.117896
H      0.575002    19.152261    11.925160     0.130417
H      3.141545    19.532587    14.985984     0.115347
H     14.190860    19.270497    15.707224     0.128332
H      2.365892     0.295590     1.185600     0.401821
H      2.440762     1.103536     0.059280     0.448248
C      8.699894    10.148590    15.572856     0.008760
C      8.719360    14.014907     0.247000    -0.018293
C      7.162064    15.825889     0.576992     0.346286
C      7.400151    14.493763     0.434720    -0.227392
C      9.514480    10.205737    13.308360    -0.039432
C     10.645017    10.152531    12.320360     0.643847
C      9.527956    16.281097     0.347776    -0.005948
C      7.153080    10.353532    13.758888     0.351551
C      8.937981    12.552722     0.120536     0.664129
C      9.769038    14.917442     0.254904    -0.176536
C      8.216234    16.722512     0.549328    -0.255558
C      8.225218    10.333826    12.838072    -0.223853
C      9.757058    10.113119    14.673776    -0.173145
C      7.410633    10.266826    15.104544    -0.220186
C      8.949960    10.069766    17.062760     0.669931
C     10.659991    17.256544     0.371488     0.601021
C      6.274106    19.410410     5.692856     0.008760
C      6.254640    15.544093    10.127000    -0.018293
C      7.811936    13.733111    10.456992     0.346286
C      7.573849    15.065237    10.314720    -0.227392
C      5.459520    19.353263     3.428360    -0.039432
C      4.328983    19.406469     2.440360     0.643847
C      5.446044    13.277903    10.227776    -0.005948
C      7.820920    19.205468     3.878888     0.351551
C      6.036019    17.006278    10.000536     0.664129
C      5.204962    14.641558    10.134904    -0.176536
C      6.757766    12.836488    10.429328    -0.255558
C      6.748782    19.225174     2.958072    -0.223853
C      5.216942    19.445881     4.793776    -0.173145
C      7.563367    19.292174     5.224544    -0.220186
C      6.024040    19.489234     7.182760     0.669931
C      4.314009    12.302456    10.251488     0.601021
C      1.212894     9.557410    14.067144     0.008760
C      1.232360     5.691093     9.633000    -0.018293
C     14.649064     3.880111     9.303008     0.346286
C     14.887151     5.212237     9.445280    -0.227392
C      2.027480     9.500263    16.331640    -0.039432
C      3.158017     9.553469    17.319640     0.643847
C      2.040956     3.424903     9.532224    -0.005948
C     14.640080     9.352468    15.881112     0.351551
C      1.450981     7.153278     9.759464     0.664129
C      2.282038     4.788558     9.625096    -0.176536
C      0.729234     2.983488     9.330672    -0.255558
C      0.738218     9.372174    16.801928    -0.223853
C      2.270058     9.592881    14.966224    -0.173145
C     14.897633     9.439174    14.535456    -0.220186
C      1.462960     9.636234    12.577240     0.669931
C      3.172991     2.449456     9.508512     0.601021
C     13.761106     0.295590     4.187144     0.008760
C     13.741640     4.161907    19.513000    -0.018293
C      0.324936     5.972889    19.183008     0.346286
C      0.086849     4.640763    19.325280    -0.227392
C     12.946520     0.352737     6.451640    -0.039432
C     11.815983     0.299531     7.439640     0.643847
C     12.933044     6.428097    19.412224    -0.005948
C      0.333920     0.500532     6.001112     0.351551
C     13.523019     2.699722    19.639464     0.664129
C     12.691962     5.064442    19.505096    -0.176536
C     14.244766     6.869512    19.210672    -0.255558
C     14.235782     0.480826     6.921928    -0.223853
C     12.703942     0.260119     5.086224    -0.173145
C      0.076367     0.413826     4.655456    -0.220186
C     13.511040     0.216766     2.697240     0.669931
C     11.801009     7.403544    19.388512     0.601021
C      6.274106     9.557410     4.187144     0.008760
C      6.254640     5.691093    19.513000    -0.018293
C      7.811936     3.880111    19.183008     0.346286
C      7.573849     5.212237    19.325280    -0.227392
C      5.459520     9.500263     6.451640    -0.039432
C      4.328983     9.553469     7.439640     0.643847
C      5.446044     3.424903    19.412224    -0.005948
C      7.820920     9.352468     6.001112     0.351551
C      6.036019     7.153278    19.639464     0.664128
C      5.204962     4.788558    19.505096    -0.176536
C      6.757766     2.983488    19.210672    -0.255558
C      6.748782     9.372174     6.921928    -0.223853
C      5.216942     9.592881     5.086224    -0.173145
C      7.563367     9.439174     4.655456    -0.220186
C      6.024040     9.636234     2.697240     0.669931
C      4.314009     2.449456    19.388512     0.601021
C      8.699894     0.295590    14.067144     0.008760
C      8.719360     4.161907     9.633000    -0.018293
C      7.162064     5.972889     9.303008     0.346286
C      7.400151     4.640763     9.445280    -0.227392
C      9.514480     0.352737    16.331640    -0.039432
C     10.645017     0.299531    17.319640     0.643847
C      9.527956     6.428097     9.532224    -0.005948
C      7.153080     0.500532    15.881112     0.351551
C      8.937981     2.699722     9.759464     0.664128
C      9.769038     5.064442     9.625096    -0.176536
C      8.216234     6.869512     9.330672    -0.255558
C      8.225218     0.480826    16.801928    -0.223853
C      9.757058     0.260119    14.966224    -0.173145
C      7.410633     0.413826    14.535456    -0.220186
C      8.949960     0.216766    12.577240     0.669931
C     10.659991     7.403544     9.508512     0.601021
C     13.761106    10.148590     5.692856     0.008760
C     13.741640    14.014907    10.127000    -0.018293
C      0.324936    15.825889    10.456992     0.346286
C      0.086849    14.493763    10.314720    -0.227392
C     12.946520    10.205737     3.428360    -0.039432
C     11.815983    10.152531     2.440360     0.643847
C     12.933044    16.281097    10.227776    -0.005948
C      0.333920    10.353532     3.878888     0.351551
C     13.523019    12.552722    10.000536     0.664129
C     12.691962    14.917442    10.134904    -0.176536
C     14.244766    16.722512    10.429328    -0.255558
C     14.235782    10.333826     2.958072    -0.223853
C     12.703942    10.113119     4.793776    -0.173145
C      0.076367    10.266826     5.224544    -0.220186
C     13.511040    10.069766     7.182760     0.669931
C     11.801009    17.256544    10.251488     0.601021
C      1.212894    19.410410    15.572856     0.008760
C      1.232360    15.544093     0.247000    -0.018293
C     14.649064    13.733111     0.576992     0.346286
C     14.887151    15.065237     0.434720    -0.227392
C      2.027480    19.353263    13.308360    -0.039432
C      3.158017    19.406469    12.320360     0.643847
C      2.040956    13.277903     0.347776    -0.005948
C     14.640080    19.205468    13.758888     0.351551
C      1.450981    17.006278     0.120536     0.664128
C      2.282038    14.641558     0.254904    -0.176536
C      0.729234    12.836488     0.549328    -0.255558
C      0.738218    19.225174    12.838072    -0.223853
C      2.270058    19.445881    14.673776    -0.173145
C     14.897633    19.292174    15.104544    -0.220186
C      1.462960    19.489234    17.062760     0.669931
C      3.172991    12.302456     0.371488     0.601021
N      5.847347    16.290950     0.764712    -0.747905
N      5.839860    10.471768    13.276744    -0.723480
N      9.126653    13.268050    10.644712    -0.747905
N      9.134140    19.087232     3.396744    -0.723480
N     13.334347     3.415050     9.115288    -0.747905
N     13.326860     9.234232    16.363256    -0.723480
N      1.639653     6.437950    18.995288    -0.747905
N      1.647140     0.618768     6.483256    -0.723480
N      9.126653     3.415050    18.995288    -0.747905
N      9.134140     9.234232     6.483256    -0.723480
N      5.847347     6.437950     9.115288    -0.747905
N      5.839860     0.618768    16.363256    -0.723480
N      1.639653    16.290950    10.644712    -0.747905
N      1.647140    10.471768     3.396744    -0.723480
N     13.334347    13.268050     0.764712    -0.747905
N     13.326860    19.087232    13.276744    -0.723480
O      7.961676    11.776306     0.276640    -0.666786
O     10.095471    12.152690    19.578208    -0.715804
O      7.952691     9.990942    17.793880    -0.656019
O     10.134403    10.109178    17.440176    -0.678251
O     10.420407    18.431022     0.746928    -0.715316
O     11.781543    16.848630    -0.029640    -0.567378
O     11.744108     9.663822    12.725440    -0.431134
O     10.426396    10.576210    11.160448    -0.598605
O      9.454584     9.269702     0.511784    -0.915981
O      7.012324    17.782694    10.156640    -0.666786
O      4.878529    17.406310     9.698208    -0.715804
O      7.021309    19.568058     7.913880    -0.656019
O      4.839597    19.449822     7.560176    -0.678251
O      4.553593    11.127978    10.626928    -0.715316
O      3.192457    12.710370     9.850360    -0.567378
O      3.229892     0.189178     2.845440    -0.431134
O      4.547604    18.982790     1.280448    -0.598605
O      5.519416     0.583298    10.391784    -0.915981
O      0.474676     7.929694     9.603360    -0.666786
O      2.608471     7.553310    10.061792    -0.715804
O      0.465691     9.715058    11.846120    -0.656019
O      2.647403     9.596822    12.199824    -0.678251
O      2.933407     1.274978     9.133072    -0.715316
O      4.294543     2.857370     9.909640    -0.567378
O      4.257108    10.042178    16.914560    -0.431134
O      2.939396     9.129790    18.479552    -0.598605
O      1.967584    10.436298     9.368216    -0.915981
O     14.499324     1.923306    19.483360    -0.666786
O     12.365529     2.299690     0.181792    -0.715804
O     14.508309     0.137942     1.966120    -0.656019
O     12.326597     0.256178     2.319824    -0.678251
O     12.040593     8.578022    19.013072    -0.715316
O     10.679457     6.995630     0.029640    -0.567378
O     10.716892    19.516822     7.034560    -0.431134
O     12.034604     0.723210     8.599552    -0.598605
O     13.006416    19.122702    19.248216    -0.915981
O      7.012324     7.929694    19.483360    -0.666786
O      4.878529     7.553310     0.181792    -0.715804
O      7.021309     9.715058     1.966120    -0.656019
O      4.839597     9.596822     2.319824    -0.678251
O      4.553593     1.274978    19.013072    -0.715316
O      3.192457     2.857370     0.029640    -0.567378
O      3.229892    10.042178     7.034560    -0.431134
O      4.547604     9.129790     8.599552    -0.598605
O      5.519416    10.436298    19.248216    -0.915981
O      7.961676     1.923306     9.603360    -0.666786
O     10.095471     2.299690    10.061792    -0.715804
O      7.952691     0.137942    11.846120    -0.656019
O     10.134403     0.256178    12.199824    -0.678251
O     10.420407     8.578022     9.133072    -0.715316
O     11.781543     6.995630     9.909640    -0.567378
O     11.744108    19.516822    16.914560    -0.431134
O     10.426396     0.723210    18.479552    -0.598605
O      9.454584    19.122702     9.368216    -0.915981
O     14.499324    11.776306    10.156640    -0.666786
O     12.365529    12.152690     9.698208    -0.715804
O     14.508309     9.990942     7.913880    -0.656019
O     12.326597    10.109178     7.560176    -0.678251
O     12.040593    18.431022    10.626928    -0.715316
O     10.679457    16.848630     9.850360    -0.567378
O     10.716892     9.663822     2.845440    -0.431134
O     12.034604    10.576210     1.280448    -0.598605
O     13.006416     9.269702    10.391784    -0.915981
O      0.474676    17.782694     0.276640    -0.666786
O      2.608471    17.406310    19.578208    -0.715804
O      0.465691    19.568058    17.793880    -0.656019
O      2.647403    19.449822    17.440176    -0.678251
O      2.933407    11.127978     0.746928    -0.715316
O      4.294543    12.710370    -0.029640    -0.567378
O      4.257108     0.189178    12.725440    -0.431134
O      2.939396    18.982790    11.160448    -0.598605
O      1.967584     0.583298     0.511784    -0.915981

The following XYZ coordinates are in angstroms. Other properties are in atomic units.
The sperically averaged electron density of each atom fit to a function of the form exp(a - br)
eigen_1, eigen_2 and eigen_3 are the three eigenvalues of traceless quadrupole moment tensor
  atom number  atomic symbol              X              Y              Z     net charge C6 coefficient C8 coefficient C10 coefficient fluctuating dipole atomic polarizability isotropic forcefield polarizability              a              b squared Pearson coefficient          <r^3>          <r^4>         wp_QDO          m_QDO          q_QDO       dipole_x       dipole_y       dipole_z         dipole            Qxy            Qxz            Qyz     Q(x^2-y^2)  Q(3z^2 - R^2)        eigen_1        eigen_2        eigen_3 static polarizability      alpha(xx)      alpha(xy)      alpha(xz)      alpha(yy)      alpha(yz)      alpha(zz) atomic spin moment
            1             Mg      11.012628      10.362006      19.259677       1.400558      29.598842 0.42202506E+03  0.99327432E+04                                10.884620                            8.950959      -0.901449       1.834709                    0.999218      18.986726      56.157076       0.365547       0.711922      -0.922771       0.100077       0.057510      -0.053073       0.127041       0.095773      -0.069836      -0.041056       0.084416      -0.100856      -0.088449      -0.067565       0.156014             13.313982      12.173794      -3.133331       2.846347      14.003366       1.144478      13.764785           0.000002
            2             Mg       3.961372      19.196994       9.379677       1.400558      29.598843 0.42202509E+03  0.99327441E+04                                10.884621                            8.950959      -0.901450       1.834709                    0.999218      18.986726      56.157078       0.365547       0.711922      -0.922771      -0.100077      -0.057510      -0.053073       0.127041       0.095773       0.069836       0.041056       0.084416      -0.100856      -0.088449      -0.067565       0.156014             13.313982      12.173795      -3.133331      -2.846347      14.003367      -1.144478      13.764785           0.000002
            3             Mg       3.525628       9.343994      10.380323       1.400558      29.598844 0.42202510E+03  0.99327446E+04                                10.884621                            8.950960      -0.901450       1.834709                    0.999218      18.986726      56.157080       0.365547       0.711922      -0.922771       0.100077      -0.057510       0.053073       0.127041      -0.095773       0.069836      -0.041056       0.084416      -0.100856      -0.088449      -0.067565       0.156014             13.313983      12.173796       3.133331      -2.846347      14.003368       1.144478      13.764786           0.000002
            4             Mg      11.448372       0.509006       0.500323       1.400558      29.598843 0.42202507E+03  0.99327436E+04                                10.884620                            8.950959      -0.901450       1.834709                    0.999218      18.986726      56.157077       0.365547       0.711922      -0.922771      -0.100077       0.057510       0.053073       0.127041      -0.095773      -0.069836       0.041056       0.084416      -0.100856      -0.088449      -0.067565       0.156014             13.313982      12.173795       3.133331       2.846347      14.003367      -1.144478      13.764785           0.000002
            5             Mg       3.961372       9.343994       0.500323       1.400558      29.598843 0.42202508E+03  0.99327439E+04                                10.884621                            8.950959      -0.901450       1.834709                    0.999218      18.986726      56.157078       0.365547       0.711922      -0.922771      -0.100077      -0.057510       0.053073       0.127041       0.095773      -0.069836      -0.041056       0.084416      -0.100856      -0.088449      -0.067565       0.156014             13.313983      12.173795      -3.133331       2.846347      14.003367       1.144478      13.764785           0.000002
            6             Mg      11.012628       0.509006      10.380323       1.400558      29.598842 0.42202506E+03  0.99327432E+04                                10.884620                            8.950959      -0.901450       1.834709                    0.999218      18.986726      56.157075       0.365547       0.711922      -0.922771       0.100077       0.057510       0.053073       0.127041       0.095773       0.069836       0.041056       0.084416      -0.100856      -0.088449      -0.067565       0.156014             13.313981      12.173794      -3.133331      -2.846347      14.003366      -1.144478      13.764784           0.000002
            7             Mg      11.448372      10.362006       9.379677       1.400558      29.598841 0.42202504E+03  0.99327427E+04                                10.884620                            8.950959      -0.901450       1.834709                    0.999218      18.986725      56.157074       0.365547       0.711922      -0.922771      -0.100077       0.057510      -0.053073       0.127041      -0.095773       0.069836      -0.041056       0.084416      -0.100856      -0.088449      -0.067565       0.156014             13.313982      12.173794       3.133331      -2.846347      14.003366       1.144478      13.764784           0.000002
            8             Mg       3.525628      19.196994      19.259677       1.400558      29.598843 0.42202508E+03  0.99327439E+04                                10.884620                            8.950959      -0.901450       1.834709                    0.999218      18.986726      56.157077       0.365547       0.711922      -0.922771       0.100077      -0.057510      -0.053073       0.127041      -0.095773      -0.069836       0.041056       0.084416      -0.100856      -0.088449      -0.067565       0.156014             13.313982      12.173795       3.133331       2.846347      14.003366      -1.144478      13.764785           0.000002
            9             Mg       7.487000       9.853000       0.000000       1.440691      22.132230 0.27609041E+03  0.59058295E+04                                 9.248790                            7.407930      -0.933230       1.845154                    0.999167      18.053717      52.686487       0.384152       0.745373      -0.902689       0.000000       0.000000       0.000000       0.000000      -0.066286       0.033474       0.001445       0.004253      -0.007253      -0.073854      -0.000948       0.074802             11.527969      11.440239       2.179149      -1.183938      11.898550      -0.229306      11.245119           0.000002
           10             Mg       7.487000       0.000000       9.880000       1.440691      22.132230 0.27609041E+03  0.59058295E+04                                 9.248790                            7.407931      -0.933230       1.845154                    0.999167      18.053717      52.686487       0.384152       0.745373      -0.902689      -0.000000      -0.000000      -0.000000       0.000000      -0.066286      -0.033474      -0.001445       0.004253      -0.007253      -0.073854      -0.000948       0.074802             11.527969      11.440239       2.179149       1.183938      11.898550       0.229306      11.245119           0.000002
           11             Mg       0.000000       9.853000       9.880000       1.440691      22.132231 0.27609042E+03  0.59058296E+04                                 9.248789                            7.407930      -0.933230       1.845154                    0.999167      18.053717      52.686485       0.384152       0.745373      -0.902689       0.000000       0.000000       0.000000       0.000000       0.066286      -0.033474       0.001445       0.004253      -0.007253      -0.073854      -0.000948       0.074802             11.527969      11.440239      -2.179148       1.183938      11.898549      -0.229306      11.245119           0.000002
           12             Mg       0.000000       0.000000       0.000000       1.440691      22.132230 0.27609041E+03  0.59058295E+04                                 9.248789                            7.407930      -0.933230       1.845154                    0.999167      18.053717      52.686486       0.384152       0.745373      -0.902689       0.000000      -0.000000      -0.000000       0.000000       0.066286       0.033474      -0.001445       0.004253      -0.007253      -0.073854      -0.000948       0.074802             11.527969      11.440239      -2.179149      -1.183938      11.898550       0.229306      11.245119           0.000002
           13              H      12.290659       9.677617      12.116832       0.395650       0.408993 0.20573004E+01  0.14774798E+02                                 1.014803                            0.908250      -1.222862       2.464653                    0.999946       2.183869       5.709415       0.567202       1.503641      -0.662846       0.022072      -0.001598      -0.003273       0.022371      -0.000481      -0.001492      -0.003233       0.007731      -0.032143      -0.011635       0.002293       0.009342              1.079006       1.140040      -0.070220      -0.351491       0.769072       0.082216       1.327906          -0.000000
           14              H       5.192983      15.733270       0.788424       0.347671       0.543603 0.32939193E+01  0.26459179E+02                                 1.206163                            1.144098      -1.219214       2.444054                    0.999786       2.455989       6.665947       0.511680       1.490200      -0.668116      -0.015521      -0.020287       0.001150       0.025569      -0.001910      -0.005980       0.003440      -0.002052      -0.081412      -0.028248       0.011639       0.016609              1.237102       1.500291       0.251157       0.008445       1.265949       0.023791       0.945066          -0.000000
           15              H       5.697607      17.132396       0.855608       0.324520       0.550356 0.33001878E+01  0.26594130E+02                                 1.215691                            1.142806      -1.303074       2.367608                    0.998845       2.673030       7.331228       0.512178       1.484013      -0.667001       0.001561       0.018616       0.002685       0.018873       0.005761      -0.005511       0.000292       0.009911      -0.081039      -0.027698       0.006096       0.021602              1.260464       1.167172      -0.186303      -0.026693       1.627604       0.125622       0.986615           0.000000
           16              H       5.179507      10.491474      13.828048       0.342728       0.548611 0.33121487E+01  0.26462975E+02                                 1.182226                            1.123172      -1.187406       2.454723                    0.999791       2.393438       6.337343       0.536739       1.428282      -0.679819      -0.017921       0.003111       0.016893       0.024824      -0.005845       0.001189      -0.002333       0.038712       0.043137      -0.027518       0.012077       0.015441              1.211325       1.456975       0.026920      -0.238370       0.934787      -0.029566       1.242214          -0.000000
           17              H       5.694612      10.524975      12.431016       0.340479       0.532282 0.31565861E+01  0.25163993E+02                                 1.192582                            1.120789      -1.348304       2.361605                    0.998838       2.581600       7.050063       0.514853       1.492318      -0.665849       0.001263       0.003970      -0.018168       0.018639      -0.003726      -0.006576       0.002704       0.039836       0.012879      -0.022579       0.001665       0.020914              1.236795       1.145215      -0.016797       0.181196       0.970942      -0.104387       1.594228           0.000000
           18              H       6.690383      13.892730       0.458432       0.141834       1.019499 0.71925332E+01  0.68965631E+02                                 1.685036                            1.575605      -1.197095       2.327294                    0.996038       3.458001       9.662366       0.493527       1.294328      -0.704785      -0.027449      -0.021353       0.000245       0.034777       0.000147      -0.003051       0.002912       0.005095      -0.018925      -0.007996       0.001509       0.006487              1.742058       1.978223       0.400363      -0.010679       1.985104       0.038640       1.262846           0.000000
           19              H      10.643519      14.608058       0.193648       0.115631       1.147114 0.84119567E+01  0.84023357E+02                                 1.827498                            1.706038      -1.366267       2.229470                    0.993351       3.768316      10.807526       0.472597       1.297513      -0.703140       0.032564      -0.012421      -0.002920       0.034975      -0.005474       0.003434       0.000149       0.012654      -0.025124      -0.009193      -0.003831       0.013024              1.881992       2.435712      -0.278148      -0.017882       1.863976       0.021317       1.346288          -0.000000
           20              H       8.050022      17.630958       0.665912       0.117896       1.048626 0.75278447E+01  0.73340473E+02                                 1.749173                            1.636237      -1.066982       2.370340                    0.996839       3.623754      10.359279       0.471390       1.333684      -0.696353      -0.005238       0.028490       0.005971       0.029577      -0.005019      -0.001397       0.002033      -0.002811      -0.038996      -0.013243       0.001288       0.011955              1.817605       1.633617      -0.121526      -0.080857       2.362571       0.197651       1.456628           0.000000
           21              H       8.062002      10.406739      11.925160       0.130417       0.985159 0.69654842E+01  0.66521897E+02                                 1.680123                            1.576926      -0.960306       2.431329                    0.998179       3.452340       9.754467       0.479060       1.338759      -0.696061      -0.007717       0.003476      -0.033979       0.035017      -0.000736       0.004160      -0.000275       0.017475       0.030390      -0.013834       0.001654       0.012180              1.741564       1.570792      -0.067969       0.120354       1.406609      -0.145610       2.247291           0.000000
           22              H      10.628545      10.026413      14.985984       0.115347       1.118618 0.80614123E+01  0.79196549E+02                                 1.757496                            1.640357      -1.249848       2.282854                    0.994875       3.611960      10.075569       0.498097       1.251690      -0.713726       0.032368      -0.003735       0.015743       0.036187      -0.003420       0.002753      -0.004369       0.021288      -0.009424      -0.011523      -0.001950       0.013473              1.809825       2.309221      -0.138352       0.252333       1.315867      -0.050613       1.804389           0.000000
           23              H       6.703860      10.288503      15.707224       0.128332       1.003401 0.69837247E+01  0.66091366E+02                                 1.628932                            1.522801      -1.073356       2.374773                    0.997482       3.389296       9.233640       0.519778       1.245175      -0.715739      -0.022104       0.003248       0.018858       0.029236      -0.003797      -0.002105       0.002645       0.012692      -0.000760      -0.007826      -0.000583       0.008410              1.684656       1.915196       0.003064      -0.405274       1.220455      -0.029354       1.918316           0.000000
           24              H       9.852892       9.557410       1.185600       0.401821       0.409311 0.21664637E+01  0.16059590E+02                                 1.087303                            0.989534      -1.240661       2.448197                    0.999569       2.481013       7.006185       0.487508       1.694890      -0.631346      -0.010868       0.000710       0.013929       0.017682      -0.006409      -0.003693       0.005980      -0.006532      -0.008141      -0.006090      -0.005835       0.011925              1.154132       1.027366       0.075065       0.284240       0.918662       0.199491       1.516368          -0.000000
           25              H       9.927762       8.749464       0.059280       0.448248       0.383530 0.22047525E+01  0.16479814E+02                                 1.050181                            1.007852      -1.558877       2.309035                    0.997479       2.468487       7.090307       0.474295       1.727685      -0.625863      -0.011576      -0.010276      -0.008451       0.017636       0.002442       0.006728       0.003015       0.014285       0.030297      -0.012777      -0.001698       0.014475              1.087437       1.055629      -0.149329      -0.097374       1.138305       0.175510       1.068378          -0.000000
           26              H       2.683341       0.175383       2.236832       0.395650       0.408993 0.20573004E+01  0.14774798E+02                                 1.014803                            0.908250      -1.222862       2.464653                    0.999946       2.183869       5.709415       0.567202       1.503641      -0.662846      -0.022072       0.001598      -0.003273       0.022371      -0.000481       0.001492       0.003233       0.007731      -0.032143      -0.011635       0.002293       0.009342              1.079006       1.140040      -0.070220       0.351491       0.769072      -0.082216       1.327906          -0.000000
           27              H       9.781017      13.825730      10.668424       0.347671       0.543603 0.32939197E+01  0.26459182E+02                                 1.206163                            1.144098      -1.219214       2.444054                    0.999786       2.455989       6.665946       0.511680       1.490200      -0.668116       0.015521       0.020287       0.001150       0.025569      -0.001910       0.005980      -0.003440      -0.002052      -0.081412      -0.028248       0.011639       0.016609              1.237102       1.500291       0.251157      -0.008445       1.265949      -0.023791       0.945066          -0.000000
           28              H       9.276393      12.426604      10.735608       0.324520       0.550356 0.33001845E+01  0.26594099E+02                                 1.215691                            1.142806      -1.303074       2.367608                    0.998845       2.673029       7.331227       0.512178       1.484014      -0.667001      -0.001561      -0.018616       0.002685       0.018873       0.005761       0.005511      -0.000292       0.009911      -0.081039      -0.027698       0.006096       0.021602              1.260464       1.167172      -0.186303       0.026693       1.627604      -0.125622       0.986615           0.000000
           29              H       9.794493      19.067526       3.948048       0.342728       0.548611 0.33121483E+01  0.26462973E+02                                 1.182226                            1.123172      -1.187406       2.454723                    0.999791       2.393438       6.337344       0.536739       1.428282      -0.679819       0.017921      -0.003111       0.016893       0.024824      -0.005845      -0.001189       0.002333       0.038712       0.043137      -0.027518       0.012077       0.015441              1.211325       1.456975       0.026920       0.238370       0.934787       0.029566       1.242215          -0.000000
           30              H       9.279388      19.034025       2.551016       0.340479       0.532282 0.31565861E+01  0.25163993E+02                                 1.192582                            1.120789      -1.348304       2.361605                    0.998838       2.581600       7.050063       0.514853       1.492318      -0.665849      -0.001263      -0.003970      -0.018168       0.018639      -0.003726       0.006576      -0.002704       0.039836       0.012879      -0.022579       0.001665       0.020914              1.236795       1.145215      -0.016797      -0.181196       0.970942       0.104387       1.594228           0.000000
           31              H       8.283617      15.666270      10.338432       0.141834       1.019499 0.71925292E+01  0.68965588E+02                                 1.685036                            1.575605      -1.197095       2.327295                    0.996038       3.458000       9.662365       0.493527       1.294328      -0.704785       0.027449       0.021353       0.000245       0.034777       0.000147       0.003051      -0.002912       0.005095      -0.018925      -0.007996       0.001509       0.006487              1.742058       1.978223       0.400363       0.010679       1.985105      -0.038640       1.262846           0.000000
           32              H       4.330481      14.950942      10.073648       0.115631       1.147114 0.84119567E+01  0.84023357E+02                                 1.827498                            1.706038      -1.366267       2.229470                    0.993351       3.768316      10.807526       0.472597       1.297513      -0.703140      -0.032564       0.012421      -0.002920       0.034975      -0.005474      -0.003434      -0.000149       0.012654      -0.025124      -0.009193      -0.003831       0.013024              1.881992       2.435712      -0.278148       0.017882       1.863976      -0.021317       1.346288          -0.000000
           33              H       6.923978      11.928042      10.545912       0.117896       1.048626 0.75278447E+01  0.73340469E+02                                 1.749173                            1.636237      -1.066982       2.370340                    0.996839       3.623754      10.359277       0.471390       1.333684      -0.696353       0.005238      -0.028490       0.005971       0.029577      -0.005019       0.001397      -0.002033      -0.002811      -0.038996      -0.013243       0.001288       0.011955              1.817605       1.633617      -0.121526       0.080857       2.362570      -0.197651       1.456628           0.000000
           34              H       6.911998      19.152261       2.045160       0.130417       0.985159 0.69654841E+01  0.66521897E+02                                 1.680123                            1.576926      -0.960306       2.431329                    0.998179       3.452340       9.754467       0.479060       1.338759      -0.696061       0.007717      -0.003476      -0.033979       0.035017      -0.000736      -0.004160       0.000275       0.017475       0.030390      -0.013834       0.001654       0.012180              1.741564       1.570792      -0.067969      -0.120354       1.406609       0.145610       2.247291           0.000000
           35              H       4.345455      19.532587       5.105984       0.115347       1.118618 0.80614120E+01  0.79196541E+02                                 1.757496                            1.640356      -1.249848       2.282854                    0.994875       3.611960      10.075567       0.498098       1.251689      -0.713727      -0.032368       0.003735       0.015743       0.036187      -0.003420      -0.002753       0.004369       0.021288      -0.009424      -0.011523      -0.001950       0.013473              1.809825       2.309220      -0.138352      -0.252333       1.315866       0.050613       1.804388           0.000000
           36              H       8.270140      19.270497       5.827224       0.128332       1.003401 0.69837247E+01  0.66091366E+02                                 1.628932                            1.522801      -1.073356       2.374773                    0.997482       3.389296       9.233640       0.519778       1.245175      -0.715739       0.022104      -0.003248       0.018858       0.029236      -0.003797       0.002105      -0.002645       0.012692      -0.000760      -0.007826      -0.000583       0.008410              1.684656       1.915196       0.003064       0.405274       1.220455       0.029354       1.918316           0.000000
           37              H       5.121108       0.295590      11.065600       0.401821       0.409311 0.21664643E+01  0.16059595E+02                                 1.087303                            0.989534      -1.240661       2.448197                    0.999569       2.481013       7.006184       0.487508       1.694889      -0.631346       0.010868      -0.000710       0.013929       0.017682      -0.006409       0.003693      -0.005980      -0.006532      -0.008141      -0.006090      -0.005835       0.011925              1.154132       1.027366       0.075065      -0.284240       0.918662      -0.199491       1.516368          -0.000000
           38              H       5.046238       1.103536       9.939280       0.448248       0.383530 0.22047525E+01  0.16479814E+02                                 1.050181                            1.007852      -1.558877       2.309035                    0.997479       2.468487       7.090307       0.474295       1.727685      -0.625863       0.011576       0.010276      -0.008451       0.017636       0.002442      -0.006728      -0.003015       0.014285       0.030297      -0.012777      -0.001698       0.014475              1.087437       1.055629      -0.149329       0.097374       1.138305      -0.175510       1.068378          -0.000000
           39              H       4.803659      10.028383      17.523168       0.395650       0.408993 0.20573004E+01  0.14774798E+02                                 1.014803                            0.908250      -1.222862       2.464653                    0.999946       2.183869       5.709415       0.567202       1.503641      -0.662846       0.022072       0.001598       0.003273       0.022371       0.000481       0.001492      -0.003233       0.007731      -0.032143      -0.011635       0.002293       0.009342              1.079006       1.140040       0.070220       0.351491       0.769072       0.082216       1.327906          -0.000000
           40              H      12.679983       3.972730       9.091576       0.347671       0.543603 0.32939202E+01  0.26459185E+02                                 1.206163                            1.144098      -1.219214       2.444054                    0.999786       2.455989       6.665945       0.511680       1.490199      -0.668116      -0.015521       0.020287      -0.001150       0.025569       0.001910       0.005980       0.003440      -0.002052      -0.081412      -0.028248       0.011639       0.016609              1.237102       1.500291      -0.251157      -0.008445       1.265949       0.023791       0.945066          -0.000000
           41              H      13.184607       2.573604       9.024392       0.324520       0.550356 0.33001845E+01  0.26594099E+02                                 1.215691                            1.142806      -1.303074       2.367608                    0.998845       2.673029       7.331227       0.512178       1.484014      -0.667001       0.001561      -0.018616      -0.002685       0.018873      -0.005761       0.005511       0.000292       0.009911      -0.081039      -0.027698       0.006096       0.021602              1.260464       1.167172       0.186303       0.026693       1.627604       0.125622       0.986615           0.000000
           42              H      12.666507       9.214526      15.811952       0.342728       0.548611 0.33121482E+01  0.26462969E+02                                 1.182226                            1.123172      -1.187406       2.454723                    0.999791       2.393438       6.337342       0.536740       1.428281      -0.679819      -0.017921      -0.003111      -0.016893       0.024824       0.005845      -0.001189      -0.002333       0.038712       0.043137      -0.027518       0.012077       0.015441              1.211325       1.456974      -0.026920       0.238370       0.934787      -0.029566       1.242214          -0.000000
           43              H      13.181612       9.181025      17.208984       0.340479       0.532282 0.31565861E+01  0.25163993E+02                                 1.192582                            1.120789      -1.348304       2.361605                    0.998838       2.581600       7.050063       0.514853       1.492318      -0.665849       0.001263      -0.003970       0.018168       0.018639       0.003726       0.006576       0.002704       0.039836       0.012879      -0.022579       0.001665       0.020914              1.236795       1.145215       0.016797      -0.181196       0.970942      -0.104387       1.594228           0.000000
           44              H      14.177383       5.813270       9.421568       0.141834       1.019499 0.71925297E+01  0.68965592E+02                                 1.685035                            1.575605      -1.197095       2.327295                    0.996038       3.458000       9.662364       0.493527       1.294328      -0.704785      -0.027449       0.021353      -0.000245       0.034777      -0.000147       0.003051       0.002912       0.005095      -0.018925      -0.007996       0.001509       0.006487              1.742058       1.978223      -0.400363       0.010679       1.985104       0.038640       1.262846           0.000000
           45              H       3.156519       5.097942       9.686352       0.115631       1.147115 0.84119579E+01  0.84023367E+02                                 1.827497                            1.706038      -1.366267       2.229470                    0.993351       3.768316      10.807524       0.472598       1.297512      -0.703140       0.032564       0.012421       0.002920       0.034975       0.005474      -0.003434       0.000149       0.012654      -0.025124      -0.009193      -0.003831       0.013024              1.881992       2.435712       0.278148       0.017882       1.863975       0.021317       1.346288          -0.000000
           46              H       0.563022       2.075042       9.214088       0.117896       1.048626 0.75278447E+01  0.73340473E+02                                 1.749173                            1.636237      -1.066982       2.370340                    0.996839       3.623754      10.359279       0.471390       1.333684      -0.696353      -0.005238      -0.028490      -0.005971       0.029577       0.005019       0.001397       0.002033      -0.002811      -0.038996      -0.013243       0.001288       0.011955              1.817605       1.633617       0.121526       0.080857       2.362571       0.197651       1.456628           0.000000
           47              H       0.575002       9.299261      17.714840       0.130417       0.985159 0.69654842E+01  0.66521897E+02                                 1.680123                            1.576926      -0.960306       2.431329                    0.998179       3.452340       9.754467       0.479060       1.338759      -0.696061      -0.007717      -0.003476       0.033979       0.035017       0.000736      -0.004160      -0.000275       0.017475       0.030390      -0.013834       0.001654       0.012180              1.741564       1.570792       0.067969      -0.120354       1.406609      -0.145610       2.247291           0.000000
           48              H       3.141545       9.679587      14.654016       0.115347       1.118618 0.80614077E+01  0.79196489E+02                                 1.757495                            1.640356      -1.249847       2.282854                    0.994875       3.611959      10.075564       0.498098       1.251689      -0.713726       0.032368       0.003735      -0.015743       0.036187       0.003420      -0.002753      -0.004369       0.021288      -0.009424      -0.011523      -0.001950       0.013473              1.809825       2.309220       0.138352      -0.252333       1.315866      -0.050613       1.804388           0.000000
           49              H      14.190860       9.417497      13.932776       0.128332       1.003401 0.69837243E+01  0.66091363E+02                                 1.628932                            1.522801      -1.073356       2.374773                    0.997482       3.389296       9.233641       0.519778       1.245175      -0.715739      -0.022104      -0.003248      -0.018858       0.029236       0.003797       0.002105       0.002645       0.012692      -0.000760      -0.007826      -0.000583       0.008410              1.684656       1.915196      -0.003064       0.405274       1.220455      -0.029354       1.918316           0.000000
           50              H       2.365892      10.148590       8.694400       0.401821       0.409311 0.21664637E+01  0.16059590E+02                                 1.087303                            0.989534      -1.240661       2.448197                    0.999569       2.481013       7.006185       0.487508       1.694890      -0.631346      -0.010868      -0.000710      -0.013929       0.017682       0.006409       0.003693       0.005980      -0.006532      -0.008141      -0.006090      -0.005835       0.011925              1.154132       1.027366      -0.075065      -0.284240       0.918662       0.199491       1.516368          -0.000000
           51              H       2.440762      10.956536       9.820720       0.448248       0.383530 0.22047525E+01  0.16479814E+02                                 1.050181                            1.007852      -1.558877       2.309035                    0.997479       2.468487       7.090307       0.474295       1.727685      -0.625863      -0.011576       0.010276       0.008451       0.017636      -0.002442      -0.006728       0.003015       0.014285       0.030297      -0.012777      -0.001698       0.014475              1.087437       1.055629       0.149329       0.097374       1.138305       0.175510       1.068378          -0.000000
           52              H      10.170341      19.530617       7.643168       0.395650       0.408993 0.20572999E+01  0.14774794E+02                                 1.014803                            0.908250      -1.222862       2.464653                    0.999946       2.183869       5.709416       0.567202       1.503642      -0.662846      -0.022072      -0.001598       0.003273       0.022371       0.000481      -0.001492       0.003233       0.007731      -0.032143      -0.011635       0.002293       0.009342              1.079006       1.140040       0.070220      -0.351491       0.769072      -0.082216       1.327906          -0.000000
           53              H       2.294017       5.880270      18.971576       0.347671       0.543603 0.32939234E+01  0.26459216E+02                                 1.206163                            1.144098      -1.219214       2.444054                    0.999786       2.455990       6.665947       0.511680       1.490198      -0.668116       0.015521      -0.020287      -0.001150       0.025569       0.001910      -0.005980      -0.003440      -0.002052      -0.081412      -0.028248       0.011639       0.016609              1.237102       1.500291      -0.251157       0.008445       1.265949      -0.023791       0.945066          -0.000000
           54              H       1.789393       7.279396      18.904392       0.324520       0.550356 0.33001879E+01  0.26594130E+02                                 1.215691                            1.142806      -1.303074       2.367608                    0.998845       2.673030       7.331228       0.512178       1.484013      -0.667001      -0.001561       0.018616      -0.002685       0.018873      -0.005761      -0.005511      -0.000292       0.009911      -0.081039      -0.027698       0.006096       0.021602              1.260464       1.167172       0.186303      -0.026693       1.627604      -0.125622       0.986615           0.000000
           55              H       2.307493       0.638474       5.931952       0.342728       0.548611 0.33121485E+01  0.26462971E+02                                 1.182226                            1.123171      -1.187406       2.454723                    0.999791       2.393438       6.337341       0.536740       1.428281      -0.679819       0.017921       0.003111      -0.016893       0.024824       0.005845       0.001189       0.002333       0.038712       0.043137      -0.027518       0.012077       0.015441              1.211325       1.456974      -0.026920      -0.238370       0.934787       0.029566       1.242214          -0.000000
           56              H       1.792388       0.671975       7.328984       0.340479       0.532282 0.31565867E+01  0.25163997E+02                                 1.192582                            1.120789      -1.348304       2.361605                    0.998838       2.581600       7.050062       0.514853       1.492317      -0.665849      -0.001263       0.003970       0.018168       0.018639       0.003726      -0.006576      -0.002704       0.039836       0.012879      -0.022579       0.001665       0.020914              1.236795       1.145215       0.016797       0.181196       0.970942       0.104387       1.594227           0.000000
           57              H       0.796617       4.039730      19.301568       0.141834       1.019499 0.71925292E+01  0.68965588E+02                                 1.685036                            1.575605      -1.197095       2.327295                    0.996038       3.458000       9.662365       0.493527       1.294328      -0.704785       0.027449      -0.021353      -0.000245       0.034777      -0.000147      -0.003051      -0.002912       0.005095      -0.018925      -0.007996       0.001509       0.006487              1.742058       1.978223      -0.400363      -0.010679       1.985105      -0.038640       1.262846           0.000000
           58              H      11.817481       4.755058      19.566352       0.115631       1.147114 0.84119561E+01  0.84023352E+02                                 1.827498                            1.706038      -1.366267       2.229470                    0.993351       3.768316      10.807527       0.472597       1.297513      -0.703140      -0.032564      -0.012421       0.002920       0.034975       0.005474       0.003434      -0.000149       0.012654      -0.025124      -0.009193      -0.003831       0.013024              1.881992       2.435713       0.278148      -0.017882       1.863976      -0.021317       1.346288          -0.000000
           59              H      14.410978       7.777958      19.094088       0.117896       1.048626 0.75278447E+01  0.73340473E+02                                 1.749173                            1.636237      -1.066982       2.370340                    0.996839       3.623754      10.359279       0.471390       1.333684      -0.696353       0.005238       0.028490      -0.005971       0.029577       0.005019      -0.001397      -0.002033      -0.002811      -0.038996      -0.013243       0.001288       0.011955              1.817605       1.633617       0.121526      -0.080857       2.362571      -0.197651       1.456628           0.000000
           60              H      14.398998       0.553739       7.834840       0.130417       0.985159 0.69654842E+01  0.66521897E+02                                 1.680123                            1.576926      -0.960306       2.431329                    0.998179       3.452340       9.754467       0.479060       1.338759      -0.696061       0.007717       0.003476       0.033979       0.035017       0.000736       0.004160       0.000275       0.017475       0.030390      -0.013834       0.001654       0.012180              1.741564       1.570792       0.067969       0.120354       1.406609       0.145610       2.247291           0.000000
           61              H      11.832455       0.173413       4.774016       0.115347       1.118618 0.80614072E+01  0.79196486E+02                                 1.757496                            1.640356      -1.249847       2.282854                    0.994875       3.611959      10.075565       0.498097       1.251690      -0.713726      -0.032368      -0.003735      -0.015743       0.036187       0.003420       0.002753       0.004369       0.021288      -0.009424      -0.011523      -0.001950       0.013473              1.809825       2.309220       0.138352       0.252333       1.315866       0.050613       1.804388           0.000000
           62              H       0.783140       0.435503       4.052776       0.128332       1.003401 0.69837247E+01  0.66091366E+02                                 1.628932                            1.522801      -1.073356       2.374773                    0.997482       3.389296       9.233640       0.519778       1.245175      -0.715739       0.022104       0.003248      -0.018858       0.029236       0.003797      -0.002105      -0.002645       0.012692      -0.000760      -0.007826      -0.000583       0.008410              1.684656       1.915196      -0.003064      -0.405274       1.220455       0.029354       1.918316           0.000000
           63              H      12.608108      19.410410      18.574400       0.401821       0.409311 0.21664637E+01  0.16059590E+02                                 1.087303                            0.989534      -1.240661       2.448197                    0.999569       2.481013       7.006185       0.487508       1.694890      -0.631346       0.010868       0.000710      -0.013929       0.017682       0.006409      -0.003693      -0.005980      -0.006532      -0.008141      -0.006090      -0.005835       0.011925              1.154132       1.027366      -0.075065       0.284240       0.918662      -0.199491       1.516368          -0.000000
           64              H      12.533238      18.602464      19.700720       0.448248       0.383530 0.22047525E+01  0.16479814E+02                                 1.050181                            1.007852      -1.558877       2.309035                    0.997479       2.468487       7.090307       0.474295       1.727685      -0.625863       0.011576      -0.010276       0.008451       0.017636      -0.002442       0.006728      -0.003015       0.014285       0.030297      -0.012777      -0.001698       0.014475              1.087437       1.055629       0.149329      -0.097374       1.138305      -0.175510       1.068378          -0.000000
           65              H       2.683341      10.028383       7.643168       0.395650       0.408993 0.20573004E+01  0.14774798E+02                                 1.014803                            0.908250      -1.222862       2.464653                    0.999946       2.183869       5.709415       0.567202       1.503641      -0.662846      -0.022072       0.001598       0.003273       0.022371      -0.000481      -0.001492      -0.003233       0.007731      -0.032143      -0.011635       0.002293       0.009342              1.079006       1.140040      -0.070220      -0.351491       0.769072       0.082216       1.327906          -0.000000
           66              H       9.781017       3.972730      18.971576       0.347671       0.543603 0.32939234E+01  0.26459216E+02                                 1.206163                            1.144098      -1.219214       2.444054                    0.999786       2.455990       6.665947       0.511680       1.490198      -0.668116       0.015521       0.020287      -0.001150       0.025569      -0.001910      -0.005980       0.003440      -0.002052      -0.081412      -0.028248       0.011639       0.016609              1.237102       1.500291       0.251157       0.008445       1.265949       0.023791       0.945066          -0.000000
           67              H       9.276393       2.573604      18.904392       0.324520       0.550356 0.33001845E+01  0.26594099E+02                                 1.215691                            1.142806      -1.303074       2.367608                    0.998845       2.673029       7.331227       0.512178       1.484014      -0.667001      -0.001561      -0.018616      -0.002685       0.018873       0.005761      -0.005511       0.000292       0.009911      -0.081039      -0.027698       0.006096       0.021602              1.260464       1.167172      -0.186303      -0.026693       1.627604       0.125622       0.986615           0.000000
           68              H       9.794493       9.214526       5.931952       0.342728       0.548611 0.33121487E+01  0.26462975E+02                                 1.182226                            1.123172      -1.187406       2.454723                    0.999791       2.393438       6.337343       0.536739       1.428282      -0.679819       0.017921      -0.003111      -0.016893       0.024824      -0.005845       0.001189      -0.002333       0.038712       0.043137      -0.027518       0.012077       0.015441              1.211325       1.456975       0.026920      -0.238370       0.934787      -0.029566       1.242214          -0.000000
           69              H       9.279388       9.181025       7.328984       0.340479       0.532282 0.31565861E+01  0.25163993E+02                                 1.192582                            1.120789      -1.348304       2.361605                    0.998838       2.581600       7.050063       0.514853       1.492318      -0.665849      -0.001263      -0.003970       0.018168       0.018639      -0.003726      -0.006576       0.002704       0.039836       0.012879      -0.022579       0.001665       0.020914              1.236795       1.145215      -0.016797       0.181196       0.970942      -0.104387       1.594228           0.000000
           70              H       8.283617       5.813270      19.301568       0.141834       1.019500 0.71925337E+01  0.68965635E+02                                 1.685035                            1.575605      -1.197095       2.327295                    0.996038       3.458001       9.662365       0.493527       1.294327      -0.704785       0.027449       0.021353      -0.000245       0.034777       0.000147      -0.003051       0.002912       0.005095      -0.018925      -0.007996       0.001509       0.006487              1.742058       1.978223       0.400363      -0.010679       1.985104       0.038640       1.262846           0.000000
           71              H       4.330481       5.097942      19.566352       0.115631       1.147114 0.84119566E+01  0.84023351E+02                                 1.827497                            1.706038      -1.366267       2.229470                    0.993351       3.768316      10.807524       0.472598       1.297512      -0.703140      -0.032564       0.012421       0.002920       0.034975      -0.005474       0.003434       0.000149       0.012654      -0.025124      -0.009193      -0.003831       0.013024              1.881992       2.435712      -0.278148      -0.017882       1.863975       0.021317       1.346288          -0.000000
           72              H       6.923978       2.075042      19.094088       0.117896       1.048625 0.75278440E+01  0.73340467E+02                                 1.749173                            1.636237      -1.066982       2.370340                    0.996839       3.623754      10.359280       0.471390       1.333684      -0.696353       0.005238      -0.028490      -0.005971       0.029577      -0.005019      -0.001397       0.002033      -0.002811      -0.038996      -0.013243       0.001288       0.011955              1.817606       1.633617      -0.121526      -0.080857       2.362571       0.197651       1.456628           0.000000
           73              H       6.911998       9.299261       7.834840       0.130417       0.985159 0.69654841E+01  0.66521897E+02                                 1.680123                            1.576926      -0.960306       2.431329                    0.998179       3.452340       9.754467       0.479060       1.338759      -0.696061       0.007717      -0.003476       0.033979       0.035017      -0.000736       0.004160      -0.000275       0.017475       0.030390      -0.013834       0.001654       0.012180              1.741564       1.570792      -0.067969       0.120354       1.406609      -0.145610       2.247291           0.000000
           74              H       4.345455       9.679587       4.774016       0.115347       1.118618 0.80614120E+01  0.79196542E+02                                 1.757496                            1.640356      -1.249848       2.282854                    0.994875       3.611960      10.075567       0.498098       1.251689      -0.713727      -0.032368       0.003735      -0.015743       0.036187      -0.003420       0.002753      -0.004369       0.021288      -0.009424      -0.011523      -0.001950       0.013473              1.809825       2.309220      -0.138352       0.252333       1.315866      -0.050613       1.804388           0.000000
           75              H       8.270140       9.417497       4.052776       0.128332       1.003401 0.69837243E+01  0.66091363E+02                                 1.628932                            1.522801      -1.073356       2.374773                    0.997482       3.389296       9.233641       0.519778       1.245175      -0.715739       0.022104      -0.003248      -0.018858       0.029236      -0.003797      -0.002105       0.002645       0.012692      -0.000760      -0.007826      -0.000583       0.008410              1.684656       1.915196       0.003064      -0.405274       1.220455      -0.029354       1.918316           0.000000
           76              H       5.121108      10.148590      18.574400       0.401821       0.409311 0.21664637E+01  0.16059590E+02                                 1.087303                            0.989534      -1.240661       2.448197                    0.999569       2.481013       7.006185       0.487508       1.694890      -0.631346       0.010868      -0.000710      -0.013929       0.017682      -0.006409      -0.003693       0.005980      -0.006532      -0.008141      -0.006090      -0.005835       0.011925              1.154132       1.027366       0.075065       0.284240       0.918662       0.199491       1.516368          -0.000000
           77              H       5.046238      10.956536      19.700720       0.448248       0.383530 0.22047525E+01  0.16479814E+02                                 1.050181                            1.007852      -1.558877       2.309035                    0.997479       2.468487       7.090307       0.474295       1.727685      -0.625863       0.011576       0.010276       0.008451       0.017636       0.002442       0.006728       0.003015       0.014285       0.030297      -0.012777      -0.001698       0.014475              1.087437       1.055629      -0.149329      -0.097374       1.138305       0.175510       1.068378          -0.000000
           78              H      12.290659      19.530617      17.523168       0.395650       0.408993 0.20573004E+01  0.14774798E+02                                 1.014803                            0.908250      -1.222862       2.464653                    0.999946       2.183869       5.709415       0.567202       1.503641      -0.662846       0.022072      -0.001598       0.003273       0.022371      -0.000481       0.001492       0.003233       0.007731      -0.032143      -0.011635       0.002293       0.009342              1.079006       1.140040      -0.070220       0.351491       0.769072      -0.082216       1.327906          -0.000000
           79              H       5.192983       5.880270       9.091576       0.347671       0.543603 0.32939202E+01  0.26459185E+02                                 1.206163                            1.144098      -1.219214       2.444054                    0.999786       2.455989       6.665945       0.511680       1.490199      -0.668116      -0.015521      -0.020287      -0.001150       0.025569      -0.001910       0.005980      -0.003440      -0.002052      -0.081412      -0.028248       0.011639       0.016609              1.237102       1.500291       0.251157      -0.008445       1.265949      -0.023791       0.945066          -0.000000
           80              H       5.697607       7.279396       9.024392       0.324520       0.550356 0.33001839E+01  0.26594094E+02                                 1.215691                            1.142806      -1.303074       2.367608                    0.998845       2.673029       7.331228       0.512178       1.484015      -0.667001       0.001561       0.018616      -0.002685       0.018873       0.005761       0.005511      -0.000292       0.009911      -0.081039      -0.027698       0.006096       0.021602              1.260464       1.167172      -0.186303       0.026693       1.627604      -0.125622       0.986615           0.000000
           81              H       5.179507       0.638474      15.811952       0.342728       0.548611 0.33121487E+01  0.26462975E+02                                 1.182226                            1.123172      -1.187406       2.454723                    0.999791       2.393438       6.337343       0.536739       1.428282      -0.679819      -0.017921       0.003111      -0.016893       0.024824      -0.005845      -0.001189       0.002333       0.038712       0.043137      -0.027518       0.012077       0.015441              1.211325       1.456975       0.026920       0.238370       0.934787       0.029566       1.242214          -0.000000
           82              H       5.694612       0.671975      17.208984       0.340479       0.532282 0.31565867E+01  0.25163997E+02                                 1.192582                            1.120789      -1.348304       2.361606                    0.998838       2.581600       7.050062       0.514853       1.492317      -0.665849       0.001263       0.003970       0.018168       0.018639      -0.003726       0.006576      -0.002704       0.039836       0.012879      -0.022579       0.001665       0.020914              1.236795       1.145215      -0.016797      -0.181196       0.970942       0.104387       1.594228           0.000000
           83              H       6.690383       4.039730       9.421568       0.141834       1.019499 0.71925297E+01  0.68965592E+02                                 1.685035                            1.575605      -1.197095       2.327295                    0.996038       3.458000       9.662364       0.493527       1.294328      -0.704785      -0.027449      -0.021353      -0.000245       0.034777       0.000147       0.003051      -0.002912       0.005095      -0.018925      -0.007996       0.001509       0.006487              1.742058       1.978223       0.400363       0.010679       1.985104      -0.038640       1.262846          -0.000000
           84              H      10.643519       4.755058       9.686352       0.115631       1.147114 0.84119561E+01  0.84023352E+02                                 1.827498                            1.706038      -1.366267       2.229470                    0.993351       3.768316      10.807527       0.472597       1.297513      -0.703140       0.032564      -0.012421       0.002920       0.034975      -0.005474      -0.003434      -0.000149       0.012654      -0.025124      -0.009193      -0.003831       0.013024              1.881992       2.435713      -0.278148       0.017882       1.863976      -0.021317       1.346288          -0.000000
           85              H       8.050022       7.777958       9.214088       0.117896       1.048626 0.75278490E+01  0.73340521E+02                                 1.749173                            1.636237      -1.066982       2.370340                    0.996839       3.623755      10.359280       0.471390       1.333683      -0.696353      -0.005238       0.028490      -0.005971       0.029577      -0.005019       0.001397      -0.002033      -0.002811      -0.038996      -0.013243       0.001288       0.011955              1.817605       1.633617      -0.121526       0.080857       2.362571      -0.197651       1.456628           0.000000
           86              H       8.062002       0.553739      17.714840       0.130417       0.985159 0.69654801E+01  0.66521853E+02                                 1.680123                            1.576926      -0.960306       2.431329                    0.998179       3.452339       9.754466       0.479060       1.338760      -0.696061      -0.007717       0.003476       0.033979       0.035017      -0.000736      -0.004160       0.000275       0.017475       0.030390      -0.013834       0.001654       0.012180              1.741564       1.570792      -0.067969      -0.120354       1.406609       0.145610       2.247291           0.000000
           87              H      10.628545       0.173413      14.654016       0.115347       1.118618 0.80614127E+01  0.79196553E+02                                 1.757496                            1.640356      -1.249848       2.282854                    0.994875       3.611960      10.075568       0.498098       1.251689      -0.713726       0.032368      -0.003735      -0.015743       0.036187      -0.003420      -0.002753       0.004369       0.021288      -0.009424      -0.011523      -0.001950       0.013473              1.809825       2.309221      -0.138352      -0.252333       1.315866       0.050613       1.804389           0.000000
           88              H       6.703860       0.435503      13.932776       0.128332       1.003401 0.69837243E+01  0.66091363E+02                                 1.628932                            1.522801      -1.073356       2.374773                    0.997482       3.389296       9.233641       0.519778       1.245175      -0.715739      -0.022104       0.003248      -0.018858       0.029236      -0.003797       0.002105      -0.002645       0.012692      -0.000760      -0.007826      -0.000583       0.008410              1.684656       1.915196       0.003064       0.405274       1.220455       0.029354       1.918316           0.000000
           89              H       9.852892      19.410410       8.694400       0.401821       0.409311 0.21664643E+01  0.16059595E+02                                 1.087303                            0.989534      -1.240661       2.448197                    0.999569       2.481013       7.006184       0.487508       1.694889      -0.631346      -0.010868       0.000710      -0.013929       0.017682      -0.006409       0.003693      -0.005980      -0.006532      -0.008141      -0.006090      -0.005835       0.011925              1.154132       1.027366       0.075065      -0.284240       0.918662      -0.199491       1.516368          -0.000000
           90              H       9.927762      18.602464       9.820720       0.448248       0.383530 0.22047525E+01  0.16479814E+02                                 1.050181                            1.007852      -1.558876       2.309035                    0.997479       2.468487       7.090307       0.474295       1.727685      -0.625863      -0.011576      -0.010276       0.008451       0.017636       0.002442      -0.006728      -0.003015       0.014285       0.030297      -0.012777      -0.001698       0.014475              1.087437       1.055629      -0.149329       0.097374       1.138305      -0.175510       1.068378          -0.000000
           91              H      10.170341       9.677617       2.236832       0.395650       0.408993 0.20573004E+01  0.14774798E+02                                 1.014803                            0.908250      -1.222862       2.464653                    0.999946       2.183869       5.709415       0.567202       1.503641      -0.662846      -0.022072      -0.001598      -0.003273       0.022371       0.000481       0.001492      -0.003233       0.007731      -0.032143      -0.011635       0.002293       0.009342              1.079006       1.140040       0.070220       0.351491       0.769072       0.082216       1.327906          -0.000000
           92              H       2.294017      15.733270      10.668424       0.347671       0.543603 0.32939202E+01  0.26459185E+02                                 1.206163                            1.144098      -1.219214       2.444054                    0.999786       2.455989       6.665945       0.511680       1.490199      -0.668116       0.015521      -0.020287       0.001150       0.025569       0.001910       0.005980       0.003440      -0.002052      -0.081412      -0.028248       0.011639       0.016609              1.237102       1.500291      -0.251157      -0.008445       1.265949       0.023791       0.945066          -0.000000
           93              H       1.789393      17.132396      10.735608       0.324520       0.550356 0.33001845E+01  0.26594099E+02                                 1.215691                            1.142806      -1.303074       2.367608                    0.998845       2.673029       7.331227       0.512178       1.484014      -0.667001      -0.001561       0.018616       0.002685       0.018873      -0.005761       0.005511       0.000292       0.009911      -0.081039      -0.027698       0.006096       0.021602              1.260464       1.167172       0.186303       0.026693       1.627604       0.125622       0.986615           0.000000
           94              H       2.307493      10.491474       3.948048       0.342728       0.548611 0.33121482E+01  0.26462969E+02                                 1.182226                            1.123172      -1.187406       2.454723                    0.999791       2.393438       6.337342       0.536740       1.428281      -0.679819       0.017921       0.003111       0.016893       0.024824       0.005845      -0.001189      -0.002333       0.038712       0.043137      -0.027518       0.012077       0.015441              1.211325       1.456974      -0.026920       0.238370       0.934787      -0.029566       1.242214          -0.000000
           95              H       1.792388      10.524975       2.551016       0.340479       0.532282 0.31565867E+01  0.25163997E+02                                 1.192582                            1.120789      -1.348304       2.361605                    0.998838       2.581600       7.050062       0.514853       1.492317      -0.665849      -0.001263       0.003970      -0.018168       0.018639       0.003726       0.006576       0.002704       0.039836       0.012879      -0.022579       0.001665       0.020914              1.236795       1.145215       0.016797      -0.181196       0.970942      -0.104387       1.594227           0.000000
           96              H       0.796617      13.892730      10.338432       0.141834       1.019499 0.71925332E+01  0.68965631E+02                                 1.685036                            1.575605      -1.197095       2.327295                    0.996038       3.458001       9.662366       0.493527       1.294328      -0.704785       0.027449      -0.021353       0.000245       0.034777      -0.000147       0.003051       0.002912       0.005095      -0.018925      -0.007996       0.001509       0.006487              1.742058       1.978223      -0.400363       0.010679       1.985104       0.038640       1.262846           0.000000
           97              H      11.817481      14.608058      10.073648       0.115631       1.147114 0.84119561E+01  0.84023352E+02                                 1.827498                            1.706038      -1.366267       2.229470                    0.993351       3.768316      10.807527       0.472597       1.297513      -0.703140      -0.032564      -0.012421      -0.002920       0.034975       0.005474      -0.003434       0.000149       0.012654      -0.025124      -0.009193      -0.003831       0.013024              1.881992       2.435713       0.278148       0.017882       1.863976       0.021317       1.346288          -0.000000
           98              H      14.410978      17.630958      10.545912       0.117896       1.048625 0.75278441E+01  0.73340467E+02                                 1.749173                            1.636237      -1.066982       2.370340                    0.996839       3.623754      10.359280       0.471390       1.333684      -0.696353       0.005238       0.028490       0.005971       0.029577       0.005019       0.001397       0.002033      -0.002811      -0.038996      -0.013243       0.001288       0.011955              1.817606       1.633617       0.121526       0.080857       2.362571       0.197651       1.456628           0.000000
           99              H      14.398998      10.406739       2.045160       0.130417       0.985159 0.69654842E+01  0.66521897E+02                                 1.680123                            1.576926      -0.960306       2.431329                    0.998179       3.452340       9.754467       0.479060       1.338759      -0.696061       0.007717       0.003476      -0.033979       0.035017       0.000736      -0.004160      -0.000275       0.017475       0.030390      -0.013834       0.001654       0.012180              1.741564       1.570792       0.067969      -0.120354       1.406609      -0.145610       2.247291           0.000000
          100              H      11.832455      10.026413       5.105984       0.115347       1.118618 0.80614072E+01  0.79196486E+02                                 1.757496                            1.640356      -1.249847       2.282854                    0.994875       3.611959      10.075565       0.498097       1.251690      -0.713726      -0.032368      -0.003735       0.015743       0.036187       0.003420      -0.002753      -0.004369       0.021288      -0.009424      -0.011523      -0.001950       0.013473              1.809825       2.309220       0.138352      -0.252333       1.315866      -0.050613       1.804388           0.000000
          101              H       0.783140      10.288503       5.827224       0.128332       1.003401 0.69837244E+01  0.66091369E+02                                 1.628933                            1.522801      -1.073357       2.374773                    0.997482       3.389296       9.233643       0.519778       1.245176      -0.715739       0.022104       0.003248       0.018858       0.029236       0.003797       0.002105       0.002645       0.012692      -0.000760      -0.007826      -0.000583       0.008410              1.684656       1.915197      -0.003064       0.405274       1.220455      -0.029354       1.918317           0.000000
          102              H      12.608108       9.557410      11.065600       0.401821       0.409311 0.21664637E+01  0.16059590E+02                                 1.087303                            0.989534      -1.240661       2.448197                    0.999569       2.481013       7.006185       0.487508       1.694890      -0.631346       0.010868       0.000710       0.013929       0.017682       0.006409       0.003693       0.005980      -0.006532      -0.008141      -0.006090      -0.005835       0.011925              1.154132       1.027366      -0.075065      -0.284240       0.918662       0.199491       1.516368          -0.000000
          103              H      12.533238       8.749464       9.939280       0.448248       0.383530 0.22047525E+01  0.16479814E+02                                 1.050181                            1.007852      -1.558876       2.309035                    0.997479       2.468487       7.090307       0.474295       1.727685      -0.625863       0.011576      -0.010276      -0.008451       0.017636      -0.002442      -0.006728       0.003015       0.014285       0.030297      -0.012777      -0.001698       0.014475              1.087437       1.055629       0.149329       0.097374       1.138305       0.175510       1.068378          -0.000000
          104              H       4.803659       0.175383      12.116832       0.395650       0.408993 0.20573004E+01  0.14774798E+02                                 1.014803                            0.908250      -1.222862       2.464653                    0.999946       2.183869       5.709415       0.567202       1.503641      -0.662846       0.022072       0.001598      -0.003273       0.022371       0.000481      -0.001492       0.003233       0.007731      -0.032143      -0.011635       0.002293       0.009342              1.079006       1.140040       0.070220      -0.351491       0.769072      -0.082216       1.327906          -0.000000
          105              H      12.679983      13.825730       0.788424       0.347671       0.543603 0.32939197E+01  0.26459182E+02                                 1.206163                            1.144098      -1.219214       2.444054                    0.999786       2.455989       6.665946       0.511680       1.490200      -0.668116      -0.015521       0.020287       0.001150       0.025569       0.001910      -0.005980      -0.003440      -0.002052      -0.081412      -0.028248       0.011639       0.016609              1.237102       1.500291      -0.251157       0.008445       1.265949      -0.023791       0.945066          -0.000000
          106              H      13.184607      12.426604       0.855608       0.324520       0.550356 0.33001839E+01  0.26594094E+02                                 1.215691                            1.142806      -1.303074       2.367608                    0.998845       2.673029       7.331228       0.512178       1.484015      -0.667001       0.001561      -0.018616       0.002685       0.018873      -0.005761      -0.005511      -0.000292       0.009911      -0.081039      -0.027698       0.006096       0.021602              1.260464       1.167172       0.186303      -0.026693       1.627604      -0.125622       0.986615           0.000000
          107              H      12.666507      19.067526      13.828048       0.342728       0.548611 0.33121485E+01  0.26462971E+02                                 1.182226                            1.123171      -1.187406       2.454723                    0.999791       2.393438       6.337341       0.536740       1.428281      -0.679819      -0.017921      -0.003111       0.016893       0.024824       0.005845       0.001189       0.002333       0.038712       0.043137      -0.027518       0.012077       0.015441              1.211325       1.456974      -0.026920      -0.238370       0.934787       0.029566       1.242214          -0.000000
          108              H      13.181612      19.034025      12.431016       0.340479       0.532282 0.31565867E+01  0.25163997E+02                                 1.192582                            1.120789      -1.348304       2.361606                    0.998838       2.581600       7.050062       0.514853       1.492317      -0.665849       0.001263      -0.003970      -0.018168       0.018639       0.003726      -0.006576      -0.002704       0.039836       0.012879      -0.022579       0.001665       0.020914              1.236795       1.145215       0.016797       0.181196       0.970942       0.104387       1.594227           0.000000
          109              H      14.177383      15.666270       0.458432       0.141834       1.019499 0.71925297E+01  0.68965592E+02                                 1.685035                            1.575605      -1.197095       2.327295                    0.996038       3.458000       9.662364       0.493527       1.294328      -0.704785      -0.027449       0.021353       0.000245       0.034777      -0.000147      -0.003051      -0.002912       0.005095      -0.018925      -0.007996       0.001509       0.006487              1.742058       1.978223      -0.400363      -0.010679       1.985104      -0.038640       1.262846          -0.000000
          110              H       3.156519      14.950942       0.193648       0.115631       1.147114 0.84119560E+01  0.84023346E+02                                 1.827497                            1.706038      -1.366267       2.229471                    0.993351       3.768316      10.807525       0.472598       1.297513      -0.703140       0.032564       0.012421      -0.002920       0.034975       0.005474       0.003434      -0.000149       0.012654      -0.025123      -0.009193      -0.003831       0.013024              1.881992       2.435712       0.278148      -0.017882       1.863976      -0.021317       1.346288          -0.000000
          111              H       0.563022      11.928042       0.665912       0.117896       1.048626 0.75278447E+01  0.73340473E+02                                 1.749173                            1.636237      -1.066982       2.370340                    0.996839       3.623754      10.359279       0.471390       1.333684      -0.696353      -0.005238      -0.028490       0.005971       0.029577       0.005019      -0.001397      -0.002033      -0.002811      -0.038996      -0.013243       0.001288       0.011955              1.817605       1.633617       0.121526      -0.080857       2.362571      -0.197651       1.456628           0.000000
          112              H       0.575002      19.152261      11.925160       0.130417       0.985159 0.69654841E+01  0.66521897E+02                                 1.680123                            1.576926      -0.960306       2.431329                    0.998179       3.452340       9.754467       0.479060       1.338759      -0.696061      -0.007717      -0.003476      -0.033979       0.035017       0.000736       0.004160       0.000275       0.017475       0.030390      -0.013834       0.001654       0.012180              1.741564       1.570792       0.067969       0.120354       1.406609       0.145610       2.247291           0.000000
          113              H       3.141545      19.532587      14.985984       0.115347       1.118618 0.80614077E+01  0.79196489E+02                                 1.757495                            1.640356      -1.249847       2.282854                    0.994875       3.611959      10.075564       0.498098       1.251689      -0.713726       0.032368       0.003735       0.015743       0.036187       0.003420       0.002753       0.004369       0.021288      -0.009424      -0.011523      -0.001950       0.013473              1.809825       2.309220       0.138352       0.252333       1.315866       0.050613       1.804388           0.000000
          114              H      14.190860      19.270497      15.707224       0.128332       1.003401 0.69837247E+01  0.66091366E+02                                 1.628932                            1.522801      -1.073356       2.374773                    0.997482       3.389296       9.233640       0.519778       1.245175      -0.715739      -0.022104      -0.003248       0.018858       0.029236       0.003797      -0.002105      -0.002645       0.012692      -0.000760      -0.007826      -0.000583       0.008410              1.684656       1.915196      -0.003064      -0.405274       1.220455       0.029354       1.918316           0.000000
          115              H       2.365892       0.295590       1.185600       0.401821       0.409311 0.21664643E+01  0.16059595E+02                                 1.087302                            0.989534      -1.240661       2.448197                    0.999569       2.481013       7.006184       0.487508       1.694889      -0.631346      -0.010868      -0.000710       0.013929       0.017682       0.006409      -0.003693      -0.005980      -0.006532      -0.008141      -0.006090      -0.005835       0.011925              1.154132       1.027366      -0.075065       0.284240       0.918662      -0.199491       1.516368          -0.000000
          116              H       2.440762       1.103536       0.059280       0.448248       0.383530 0.22047525E+01  0.16479814E+02                                 1.050181                            1.007852      -1.558876       2.309035                    0.997479       2.468487       7.090307       0.474295       1.727685      -0.625863      -0.011576       0.010276      -0.008451       0.017636      -0.002442       0.006728      -0.003015       0.014285       0.030297      -0.012777      -0.001698       0.014475              1.087437       1.055629       0.149329      -0.097374       1.138305      -0.175510       1.068378          -0.000000
          117              C       8.699894      10.148590      15.572856       0.008760      39.377878 0.41378027E+03  0.95125225E+04                                 9.969743                            6.683673       0.006284       2.009688                    0.999203      26.553582      73.052930       0.658095       0.404848      -1.082535      -0.013674       0.006127      -0.051069       0.053222       0.003053      -0.004142       0.003295      -0.001361      -0.069274      -0.023957       0.009283       0.014674             13.161673      12.104196      -0.535509       0.408355       4.962300      -0.925541      22.418523          -0.000001
          118              C       8.719360      14.014907       0.247000      -0.018293      41.655011 0.43183245E+03  0.10039590E+05                                10.332248                            6.811518       0.008354       2.002211                    0.999196      27.137331      75.213859       0.653885       0.402906      -1.083242      -0.015275       0.053948      -0.003858       0.056202      -0.000130      -0.010850       0.005395       0.037408      -0.026140      -0.018488      -0.007998       0.026485             13.805050      12.296884      -0.133162      -0.638843      23.857582       1.792313       5.260686          -0.000001
          119              C       7.162064      15.825889       0.576992       0.346286      30.260685 0.31580688E+03  0.68586683E+04                                 8.634010                            6.055995      -0.039945       2.021793                    0.998808      23.781238      65.844084       0.647601       0.435492      -1.051696      -0.082406       0.026478       0.013912       0.087666      -0.009393      -0.015337       0.013451       0.048539      -0.188534      -0.066822       0.006828       0.059993             10.508545      14.083570      -1.437603      -1.141999      12.965127       1.130201       4.476936          -0.000001
          120              C       7.400151      14.493763       0.434720      -0.227392      38.301811 0.47050372E+03  0.11312238E+05                                 9.982654                            7.323593      -0.082336       1.943647                    0.998702      30.597164      89.727965       0.595942       0.427481      -1.054446       0.020401      -0.029367      -0.007233       0.036482       0.018268      -0.003718      -0.000000       0.078323       0.045164      -0.050750       0.014444       0.036306             11.905628      12.904720      -2.672024      -1.000313      17.702075       1.571448       5.110089          -0.000001
          121              C       9.514480      10.205737      13.308360      -0.039432      40.166132 0.43589713E+03  0.10161222E+05                                10.044979                            6.847244       0.059201       2.015990                    0.999316      27.412513      76.160648       0.651426       0.403347      -1.082587      -0.060535       0.008438       0.035738       0.070802      -0.009897       0.001062      -0.011437       0.014036       0.046799      -0.022485       0.002162       0.020323             12.878471      15.093813      -0.958407      -3.877861       5.122271      -0.494210      18.419331          -0.000001
          122              C      10.645017      10.152531      12.320360       0.643847      22.721569 0.23940403E+03  0.48778581E+04                                 7.446255                            5.500184       0.125138       2.119656                    0.999748      20.952711      57.193287       0.634387       0.473865      -1.024165       0.069435      -0.008670      -0.033582       0.077615       0.023401       0.068604       0.022730      -0.095341      -0.147704      -0.106025       0.015194       0.090831              9.025583      11.342243      -1.584465      -3.314750       4.766732      -0.745758      10.967773          -0.000000
          123              C       9.527956      16.281097       0.347776      -0.005948      40.988521 0.43922056E+03  0.10287631E+05                                10.288602                            6.938152      -0.085754       1.970382                    0.999319      27.475027      77.237084       0.636264       0.410995      -1.074428      -0.041392      -0.033516      -0.002127       0.053303      -0.009230      -0.007346       0.013234      -0.006189      -0.012281      -0.013547      -0.007326       0.020873             13.299669      15.641805       4.206434      -0.940290      19.030516       0.644726       5.226685          -0.000001
          124              C       7.153080      10.353532      13.758888       0.351551      30.132463 0.31904936E+03  0.69257081E+04                                 8.569952                            6.065614       0.010616       2.040998                    0.998789      23.502716      64.413884       0.652494       0.432437      -1.056758      -0.076065       0.012635      -0.028813       0.082315      -0.013276       0.012477      -0.008205       0.110062       0.035905      -0.063199       0.008373       0.054827             10.402403      13.903209      -0.765999       1.747150       4.371403      -0.895060      12.932599          -0.000001
          125              C       8.937981      12.552722       0.120536       0.664129      24.481860 0.23578970E+03  0.48127639E+04                                 7.861209                            5.466591      -0.129824       2.021377                    0.999092      21.655488      60.252591       0.631389       0.475269      -1.017712       0.014810      -0.064068      -0.020409       0.068851       0.011198       0.029928      -0.012602       0.082368       0.312487      -0.096175      -0.015757       0.111932             10.024046       9.325320      -0.268256      -0.824325      16.272749       1.091962       4.474067          -0.000000
          126              C       9.769038      14.917442       0.254904      -0.176536      41.273246 0.48950518E+03  0.11945801E+05                                10.617977                            7.550961      -0.236085       1.875868                    0.999438      31.725536      95.278074       0.574605       0.436796      -1.043542      -0.023548       0.008403      -0.003037       0.025186      -0.023020      -0.001783       0.006609       0.044460       0.064241      -0.043159       0.017362       0.025798             13.162173      12.493056       2.674747      -0.173695      21.731810       0.976735       5.261653          -0.000001
          127              C       8.216234      16.722512       0.549328      -0.255558      38.874200 0.50459147E+03  0.12352085E+05                                10.045378                            7.561850      -0.079389       1.932616                    0.999419      31.647808      93.803384       0.588787       0.424959      -1.055470       0.030014       0.004515       0.004556       0.030692      -0.036800      -0.001132       0.009103      -0.033410      -0.018514      -0.037842      -0.007002       0.044844             11.661730      16.384899       1.679997      -1.305526      13.146873       0.945064       5.453419           0.000001
          128              C       8.225218      10.333826      12.838072      -0.223853      36.800651 0.48418109E+03  0.11717701E+05                                 9.701784                            7.426763      -0.017346       1.962556                    0.998855      30.714212      90.189194       0.592446       0.427192      -1.055261       0.025721       0.006140      -0.002142       0.026531      -0.004780       0.045139      -0.005217      -0.019065       0.058123      -0.049039      -0.001100       0.050139             11.160350      15.556829      -1.028481      -1.385721       5.282095      -0.828940      12.642125           0.000000
          129              C       9.757058      10.113119      14.673776      -0.173145      39.658833 0.46997307E+03  0.11313404E+05                                10.233852                            7.333622      -0.097519       1.924063                    0.999512      30.953519      91.279100       0.592912       0.429136      -1.051834      -0.033933       0.007231      -0.004794       0.035024      -0.006512       0.032318      -0.003465      -0.003627      -0.084319      -0.046031       0.012744       0.033287             12.594700      11.974597      -0.562601      -2.480615       5.120900      -0.709533      20.688603          -0.000001
          130              C       7.410633      10.266826      15.104544      -0.220186      36.501775 0.44456342E+03  0.10513410E+05                                 9.567145                            7.053771       0.022195       1.976646                    0.999417      30.014032      86.627743       0.617101       0.419701      -1.061785       0.013844       0.004403       0.028110       0.031642      -0.002989      -0.018550       0.008501      -0.015429      -0.151604      -0.055896       0.020405       0.035490             11.359291      12.429416      -0.630813       2.638190       4.809344      -1.071525      16.839113          -0.000000
          131              C       8.949960      10.069766      17.062760       0.669931      23.333425 0.22517833E+03  0.45416947E+04                                 7.606584                            5.348865      -0.049578       2.059841                    0.999308      21.213702      58.593696       0.637363       0.476462      -1.017493       0.016481      -0.005536       0.069300       0.071447      -0.015379      -0.012336       0.008282      -0.155933      -0.248341      -0.085960      -0.035337       0.121298              9.586382       9.603277       0.114081       0.408141       4.151859      -0.535317      15.004011           0.000000
          132              C      10.659991      17.256544       0.371488       0.601021      24.563957 0.25662582E+03  0.53394545E+04                                 7.791888                            5.662830      -0.057105       2.029893                    0.999475      22.505894      62.810931       0.628220       0.468595      -1.023357       0.030953       0.055653       0.027323       0.069295      -0.039020       0.033250      -0.030129      -0.006432       0.266818      -0.083734      -0.023098       0.106832              9.488269      11.401314       3.281023      -1.168243      12.342880       0.846633       4.720613           0.000000
          133              C       6.274106      19.410410       5.692856       0.008760      39.377876 0.41378025E+03  0.95125217E+04                                 9.969743                            6.683673       0.006284       2.009688                    0.999203      26.553581      73.052926       0.658095       0.404848      -1.082535       0.013674      -0.006127      -0.051069       0.053222       0.003053       0.004142      -0.003295      -0.001361      -0.069274      -0.023957       0.009283       0.014674             13.161672      12.104195      -0.535509      -0.408355       4.962300       0.925541      22.418521          -0.000001
          134              C       6.254640      15.544093      10.127000      -0.018293      41.655012 0.43183247E+03  0.10039591E+05                                10.332248                            6.811518       0.008354       2.002211                    0.999196      27.137332      75.213860       0.653885       0.402906      -1.083242       0.015275      -0.053948      -0.003858       0.056202      -0.000130       0.010850      -0.005395       0.037408      -0.026140      -0.018488      -0.007997       0.026485             13.805050      12.296884      -0.133161       0.638843      23.857581      -1.792313       5.260685          -0.000001
          135              C       7.811936      13.733111      10.456992       0.346286      30.260687 0.31580690E+03  0.68586689E+04                                 8.634010                            6.055995      -0.039945       2.021793                    0.998808      23.781239      65.844087       0.647601       0.435492      -1.051696       0.082406      -0.026478       0.013912       0.087666      -0.009393       0.015337      -0.013451       0.048539      -0.188534      -0.066822       0.006828       0.059994             10.508545      14.083571      -1.437602       1.141999      12.965127      -1.130201       4.476936          -0.000001
          136              C       7.573849      15.065237      10.314720      -0.227392      38.301808 0.47050370E+03  0.11312238E+05                                 9.982653                            7.323593      -0.082335       1.943647                    0.998702      30.597163      89.727959       0.595942       0.427481      -1.054446      -0.020401       0.029368      -0.007233       0.036482       0.018268       0.003718       0.000000       0.078323       0.045164      -0.050750       0.014444       0.036306             11.905627      12.904718      -2.672023       1.000313      17.702072      -1.571448       5.110089          -0.000001
          137              C       5.459520      19.353263       3.428360      -0.039432      40.166136 0.43589718E+03  0.10161223E+05                                10.044979                            6.847244       0.059201       2.015990                    0.999316      27.412515      76.160654       0.651426       0.403347      -1.082587       0.060535      -0.008438       0.035738       0.070802      -0.009897      -0.001062       0.011437       0.014036       0.046799      -0.022485       0.002162       0.020323             12.878472      15.093814      -0.958407       3.877861       5.122271       0.494210      18.419331          -0.000001
          138              C       4.328983      19.406469       2.440360       0.643847      22.721569 0.23940403E+03  0.48778580E+04                                 7.446255                            5.500183       0.125138       2.119656                    0.999748      20.952711      57.193284       0.634387       0.473864      -1.024165      -0.069435       0.008670      -0.033582       0.077615       0.023401      -0.068604      -0.022730      -0.095341      -0.147704      -0.106025       0.015194       0.090831              9.025582      11.342243      -1.584465       3.314750       4.766732       0.745758      10.967772          -0.000000
          139              C       5.446044      13.277903      10.227776      -0.005948      40.988523 0.43922058E+03  0.10287632E+05                                10.288603                            6.938152      -0.085754       1.970382                    0.999319      27.475028      77.237088       0.636264       0.410995      -1.074428       0.041392       0.033516      -0.002127       0.053303      -0.009230       0.007346      -0.013234      -0.006189      -0.012281      -0.013547      -0.007326       0.020873             13.299670      15.641807       4.206434       0.940291      19.030516      -0.644726       5.226686          -0.000001
          140              C       7.820920      19.205468       3.878888       0.351551      30.132466 0.31904940E+03  0.69257093E+04                                 8.569952                            6.065615       0.010616       2.040998                    0.998789      23.502718      64.413889       0.652494       0.432437      -1.056758       0.076065      -0.012635      -0.028813       0.082315      -0.013276      -0.012477       0.008205       0.110062       0.035905      -0.063199       0.008373       0.054827             10.402404      13.903209      -0.765999      -1.747150       4.371403       0.895061      12.932600          -0.000001
          141              C       6.036019      17.006278      10.000536       0.664129      24.481857 0.23578967E+03  0.48127631E+04                                 7.861209                            5.466591      -0.129824       2.021377                    0.999092      21.655486      60.252585       0.631389       0.475269      -1.017712      -0.014810       0.064068      -0.020409       0.068851       0.011198      -0.029928       0.012602       0.082368       0.312487      -0.096175      -0.015757       0.111932             10.024045       9.325320      -0.268256       0.824325      16.272748      -1.091962       4.474067          -0.000000
          142              C       5.204962      14.641558      10.134904      -0.176536      41.273243 0.48950513E+03  0.11945799E+05                                10.617977                            7.550961      -0.236085       1.875868                    0.999438      31.725534      95.278069       0.574605       0.436796      -1.043542       0.023548      -0.008403      -0.003037       0.025186      -0.023020       0.001783      -0.006609       0.044460       0.064241      -0.043159       0.017362       0.025798             13.162173      12.493056       2.674747       0.173695      21.731810      -0.976734       5.261653          -0.000001
          143              C       6.757766      12.836488      10.429328      -0.255558      38.874203 0.50459150E+03  0.12352086E+05                                10.045378                            7.561851      -0.079389       1.932616                    0.999419      31.647809      93.803389       0.588787       0.424960      -1.055470      -0.030014      -0.004515       0.004556       0.030692      -0.036800       0.001132      -0.009103      -0.033410      -0.018514      -0.037842      -0.007002       0.044844             11.661731      16.384901       1.679998       1.305526      13.146873      -0.945064       5.453419           0.000001
          144              C       6.748782      19.225174       2.958072      -0.223853      36.800651 0.48418110E+03  0.11717701E+05                                 9.701784                            7.426763      -0.017346       1.962556                    0.998855      30.714213      90.189194       0.592446       0.427191      -1.055261      -0.025721      -0.006140      -0.002142       0.026531      -0.004780      -0.045139       0.005217      -0.019065       0.058123      -0.049039      -0.001100       0.050139             11.160349      15.556828      -1.028481       1.385721       5.282094       0.828940      12.642125           0.000000
          145              C       5.216942      19.445881       4.793776      -0.173145      39.658827 0.46997299E+03  0.11313402E+05                                10.233851                            7.333621      -0.097519       1.924063                    0.999512      30.953517      91.279088       0.592912       0.429136      -1.051834       0.033933      -0.007231      -0.004794       0.035024      -0.006512      -0.032318       0.003465      -0.003627      -0.084319      -0.046031       0.012744       0.033287             12.594698      11.974595      -0.562601       2.480614       5.120900       0.709533      20.688599          -0.000001
          146              C       7.563367      19.292174       5.224544      -0.220186      36.501774 0.44456340E+03  0.10513409E+05                                 9.567145                            7.053771       0.022195       1.976646                    0.999417      30.014031      86.627741       0.617101       0.419701      -1.061785      -0.013844      -0.004403       0.028111       0.031642      -0.002989       0.018550      -0.008501      -0.015429      -0.151604      -0.055896       0.020405       0.035490             11.359291      12.429416      -0.630813      -2.638190       4.809344       1.071525      16.839113          -0.000000
          147              C       6.024040      19.489234       7.182760       0.669931      23.333424 0.22517832E+03  0.45416943E+04                                 7.606584                            5.348865      -0.049578       2.059841                    0.999308      21.213701      58.593692       0.637363       0.476462      -1.017493      -0.016481       0.005536       0.069300       0.071447      -0.015379       0.012336      -0.008282      -0.155933      -0.248341      -0.085960      -0.035337       0.121298              9.586382       9.603277       0.114081      -0.408142       4.151859       0.535317      15.004010           0.000000
          148              C       4.314009      12.302456      10.251488       0.601021      24.563958 0.25662583E+03  0.53394549E+04                                 7.791888                            5.662830      -0.057106       2.029893                    0.999475      22.505895      62.810936       0.628220       0.468595      -1.023357      -0.030953      -0.055653       0.027323       0.069295      -0.039020      -0.033250       0.030129      -0.006432       0.266818      -0.083734      -0.023098       0.106832              9.488270      11.401315       3.281023       1.168243      12.342881      -0.846633       4.720614           0.000000
          149              C       1.212894       9.557410      14.067144       0.008760      39.377881 0.41378030E+03  0.95125232E+04                                 9.969744                            6.683673       0.006284       2.009688                    0.999203      26.553583      73.052933       0.658095       0.404848      -1.082535      -0.013674      -0.006127       0.051069       0.053222      -0.003053       0.004142       0.003295      -0.001361      -0.069274      -0.023957       0.009283       0.014674             13.161674      12.104196       0.535509      -0.408356       4.962301      -0.925541      22.418524          -0.000001
          150              C       1.232360       5.691093       9.633000      -0.018293      41.655005 0.43183240E+03  0.10039589E+05                                10.332247                            6.811518       0.008354       2.002211                    0.999196      27.137329      75.213850       0.653885       0.402906      -1.083242      -0.015275      -0.053948       0.003858       0.056202       0.000130       0.010850       0.005395       0.037408      -0.026140      -0.018488      -0.007997       0.026485             13.805049      12.296882       0.133162       0.638843      23.857578       1.792313       5.260685          -0.000001
          151              C      14.649064       3.880111       9.303008       0.346286      30.260684 0.31580688E+03  0.68586683E+04                                 8.634010                            6.055995      -0.039945       2.021793                    0.998808      23.781238      65.844081       0.647601       0.435492      -1.051696      -0.082406      -0.026478      -0.013912       0.087666       0.009393       0.015337       0.013451       0.048539      -0.188534      -0.066822       0.006828       0.059994             10.508544      14.083569       1.437602       1.141999      12.965126       1.130201       4.476936          -0.000001
          152              C      14.887151       5.212237       9.445280      -0.227392      38.301806 0.47050367E+03  0.11312236E+05                                 9.982653                            7.323592      -0.082335       1.943647                    0.998702      30.597162      89.727953       0.595942       0.427481      -1.054446       0.020401       0.029368       0.007233       0.036482      -0.018268       0.003718      -0.000000       0.078323       0.045164      -0.050750       0.014444       0.036306             11.905626      12.904717       2.672023       1.000313      17.702072       1.571448       5.110089          -0.000001
          153              C       2.027480       9.500263      16.331640      -0.039432      40.166137 0.43589719E+03  0.10161223E+05                                10.044980                            6.847244       0.059201       2.015990                    0.999316      27.412515      76.160657       0.651426       0.403347      -1.082587      -0.060535      -0.008438      -0.035738       0.070802       0.009897      -0.001062      -0.011437       0.014036       0.046799      -0.022485       0.002162       0.020323             12.878473      15.093815       0.958407       3.877862       5.122271      -0.494210      18.419333          -0.000001
          154              C       3.158017       9.553469      17.319640       0.643847      22.721570 0.23940403E+03  0.48778581E+04                                 7.446255                            5.500184       0.125138       2.119656                    0.999748      20.952711      57.193287       0.634387       0.473865      -1.024165       0.069435       0.008670       0.033582       0.077615      -0.023401      -0.068604       0.022730      -0.095341      -0.147704      -0.106025       0.015194       0.090831              9.025583      11.342244       1.584465       3.314750       4.766732      -0.745758      10.967773          -0.000000
          155              C       2.040956       3.424903       9.532224      -0.005948      40.988520 0.43922055E+03  0.10287631E+05                                10.288602                            6.938152      -0.085754       1.970382                    0.999319      27.475027      77.237081       0.636264       0.410995      -1.074428      -0.041392       0.033516       0.002127       0.053303       0.009230       0.007346       0.013234      -0.006189      -0.012281      -0.013547      -0.007326       0.020873             13.299668      15.641804      -4.206433       0.940290      19.030514       0.644726       5.226685          -0.000001
          156              C      14.640080       9.352468      15.881112       0.351551      30.132462 0.31904935E+03  0.69257081E+04                                 8.569952                            6.065614       0.010616       2.040998                    0.998789      23.502716      64.413884       0.652494       0.432437      -1.056758      -0.076065      -0.012635       0.028813       0.082315       0.013276      -0.012477      -0.008205       0.110062       0.035905      -0.063199       0.008373       0.054827             10.402403      13.903208       0.765999      -1.747150       4.371403      -0.895061      12.932600          -0.000001
          157              C       1.450981       7.153278       9.759464       0.664129      24.481858 0.23578969E+03  0.48127635E+04                                 7.861209                            5.466591      -0.129824       2.021377                    0.999092      21.655487      60.252586       0.631389       0.475269      -1.017712       0.014810       0.064068       0.020409       0.068851      -0.011198      -0.029928      -0.012602       0.082368       0.312487      -0.096175      -0.015757       0.111932             10.024045       9.325320       0.268256       0.824325      16.272747       1.091962       4.474067          -0.000000
          158              C       2.282038       4.788558       9.625096      -0.176536      41.273236 0.48950505E+03  0.11945797E+05                                10.617975                            7.550960      -0.236085       1.875868                    0.999438      31.725532      95.278053       0.574605       0.436796      -1.043542      -0.023548      -0.008403       0.003037       0.025186       0.023020       0.001783       0.006609       0.044460       0.064241      -0.043159       0.017362       0.025798             13.162170      12.493054      -2.674746       0.173695      21.731805       0.976734       5.261652          -0.000001
          159              C       0.729234       2.983488       9.330672      -0.255558      38.874201 0.50459150E+03  0.12352085E+05                                10.045378                            7.561850      -0.079389       1.932616                    0.999419      31.647809      93.803386       0.588787       0.424959      -1.055470       0.030014      -0.004515      -0.004556       0.030692       0.036800       0.001132       0.009103      -0.033410      -0.018514      -0.037842      -0.007002       0.044844             11.661730      16.384899      -1.679997       1.305526      13.146873       0.945064       5.453419           0.000001
          160              C       0.738218       9.372174      16.801928      -0.223853      36.800650 0.48418108E+03  0.11717701E+05                                 9.701784                            7.426763      -0.017346       1.962556                    0.998855      30.714212      90.189193       0.592446       0.427191      -1.055261       0.025721      -0.006140       0.002142       0.026531       0.004780      -0.045139      -0.005217      -0.019065       0.058123      -0.049039      -0.001100       0.050139             11.160349      15.556829       1.028481       1.385721       5.282095      -0.828940      12.642125           0.000000
          161              C       2.270058       9.592881      14.966224      -0.173145      39.658835 0.46997310E+03  0.11313405E+05                                10.233852                            7.333622      -0.097519       1.924063                    0.999512      30.953520      91.279101       0.592912       0.429136      -1.051834      -0.033933      -0.007231       0.004794       0.035024       0.006512      -0.032318      -0.003465      -0.003627      -0.084319      -0.046031       0.012744       0.033287             12.594700      11.974596       0.562601       2.480615       5.120900      -0.709533      20.688604          -0.000001
          162              C      14.897633       9.439174      14.535456      -0.220186      36.501775 0.44456343E+03  0.10513410E+05                                 9.567145                            7.053771       0.022195       1.976646                    0.999417      30.014032      86.627744       0.617101       0.419701      -1.061785       0.013844      -0.004403      -0.028110       0.031642       0.002989       0.018550       0.008501      -0.015429      -0.151604      -0.055896       0.020405       0.035490             11.359291      12.429416       0.630813      -2.638190       4.809344      -1.071525      16.839113          -0.000000
          163              C       1.462960       9.636234      12.577240       0.669931      23.333427 0.22517835E+03  0.45416951E+04                                 7.606584                            5.348865      -0.049578       2.059841                    0.999308      21.213703      58.593699       0.637363       0.476462      -1.017493       0.016481       0.005536      -0.069300       0.071447       0.015379       0.012336       0.008282      -0.155933      -0.248341      -0.085960      -0.035337       0.121298              9.586383       9.603278      -0.114081      -0.408142       4.151859      -0.535317      15.004012           0.000000
          164              C       3.172991       2.449456       9.508512       0.601021      24.563958 0.25662584E+03  0.53394550E+04                                 7.791887                            5.662830      -0.057105       2.029893                    0.999475      22.505895      62.810932       0.628220       0.468595      -1.023357       0.030953      -0.055653      -0.027323       0.069295       0.039020      -0.033250      -0.030129      -0.006432       0.266818      -0.083734      -0.023098       0.106832              9.488269      11.401314      -3.281022       1.168243      12.342880       0.846633       4.720613          -0.000000
          165              C      13.761106       0.295590       4.187144       0.008760      39.377881 0.41378030E+03  0.95125232E+04                                 9.969744                            6.683673       0.006284       2.009688                    0.999203      26.553583      73.052933       0.658095       0.404848      -1.082535       0.013674       0.006127       0.051069       0.053222      -0.003053      -0.004142      -0.003295      -0.001361      -0.069274      -0.023957       0.009283       0.014674             13.161673      12.104196       0.535509       0.408355       4.962301       0.925541      22.418524          -0.000001
          166              C      13.741640       4.161907      19.513000      -0.018293      41.655011 0.43183245E+03  0.10039590E+05                                10.332248                            6.811518       0.008354       2.002211                    0.999196      27.137331      75.213858       0.653885       0.402906      -1.083242       0.015275       0.053948       0.003858       0.056202       0.000130      -0.010850      -0.005395       0.037408      -0.026140      -0.018488      -0.007998       0.026485             13.805050      12.296884       0.133162      -0.638843      23.857581      -1.792313       5.260686          -0.000001
          167              C       0.324936       5.972889      19.183008       0.346286      30.260687 0.31580690E+03  0.68586689E+04                                 8.634011                            6.055995      -0.039945       2.021793                    0.998808      23.781239      65.844088       0.647601       0.435492      -1.051696       0.082406       0.026478      -0.013912       0.087666       0.009393      -0.015337      -0.013451       0.048539      -0.188534      -0.066822       0.006828       0.059993             10.508545      14.083571       1.437603      -1.141999      12.965128      -1.130201       4.476937          -0.000001
          168              C       0.086849       4.640763      19.325280      -0.227392      38.301810 0.47050372E+03  0.11312238E+05                                 9.982653                            7.323593      -0.082335       1.943647                    0.998702      30.597164      89.727962       0.595942       0.427481      -1.054446      -0.020401      -0.029367       0.007233       0.036482      -0.018268      -0.003718       0.000000       0.078323       0.045164      -0.050750       0.014444       0.036306             11.905627      12.904719       2.672024      -1.000313      17.702073      -1.571448       5.110089          -0.000001
          169              C      12.946520       0.352737       6.451640      -0.039432      40.166135 0.43589716E+03  0.10161223E+05                                10.044980                            6.847244       0.059201       2.015990                    0.999316      27.412514      76.160654       0.651426       0.403347      -1.082587       0.060535       0.008438      -0.035738       0.070802       0.009897       0.001062       0.011437       0.014036       0.046799      -0.022485       0.002162       0.020323             12.878473      15.093814       0.958407      -3.877861       5.122271       0.494210      18.419332          -0.000001
          170              C      11.815983       0.299531       7.439640       0.643847      22.721569 0.23940403E+03  0.48778580E+04                                 7.446255                            5.500183       0.125138       2.119656                    0.999748      20.952711      57.193286       0.634387       0.473864      -1.024165      -0.069435      -0.008670       0.033582       0.077615      -0.023401       0.068604      -0.022730      -0.095341      -0.147704      -0.106025       0.015194       0.090831              9.025583      11.342243       1.584465      -3.314750       4.766732       0.745758      10.967773          -0.000000
          171              C      12.933044       6.428097      19.412224      -0.005948      40.988524 0.43922058E+03  0.10287632E+05                                10.288603                            6.938152      -0.085754       1.970382                    0.999319      27.475028      77.237089       0.636264       0.410995      -1.074428       0.041392      -0.033516       0.002127       0.053303       0.009230      -0.007346      -0.013234      -0.006189      -0.012281      -0.013547      -0.007326       0.020873             13.299670      15.641807      -4.206434      -0.940291      19.030517      -0.644726       5.226686          -0.000001
          172              C       0.333920       0.500532       6.001112       0.351551      30.132463 0.31904936E+03  0.69257082E+04                                 8.569952                            6.065615       0.010616       2.040998                    0.998789      23.502716      64.413885       0.652494       0.432437      -1.056758       0.076065       0.012635       0.028813       0.082315       0.013276       0.012477       0.008205       0.110062       0.035905      -0.063199       0.008373       0.054827             10.402404      13.903208       0.765999       1.747150       4.371403       0.895061      12.932600          -0.000001
          173              C      13.523019       2.699722      19.639464       0.664129      24.481859 0.23578968E+03  0.48127635E+04                                 7.861209                            5.466591      -0.129824       2.021377                    0.999092      21.655487      60.252588       0.631389       0.475269      -1.017712      -0.014810      -0.064068       0.020409       0.068851      -0.011198       0.029928       0.012602       0.082368       0.312487      -0.096175      -0.015757       0.111932             10.024045       9.325320       0.268256      -0.824325      16.272749      -1.091962       4.474067          -0.000000
          174              C      12.691962       5.064442      19.505096      -0.176536      41.273243 0.48950513E+03  0.11945799E+05                                10.617977                            7.550961      -0.236085       1.875868                    0.999438      31.725534      95.278068       0.574605       0.436796      -1.043542       0.023548       0.008403       0.003037       0.025186       0.023020      -0.001783      -0.006609       0.044460       0.064241      -0.043159       0.017362       0.025798             13.162173      12.493056      -2.674747      -0.173695      21.731809      -0.976734       5.261653          -0.000001
          175              C      14.244766       6.869512      19.210672      -0.255558      38.874204 0.50459153E+03  0.12352087E+05                                10.045378                            7.561851      -0.079389       1.932616                    0.999419      31.647810      93.803393       0.588787       0.424959      -1.055470      -0.030014       0.004515      -0.004556       0.030692       0.036800      -0.001132      -0.009103      -0.033410      -0.018514      -0.037842      -0.007002       0.044844             11.661732      16.384901      -1.679998      -1.305526      13.146874      -0.945064       5.453419           0.000001
          176              C      14.235782       0.480826       6.921928      -0.223853      36.800650 0.48418108E+03  0.11717701E+05                                 9.701784                            7.426763      -0.017346       1.962556                    0.998855      30.714212      90.189193       0.592446       0.427191      -1.055261      -0.025721       0.006140       0.002142       0.026531       0.004780       0.045139       0.005217      -0.019065       0.058123      -0.049039      -0.001100       0.050139             11.160349      15.556828       1.028481      -1.385721       5.282095       0.828940      12.642125           0.000000
          177              C      12.703942       0.260119       5.086224      -0.173145      39.658838 0.46997314E+03  0.11313406E+05                                10.233853                            7.333622      -0.097519       1.924063                    0.999512      30.953521      91.279106       0.592912       0.429136      -1.051834       0.033933       0.007231       0.004794       0.035024       0.006512       0.032318       0.003465      -0.003627      -0.084319      -0.046031       0.012744       0.033287             12.594701      11.974597       0.562601      -2.480615       5.120901       0.709533      20.688605          -0.000001
          178              C       0.076367       0.413826       4.655456      -0.220186      36.501773 0.44456339E+03  0.10513409E+05                                 9.567144                            7.053771       0.022195       1.976646                    0.999417      30.014031      86.627739       0.617101       0.419701      -1.061785      -0.013844       0.004403      -0.028110       0.031642       0.002989      -0.018550      -0.008501      -0.015429      -0.151604      -0.055896       0.020405       0.035490             11.359290      12.429415       0.630813       2.638190       4.809344       1.071525      16.839112          -0.000000
          179              C      13.511040       0.216766       2.697240       0.669931      23.333427 0.22517835E+03  0.45416951E+04                                 7.606584                            5.348865      -0.049578       2.059841                    0.999308      21.213703      58.593699       0.637363       0.476462      -1.017493      -0.016481      -0.005536      -0.069300       0.071447       0.015379      -0.012336      -0.008282      -0.155933      -0.248341      -0.085960      -0.035337       0.121298              9.586383       9.603278      -0.114081       0.408142       4.151859       0.535317      15.004012           0.000000
          180              C      11.801009       7.403544      19.388512       0.601021      24.563958 0.25662583E+03  0.53394549E+04                                 7.791888                            5.662830      -0.057105       2.029893                    0.999475      22.505895      62.810936       0.628220       0.468595      -1.023357      -0.030953       0.055653      -0.027323       0.069295       0.039020       0.033250       0.030129      -0.006432       0.266818      -0.083734      -0.023098       0.106832              9.488270      11.401315      -3.281023      -1.168243      12.342881      -0.846633       4.720614           0.000000
          181              C       6.274106       9.557410       4.187144       0.008760      39.377884 0.41378033E+03  0.95125241E+04                                 9.969744                            6.683674       0.006284       2.009688                    0.999203      26.553584      73.052938       0.658094       0.404848      -1.082535       0.013674      -0.006127       0.051069       0.053222       0.003053      -0.004142       0.003295      -0.001361      -0.069274      -0.023957       0.009283       0.014674             13.161674      12.104197      -0.535509       0.408356       4.962301      -0.925541      22.418526          -0.000001
          182              C       6.254640       5.691093      19.513000      -0.018293      41.655005 0.43183239E+03  0.10039588E+05                                10.332247                            6.811517       0.008354       2.002211                    0.999196      27.137329      75.213849       0.653885       0.402906      -1.083242       0.015275      -0.053948       0.003858       0.056202      -0.000130      -0.010850       0.005395       0.037408      -0.026140      -0.018488      -0.007998       0.026485             13.805048      12.296882      -0.133162      -0.638843      23.857578       1.792313       5.260685          -0.000001
          183              C       7.811936       3.880111      19.183008       0.346286      30.260685 0.31580688E+03  0.68586682E+04                                 8.634010                            6.055995      -0.039945       2.021793                    0.998808      23.781238      65.844083       0.647601       0.435492      -1.051696       0.082406      -0.026478      -0.013912       0.087666      -0.009393      -0.015337       0.013451       0.048539      -0.188534      -0.066822       0.006828       0.059994             10.508544      14.083570      -1.437602      -1.141999      12.965127       1.130201       4.476936          -0.000001
          184              C       7.573849       5.212237      19.325280      -0.227392      38.301810 0.47050371E+03  0.11312238E+05                                 9.982654                            7.323593      -0.082336       1.943647                    0.998702      30.597164      89.727962       0.595942       0.427481      -1.054446      -0.020401       0.029368       0.007233       0.036482       0.018268      -0.003718      -0.000000       0.078323       0.045164      -0.050750       0.014444       0.036306             11.905627      12.904719      -2.672024      -1.000313      17.702074       1.571448       5.110089          -0.000001
          185              C       5.459520       9.500263       6.451640      -0.039432      40.166134 0.43589715E+03  0.10161222E+05                                10.044979                            6.847244       0.059201       2.015990                    0.999316      27.412514      76.160650       0.651426       0.403347      -1.082587       0.060535      -0.008438      -0.035738       0.070802      -0.009897       0.001062      -0.011437       0.014036       0.046799      -0.022485       0.002162       0.020323             12.878472      15.093813      -0.958407      -3.877861       5.122271      -0.494210      18.419331          -0.000001
          186              C       4.328983       9.553469       7.439640       0.643847      22.721571 0.23940405E+03  0.48778585E+04                                 7.446255                            5.500183       0.125138       2.119656                    0.999748      20.952712      57.193288       0.634387       0.473864      -1.024165      -0.069435       0.008670       0.033582       0.077615       0.023401       0.068604       0.022730      -0.095341      -0.147704      -0.106025       0.015194       0.090831              9.025583      11.342243      -1.584465      -3.314750       4.766732      -0.745758      10.967773          -0.000000
          187              C       5.446044       3.424903      19.412224      -0.005948      40.988523 0.43922058E+03  0.10287632E+05                                10.288602                            6.938152      -0.085754       1.970382                    0.999319      27.475028      77.237086       0.636264       0.410995      -1.074428       0.041392       0.033516       0.002127       0.053303      -0.009230      -0.007346       0.013234      -0.006189      -0.012281      -0.013547      -0.007326       0.020873             13.299669      15.641806       4.206434      -0.940291      19.030515       0.644726       5.226686          -0.000001
          188              C       7.820920       9.352468       6.001112       0.351551      30.132464 0.31904938E+03  0.69257087E+04                                 8.569952                            6.065615       0.010616       2.040998                    0.998789      23.502717      64.413887       0.652494       0.432437      -1.056758       0.076065      -0.012635       0.028813       0.082315      -0.013276       0.012477      -0.008205       0.110062       0.035905      -0.063199       0.008373       0.054827             10.402404      13.903209      -0.765999       1.747150       4.371403      -0.895061      12.932600          -0.000001
          189              C       6.036019       7.153278      19.639464       0.664128      24.481859 0.23578968E+03  0.48127635E+04                                 7.861209                            5.466591      -0.129824       2.021377                    0.999092      21.655487      60.252588       0.631389       0.475269      -1.017712      -0.014810       0.064068       0.020409       0.068852       0.011198       0.029928      -0.012602       0.082368       0.312487      -0.096175      -0.015757       0.111932             10.024046       9.325321      -0.268256      -0.824325      16.272749       1.091962       4.474067          -0.000000
          190              C       5.204962       4.788558      19.505096      -0.176536      41.273241 0.48950511E+03  0.11945799E+05                                10.617976                            7.550960      -0.236085       1.875868                    0.999438      31.725534      95.278062       0.574605       0.436796      -1.043542       0.023548      -0.008403       0.003036       0.025186      -0.023020      -0.001783       0.006609       0.044460       0.064241      -0.043159       0.017362       0.025798             13.162172      12.493055       2.674747      -0.173695      21.731807       0.976734       5.261653          -0.000001
          191              C       6.757766       2.983488      19.210672      -0.255558      38.874204 0.50459153E+03  0.12352086E+05                                10.045378                            7.561850      -0.079389       1.932616                    0.999419      31.647810      93.803390       0.588787       0.424959      -1.055470      -0.030014      -0.004515      -0.004556       0.030692      -0.036800      -0.001132       0.009103      -0.033410      -0.018514      -0.037842      -0.007002       0.044844             11.661731      16.384900       1.679998      -1.305526      13.146873       0.945064       5.453419           0.000001
          192              C       6.748782       9.372174       6.921928      -0.223853      36.800649 0.48418107E+03  0.11717700E+05                                 9.701783                            7.426763      -0.017346       1.962556                    0.998855      30.714212      90.189189       0.592446       0.427191      -1.055261      -0.025721      -0.006140       0.002142       0.026531      -0.004780       0.045139      -0.005217      -0.019065       0.058123      -0.049039      -0.001100       0.050139             11.160349      15.556827      -1.028481      -1.385721       5.282094      -0.828940      12.642124           0.000000
          193              C       5.216942       9.592881       5.086224      -0.173145      39.658829 0.46997301E+03  0.11313402E+05                                10.233852                            7.333621      -0.097519       1.924063                    0.999512      30.953517      91.279092       0.592912       0.429136      -1.051834       0.033933      -0.007231       0.004794       0.035024      -0.006512       0.032318      -0.003465      -0.003627      -0.084319      -0.046031       0.012744       0.033287             12.594699      11.974596      -0.562601      -2.480615       5.120900      -0.709533      20.688602          -0.000001
          194              C       7.563367       9.439174       4.655456      -0.220186      36.501779 0.44456348E+03  0.10513412E+05                                 9.567146                            7.053772       0.022195       1.976646                    0.999417      30.014034      86.627752       0.617101       0.419701      -1.061785      -0.013844      -0.004403      -0.028110       0.031642      -0.002989      -0.018550       0.008501      -0.015429      -0.151604      -0.055896       0.020405       0.035490             11.359292      12.429417      -0.630813       2.638191       4.809344      -1.071525      16.839115          -0.000000
          195              C       6.024040       9.636234       2.697240       0.669931      23.333427 0.22517835E+03  0.45416951E+04                                 7.606585                            5.348865      -0.049578       2.059841                    0.999308      21.213703      58.593700       0.637363       0.476462      -1.017493      -0.016481       0.005536      -0.069300       0.071447      -0.015379      -0.012336       0.008282      -0.155933      -0.248341      -0.085960      -0.035337       0.121298              9.586383       9.603278       0.114081       0.408142       4.151859      -0.535317      15.004012           0.000000
          196              C       4.314009       2.449456      19.388512       0.601021      24.563957 0.25662581E+03  0.53394544E+04                                 7.791888                            5.662830      -0.057105       2.029893                    0.999475      22.505894      62.810932       0.628220       0.468595      -1.023357      -0.030953      -0.055653      -0.027323       0.069295      -0.039020       0.033250      -0.030129      -0.006432       0.266818      -0.083734      -0.023098       0.106832              9.488269      11.401314       3.281022      -1.168243      12.342880       0.846633       4.720613           0.000000
          197              C       8.699894       0.295590      14.067144       0.008760      39.377880 0.41378030E+03  0.95125232E+04                                 9.969744                            6.683673       0.006284       2.009688                    0.999203      26.553583      73.052933       0.658095       0.404848      -1.082535      -0.013674       0.006127       0.051069       0.053222       0.003053       0.004142      -0.003295      -0.001361      -0.069274      -0.023957       0.009283       0.014674             13.161673      12.104196      -0.535509      -0.408355       4.962300       0.925541      22.418523          -0.000001
          198              C       8.719360       4.161907       9.633000      -0.018293      41.655011 0.43183244E+03  0.10039590E+05                                10.332248                            6.811518       0.008354       2.002211                    0.999196      27.137331      75.213858       0.653885       0.402906      -1.083242      -0.015275       0.053948       0.003858       0.056202      -0.000130       0.010850      -0.005395       0.037408      -0.026140      -0.018488      -0.007997       0.026485             13.805050      12.296884      -0.133161       0.638843      23.857582      -1.792313       5.260686          -0.000001
          199              C       7.162064       5.972889       9.303008       0.346286      30.260687 0.31580690E+03  0.68586689E+04                                 8.634010                            6.055995      -0.039945       2.021793                    0.998808      23.781239      65.844087       0.647601       0.435492      -1.051696      -0.082406       0.026478      -0.013912       0.087666      -0.009393       0.015337      -0.013451       0.048539      -0.188534      -0.066822       0.006828       0.059993             10.508545      14.083570      -1.437603       1.141999      12.965128      -1.130201       4.476936          -0.000001
          200              C       7.400151       4.640763       9.445280      -0.227392      38.301809 0.47050371E+03  0.11312238E+05                                 9.982653                            7.323593      -0.082336       1.943647                    0.998702      30.597164      89.727960       0.595942       0.427481      -1.054446       0.020401      -0.029368       0.007233       0.036482       0.018268       0.003718       0.000000       0.078323       0.045164      -0.050750       0.014444       0.036306             11.905627      12.904718      -2.672024       1.000313      17.702073      -1.571448       5.110089          -0.000001
          201              C       9.514480       0.352737      16.331640      -0.039432      40.166136 0.43589718E+03  0.10161223E+05                                10.044979                            6.847244       0.059201       2.015990                    0.999316      27.412515      76.160654       0.651426       0.403347      -1.082587      -0.060535       0.008438      -0.035738       0.070802      -0.009897      -0.001062       0.011437       0.014036       0.046799      -0.022485       0.002162       0.020323             12.878472      15.093814      -0.958407       3.877861       5.122271       0.494210      18.419332          -0.000001
          202              C      10.645017       0.299531      17.319640       0.643847      22.721571 0.23940405E+03  0.48778585E+04                                 7.446255                            5.500183       0.125138       2.119656                    0.999748      20.952712      57.193288       0.634387       0.473864      -1.024165       0.069435      -0.008670       0.033582       0.077615       0.023401      -0.068604      -0.022730      -0.095341      -0.147704      -0.106025       0.015194       0.090831              9.025583      11.342243      -1.584465       3.314750       4.766732       0.745758      10.967773          -0.000000
          203              C       9.527956       6.428097       9.532224      -0.005948      40.988525 0.43922059E+03  0.10287633E+05                                10.288604                            6.938153      -0.085754       1.970382                    0.999319      27.475028      77.237092       0.636264       0.410995      -1.074428      -0.041392      -0.033516       0.002127       0.053303      -0.009230       0.007346      -0.013234      -0.006189      -0.012281      -0.013547      -0.007326       0.020873             13.299671      15.641808       4.206435       0.940291      19.030519      -0.644727       5.226686          -0.000001
          204              C       7.153080       0.500532      15.881112       0.351551      30.132464 0.31904938E+03  0.69257087E+04                                 8.569952                            6.065615       0.010616       2.040998                    0.998789      23.502717      64.413887       0.652494       0.432437      -1.056758      -0.076065       0.012635       0.028813       0.082315      -0.013276      -0.012477       0.008205       0.110062       0.035905      -0.063199       0.008373       0.054827             10.402404      13.903209      -0.765999      -1.747150       4.371403       0.895061      12.932600          -0.000001
          205              C       8.937981       2.699722       9.759464       0.664128      24.481861 0.23578970E+03  0.48127639E+04                                 7.861210                            5.466591      -0.129824       2.021377                    0.999092      21.655488      60.252592       0.631389       0.475269      -1.017712       0.014810      -0.064068       0.020409       0.068852       0.011198      -0.029928       0.012602       0.082368       0.312487      -0.096175      -0.015757       0.111932             10.024046       9.325321      -0.268256       0.824325      16.272751      -1.091962       4.474067          -0.000000
          206              C       9.769038       5.064442       9.625096      -0.176536      41.273246 0.48950516E+03  0.11945801E+05                                10.617977                            7.550961      -0.236085       1.875868                    0.999438      31.725535      95.278074       0.574605       0.436796      -1.043542      -0.023548       0.008403       0.003037       0.025186      -0.023020       0.001783      -0.006609       0.044460       0.064241      -0.043159       0.017362       0.025798             13.162174      12.493057       2.674747       0.173695      21.731812      -0.976735       5.261653          -0.000001
          207              C       8.216234       6.869512       9.330672      -0.255558      38.874201 0.50459148E+03  0.12352085E+05                                10.045378                            7.561851      -0.079389       1.932616                    0.999419      31.647809      93.803389       0.588787       0.424959      -1.055470       0.030014       0.004515      -0.004556       0.030692      -0.036800       0.001132      -0.009103      -0.033409      -0.018514      -0.037842      -0.007002       0.044844             11.661731      16.384900       1.679997       1.305526      13.146873      -0.945064       5.453419           0.000001
          208              C       8.225218       0.480826      16.801928      -0.223853      36.800648 0.48418106E+03  0.11717700E+05                                 9.701783                            7.426763      -0.017346       1.962556                    0.998855      30.714211      90.189186       0.592446       0.427191      -1.055261       0.025721       0.006140       0.002142       0.026531      -0.004780      -0.045139       0.005217      -0.019065       0.058123      -0.049039      -0.001100       0.050139             11.160348      15.556827      -1.028481       1.385721       5.282094       0.828940      12.642124           0.000000
          209              C       9.757058       0.260119      14.966224      -0.173145      39.658830 0.46997302E+03  0.11313403E+05                                10.233851                            7.333621      -0.097519       1.924063                    0.999512      30.953518      91.279094       0.592912       0.429136      -1.051834      -0.033933       0.007231       0.004794       0.035024      -0.006512      -0.032318       0.003465      -0.003627      -0.084319      -0.046031       0.012744       0.033287             12.594699      11.974596      -0.562601       2.480615       5.120900       0.709533      20.688601          -0.000001
          210              C       7.410633       0.413826      14.535456      -0.220186      36.501778 0.44456347E+03  0.10513411E+05                                 9.567146                            7.053772       0.022195       1.976646                    0.999417      30.014033      86.627751       0.617100       0.419701      -1.061785       0.013844       0.004403      -0.028110       0.031642      -0.002989       0.018550      -0.008501      -0.015429      -0.151604      -0.055896       0.020405       0.035490             11.359292      12.429417      -0.630813      -2.638191       4.809344       1.071525      16.839115          -0.000000
          211              C       8.949960       0.216766      12.577240       0.669931      23.333425 0.22517833E+03  0.45416947E+04                                 7.606584                            5.348865      -0.049578       2.059841                    0.999308      21.213702      58.593695       0.637363       0.476462      -1.017493       0.016481      -0.005536      -0.069300       0.071447      -0.015379       0.012336      -0.008282      -0.155933      -0.248341      -0.085960      -0.035337       0.121298              9.586382       9.603277       0.114081      -0.408142       4.151859       0.535317      15.004011           0.000000
          212              C      10.659991       7.403544       9.508512       0.601021      24.563958 0.25662582E+03  0.53394548E+04                                 7.791888                            5.662830      -0.057106       2.029893                    0.999475      22.505895      62.810936       0.628220       0.468595      -1.023357       0.030953       0.055653      -0.027323       0.069296      -0.039020      -0.033250       0.030129      -0.006432       0.266818      -0.083734      -0.023098       0.106832              9.488270      11.401315       3.281023       1.168243      12.342881      -0.846633       4.720614           0.000000
          213              C      13.761106      10.148590       5.692856       0.008760      39.377880 0.41378029E+03  0.95125230E+04                                 9.969744                            6.683673       0.006284       2.009688                    0.999203      26.553583      73.052932       0.658095       0.404848      -1.082535       0.013674       0.006127      -0.051069       0.053222      -0.003053       0.004142       0.003295      -0.001361      -0.069274      -0.023957       0.009283       0.014674             13.161673      12.104196       0.535509      -0.408355       4.962300      -0.925541      22.418523          -0.000001
          214              C      13.741640      14.014907      10.127000      -0.018293      41.655008 0.43183241E+03  0.10039589E+05                                10.332247                            6.811518       0.008354       2.002211                    0.999196      27.137330      75.213854       0.653885       0.402906      -1.083242       0.015275       0.053948      -0.003858       0.056202       0.000130       0.010850       0.005395       0.037408      -0.026140      -0.018488      -0.007998       0.026485             13.805049      12.296883       0.133161       0.638843      23.857580       1.792313       5.260685          -0.000001
          215              C       0.324936      15.825889      10.456992       0.346286      30.260686 0.31580690E+03  0.68586688E+04                                 8.634010                            6.055995      -0.039945       2.021793                    0.998808      23.781239      65.844086       0.647601       0.435492      -1.051696       0.082406       0.026478       0.013912       0.087666       0.009393       0.015337       0.013451       0.048539      -0.188534      -0.066822       0.006828       0.059994             10.508544      14.083570       1.437602       1.141999      12.965127       1.130201       4.476936          -0.000001
          216              C       0.086849      14.493763      10.314720      -0.227392      38.301814 0.47050377E+03  0.11312240E+05                                 9.982655                            7.323594      -0.082336       1.943647                    0.998702      30.597166      89.727972       0.595942       0.427481      -1.054446      -0.020401      -0.029367      -0.007233       0.036482      -0.018268       0.003718      -0.000000       0.078323       0.045164      -0.050750       0.014444       0.036306             11.905628      12.904720       2.672024       1.000313      17.702076       1.571448       5.110090          -0.000001
          217              C      12.946520      10.205737       3.428360      -0.039432      40.166137 0.43589719E+03  0.10161223E+05                                10.044980                            6.847244       0.059201       2.015990                    0.999316      27.412515      76.160658       0.651426       0.403347      -1.082587       0.060535       0.008438       0.035738       0.070802       0.009897      -0.001062      -0.011437       0.014036       0.046799      -0.022485       0.002162       0.020323             12.878473      15.093815       0.958407       3.877862       5.122271      -0.494210      18.419333          -0.000001
          218              C      11.815983      10.152531       2.440360       0.643847      22.721571 0.23940405E+03  0.48778585E+04                                 7.446256                            5.500184       0.125137       2.119656                    0.999748      20.952712      57.193291       0.634387       0.473865      -1.024165      -0.069435      -0.008670      -0.033582       0.077615      -0.023401      -0.068604       0.022730      -0.095340      -0.147704      -0.106025       0.015194       0.090831              9.025583      11.342244       1.584465       3.314750       4.766732      -0.745758      10.967774          -0.000000
          219              C      12.933044      16.281097      10.227776      -0.005948      40.988527 0.43922061E+03  0.10287633E+05                                10.288604                            6.938153      -0.085754       1.970382                    0.999319      27.475029      77.237094       0.636264       0.410995      -1.074428       0.041392      -0.033516      -0.002127       0.053303       0.009230       0.007346       0.013234      -0.006189      -0.012281      -0.013547      -0.007326       0.020873             13.299671      15.641808      -4.206435       0.940291      19.030518       0.644727       5.226686          -0.000001
          220              C       0.333920      10.353532       3.878888       0.351551      30.132462 0.31904935E+03  0.69257080E+04                                 8.569952                            6.065614       0.010616       2.040998                    0.998789      23.502716      64.413882       0.652494       0.432437      -1.056758       0.076065       0.012635      -0.028813       0.082315       0.013276      -0.012477      -0.008205       0.110062       0.035905      -0.063199       0.008373       0.054827             10.402403      13.903207       0.765999      -1.747150       4.371402      -0.895060      12.932599          -0.000001
          221              C      13.523019      12.552722      10.000536       0.664129      24.481860 0.23578970E+03  0.48127639E+04                                 7.861209                            5.466591      -0.129824       2.021377                    0.999092      21.655488      60.252589       0.631389       0.475269      -1.017712      -0.014810      -0.064068      -0.020409       0.068852      -0.011198      -0.029928      -0.012602       0.082368       0.312487      -0.096175      -0.015757       0.111932             10.024045       9.325320       0.268256       0.824325      16.272749       1.091962       4.474067          -0.000000
          222              C      12.691962      14.917442      10.134904      -0.176536      41.273248 0.48950519E+03  0.11945801E+05                                10.617978                            7.550962      -0.236085       1.875868                    0.999438      31.725536      95.278078       0.574605       0.436796      -1.043542       0.023548       0.008403      -0.003037       0.025186       0.023020       0.001783       0.006609       0.044460       0.064241      -0.043159       0.017362       0.025798             13.162174      12.493057      -2.674748       0.173695      21.731812       0.976735       5.261654          -0.000001
          223              C      14.244766      16.722512      10.429328      -0.255558      38.874202 0.50459150E+03  0.12352086E+05                                10.045378                            7.561851      -0.079389       1.932616                    0.999419      31.647809      93.803390       0.588787       0.424959      -1.055470      -0.030014       0.004515       0.004556       0.030692       0.036800       0.001132       0.009103      -0.033410      -0.018514      -0.037842      -0.007002       0.044844             11.661731      16.384900      -1.679998       1.305526      13.146874       0.945064       5.453419           0.000001
          224              C      14.235782      10.333826       2.958072      -0.223853      36.800648 0.48418105E+03  0.11717700E+05                                 9.701784                            7.426763      -0.017346       1.962556                    0.998855      30.714211      90.189188       0.592446       0.427191      -1.055261      -0.025721       0.006140      -0.002142       0.026531       0.004780      -0.045139      -0.005217      -0.019065       0.058123      -0.049039      -0.001100       0.050139             11.160349      15.556828       1.028481       1.385721       5.282094      -0.828940      12.642125           0.000000
          225              C      12.703942      10.113119       4.793776      -0.173145      39.658834 0.46997308E+03  0.11313404E+05                                10.233852                            7.333622      -0.097519       1.924063                    0.999512      30.953519      91.279099       0.592912       0.429136      -1.051834       0.033933       0.007231      -0.004794       0.035024       0.006512      -0.032318      -0.003465      -0.003627      -0.084319      -0.046031       0.012744       0.033287             12.594700      11.974596       0.562601       2.480615       5.120900      -0.709533      20.688604          -0.000001
          226              C       0.076367      10.266826       5.224544      -0.220186      36.501777 0.44456346E+03  0.10513411E+05                                 9.567145                            7.053771       0.022195       1.976646                    0.999417      30.014033      86.627749       0.617101       0.419701      -1.061785      -0.013844       0.004403       0.028110       0.031642       0.002989       0.018550       0.008501      -0.015429      -0.151604      -0.055896       0.020405       0.035490             11.359292      12.429417       0.630813      -2.638190       4.809344      -1.071525      16.839114          -0.000000
          227              C      13.511040      10.069766       7.182760       0.669931      23.333427 0.22517835E+03  0.45416951E+04                                 7.606584                            5.348865      -0.049578       2.059841                    0.999308      21.213703      58.593697       0.637363       0.476462      -1.017493      -0.016481      -0.005536       0.069300       0.071447       0.015379       0.012336       0.008282      -0.155933      -0.248341      -0.085960      -0.035337       0.121298              9.586382       9.603277      -0.114081      -0.408142       4.151859      -0.535317      15.004011           0.000000
          228              C      11.801009      17.256544      10.251488       0.601021      24.563958 0.25662582E+03  0.53394548E+04                                 7.791888                            5.662830      -0.057105       2.029893                    0.999475      22.505895      62.810936       0.628220       0.468595      -1.023357      -0.030953       0.055653       0.027323       0.069295       0.039020      -0.033250      -0.030129      -0.006432       0.266818      -0.083734      -0.023098       0.106832              9.488270      11.401315      -3.281023       1.168243      12.342881       0.846633       4.720614           0.000000
          229              C       1.212894      19.410410      15.572856       0.008760      39.377883 0.41378032E+03  0.95125239E+04                                 9.969744                            6.683674       0.006284       2.009688                    0.999203      26.553584      73.052936       0.658095       0.404848      -1.082535      -0.013674      -0.006127      -0.051069       0.053222      -0.003053      -0.004142      -0.003295      -0.001361      -0.069274      -0.023957       0.009283       0.014674             13.161674      12.104196       0.535509       0.408355       4.962301       0.925541      22.418525          -0.000001
          230              C       1.232360      15.544093       0.247000      -0.018293      41.655005 0.43183239E+03  0.10039588E+05                                10.332247                            6.811517       0.008354       2.002211                    0.999196      27.137329      75.213849       0.653885       0.402906      -1.083242      -0.015275      -0.053948      -0.003858       0.056202       0.000130      -0.010850      -0.005395       0.037408      -0.026140      -0.018488      -0.007997       0.026485             13.805048      12.296882       0.133161      -0.638843      23.857578      -1.792313       5.260685          -0.000001
          231              C      14.649064      13.733111       0.576992       0.346286      30.260685 0.31580688E+03  0.68586682E+04                                 8.634010                            6.055995      -0.039945       2.021793                    0.998808      23.781238      65.844083       0.647601       0.435492      -1.051696      -0.082406      -0.026478       0.013912       0.087666       0.009393      -0.015337      -0.013451       0.048539      -0.188534      -0.066822       0.006828       0.059993             10.508544      14.083570       1.437602      -1.141999      12.965127      -1.130201       4.476936          -0.000001
          232              C      14.887151      15.065237       0.434720      -0.227392      38.301808 0.47050370E+03  0.11312238E+05                                 9.982653                            7.323593      -0.082335       1.943647                    0.998702      30.597163      89.727958       0.595942       0.427481      -1.054446       0.020401       0.029368      -0.007233       0.036482      -0.018268      -0.003718       0.000000       0.078323       0.045164      -0.050750       0.014444       0.036306             11.905627      12.904718       2.672024      -1.000313      17.702073      -1.571448       5.110089          -0.000001
          233              C       2.027480      19.353263      13.308360      -0.039432      40.166136 0.43589718E+03  0.10161223E+05                                10.044979                            6.847244       0.059201       2.015990                    0.999316      27.412515      76.160654       0.651426       0.403347      -1.082587      -0.060535      -0.008438       0.035738       0.070802       0.009897       0.001062       0.011437       0.014036       0.046799      -0.022485       0.002162       0.020323             12.878472      15.093814       0.958407      -3.877861       5.122271       0.494210      18.419331          -0.000001
          234              C       3.158017      19.406469      12.320360       0.643847      22.721570 0.23940404E+03  0.48778581E+04                                 7.446255                            5.500183       0.125138       2.119656                    0.999748      20.952711      57.193285       0.634387       0.473864      -1.024165       0.069435       0.008670      -0.033582       0.077615      -0.023401       0.068604      -0.022730      -0.095341      -0.147704      -0.106025       0.015194       0.090831              9.025582      11.342243       1.584465      -3.314750       4.766732       0.745758      10.967772          -0.000000
          235              C       2.040956      13.277903       0.347776      -0.005948      40.988524 0.43922059E+03  0.10287633E+05                                10.288603                            6.938153      -0.085754       1.970382                    0.999319      27.475028      77.237091       0.636264       0.410995      -1.074428      -0.041392       0.033516      -0.002127       0.053303       0.009230      -0.007346      -0.013234      -0.006189      -0.012281      -0.013547      -0.007326       0.020873             13.299670      15.641808      -4.206435      -0.940291      19.030517      -0.644726       5.226686          -0.000001
          236              C      14.640080      19.205468      13.758888       0.351551      30.132462 0.31904936E+03  0.69257081E+04                                 8.569952                            6.065614       0.010616       2.040998                    0.998789      23.502716      64.413883       0.652494       0.432437      -1.056758      -0.076065      -0.012635      -0.028813       0.082315       0.013276       0.012477       0.008205       0.110062       0.035905      -0.063199       0.008373       0.054827             10.402403      13.903208       0.765999       1.747150       4.371402       0.895061      12.932599          -0.000001
          237              C       1.450981      17.006278       0.120536       0.664128      24.481859 0.23578968E+03  0.48127635E+04                                 7.861209                            5.466591      -0.129824       2.021377                    0.999092      21.655487      60.252588       0.631389       0.475269      -1.017712       0.014810       0.064068      -0.020409       0.068851      -0.011198       0.029928       0.012602       0.082368       0.312487      -0.096175      -0.015757       0.111932             10.024046       9.325321       0.268256      -0.824325      16.272749      -1.091962       4.474067          -0.000000
          238              C       2.282038      14.641558       0.254904      -0.176536      41.273241 0.48950510E+03  0.11945798E+05                                10.617976                            7.550961      -0.236085       1.875868                    0.999438      31.725533      95.278062       0.574605       0.436796      -1.043542      -0.023548      -0.008403      -0.003037       0.025186       0.023020      -0.001783      -0.006609       0.044460       0.064241      -0.043159       0.017362       0.025798             13.162172      12.493055      -2.674747      -0.173695      21.731808      -0.976734       5.261653          -0.000001
          239              C       0.729234      12.836488       0.549328      -0.255558      38.874204 0.50459152E+03  0.12352086E+05                                10.045378                            7.561851      -0.079389       1.932616                    0.999419      31.647810      93.803391       0.588787       0.424959      -1.055470       0.030014      -0.004515       0.004556       0.030692       0.036800      -0.001132      -0.009103      -0.033410      -0.018514      -0.037842      -0.007002       0.044844             11.661731      16.384901      -1.679998      -1.305526      13.146873      -0.945064       5.453419           0.000001
          240              C       0.738218      19.225174      12.838072      -0.223853      36.800649 0.48418108E+03  0.11717701E+05                                 9.701784                            7.426763      -0.017346       1.962556                    0.998855      30.714212      90.189191       0.592446       0.427191      -1.055261       0.025721      -0.006140      -0.002142       0.026531       0.004780       0.045139       0.005217      -0.019065       0.058123      -0.049039      -0.001100       0.050139             11.160349      15.556828       1.028481      -1.385721       5.282094       0.828940      12.642125           0.000000
          241              C       2.270058      19.445881      14.673776      -0.173145      39.658833 0.46997308E+03  0.11313404E+05                                10.233852                            7.333622      -0.097519       1.924063                    0.999512      30.953519      91.279098       0.592912       0.429136      -1.051834      -0.033933      -0.007231      -0.004794       0.035024       0.006512       0.032318       0.003465      -0.003627      -0.084319      -0.046031       0.012744       0.033287             12.594700      11.974596       0.562601      -2.480615       5.120900       0.709533      20.688603          -0.000001
          242              C      14.897633      19.292174      15.104544      -0.220186      36.501772 0.44456339E+03  0.10513409E+05                                 9.567144                            7.053771       0.022195       1.976646                    0.999417      30.014031      86.627738       0.617101       0.419701      -1.061785       0.013844      -0.004403       0.028110       0.031642       0.002989      -0.018550      -0.008501      -0.015429      -0.151604      -0.055896       0.020405       0.035490             11.359290      12.429415       0.630813       2.638190       4.809344       1.071525      16.839112          -0.000000
          243              C       1.462960      19.489234      17.062760       0.669931      23.333427 0.22517835E+03  0.45416951E+04                                 7.606584                            5.348865      -0.049578       2.059841                    0.999308      21.213703      58.593699       0.637363       0.476462      -1.017493       0.016481       0.005536       0.069300       0.071447       0.015379      -0.012336      -0.008282      -0.155933      -0.248341      -0.085960      -0.035337       0.121298              9.586383       9.603278      -0.114081       0.408142       4.151859       0.535317      15.004012           0.000000
          244              C       3.172991      12.302456       0.371488       0.601021      24.563958 0.25662582E+03  0.53394548E+04                                 7.791888                            5.662830      -0.057106       2.029893                    0.999475      22.505895      62.810937       0.628220       0.468595      -1.023357       0.030953      -0.055653       0.027323       0.069295       0.039020       0.033250       0.030129      -0.006432       0.266818      -0.083734      -0.023098       0.106832              9.488270      11.401315      -3.281023      -1.168243      12.342881      -0.846633       4.720614          -0.000000
          245              N       5.847347      16.290950       0.764712      -0.747905      37.680912 0.51032457E+03  0.12337352E+05                                 9.374873                            7.232632      -0.087783       1.963611                    0.997365      31.738911      88.925720       0.659103       0.384395      -1.098981       0.095194      -0.043923      -0.009081       0.105232       0.001235      -0.041142       0.031146       0.010343      -0.647128      -0.223736       0.105129       0.118607             10.912944      16.780767      -3.434872      -1.257725      10.620162       1.208406       5.337904          -0.000001
          246              N       5.839860      10.471768      13.276744      -0.723480      36.028529 0.48334696E+03  0.11512027E+05                                 9.055800                            7.015254       0.054756       2.012968                    0.996702      30.972496      85.754492       0.673526       0.381820      -1.102314       0.080803       0.016854       0.033122       0.088940      -0.037232       0.001678      -0.015896       0.301764       0.246156      -0.197303       0.082519       0.114784             10.506814      16.042947      -0.693323       3.414392       5.129445      -1.016707      10.348050          -0.000001
          247              N       9.126653      13.268050      10.644712      -0.747905      37.680909 0.51032455E+03  0.12337351E+05                                 9.374872                            7.232632      -0.087783       1.963611                    0.997365      31.738910      88.925713       0.659103       0.384395      -1.098981      -0.095194       0.043923      -0.009081       0.105232       0.001235       0.041142      -0.031146       0.010343      -0.647128      -0.223736       0.105129       0.118607             10.912943      16.780765      -3.434871       1.257725      10.620160      -1.208406       5.337903          -0.000001
          248              N       9.134140      19.087232       3.396744      -0.723480      36.028530 0.48334697E+03  0.11512028E+05                                 9.055800                            7.015254       0.054755       2.012968                    0.996702      30.972496      85.754494       0.673526       0.381820      -1.102314      -0.080803      -0.016854       0.033122       0.088940      -0.037232      -0.001678       0.015896       0.301764       0.246156      -0.197303       0.082519       0.114784             10.506814      16.042948      -0.693323      -3.414392       5.129445       1.016707      10.348050          -0.000001
          249              N      13.334347       3.415050       9.115288      -0.747905      37.680907 0.51032451E+03  0.12337349E+05                                 9.374872                            7.232631      -0.087783       1.963611                    0.997365      31.738909      88.925709       0.659103       0.384395      -1.098981       0.095194       0.043923       0.009081       0.105232      -0.001235       0.041142       0.031146       0.010343      -0.647128      -0.223736       0.105129       0.118607             10.912942      16.780764       3.434871       1.257725      10.620160       1.208406       5.337903          -0.000001
          250              N      13.326860       9.234232      16.363256      -0.723480      36.028533 0.48334703E+03  0.11512030E+05                                 9.055801                            7.015255       0.054755       2.012968                    0.996702      30.972497      85.754499       0.673526       0.381820      -1.102314       0.080803      -0.016854      -0.033122       0.088940       0.037232      -0.001678      -0.015896       0.301764       0.246157      -0.197303       0.082519       0.114784             10.506816      16.042950       0.693323      -3.414393       5.129446      -1.016708      10.348051          -0.000001
          251              N       1.639653       6.437950      18.995288      -0.747905      37.680913 0.51032456E+03  0.12337351E+05                                 9.374873                            7.232633      -0.087783       1.963611                    0.997365      31.738912      88.925725       0.659103       0.384395      -1.098981      -0.095194      -0.043923       0.009081       0.105232      -0.001235      -0.041142      -0.031146       0.010343      -0.647128      -0.223736       0.105129       0.118607             10.912945      16.780768       3.434872      -1.257725      10.620162      -1.208406       5.337904          -0.000001
          252              N       1.647140       0.618768       6.483256      -0.723480      36.028529 0.48334695E+03  0.11512027E+05                                 9.055800                            7.015254       0.054756       2.012968                    0.996702      30.972496      85.754492       0.673526       0.381820      -1.102314      -0.080803       0.016854      -0.033122       0.088940       0.037232       0.001678       0.015896       0.301764       0.246156      -0.197303       0.082519       0.114784             10.506815      16.042948       0.693323       3.414392       5.129445       1.016707      10.348050          -0.000001
          253              N       9.126653       3.415050      18.995288      -0.747905      37.680914 0.51032460E+03  0.12337352E+05                                 9.374873                            7.232633      -0.087783       1.963611                    0.997365      31.738912      88.925724       0.659103       0.384395      -1.098981      -0.095194       0.043923       0.009081       0.105232       0.001235      -0.041142       0.031146       0.010343      -0.647128      -0.223736       0.105129       0.118607             10.912945      16.780768      -3.434872      -1.257725      10.620162       1.208406       5.337904          -0.000001
          254              N       9.134140       9.234232       6.483256      -0.723480      36.028531 0.48334699E+03  0.11512028E+05                                 9.055800                            7.015254       0.054755       2.012968                    0.996702      30.972497      85.754496       0.673526       0.381820      -1.102314      -0.080803      -0.016854      -0.033122       0.088940      -0.037232       0.001678      -0.015896       0.301764       0.246156      -0.197303       0.082519       0.114784             10.506815      16.042948      -0.693323       3.414392       5.129445      -1.016707      10.348050          -0.000001
          255              N       5.847347       6.437950       9.115288      -0.747905      37.680913 0.51032461E+03  0.12337353E+05                                 9.374872                            7.232632      -0.087783       1.963611                    0.997365      31.738912      88.925720       0.659103       0.384395      -1.098981       0.095194      -0.043923       0.009081       0.105232       0.001235       0.041142      -0.031146       0.010343      -0.647128      -0.223736       0.105129       0.118607             10.912944      16.780766      -3.434872       1.257725      10.620161      -1.208406       5.337903          -0.000001
          256              N       5.839860       0.618768      16.363256      -0.723480      36.028529 0.48334696E+03  0.11512027E+05                                 9.055800                            7.015254       0.054755       2.012968                    0.996702      30.972496      85.754493       0.673526       0.381820      -1.102314       0.080803       0.016854      -0.033122       0.088940      -0.037232      -0.001678       0.015896       0.301764       0.246156      -0.197303       0.082519       0.114784             10.506814      16.042948      -0.693323      -3.414392       5.129445       1.016707      10.348050          -0.000001
          257              N       1.639653      16.290950      10.644712      -0.747905      37.680913 0.51032459E+03  0.12337352E+05                                 9.374873                            7.232632      -0.087783       1.963611                    0.997365      31.738911      88.925719       0.659103       0.384395      -1.098981      -0.095194      -0.043923      -0.009081       0.105232      -0.001235       0.041142       0.031146       0.010343      -0.647128      -0.223736       0.105129       0.118607             10.912944      16.780767       3.434872       1.257725      10.620161       1.208406       5.337904          -0.000001
          258              N       1.647140      10.471768       3.396744      -0.723480      36.028534 0.48334704E+03  0.11512030E+05                                 9.055801                            7.015255       0.054755       2.012968                    0.996702      30.972498      85.754501       0.673526       0.381820      -1.102314      -0.080803       0.016854       0.033122       0.088940       0.037232      -0.001678      -0.015896       0.301764       0.246156      -0.197303       0.082519       0.114784             10.506816      16.042950       0.693323      -3.414393       5.129446      -1.016708      10.348051          -0.000001
          259              N      13.334347      13.268050       0.764712      -0.747905      37.680913 0.51032461E+03  0.12337353E+05                                 9.374873                            7.232632      -0.087783       1.963611                    0.997365      31.738911      88.925719       0.659103       0.384395      -1.098981       0.095194       0.043923      -0.009081       0.105232      -0.001235      -0.041142      -0.031146       0.010343      -0.647128      -0.223736       0.105129       0.118607             10.912944      16.780767       3.434872      -1.257725      10.620161      -1.208406       5.337904          -0.000001
          260              N      13.326860      19.087232      13.276744      -0.723480      36.028530 0.48334698E+03  0.11512028E+05                                 9.055800                            7.015254       0.054756       2.012968                    0.996702      30.972497      85.754495       0.673526       0.381820      -1.102314       0.080803      -0.016854       0.033122       0.088940       0.037232       0.001678       0.015896       0.301764       0.246156      -0.197303       0.082519       0.114784             10.506815      16.042948       0.693323       3.414392       5.129446       1.016707      10.348050          -0.000001
          261              O       7.961676      11.776306       0.276640      -0.666786      43.206792 0.59536441E+03  0.14643277E+05                                 9.813104                            7.502539       0.404976       2.167434                    0.997224      28.554325      75.269463       0.702402       0.354540      -1.145572       0.004080       0.086612      -0.002569       0.086746       0.047456       0.022897      -0.033596       0.092850       0.151442      -0.102067       0.038454       0.063614             12.082192      11.994811       6.399858      -0.443965      18.079491       0.140412       6.172274           0.000000
          262              O      10.095471      12.152690      19.578208      -0.715804      39.966971 0.59222006E+03  0.14556281E+05                                 9.245296                            7.428492       0.525283       2.189418                    0.998364      29.423155      77.701444       0.713164       0.349421      -1.148985      -0.055165       0.094580      -0.005508       0.109631      -0.028157       0.013111       0.012285       0.119540       0.168763      -0.095657       0.033727       0.061930             10.867336      13.226143      -5.059008      -1.032313      13.318251       1.498377       6.057614          -0.000000
          263              O       7.952691       9.990942      17.793880      -0.656019      42.149937 0.57871038E+03  0.14126352E+05                                 9.615037                            7.389881       0.523731       2.210233                    0.997544      28.215225      73.979843       0.709075       0.353871      -1.146657       0.028618       0.007875      -0.063235       0.069854      -0.018516      -0.048589      -0.004786      -0.080824      -0.234116      -0.102450       0.018740       0.083710             11.696598      12.079996       0.809566      -5.982848       6.049932      -0.883322      16.959866           0.000000
          264              O      10.134403      10.109178      17.440176      -0.678251      38.984552 0.55624339E+03  0.13454025E+05                                 9.087732                            7.208725       0.663815       2.248908                    0.997959      28.504035      74.573287       0.722829       0.350335      -1.148699      -0.048907      -0.018452      -0.071275       0.088388      -0.010459       0.022693       0.014079      -0.036230      -0.268946      -0.095492       0.029325       0.066167             10.743530      13.672950      -0.556576       4.975952       5.577708      -0.017972      12.979934          -0.000000
          265              O      10.420407      18.431022       0.746928      -0.715316      43.289546 0.64368957E+03  0.16117746E+05                                 9.733453                            7.745832       0.411646       2.159567                    0.996852      29.363536      77.687613       0.699822       0.349535      -1.151508      -0.039583      -0.105794       0.032744       0.117607      -0.042029       0.024730       0.019722      -0.094620       0.144736      -0.093824       0.034716       0.059107             11.571893       9.180255       3.186695      -0.928951      17.944326       1.522841       7.591098           0.000000
          266              O      11.781543      16.848630      -0.029640      -0.567378      28.777485 0.42804745E+03  0.96754231E+04                                 7.261068                            6.255575       1.113453       2.416949                    0.999247      26.617580      66.832118       0.790413       0.342826      -1.157510      -0.002130      -0.013154       0.011899       0.017865      -0.030767      -0.025326      -0.031365       0.106964       0.043126      -0.083095       0.021336       0.061760              7.904888      11.673982      -0.362197      -1.671705       7.204510       0.004160       4.836171          -0.000000
          267              O      11.744108       9.663822      12.725440      -0.431134      21.224617 0.27399914E+03  0.55865716E+04                                 6.065568                            5.032084       0.753325       2.394401                    0.997742      22.800685      55.886726       0.866826       0.346560      -1.144709      -0.044723       0.005309       0.033961       0.056406      -0.028134      -0.014201       0.015419       0.073240      -0.182798      -0.065346      -0.013738       0.079084              6.716211       9.645975      -1.665350      -1.064520       4.040695      -0.052459       6.461962          -0.000000
          268              O      10.426396      10.576210      11.160448      -0.598605      36.908640 0.55546666E+03  0.13394179E+05                                 8.767917                            7.228295       0.420741       2.198656                    0.995510      27.242644      70.536717       0.720117       0.352732      -1.149856      -0.077198       0.037161       0.041628       0.095255       0.035790       0.056757      -0.023592      -0.135794       0.048756      -0.113448       0.042091       0.071356             10.168595       8.214089      -0.768509      -2.736461       7.146676      -1.577013      15.145020           0.000000
          269              O       9.454584       9.269702       0.511784      -0.915981      39.014068 0.69604588E+03  0.18104070E+05                                 9.597566                            8.453674      -0.686893       1.788075                    0.996541      32.170112      92.140145       0.611622       0.385021      -1.103439      -0.132905      -0.081102       0.030070       0.158573       0.015615       0.011590       0.047461      -0.077770       0.221646      -0.078889      -0.020297       0.099186             10.842582      13.528618      -0.810925       1.031660       8.830304       1.548483      10.168824           0.000000
          270              O       7.012324      17.782694      10.156640      -0.666786      43.206789 0.59536436E+03  0.14643275E+05                                 9.813103                            7.502538       0.404976       2.167434                    0.997224      28.554325      75.269460       0.702402       0.354540      -1.145572      -0.004080      -0.086612      -0.002569       0.086746       0.047456      -0.022897       0.033596       0.092850       0.151442      -0.102067       0.038454       0.063614             12.082191      11.994810       6.399857       0.443965      18.079489      -0.140412       6.172273           0.000000
          271              O       4.878529      17.406310       9.698208      -0.715804      39.966967 0.59221999E+03  0.14556279E+05                                 9.245295                            7.428492       0.525284       2.189418                    0.998364      29.423154      77.701439       0.713164       0.349421      -1.148985       0.055165      -0.094580      -0.005508       0.109631      -0.028157      -0.013111      -0.012285       0.119540       0.168763      -0.095657       0.033727       0.061930             10.867335      13.226142      -5.059008       1.032313      13.318250      -1.498377       6.057614          -0.000000
          272              O       7.021309      19.568058       7.913880      -0.656019      42.149935 0.57871035E+03  0.14126351E+05                                 9.615037                            7.389881       0.523732       2.210233                    0.997544      28.215225      73.979841       0.709075       0.353871      -1.146657      -0.028618      -0.007875      -0.063235       0.069854      -0.018516       0.048589       0.004786      -0.080824      -0.234116      -0.102450       0.018740       0.083710             11.696597      12.079995       0.809566       5.982847       6.049932       0.883322      16.959865           0.000000
          273              O       4.839597      19.449822       7.560176      -0.678251      38.984547 0.55624330E+03  0.13454022E+05                                 9.087731                            7.208725       0.663815       2.248908                    0.997959      28.504034      74.573281       0.722829       0.350335      -1.148699       0.048907       0.018451      -0.071275       0.088388      -0.010459      -0.022693      -0.014079      -0.036230      -0.268946      -0.095492       0.029325       0.066167             10.743529      13.672948      -0.556576      -4.975951       5.577707       0.017972      12.979931          -0.000000
          274              O       4.553593      11.127978      10.626928      -0.715316      43.289546 0.64368959E+03  0.16117746E+05                                 9.733453                            7.745832       0.411646       2.159567                    0.996852      29.363537      77.687614       0.699822       0.349535      -1.151508       0.039583       0.105794       0.032744       0.117607      -0.042029      -0.024730      -0.019722      -0.094620       0.144736      -0.093824       0.034716       0.059107             11.571893       9.180255       3.186695       0.928951      17.944325      -1.522842       7.591098           0.000000
          275              O       3.192457      12.710370       9.850360      -0.567378      28.777493 0.42804759E+03  0.96754271E+04                                 7.261069                            6.255577       1.113452       2.416949                    0.999247      26.617582      66.832128       0.790413       0.342826      -1.157510       0.002130       0.013154       0.011899       0.017865      -0.030767       0.025326       0.031365       0.106964       0.043125      -0.083095       0.021336       0.061760              7.904889      11.673985      -0.362197       1.671705       7.204511      -0.004160       4.836172          -0.000000
          276              O       3.229892       0.189178       2.845440      -0.431134      21.224616 0.27399911E+03  0.55865708E+04                                 6.065567                            5.032084       0.753325       2.394401                    0.997742      22.800685      55.886724       0.866826       0.346559      -1.144709       0.044723      -0.005309       0.033961       0.056406      -0.028133       0.014201      -0.015419       0.073240      -0.182798      -0.065346      -0.013738       0.079084              6.716210       9.645974      -1.665349       1.064520       4.040694       0.052459       6.461962          -0.000000
          277              O       4.547604      18.982790       1.280448      -0.598605      36.908639 0.55546663E+03  0.13394179E+05                                 8.767917                            7.228295       0.420741       2.198656                    0.995510      27.242643      70.536715       0.720117       0.352732      -1.149856       0.077198      -0.037161       0.041628       0.095255       0.035790      -0.056757       0.023592      -0.135794       0.048756      -0.113448       0.042091       0.071356             10.168595       8.214089      -0.768509       2.736461       7.146676       1.577013      15.145019           0.000000
          278              O       5.519416       0.583298      10.391784      -0.915981      39.014067 0.69604586E+03  0.18104069E+05                                 9.597566                            8.453674      -0.686893       1.788075                    0.996541      32.170112      92.140145       0.611622       0.385021      -1.103439       0.132905       0.081102       0.030070       0.158573       0.015615      -0.011590      -0.047461      -0.077770       0.221646      -0.078889      -0.020297       0.099186             10.842582      13.528618      -0.810925      -1.031660       8.830304      -1.548483      10.168824           0.000000
          279              O       0.474676       7.929694       9.603360      -0.666786      43.206788 0.59536436E+03  0.14643275E+05                                 9.813103                            7.502538       0.404976       2.167434                    0.997224      28.554325      75.269460       0.702402       0.354540      -1.145572       0.004080      -0.086612       0.002569       0.086746      -0.047456      -0.022897      -0.033596       0.092850       0.151442      -0.102067       0.038454       0.063614             12.082191      11.994810      -6.399857       0.443965      18.079489       0.140412       6.172273           0.000000
          280              O       2.608471       7.553310      10.061792      -0.715804      39.966969 0.59222003E+03  0.14556280E+05                                 9.245296                            7.428492       0.525283       2.189417                    0.998364      29.423155      77.701443       0.713164       0.349421      -1.148985      -0.055165      -0.094580       0.005508       0.109631       0.028157      -0.013111       0.012285       0.119540       0.168763      -0.095657       0.033727       0.061930             10.867336      13.226142       5.059008       1.032313      13.318250       1.498377       6.057614          -0.000000
          281              O       0.465691       9.715058      11.846120      -0.656019      42.149940 0.57871042E+03  0.14126353E+05                                 9.615038                            7.389882       0.523731       2.210233                    0.997544      28.215226      73.979846       0.709075       0.353871      -1.146657       0.028618      -0.007875       0.063235       0.069854       0.018516       0.048589      -0.004786      -0.080824      -0.234116      -0.102450       0.018740       0.083710             11.696599      12.079996      -0.809566       5.982848       6.049933      -0.883322      16.959867           0.000000
          282              O       2.647403       9.596822      12.199824      -0.678251      38.984551 0.55624336E+03  0.13454024E+05                                 9.087731                            7.208725       0.663815       2.248908                    0.997959      28.504035      74.573286       0.722829       0.350335      -1.148699      -0.048907       0.018451       0.071275       0.088388       0.010459      -0.022693       0.014079      -0.036230      -0.268946      -0.095492       0.029325       0.066167             10.743530      13.672949       0.556576      -4.975952       5.577708      -0.017972      12.979933          -0.000000
          283              O       2.933407       1.274978       9.133072      -0.715316      43.289544 0.64368955E+03  0.16117745E+05                                 9.733453                            7.745832       0.411646       2.159567                    0.996852      29.363536      77.687612       0.699822       0.349535      -1.151508      -0.039583       0.105794      -0.032744       0.117607       0.042029      -0.024730       0.019722      -0.094619       0.144736      -0.093824       0.034716       0.059107             11.571892       9.180255      -3.186695       0.928951      17.944325       1.522841       7.591098           0.000000
          284              O       4.294543       2.857370       9.909640      -0.567378      28.777485 0.42804745E+03  0.96754229E+04                                 7.261068                            6.255575       1.113453       2.416949                    0.999247      26.617580      66.832118       0.790413       0.342826      -1.157510      -0.002130       0.013154      -0.011899       0.017865       0.030767       0.025326      -0.031365       0.106964       0.043126      -0.083095       0.021336       0.061760              7.904887      11.673982       0.362198       1.671705       7.204509       0.004160       4.836171          -0.000000
          285              O       4.257108      10.042178      16.914560      -0.431134      21.224616 0.27399912E+03  0.55865710E+04                                 6.065567                            5.032084       0.753325       2.394401                    0.997742      22.800685      55.886724       0.866826       0.346559      -1.144709      -0.044723      -0.005309      -0.033961       0.056406       0.028133       0.014201       0.015419       0.073240      -0.182798      -0.065346      -0.013738       0.079084              6.716210       9.645974       1.665350       1.064520       4.040694      -0.052459       6.461962          -0.000000
          286              O       2.939396       9.129790      18.479552      -0.598605      36.908641 0.55546667E+03  0.13394180E+05                                 8.767918                            7.228295       0.420741       2.198656                    0.995510      27.242644      70.536717       0.720117       0.352732      -1.149856      -0.077198      -0.037161      -0.041628       0.095255      -0.035790      -0.056757      -0.023592      -0.135794       0.048756      -0.113448       0.042091       0.071356             10.168595       8.214089       0.768509       2.736461       7.146676      -1.577013      15.145020           0.000000
          287              O       1.967584      10.436298       9.368216      -0.915981      39.014068 0.69604588E+03  0.18104070E+05                                 9.597566                            8.453674      -0.686893       1.788075                    0.996541      32.170112      92.140145       0.611622       0.385021      -1.103439      -0.132905       0.081102      -0.030070       0.158573      -0.015615      -0.011590       0.047461      -0.077770       0.221646      -0.078889      -0.020297       0.099186             10.842582      13.528618       0.810925      -1.031660       8.830304       1.548483      10.168824           0.000000
          288              O      14.499324       1.923306      19.483360      -0.666786      43.206790 0.59536438E+03  0.14643276E+05                                 9.813103                            7.502538       0.404976       2.167434                    0.997224      28.554325      75.269461       0.702402       0.354540      -1.145572      -0.004080       0.086612       0.002569       0.086746      -0.047456       0.022897       0.033596       0.092850       0.151442      -0.102067       0.038454       0.063614             12.082191      11.994811      -6.399857      -0.443965      18.079490      -0.140412       6.172273           0.000000
          289              O      12.365529       2.299690       0.181792      -0.715804      39.966969 0.59222002E+03  0.14556280E+05                                 9.245295                            7.428492       0.525283       2.189418                    0.998364      29.423155      77.701442       0.713164       0.349421      -1.148985       0.055165       0.094580       0.005508       0.109631       0.028157       0.013111      -0.012285       0.119540       0.168763      -0.095657       0.033727       0.061930             10.867335      13.226142       5.059008      -1.032313      13.318250      -1.498377       6.057614          -0.000000
          290              O      14.508309       0.137942       1.966120      -0.656019      42.149941 0.57871043E+03  0.14126354E+05                                 9.615038                            7.389882       0.523731       2.210233                    0.997544      28.215226      73.979847       0.709075       0.353871      -1.146657      -0.028618       0.007875       0.063235       0.069854       0.018516      -0.048589       0.004786      -0.080824      -0.234116      -0.102450       0.018740       0.083710             11.696599      12.079996      -0.809566      -5.982848       6.049933       0.883322      16.959868           0.000000
          291              O      12.326597       0.256178       2.319824      -0.678251      38.984550 0.55624335E+03  0.13454023E+05                                 9.087731                            7.208725       0.663815       2.248908                    0.997959      28.504035      74.573285       0.722829       0.350335      -1.148699       0.048907      -0.018451       0.071275       0.088388       0.010459       0.022693      -0.014079      -0.036230      -0.268946      -0.095492       0.029325       0.066167             10.743530      13.672949       0.556576       4.975952       5.577708       0.017972      12.979932          -0.000000
          292              O      12.040593       8.578022      19.013072      -0.715316      43.289547 0.64368959E+03  0.16117746E+05                                 9.733453                            7.745832       0.411646       2.159567                    0.996852      29.363537      77.687614       0.699822       0.349535      -1.151508       0.039583      -0.105794      -0.032744       0.117607       0.042029       0.024730      -0.019722      -0.094620       0.144736      -0.093824       0.034716       0.059107             11.571893       9.180255      -3.186695      -0.928951      17.944326      -1.522841       7.591098           0.000000
          293              O      10.679457       6.995630       0.029640      -0.567378      28.777490 0.42804754E+03  0.96754257E+04                                 7.261069                            6.255576       1.113453       2.416949                    0.999247      26.617581      66.832124       0.790413       0.342826      -1.157510       0.002130      -0.013154      -0.011899       0.017865       0.030767      -0.025326       0.031365       0.106964       0.043126      -0.083095       0.021336       0.061760              7.904889      11.673984       0.362197      -1.671705       7.204511      -0.004160       4.836172          -0.000000
          294              O      10.716892      19.516822       7.034560      -0.431134      21.224618 0.27399915E+03  0.55865720E+04                                 6.065568                            5.032084       0.753325       2.394401                    0.997742      22.800685      55.886727       0.866826       0.346560      -1.144709       0.044723       0.005309      -0.033961       0.056406       0.028134      -0.014201      -0.015419       0.073240      -0.182798      -0.065346      -0.013738       0.079084              6.716211       9.645975       1.665350      -1.064520       4.040695       0.052459       6.461963          -0.000000
          295              O      12.034604       0.723210       8.599552      -0.598605      36.908639 0.55546663E+03  0.13394179E+05                                 8.767917                            7.228295       0.420741       2.198656                    0.995510      27.242643      70.536715       0.720117       0.352732      -1.149856       0.077198       0.037161      -0.041628       0.095255      -0.035790       0.056757       0.023592      -0.135794       0.048756      -0.113448       0.042091       0.071356             10.168595       8.214089       0.768509      -2.736461       7.146676       1.577013      15.145020           0.000000
          296              O      13.006416      19.122702      19.248216      -0.915981      39.014068 0.69604590E+03  0.18104071E+05                                 9.597567                            8.453674      -0.686893       1.788075                    0.996541      32.170112      92.140148       0.611622       0.385021      -1.103439       0.132905      -0.081102      -0.030070       0.158573      -0.015615       0.011590      -0.047461      -0.077770       0.221646      -0.078889      -0.020297       0.099186             10.842583      13.528619       0.810925       1.031660       8.830305      -1.548483      10.168824           0.000000
          297              O       7.012324       7.929694      19.483360      -0.666786      43.206787 0.59536433E+03  0.14643274E+05                                 9.813103                            7.502538       0.404976       2.167434                    0.997224      28.554324      75.269458       0.702402       0.354540      -1.145572      -0.004080      -0.086612       0.002569       0.086746       0.047456       0.022897      -0.033596       0.092850       0.151443      -0.102067       0.038454       0.063614             12.082191      11.994810       6.399857      -0.443965      18.079489       0.140412       6.172273           0.000000
          298              O       4.878529       7.553310       0.181792      -0.715804      39.966968 0.59222002E+03  0.14556279E+05                                 9.245295                            7.428492       0.525283       2.189417                    0.998364      29.423155      77.701442       0.713164       0.349421      -1.148985       0.055165      -0.094580       0.005508       0.109631      -0.028157       0.013111       0.012285       0.119540       0.168763      -0.095657       0.033727       0.061930             10.867335      13.226142      -5.059008      -1.032313      13.318250       1.498377       6.057614          -0.000000
          299              O       7.021309       9.715058       1.966120      -0.656019      42.149940 0.57871042E+03  0.14126353E+05                                 9.615038                            7.389882       0.523731       2.210233                    0.997544      28.215226      73.979846       0.709075       0.353871      -1.146657      -0.028618      -0.007875       0.063235       0.069854      -0.018516      -0.048589      -0.004786      -0.080824      -0.234116      -0.102450       0.018740       0.083710             11.696599      12.079996       0.809566      -5.982848       6.049933      -0.883322      16.959867           0.000000
          300              O       4.839597       9.596822       2.319824      -0.678251      38.984548 0.55624332E+03  0.13454022E+05                                 9.087731                            7.208725       0.663815       2.248908                    0.997959      28.504033      74.573281       0.722829       0.350335      -1.148699       0.048907       0.018451       0.071275       0.088388      -0.010459       0.022693       0.014079      -0.036230      -0.268946      -0.095492       0.029325       0.066167             10.743530      13.672949      -0.556576       4.975952       5.577708      -0.017972      12.979933          -0.000000
          301              O       4.553593       1.274978      19.013072      -0.715316      43.289546 0.64368959E+03  0.16117746E+05                                 9.733453                            7.745832       0.411646       2.159567                    0.996852      29.363537      77.687614       0.699822       0.349535      -1.151508       0.039583       0.105794      -0.032744       0.117607      -0.042029       0.024730       0.019722      -0.094620       0.144736      -0.093824       0.034716       0.059107             11.571893       9.180255       3.186695      -0.928951      17.944325       1.522841       7.591098           0.000000
          302              O       3.192457       2.857370       0.029640      -0.567378      28.777489 0.42804753E+03  0.96754254E+04                                 7.261069                            6.255576       1.113453       2.416949                    0.999247      26.617581      66.832124       0.790413       0.342826      -1.157510       0.002130       0.013154      -0.011899       0.017865      -0.030767      -0.025326      -0.031365       0.106964       0.043126      -0.083095       0.021336       0.061760              7.904889      11.673984      -0.362197      -1.671705       7.204511       0.004160       4.836172          -0.000000
          303              O       3.229892      10.042178       7.034560      -0.431134      21.224617 0.27399913E+03  0.55865715E+04                                 6.065568                            5.032084       0.753325       2.394401                    0.997742      22.800685      55.886726       0.866826       0.346560      -1.144709       0.044723      -0.005309      -0.033961       0.056406      -0.028133      -0.014201       0.015419       0.073240      -0.182798      -0.065346      -0.013738       0.079084              6.716211       9.645975      -1.665350      -1.064520       4.040695      -0.052459       6.461962          -0.000000
          304              O       4.547604       9.129790       8.599552      -0.598605      36.908639 0.55546664E+03  0.13394179E+05                                 8.767917                            7.228295       0.420741       2.198656                    0.995510      27.242643      70.536715       0.720117       0.352732      -1.149856       0.077198      -0.037161      -0.041628       0.095255       0.035790       0.056757      -0.023592      -0.135794       0.048756      -0.113448       0.042091       0.071356             10.168595       8.214089      -0.768509      -2.736461       7.146676      -1.577013      15.145020           0.000000
          305              O       5.519416      10.436298      19.248216      -0.915981      39.014068 0.69604589E+03  0.18104070E+05                                 9.597566                            8.453674      -0.686893       1.788075                    0.996541      32.170112      92.140146       0.611622       0.385021      -1.103439       0.132905       0.081102      -0.030070       0.158573       0.015615       0.011590       0.047461      -0.077770       0.221646      -0.078889      -0.020297       0.099186             10.842582      13.528619      -0.810925       1.031660       8.830305       1.548483      10.168824           0.000000
          306              O       7.961676       1.923306       9.603360      -0.666786      43.206789 0.59536436E+03  0.14643275E+05                                 9.813103                            7.502538       0.404976       2.167434                    0.997224      28.554325      75.269460       0.702402       0.354540      -1.145572       0.004080       0.086612       0.002569       0.086746       0.047456      -0.022897       0.033596       0.092850       0.151442      -0.102067       0.038454       0.063614             12.082191      11.994810       6.399857       0.443965      18.079490      -0.140412       6.172273           0.000000
          307              O      10.095471       2.299690      10.061792      -0.715804      39.966970 0.59222004E+03  0.14556280E+05                                 9.245296                            7.428492       0.525283       2.189418                    0.998364      29.423155      77.701443       0.713164       0.349421      -1.148985      -0.055165       0.094580       0.005508       0.109631      -0.028157      -0.013111      -0.012285       0.119540       0.168763      -0.095657       0.033727       0.061930             10.867336      13.226142      -5.059008       1.032313      13.318251      -1.498377       6.057614          -0.000000
          308              O       7.952691       0.137942      11.846120      -0.656019      42.149939 0.57871041E+03  0.14126353E+05                                 9.615037                            7.389882       0.523731       2.210233                    0.997544      28.215226      73.979845       0.709075       0.353871      -1.146657       0.028618       0.007875       0.063235       0.069854      -0.018516       0.048589       0.004786      -0.080824      -0.234116      -0.102450       0.018740       0.083710             11.696598      12.079995       0.809566       5.982848       6.049932       0.883322      16.959866           0.000000
          309              O      10.134403       0.256178      12.199824      -0.678251      38.984549 0.55624333E+03  0.13454023E+05                                 9.087731                            7.208725       0.663815       2.248908                    0.997959      28.504034      74.573283       0.722829       0.350335      -1.148699      -0.048907      -0.018451       0.071275       0.088388      -0.010459      -0.022693      -0.014079      -0.036230      -0.268946      -0.095492       0.029325       0.066167             10.743530      13.672949      -0.556576      -4.975952       5.577708       0.017972      12.979933          -0.000000
          310              O      10.420407       8.578022       9.133072      -0.715316      43.289548 0.64368962E+03  0.16117747E+05                                 9.733453                            7.745832       0.411646       2.159567                    0.996852      29.363537      77.687616       0.699822       0.349535      -1.151508      -0.039583      -0.105794      -0.032744       0.117607      -0.042029      -0.024730      -0.019722      -0.094620       0.144736      -0.093824       0.034716       0.059107             11.571893       9.180255       3.186695       0.928951      17.944327      -1.522842       7.591098           0.000000
          311              O      11.781543       6.995630       9.909640      -0.567378      28.777494 0.42804762E+03  0.96754280E+04                                 7.261070                            6.255577       1.113452       2.416948                    0.999247      26.617583      66.832131       0.790413       0.342826      -1.157510      -0.002130      -0.013154      -0.011900       0.017865      -0.030767       0.025326       0.031365       0.106964       0.043125      -0.083095       0.021336       0.061760              7.904890      11.673985      -0.362197       1.671706       7.204511      -0.004160       4.836173          -0.000000
          312              O      11.744108      19.516822      16.914560      -0.431134      21.224618 0.27399914E+03  0.55865718E+04                                 6.065568                            5.032084       0.753325       2.394401                    0.997742      22.800686      55.886728       0.866826       0.346560      -1.144709      -0.044723       0.005309      -0.033961       0.056406      -0.028133       0.014201      -0.015419       0.073240      -0.182798      -0.065346      -0.013738       0.079084              6.716211       9.645975      -1.665350       1.064520       4.040695       0.052459       6.461962          -0.000000
          313              O      10.426396       0.723210      18.479552      -0.598605      36.908639 0.55546664E+03  0.13394179E+05                                 8.767917                            7.228295       0.420741       2.198656                    0.995510      27.242643      70.536715       0.720117       0.352732      -1.149856      -0.077198       0.037161      -0.041628       0.095255       0.035790      -0.056757       0.023592      -0.135794       0.048756      -0.113448       0.042091       0.071356             10.168595       8.214089      -0.768509       2.736461       7.146676       1.577013      15.145020           0.000000
          314              O       9.454584      19.122702       9.368216      -0.915981      39.014067 0.69604586E+03  0.18104069E+05                                 9.597566                            8.453674      -0.686893       1.788075                    0.996541      32.170112      92.140145       0.611622       0.385021      -1.103439      -0.132905      -0.081102      -0.030070       0.158573       0.015615      -0.011590      -0.047461      -0.077770       0.221646      -0.078889      -0.020297       0.099186             10.842582      13.528618      -0.810926      -1.031660       8.830305      -1.548483      10.168824           0.000000
          315              O      14.499324      11.776306      10.156640      -0.666786      43.206791 0.59536439E+03  0.14643276E+05                                 9.813103                            7.502538       0.404976       2.167434                    0.997224      28.554325      75.269462       0.702402       0.354540      -1.145572      -0.004080       0.086612      -0.002569       0.086746      -0.047456      -0.022897      -0.033596       0.092850       0.151442      -0.102067       0.038454       0.063614             12.082192      11.994811      -6.399857       0.443965      18.079491       0.140412       6.172274           0.000000
          316              O      12.365529      12.152690       9.698208      -0.715804      39.966968 0.59222001E+03  0.14556279E+05                                 9.245295                            7.428492       0.525283       2.189418                    0.998364      29.423155      77.701441       0.713164       0.349421      -1.148985       0.055165       0.094580      -0.005508       0.109631       0.028157      -0.013111       0.012285       0.119540       0.168763      -0.095657       0.033727       0.061930             10.867335      13.226141       5.059008       1.032313      13.318250       1.498377       6.057614          -0.000000
          317              O      14.508309       9.990942       7.913880      -0.656019      42.149941 0.57871044E+03  0.14126354E+05                                 9.615038                            7.389882       0.523731       2.210233                    0.997544      28.215226      73.979848       0.709075       0.353871      -1.146657      -0.028618       0.007875      -0.063235       0.069854       0.018516       0.048589      -0.004786      -0.080824      -0.234116      -0.102450       0.018740       0.083710             11.696599      12.079996      -0.809566       5.982848       6.049933      -0.883322      16.959868           0.000000
          318              O      12.326597      10.109178       7.560176      -0.678251      38.984545 0.55624326E+03  0.13454021E+05                                 9.087730                            7.208724       0.663816       2.248908                    0.997959      28.504033      74.573278       0.722829       0.350335      -1.148699       0.048907      -0.018451      -0.071275       0.088388       0.010459      -0.022693       0.014079      -0.036230      -0.268946      -0.095492       0.029325       0.066167             10.743529      13.672948       0.556576      -4.975951       5.577707      -0.017972      12.979931          -0.000000
          319              O      12.040593      18.431022      10.626928      -0.715316      43.289547 0.64368959E+03  0.16117746E+05                                 9.733453                            7.745832       0.411646       2.159567                    0.996852      29.363537      77.687614       0.699822       0.349535      -1.151508       0.039583      -0.105794       0.032744       0.117607       0.042029      -0.024730       0.019722      -0.094620       0.144736      -0.093824       0.034716       0.059107             11.571893       9.180255      -3.186695       0.928951      17.944326       1.522842       7.591098           0.000000
          320              O      10.679457      16.848630       9.850360      -0.567378      28.777495 0.42804763E+03  0.96754282E+04                                 7.261070                            6.255577       1.113452       2.416949                    0.999247      26.617582      66.832130       0.790413       0.342826      -1.157510       0.002130      -0.013154       0.011899       0.017865       0.030767       0.025326      -0.031365       0.106964       0.043125      -0.083095       0.021336       0.061760              7.904890      11.673986       0.362197       1.671706       7.204512       0.004160       4.836173          -0.000000
          321              O      10.716892       9.663822       2.845440      -0.431134      21.224618 0.27399915E+03  0.55865719E+04                                 6.065568                            5.032084       0.753325       2.394401                    0.997742      22.800685      55.886727       0.866826       0.346560      -1.144709       0.044723       0.005309       0.033961       0.056406       0.028133       0.014201       0.015419       0.073240      -0.182798      -0.065346      -0.013738       0.079084              6.716211       9.645976       1.665350       1.064520       4.040695      -0.052459       6.461963          -0.000000
          322              O      12.034604      10.576210       1.280448      -0.598605      36.908640 0.55546666E+03  0.13394179E+05                                 8.767918                            7.228296       0.420741       2.198656                    0.995510      27.242643      70.536717       0.720117       0.352732      -1.149856       0.077198       0.037161       0.041628       0.095255      -0.035790      -0.056757      -0.023592      -0.135794       0.048756      -0.113448       0.042091       0.071356             10.168596       8.214090       0.768509       2.736462       7.146677      -1.577013      15.145021           0.000000
          323              O      13.006416       9.269702      10.391784      -0.915981      39.014068 0.69604589E+03  0.18104070E+05                                 9.597566                            8.453674      -0.686893       1.788075                    0.996541      32.170112      92.140146       0.611622       0.385021      -1.103439       0.132905      -0.081102       0.030070       0.158573      -0.015615      -0.011590       0.047461      -0.077770       0.221646      -0.078889      -0.020297       0.099186             10.842582      13.528619       0.810926      -1.031660       8.830305       1.548483      10.168824           0.000000
          324              O       0.474676      17.782694       0.276640      -0.666786      43.206789 0.59536437E+03  0.14643276E+05                                 9.813103                            7.502538       0.404976       2.167434                    0.997224      28.554325      75.269461       0.702402       0.354540      -1.145572       0.004080      -0.086612      -0.002569       0.086746      -0.047456       0.022897       0.033596       0.092850       0.151442      -0.102067       0.038454       0.063614             12.082191      11.994811      -6.399857      -0.443965      18.079490      -0.140412       6.172273           0.000000
          325              O       2.608471      17.406310      19.578208      -0.715804      39.966963 0.59221993E+03  0.14556277E+05                                 9.245294                            7.428491       0.525283       2.189418                    0.998364      29.423154      77.701436       0.713164       0.349421      -1.148985      -0.055165      -0.094580      -0.005508       0.109631       0.028157       0.013111      -0.012285       0.119540       0.168763      -0.095657       0.033727       0.061930             10.867334      13.226140       5.059007      -1.032313      13.318248      -1.498376       6.057613          -0.000000
          326              O       0.465691      19.568058      17.793880      -0.656019      42.149939 0.57871040E+03  0.14126353E+05                                 9.615037                            7.389881       0.523731       2.210233                    0.997544      28.215226      73.979845       0.709075       0.353871      -1.146657       0.028618      -0.007875      -0.063234       0.069854       0.018516      -0.048589       0.004786      -0.080824      -0.234116      -0.102450       0.018740       0.083710             11.696598      12.079996      -0.809566      -5.982848       6.049932       0.883322      16.959866           0.000000
          327              O       2.647403      19.449822      17.440176      -0.678251      38.984548 0.55624331E+03  0.13454022E+05                                 9.087731                            7.208725       0.663815       2.248908                    0.997959      28.504034      74.573282       0.722829       0.350335      -1.148699      -0.048907       0.018451      -0.071275       0.088388       0.010459       0.022693      -0.014079      -0.036230      -0.268946      -0.095492       0.029325       0.066167             10.743529      13.672949       0.556576       4.975951       5.577708       0.017972      12.979932          -0.000000
          328              O       2.933407      11.127978       0.746928      -0.715316      43.289546 0.64368957E+03  0.16117746E+05                                 9.733453                            7.745832       0.411646       2.159567                    0.996852      29.363536      77.687613       0.699822       0.349535      -1.151508      -0.039583       0.105794       0.032744       0.117607       0.042029       0.024730      -0.019722      -0.094620       0.144736      -0.093824       0.034716       0.059107             11.571893       9.180255      -3.186695      -0.928951      17.944326      -1.522842       7.591098           0.000000
          329              O       4.294543      12.710370      -0.029640      -0.567378      28.777497 0.42804766E+03  0.96754291E+04                                 7.261070                            6.255577       1.113452       2.416948                    0.999247      26.617583      66.832133       0.790413       0.342826      -1.157510      -0.002130       0.013154       0.011900       0.017865       0.030767      -0.025326       0.031365       0.106964       0.043125      -0.083095       0.021336       0.061760              7.904890      11.673986       0.362197      -1.671706       7.204512      -0.004160       4.836173          -0.000000
          330              O       4.257108       0.189178      12.725440      -0.431134      21.224615 0.27399910E+03  0.55865706E+04                                 6.065567                            5.032083       0.753325       2.394401                    0.997742      22.800685      55.886723       0.866826       0.346559      -1.144709      -0.044723      -0.005309       0.033961       0.056406       0.028133      -0.014201      -0.015419       0.073240      -0.182798      -0.065346      -0.013738       0.079084              6.716210       9.645974       1.665349      -1.064520       4.040694       0.052459       6.461962          -0.000000
          331              O       2.939396      18.982790      11.160448      -0.598605      36.908638 0.55546663E+03  0.13394178E+05                                 8.767917                            7.228295       0.420741       2.198656                    0.995510      27.242643      70.536714       0.720117       0.352732      -1.149856      -0.077198      -0.037161       0.041628       0.095255      -0.035790       0.056757       0.023592      -0.135794       0.048756      -0.113448       0.042091       0.071356             10.168595       8.214089       0.768509      -2.736461       7.146676       1.577013      15.145019           0.000000
          332              O       1.967584       0.583298       0.511784      -0.915981      39.014067 0.69604586E+03  0.18104069E+05                                 9.597566                            8.453674      -0.686893       1.788075                    0.996541      32.170112      92.140145       0.611622       0.385021      -1.103439      -0.132905       0.081102       0.030070       0.158573      -0.015615       0.011590      -0.047461      -0.077770       0.221646      -0.078889      -0.020297       0.099186             10.842582      13.528619       0.810925       1.031660       8.830304      -1.548483      10.168824           0.000000

******************************************************
Auxiliary information for the entire system
The total spin magnetic moment of the unit cell is   -0.000046
The total net atomic charge of the unit cell is   0.000001
Accuracy of reproducing the electrostatic potential in the unit cell:
  The inner radius (bohr) =    5.0000
  The outer radius (bohr) =   12.0000
  Valid grid points have density less than (e/(bohr^3)) =    0.0001
  The number of valid grid points were=       444008
  The rms potential error without charges in kcal/mol is=      3.53068
  The rms potential error with partial charges in kcal/mol is=      0.99565
  The RRMSE value at monopole order=      0.28200
  The rms potential error with partial charges and cloud penetration in kcal/mol is=      0.99106
  The RRMSE value at monopole order with cloud penetration is=      0.28070
  The rms potential error with partial charges and atomic dipoles in kcal/mol is=      0.72302
  The RRMSE value at dipole order=      0.20478
  The rms potential error with partial charges, atomic dipoles and cloud penetration in kcal/mol is=      0.71706
  The RRMSE value at dipole order with cloud penetration=      0.20309

******************************************************
The electron densities and ab initio electrostatic potential were computed in VASP using the PBE functional and
projector augmented wave method. See the main text of the journal article for a description of computational details.
The atomic charges, dipoles, and quadrupoles were computed with the DDEC6 method as described in
(a) T. A. Manz and N. Gabaldon Limas, RSC Adv. 6 (2016) 47771-47801 DOI: 10.1039/c6ra04656h
(b) N. Gabaldon Limas and T. A. Manz, RSC Adv. 8 (2018) 2678-2707 DOI: 10.1039/c7ra11829e.
For each atom in the material, the electron cloud parameters were fit to the spherically averaged atom-in-material
electron density using radial positions for which this density was between 10^-4 and 10^-2 electrons per cubic bohr.
The polarizabilities, dispersion coefficients, and quantum Drude oscillator (QDO) parameters were fit using the MCLF method.
The magnetic structure of the system was optimized in VASP from the default ferromagnetic initial guess using spin polarization.
The atomic spin moments (ASMs) were computed on this optimized magnetic structure using the DDEC6 partition as inputs
to the method of T. A. Manz and D. S. Sholl, J. Chem. Theory Comput. 7 (2011) 4146-4164 DOI: 10.1021/ct200539n.
The RMSE and RRMSE were computed using a uniform grid with Ewald summation.
