# Supplementary material for: A collection of forcefield precursors for metal–organic frameworks
Source: RSC Adv. 2019 Nov 13;9(63):36492–507. doi: 10.1039/c9ra07327b (PMC9075174; doi:10.1039/c9ra07327b)
Supplement: RA-009-C9RA07327B-s5969 [file RA-009-C9RA07327B-s5969.xyz]

  166
jmolscript: load "" {1 1 1} spacegroup "x,y,z" unitcell [{     13.389000     0.000000     0.000000 }, {      0.000000    14.484000     0.000000 }, {      0.000000    -0.382968    14.704414 }]
Mg    12.593560    10.975091     0.089550     1.410843
Mg     5.899060    10.559425     7.262657     1.410843
Mg     0.795440     3.125941    14.614864     1.410843
Mg     7.489940     3.541607     7.441757     1.410843
Mg     0.000000     0.000000     0.000000     1.421806
Mg     6.694500     7.050516     7.352207     1.421806
H      8.182018     9.658230     8.719718     0.389476
H      7.682608     1.861240     4.892159     0.309871
H      8.103023     2.144334     3.587877     0.319108
H      9.507529     2.018303    10.873914     0.327877
H      8.187373     1.756117    10.151927     0.323069
H     10.225179     0.951223     2.739432     0.123554
H      7.555413    13.983757     5.359759     0.125577
H      9.911877    11.470922     3.296730     0.115637
H      9.937316    11.037225    11.162121     0.122736
H      7.993233    13.923790     9.163791     0.131088
H     10.667016     0.410556    11.987038     0.138387
H      1.080492    12.279463     0.892558     0.468497
H      1.226432    11.877640    14.263282     0.413195
H      1.487518    11.493318    13.336903     0.389477
H      0.988108     5.189276     2.460048     0.309871
H      1.408523     4.906182     3.764330     0.319109
H      2.813029     4.649245    11.182707     0.327877
H      1.492873     4.911431    11.904694     0.323069
H      3.530679     6.099293     4.612775     0.123554
H      0.860913     7.550759     1.992448     0.125577
H      3.217377    10.063594     4.055477     0.115637
H      3.242816    10.114323    10.894500     0.122735
H      1.298733     7.227758    12.892830     0.131088
H      3.972516     6.256992    10.069583     0.138387
H      7.774992     9.255053     6.459649     0.468497
H      7.920932     9.273908     7.793339     0.413195
H      5.206982     4.442802     5.984696     0.389476
H      5.706392    12.239792     9.812255     0.309871
H      5.285977    11.956698    11.116537     0.319108
H      3.881471    12.082729     3.830500     0.327877
H      5.201626    12.344915     4.552487     0.323069
H      3.163821    13.149809    11.964982     0.123554
H      5.833587     0.117275     9.344655     0.125577
H      3.477123     2.630110    11.407684     0.115637
H      3.451684     3.063807     3.542293     0.122736
H      5.395767     0.177242     5.540623     0.131088
H      2.721984    13.690476     2.717376     0.138387
H     12.308508     1.821569    13.811856     0.468497
H     12.162568     2.223392     0.441132     0.413195
H     11.901482     2.607714     1.367511     0.389477
H     12.400892     8.911756    12.244366     0.309871
H     11.980477     9.194850    10.940084     0.319109
H     10.575971     9.451787     3.521707     0.327877
H     11.896126     9.189601     2.799720     0.323069
H      9.858321     8.001739    10.091639     0.123554
H     12.528087     6.550273    12.711966     0.125577
H     10.171623     4.037438    10.648937     0.115637
H     10.146184     3.986709     3.809914     0.122736
H     12.090267     6.873274     1.811584     0.131088
H      9.416484     7.844040     4.634831     0.138387
H      5.614008     4.845979     8.244765     0.468497
H      5.468068     4.827124     6.911075     0.413195
C     11.328835    13.168768     1.832905     0.669086
C     10.238568    13.407758     2.856038    -0.012212
C      9.825116     0.219613     3.151891    -0.231821
C      8.812238     0.399833     4.067976     0.318658
C      8.222185    13.830117     4.729969    -0.240485
C      8.637512    12.530507     4.444850    -0.009173
C      8.010103    11.355355     5.159191     0.612948
C      9.638741    12.336110     3.500239    -0.163784
C     11.446658    12.539307    12.810338     0.652558
C     10.453730    12.901775    11.739563    -0.001859
C      9.774639    11.940299    11.006548    -0.163780
C      8.852807    12.320890    10.040762    -0.054916
C      8.148412    11.275470     9.227461     0.643267
C      8.606851    13.669016     9.814461    -0.218652
C      9.268803     0.155056    10.552329     0.327513
C     10.203757    -0.235447    11.503851    -0.195202
C      4.634335     8.365748     5.519302     0.669086
C      3.544068     8.126758     4.496169    -0.012212
C      3.130616     6.830903     4.200316    -0.231821
C      2.117738     6.650683     3.284231     0.318658
C      1.527685     7.704399     2.622238    -0.240485
C      1.943012     9.004009     2.907357    -0.009173
C      1.315603    10.179161     2.193016     0.612948
C      2.944241     9.198406     3.851968    -0.163784
C      4.752158     8.612241     9.246283     0.652558
C      3.759230     8.249773    10.317058    -0.001859
C      3.080139     9.211249    11.050073    -0.163780
C      2.158307     8.830658    12.015859    -0.054916
C      1.453912     9.876078    12.829160     0.643267
C      1.912351     7.482532    12.242160    -0.218652
C      2.574303     6.512492    11.504292     0.327513
C      3.509257     6.902995    10.552770    -0.195202
C      2.060165     0.932264    12.871509     0.669086
C      3.150432     0.693274    11.848376    -0.012212
C      3.563884    13.881419    11.552523    -0.231820
C      4.576762    13.701199    10.636438     0.318658
C      5.166815     0.270915     9.974445    -0.240485
C      4.751488     1.570525    10.259564    -0.009173
C      5.378897     2.745677     9.545223     0.612948
C      3.750259     1.764922    11.204175    -0.163784
C      1.942342     1.561725     1.894076     0.652558
C      2.935270     1.199257     2.964851    -0.001859
C      3.614361     2.160733     3.697866    -0.163780
C      4.536193     1.780142     4.663652    -0.054916
C      5.240588     2.825562     5.476953     0.643267
C      4.782149     0.432016     4.889953    -0.218652
C      4.120197    13.945976     4.152085     0.327513
C      3.185243    14.336479     3.200563    -0.195202
C      8.754665     5.735284     9.185112     0.669086
C      9.844932     5.974274    10.208245    -0.012212
C     10.258384     7.270129    10.504098    -0.231820
C     11.271262     7.450349    11.420183     0.318658
C     11.861315     6.396633    12.082176    -0.240485
C     11.445988     5.097023    11.797057    -0.009173
C     12.073397     3.921871    12.511398     0.612948
C     10.444759     4.902626    10.852446    -0.163784
C      8.636842     5.488791     5.458131     0.652558
C      9.629770     5.851259     4.387356    -0.001859
C     10.308861     4.889783     3.654341    -0.163780
C     11.230693     5.270374     2.688555    -0.054916
C     11.935088     4.224954     1.875254     0.643267
C     11.476649     6.618500     2.462254    -0.218652
C     10.814697     7.588540     3.200122     0.327513
C      9.879743     7.198037     4.151644    -0.195202
N      8.352460     1.768871     4.323392    -0.732710
N      9.056052     1.524633    10.297648    -0.690713
N      1.657960     5.281645     3.028815    -0.732710
N      2.361552     5.142915    11.758973    -0.690713
N      5.036540    12.332161    10.381022    -0.732710
N      4.332948    12.576399     4.406766    -0.690713
N     11.731040     8.819387    11.675599    -0.732710
N     11.027448     8.958117     2.945441    -0.690713
O     11.487360    11.989146     1.456472    -0.672572
O     11.974452    14.168939     1.452796    -0.678854
O      0.711358    12.504238     0.164689    -0.930641
O      8.624926    10.267643     5.141104    -0.587456
O      6.909795    11.570493     5.735604    -0.697494
O     11.557786    11.327949    13.146334    -0.677636
O     12.094819    13.480425    13.296172    -0.670587
O      8.645010    10.146413     9.189671    -0.419341
O      7.077158    11.627149     8.637667    -0.603960
O      4.792860     9.545370     5.895735    -0.672572
O      5.279952     7.365577     5.899411    -0.678854
O      7.405858     9.030278     7.187518    -0.930641
O      1.930426    11.266873     2.211103    -0.587456
O      0.215295     9.964023     1.616603    -0.697494
O      4.863286     9.823599     8.910287    -0.677636
O      5.400319     7.671123     8.760449    -0.670587
O      1.950510    11.005135    12.866950    -0.419341
O      0.382658     9.524399    13.418954    -0.603960
O      1.901640     2.111886    13.247942    -0.672572
O      1.414548    -0.067907    13.251618    -0.678854
O     12.677642     1.596794    14.539725    -0.930641
O      4.764074     3.833389     9.563310    -0.587456
O      6.479205     2.530539     8.968810    -0.697494
O      1.831214     2.773083     1.558080    -0.677636
O      1.294181     0.620607     1.408242    -0.670587
O      4.743990     3.954619     5.514743    -0.419341
O      6.311842     2.473883     6.066747    -0.603960
O      8.596140     4.555662     8.808679    -0.672572
O      8.109048     6.735455     8.805003    -0.678854
O      5.983142     5.070754     7.516896    -0.930641
O     11.458574     2.834159    12.493311    -0.587456
O     13.173705     4.137009    13.087811    -0.697494
O      8.525714     4.277433     5.794127    -0.677636
O      7.988681     6.429909     5.943965    -0.670587
O     11.438490     3.095897     1.837464    -0.419341
O     13.006342     4.576633     1.285460    -0.603960

The following XYZ coordinates are in angstroms. Other properties are in atomic units.
The sperically averaged electron density of each atom fit to a function of the form exp(a - br)
eigen_1, eigen_2 and eigen_3 are the three eigenvalues of traceless quadrupole moment tensor
  atom number  atomic symbol              X              Y              Z     net charge C6 coefficient C8 coefficient C10 coefficient fluctuating dipole atomic polarizability isotropic forcefield polarizability              a              b squared Pearson coefficient          <r^3>          <r^4>         wp_QDO          m_QDO          q_QDO       dipole_x       dipole_y       dipole_z         dipole            Qxy            Qxz            Qyz     Q(x^2-y^2)  Q(3z^2 - R^2)        eigen_1        eigen_2        eigen_3 static polarizability      alpha(xx)      alpha(xy)      alpha(xz)      alpha(yy)      alpha(yz)      alpha(zz) atomic spin moment
            1             Mg      12.593560      10.975091       0.089550       1.410843      28.141088 0.41277759E+03  0.96554346E+04                                10.551564                            8.866804      -0.886478       1.845870                    0.999070      18.689035      54.994930       0.366607       0.714249      -0.922591      -0.076893      -0.096873       0.002384       0.123704       0.122956       0.000991       0.018099      -0.067240      -0.231708      -0.095000      -0.072009       0.167009             12.653267      11.701651      -3.652449      -0.049285      11.316968       0.097863      14.941182           0.000003
            2             Mg       5.899060      10.559425       7.262657       1.410843      28.141093 0.41277766E+03  0.96554369E+04                                10.551565                            8.866806      -0.886478       1.845870                    0.999070      18.689036      54.994937       0.366607       0.714249      -0.922591      -0.076893       0.096873      -0.002384       0.123704      -0.122956      -0.000991       0.018099      -0.067240      -0.231708      -0.095000      -0.072009       0.167009             12.653269      11.701653       3.652450       0.049285      11.316970       0.097863      14.941185           0.000003
            3             Mg       0.795440       3.125941      14.614864       1.410843      28.141092 0.41277766E+03  0.96554369E+04                                10.551565                            8.866806      -0.886478       1.845870                    0.999070      18.689036      54.994937       0.366607       0.714249      -0.922591       0.076893       0.096873      -0.002384       0.123704       0.122956       0.000991       0.018099      -0.067240      -0.231708      -0.095000      -0.072009       0.167009             12.653269      11.701653      -3.652450      -0.049285      11.316969       0.097863      14.941185           0.000003
            4             Mg       7.489940       3.541607       7.441757       1.410843      28.141093 0.41277767E+03  0.96554372E+04                                10.551565                            8.866805      -0.886478       1.845870                    0.999070      18.689037      54.994938       0.366607       0.714249      -0.922591       0.076893      -0.096873       0.002384       0.123704      -0.122956      -0.000991       0.018099      -0.067240      -0.231708      -0.095000      -0.072009       0.167009             12.653269      11.701653       3.652450       0.049284      11.316969       0.097863      14.941184           0.000003
            5             Mg       0.000000       0.000000       0.000000       1.421806      22.995188 0.29417731E+03  0.63911011E+04                                 9.446653                            7.618397      -0.886139       1.846491                    0.999258      18.564825      54.537304       0.381057       0.739860      -0.904684       0.000000      -0.000000      -0.000000       0.000000      -0.056011       0.011397      -0.014371      -0.029094       0.017822      -0.060840      -0.000167       0.061007             11.705453      12.436939       2.467629       0.303911      11.548424       0.656307      11.130996           0.000003
            6             Mg       6.694500       7.050516       7.352207       1.421806      22.995188 0.29417732E+03  0.63911012E+04                                 9.446652                            7.618397      -0.886139       1.846491                    0.999258      18.564825      54.537303       0.381057       0.739860      -0.904684       0.000000       0.000000       0.000000       0.000000       0.056011      -0.011397      -0.014371      -0.029094       0.017822      -0.060840      -0.000167       0.061007             11.705453      12.436939      -2.467630      -0.303911      11.548424       0.656307      11.130996           0.000003
            7              H       8.182018       9.658230       8.719718       0.389476       0.422794 0.20632911E+01  0.14828293E+02                                 1.035407                            0.905572      -1.216684       2.457670                    0.999955       2.226370       5.822195       0.571819       1.490447      -0.664322      -0.005287      -0.017110      -0.000289       0.017911       0.002126      -0.005949       0.001193      -0.004784      -0.020792      -0.010360       0.003573       0.006787              1.116932       0.896935       0.181956       0.257721       1.154742       0.386805       1.299121           0.000000
            8              H       7.682608       1.861240       4.892159       0.309871       0.550841 0.33243418E+01  0.26871429E+02                                 1.219504                            1.147701      -1.265879       2.374339                    0.997852       2.777144       7.659924       0.509962       1.485878      -0.665953      -0.009154       0.004650       0.014479       0.017750      -0.009041      -0.002359      -0.012437      -0.018075       0.009362      -0.017270      -0.001722       0.018992              1.265316       1.355137      -0.143197      -0.347643       1.138321       0.136978       1.302491           0.000000
            9              H       8.103023       2.144334       3.587877       0.319108       0.617664 0.41397230E+01  0.34546712E+02                                 1.232382                            1.219874      -0.999307       2.526498                    0.999975       2.377242       6.181172       0.544479       1.348000      -0.698205      -0.004435       0.014211      -0.022257       0.026777      -0.017914      -0.004005      -0.004949      -0.010234       0.040282      -0.026306       0.011195       0.015111              1.230925       1.110272      -0.051560      -0.023503       1.261098      -0.166801       1.321405          -0.000000
           10              H       9.507529       2.018303      10.873914       0.327877       0.602766 0.37521458E+01  0.31075181E+02                                 1.277250                            1.206692      -1.310727       2.377226                    0.998719       2.625177       7.187598       0.508191       1.455274      -0.673439       0.015586       0.010398       0.012933       0.022766      -0.009076       0.009468       0.001851      -0.007023      -0.038095      -0.018360       0.001704       0.016656              1.317143       1.280018       0.234838       0.236616       1.499761       0.167827       1.171648          -0.000000
           11              H       8.187373       1.756117      10.151927       0.323069       0.648305 0.41172196E+01  0.34984681E+02                                 1.348036                            1.269296      -1.344121       2.343837                    0.997958       2.783594       7.781436       0.491224       1.467415      -0.670405      -0.021056       0.004817      -0.002632       0.021759       0.000424       0.005755       0.010949      -0.012293      -0.054094      -0.022469       0.003740       0.018729              1.395214       1.741968      -0.226430       0.260241       1.305206      -0.096665       1.138468          -0.000000
           12              H      10.225179       0.951223       2.739432       0.123554       1.062459 0.74565697E+01  0.71846863E+02                                 1.695651                            1.575353      -1.268966       2.274877                    0.995850       3.548856       9.807036       0.509319       1.248095      -0.714171       0.012995       0.023842      -0.009868       0.028891      -0.001223      -0.003662      -0.000851      -0.010426      -0.008460      -0.007166       0.000380       0.006786              1.758338       1.655426       0.327017      -0.353948       2.046876      -0.298264       1.572712          -0.000000
           13              H       7.555413      13.983757       5.359759       0.125577       1.036810 0.74119562E+01  0.71805790E+02                                 1.722929                            1.613804      -1.152838       2.335049                    0.996507       3.568132      10.113454       0.479821       1.317650      -0.699689      -0.021259       0.005053       0.022924       0.031670      -0.002134      -0.010529       0.005704      -0.007340       0.001700      -0.012717       0.000004       0.012713              1.787129       1.988185      -0.142529      -0.465814       1.605177       0.048424       1.768026           0.000000
           14              H       9.911877      11.470922       3.296730       0.115637       1.130226 0.81561359E+01  0.80930850E+02                                 1.815267                            1.683176      -1.360842       2.230720                    0.993336       3.779085      10.841670       0.473882       1.302584      -0.701679       0.010853      -0.032842      -0.009337       0.035827      -0.003152      -0.001644       0.001402      -0.004767      -0.032437      -0.011063       0.001510       0.009553              1.881016       1.631158      -0.312310      -0.256607       2.456735       0.116123       1.555155          -0.000000
           15              H       9.937316      11.037225      11.162121       0.122736       1.160811 0.84999944E+01  0.84468615E+02                                 1.786407                            1.672718      -1.387984       2.218442                    0.994397       3.640751      10.155291       0.499311       1.234407      -0.717483       0.006055      -0.033926       0.010365       0.035987       0.005255       0.002620       0.000835      -0.011718      -0.014854      -0.007409      -0.003131       0.010540              1.834613       1.567440      -0.205469       0.229902       2.393056      -0.076254       1.543344          -0.000000
           16              H       7.993233      13.923790       9.163791       0.131088       1.018755 0.72818858E+01  0.70257615E+02                                 1.711456                            1.607297      -1.038165       2.397649                    0.997393       3.483790       9.864980       0.477174       1.330392      -0.697774      -0.021083       0.012312      -0.025180       0.035073      -0.002798       0.011268      -0.004299      -0.008578       0.006867      -0.013486       0.000484       0.013003              1.772407       1.896422      -0.158322       0.437421       1.618474      -0.102794       1.802325           0.000000
           17              H      10.667016       0.410556      11.987038       0.138387       1.006740 0.70257491E+01  0.67058301E+02                                 1.675744                            1.559818      -1.288636       2.281519                    0.995295       3.496001       9.787051       0.494151       1.298634      -0.703299       0.018160       0.024105       0.016210       0.034258       0.001081       0.001780       0.002114      -0.009190       0.005360      -0.005938       0.000545       0.005393              1.741784       1.651828       0.293348       0.406271       1.927104       0.276307       1.646420          -0.000001
           18              H       1.080492      12.279463       0.892558       0.468497       0.348574 0.19602090E+01  0.14321366E+02                                 1.020330                            0.978925      -1.419083       2.409731                    0.998864       2.317764       6.724663       0.457295       1.833275      -0.612611      -0.000766       0.009912       0.007114       0.012225      -0.000518      -0.011055       0.007346       0.008483      -0.005237      -0.013340      -0.001284       0.014623              1.054405       0.907024      -0.043157       0.104186       0.964000      -0.102114       1.292190          -0.000000
           19              H       1.226432      11.877640      14.263282       0.413195       0.401144 0.20383717E+01  0.14868208E+02                                 1.076421                            0.961526      -1.215222       2.477557                    0.999988       2.319099       6.477262       0.493698       1.700865      -0.631359       0.010782       0.006892      -0.005221       0.013821      -0.001648       0.006389      -0.006099       0.014044       0.002069      -0.010816      -0.001123       0.011939              1.153130       0.932620      -0.120003      -0.271913       0.995819       0.293772       1.530950           0.000000
           20              H       1.487518      11.493318      13.336903       0.389477       0.422794 0.20632928E+01  0.14828306E+02                                 1.035407                            0.905572      -1.216684       2.457670                    0.999955       2.226370       5.822192       0.571820       1.490445      -0.664322      -0.005287       0.017110       0.000289       0.017911      -0.002126       0.005949       0.001193      -0.004784      -0.020792      -0.010360       0.003573       0.006787              1.116932       0.896934      -0.181955      -0.257721       1.154741       0.386804       1.299120           0.000000
           21              H       0.988108       5.189276       2.460048       0.309871       0.550841 0.33243418E+01  0.26871429E+02                                 1.219504                            1.147701      -1.265880       2.374339                    0.997852       2.777144       7.659924       0.509962       1.485878      -0.665953      -0.009154      -0.004650      -0.014479       0.017750       0.009041       0.002359      -0.012437      -0.018075       0.009362      -0.017270      -0.001722       0.018992              1.265316       1.355137       0.143197       0.347643       1.138321       0.136978       1.302491           0.000000
           22              H       1.408523       4.906182       3.764330       0.319109       0.617664 0.41397202E+01  0.34546683E+02                                 1.232381                            1.219873      -0.999307       2.526498                    0.999975       2.377241       6.181169       0.544479       1.348000      -0.698205      -0.004435      -0.014211       0.022257       0.026777       0.017914       0.004005      -0.004949      -0.010234       0.040282      -0.026306       0.011195       0.015111              1.230925       1.110272       0.051560       0.023503       1.261098      -0.166801       1.321405          -0.000000
           23              H       2.813029       4.649245      11.182707       0.327877       0.602766 0.37521458E+01  0.31075181E+02                                 1.277250                            1.206692      -1.310727       2.377226                    0.998719       2.625177       7.187598       0.508191       1.455274      -0.673439       0.015586      -0.010398      -0.012933       0.022766       0.009076      -0.009468       0.001851      -0.007023      -0.038095      -0.018360       0.001704       0.016656              1.317143       1.280018      -0.234838      -0.236616       1.499761       0.167827       1.171648          -0.000000
           24              H       1.492873       4.911431      11.904694       0.323069       0.648305 0.41172190E+01  0.34984677E+02                                 1.348036                            1.269296      -1.344122       2.343837                    0.997958       2.783594       7.781437       0.491223       1.467416      -0.670405      -0.021056      -0.004817       0.002632       0.021759      -0.000424      -0.005755       0.010949      -0.012293      -0.054094      -0.022469       0.003740       0.018729              1.395214       1.741968       0.226430      -0.260241       1.305206      -0.096665       1.138468          -0.000000
           25              H       3.530679       6.099293       4.612775       0.123554       1.062459 0.74565703E+01  0.71846872E+02                                 1.695651                            1.575353      -1.268966       2.274877                    0.995850       3.548856       9.807037       0.509319       1.248096      -0.714171       0.012995      -0.023842       0.009868       0.028891       0.001223       0.003662      -0.000851      -0.010426      -0.008460      -0.007166       0.000380       0.006786              1.758338       1.655426      -0.327017       0.353948       2.046877      -0.298264       1.572712          -0.000000
           26              H       0.860913       7.550759       1.992448       0.125577       1.036809 0.74119514E+01  0.71805738E+02                                 1.722929                            1.613804      -1.152838       2.335049                    0.996507       3.568131      10.113454       0.479821       1.317651      -0.699689      -0.021259      -0.005053      -0.022924       0.031670       0.002134       0.010529       0.005704      -0.007340       0.001700      -0.012717       0.000004       0.012713              1.787129       1.988185       0.142529       0.465814       1.605177       0.048424       1.768026           0.000000
           27              H       3.217377      10.063594       4.055477       0.115637       1.130226 0.81561397E+01  0.80930898E+02                                 1.815268                            1.683176      -1.360842       2.230720                    0.993336       3.779086      10.841674       0.473882       1.302585      -0.701679       0.010853       0.032842       0.009337       0.035827       0.003152       0.001644       0.001402      -0.004767      -0.032437      -0.011063       0.001510       0.009553              1.881017       1.631159       0.312310       0.256607       2.456736       0.116123       1.555156          -0.000000
           28              H       3.242816      10.114323      10.894500       0.122735       1.160811 0.84999926E+01  0.84468601E+02                                 1.786408                            1.672719      -1.387984       2.218442                    0.994397       3.640751      10.155294       0.499310       1.234408      -0.717483       0.006055       0.033926      -0.010365       0.035987      -0.005255      -0.002620       0.000835      -0.011718      -0.014854      -0.007409      -0.003131       0.010540              1.834614       1.567440       0.205469      -0.229903       2.393058      -0.076254       1.543344          -0.000000
           29              H       1.298733       7.227758      12.892830       0.131088       1.018755 0.72818858E+01  0.70257615E+02                                 1.711456                            1.607297      -1.038165       2.397649                    0.997393       3.483790       9.864980       0.477174       1.330392      -0.697774      -0.021083      -0.012312       0.025180       0.035073       0.002798      -0.011268      -0.004299      -0.008578       0.006867      -0.013486       0.000484       0.013003              1.772407       1.896422       0.158322      -0.437421       1.618474      -0.102794       1.802325           0.000000
           30              H       3.972516       6.256992      10.069583       0.138387       1.006740 0.70257497E+01  0.67058307E+02                                 1.675744                            1.559818      -1.288636       2.281519                    0.995295       3.496001       9.787050       0.494151       1.298634      -0.703299       0.018160      -0.024105      -0.016210       0.034258      -0.001081      -0.001780       0.002114      -0.009190       0.005360      -0.005938       0.000545       0.005393              1.741784       1.651828      -0.293348      -0.406271       1.927104       0.276307       1.646420          -0.000001
           31              H       7.774992       9.255053       6.459649       0.468497       0.348574 0.19602090E+01  0.14321366E+02                                 1.020330                            0.978925      -1.419083       2.409731                    0.998864       2.317764       6.724663       0.457295       1.833275      -0.612611      -0.000766      -0.009912      -0.007114       0.012225       0.000518       0.011055       0.007346       0.008483      -0.005237      -0.013340      -0.001284       0.014623              1.054405       0.907024       0.043157      -0.104186       0.964000      -0.102114       1.292190          -0.000000
           32              H       7.920932       9.273908       7.793339       0.413195       0.401143 0.20383699E+01  0.14868192E+02                                 1.076421                            0.961525      -1.215222       2.477557                    0.999988       2.319098       6.477258       0.493698       1.700865      -0.631359       0.010782      -0.006892       0.005221       0.013821       0.001648      -0.006389      -0.006099       0.014044       0.002069      -0.010816      -0.001123       0.011939              1.153129       0.932619       0.120003       0.271913       0.995818       0.293771       1.530950           0.000000
           33              H       5.206982       4.442802       5.984696       0.389476       0.422794 0.20632911E+01  0.14828293E+02                                 1.035407                            0.905572      -1.216684       2.457670                    0.999955       2.226370       5.822195       0.571819       1.490447      -0.664322       0.005287       0.017110       0.000289       0.017911       0.002126      -0.005949       0.001193      -0.004784      -0.020792      -0.010360       0.003573       0.006787              1.116932       0.896935       0.181956       0.257721       1.154742       0.386805       1.299121           0.000000
           34              H       5.706392      12.239792       9.812255       0.309871       0.550841 0.33243418E+01  0.26871429E+02                                 1.219504                            1.147701      -1.265880       2.374339                    0.997852       2.777144       7.659924       0.509962       1.485878      -0.665953       0.009154      -0.004650      -0.014479       0.017750      -0.009041      -0.002359      -0.012437      -0.018075       0.009362      -0.017270      -0.001722       0.018992              1.265316       1.355137      -0.143197      -0.347643       1.138321       0.136978       1.302491           0.000000
           35              H       5.285977      11.956698      11.116537       0.319108       0.617664 0.41397190E+01  0.34546668E+02                                 1.232381                            1.219873      -0.999307       2.526498                    0.999975       2.377241       6.181167       0.544479       1.347999      -0.698205       0.004435      -0.014211       0.022257       0.026777      -0.017914      -0.004005      -0.004949      -0.010234       0.040282      -0.026306       0.011195       0.015111              1.230924       1.110272      -0.051560      -0.023503       1.261097      -0.166801       1.321404          -0.000000
           36              H       3.881471      12.082729       3.830500       0.327877       0.602766 0.37521464E+01  0.31075186E+02                                 1.277250                            1.206692      -1.310727       2.377226                    0.998719       2.625177       7.187597       0.508192       1.455274      -0.673439      -0.015586      -0.010398      -0.012933       0.022766      -0.009076       0.009468       0.001851      -0.007023      -0.038095      -0.018360       0.001704       0.016656              1.317143       1.280018       0.234838       0.236616       1.499761       0.167827       1.171648          -0.000000
           37              H       5.201626      12.344915       4.552487       0.323069       0.648305 0.41172172E+01  0.34984656E+02                                 1.348036                            1.269295      -1.344121       2.343837                    0.997958       2.783594       7.781435       0.491224       1.467415      -0.670405       0.021056      -0.004817       0.002632       0.021759       0.000424       0.005755       0.010949      -0.012293      -0.054094      -0.022469       0.003740       0.018729              1.395213       1.741967      -0.226430       0.260241       1.305206      -0.096665       1.138467          -0.000000
           38              H       3.163821      13.149809      11.964982       0.123554       1.062459 0.74565708E+01  0.71846876E+02                                 1.695651                            1.575353      -1.268966       2.274877                    0.995850       3.548856       9.807036       0.509319       1.248095      -0.714171      -0.012995      -0.023842       0.009868       0.028891      -0.001223      -0.003662      -0.000851      -0.010426      -0.008460      -0.007166       0.000380       0.006786              1.758338       1.655426       0.327017      -0.353948       2.046877      -0.298264       1.572712          -0.000000
           39              H       5.833587       0.117275       9.344655       0.125577       1.036810 0.74119562E+01  0.71805790E+02                                 1.722929                            1.613804      -1.152838       2.335049                    0.996507       3.568132      10.113454       0.479821       1.317650      -0.699689       0.021259      -0.005053      -0.022924       0.031670      -0.002134      -0.010529       0.005704      -0.007340       0.001700      -0.012717       0.000004       0.012713              1.787129       1.988185      -0.142529      -0.465814       1.605177       0.048424       1.768026           0.000000
           40              H       3.477123       2.630110      11.407684       0.115637       1.130226 0.81561391E+01  0.80930892E+02                                 1.815268                            1.683177      -1.360842       2.230720                    0.993336       3.779086      10.841675       0.473882       1.302585      -0.701679      -0.010853       0.032842       0.009337       0.035827      -0.003152      -0.001644       0.001402      -0.004767      -0.032437      -0.011063       0.001510       0.009553              1.881017       1.631159      -0.312310      -0.256607       2.456736       0.116123       1.555156          -0.000000
           41              H       3.451684       3.063807       3.542293       0.122736       1.160811 0.84999933E+01  0.84468608E+02                                 1.786408                            1.672719      -1.387984       2.218442                    0.994397       3.640751      10.155294       0.499311       1.234408      -0.717483      -0.006055       0.033926      -0.010365       0.035987       0.005255       0.002620       0.000835      -0.011718      -0.014854      -0.007409      -0.003131       0.010540              1.834614       1.567440      -0.205469       0.229903       2.393057      -0.076254       1.543344          -0.000000
           42              H       5.395767       0.177242       5.540623       0.131088       1.018755 0.72818863E+01  0.70257619E+02                                 1.711456                            1.607297      -1.038165       2.397649                    0.997393       3.483790       9.864979       0.477174       1.330391      -0.697774       0.021083      -0.012312       0.025180       0.035073      -0.002798       0.011268      -0.004299      -0.008578       0.006867      -0.013486       0.000484       0.013003              1.772407       1.896422      -0.158321       0.437421       1.618473      -0.102794       1.802325           0.000000
           43              H       2.721984      13.690476       2.717376       0.138387       1.006740 0.70257509E+01  0.67058320E+02                                 1.675744                            1.559818      -1.288637       2.281519                    0.995295       3.496001       9.787050       0.494151       1.298633      -0.703299      -0.018160      -0.024105      -0.016210       0.034258       0.001081       0.001780       0.002114      -0.009190       0.005360      -0.005938       0.000545       0.005393              1.741784       1.651828       0.293348       0.406271       1.927104       0.276308       1.646420          -0.000001
           44              H      12.308508       1.821569      13.811856       0.468497       0.348574 0.19602090E+01  0.14321366E+02                                 1.020330                            0.978925      -1.419083       2.409731                    0.998864       2.317764       6.724663       0.457295       1.833275      -0.612611       0.000766      -0.009912      -0.007114       0.012225      -0.000518      -0.011055       0.007346       0.008483      -0.005237      -0.013340      -0.001284       0.014623              1.054405       0.907024      -0.043157       0.104186       0.964000      -0.102114       1.292190          -0.000000
           45              H      12.162568       2.223392       0.441132       0.413195       0.401144 0.20383717E+01  0.14868208E+02                                 1.076421                            0.961526      -1.215222       2.477557                    0.999988       2.319099       6.477262       0.493698       1.700865      -0.631359      -0.010782      -0.006892       0.005221       0.013821      -0.001648       0.006389      -0.006099       0.014044       0.002069      -0.010816      -0.001123       0.011939              1.153130       0.932620      -0.120003      -0.271913       0.995819       0.293772       1.530950           0.000000
           46              H      11.901482       2.607714       1.367511       0.389477       0.422794 0.20632928E+01  0.14828306E+02                                 1.035407                            0.905572      -1.216684       2.457670                    0.999955       2.226370       5.822192       0.571820       1.490445      -0.664322       0.005287      -0.017110      -0.000289       0.017911      -0.002126       0.005949       0.001193      -0.004784      -0.020792      -0.010360       0.003573       0.006787              1.116932       0.896934      -0.181955      -0.257721       1.154741       0.386804       1.299120           0.000000
           47              H      12.400892       8.911756      12.244366       0.309871       0.550841 0.33243418E+01  0.26871429E+02                                 1.219504                            1.147701      -1.265880       2.374339                    0.997852       2.777144       7.659924       0.509962       1.485878      -0.665953       0.009154       0.004650       0.014479       0.017750       0.009041       0.002359      -0.012437      -0.018075       0.009362      -0.017270      -0.001722       0.018992              1.265316       1.355137       0.143197       0.347643       1.138321       0.136978       1.302491           0.000000
           48              H      11.980477       9.194850      10.940084       0.319109       0.617664 0.41397201E+01  0.34546681E+02                                 1.232381                            1.219873      -0.999307       2.526498                    0.999975       2.377241       6.181168       0.544479       1.347999      -0.698205       0.004435       0.014211      -0.022257       0.026777       0.017914       0.004005      -0.004949      -0.010234       0.040282      -0.026306       0.011195       0.015111              1.230924       1.110272       0.051560       0.023503       1.261097      -0.166801       1.321404          -0.000000
           49              H      10.575971       9.451787       3.521707       0.327877       0.602766 0.37521439E+01  0.31075161E+02                                 1.277250                            1.206692      -1.310727       2.377226                    0.998719       2.625176       7.187595       0.508191       1.455274      -0.673439      -0.015586       0.010398       0.012933       0.022766       0.009076      -0.009468       0.001851      -0.007023      -0.038095      -0.018360       0.001704       0.016656              1.317142       1.280018      -0.234838      -0.236616       1.499761       0.167827       1.171648          -0.000000
           50              H      11.896126       9.189601       2.799720       0.323069       0.648305 0.41172172E+01  0.34984656E+02                                 1.348036                            1.269295      -1.344122       2.343837                    0.997958       2.783594       7.781435       0.491224       1.467415      -0.670405       0.021056       0.004817      -0.002632       0.021759      -0.000424      -0.005755       0.010949      -0.012293      -0.054094      -0.022469       0.003740       0.018729              1.395213       1.741967       0.226430      -0.260241       1.305206      -0.096665       1.138467          -0.000000
           51              H       9.858321       8.001739      10.091639       0.123554       1.062459 0.74565713E+01  0.71846881E+02                                 1.695651                            1.575353      -1.268966       2.274877                    0.995850       3.548856       9.807035       0.509319       1.248095      -0.714171      -0.012995       0.023842      -0.009868       0.028891       0.001223       0.003662      -0.000851      -0.010426      -0.008460      -0.007166       0.000380       0.006786              1.758338       1.655426      -0.327017       0.353948       2.046877      -0.298264       1.572712          -0.000000
           52              H      12.528087       6.550273      12.711966       0.125577       1.036809 0.74119514E+01  0.71805738E+02                                 1.722929                            1.613804      -1.152838       2.335049                    0.996507       3.568131      10.113454       0.479821       1.317651      -0.699689       0.021259       0.005053       0.022924       0.031670       0.002134       0.010529       0.005704      -0.007340       0.001700      -0.012717       0.000004       0.012713              1.787129       1.988185       0.142529       0.465814       1.605177       0.048424       1.768026           0.000000
           53              H      10.171623       4.037438      10.648937       0.115637       1.130226 0.81561385E+01  0.80930883E+02                                 1.815268                            1.683176      -1.360842       2.230721                    0.993336       3.779086      10.841674       0.473882       1.302585      -0.701679      -0.010853      -0.032842      -0.009337       0.035827       0.003152       0.001644       0.001402      -0.004767      -0.032437      -0.011063       0.001510       0.009553              1.881017       1.631158       0.312310       0.256607       2.456735       0.116123       1.555156          -0.000000
           54              H      10.146184       3.986709       3.809914       0.122736       1.160811 0.84999929E+01  0.84468606E+02                                 1.786408                            1.672719      -1.387984       2.218442                    0.994397       3.640751      10.155295       0.499310       1.234408      -0.717483      -0.006055      -0.033926       0.010365       0.035987      -0.005255      -0.002620       0.000835      -0.011718      -0.014854      -0.007409      -0.003131       0.010540              1.834614       1.567440       0.205469      -0.229903       2.393057      -0.076254       1.543344          -0.000000
           55              H      12.090267       6.873274       1.811584       0.131088       1.018755 0.72818863E+01  0.70257619E+02                                 1.711456                            1.607297      -1.038165       2.397649                    0.997393       3.483790       9.864979       0.477174       1.330391      -0.697774       0.021083       0.012312      -0.025180       0.035073       0.002798      -0.011268      -0.004299      -0.008578       0.006867      -0.013486       0.000484       0.013003              1.772407       1.896422       0.158321      -0.437421       1.618473      -0.102794       1.802325           0.000000
           56              H       9.416484       7.844040       4.634831       0.138387       1.006740 0.70257497E+01  0.67058307E+02                                 1.675744                            1.559818      -1.288637       2.281519                    0.995295       3.496001       9.787050       0.494151       1.298634      -0.703299      -0.018160       0.024105       0.016210       0.034258      -0.001081      -0.001780       0.002114      -0.009190       0.005360      -0.005938       0.000545       0.005393              1.741784       1.651828      -0.293348      -0.406271       1.927104       0.276307       1.646420          -0.000001
           57              H       5.614008       4.845979       8.244765       0.468497       0.348574 0.19602090E+01  0.14321366E+02                                 1.020330                            0.978925      -1.419083       2.409731                    0.998864       2.317764       6.724663       0.457295       1.833275      -0.612611       0.000766       0.009912       0.007114       0.012225       0.000518       0.011055       0.007346       0.008483      -0.005237      -0.013340      -0.001284       0.014623              1.054405       0.907024       0.043157      -0.104186       0.964000      -0.102114       1.292190          -0.000000
           58              H       5.468068       4.827124       6.911075       0.413195       0.401143 0.20383699E+01  0.14868192E+02                                 1.076421                            0.961525      -1.215222       2.477557                    0.999988       2.319098       6.477258       0.493698       1.700865      -0.631359      -0.010782       0.006892      -0.005221       0.013821       0.001648      -0.006389      -0.006099       0.014044       0.002069      -0.010816      -0.001123       0.011939              1.153129       0.932619       0.120003       0.271913       0.995818       0.293771       1.530950           0.000000
           59              C      11.328835      13.168768       1.832905       0.669086      23.594289 0.23071404E+03  0.46822824E+04                                 7.659776                            5.413698      -0.056308       2.052721                    0.999337      21.402663      59.323846       0.633545       0.476371      -1.017412       0.057639      -0.015484      -0.043393       0.073790      -0.009575       0.099432      -0.028052       0.033400       0.053021      -0.089340      -0.028077       0.117417              9.594903       9.988401       0.169540      -5.381767       9.612449       0.566828       9.183860           0.000001
           60              C      10.238568      13.407758       2.856038      -0.012212      40.485989 0.42995727E+03  0.99853037E+04                                10.149109                            6.806997      -0.001894       2.000122                    0.999194      27.063583      74.973711       0.652609       0.404126      -1.082404      -0.036960       0.012504       0.039123       0.055254       0.007415       0.007545       0.006430      -0.020718      -0.024514      -0.014827      -0.004660       0.019486             13.340351      14.350435      -0.705962      -8.783021      12.511990       0.061928      13.158628          -0.000002
           61              C       9.825116       0.219613       3.151891      -0.231821      38.505248 0.47295726E+03  0.11373635E+05                                 9.937821                            7.292609      -0.070975       1.936145                    0.999223      30.942716      90.428760       0.604023       0.421672      -1.059211       0.025151      -0.014661      -0.009566       0.030643       0.006741       0.029414      -0.010779      -0.041171      -0.047136      -0.045767       0.014834       0.030932             11.822513      12.172140      -2.038130      -6.285831      13.069032       1.398243      10.226367          -0.000002
           62              C       8.812238       0.399833       4.067976       0.318658      30.887521 0.33368460E+03  0.73245629E+04                                 8.699540                            6.188010       0.006856       2.031936                    0.998915      24.028393      66.207419       0.648431       0.430325      -1.058126      -0.010082       0.084771       0.027820       0.089787      -0.025302      -0.027113       0.018016      -0.111429      -0.050313      -0.064574      -0.011159       0.075733             10.567572       9.802497      -1.764192      -4.498935      13.830358       0.366507       8.069862          -0.000001
           63              C       8.222185      13.830117       4.729969      -0.240485      37.063163 0.48405070E+03  0.11716281E+05                                 9.687049                            7.382919       0.017369       1.963210                    0.999341      31.139767      91.509949       0.599253       0.422276      -1.058091       0.000067      -0.031154       0.013625       0.034003      -0.010218      -0.005019       0.036520       0.029168       0.022288      -0.044699       0.007555       0.037144             11.148728       9.461995      -0.042951      -3.765428      15.632890      -1.484264       8.351300          -0.000000
           64              C       8.637512      12.530507       4.444850      -0.009173      40.216325 0.43932359E+03  0.10274952E+05                                10.119098                            6.918472      -0.030712       1.988107                    0.999267      27.342523      76.426186       0.640979       0.408571      -1.077661       0.016093       0.044029      -0.023419       0.052402      -0.009170      -0.003124       0.008048       0.019563      -0.028426      -0.015977      -0.003422       0.019399             12.898260      11.697021       1.845557      -6.450650      15.623901      -3.343755      11.373857          -0.000002
           65              C       8.010103      11.355355       5.159191       0.612948      24.186758 0.25346733E+03  0.52523214E+04                                 7.679499                            5.619315      -0.067611       2.028021                    0.999404      22.294234      61.896670       0.632704       0.467171      -1.025134      -0.050658      -0.044824       0.019120       0.070292       0.007440       0.061124       0.058537       0.034174       0.148572      -0.078625      -0.029340       0.107965              9.234948       9.069973       0.729041      -3.393355      11.258722      -2.988726       7.376148           0.000001
           66              C       9.638741      12.336110       3.500239      -0.163784      40.419852 0.48189825E+03  0.11707642E+05                                10.469298                            7.492715      -0.232205       1.881928                    0.999317      31.333438      93.718440       0.577082       0.436872      -1.044082      -0.006228       0.023598       0.000907       0.024423      -0.014441       0.028117       0.021787      -0.004325      -0.029730      -0.045327       0.019320       0.026007             12.848204      13.295777       1.304382      -7.829660      12.613605      -2.154446      12.635229          -0.000001
           67              C      11.446658      12.539307      12.810338       0.652558      23.932490 0.23449072E+03  0.47754987E+04                                 7.703265                            5.438151      -0.026920       2.057558                    0.999263      21.601829      59.865824       0.635924       0.472942      -1.019846       0.038230      -0.015071       0.045636       0.061411      -0.002451      -0.101419       0.030640       0.036701       0.018812      -0.096537      -0.019608       0.116145              9.632029       9.377169      -0.197266       5.345243       9.833388      -0.723958       9.685529           0.000000
           68              C      10.453730      12.901775      11.739563      -0.001859      39.458304 0.41815117E+03  0.96388270E+04                                 9.969259                            6.715334       0.032612       2.017057                    0.999211      26.670112      73.485300       0.657025       0.404421      -1.082761      -0.032006       0.014084      -0.032420       0.047684       0.011422      -0.009033      -0.000239      -0.025623      -0.031771      -0.019740      -0.003096       0.022836             13.033911      13.179471      -0.488778       8.609792      12.185131      -0.249841      13.737130          -0.000002
           69              C       9.774639      11.940299      11.006548      -0.163780      38.960388 0.46306010E+03  0.11108846E+05                                10.114287                            7.281590      -0.201307       1.894613                    0.999212      30.806713      90.772616       0.594604       0.429384      -1.051391      -0.001661       0.034962       0.006145       0.035537      -0.014628      -0.026586      -0.020594      -0.017891      -0.016259      -0.043662       0.017684       0.025977             12.379935      12.526156       1.030727       7.725950      11.748688       1.655173      12.864960          -0.000002
           70              C       8.852807      12.320890      10.040762      -0.054916      40.756547 0.44494027E+03  0.10416310E+05                                10.107236                            6.896669       0.080374       2.017790                    0.999318      27.618375      76.677249       0.652658       0.400874      -1.085199       0.024743       0.060203       0.032226       0.072630      -0.007871       0.022905      -0.000898      -0.002150      -0.025157      -0.026799       0.003268       0.023531             12.960839      11.674464       2.138660       6.791688      15.163645       3.194263      12.044409          -0.000001
           71              C       8.148412      11.275470       9.227461       0.643267      22.516860 0.23367829E+03  0.47308484E+04                                 7.376358                            5.414107       0.181603       2.139067                    0.999777      20.832131      56.619252       0.643160       0.470399      -1.026397      -0.019897      -0.070481      -0.032351       0.080063      -0.024645      -0.063099      -0.066087       0.006723       0.069789      -0.102719       0.013148       0.089571              8.985973       8.294689       0.936224       3.198644      11.259081       3.424980       7.404149           0.000002
           72              C       8.606851      13.669016       9.814461      -0.218652      37.087400 0.47939495E+03  0.11587405E+05                                 9.763593                            7.398127      -0.094102       1.935912                    0.998711      30.864879      90.941479       0.591878       0.428136      -1.053376       0.001226      -0.029505      -0.004348       0.029849      -0.031593      -0.001477      -0.036695       0.018034       0.015507      -0.052744       0.007353       0.045390             11.311331       9.338544       0.983794       3.953098      15.772120       1.765610       8.823329          -0.000001
           73              C       9.268803       0.155056      10.552329       0.327513      30.347483 0.32448221E+03  0.70797278E+04                                 8.626347                            6.122711       0.053898       2.053270                    0.999148      23.789113      65.555711       0.647966       0.433239      -1.055330      -0.000060       0.081508      -0.027498       0.086022      -0.002907       0.027414      -0.010089      -0.051414      -0.104886      -0.052613       0.007246       0.045367             10.435345       8.551523      -0.801591       4.066069      14.682620      -0.375245       8.071891          -0.000001
           74              C      10.203757      -0.235447      11.503851      -0.195202      36.583295 0.45379560E+03  0.10800019E+05                                 9.660756                            7.178108      -0.045223       1.961672                    0.999046      29.915685      86.959363       0.604437       0.425786      -1.056699       0.028610      -0.013155       0.008476       0.032610       0.022412      -0.046855       0.007721      -0.014688       0.009976      -0.057780       0.011126       0.046655             11.389759      10.670876      -1.921603       5.798901      13.184091      -1.802353      10.314309          -0.000002
           75              C       4.634335       8.365748       5.519302       0.669086      23.594287 0.23071401E+03  0.46822819E+04                                 7.659776                            5.413698      -0.056307       2.052721                    0.999337      21.402662      59.323844       0.633545       0.476371      -1.017412       0.057639       0.015484       0.043393       0.073790       0.009575      -0.099432      -0.028052       0.033400       0.053021      -0.089340      -0.028077       0.117417              9.594903       9.988401      -0.169540       5.381767       9.612449       0.566828       9.183860           0.000001
           76              C       3.544068       8.126758       4.496169      -0.012212      40.485990 0.42995728E+03  0.99853039E+04                                10.149110                            6.806997      -0.001894       2.000122                    0.999194      27.063583      74.973715       0.652609       0.404126      -1.082404      -0.036960      -0.012504      -0.039123       0.055254      -0.007415      -0.007545       0.006430      -0.020718      -0.024514      -0.014827      -0.004660       0.019486             13.340352      14.350436       0.705962       8.783022      12.511991       0.061928      13.158630          -0.000002
           77              C       3.130616       6.830903       4.200316      -0.231821      38.505251 0.47295731E+03  0.11373636E+05                                 9.937822                            7.292609      -0.070975       1.936145                    0.999223      30.942718      90.428768       0.604023       0.421672      -1.059211       0.025151       0.014661       0.009566       0.030643      -0.006741      -0.029414      -0.010779      -0.041171      -0.047136      -0.045767       0.014834       0.030932             11.822514      12.172141       2.038130       6.285831      13.069033       1.398243      10.226367          -0.000002
           78              C       2.117738       6.650683       3.284231       0.318658      30.887521 0.33368460E+03  0.73245628E+04                                 8.699541                            6.188010       0.006856       2.031936                    0.998915      24.028393      66.207420       0.648431       0.430325      -1.058126      -0.010082      -0.084771      -0.027820       0.089787       0.025302       0.027113       0.018016      -0.111429      -0.050313      -0.064574      -0.011159       0.075733             10.567573       9.802498       1.764192       4.498936      13.830358       0.366507       8.069862          -0.000001
           79              C       1.527685       7.704399       2.622238      -0.240485      37.063166 0.48405075E+03  0.11716283E+05                                 9.687050                            7.382919       0.017369       1.963210                    0.999341      31.139768      91.509954       0.599253       0.422276      -1.058091       0.000067       0.031154      -0.013626       0.034003       0.010218       0.005019       0.036520       0.029168       0.022288      -0.044699       0.007555       0.037144             11.148729       9.461995       0.042951       3.765428      15.632891      -1.484263       8.351300          -0.000000
           80              C       1.943012       9.004009       2.907357      -0.009173      40.216331 0.43932364E+03  0.10274954E+05                                10.119099                            6.918473      -0.030712       1.988107                    0.999267      27.342525      76.426196       0.640979       0.408571      -1.077661       0.016093      -0.044029       0.023419       0.052402       0.009170       0.003124       0.008048       0.019563      -0.028426      -0.015977      -0.003422       0.019399             12.898262      11.697023      -1.845557       6.450651      15.623903      -3.343756      11.373859          -0.000002
           81              C       1.315603      10.179161       2.193016       0.612948      24.186758 0.25346732E+03  0.52523212E+04                                 7.679499                            5.619315      -0.067611       2.028021                    0.999404      22.294234      61.896673       0.632704       0.467171      -1.025134      -0.050658       0.044824      -0.019120       0.070292      -0.007440      -0.061124       0.058537       0.034174       0.148572      -0.078625      -0.029340       0.107965              9.234948       9.069974      -0.729041       3.393355      11.258723      -2.988726       7.376148           0.000001
           82              C       2.944241       9.198406       3.851968      -0.163784      40.419860 0.48189835E+03  0.11707646E+05                                10.469300                            7.492717      -0.232205       1.881928                    0.999317      31.333442      93.718461       0.577082       0.436872      -1.044082      -0.006228      -0.023598      -0.000907       0.024423       0.014441      -0.028117       0.021787      -0.004325      -0.029730      -0.045327       0.019320       0.026007             12.848207      13.295780      -1.304383       7.829662      12.613608      -2.154446      12.635232          -0.000001
           83              C       4.752158       8.612241       9.246283       0.652558      23.932489 0.23449071E+03  0.47754985E+04                                 7.703264                            5.438150      -0.026920       2.057559                    0.999263      21.601829      59.865823       0.635924       0.472942      -1.019846       0.038230       0.015071      -0.045636       0.061411       0.002451       0.101419       0.030640       0.036701       0.018812      -0.096537      -0.019608       0.116145              9.632028       9.377169       0.197265      -5.345243       9.833387      -0.723958       9.685529           0.000000
           84              C       3.759230       8.249773      10.317058      -0.001859      39.458305 0.41815117E+03  0.96388271E+04                                 9.969260                            6.715334       0.032612       2.017057                    0.999211      26.670112      73.485301       0.657025       0.404421      -1.082761      -0.032006      -0.014084       0.032420       0.047684      -0.011422       0.009033      -0.000239      -0.025623      -0.031771      -0.019740      -0.003096       0.022836             13.033911      13.179471       0.488778      -8.609793      12.185132      -0.249841      13.737131          -0.000002
           85              C       3.080139       9.211249      11.050073      -0.163780      38.960393 0.46306016E+03  0.11108848E+05                                10.114288                            7.281591      -0.201307       1.894613                    0.999212      30.806714      90.772629       0.594604       0.429385      -1.051391      -0.001661      -0.034962      -0.006145       0.035537       0.014628       0.026586      -0.020594      -0.017891      -0.016259      -0.043662       0.017684       0.025977             12.379937      12.526158      -1.030727      -7.725951      11.748691       1.655173      12.864962          -0.000002
           86              C       2.158307       8.830658      12.015859      -0.054916      40.756548 0.44494027E+03  0.10416310E+05                                10.107237                            6.896669       0.080374       2.017790                    0.999318      27.618375      76.677251       0.652658       0.400874      -1.085199       0.024743      -0.060203      -0.032226       0.072630       0.007871      -0.022905      -0.000898      -0.002150      -0.025157      -0.026799       0.003268       0.023531             12.960840      11.674464      -2.138660      -6.791688      15.163646       3.194262      12.044409          -0.000001
           87              C       1.453912       9.876078      12.829160       0.643267      22.516858 0.23367827E+03  0.47308479E+04                                 7.376358                            5.414107       0.181603       2.139067                    0.999777      20.832130      56.619250       0.643160       0.470399      -1.026397      -0.019897       0.070481       0.032351       0.080063       0.024645       0.063099      -0.066087       0.006723       0.069789      -0.102719       0.013148       0.089571              8.985973       8.294689      -0.936224      -3.198644      11.259081       3.424980       7.404149           0.000002
           88              C       1.912351       7.482532      12.242160      -0.218652      37.087401 0.47939497E+03  0.11587406E+05                                 9.763593                            7.398127      -0.094102       1.935912                    0.998711      30.864880      90.941481       0.591878       0.428136      -1.053376       0.001226       0.029505       0.004348       0.029849       0.031593       0.001477      -0.036695       0.018034       0.015507      -0.052744       0.007353       0.045390             11.311331       9.338544      -0.983794      -3.953097      15.772121       1.765610       8.823329          -0.000001
           89              C       2.574303       6.512492      11.504292       0.327513      30.347483 0.32448221E+03  0.70797279E+04                                 8.626347                            6.122712       0.053898       2.053270                    0.999148      23.789113      65.555713       0.647966       0.433239      -1.055330      -0.000060      -0.081508       0.027499       0.086022       0.002907      -0.027414      -0.010089      -0.051414      -0.104886      -0.052613       0.007246       0.045367             10.435345       8.551523       0.801591      -4.066069      14.682621      -0.375245       8.071892          -0.000001
           90              C       3.509257       6.902995      10.552770      -0.195202      36.583293 0.45379556E+03  0.10800018E+05                                 9.660756                            7.178107      -0.045223       1.961672                    0.999046      29.915684      86.959359       0.604437       0.425786      -1.056699       0.028610       0.013155      -0.008476       0.032610      -0.022412       0.046855       0.007721      -0.014688       0.009976      -0.057780       0.011126       0.046655             11.389758      10.670875       1.921603      -5.798901      13.184091      -1.802353      10.314309          -0.000002
           91              C       2.060165       0.932264      12.871509       0.669086      23.594288 0.23071403E+03  0.46822823E+04                                 7.659776                            5.413698      -0.056307       2.052721                    0.999337      21.402663      59.323846       0.633545       0.476371      -1.017412      -0.057639       0.015484       0.043393       0.073790      -0.009575       0.099432      -0.028052       0.033400       0.053021      -0.089340      -0.028077       0.117417              9.594903       9.988401       0.169540      -5.381767       9.612449       0.566828       9.183860           0.000001
           92              C       3.150432       0.693274      11.848376      -0.012212      40.485991 0.42995728E+03  0.99853040E+04                                10.149110                            6.806997      -0.001894       2.000122                    0.999194      27.063583      74.973715       0.652609       0.404126      -1.082404       0.036960      -0.012504      -0.039123       0.055254       0.007415       0.007545       0.006430      -0.020717      -0.024514      -0.014827      -0.004660       0.019486             13.340352      14.350437      -0.705962      -8.783022      12.511991       0.061928      13.158630          -0.000002
           93              C       3.563884      13.881419      11.552523      -0.231820      38.505244 0.47295721E+03  0.11373633E+05                                 9.937820                            7.292608      -0.070975       1.936145                    0.999223      30.942715      90.428754       0.604023       0.421672      -1.059211      -0.025151       0.014661       0.009566       0.030643       0.006741       0.029414      -0.010779      -0.041171      -0.047136      -0.045767       0.014834       0.030932             11.822511      12.172138      -2.038129      -6.285830      13.069031       1.398243      10.226366          -0.000002
           94              C       4.576762      13.701199      10.636438       0.318658      30.887523 0.33368463E+03  0.73245636E+04                                 8.699541                            6.188010       0.006856       2.031936                    0.998915      24.028394      66.207423       0.648431       0.430325      -1.058126       0.010082      -0.084771      -0.027820       0.089787      -0.025302      -0.027113       0.018016      -0.111429      -0.050313      -0.064574      -0.011159       0.075733             10.567573       9.802498      -1.764192      -4.498936      13.830358       0.366507       8.069862          -0.000001
           95              C       5.166815       0.270915       9.974445      -0.240485      37.063168 0.48405079E+03  0.11716284E+05                                 9.687050                            7.382920       0.017369       1.963210                    0.999341      31.139770      91.509962       0.599253       0.422276      -1.058091      -0.000067       0.031154      -0.013625       0.034003      -0.010217      -0.005019       0.036520       0.029168       0.022288      -0.044699       0.007555       0.037144             11.148730       9.461996      -0.042951      -3.765428      15.632892      -1.484263       8.351300          -0.000000
           96              C       4.751488       1.570525      10.259564      -0.009173      40.216329 0.43932361E+03  0.10274953E+05                                10.119099                            6.918473      -0.030712       1.988107                    0.999267      27.342524      76.426194       0.640979       0.408571      -1.077661      -0.016093      -0.044029       0.023419       0.052402      -0.009170      -0.003124       0.008048       0.019563      -0.028426      -0.015977      -0.003422       0.019399             12.898261      11.697023       1.845557      -6.450651      15.623903      -3.343756      11.373859          -0.000002
           97              C       5.378897       2.745677       9.545223       0.612948      24.186758 0.25346732E+03  0.52523213E+04                                 7.679499                            5.619315      -0.067611       2.028021                    0.999404      22.294234      61.896672       0.632704       0.467171      -1.025134       0.050658       0.044824      -0.019120       0.070292       0.007440       0.061124       0.058537       0.034174       0.148572      -0.078625      -0.029340       0.107965              9.234948       9.069974       0.729041      -3.393355      11.258723      -2.988726       7.376148           0.000001
           98              C       3.750259       1.764922      11.204175      -0.163784      40.419865 0.48189841E+03  0.11707648E+05                                10.469301                            7.492717      -0.232205       1.881928                    0.999317      31.333443      93.718471       0.577082       0.436872      -1.044081       0.006228      -0.023598      -0.000907       0.024423      -0.014441       0.028117       0.021787      -0.004325      -0.029731      -0.045327       0.019320       0.026007             12.848209      13.295783       1.304383      -7.829664      12.613609      -2.154447      12.635234          -0.000001
           99              C       1.942342       1.561725       1.894076       0.652558      23.932489 0.23449071E+03  0.47754985E+04                                 7.703264                            5.438150      -0.026920       2.057559                    0.999263      21.601829      59.865823       0.635924       0.472942      -1.019846      -0.038230       0.015071      -0.045636       0.061411      -0.002451      -0.101419       0.030640       0.036701       0.018812      -0.096537      -0.019608       0.116145              9.632028       9.377168      -0.197265       5.345242       9.833387      -0.723957       9.685529           0.000000
          100              C       2.935270       1.199257       2.964851      -0.001859      39.458304 0.41815117E+03  0.96388270E+04                                 9.969259                            6.715334       0.032612       2.017057                    0.999211      26.670112      73.485298       0.657025       0.404421      -1.082761       0.032006      -0.014084       0.032420       0.047684       0.011422      -0.009033      -0.000239      -0.025623      -0.031771      -0.019740      -0.003096       0.022836             13.033910      13.179470      -0.488778       8.609792      12.185131      -0.249841      13.737130          -0.000002
          101              C       3.614361       2.160733       3.697866      -0.163780      38.960390 0.46306013E+03  0.11108847E+05                                10.114287                            7.281590      -0.201307       1.894613                    0.999212      30.806713      90.772621       0.594604       0.429384      -1.051391       0.001661      -0.034962      -0.006145       0.035537      -0.014628      -0.026586      -0.020594      -0.017891      -0.016259      -0.043662       0.017684       0.025977             12.379936      12.526157       1.030727       7.725951      11.748689       1.655173      12.864961          -0.000002
          102              C       4.536193       1.780142       4.663652      -0.054916      40.756540 0.44494019E+03  0.10416308E+05                                10.107235                            6.896669       0.080374       2.017790                    0.999318      27.618372      76.677240       0.652658       0.400874      -1.085199      -0.024743      -0.060203      -0.032226       0.072630      -0.007871       0.022905      -0.000898      -0.002150      -0.025157      -0.026799       0.003268       0.023531             12.960838      11.674463       2.138660       6.791687      15.163643       3.194262      12.044408          -0.000001
          103              C       5.240588       2.825562       5.476953       0.643267      22.516858 0.23367827E+03  0.47308480E+04                                 7.376357                            5.414107       0.181603       2.139067                    0.999777      20.832130      56.619248       0.643160       0.470399      -1.026397       0.019897       0.070481       0.032351       0.080063      -0.024645      -0.063099      -0.066087       0.006723       0.069789      -0.102719       0.013148       0.089571              8.985972       8.294689       0.936224       3.198644      11.259080       3.424980       7.404149           0.000002
          104              C       4.782149       0.432016       4.889953      -0.218652      37.087399 0.47939495E+03  0.11587405E+05                                 9.763592                            7.398127      -0.094102       1.935912                    0.998711      30.864879      90.941478       0.591878       0.428136      -1.053376      -0.001226       0.029505       0.004348       0.029849      -0.031593      -0.001477      -0.036695       0.018034       0.015507      -0.052744       0.007353       0.045390             11.311331       9.338544       0.983794       3.953097      15.772120       1.765610       8.823329          -0.000001
          105              C       4.120197      13.945976       4.152085       0.327513      30.347485 0.32448226E+03  0.70797288E+04                                 8.626347                            6.122712       0.053898       2.053270                    0.999148      23.789114      65.555711       0.647966       0.433239      -1.055330       0.000060      -0.081508       0.027499       0.086022      -0.002907       0.027414      -0.010089      -0.051414      -0.104886      -0.052613       0.007246       0.045367             10.435345       8.551523      -0.801591       4.066069      14.682620      -0.375245       8.071891          -0.000001
          106              C       3.185243      14.336479       3.200563      -0.195202      36.583282 0.45379541E+03  0.10800014E+05                                 9.660753                            7.178106      -0.045223       1.961672                    0.999046      29.915680      86.959337       0.604437       0.425785      -1.056699      -0.028610       0.013155      -0.008476       0.032610       0.022412      -0.046855       0.007721      -0.014688       0.009976      -0.057780       0.011126       0.046655             11.389755      10.670872      -1.921601       5.798899      13.184087      -1.802352      10.314305          -0.000002
          107              C       8.754665       5.735284       9.185112       0.669086      23.594287 0.23071401E+03  0.46822819E+04                                 7.659776                            5.413698      -0.056307       2.052721                    0.999337      21.402662      59.323844       0.633545       0.476371      -1.017412      -0.057639      -0.015484      -0.043393       0.073790       0.009575      -0.099432      -0.028052       0.033400       0.053021      -0.089340      -0.028077       0.117417              9.594903       9.988401      -0.169541       5.381767       9.612449       0.566828       9.183860           0.000001
          108              C       9.844932       5.974274      10.208245      -0.012212      40.485989 0.42995728E+03  0.99853038E+04                                10.149109                            6.806997      -0.001894       2.000122                    0.999194      27.063583      74.973712       0.652609       0.404126      -1.082404       0.036960       0.012504       0.039123       0.055254      -0.007415      -0.007545       0.006430      -0.020718      -0.024514      -0.014827      -0.004660       0.019486             13.340351      14.350436       0.705961       8.783022      12.511990       0.061927      13.158629          -0.000002
          109              C      10.258384       7.270129      10.504098      -0.231820      38.505238 0.47295714E+03  0.11373631E+05                                 9.937819                            7.292607      -0.070975       1.936145                    0.999223      30.942713      90.428741       0.604023       0.421672      -1.059211      -0.025151      -0.014661      -0.009565       0.030643      -0.006741      -0.029414      -0.010779      -0.041171      -0.047136      -0.045767       0.014834       0.030932             11.822509      12.172136       2.038129       6.285829      13.069028       1.398242      10.226364          -0.000002
          110              C      11.271262       7.450349      11.420183       0.318658      30.887519 0.33368459E+03  0.73245623E+04                                 8.699540                            6.188009       0.006856       2.031936                    0.998915      24.028392      66.207414       0.648431       0.430325      -1.058126       0.010082       0.084771       0.027820       0.089787       0.025302       0.027113       0.018016      -0.111429      -0.050313      -0.064574      -0.011160       0.075733             10.567572       9.802497       1.764191       4.498935      13.830356       0.366507       8.069862          -0.000001
          111              C      11.861315       6.396633      12.082176      -0.240485      37.063165 0.48405075E+03  0.11716282E+05                                 9.687049                            7.382919       0.017369       1.963210                    0.999341      31.139768      91.509952       0.599254       0.422276      -1.058091      -0.000067      -0.031154       0.013625       0.034003       0.010218       0.005019       0.036520       0.029168       0.022288      -0.044699       0.007555       0.037144             11.148728       9.461995       0.042951       3.765428      15.632890      -1.484263       8.351299          -0.000000
          112              C      11.445988       5.097023      11.797057      -0.009173      40.216328 0.43932362E+03  0.10274953E+05                                10.119098                            6.918473      -0.030712       1.988107                    0.999267      27.342524      76.426192       0.640979       0.408571      -1.077661      -0.016093       0.044029      -0.023419       0.052402       0.009170       0.003124       0.008048       0.019563      -0.028426      -0.015977      -0.003422       0.019399             12.898261      11.697022      -1.845556       6.450651      15.623902      -3.343755      11.373858          -0.000002
          113              C      12.073397       3.921871      12.511398       0.612948      24.186756 0.25346730E+03  0.52523208E+04                                 7.679498                            5.619315      -0.067610       2.028021                    0.999404      22.294233      61.896668       0.632704       0.467171      -1.025134       0.050658      -0.044824       0.019120       0.070292      -0.007440      -0.061124       0.058537       0.034174       0.148572      -0.078625      -0.029340       0.107965              9.234948       9.069973      -0.729041       3.393355      11.258722      -2.988726       7.376148           0.000001
          114              C      10.444759       4.902626      10.852446      -0.163784      40.419861 0.48189835E+03  0.11707646E+05                                10.469301                            7.492717      -0.232205       1.881928                    0.999317      31.333441      93.718461       0.577082       0.436872      -1.044081       0.006228       0.023598       0.000907       0.024423       0.014441      -0.028117       0.021787      -0.004325      -0.029730      -0.045327       0.019320       0.026007             12.848208      13.295782      -1.304383       7.829663      12.613608      -2.154446      12.635233          -0.000001
          115              C       8.636842       5.488791       5.458131       0.652558      23.932489 0.23449070E+03  0.47754984E+04                                 7.703264                            5.438151      -0.026920       2.057558                    0.999263      21.601829      59.865825       0.635924       0.472942      -1.019846      -0.038230      -0.015071       0.045636       0.061411       0.002451       0.101419       0.030640       0.036701       0.018812      -0.096537      -0.019608       0.116145              9.632029       9.377169       0.197265      -5.345243       9.833387      -0.723957       9.685530           0.000000
          116              C       9.629770       5.851259       4.387356      -0.001859      39.458307 0.41815120E+03  0.96388279E+04                                 9.969260                            6.715335       0.032612       2.017057                    0.999211      26.670113      73.485305       0.657025       0.404421      -1.082761       0.032006       0.014084      -0.032420       0.047684      -0.011422       0.009033      -0.000239      -0.025623      -0.031771      -0.019740      -0.003096       0.022836             13.033912      13.179472       0.488778      -8.609794      12.185132      -0.249841      13.737132          -0.000002
          117              C      10.308861       4.889783       3.654341      -0.163780      38.960397 0.46306021E+03  0.11108850E+05                                10.114290                            7.281592      -0.201307       1.894613                    0.999212      30.806715      90.772638       0.594604       0.429385      -1.051391       0.001661       0.034962       0.006145       0.035537       0.014628       0.026586      -0.020594      -0.017891      -0.016259      -0.043662       0.017684       0.025977             12.379939      12.526161      -1.030728      -7.725953      11.748692       1.655174      12.864964          -0.000002
          118              C      11.230693       5.270374       2.688555      -0.054916      40.756547 0.44494025E+03  0.10416310E+05                                10.107237                            6.896670       0.080374       2.017790                    0.999318      27.618374      76.677252       0.652658       0.400874      -1.085199      -0.024743       0.060203       0.032226       0.072630       0.007871      -0.022905      -0.000898      -0.002150      -0.025157      -0.026799       0.003268       0.023531             12.960841      11.674465      -2.138660      -6.791689      15.163646       3.194263      12.044410          -0.000001
          119              C      11.935088       4.224954       1.875254       0.643267      22.516858 0.23367826E+03  0.47308478E+04                                 7.376358                            5.414107       0.181603       2.139067                    0.999777      20.832130      56.619249       0.643160       0.470399      -1.026397       0.019897      -0.070481      -0.032351       0.080063       0.024645       0.063099      -0.066087       0.006723       0.069789      -0.102719       0.013148       0.089571              8.985973       8.294689      -0.936224      -3.198644      11.259080       3.424980       7.404149           0.000002
          120              C      11.476649       6.618500       2.462254      -0.218652      37.087403 0.47939500E+03  0.11587407E+05                                 9.763593                            7.398128      -0.094102       1.935912                    0.998711      30.864881      90.941486       0.591878       0.428136      -1.053376      -0.001226      -0.029505      -0.004348       0.029849       0.031593       0.001477      -0.036695       0.018034       0.015507      -0.052744       0.007353       0.045390             11.311331       9.338544      -0.983794      -3.953098      15.772120       1.765610       8.823329          -0.000001
          121              C      10.814697       7.588540       3.200122       0.327513      30.347486 0.32448225E+03  0.70797289E+04                                 8.626348                            6.122712       0.053898       2.053270                    0.999148      23.789114      65.555714       0.647966       0.433239      -1.055330       0.000060       0.081508      -0.027499       0.086022       0.002907      -0.027414      -0.010089      -0.051414      -0.104886      -0.052613       0.007246       0.045367             10.435345       8.551523       0.801592      -4.066069      14.682621      -0.375245       8.071892          -0.000001
          122              C       9.879743       7.198037       4.151644      -0.195202      36.583287 0.45379549E+03  0.10800016E+05                                 9.660755                            7.178106      -0.045223       1.961672                    0.999046      29.915682      86.959348       0.604437       0.425786      -1.056699      -0.028610      -0.013155       0.008476       0.032610      -0.022412       0.046854       0.007721      -0.014688       0.009976      -0.057780       0.011126       0.046655             11.389756      10.670873       1.921602      -5.798900      13.184088      -1.802352      10.314307          -0.000002
          123              N       8.352460       1.768871       4.323392      -0.732710      36.105680 0.52985720E+03  0.12882052E+05                                 9.073419                            7.321718       0.105933       2.024674                    0.997621      31.561386      87.599390       0.664020       0.379401      -1.106719       0.024411      -0.089721      -0.002770       0.093023      -0.124365      -0.080728      -0.061766      -0.160574       0.148290      -0.211513       0.082861       0.128651             10.477065       8.728816      -3.752594      -2.364319      15.127033       2.322492       7.575345          -0.000002
          124              N       9.056052       1.524633      10.297648      -0.690713      36.051592 0.50022866E+03  0.12009196E+05                                 9.018102                            7.084180      -0.036735       1.986666                    0.997147      31.125941      86.343883       0.678139       0.376220      -1.107094      -0.000091      -0.076611       0.037387       0.085247      -0.034840       0.108829       0.056664      -0.106016      -0.447291      -0.214867       0.073895       0.140972             10.396592       8.675371      -1.567794       2.141388      16.237575      -1.273643       6.276829          -0.000003
          125              N       1.657960       5.281645       3.028815      -0.732710      36.105685 0.52985727E+03  0.12882054E+05                                 9.073420                            7.321719       0.105933       2.024674                    0.997621      31.561388      87.599393       0.664020       0.379401      -1.106719       0.024411       0.089721       0.002770       0.093023       0.124365       0.080728      -0.061766      -0.160574       0.148290      -0.211513       0.082861       0.128651             10.477065       8.728816       3.752594       2.364319      15.127034       2.322492       7.575345          -0.000002
          126              N       2.361552       5.142915      11.758973      -0.690713      36.051593 0.50022869E+03  0.12009197E+05                                 9.018102                            7.084180      -0.036735       1.986666                    0.997147      31.125942      86.343886       0.678139       0.376220      -1.107094      -0.000091       0.076611      -0.037387       0.085247       0.034840      -0.108829       0.056664      -0.106016      -0.447291      -0.214867       0.073895       0.140972             10.396592       8.675371       1.567794      -2.141388      16.237575      -1.273643       6.276829          -0.000003
          127              N       5.036540      12.332161      10.381022      -0.732710      36.105682 0.52985722E+03  0.12882052E+05                                 9.073419                            7.321718       0.105933       2.024674                    0.997621      31.561386      87.599386       0.664020       0.379401      -1.106719      -0.024411       0.089721       0.002770       0.093023      -0.124365      -0.080728      -0.061766      -0.160574       0.148290      -0.211513       0.082861       0.128651             10.477065       8.728816      -3.752594      -2.364319      15.127034       2.322492       7.575345          -0.000002
          128              N       4.332948      12.576399       4.406766      -0.690713      36.051566 0.50022821E+03  0.12009182E+05                                 9.018097                            7.084177      -0.036735       1.986666                    0.997147      31.125940      86.343875       0.678139       0.376220      -1.107094       0.000091       0.076611      -0.037387       0.085247      -0.034840       0.108829       0.056664      -0.106016      -0.447291      -0.214867       0.073895       0.140972             10.396586       8.675366      -1.567793       2.141387      16.237566      -1.273642       6.276827          -0.000003
          129              N      11.731040       8.819387      11.675599      -0.732710      36.105679 0.52985718E+03  0.12882051E+05                                 9.073418                            7.321718       0.105933       2.024674                    0.997621      31.561386      87.599382       0.664021       0.379401      -1.106719      -0.024411      -0.089721      -0.002770       0.093023       0.124365       0.080728      -0.061766      -0.160574       0.148290      -0.211513       0.082861       0.128651             10.477063       8.728815       3.752593       2.364319      15.127031       2.322492       7.575344          -0.000002
          130              N      11.027448       8.958117       2.945441      -0.690713      36.051566 0.50022822E+03  0.12009183E+05                                 9.018097                            7.084176      -0.036735       1.986666                    0.997147      31.125941      86.343874       0.678140       0.376220      -1.107094       0.000091      -0.076611       0.037387       0.085247       0.034840      -0.108829       0.056664      -0.106016      -0.447291      -0.214867       0.073895       0.140972             10.396585       8.675366       1.567793      -2.141387      16.237564      -1.273642       6.276826          -0.000003
          131              O      11.487360      11.989146       1.456472      -0.672572      39.411971 0.56936129E+03  0.13863711E+05                                 9.196590                            7.327857       0.477209       2.189957                    0.996667      28.600279      75.286847       0.711242       0.353669      -1.144997      -0.043375       0.045090       0.070987       0.094624      -0.017525       0.072596       0.000793      -0.045623       0.008966      -0.086358       0.020557       0.065801             10.805048       8.936566      -3.550805      -3.721972      13.695545       3.591526       9.783034           0.000000
          132              O      11.974452      14.168939       1.452796      -0.678854      42.360983 0.59078450E+03  0.14500292E+05                                 9.632427                            7.460917       0.490477       2.191768                    0.997122      28.694663      75.521013       0.706272       0.353335      -1.146730      -0.044933      -0.031353       0.059039       0.080545       0.020820       0.067454      -0.043100       0.009601      -0.043880      -0.092896       0.022945       0.069951             11.653859      12.594365       4.895039      -5.341495      12.091032      -3.312959      10.276180          -0.000001
          133              O       0.711358      12.504238       0.164689      -0.930641      39.182215 0.71813853E+03  0.18789837E+05                                 9.564758                            8.548354      -0.703555       1.786384                    0.996198      32.067247      91.554626       0.613484       0.381582      -1.107997      -0.018670       0.080050       0.022757       0.085290       0.001836      -0.040951       0.018342       0.092095       0.201416      -0.082428      -0.008000       0.090428             10.699350       8.737710      -1.287899      -0.550813      12.055288       0.328524      11.305053           0.000001
          134              O       8.624926      10.267643       5.141104      -0.587456      30.434070 0.44119453E+03  0.10039479E+05                                 7.535784                            6.341989       1.137012       2.424439                    0.999114      26.748539      67.192670       0.787359       0.341863      -1.159342      -0.015032       0.017358      -0.033663       0.040748      -0.043847       0.030378       0.019546      -0.066283       0.029438      -0.075078       0.024481       0.050596              8.317345       6.681752      -2.344049      -1.218693      12.189746      -1.030046       6.080537          -0.000002
          135              O       6.909795      11.570493       5.735604      -0.697494      41.716072 0.62380669E+03  0.15480106E+05                                 9.453235                            7.607539       0.542468       2.202191                    0.996849      28.933722      75.922644       0.709435       0.347912      -1.154169       0.042075       0.028671      -0.085464       0.099481      -0.006010       0.008764       0.052161       0.119201       0.034724      -0.092321       0.036462       0.055859             11.081175      13.790537       1.283370      -4.751994       8.610826      -2.709453      10.842162          -0.000000
          136              O      11.557786      11.327949      13.146334      -0.677636      37.805953 0.56072993E+03  0.13584001E+05                                 8.862555                            7.222899       0.599597       2.218585                    0.998341      28.775713      75.238490       0.724655       0.348900      -1.150370      -0.053173       0.028644      -0.071602       0.093673      -0.025083      -0.076723      -0.017162      -0.078353      -0.038021      -0.106146       0.049179       0.056967             10.214018       7.692227      -2.775601       2.794523      13.903179      -2.602740       9.046648          -0.000000
          137              O      12.094819      13.480425      13.296172      -0.670587      44.825738 0.61270989E+03  0.15192764E+05                                10.079686                            7.638246       0.340488       2.142704                    0.997108      28.805185      76.474248       0.691768       0.357078      -1.142455      -0.056509      -0.019019      -0.062745       0.086556       0.020020      -0.070567       0.034662       0.020522      -0.051824      -0.089890       0.015776       0.074114             12.441526      13.091906       4.951467       6.372587      12.051755       4.164968      12.180917          -0.000001
          138              O       8.645010      10.146413       9.189671      -0.419341      22.636288 0.28225349E+03  0.58142626E+04                                 6.432580                            5.175303       0.507981       2.313088                    0.996619      22.910473      56.972301       0.835579       0.355847      -1.133932       0.017661       0.038013       0.045755       0.062052       0.006999      -0.030985       0.019346      -0.088122      -0.011199      -0.061721       0.008996       0.052725              7.290725       5.333957      -0.293479       1.425501      10.647574       2.432175       5.890643          -0.000002
          139              O       7.077158      11.627149       8.637667      -0.603960      35.733460 0.54748121E+03  0.13127207E+05                                 8.520865                            7.134088       0.542426       2.238124                    0.997351      27.070995      69.431904       0.732764       0.348609      -1.155587       0.002858       0.078254       0.045557       0.090594      -0.032436      -0.020308      -0.068852       0.148759       0.011652      -0.123368       0.043406       0.079961              9.785750      11.915163       0.400800       3.556096       7.625056       1.939594       9.817031           0.000000
          140              O       4.792860       9.545370       5.895735      -0.672572      39.411974 0.56936133E+03  0.13863712E+05                                 9.196590                            7.327857       0.477209       2.189957                    0.996667      28.600278      75.286847       0.711242       0.353669      -1.144997      -0.043375      -0.045090      -0.070987       0.094624       0.017525      -0.072596       0.000793      -0.045623       0.008966      -0.086358       0.020557       0.065801             10.805049       8.936567       3.550805       3.721973      13.695546       3.591527       9.783035           0.000000
          141              O       5.279952       7.365577       5.899411      -0.678854      42.360984 0.59078450E+03  0.14500292E+05                                 9.632427                            7.460917       0.490477       2.191768                    0.997122      28.694662      75.521012       0.706272       0.353335      -1.146730      -0.044933       0.031353      -0.059039       0.080545      -0.020820      -0.067454      -0.043100       0.009601      -0.043880      -0.092896       0.022945       0.069951             11.653860      12.594366      -4.895039       5.341495      12.091032      -3.312959      10.276181          -0.000001
          142              O       7.405858       9.030278       7.187518      -0.930641      39.182216 0.71813859E+03  0.18789839E+05                                 9.564758                            8.548355      -0.703555       1.786384                    0.996198      32.067247      91.554628       0.613484       0.381582      -1.107997      -0.018670      -0.080050      -0.022757       0.085290      -0.001836       0.040951       0.018342       0.092095       0.201416      -0.082428      -0.008000       0.090428             10.699351       8.737711       1.287899       0.550813      12.055289       0.328525      11.305054           0.000001
          143              O       1.930426      11.266873       2.211103      -0.587456      30.434078 0.44119468E+03  0.10039483E+05                                 7.535786                            6.341991       1.137012       2.424439                    0.999114      26.748540      67.192679       0.787359       0.341863      -1.159342      -0.015031      -0.017358       0.033663       0.040748       0.043847      -0.030378       0.019546      -0.066283       0.029438      -0.075078       0.024481       0.050596              8.317348       6.681753       2.344049       1.218693      12.189750      -1.030047       6.080539          -0.000002
          144              O       0.215295       9.964023       1.616603      -0.697494      41.716075 0.62380673E+03  0.15480108E+05                                 9.453236                            7.607540       0.542468       2.202191                    0.996849      28.933722      75.922647       0.709435       0.347912      -1.154169       0.042075      -0.028671       0.085464       0.099481       0.006010      -0.008764       0.052161       0.119201       0.034724      -0.092321       0.036462       0.055859             11.081176      13.790539      -1.283371       4.751995       8.610827      -2.709453      10.842163          -0.000000
          145              O       4.863286       9.823599       8.910287      -0.677636      37.805961 0.56073006E+03  0.13584005E+05                                 8.862557                            7.222900       0.599597       2.218585                    0.998341      28.775714      75.238497       0.724655       0.348900      -1.150370      -0.053173      -0.028644       0.071602       0.093673       0.025083       0.076723      -0.017162      -0.078353      -0.038021      -0.106146       0.049179       0.056967             10.214020       7.692229       2.775602      -2.794524      13.903181      -2.602741       9.046650          -0.000000
          146              O       5.400319       7.671123       8.760449      -0.670587      44.825740 0.61270993E+03  0.15192766E+05                                10.079687                            7.638246       0.340488       2.142704                    0.997108      28.805186      76.474251       0.691768       0.357078      -1.142455      -0.056509       0.019019       0.062745       0.086556      -0.020020       0.070567       0.034662       0.020522      -0.051824      -0.089890       0.015776       0.074114             12.441527      13.091906      -4.951468      -6.372587      12.051756       4.164969      12.180918          -0.000001
          147              O       1.950510      11.005135      12.866950      -0.419341      22.636289 0.28225350E+03  0.58142628E+04                                 6.432581                            5.175303       0.507981       2.313088                    0.996619      22.910473      56.972302       0.835578       0.355847      -1.133932       0.017661      -0.038013      -0.045755       0.062052      -0.006999       0.030985       0.019346      -0.088122      -0.011199      -0.061721       0.008996       0.052725              7.290725       5.333957       0.293479      -1.425502      10.647575       2.432175       5.890644          -0.000002
          148              O       0.382658       9.524399      13.418954      -0.603960      35.733461 0.54748124E+03  0.13127208E+05                                 8.520865                            7.134088       0.542426       2.238124                    0.997351      27.070996      69.431906       0.732764       0.348609      -1.155587       0.002859      -0.078254      -0.045557       0.090594       0.032436       0.020308      -0.068852       0.148759       0.011652      -0.123368       0.043406       0.079961              9.785750      11.915163      -0.400800      -3.556096       7.625056       1.939593       9.817031           0.000000
          149              O       1.901640       2.111886      13.247942      -0.672572      39.411978 0.56936140E+03  0.13863714E+05                                 9.196591                            7.327858       0.477209       2.189957                    0.996667      28.600279      75.286852       0.711242       0.353669      -1.144997       0.043375      -0.045090      -0.070987       0.094624      -0.017525       0.072596       0.000793      -0.045623       0.008966      -0.086358       0.020557       0.065801             10.805051       8.936568      -3.550806      -3.721974      13.695547       3.591527       9.783036           0.000000
          150              O       1.414548      -0.067907      13.251618      -0.678854      42.360984 0.59078450E+03  0.14500292E+05                                 9.632427                            7.460917       0.490477       2.191768                    0.997122      28.694663      75.521013       0.706272       0.353335      -1.146730       0.044933       0.031353      -0.059039       0.080545       0.020820       0.067454      -0.043100       0.009601      -0.043880      -0.092896       0.022945       0.069951             11.653859      12.594366       4.895039      -5.341495      12.091032      -3.312959      10.276180          -0.000001
          151              O      12.677642       1.596794      14.539725      -0.930641      39.182213 0.71813849E+03  0.18789836E+05                                 9.564757                            8.548354      -0.703555       1.786384                    0.996198      32.067246      91.554623       0.613484       0.381582      -1.107997       0.018670      -0.080050      -0.022757       0.085290       0.001836      -0.040951       0.018342       0.092095       0.201416      -0.082428      -0.008000       0.090428             10.699350       8.737710      -1.287899      -0.550813      12.055287       0.328524      11.305053           0.000001
          152              O       4.764074       3.833389       9.563310      -0.587456      30.434075 0.44119462E+03  0.10039482E+05                                 7.535786                            6.341990       1.137012       2.424439                    0.999114      26.748539      67.192674       0.787359       0.341863      -1.159342       0.015031      -0.017358       0.033663       0.040748      -0.043847       0.030378       0.019546      -0.066283       0.029438      -0.075078       0.024481       0.050596              8.317347       6.681753      -2.344049      -1.218693      12.189749      -1.030047       6.080538          -0.000002
          153              O       6.479205       2.530539       8.968810      -0.697494      41.716075 0.62380673E+03  0.15480108E+05                                 9.453236                            7.607540       0.542468       2.202191                    0.996849      28.933722      75.922647       0.709435       0.347912      -1.154169      -0.042075      -0.028671       0.085464       0.099481      -0.006009       0.008764       0.052161       0.119201       0.034724      -0.092321       0.036462       0.055859             11.081176      13.790539       1.283370      -4.751994       8.610827      -2.709454      10.842163          -0.000000
          154              O       1.831214       2.773083       1.558080      -0.677636      37.805959 0.56073004E+03  0.13584004E+05                                 8.862557                            7.222900       0.599597       2.218585                    0.998341      28.775713      75.238495       0.724655       0.348900      -1.150370       0.053173      -0.028644       0.071602       0.093673      -0.025083      -0.076723      -0.017162      -0.078353      -0.038021      -0.106146       0.049179       0.056967             10.214020       7.692229      -2.775602       2.794524      13.903181      -2.602741       9.046650          -0.000000
          155              O       1.294181       0.620607       1.408242      -0.670587      44.825741 0.61270994E+03  0.15192766E+05                                10.079687                            7.638246       0.340488       2.142704                    0.997108      28.805186      76.474253       0.691768       0.357078      -1.142455       0.056509       0.019019       0.062745       0.086556       0.020020      -0.070567       0.034662       0.020522      -0.051824      -0.089890       0.015776       0.074114             12.441527      13.091907       4.951468       6.372587      12.051757       4.164969      12.180918          -0.000001
          156              O       4.743990       3.954619       5.514743      -0.419341      22.636286 0.28225347E+03  0.58142620E+04                                 6.432580                            5.175302       0.507981       2.313088                    0.996619      22.910472      56.972297       0.835579       0.355847      -1.133932      -0.017661      -0.038013      -0.045755       0.062052       0.006999      -0.030985       0.019346      -0.088122      -0.011199      -0.061721       0.008996       0.052725              7.290724       5.333957      -0.293479       1.425501      10.647573       2.432175       5.890643          -0.000002
          157              O       6.311842       2.473883       6.066747      -0.603960      35.733459 0.54748120E+03  0.13127207E+05                                 8.520865                            7.134088       0.542426       2.238124                    0.997351      27.070995      69.431903       0.732764       0.348609      -1.155587      -0.002858      -0.078254      -0.045557       0.090594      -0.032436      -0.020308      -0.068852       0.148759       0.011652      -0.123368       0.043406       0.079961              9.785749      11.915163       0.400800       3.556096       7.625055       1.939593       9.817031           0.000000
          158              O       8.596140       4.555662       8.808679      -0.672572      39.411976 0.56936137E+03  0.13863713E+05                                 9.196591                            7.327857       0.477209       2.189957                    0.996667      28.600279      75.286850       0.711242       0.353669      -1.144997       0.043375       0.045090       0.070987       0.094624       0.017525      -0.072596       0.000793      -0.045623       0.008966      -0.086358       0.020557       0.065801             10.805050       8.936567       3.550805       3.721973      13.695546       3.591527       9.783035           0.000000
          159              O       8.109048       6.735455       8.805003      -0.678854      42.360983 0.59078449E+03  0.14500292E+05                                 9.632427                            7.460917       0.490477       2.191768                    0.997122      28.694663      75.521013       0.706272       0.353335      -1.146730       0.044933      -0.031353       0.059039       0.080545      -0.020820      -0.067454      -0.043100       0.009601      -0.043880      -0.092896       0.022945       0.069951             11.653859      12.594365      -4.895039       5.341495      12.091032      -3.312959      10.276180          -0.000001
          160              O       5.983142       5.070754       7.516896      -0.930641      39.182216 0.71813858E+03  0.18789839E+05                                 9.564758                            8.548354      -0.703555       1.786384                    0.996198      32.067247      91.554626       0.613484       0.381582      -1.107997       0.018670       0.080050       0.022757       0.085290      -0.001836       0.040951       0.018342       0.092095       0.201416      -0.082428      -0.008000       0.090428             10.699351       8.737710       1.287899       0.550813      12.055288       0.328524      11.305054           0.000001
          161              O      11.458574       2.834159      12.493311      -0.587456      30.434076 0.44119465E+03  0.10039482E+05                                 7.535786                            6.341990       1.137012       2.424439                    0.999114      26.748539      67.192675       0.787359       0.341863      -1.159342       0.015032       0.017358      -0.033663       0.040748       0.043847      -0.030378       0.019546      -0.066283       0.029438      -0.075078       0.024481       0.050596              8.317347       6.681753       2.344049       1.218693      12.189749      -1.030047       6.080539          -0.000002
          162              O      13.173705       4.137009      13.087811      -0.697494      41.716074 0.62380671E+03  0.15480107E+05                                 9.453235                            7.607539       0.542468       2.202191                    0.996849      28.933722      75.922645       0.709435       0.347912      -1.154169      -0.042075       0.028671      -0.085464       0.099481       0.006010      -0.008764       0.052161       0.119201       0.034724      -0.092321       0.036462       0.055859             11.081176      13.790538      -1.283370       4.751994       8.610827      -2.709453      10.842162          -0.000000
          163              O       8.525714       4.277433       5.794127      -0.677636      37.805963 0.56073010E+03  0.13584006E+05                                 8.862557                            7.222900       0.599597       2.218585                    0.998341      28.775714      75.238499       0.724655       0.348900      -1.150370       0.053173       0.028644      -0.071602       0.093673       0.025083       0.076723      -0.017162      -0.078353      -0.038021      -0.106146       0.049179       0.056967             10.214021       7.692229       2.775602      -2.794524      13.903182      -2.602741       9.046651          -0.000000
          164              O       7.988681       6.429909       5.943965      -0.670587      44.825742 0.61270995E+03  0.15192766E+05                                10.079687                            7.638246       0.340488       2.142704                    0.997108      28.805186      76.474253       0.691768       0.357078      -1.142455       0.056509      -0.019019      -0.062745       0.086556      -0.020020       0.070567       0.034662       0.020522      -0.051824      -0.089890       0.015776       0.074114             12.441528      13.091907      -4.951468      -6.372588      12.051757       4.164969      12.180919          -0.000001
          165              O      11.438490       3.095897       1.837464      -0.419341      22.636291 0.28225353E+03  0.58142638E+04                                 6.432581                            5.175304       0.507981       2.313088                    0.996619      22.910473      56.972305       0.835578       0.355847      -1.133932      -0.017661       0.038013       0.045755       0.062052      -0.006999       0.030985       0.019346      -0.088122      -0.011199      -0.061721       0.008996       0.052725              7.290726       5.333958       0.293479      -1.425502      10.647576       2.432176       5.890645          -0.000002
          166              O      13.006342       4.576633       1.285460      -0.603960      35.733460 0.54748121E+03  0.13127207E+05                                 8.520865                            7.134088       0.542426       2.238124                    0.997351      27.070996      69.431904       0.732764       0.348609      -1.155587      -0.002859       0.078254       0.045557       0.090594       0.032436       0.020308      -0.068852       0.148759       0.011652      -0.123368       0.043406       0.079961              9.785750      11.915163      -0.400800      -3.556096       7.625055       1.939593       9.817031           0.000000

******************************************************
Auxiliary information for the entire system
The total spin magnetic moment of the unit cell is   -0.000082
The total net atomic charge of the unit cell is   0.000005
Accuracy of reproducing the electrostatic potential in the unit cell:
  The inner radius (bohr) =    5.0000
  The outer radius (bohr) =   12.0000
  Valid grid points have density less than (e/(bohr^3)) =    0.0001
  The number of valid grid points were=       184688
  The rms potential error without charges in kcal/mol is=      3.75102
  The rms potential error with partial charges in kcal/mol is=      1.10819
  The RRMSE value at monopole order=      0.29544
  The rms potential error with partial charges and cloud penetration in kcal/mol is=      1.10362
  The RRMSE value at monopole order with cloud penetration is=      0.29422
  The rms potential error with partial charges and atomic dipoles in kcal/mol is=      0.68606
  The RRMSE value at dipole order=      0.18290
  The rms potential error with partial charges, atomic dipoles and cloud penetration in kcal/mol is=      0.68010
  The RRMSE value at dipole order with cloud penetration=      0.18131

******************************************************
The electron densities and ab initio electrostatic potential were computed in VASP using the PBE functional and
projector augmented wave method. See the main text of the journal article for a description of computational details.
The atomic charges, dipoles, and quadrupoles were computed with the DDEC6 method as described in
(a) T. A. Manz and N. Gabaldon Limas, RSC Adv. 6 (2016) 47771-47801 DOI: 10.1039/c6ra04656h
(b) N. Gabaldon Limas and T. A. Manz, RSC Adv. 8 (2018) 2678-2707 DOI: 10.1039/c7ra11829e.
For each atom in the material, the electron cloud parameters were fit to the spherically averaged atom-in-material
electron density using radial positions for which this density was between 10^-4 and 10^-2 electrons per cubic bohr.
The polarizabilities, dispersion coefficients, and quantum Drude oscillator (QDO) parameters were fit using the MCLF method.
The magnetic structure of the system was optimized in VASP from the default ferromagnetic initial guess using spin polarization.
The atomic spin moments (ASMs) were computed on this optimized magnetic structure using the DDEC6 partition as inputs
to the method of T. A. Manz and D. S. Sholl, J. Chem. Theory Comput. 7 (2011) 4146-4164 DOI: 10.1021/ct200539n.
The RMSE and RRMSE were computed using a uniform grid with Ewald summation.
