# Supplementary material for: A collection of forcefield precursors for metal–organic frameworks
Source: RSC Adv. 2019 Nov 13;9(63):36492–507. doi: 10.1039/c9ra07327b (PMC9075174; doi:10.1039/c9ra07327b)
Supplement: RA-009-C9RA07327B-s5970 [file RA-009-C9RA07327B-s5970.xyz]

  108
jmolscript: load "" {1 1 1} spacegroup "x,y,z" unitcell [{      7.819900     0.000000     0.000000 }, {      0.000000    10.497100     0.000000 }, {      0.000000     0.000000    19.081000 }]
Cu     1.950752     4.309479     2.335514     0.748004
Cu     1.959198     6.187621    11.876014     0.747207
Cu     5.869148     9.558029     7.204986     0.747908
Cu     5.860702     0.939071    16.745486     0.747155
H      6.668029     5.375565     1.280335     0.116809
H      2.116065     5.576060     6.512345     0.132673
H      0.242417     8.315803     8.790617     0.102398
H      4.838172     4.068676     1.791706     0.085196
H      2.474998     7.222005     1.784074     0.099401
H      7.250611     8.144700     4.938163     0.106349
H      6.409972     7.679678     1.064720     0.115769
H      4.255590     8.587678     1.205919     0.133245
H      5.061821     5.121535    10.820835     0.116814
H      1.793885     4.921040    16.052845     0.132745
H      3.667533     2.181297    18.331117     0.102501
H      6.891678     6.428424    11.332206     0.085192
H      1.434952     3.275095    11.324574     0.099410
H      4.479239     2.352400    14.478663     0.106391
H      5.319878     2.817422    10.605220     0.115791
H      7.474260     1.909422    10.746419     0.133274
H      1.151871     0.127015     8.260165     0.116803
H      5.703835     0.327510     3.028155     0.132676
H      7.577483     3.067253     0.749883     0.102393
H      2.981728     9.317226     7.748794     0.085177
H      5.344902     1.973455     7.756427     0.099393
H      0.569289     2.896150     4.602337     0.106361
H      1.409928     2.431128     8.475780     0.115757
H      3.564310     3.339128     8.334581     0.133236
H      2.758079    10.370085    17.800665     0.116804
H      6.026015    10.169590    12.568655     0.132727
H      4.152367     7.429847    10.290383     0.102502
H      0.928222     1.179874    17.289294     0.085180
H      6.384948     8.523645    17.296927     0.099393
H      3.340661     7.600950    14.142837     0.106367
H      2.500022     8.065972    18.016280     0.115770
H      0.345640     7.157972    17.875081     0.133247
C      1.966705     6.371740     9.095722     0.573366
C      1.001729     6.195388     4.118825     0.569867
C      1.289502     6.861954     7.842291    -0.053209
C      5.813314     5.776554     1.387189    -0.106466
C      1.499857     6.293011     6.605651    -0.066817
C      0.814834     6.764331     5.499144    -0.046701
C      0.375355     7.907465     7.942275     0.065214
C      4.720874     5.006067     1.692485     0.059843
C      3.338315     6.838861     1.681036     0.079381
C      7.724497     7.811942     5.691481     0.067530
C      5.660826     7.123332     1.240265    -0.003923
C      4.397130     7.659734     1.352843    -0.126370
C      1.943245     4.125360    18.636222     0.573376
C      2.908221     4.301712    13.659325     0.569723
C      2.620448     3.635146    17.382791    -0.053035
C      5.916536     4.720546    10.927689    -0.106452
C      2.410093     4.204089    16.146151    -0.066871
C      3.095116     3.732769    15.039644    -0.046539
C      3.534595     2.589635    17.482775     0.065222
C      7.008976     5.491033    11.232985     0.059862
C      0.571635     3.658239    11.221536     0.079367
C      4.005353     2.685158    15.231981     0.067389
C      6.069024     3.373768    10.780765    -0.003914
C      7.332720     2.837366    10.893343    -0.126359
C      5.853195     1.123190     0.444778     0.573408
C      6.818171     0.946838     5.421675     0.569831
C      6.530398     1.613404     1.698209    -0.053167
C      2.006586     0.528004     8.153311    -0.106475
C      6.320043     1.044461     2.934849    -0.066856
C      7.005066     1.515781     4.041356    -0.046611
C      7.444545     2.658915     1.598225     0.065171
C      3.099026    10.254617     7.848015     0.059824
C      4.481585     1.590311     7.859464     0.079353
C      0.095403     2.563392     3.849019     0.067511
C      2.159074     1.874782     8.300235    -0.003951
C      3.422770     2.411184     8.187657    -0.126413
C      5.876655     9.373910     9.985278     0.573333
C      4.911679     9.550262    14.962175     0.569770
C      5.199452     8.883696    11.238709    -0.053080
C      1.903364     9.969096    17.693811    -0.106474
C      5.409807     9.452639    12.475349    -0.066845
C      4.724784     8.981319    13.581856    -0.046576
C      4.285305     7.838185    11.138725     0.065238
C      0.810924     0.242483    17.388515     0.059838
C      7.248265     8.906789    17.399964     0.079366
C      3.814547     7.933708    13.389519     0.067362
C      1.750876     8.622318    17.840735    -0.003927
C      0.487180     8.085916    17.728157    -0.126385
N      3.486893     5.523574     1.857917    -0.206318
N      7.489900     8.367238     6.887478    -0.213918
N      0.423057     4.973526    11.398417    -0.206298
N      4.239950     2.129862    16.427978    -0.213225
N      4.333007     0.275024     7.682583    -0.206319
N      0.330000     3.118688     2.653022    -0.213874
N      7.396843    10.222076    17.223083    -0.206282
N      3.579950     7.378412    12.193522    -0.213300
O      1.732890     5.138330     4.083716    -0.560086
O      1.673459     7.036206    10.146703    -0.568914
O      0.469194     6.724442     3.148174    -0.555119
O      2.719761     5.404957     9.040578    -0.547557
O      2.177060     5.358770    13.624216    -0.559545
O      2.236491     3.460894     0.606203    -0.568900
O      3.440756     3.772658    12.688674    -0.554847
O      1.190189     5.092143    18.581078    -0.547451
O      6.087010    10.386880     5.456784    -0.560163
O      6.146441     1.787656    18.474797    -0.568960
O      7.350706     1.475892     6.392326    -0.555148
O      5.100139     0.156407     0.499922    -0.547515
O      5.642840     0.110220    14.997284    -0.559609
O      5.583409     8.709444     8.934297    -0.568954
O      4.379144     9.021208    15.932826    -0.554881
O      6.629711    10.340693    10.040422    -0.547560

The following XYZ coordinates are in angstroms. Other properties are in atomic units.
The sperically averaged electron density of each atom fit to a function of the form exp(a - br)
eigen_1, eigen_2 and eigen_3 are the three eigenvalues of traceless quadrupole moment tensor
  atom number  atomic symbol              X              Y              Z     net charge C6 coefficient C8 coefficient C10 coefficient fluctuating dipole atomic polarizability isotropic forcefield polarizability              a              b squared Pearson coefficient          <r^3>          <r^4>         wp_QDO          m_QDO          q_QDO       dipole_x       dipole_y       dipole_z         dipole            Qxy            Qxz            Qyz     Q(x^2-y^2)  Q(3z^2 - R^2)        eigen_1        eigen_2        eigen_3 static polarizability      alpha(xx)      alpha(xy)      alpha(xz)      alpha(yy)      alpha(yz)      alpha(zz) atomic spin moment
            1             Cu       1.950752       4.309479       2.335514       0.748004      65.244815 0.10019921E+04  0.27209370E+05                                14.150145                           11.005992       0.923531       2.200988                    0.994874      42.687526     106.802037       0.497538       0.453341      -1.111358       0.006765      -0.010603       0.003717       0.013116      -0.055152       0.005928       0.036585      -0.055331       0.200663      -0.098834       0.014632       0.084203             17.378513      18.304736       6.211684      -5.163247      15.111967       3.055810      18.718835           0.725470
            2             Cu       1.959198       6.187621      11.876014       0.747207      65.311165 0.10031957E+04  0.27251046E+05                                14.161003                           11.013874       0.921175       2.200089                    0.994875      42.704439     106.872387       0.497259       0.453446      -1.111260      -0.006793       0.010513       0.003627       0.013032      -0.055213      -0.005895      -0.036580      -0.055317       0.200561      -0.098861       0.014672       0.084189             17.392370      18.319811       6.217309       5.168003      15.123649      -3.057850      18.733650           0.720003
            3             Cu       5.869148       9.558029       7.204986       0.747908      65.255848 0.10021725E+04  0.27215682E+05                                14.152119                           11.007303       0.923277       2.200879                    0.994873      42.689417     106.811959       0.497484       0.453368      -1.111334      -0.006728      -0.010571      -0.003700       0.013065       0.055085       0.005863      -0.036656      -0.055316       0.200756      -0.098781       0.014495       0.084286             17.381179      18.307648      -6.212823      -5.164215      15.114224      -3.056250      18.721665           0.726576
            4             Cu       5.860702       0.939071      16.745486       0.747155      65.313963 0.10032465E+04  0.27252798E+05                                14.161449                           11.014198       0.921024       2.200043                    0.994875      42.705145     106.875269       0.497248       0.453450      -1.111257       0.006798       0.010496      -0.003626       0.013020       0.055198      -0.005909       0.036554      -0.055285       0.200475      -0.098828       0.014686       0.084142             17.392924      18.320160      -6.217283       5.168174      15.124022       3.058186      18.734590          -0.764554
            5              H       6.668029       5.375565       1.280335       0.116809       1.109694 0.79461231E+01  0.79205140E+02                                 1.871045                            1.720515      -1.475535       2.178078                    0.991853       3.951961      11.781153       0.439861       1.396988      -0.681932       0.033642      -0.009910      -0.005887       0.035562      -0.001484      -0.005816      -0.001356      -0.006944      -0.033991      -0.013628       0.004186       0.009443              1.952550       2.560978      -0.487803      -0.089070       1.852021       0.031424       1.444650           0.000465
            6              H       2.116065       5.576060       6.512345       0.132673       1.152071 0.86870756E+01  0.86641711E+02                                 1.783880                            1.699995      -1.193887       2.324636                    0.996178       3.456243       9.601147       0.492266       1.247536      -0.716886       0.026023      -0.031407      -0.006017       0.041229      -0.007137      -0.004654       0.001689      -0.000533      -0.031084      -0.011674      -0.001500       0.013174              1.800757       1.733249      -0.443046      -0.000179       1.991038       0.102967       1.677983           0.000449
            7              H       0.242417       8.315803       8.790617       0.102398       1.128383 0.84896029E+01  0.86049279E+02                                 1.890980                            1.777095      -1.496561       2.162110                    0.992240       4.072484      12.249622       0.433192       1.394971      -0.682054      -0.004949       0.018674       0.045292       0.049240      -0.000266      -0.002908       0.008480      -0.002772       0.031307      -0.008430      -0.006308       0.014738              1.946991       1.712669      -0.184099      -0.179990       1.797540       0.306135       2.330764           0.000953
            8              H       4.838172       4.068676       1.791706       0.085196       1.251408 0.94271382E+01  0.96827582E+02                                 1.934935                            1.805437      -1.237151       2.272790                    0.994346       3.908239      11.344540       0.459908       1.296630      -0.703672       0.008117      -0.043774       0.001016       0.044532       0.000056      -0.002170      -0.001159      -0.011821      -0.031349      -0.010967      -0.000232       0.011200              1.983034       1.719458      -0.233733       0.033550       2.760825      -0.075587       1.468819           0.000612
            9              H       2.474998       7.222005       1.784074       0.099401       1.272219 0.95165425E+01  0.97511024E+02                                 1.930036                            1.794559      -1.209262       2.297026                    0.995082       3.738537      10.671491       0.471047       1.269017      -0.710848      -0.041383       0.026813       0.004554       0.049520      -0.011228      -0.000300      -0.001749      -0.009306      -0.046128      -0.015557      -0.004332       0.019889              1.986991       2.647889      -0.329169      -0.240334       1.705937      -0.001827       1.607145           0.000902
           10              H       7.250611       8.144700       4.938163       0.106349       1.250399 0.94356156E+01  0.96414006E+02                                 1.896040                            1.777549      -1.373739       2.220786                    0.994214       3.753069      10.675827       0.477345       1.255752      -0.713173      -0.023339       0.017478      -0.039907       0.049424      -0.002005       0.011127      -0.006788       0.005522       0.007463      -0.011074      -0.004168       0.015243              1.934058       1.740257      -0.299902       0.402949       1.764746      -0.214232       2.297172           0.000489
           11              H       6.409972       7.679678       1.064720       0.115769       1.092376 0.77741091E+01  0.75956557E+02                                 1.770969                            1.644711      -0.931268       2.442321                    0.997838       3.484507       9.807815       0.480432       1.304847      -0.703812       0.033846       0.022533      -0.001070       0.040674       0.003810      -0.001093       0.000137       0.003882      -0.045784      -0.015314       0.003380       0.011934              1.832041       2.142714       0.481640      -0.186362       1.867693      -0.183678       1.485715           0.000126
           12              H       4.255590       8.587678       1.205919       0.133245       1.104129 0.76657624E+01  0.74321781E+02                                 1.748154                            1.604249      -1.100645       2.362496                    0.997161       3.441692       9.518053       0.501794       1.258982      -0.713135      -0.005331       0.038921      -0.009220       0.040352      -0.008214      -0.003530      -0.004978       0.003490      -0.036170      -0.014999       0.000567       0.014432              1.818890       1.495832      -0.030436       0.029982       2.554799      -0.238036       1.406039           0.000487
           13              H       5.061821       5.121535      10.820835       0.116814       1.109775 0.79467982E+01  0.79213391E+02                                 1.871112                            1.720567      -1.475537       2.178062                    0.991853       3.952091      11.781576       0.439863       1.396955      -0.681937      -0.033633       0.009906      -0.005912       0.035556      -0.001477       0.005797       0.001353      -0.006951      -0.033987      -0.013614       0.004172       0.009443              1.952626       2.561107      -0.487833       0.089079       1.852078      -0.031428       1.444692           0.000481
           14              H       1.793885       4.921040      16.052845       0.132745       1.151728 0.86838624E+01  0.86601832E+02                                 1.783564                            1.699714      -1.193764       2.324756                    0.996182       3.455583       9.598944       0.492291       1.247584      -0.716877      -0.026046       0.031420      -0.006023       0.041254      -0.007147       0.004687      -0.001698      -0.000521      -0.031128      -0.011704      -0.001497       0.013201              1.800430       1.732944      -0.442917       0.000177       1.990657      -0.102931       1.677689           0.000281
           15              H       3.667533       2.181297      18.331117       0.102501       1.128176 0.84877628E+01  0.86026594E+02                                 1.890807                            1.776948      -1.496695       2.162096                    0.992241       4.072068      12.248376       0.433191       1.395043      -0.682041       0.004949      -0.018664       0.045297       0.049241      -0.000256       0.002922      -0.008475      -0.002782       0.031293      -0.008439      -0.006295       0.014734              1.946807       1.712527      -0.184072       0.179962       1.797384      -0.306086       2.330510          -0.000299
           16              H       6.891678       6.428424      11.332206       0.085192       1.251523 0.94282244E+01  0.96841373E+02                                 1.935023                            1.805516      -1.237240       2.272732                    0.994343       3.908497      11.345384       0.459908       1.296594      -0.703678      -0.008106       0.043774       0.000978       0.044529       0.000053       0.002178       0.001156      -0.011822      -0.031357      -0.010973      -0.000228       0.011201              1.983125       1.719536      -0.233745      -0.033553       2.760961       0.075594       1.468879           0.000618
           17              H       1.434952       3.275095      11.324574       0.099410       1.272235 0.95167401E+01  0.97513882E+02                                 1.930077                            1.794596      -1.209196       2.297063                    0.995081       3.738595      10.671819       0.471033       1.269044      -0.710842       0.041390      -0.026804       0.004526       0.049518      -0.011221       0.000311       0.001749      -0.009295      -0.046149      -0.015566      -0.004318       0.019884              1.987034       2.647948      -0.329174       0.240340       1.705974       0.001828       1.607179           0.000877
           18              H       4.479239       2.352400      14.478663       0.106391       1.250285 0.94346370E+01  0.96401904E+02                                 1.895969                            1.777491      -1.373859       2.220768                    0.994214       3.752841      10.675206       0.477337       1.255801      -0.713163       0.023358      -0.017470      -0.039920       0.049441      -0.002000      -0.011119       0.006790       0.005529       0.007461      -0.011072      -0.004163       0.015235              1.933985       1.740198      -0.299879      -0.402913       1.764681       0.214206       2.297076          -0.000650
           19              H       5.319878       2.817422      10.605220       0.115791       1.092432 0.77746353E+01  0.75963410E+02                                 1.771064                            1.644791      -0.931490       2.442223                    0.997836       3.484647       9.808499       0.480407       1.304886      -0.703802      -0.033841      -0.022531      -0.001098       0.040671       0.003809       0.001084      -0.000139       0.003881      -0.045789      -0.015315       0.003382       0.011933              1.832144       2.142847       0.481682       0.186380       1.867797       0.183695       1.485787           0.000116
           20              H       7.474260       1.909422      10.746419       0.133274       1.104179 0.76662192E+01  0.74327657E+02                                 1.748228                            1.604313      -1.100840       2.362414                    0.997159       3.441822       9.518647       0.501775       1.259007      -0.713128       0.005337      -0.038918      -0.009250       0.040356      -0.008218       0.003532       0.004977       0.003489      -0.036161      -0.014997       0.000564       0.014434              1.818972       1.495895      -0.030432      -0.029981       2.554925       0.238054       1.406096           0.000510
           21              H       1.151871       0.127015       8.260165       0.116803       1.109697 0.79461434E+01  0.79205431E+02                                 1.871053                            1.720520      -1.475561       2.178065                    0.991853       3.951982      11.781241       0.439859       1.396994      -0.681931      -0.033642      -0.009911       0.005886       0.035562       0.001483      -0.005812       0.001354      -0.006949      -0.033990      -0.013625       0.004181       0.009444              1.952560       2.560997       0.487806      -0.089071       1.852028      -0.031424       1.444656           0.000480
           22              H       5.703835       0.327510       3.028155       0.132676       1.152080 0.86871848E+01  0.86643279E+02                                 1.783909                            1.700022      -1.194039       2.324573                    0.996177       3.456261       9.601298       0.492254       1.247559      -0.716881      -0.026023      -0.031406       0.006021       0.041229       0.007138      -0.004656      -0.001685      -0.000532      -0.031093      -0.011678      -0.001497       0.013175              1.800785       1.733273       0.443053      -0.000180       1.991067      -0.102973       1.678015           0.000454
           23              H       7.577483       3.067253       0.749883       0.102393       1.128526 0.84909564E+01  0.86066551E+02                                 1.891135                            1.777231      -1.496713       2.162020                    0.992238       4.072839      12.251000       0.433178       1.394962      -0.682054       0.004956       0.018670      -0.045274       0.049223       0.000272      -0.002920      -0.008471      -0.002784       0.031267      -0.008421      -0.006305       0.014726              1.947156       1.712806       0.184127      -0.180012       1.797685      -0.306171       2.330977           0.000243
           24              H       2.981728       9.317226       7.748794       0.085177       1.251485 0.94278576E+01  0.96836796E+02                                 1.935006                            1.805499      -1.237230       2.272741                    0.994344       3.908413      11.345143       0.459903       1.296620      -0.703673      -0.008115      -0.043771      -0.001007       0.044528      -0.000053      -0.002172       0.001153      -0.011818      -0.031344      -0.010966      -0.000231       0.011197              1.983109       1.719521       0.233747       0.033552       2.760940       0.075592       1.468865           0.000627
           25              H       5.344902       1.973455       7.756427       0.099393       1.272242 0.95167826E+01  0.97514203E+02                                 1.930065                            1.794585      -1.209273       2.297015                    0.995082       3.738616      10.671793       0.471041       1.269023      -0.710846       0.041385       0.026804      -0.004552       0.049516       0.011225      -0.000301       0.001752      -0.009304      -0.046132      -0.015559      -0.004328       0.019887              1.987022       2.647936       0.329170      -0.240339       1.705962       0.001829       1.607169           0.000893
           26              H       0.569289       2.896150       4.602337       0.106361       1.250342 0.94350876E+01  0.96407415E+02                                 1.895999                            1.777513      -1.373735       2.220800                    0.994215       3.752967      10.675526       0.477343       1.255772      -0.713169       0.023345       0.017471       0.039912       0.049429       0.002005       0.011129       0.006791       0.005524       0.007453      -0.011078      -0.004168       0.015245              1.934017       1.740221       0.299890       0.402936       1.764709       0.214224       2.297121           0.000500
           27              H       1.409928       2.431128       8.475780       0.115757       1.092417 0.77744817E+01  0.75961135E+02                                 1.771013                            1.644749      -0.931263       2.442313                    0.997838       3.484616       9.808194       0.480427       1.304845      -0.703812      -0.033845       0.022529       0.001069       0.040672      -0.003808      -0.001094      -0.000135       0.003883      -0.045791      -0.015316       0.003382       0.011934              1.832088       2.142773      -0.481653      -0.186368       1.867740       0.183685       1.485750           0.000123
           28              H       3.564310       3.339128       8.334581       0.133236       1.104213 0.76664808E+01  0.74330383E+02                                 1.748222                            1.604308      -1.100733       2.362439                    0.997160       3.441867       9.518598       0.501793       1.258957      -0.713139       0.005331       0.038920       0.009222       0.040351       0.008213      -0.003531       0.004978       0.003489      -0.036185      -0.015002       0.000569       0.014434              1.818965       1.495891       0.030433       0.029982       2.554912       0.238050       1.406090           0.000525
           29              H       2.758079      10.370085      17.800665       0.116804       1.109741 0.79465075E+01  0.79209723E+02                                 1.871076                            1.720538      -1.475468       2.178097                    0.991853       3.952014      11.781267       0.439866       1.396959      -0.681937       0.033636       0.009903       0.005909       0.035558       0.001478       0.005802      -0.001355      -0.006942      -0.034000      -0.013621       0.004180       0.009441              1.952586       2.561045       0.487817       0.089075       1.852043       0.031427       1.444669          -0.000489
           30              H       6.026015      10.169590      12.568655       0.132727       1.151808 0.86846097E+01  0.86611040E+02                                 1.783634                            1.699776      -1.193862       2.324699                    0.996180       3.455723       9.599391       0.492288       1.247568      -0.716881       0.026046       0.031413       0.006020       0.041248       0.007144       0.004688       0.001696      -0.000508      -0.031116      -0.011701      -0.001495       0.013196              1.800502       1.733013       0.442947       0.000176       1.990741       0.102937       1.677752          -0.000331
           31              H       4.152367       7.429847      10.290383       0.102502       1.128072 0.84867685E+01  0.86013889E+02                                 1.890692                            1.776847      -1.496570       2.162166                    0.992243       4.071816      12.247381       0.433202       1.395048      -0.682041      -0.004938      -0.018659      -0.045319       0.049258       0.000249       0.002911       0.008484      -0.002769       0.031331      -0.008450      -0.006295       0.014745              1.946686       1.712426       0.184050       0.179944       1.797278       0.306056       2.330354           0.000963
           32              H       0.928222       1.179874      17.289294       0.085180       1.251485 0.94278763E+01  0.96836979E+02                                 1.934997                            1.805494      -1.237145       2.272777                    0.994345       3.908435      11.345185       0.459906       1.296610      -0.703675       0.008105       0.043774      -0.000989       0.044529      -0.000054       0.002175      -0.001160      -0.011824      -0.031364      -0.010974      -0.000230       0.011204              1.983098       1.719514       0.233738      -0.033553       2.760916      -0.075591       1.468863          -0.000663
           33              H       6.384948       8.523645      17.296927       0.099393       1.272226 0.95166447E+01  0.97512571E+02                                 1.930066                            1.794587      -1.209168       2.297075                    0.995082       3.738567      10.671689       0.471035       1.269043      -0.710843      -0.041391      -0.026803      -0.004530       0.049519       0.011219       0.000308      -0.001749      -0.009290      -0.046152      -0.015566      -0.004316       0.019882              1.987022       2.647933       0.329172       0.240338       1.705963      -0.001827       1.607169          -0.000952
           34              H       3.340661       7.600950      14.142837       0.106367       1.250397 0.94356859E+01  0.96415069E+02                                 1.896055                            1.777568      -1.373909       2.220722                    0.994213       3.753049      10.675849       0.477336       1.255770      -0.713169      -0.023354      -0.017471       0.039916       0.049436       0.002002      -0.011119      -0.006790       0.005525       0.007457      -0.011071      -0.004164       0.015236              1.934075       1.740275       0.299901      -0.402937       1.764762      -0.214218       2.297188           0.000591
           35              H       2.500022       8.065972      18.016280       0.115770       1.092467 0.77749324E+01  0.75966921E+02                                 1.771092                            1.644815      -0.931464       2.442226                    0.997836       3.484701       9.808641       0.480407       1.304874      -0.703805       0.033842      -0.022528       0.001093       0.040669      -0.003807       0.001085       0.000139       0.003882      -0.045791      -0.015316       0.003384       0.011932              1.832173       2.142884      -0.481694       0.186384       1.867826      -0.183699       1.485807          -0.000139
           36              H       0.345640       7.157972      17.875081       0.133247       1.104233 0.76666705E+01  0.74333031E+02                                 1.748277                            1.604354      -1.100820       2.362410                    0.997159       3.441914       9.518926       0.501772       1.258997      -0.713130      -0.005337      -0.038916       0.009245       0.040353       0.008216       0.003531      -0.004979       0.003489      -0.036165      -0.014999       0.000565       0.014433              1.819024       1.495933       0.030434      -0.029982       2.555009      -0.238065       1.406130          -0.000515
           37              C       1.966705       6.371740       9.095722       0.573366      22.905952 0.26075324E+03  0.54580362E+04                                 7.442980                            5.732054      -0.108508       2.013207                    0.999326      22.810986      64.276976       0.619266       0.472522      -1.019163       0.012426      -0.000255       0.050555       0.052061       0.077224      -0.019396       0.002721       0.034228      -0.140118      -0.066568      -0.037091       0.103659              8.600321       6.765727      -2.494677       2.223197       7.632285      -0.958710      11.402953           0.002520
           38              C       1.001729       6.195388       4.118825       0.569867      23.666824 0.26255531E+03  0.54969376E+04                                 7.594767                            5.733203      -0.102404       2.015758                    0.999392      22.778112      63.876032       0.623162       0.469467      -1.022356       0.017735      -0.034006      -0.033762       0.051096       0.067763      -0.016636      -0.016179       0.060761      -0.185470      -0.065771      -0.042450       0.108221              8.933576       5.671918      -2.103796      -0.381037       8.020102       2.813490      13.108709           0.001227
           39              C       1.289502       6.861954       7.842291      -0.053209      37.805133 0.43980508E+03  0.10278554E+05                                 9.710475                            6.931248       0.211406       2.075339                    0.999458      27.060950      75.359793       0.639794       0.409632      -1.078060      -0.009797      -0.011628      -0.030385       0.033977       0.013737      -0.011352       0.009497      -0.000605      -0.059603      -0.028656       0.004944       0.023712             11.874479       8.686624      -3.698214       3.241304       9.588365      -0.660730      17.348450           0.010017
           40              C       5.813314       5.776554       1.387189      -0.106466      30.908329 0.41926090E+03  0.98017792E+04                                 8.667291                            6.906517       0.004702       1.994050                    0.998795      28.693822      83.197701       0.614074       0.426643      -1.054102      -0.004913       0.023615       0.006382       0.024950       0.004228      -0.000598       0.009629       0.017793       0.054984      -0.021309       0.000581       0.020728              9.539104      12.235093       0.026322      -0.709778      11.675155      -0.858497       4.707064           0.004374
           41              C       1.499857       6.293011       6.605651      -0.066817      32.424299 0.41065759E+03  0.95401053E+04                                 8.920864                            6.826800      -0.058555       1.962652                    0.999323      28.630405      82.443474       0.619508       0.425585      -1.055962      -0.011676       0.002039       0.001904       0.012005       0.045984      -0.023221      -0.009184       0.013554      -0.138680      -0.053039      -0.021196       0.074236             10.242379       6.749964      -2.136716       1.698739       7.853778       1.550075      16.123394          -0.001059
           42              C       0.814834       6.764331       5.499144      -0.046701      38.336344 0.43488398E+03  0.10114813E+05                                 9.765126                            6.858519       0.126879       2.046005                    0.999264      26.945416      74.372148       0.649237       0.405619      -1.082873       0.005191      -0.005024       0.027583       0.028513       0.004818      -0.000422      -0.014188      -0.005342      -0.074393      -0.029361       0.007863       0.021498             12.137915       7.582461      -3.248646       0.023993       9.973774       4.245463      18.857510           0.011181
           43              C       0.375355       7.907465       7.942275       0.065214      29.283630 0.38098157E+03  0.87386156E+04                                 8.529468                            6.711070      -0.122024       1.967986                    0.999159      27.477148      80.178223       0.602361       0.443313      -1.038982      -0.025458       0.001424      -0.046295       0.052853       0.073811      -0.012542      -0.007057       0.008881      -0.001095      -0.073928      -0.002735       0.076663              9.618562       8.755438      -3.930304       1.630685       9.133217      -0.339507      10.967032           0.000430
           44              C       4.720874       5.006067       1.692485       0.059843      26.711948 0.34832807E+03  0.77781196E+04                                 7.837904                            6.273479       0.268466       2.093108                    0.999817      26.692566      75.746966       0.647381       0.423701      -1.055466      -0.040176       0.038259      -0.001735       0.055505      -0.023360       0.022961       0.015612      -0.044965       0.097695      -0.057024       0.015144       0.041880              8.596081      11.916098      -0.024004      -0.888571       9.620921      -0.369663       4.251223           0.000241
           45              C       3.338315       6.838861       1.681036       0.079381      26.023148 0.34057709E+03  0.75623527E+04                                 7.733707                            6.231610       0.135949       2.058580                    0.999570      26.298595      74.418450       0.645132       0.427579      -1.053068       0.026237      -0.046400       0.007714       0.053860      -0.034037       0.008658       0.013778      -0.006350       0.103073      -0.054150       0.016139       0.038011              8.450293      10.623459       1.010836      -1.443231      10.033004      -1.029016       4.694416           0.000582
           46              C       7.724497       7.811942       5.691481       0.067530      28.423950 0.35385146E+03  0.79309857E+04                                 8.200273                            6.352954       0.043773       2.018061                    0.999640      26.813030      76.180372       0.638908       0.427722      -1.053190       0.006482       0.015357       0.048648       0.051425       0.067475       0.007937      -0.029332      -0.000483      -0.037599      -0.072980      -0.003504       0.076484              9.251765       7.023053      -3.464619      -0.336175       9.002841       2.401269      11.729401           0.000925
           47              C       5.660826       7.123332       1.240265      -0.003923      27.925140 0.37496739E+03  0.85078749E+04                                 8.082940                            6.523978       0.131098       2.051740                    0.999312      26.973692      76.546305       0.634185       0.425660      -1.056826      -0.010978      -0.011575       0.017116       0.023398       0.001397       0.007725       0.005766       0.011947       0.079148      -0.019900      -0.008907       0.028807              8.796680      10.827782      -0.066783      -0.637462      10.932924      -1.095703       4.629333          -0.002865
           48              C       4.397130       7.659734       1.352843      -0.126370      30.778901 0.40796210E+03  0.94133829E+04                                 8.468275                            6.693016       0.279340       2.078069                    0.999796      28.168271      79.491958       0.644652       0.411770      -1.070197       0.015706      -0.015181      -0.001891       0.021925      -0.006133       0.003746      -0.002908      -0.018749       0.013178      -0.013832       0.002562       0.011270              9.369567      11.823985       0.815086      -0.973940      11.348985      -1.500704       4.935731           0.004671
           49              C       1.943245       4.125360      18.636222       0.573376      22.905274 0.26074728E+03  0.54579063E+04                                 7.443004                            5.732117      -0.108747       2.013148                    0.999325      22.810672      64.277066       0.619239       0.472543      -1.019146      -0.012412       0.000273       0.050524       0.052027       0.077218       0.019287      -0.002691       0.034279      -0.139986      -0.066472      -0.037154       0.103626              8.600303       6.765793      -2.494660      -2.223177       7.632369       0.958596      11.402748           0.001388
           50              C       2.908221       4.301712      13.659325       0.569723      23.670343 0.26260126E+03  0.54980800E+04                                 7.595232                            5.733521      -0.101904       2.015892                    0.999393      22.779458      63.878572       0.623182       0.469437      -1.022384      -0.017725       0.033958      -0.033793       0.051081       0.067806       0.016684       0.016093       0.060760      -0.185427      -0.065719      -0.042532       0.108252              8.934193       5.672266      -2.104019       0.381169       8.020589      -2.813797      13.109723           0.000111
           51              C       2.620448       3.635146      17.382791      -0.053035      37.797938 0.43971573E+03  0.10275941E+05                                 9.709397                            6.930646       0.211470       2.075407                    0.999458      27.057726      75.348820       0.639808       0.409644      -1.078053       0.009750       0.011719      -0.030371       0.033982       0.013765       0.011381      -0.009489      -0.000646      -0.059767      -0.028711       0.004943       0.023768             11.873014       8.685620      -3.697613      -3.240774       9.587159       0.660467      17.346262           0.002956
           52              C       5.916536       4.720546      10.927689      -0.106452      30.907842 0.41924793E+03  0.98013766E+04                                 8.667099                            6.906315       0.004973       1.994139                    0.998796      28.693532      83.195785       0.614097       0.426632      -1.054112       0.004935      -0.023609       0.006211       0.024906       0.004236       0.000585      -0.009646       0.017807       0.055015      -0.021329       0.000583       0.020746              9.538938      12.234996       0.026376       0.709817      11.674862       0.858483       4.706956           0.004400
           53              C       2.410093       4.204089      16.146151      -0.066871      32.424419 0.41066533E+03  0.95402730E+04                                 8.920783                            6.826807      -0.058164       1.962772                    0.999324      28.630039      82.440760       0.619519       0.425577      -1.055973       0.011666      -0.002014       0.001929       0.011995       0.046044       0.023254       0.009224       0.013617      -0.138771      -0.053078      -0.021253       0.074331             10.242272       6.749832      -2.136508      -1.698870       7.853466      -1.549932      16.123517           0.002534
           54              C       3.095116       3.732769      15.039644      -0.046539      38.332213 0.43484268E+03  0.10113518E+05                                 9.764043                            6.857934       0.127667       2.046238                    0.999266      26.944471      74.366049       0.649307       0.405589      -1.082904      -0.005287       0.005060       0.027626       0.028579       0.004736       0.000528       0.014133      -0.005411      -0.074389      -0.029318       0.007857       0.021461             12.136408       7.581693      -3.248125      -0.024198       9.972342      -4.244539      18.855188           0.003287
           55              C       3.534595       2.589635      17.482775       0.065222      29.283389 0.38098325E+03  0.87386305E+04                                 8.529547                            6.711193      -0.122140       1.967978                    0.999159      27.475783      80.173129       0.602343       0.443328      -1.038977       0.025479      -0.001452      -0.046276       0.052846       0.073883       0.012526       0.007132       0.008906      -0.001203      -0.073976      -0.002787       0.076764              9.618646       8.755717      -3.930418      -1.630792       9.133261       0.339567      10.966959          -0.001211
           56              C       7.008976       5.491033      11.232985       0.059862      26.712959 0.34834075E+03  0.77784724E+04                                 7.838077                            6.273563       0.268387       2.093069                    0.999817      26.693241      75.749185       0.647382       0.423697      -1.055469       0.040216      -0.038235      -0.001899       0.055523      -0.023352      -0.022942      -0.015627      -0.044969       0.097653      -0.057008       0.015137       0.041871              8.596329      11.916582      -0.023863       0.888636       9.621102       0.369711       4.251304           0.000236
           57              C       0.571635       3.658239      11.221536       0.079367      26.024314 0.34059220E+03  0.75627762E+04                                 7.733930                            6.231721       0.135992       2.058585                    0.999570      26.299342      74.421134       0.645130       0.427575      -1.053070      -0.026198       0.046424       0.007555       0.053839      -0.034029      -0.008643      -0.013770      -0.006341       0.103001      -0.054125       0.016139       0.037986              8.450602      10.623768       1.011059       1.443281      10.033516       1.029103       4.694523           0.000586
           58              C       4.005353       2.685158      15.231981       0.067389      28.427431 0.35390698E+03  0.79324518E+04                                 8.200621                            6.353224       0.044647       2.018313                    0.999640      26.814779      76.183599       0.638936       0.427691      -1.053221      -0.006402      -0.015275       0.048579       0.051324       0.067461      -0.007870       0.029347      -0.000427      -0.037710      -0.072936      -0.003570       0.076505              9.252213       7.023395      -3.464782       0.336383       9.003143      -2.401596      11.730101          -0.000039
           59              C       6.069024       3.373768      10.780765      -0.003914      27.925228 0.37496683E+03  0.85078800E+04                                 8.083029                            6.524015       0.130993       2.051715                    0.999311      26.973752      76.547177       0.634175       0.425665      -1.056820       0.011006       0.011602       0.016951       0.023304       0.001388      -0.007737      -0.005762       0.011947       0.079176      -0.019902      -0.008916       0.028819              8.796805      10.828002      -0.066712       0.637509      10.933044       1.095723       4.629368          -0.002803
           60              C       7.332720       2.837366      10.893343      -0.126359      30.780478 0.40798378E+03  0.94140592E+04                                 8.468744                            6.693321       0.278998       2.077961                    0.999796      28.169044      79.496290       0.644615       0.411786      -1.070181      -0.015688       0.015209      -0.002061       0.021947      -0.006138      -0.003732       0.002914      -0.018735       0.013224      -0.013831       0.002563       0.011268              9.370146      11.824717       0.815266       0.974031      11.349732       1.500831       4.935990           0.004667
           61              C       5.853195       1.123190       0.444778       0.573408      22.905465 0.26074720E+03  0.54578990E+04                                 7.443005                            5.732079      -0.108680       2.013156                    0.999326      22.810745      64.277026       0.619247       0.472537      -1.019151      -0.012397      -0.000287      -0.050519       0.052019      -0.077207      -0.019357      -0.002720       0.034271      -0.139970      -0.066531      -0.037088       0.103619              8.600352       6.765745       2.494668       2.223215       7.632267       0.958721      11.403044          -0.001648
           62              C       6.818171       0.946838       5.421675       0.569831      23.666740 0.26255438E+03  0.54969270E+04                                 7.594814                            5.733235      -0.102533       2.015719                    0.999392      22.778242      63.876970       0.623152       0.469474      -1.022350      -0.017732      -0.034002       0.033770       0.051098      -0.067766      -0.016646       0.016149       0.060757      -0.185377      -0.065729      -0.042477       0.108206              8.933646       5.671956       2.103807      -0.381050       8.020144      -2.813528      13.108837           0.001015
           63              C       6.530398       1.613404       1.698209      -0.053167      37.804260 0.43979256E+03  0.10278196E+05                                 9.710374                            6.931176       0.211407       2.075342                    0.999458      27.060532      75.358577       0.639794       0.409635      -1.078057       0.009752      -0.011696       0.030385       0.033988      -0.013697      -0.011312      -0.009447      -0.000610      -0.059613      -0.028592       0.004919       0.023673             11.874360       8.686472       3.698131       3.241174       9.588226       0.660601      17.348382          -0.003149
           64              C       2.006586       0.528004       8.153311      -0.106475      30.908582 0.41926309E+03  0.98018512E+04                                 8.667352                            6.906537       0.004671       1.994038                    0.998795      28.694000      83.198526       0.614072       0.426644      -1.054101       0.004915       0.023616      -0.006377       0.024951      -0.004225      -0.000587      -0.009640       0.017798       0.054953      -0.021309       0.000585       0.020724              9.539200      12.235265      -0.026331      -0.709789      11.675254       0.858517       4.707080           0.004435
           65              C       6.320043       1.044461       2.934849      -0.066856      32.424807 0.41066387E+03  0.95402842E+04                                 8.920959                            6.826847      -0.058593       1.962640                    0.999323      28.630562      82.443970       0.619507       0.425584      -1.055963       0.011668       0.002029      -0.001891       0.011993      -0.046006      -0.023230       0.009173       0.013551      -0.138658      -0.053041      -0.021212       0.074253             10.242532       6.749992       2.136713       1.698714       7.853835      -1.550186      16.123770          -0.002837
           66              C       7.005066       1.515781       4.041356      -0.046611      38.333072 0.43484072E+03  0.10113545E+05                                 9.764610                            6.858188       0.126885       2.046025                    0.999264      26.943903      74.366759       0.649252       0.405620      -1.082873      -0.005198      -0.005020      -0.027542       0.028474      -0.004821      -0.000417       0.014222      -0.005355      -0.074433      -0.029392       0.007867       0.021525             12.137265       7.582058       3.248434       0.024009       9.973206      -4.245194      18.856531           0.010220
           67              C       7.444545       2.658915       1.598225       0.065171      29.284975 0.38100182E+03  0.87391966E+04                                 8.529673                            6.711204      -0.121988       1.967983                    0.999159      27.478132      80.181635       0.602361       0.443307      -1.038985       0.025468       0.001448       0.046292       0.052855      -0.073837      -0.012569       0.007073       0.008867      -0.001104      -0.073952      -0.002747       0.076700              9.618798       8.755562       3.930355       1.630696       9.133372       0.339465      10.967460           0.000191
           68              C       3.099026      10.254617       7.848015       0.059824      26.712568 0.34833634E+03  0.77783627E+04                                 7.838050                            6.273566       0.268399       2.093079                    0.999817      26.693032      75.748965       0.647374       0.423703      -1.055464       0.040177       0.038252       0.001754       0.055502       0.023357       0.022961      -0.015624      -0.044963       0.097674      -0.057021       0.015140       0.041881              8.596271      11.916394       0.023976      -0.888602       9.621137       0.369687       4.251283           0.000260
           69              C       4.481585       1.590311       7.859464       0.079353      26.024044 0.34058952E+03  0.75627169E+04                                 7.733934                            6.231755       0.135887       2.058553                    0.999570      26.299251      74.421355       0.645118       0.427583      -1.053063      -0.026230      -0.046409      -0.007700       0.053862       0.034023       0.008655      -0.013781      -0.006325       0.103043      -0.054131       0.016129       0.038002              8.450579      10.623845      -1.010975      -1.443300      10.033357       1.029082       4.694535           0.000611
           70              C       0.095403       2.563392       3.849019       0.067511      28.424292 0.35385718E+03  0.79311404E+04                                 8.200348                            6.353016       0.043799       2.018070                    0.999640      26.813078      76.180460       0.638904       0.427723      -1.053190      -0.006461       0.015340      -0.048662       0.051430      -0.067476       0.007928       0.029318      -0.000449      -0.037541      -0.072975      -0.003499       0.076474              9.251848       7.023063       3.464597      -0.336168       9.002871      -2.401306      11.729610           0.000882
           71              C       2.159074       1.874782       8.300235      -0.003951      27.926582 0.37498975E+03  0.85085317E+04                                 8.083261                            6.524204       0.131010       2.051696                    0.999312      26.974733      76.550602       0.634167       0.425664      -1.056820       0.010979      -0.011582      -0.017116       0.023401      -0.001401       0.007723      -0.005760       0.011964       0.079088      -0.019897      -0.008889       0.028787              8.797056      10.828304       0.066781      -0.637493      10.933375       1.095761       4.629490          -0.002818
           72              C       3.422770       2.411184       8.187657      -0.126413      30.781260 0.40799727E+03  0.94144240E+04                                 8.468739                            6.693327       0.279234       2.078011                    0.999796      28.169793      79.497962       0.644632       0.411773      -1.070192      -0.015707      -0.015189       0.001897       0.021932       0.006137       0.003745       0.002916      -0.018769       0.013129      -0.013834       0.002548       0.011286              9.370126      11.824721      -0.815206      -0.974014      11.349689       1.500817       4.935968           0.004728
           73              C       5.876655       9.373910       9.985278       0.573333      22.905487 0.26074911E+03  0.54579411E+04                                 7.442942                            5.732054      -0.108637       2.013179                    0.999325      22.810909      64.277200       0.619257       0.472530      -1.019156       0.012426       0.000262      -0.050560       0.052065      -0.077227       0.019311       0.002672       0.034264      -0.140084      -0.066481      -0.037174       0.103654              8.600250       6.765729       2.494638      -2.223167       7.632288      -0.958623      11.402732           0.002534
           74              C       4.911679       9.550262      14.962175       0.569770      23.669637 0.26259102E+03  0.54978181E+04                                 7.595129                            5.733436      -0.101880       2.015905                    0.999393      22.778998      63.877237       0.623181       0.469441      -1.022380       0.017720       0.033945       0.033778       0.051061      -0.067798       0.016683      -0.016087       0.060772      -0.185397      -0.065708      -0.042533       0.108241              8.934085       5.672200       2.104000       0.381185       8.020479       2.813780      13.109575          -0.000231
           75              C       5.199452       8.883696      11.238709      -0.053080      37.799493 0.43973410E+03  0.10276484E+05                                 9.709663                            6.930792       0.211417       2.075382                    0.999458      27.058364      75.351173       0.639801       0.409644      -1.078052      -0.009806       0.011659       0.030350       0.033959      -0.013820       0.011433       0.009548      -0.000623      -0.059795      -0.028799       0.004971       0.023828             11.873397       8.685872       3.697739      -3.240982       9.587406      -0.660620      17.346913           0.009999
           76              C       1.903364       9.969096      17.693811      -0.106474      30.907974 0.41925119E+03  0.98014779E+04                                 8.667159                            6.906374       0.004936       1.994127                    0.998796      28.693589      83.196224       0.614090       0.426636      -1.054108      -0.004931      -0.023617      -0.006239       0.024920      -0.004236       0.000592       0.009638       0.017826       0.055026      -0.021335       0.000591       0.020744              9.538990      12.235028      -0.026393       0.709808      11.674950      -0.858484       4.706991          -0.004610
           77              C       5.409807       9.452639      12.475349      -0.066845      32.424069 0.41065882E+03  0.95400931E+04                                 8.920721                            6.826750      -0.058223       1.962754                    0.999324      28.629992      82.440760       0.619522       0.425577      -1.055972      -0.011670      -0.001988      -0.001955       0.011998      -0.046050       0.023266      -0.009243       0.013665      -0.138791      -0.053086      -0.021265       0.074351             10.242204       6.749827       2.136547      -1.698870       7.853442       1.549861      16.123344          -0.000947
           78              C       4.724784       8.981319      13.581856      -0.046576      38.334458 0.43486889E+03  0.10114303E+05                                 9.764470                            6.858175       0.127571       2.046197                    0.999267      26.945353      74.369677       0.649290       0.405593      -1.082898       0.005256       0.005052      -0.027628       0.028574      -0.004728       0.000548      -0.014104      -0.005379      -0.074250      -0.029261       0.007845       0.021417             12.137001       7.582036       3.248328      -0.024163       9.972829       4.244793      18.856140          -0.002643
           79              C       4.285305       7.838185      11.138725       0.065238      29.283193 0.38097972E+03  0.87385384E+04                                 8.529565                            6.711206      -0.122143       1.967978                    0.999159      27.475624      80.172892       0.602336       0.443334      -1.038973      -0.025485      -0.001399       0.046277       0.052849      -0.073862       0.012487      -0.007123       0.008919      -0.001121      -0.073967      -0.002752       0.076719              9.618680       8.755756       3.930436      -1.630854       9.133298      -0.339645      10.966986           0.001198
           80              C       0.810924       0.242483      17.388515       0.059838      26.712819 0.34833937E+03  0.77784345E+04                                 7.838073                            6.273569       0.268410       2.093079                    0.999817      26.693084      75.748722       0.647379       0.423700      -1.055467      -0.040214      -0.038241       0.001868       0.055525       0.023347      -0.022950       0.015617      -0.044977       0.097666      -0.057010       0.015138       0.041873              8.596314      11.916568       0.023847       0.888632       9.621070      -0.369704       4.251304          -0.000515
           81              C       7.248265       8.906789      17.399964       0.079366      26.023815 0.34058425E+03  0.75625499E+04                                 7.733829                            6.231647       0.136028       2.058602                    0.999570      26.298937      74.419557       0.645134       0.427575      -1.053071       0.026208       0.046422      -0.007582       0.053845       0.034032      -0.008643       0.013765      -0.006327       0.103017      -0.054129       0.016142       0.037987              8.450479      10.623609      -1.011045       1.443260      10.033365      -1.029083       4.694462          -0.000860
           82              C       3.814547       7.933708      13.389519       0.067362      28.428875 0.35392682E+03  0.79330245E+04                                 8.200896                            6.353400       0.044535       2.018257                    0.999640      26.815914      76.187971       0.638926       0.427691      -1.053219       0.006395      -0.015257      -0.048584       0.051323      -0.067455      -0.007888      -0.029359      -0.000473      -0.037707      -0.072945      -0.003554       0.076499              9.252547       7.023650       3.464941       0.336390       9.003475       2.401679      11.730516          -0.000211
           83              C       1.750876       8.622318      17.840735      -0.003927      27.925174 0.37496567E+03  0.85078458E+04                                 8.083002                            6.523993       0.131004       2.051715                    0.999311      26.973785      76.547191       0.634178       0.425664      -1.056821      -0.011002       0.011605      -0.016977       0.023322      -0.001390      -0.007733       0.005764       0.011958       0.079175      -0.019908      -0.008909       0.028818              8.796765      10.827955       0.066715       0.637499      10.932987      -1.095712       4.629353           0.002661
           84              C       0.487180       8.085916      17.728157      -0.126385      30.780746 0.40798834E+03  0.94141841E+04                                 8.468749                            6.693325       0.279050       2.077969                    0.999796      28.169326      79.496992       0.644620       0.411782      -1.070184       0.015688       0.015209       0.002038       0.021945       0.006140      -0.003739      -0.002914      -0.018746       0.013193      -0.013834       0.002558       0.011275              9.370140      11.824688      -0.815229       0.974023      11.349740      -1.500829       4.935991          -0.004924
           85              N       3.486893       5.523574       1.857917      -0.206318      35.945400 0.51997672E+03  0.12558628E+05                                 9.134521                            7.399707      -0.069953       1.999753                    0.999171      27.774470      76.359797       0.642202       0.394890      -1.097784       0.102104       0.080713      -0.039087       0.135896      -0.041198       0.011641       0.023677      -0.025769       0.042174      -0.057969       0.015298       0.042671             10.196139      13.568636       0.252555      -1.596543      11.506211      -0.366010       5.513569           0.067195
           86              N       7.489900       8.367238       6.887478      -0.213918      39.233706 0.51796312E+03  0.12498478E+05                                 9.669636                            7.366341       0.080692       2.045302                    0.999467      27.867215      76.591752       0.646118       0.392858      -1.099147       0.094949      -0.101597      -0.014537       0.139816       0.041324       0.004980      -0.019776       0.017481       0.164990      -0.072440       0.013137       0.059303             11.317776       9.745271      -4.337163       0.486379       9.817237       1.269127      14.390820           0.058179
           87              N       0.423057       4.973526      11.398417      -0.206298      35.945352 0.51996472E+03  0.12558277E+05                                 9.134457                            7.399539      -0.070103       1.999718                    0.999170      27.774534      76.360010       0.642219       0.394881      -1.097789      -0.102107      -0.080715      -0.039273       0.135953      -0.041214      -0.011644      -0.023695      -0.025762       0.042134      -0.057986       0.015292       0.042694             10.196161      13.568663       0.252837       1.596515      11.506341       0.366108       5.513478           0.066605
           88              N       4.239950       2.129862      16.427978      -0.213225      39.208814 0.51757083E+03  0.12486399E+05                                 9.665114                            7.363155       0.081686       2.045767                    0.999467      27.856125      76.548302       0.646323       0.392816      -1.099198      -0.094755       0.101500      -0.014303       0.139590       0.041148      -0.004891       0.019639       0.017476       0.164897      -0.072211       0.012992       0.059219             11.312260       9.740424      -4.334312      -0.486231       9.811914      -1.268651      14.384442          -0.059812
           89              N       4.333007       0.275024       7.682583      -0.206319      35.945840 0.51998039E+03  0.12558792E+05                                 9.134752                            7.399840      -0.070094       1.999712                    0.999171      27.774571      76.361368       0.642179       0.394902      -1.097771      -0.102081       0.080705       0.039110       0.135881       0.041200       0.011647      -0.023690      -0.025753       0.042179      -0.057978       0.015301       0.042676             10.196460      13.569142      -0.252705      -1.596636      11.506547       0.366066       5.513691           0.067253
           90              N       0.330000       3.118688       2.653022      -0.213874      39.231971 0.51793747E+03  0.12497660E+05                                 9.669230                            7.366068       0.080934       2.045384                    0.999467      27.866583      76.588515       0.646144       0.392849      -1.099157      -0.094908      -0.101595       0.014551       0.139789      -0.041306       0.004974       0.019792       0.017526       0.164973      -0.072427       0.013124       0.059303             11.317247       9.744680       4.336772       0.486456       9.816633      -1.269010      14.390427           0.058226
           91              N       7.396843      10.222076      17.223083      -0.206282      35.943696 0.51993639E+03  0.12557413E+05                                 9.134186                            7.399345      -0.070059       1.999745                    0.999170      27.773676      76.356934       0.642227       0.394882      -1.097789       0.102105      -0.080708       0.039235       0.135936       0.041205      -0.011640       0.023690      -0.025765       0.042137      -0.057975       0.015287       0.042687             10.195828      13.568183      -0.252786       1.596446      11.505972      -0.366080       5.513328          -0.070647
           92              N       3.579950       7.378412      12.193522      -0.213300      39.212058 0.51761963E+03  0.12487890E+05                                 9.665637                            7.363497       0.081582       2.045711                    0.999467      27.857611      76.553732       0.646307       0.392816      -1.099197       0.094804       0.101543       0.014291       0.139653      -0.041165      -0.004905      -0.019623       0.017434       0.164887      -0.072219       0.013010       0.059209             11.312930       9.741040       4.334688      -0.486207       9.812573       1.268761      14.385176           0.056313
           93              O       1.732890       5.138330       4.083716      -0.560086      35.408703 0.54593490E+03  0.13181020E+05                                 8.573180                            7.208986       0.254085       2.111528                    0.998781      28.161944      74.308571       0.710656       0.356976      -1.140028      -0.027568       0.029331      -0.012219       0.042067      -0.008940      -0.020178       0.023125      -0.042109      -0.074645      -0.041537      -0.004440       0.045977              9.582419       7.227698      -2.423550      -1.881184      11.137574       3.954798      10.381984           0.074143
           94              O       1.673459       7.036206      10.146703      -0.568914      37.514665 0.60097068E+03  0.14893796E+05                                 8.994804                            7.657928       0.179403       2.087778                    0.998453      28.639893      77.092346       0.675388       0.365932      -1.130601       0.023057      -0.021099      -0.018850       0.036498       0.017304      -0.012356       0.014317      -0.005787       0.103314      -0.039498       0.000130       0.039368             10.000125       7.221662       0.005537       1.198896       7.438808       0.013840      15.339905           0.065276
           95              O       0.469194       6.724442       3.148174      -0.555119      31.110872 0.49903576E+03  0.11755896E+05                                 7.723240                            6.875573       0.741527       2.280453                    0.998162      27.488821      71.145377       0.731922       0.355236      -1.143873       0.002764      -0.008186       0.008975       0.012458       0.053612       0.031551      -0.076205       0.082841      -0.021246      -0.122818       0.050591       0.072227              8.125695       7.194011      -1.043110       2.076334       6.065006      -0.915727      11.118067           0.000519
           96              O       2.719761       5.404957       9.040578      -0.547557      31.499748 0.47853701E+03  0.11143786E+05                                 7.791279                            6.705585       1.019266       2.380834                    0.998559      27.038305      69.340598       0.746448       0.352362      -1.147394      -0.009069       0.008881      -0.002747       0.012987       0.009904      -0.022613       0.001763      -0.013279      -0.364357      -0.124365       0.051248       0.073117              8.413233       8.107210      -3.560488       0.744444      10.835069      -0.144172       6.297419           0.002720
           97              O       2.177060       5.358770      13.624216      -0.559545      35.390581 0.54559031E+03  0.13170515E+05                                 8.569987                            7.206484       0.254546       2.111794                    0.998779      28.154547      74.280941       0.710818       0.356953      -1.140055       0.027462      -0.029252      -0.012280       0.041960      -0.008956       0.020129      -0.023206      -0.042124      -0.074473      -0.041490      -0.004526       0.046016              9.578613       7.225173      -2.422687       1.880334      11.133116      -3.952635      10.377552           0.072442
           98              O       2.236491       3.460894       0.606203      -0.568900      37.514826 0.60098590E+03  0.14894293E+05                                 8.995011                            7.658191       0.179291       2.087736                    0.998455      28.639789      77.092821       0.675353       0.365948      -1.130587      -0.023108       0.021063      -0.018777       0.036472       0.017326       0.012365      -0.014350      -0.005737       0.103289      -0.039525       0.000151       0.039374             10.000312       7.222024       0.005620      -1.199008       7.439026      -0.014054      15.339885           0.065763
           99              O       3.440756       3.772658      12.688674      -0.554847      31.104411 0.49890450E+03  0.11752062E+05                                 7.722388                            6.874863       0.741174       2.280436                    0.998159      27.484768      71.133253       0.731927       0.355256      -1.143854      -0.002819       0.008222       0.008868       0.012417       0.053632      -0.031537       0.076169       0.082814      -0.021002      -0.122785       0.050586       0.072199              8.124803       7.193262      -1.042985      -2.076018       6.064346       0.915558      11.116800           0.000138
          100              O       1.190189       5.092143      18.581078      -0.547451      31.498989 0.47852246E+03  0.11143409E+05                                 7.791383                            6.705659       1.018697       2.380689                    0.998557      27.037058      69.338226       0.746412       0.352381      -1.147374       0.009002      -0.008885      -0.002538       0.012901       0.009867       0.022479      -0.001743      -0.013211      -0.364456      -0.124363       0.051284       0.073079              8.413344       8.107283      -3.560479      -0.744438      10.835300       0.144089       6.297447          -0.000478
          101              O       6.087010      10.386880       5.456784      -0.560163      35.412471 0.54600452E+03  0.13183154E+05                                 8.573847                            7.209492       0.253992       2.111473                    0.998781      28.163307      74.314067       0.710622       0.356980      -1.140022       0.027568       0.029333       0.012271       0.042083       0.008928      -0.020196      -0.023136      -0.042107      -0.074691      -0.041567      -0.004419       0.045986              9.583214       7.228217       2.423737      -1.881384      11.138421      -3.955235      10.383005           0.074150
          102              O       6.146441       1.787656      18.474797      -0.568960      37.517272 0.60102183E+03  0.14895402E+05                                 8.995248                            7.658270       0.179296       2.087722                    0.998454      28.640947      77.096424       0.675370       0.365934      -1.130598      -0.023029      -0.021106       0.018825       0.036472      -0.017326      -0.012344      -0.014317      -0.005714       0.103417      -0.039523       0.000130       0.039393             10.000667       7.222015      -0.005531       1.199030       7.439136      -0.013727      15.340851          -0.069238
          103              O       7.350706       1.475892       6.392326      -0.555148      31.112191 0.49906375E+03  0.11756740E+05                                 7.723523                            6.875824       0.741370       2.280397                    0.998162      27.489209      71.147344       0.731898       0.355242      -1.143866      -0.002787      -0.008242      -0.008939       0.012474      -0.053623       0.031558       0.076199       0.082873      -0.021158      -0.122827       0.050601       0.072226              8.125994       7.194326       1.043195       2.076427       6.065243       0.915769      11.118413          -0.000169
          104              O       5.100139       0.156407       0.499922      -0.547515      31.497972 0.47850491E+03  0.11142866E+05                                 7.791070                            6.705430       1.019070       2.380800                    0.998558      27.037132      69.337338       0.746444       0.352369      -1.147387       0.009044       0.008865       0.002685       0.012946      -0.009868      -0.022525      -0.001753      -0.013243      -0.364324      -0.124332       0.051264       0.073068              8.412975       8.106982       3.560345       0.744406      10.834680       0.144153       6.297262           0.000323
          105              O       5.642840       0.110220      14.997284      -0.559609      35.391650 0.54560807E+03  0.13171055E+05                                 8.570177                            7.206609       0.254525       2.111782                    0.998779      28.154904      74.282270       0.710811       0.356954      -1.140054      -0.027436      -0.029254       0.012266       0.041940       0.008948       0.020137       0.023226      -0.042104      -0.074473      -0.041504      -0.004516       0.046020              9.578868       7.225320       2.422782       1.880434      11.133358       3.952822      10.377926          -0.076952
          106              O       5.583409       8.709444       8.934297      -0.568954      37.516047 0.60100554E+03  0.14894912E+05                                 8.995222                            7.658323       0.179360       2.087753                    0.998454      28.640206      77.094453       0.675346       0.365949      -1.130585       0.023123       0.021098       0.018778       0.036502      -0.017305       0.012367       0.014346      -0.005783       0.103173      -0.039492       0.000152       0.039340             10.000589       7.222154      -0.005607      -1.199058       7.439193       0.013994      15.340419           0.065846
          107              O       4.379144       9.021208      15.932826      -0.554881      31.104456 0.49890510E+03  0.11752077E+05                                 7.722396                            6.874865       0.741182       2.280437                    0.998159      27.484775      71.133229       0.731927       0.355256      -1.143854       0.002815       0.008234      -0.008861       0.012420      -0.053633      -0.031533      -0.076148       0.082831      -0.020912      -0.122770       0.050583       0.072187              8.124820       7.193257       1.042986      -2.076021       6.064335      -0.915536      11.116868           0.000414
          108              O       6.629711      10.340693      10.040422      -0.547560      31.501723 0.47857492E+03  0.11144926E+05                                 7.791745                            6.705962       1.018897       2.380710                    0.998558      27.038763      69.343327       0.746406       0.352374      -1.147381      -0.009037      -0.008908       0.002552       0.012944      -0.009894       0.022554       0.001742      -0.013242      -0.364429      -0.124373       0.051263       0.073110              8.413748       8.107676       3.560683      -0.744493      10.835789      -0.144125       6.297778           0.002753

******************************************************
Auxiliary information for the entire system
The total spin magnetic moment of the unit cell is   1.998882
The total net atomic charge of the unit cell is   0.000004
Accuracy of reproducing the electrostatic potential in the unit cell:
  The inner radius (bohr) =    5.0000
  The outer radius (bohr) =   12.0000
  Valid grid points have density less than (e/(bohr^3)) =    0.0001
  The number of valid grid points were=        29425
  The rms potential error without charges in kcal/mol is=      2.18659
  The rms potential error with partial charges in kcal/mol is=      0.84926
  The RRMSE value at monopole order=      0.38840
  The rms potential error with partial charges and cloud penetration in kcal/mol is=      0.83427
  The RRMSE value at monopole order with cloud penetration is=      0.38154
  The rms potential error with partial charges and atomic dipoles in kcal/mol is=      0.37567
  The RRMSE value at dipole order=      0.17181
  The rms potential error with partial charges, atomic dipoles and cloud penetration in kcal/mol is=      0.34912
  The RRMSE value at dipole order with cloud penetration=      0.15967

******************************************************
The electron densities and ab initio electrostatic potential were computed in VASP using the PBE functional and
projector augmented wave method. See the main text of the journal article for a description of computational details.
The atomic charges, dipoles, and quadrupoles were computed with the DDEC6 method as described in
(a) T. A. Manz and N. Gabaldon Limas, RSC Adv. 6 (2016) 47771-47801 DOI: 10.1039/c6ra04656h
(b) N. Gabaldon Limas and T. A. Manz, RSC Adv. 8 (2018) 2678-2707 DOI: 10.1039/c7ra11829e.
For each atom in the material, the electron cloud parameters were fit to the spherically averaged atom-in-material
electron density using radial positions for which this density was between 10^-4 and 10^-2 electrons per cubic bohr.
The polarizabilities, dispersion coefficients, and quantum Drude oscillator (QDO) parameters were fit using the MCLF method.
The magnetic structure of the system was optimized in VASP from the default ferromagnetic initial guess using spin polarization.
The atomic spin moments (ASMs) were computed on this optimized magnetic structure using the DDEC6 partition as inputs
to the method of T. A. Manz and D. S. Sholl, J. Chem. Theory Comput. 7 (2011) 4146-4164 DOI: 10.1021/ct200539n.
The RMSE and RRMSE were computed using a uniform grid with Ewald summation.
