# Supplementary material for: A collection of forcefield precursors for metal–organic frameworks
Source: RSC Adv. 2019 Nov 13;9(63):36492–507. doi: 10.1039/c9ra07327b (PMC9075174; doi:10.1039/c9ra07327b)
Supplement: RA-009-C9RA07327B-s5971 [file RA-009-C9RA07327B-s5971.xyz]

   75
jmolscript: load "" {1 1 1} spacegroup "x,y,z" unitcell [{     11.924500     0.000000     0.000000 }, {     -5.962250    10.326920     0.000000 }, {      0.000000     0.000000    16.302000 }]
Ni     2.434744     5.213855    14.002277     0.656370
Ni    -2.664291     5.611442     8.568331     0.656344
Ni     0.229547     9.828543     3.134223     0.656357
Ni     8.396994     5.113065     2.299723     0.656366
Ni     3.297959     4.715478     7.733669     0.656345
Ni     6.191797     0.498377    13.167777     0.656358
Ni     4.450820     0.000000     0.000000     0.818841
Ni     3.736840     6.472397    10.868054     0.818899
Ni    -2.225410     3.854523     5.433946     0.818900
C      4.088911     2.957630    13.449150     0.199162
C      3.307260     2.398944    15.307578     0.211928
C      4.244526     3.768293    12.195526     0.547819
C      2.558401     2.175882     0.280394     0.516189
C      6.479177     5.307004     8.015204     0.199222
C      6.386166     6.263277     9.873632     0.211965
C      7.103425     4.766906     6.761581     0.547708
C      6.567418     7.023338    11.148449     0.516261
C      7.318662     2.062286     2.581096     0.199147
C      8.193324     1.664700     4.439524     0.211929
C      6.538800     1.791721     1.327472     0.547872
C      8.760930     1.127700     5.714340     0.516078
C     -1.873339     7.369290     2.852850     0.199160
C     -2.654990     7.927976     0.994422     0.211928
C     -1.717724     6.558627     4.106474     0.547819
C     -3.403849     8.151038    16.021606     0.516187
C      0.516927     5.019916     8.286796     0.199221
C      0.423916     4.063643     6.428368     0.211965
C      1.141175     5.560014     9.540419     0.547707
C      0.605168     3.303582     5.153551     0.516260
C      1.356412     8.264634    13.720904     0.199149
C      2.231074     8.662220    11.862476     0.211929
C      0.576550     8.535199    14.974528     0.547874
C      2.798680     9.199220    10.587660     0.516076
N      4.209348     1.497403    15.000122    -0.147650
N      3.174898     3.334562    14.373473    -0.338829
N      4.748336     1.840257    13.796383    -0.180605
N      5.154365     5.932816     9.566177    -0.147749
N      7.262617     5.910096     8.939528    -0.338876
N      5.181791     5.294612     8.362437    -0.180581
N      8.523036     2.896701     4.132068    -0.147493
N      7.449235     1.082261     3.505419    -0.338818
N      7.956623     3.192051     2.928328    -0.180779
N     -1.752901     8.829517     1.301878    -0.147649
N     -2.787352     6.992358     1.928527    -0.338829
N     -1.213914     8.486663     2.505617    -0.180605
N     -0.807885     4.394104     6.735823    -0.147749
N      1.300367     4.416824     7.362472    -0.338874
N     -0.780459     5.032308     7.939563    -0.180582
N      2.560786     7.430219    12.169932    -0.147493
N      1.486985     9.244659    12.796581    -0.338819
N      1.994373     7.134869    13.373672    -0.180779
O      3.644723     4.906320    12.248834    -0.512889
O      2.934619     1.146288     0.922204    -0.443981
O      4.868177     3.334562    11.232078    -0.480563
O      1.647370     2.946270     0.632518    -0.436380
O      8.388886     4.717337     6.814888    -0.512865
O      5.487655     7.212321    11.790258    -0.444023
O      6.415977     4.443674     5.798132    -0.480500
O     -4.234390     7.427121    11.500572    -0.436390
O      5.853141     0.703263     1.380779    -0.512933
O      9.464476     1.968311     6.356150    -0.443917
O      6.602596     2.548684     0.364024    -0.480487
O      2.587020    10.280449     6.066463    -0.436364
O     -2.317527     5.420600     4.053166    -0.512888
O     -3.027631     9.180632    15.379796    -0.443981
O     -1.094073     6.992358     5.069922    -0.480563
O      7.609620     7.380650    15.669482    -0.436379
O      2.426636     5.609583     9.487112    -0.512866
O     -0.474595     3.114599     4.511742    -0.444022
O      0.453727     5.883246    10.503868    -0.480500
O      1.727860     2.899799     4.801428    -0.436389
O     -0.109109     9.623657    14.921221    -0.512935
O      3.502226     8.358609     9.945850    -0.443913
O      0.640346     7.778236    15.937976    -0.480488
O      8.549270     0.046471    10.235537    -0.436362

The following XYZ coordinates are in angstroms. Other properties are in atomic units.
The sperically averaged electron density of each atom fit to a function of the form exp(a - br)
eigen_1, eigen_2 and eigen_3 are the three eigenvalues of traceless quadrupole moment tensor
  atom number  atomic symbol              X              Y              Z     net charge C6 coefficient C8 coefficient C10 coefficient fluctuating dipole atomic polarizability isotropic forcefield polarizability              a              b squared Pearson coefficient          <r^3>          <r^4>         wp_QDO          m_QDO          q_QDO       dipole_x       dipole_y       dipole_z         dipole            Qxy            Qxz            Qyz     Q(x^2-y^2)  Q(3z^2 - R^2)        eigen_1        eigen_2        eigen_3 static polarizability      alpha(xx)      alpha(xy)      alpha(xz)      alpha(yy)      alpha(yz)      alpha(zz) atomic spin moment
            1             Ni       2.434744       5.213855      14.002277       0.656370     136.875452 0.26116224E+04  0.89284576E+05                                20.331980                           15.751980       0.391070       1.963809                    0.997993      49.045247     133.603129       0.502862       0.356280      -1.191275      -0.039745       0.000952       0.058555       0.070776       0.068445      -0.056407       0.066968       0.283474       0.364364      -0.235350       0.073381       0.161968             26.099409      17.695916     -12.637778       1.202321      42.653479      -8.104323      17.948833           1.378668
            2             Ni      -2.664291       5.611442       8.568331       0.656344     136.874932 0.26117387E+04  0.89289484E+05                                20.331855                           15.752299       0.391047       1.963797                    0.997995      49.046170     133.606044       0.502859       0.356278      -1.191277       0.020663       0.033995       0.058581       0.070812       0.088555       0.086230       0.015396      -0.260246       0.364256      -0.235341       0.073348       0.161993             26.098542      47.355817      -4.487542      -7.619911      12.990467       3.010940      17.949341           1.378682
            3             Ni       0.229547       9.828543       3.134223       0.656357     136.886404 0.26119110E+04  0.89296996E+05                                20.333045                           15.752883       0.391119       1.963805                    0.997992      49.047276     133.610984       0.502846       0.356281      -1.191273       0.019041      -0.034908       0.058502       0.070736      -0.156948      -0.029709      -0.082427      -0.023207       0.364589      -0.235363       0.073248       0.162115             26.100703      25.470620      17.126642       6.417671      34.881655       5.093599      17.949834           1.378678
            4             Ni       8.396994       5.113065       2.299723       0.656366     136.884652 0.26118000E+04  0.89292222E+05                                20.332887                           15.752510       0.391088       1.963807                    0.997993      49.046591     133.608235       0.502854       0.356280      -1.191274      -0.039750      -0.000948      -0.058558       0.070781      -0.068410       0.056475       0.066933       0.283411       0.364379      -0.235302       0.073280       0.162022             26.100901      17.696847      12.638795      -1.202468      42.656361      -8.104823      17.949494           1.378677
            5             Ni       3.297959       4.715478       7.733669       0.656345     136.870184 0.26116369E+04  0.89285138E+05                                20.331447                           15.752035       0.391029       1.963797                    0.997995      49.045217     133.602807       0.502861       0.356280      -1.191275       0.020660      -0.033986      -0.058581       0.070807      -0.088555      -0.086225       0.015330      -0.260307       0.364282      -0.235375       0.073426       0.161949             26.097958      47.354735       4.487376       7.619646      12.990218       3.010848      17.948922           1.378669
            6             Ni       6.191797       0.498377      13.167777       0.656358     136.877684 0.26117417E+04  0.89289749E+05                                20.332247                           15.752430       0.391088       1.963806                    0.997992      49.045783     133.605765       0.502850       0.356284      -1.191271       0.019039       0.034909      -0.058500       0.070734       0.157013       0.029777      -0.082378      -0.023178       0.364537      -0.235423       0.073372       0.162051             26.099362      25.469271     -17.125392      -6.417374      34.879498       5.093273      17.949318           1.378656
            7             Ni       4.450820       0.000000       0.000000       0.818841     112.757942 0.19790609E+04  0.62848438E+05                                18.196429                           13.967712       0.600848       2.085784                    0.991875      45.184379     116.930501       0.521733       0.369677      -1.185556       0.032272      -0.000001      -0.000000       0.032272      -0.000000      -0.000000       0.065727       0.093728       0.027030      -0.093508       0.042359       0.051149             23.698337      18.934847       0.000085       0.000058      30.322026      -5.029819      21.838138           0.974847
            8             Ni       3.736840       6.472397      10.868054       0.818899     112.754526 0.19790425E+04  0.62847531E+05                                18.195743                           13.967428       0.600904       2.085819                    0.991873      45.182419     116.924060       0.521752       0.369666      -1.185569      -0.016130      -0.028002      -0.000007       0.032315       0.040531       0.056894      -0.032839      -0.046795       0.026972      -0.093428       0.042304       0.051124             23.697078      27.473308      -4.930862      -4.355909      21.780426       2.514487      21.837501           0.974838
            9             Ni      -2.225410       3.854523       5.433946       0.818900     112.754455 0.19790322E+04  0.62847139E+05                                18.195771                           13.967408       0.600911       2.085821                    0.991873      45.182405     116.924064       0.521751       0.369666      -1.185568      -0.016130       0.028001       0.000007       0.032315      -0.040532      -0.056895      -0.032839      -0.046793       0.026971      -0.093430       0.042305       0.051125             23.697209      27.473392       4.930960       4.355999      21.780647       2.514513      21.837589           0.974877
           10              C       4.088911       2.957630      13.449150       0.199162      37.627951 0.35762532E+03  0.79995375E+04                                10.041195                            6.418832      -0.029655       2.014487                    0.999563      25.301692      70.730907       0.633803       0.432031      -1.055456      -0.019417      -0.036458       0.065594       0.077516       0.051972       0.028608       0.033385       0.029241      -0.035524      -0.051791      -0.028338       0.080129             14.114898       7.494755      -3.022416      -0.305060      17.148220      -9.687579      17.701718          -0.001853
           11              C       3.307260       2.398944      15.307578       0.211928      33.191308 0.34141016E+03  0.75882509E+04                                 9.316109                            6.371798      -0.093479       2.003594                    0.999594      25.175889      71.361259       0.617962       0.445943      -1.041675       0.015102       0.036719      -0.077851       0.087391       0.050365       0.049491       0.043787       0.024407      -0.067280      -0.058911      -0.040018       0.098929             11.860356       8.423478      -1.600631      -3.631159      11.168326      -5.003097      15.989265          -0.002023
           12              C       4.244526       3.768293      12.195526       0.547819      25.733016 0.25766592E+03  0.53576893E+04                                 7.975762                            5.653645       0.024787       2.068074                    0.999387      22.390879      62.134963       0.633219       0.465191      -1.026914      -0.011669       0.071170      -0.050014       0.087766       0.068152       0.063444       0.027974       0.105883      -0.159176      -0.078548      -0.059413       0.137962              9.978169       6.008454      -2.214574      -1.301734      11.661710      -3.950234      12.264343          -0.001917
           13              C       2.558401       2.175882       0.280394       0.516189      25.849864 0.27094141E+03  0.56985476E+04                                 7.943979                            5.804855       0.015935       2.062938                    0.999205      22.681640      63.071738       0.624423       0.466379      -1.027410      -0.032835      -0.033658       0.073011       0.086842       0.085231       0.063652       0.043654       0.020238       0.011892      -0.089373      -0.041018       0.130390              9.285105       8.960471      -3.195758      -2.995655       9.171002      -1.084879       9.723843          -0.000232
           14              C       6.479177       5.307004       8.015204       0.199222      37.628101 0.35762775E+03  0.79996173E+04                                10.041284                            6.418896      -0.029528       2.014502                    0.999562      25.301688      70.731354       0.633793       0.432037      -1.055451      -0.021863       0.035041       0.065634       0.077548      -0.013368       0.014603      -0.041384      -0.104611      -0.035427      -0.051781      -0.028276       0.080057             14.114979      17.352210      -2.668868      -8.237203       7.290669       5.108061      17.702058          -0.001854
           15              C       6.386166       6.263277       9.873632       0.211965      33.192381 0.34142515E+03  0.75886522E+04                                 9.316167                            6.371842      -0.092972       2.003734                    0.999597      25.176653      71.363276       0.617975       0.445929      -1.041685       0.024245      -0.031443      -0.077885       0.087422      -0.014619       0.013193      -0.064795      -0.099402      -0.067413      -0.058979      -0.039982       0.098961             11.860415      11.868187      -0.388259      -2.517267       7.723520       5.646278      15.989539          -0.002024
           16              C       7.103425       4.766906       6.761581       0.547708      25.735292 0.25769258E+03  0.53583748E+04                                 7.976094                            5.653849       0.024362       2.067923                    0.999387      22.392343      62.139500       0.633224       0.465176      -1.026924       0.067540      -0.025471      -0.049969       0.087791       0.011706      -0.007469      -0.068961      -0.171034      -0.159197      -0.078569      -0.059426       0.137995              9.978596      12.166821      -1.340646      -2.770279       5.504062       3.102571      12.264906          -0.001919
           17              C       6.567418       7.023338      11.148449       0.516261      25.849276 0.27093511E+03  0.56983890E+04                                 7.943928                            5.804839       0.015990       2.062958                    0.999207      22.681224      63.070693       0.624414       0.466387      -1.027404      -0.012771       0.045256       0.073031       0.086860      -0.033877       0.005985      -0.076907      -0.157739       0.011833      -0.089369      -0.040990       0.130359              9.285023      11.885743       1.506689       0.558309       6.245451       3.136756       9.723874          -0.000234
           18              C       7.318662       2.062286       2.581096       0.199147      37.632258 0.35766602E+03  0.80006991E+04                                10.041926                            6.419177      -0.029264       2.014575                    0.999565      25.303508      70.737778       0.633787       0.432028      -1.055454       0.041369       0.001552       0.065731       0.077681      -0.038593      -0.043229       0.008141       0.075180      -0.035776      -0.051652      -0.028425       0.080077             14.116092      12.118468       5.692033       8.542948      12.526903       4.580132      17.702906          -0.001852
           19              C       8.193324       1.664700       4.439524       0.211929      33.192242 0.34141936E+03  0.75885105E+04                                 9.316335                            6.371925      -0.093730       2.003511                    0.999593      25.176079      71.362172       0.617950       0.445948      -1.041672      -0.039328      -0.005429      -0.077838       0.087378      -0.035772      -0.062581       0.020966       0.074937      -0.067182      -0.058828      -0.040012       0.098840             11.860652       9.096114       1.988850       6.148568      10.496013      -0.643292      15.989829          -0.002023
           20              C       6.538800       1.791721       1.327472       0.547872      25.733110 0.25766363E+03  0.53576667E+04                                 7.976046                            5.653798       0.024770       2.068077                    0.999387      22.390661      62.135902       0.633177       0.465220      -1.026891      -0.055795      -0.045747      -0.049895       0.087723      -0.079850      -0.055938       0.040995       0.065239      -0.159129      -0.078565      -0.059361       0.137926              9.978617       8.330944       3.555527       4.072137       9.340156       0.848037      12.264751          -0.001917
           21              C       8.760930       1.127700       5.714340       0.516078      25.850928 0.27095440E+03  0.56988885E+04                                 7.944192                            5.804996       0.015631       2.062836                    0.999206      22.682215      63.073697       0.624415       0.466379      -1.027410       0.045548      -0.011603       0.073119       0.086923      -0.051430      -0.069648       0.033172       0.137514       0.011869      -0.089357      -0.041036       0.130393              9.285354       6.350954       1.689122       2.437463      11.780944      -2.051856       9.724165          -0.000234
           22              C      -1.873339       7.369290       2.852850       0.199160      37.629170 0.35763362E+03  0.79997952E+04                                10.041508                            6.418963      -0.029687       2.014476                    0.999563      25.302055      70.732976       0.633786       0.432039      -1.055448      -0.019419       0.036459      -0.065593       0.077516      -0.051970      -0.028606       0.033382       0.029242      -0.035520      -0.051789      -0.028336       0.080124             14.115453       7.495003       3.022597       0.305023      17.149036      -9.688034      17.702321          -0.001853
           23              C      -2.654990       7.927976       0.994422       0.211928      33.191647 0.34141216E+03  0.75883163E+04                                 9.316213                            6.371839      -0.093482       2.003593                    0.999594      25.176006      71.361993       0.617956       0.445946      -1.041672       0.015102      -0.036719       0.077850       0.087390      -0.050364      -0.049491       0.043787       0.024405      -0.067277      -0.058911      -0.040018       0.098928             11.860525       8.423584       1.600654       3.631231      11.168501      -5.003180      15.989490          -0.002023
           24              C      -1.717724       6.558627       4.106474       0.547819      25.733310 0.25766786E+03  0.53577530E+04                                 7.975884                            5.653703       0.024773       2.068070                    0.999387      22.391072      62.136135       0.633208       0.465197      -1.026908      -0.011669      -0.071170       0.050014       0.087765      -0.068152      -0.063442       0.027974       0.105881      -0.159179      -0.078547      -0.059413       0.137960              9.978363       6.008544       2.214629       1.301738      11.661990      -3.950361      12.264556          -0.001918
           25              C      -3.403849       8.151038      16.021606       0.516187      25.849966 0.27094228E+03  0.56985714E+04                                 7.944006                            5.804867       0.015930       2.062936                    0.999205      22.681683      63.071930       0.624421       0.466379      -1.027409      -0.032834       0.033657      -0.073011       0.086842      -0.085231      -0.063652       0.043655       0.020236       0.011893      -0.089373      -0.041018       0.130391              9.285145       8.960491       3.195748       2.995691       9.171024      -1.084889       9.723919          -0.000232
           26              C       0.516927       5.019916       8.286796       0.199221      37.628483 0.35763009E+03  0.79996924E+04                                10.041394                            6.418943      -0.029520       2.014505                    0.999562      25.301778      70.731982       0.633786       0.432040      -1.055447      -0.021863      -0.035043      -0.065635       0.077549       0.013370      -0.014604      -0.041387      -0.104607      -0.035418      -0.051781      -0.028277       0.080058             14.115167      17.352453       2.668910       8.237349       7.290749       5.108131      17.702300          -0.001854
           27              C       0.423916       4.063643       6.428368       0.211965      33.192398 0.34142516E+03  0.75886543E+04                                 9.316181                            6.371849      -0.092960       2.003738                    0.999597      25.176644      71.363311       0.617974       0.445930      -1.041685       0.024245       0.031445       0.077885       0.087422       0.014621      -0.013194      -0.064794      -0.099401      -0.067415      -0.058978      -0.039982       0.098960             11.860435      11.868179       0.388233       2.517229       7.723547       5.646306      15.989578          -0.002024
           28              C       1.141175       5.560014       9.540419       0.547707      25.735575 0.25769525E+03  0.53584485E+04                                 7.976182                            5.653897       0.024344       2.067916                    0.999387      22.392457      62.140093       0.633217       0.465180      -1.026921       0.067540       0.025470       0.049970       0.087792      -0.011704       0.007469      -0.068960      -0.171031      -0.159195      -0.078567      -0.059425       0.137993              9.978725      12.166993       1.340677       2.770357       5.504117       3.102612      12.265066          -0.001919
           29              C       0.605168       3.303582       5.153551       0.516260      25.849222 0.27093383E+03  0.56983601E+04                                 7.943933                            5.804834       0.015993       2.062960                    0.999207      22.681236      63.070885       0.624413       0.466388      -1.027402      -0.012770      -0.045256      -0.073031       0.086860       0.033877      -0.005984      -0.076906      -0.157739       0.011834      -0.089369      -0.040990       0.130358              9.285037      11.885791      -1.506713      -0.558325       6.245463       3.136755       9.723855          -0.000234
           30              C       1.356412       8.264634      13.720904       0.199149      37.630626 0.35765486E+03  0.80003508E+04                                10.041493                            6.418990      -0.029231       2.014586                    0.999565      25.303032      70.734957       0.633812       0.432017      -1.055466       0.041367      -0.001553      -0.065732       0.077681       0.038597       0.043229       0.008140       0.075182      -0.035789      -0.051655      -0.028426       0.080081             14.115333      12.117775      -5.691597      -8.542424      12.526184       4.579774      17.702040          -0.001852
           31              C       2.231074       8.662220      11.862476       0.211929      33.191827 0.34141719E+03  0.75884361E+04                                 9.316199                            6.371872      -0.093741       2.003508                    0.999593      25.175941      71.361232       0.617958       0.445944      -1.041676      -0.039327       0.005430       0.077839       0.087379       0.035774       0.062581       0.020967       0.074935      -0.067183      -0.058829      -0.040013       0.098842             11.860429       9.095941      -1.988813      -6.148418      10.495828      -0.643260      15.989520          -0.002022
           32              C       0.576550       8.535199      14.974528       0.547874      25.732506 0.25765866E+03  0.53575194E+04                                 7.975829                            5.653686       0.024804       2.068088                    0.999387      22.390341      62.134074       0.633194       0.465211      -1.026900      -0.055796       0.045746       0.049895       0.087724       0.079853       0.055940       0.040998       0.065236      -0.159130      -0.078568      -0.059363       0.137930              9.978286       8.330644      -3.555359      -4.071946       9.339857       0.847941      12.264358          -0.001917
           33              C       2.798680       9.199220      10.587660       0.516076      25.850942 0.27095562E+03  0.56989149E+04                                 7.944172                            5.804999       0.015625       2.062834                    0.999206      22.682192      63.073429       0.624417       0.466377      -1.027412       0.045549       0.011603      -0.073119       0.086924       0.051430       0.069647       0.033172       0.137514       0.011869      -0.089358      -0.041036       0.130393              9.285317       6.350929      -1.689126      -2.437439      11.780904      -2.051833       9.724116          -0.000233
           34              N       4.209348       1.497403      15.000122      -0.147650      39.001188 0.47792086E+03  0.11309934E+05                                 9.686346                            7.044468       0.104784       2.057216                    0.999633      27.220393      74.246377       0.664707       0.389378      -1.100881       0.008585       0.073386      -0.123254       0.143704       0.025211      -0.018580       0.023590       0.034190       0.036789      -0.050569       0.020351       0.030218             12.574863       9.155255      -4.114168      -1.075084      15.260222      -4.992952      13.309113           0.003061
           35              N       3.174898       3.334562      14.373473      -0.338829      44.175220 0.53099338E+03  0.12876884E+05                                10.324527                            7.309848       0.295955       2.086809                    0.999651      29.289174      80.377105       0.669307       0.377363      -1.111627       0.055586      -0.092657       0.013062       0.108838       0.055313      -0.000242       0.001968       0.003453       0.095751      -0.071322       0.031754       0.039569             13.437754       8.389799      -4.014662      -0.348232      17.751544      -7.243367      14.171919           0.007171
           36              N       4.748336       1.840257      13.796383      -0.180605      40.497728 0.47943954E+03  0.11315894E+05                                 9.768329                            6.975159       0.329265       2.122468                    0.999712      27.435944      73.900541       0.681939       0.380545      -1.111029      -0.111742       0.037470       0.118938       0.167441       0.031829       0.011777      -0.048550      -0.037899       0.074900      -0.065090      -0.001484       0.066574             12.633726      10.271867      -6.153182      -0.935922      16.367108      -3.320853      11.262202           0.006675
           37              N       5.154365       5.932816       9.566177      -0.147749      39.005396 0.47798231E+03  0.11311729E+05                                 9.686863                            7.044812       0.104952       2.057264                    0.999631      27.222324      74.252259       0.664708       0.389366      -1.100892       0.059179      -0.044175      -0.123321       0.143742       0.002182       0.029775       0.004283      -0.060901       0.036743      -0.050666       0.020424       0.030242             12.575514      17.297625      -0.586532      -3.786729       7.118852       3.427770      13.310067           0.003060
           38              N       7.262617       5.910096       8.939528      -0.338876      44.173462 0.53097423E+03  0.12876285E+05                                10.324205                            7.309690       0.296087       2.086872                    0.999651      29.288667      80.374922       0.669319       0.377360      -1.111631      -0.108001      -0.001785       0.013071       0.108804      -0.026162       0.001816      -0.000831      -0.097598       0.095547      -0.071317       0.031672       0.039645             13.437177      18.886743      -2.046280      -6.098532       7.253181       3.923132      14.171607           0.007169
           39              N       5.181791       5.294612       8.362437      -0.180581      40.493673 0.47939124E+03  0.11314458E+05                                 9.767729                            6.974838       0.329062       2.122438                    0.999710      27.434441      73.895286       0.681951       0.380548      -1.111027       0.088306       0.077993       0.118895       0.167382      -0.032342      -0.047935       0.014026      -0.036022       0.074676      -0.065043      -0.001488       0.066531             12.632777      20.170052       0.437207      -2.407515       6.466510       2.470889      11.261768           0.006674
           40              N       8.523036       2.896701       4.132068      -0.147493      38.993885 0.47782280E+03  0.11306956E+05                                 9.684924                            7.043583       0.105599       2.057492                    0.999628      27.217485      74.234629       0.664776       0.389360      -1.100901      -0.067896      -0.029315      -0.123282       0.143762      -0.027396      -0.011121      -0.027890       0.026533       0.036649      -0.050537       0.020318       0.030219             12.572798      10.169437       4.699636       4.860652      14.241979       1.564831      13.306979           0.003059
           41              N       7.449235       1.082261       3.505419      -0.338818      44.171939 0.53095240E+03  0.12875622E+05                                10.323962                            7.309526       0.296030       2.086855                    0.999650      29.288094      80.372903       0.669329       0.377358      -1.111632       0.052369       0.094440       0.013060       0.108775      -0.029139      -0.001612      -0.001164       0.094088       0.095753      -0.071320       0.031743       0.039577             13.436897      11.933519       6.060552       6.446525      14.206115       3.319657      14.171058           0.007171
           42              N       7.956623       3.192051       2.928328      -0.180779      40.505811 0.47953515E+03  0.11318802E+05                                 9.769893                            6.976055       0.328431       2.122195                    0.999712      27.438450      73.911274       0.681860       0.380567      -1.111004       0.023460      -0.115413       0.118838       0.167311       0.000452       0.036117       0.034511       0.074108       0.074739      -0.065123      -0.001401       0.066524             12.636073       9.516214       5.717362       3.344478      17.128145       0.850038      11.263861           0.006675
           43              N      -1.752901       8.829517       1.301878      -0.147649      39.001442 0.47792200E+03  0.11309982E+05                                 9.686431                            7.044499       0.104784       2.057217                    0.999633      27.220453      74.246912       0.664702       0.389381      -1.100878       0.008585      -0.073385       0.123254       0.143703      -0.025211       0.018579       0.023591       0.034190       0.036789      -0.050570       0.020353       0.030218             12.575040       9.155361       4.114276       1.075074      15.260540      -4.993051      13.309219           0.003060
           44              N      -2.787352       6.992358       1.928527      -0.338829      44.176580 0.53100784E+03  0.12877350E+05                                10.324806                            7.309991       0.295869       2.086779                    0.999651      29.289515      80.378954       0.669293       0.377367      -1.111622       0.055585       0.092655      -0.013062       0.108836      -0.055307       0.000245       0.001967       0.003449       0.095757      -0.071317       0.031756       0.039561             13.438214       8.390063       4.014880       0.348213      17.752289      -7.243639      14.172289           0.007170
           45              N      -1.213914       8.486663       2.505617      -0.180605      40.499385 0.47945701E+03  0.11316442E+05                                 9.768694                            6.975351       0.329143       2.122426                    0.999712      27.436358      73.902802       0.681918       0.380552      -1.111020      -0.111741      -0.037468      -0.118937       0.167440      -0.031825      -0.011774      -0.048551      -0.037904       0.074900      -0.065086      -0.001490       0.066576             12.634318      10.272344       6.153610       0.935930      16.368040      -3.321009      11.262571           0.006675
           46              N      -0.807885       4.394104       6.735823      -0.147749      39.005558 0.47798400E+03  0.11311784E+05                                 9.686904                            7.044831       0.104946       2.057261                    0.999631      27.222393      74.252625       0.664705       0.389367      -1.100890       0.059178       0.044176       0.123320       0.143741      -0.002181      -0.029775       0.004283      -0.060899       0.036743      -0.050666       0.020424       0.030242             12.575586      17.297689       0.586531       3.786757       7.118897       3.427804      13.310173           0.003061
           47              N       1.300367       4.416824       7.362472      -0.338874      44.172855 0.53096712E+03  0.12876063E+05                                10.324095                            7.309628       0.296151       2.086896                    0.999651      29.288474      80.374102       0.669324       0.377359      -1.111632      -0.108002       0.001787      -0.013073       0.108805       0.026162      -0.001817      -0.000833      -0.097599       0.095552      -0.071319       0.031673       0.039646             13.437011      18.886487       2.046225       6.098411       7.253109       3.923082      14.171436           0.007170
           48              N      -0.780459       5.032308       7.939563      -0.180582      40.494555 0.47940126E+03  0.11314771E+05                                 9.767923                            6.974948       0.329022       2.122423                    0.999710      27.434684      73.896576       0.681939       0.380552      -1.111023       0.088304      -0.077993      -0.118895       0.167381       0.032340       0.047934       0.014025      -0.036015       0.074682      -0.065040      -0.001490       0.066530             12.633065      20.170540      -0.437224       2.407584       6.466633       2.470950      11.262021           0.006673
           49              N       2.560786       7.430219      12.169932      -0.147493      38.993498 0.47782053E+03  0.11306873E+05                                 9.684811                            7.043543       0.105603       2.057493                    0.999628      27.217377      74.233885       0.664782       0.389358      -1.100904      -0.067896       0.029315       0.123282       0.143763       0.027397       0.011119      -0.027889       0.026531       0.036648      -0.050536       0.020317       0.030219             12.572560      10.169219      -4.699468      -4.860525      14.241671       1.564738      13.306790           0.003058
           50              N       1.486985       9.244659      12.796581      -0.338819      44.170323 0.53093508E+03  0.12875062E+05                                10.323621                            7.309348       0.296117       2.086884                    0.999650      29.287703      80.370682       0.669347       0.377352      -1.111639       0.052371      -0.094442      -0.013059       0.108778       0.029145       0.001614      -0.001162       0.094098       0.095744      -0.071325       0.031739       0.039586             13.436344      11.933005      -6.060189      -6.446243      14.205440       3.319474      14.170588           0.007170
           51              N       1.994373       7.134869      13.373672      -0.180779      40.503877 0.47951481E+03  0.11318162E+05                                 9.769461                            6.975829       0.328531       2.122229                    0.999712      27.437977      73.908626       0.681885       0.380558      -1.111014       0.023458       0.115414      -0.118838       0.167312      -0.000447      -0.036118       0.034511       0.074118       0.074732      -0.065127      -0.001396       0.066524             12.635376       9.515698      -5.716898      -3.344307      17.127029       0.849952      11.263400           0.006676
           52              O       3.644723       4.906320      12.248834      -0.512889      44.594323 0.62020425E+03  0.15482867E+05                                10.120593                            7.771206      -0.095780       2.005112                    0.998544      28.296213      76.298288       0.671918       0.365152      -1.131871       0.025083      -0.028345      -0.016490       0.041286      -0.013435       0.000975       0.020074      -0.015279      -0.085412      -0.036204       0.001742       0.034462             12.709816       8.449752      -4.853047       0.308633      19.138863      -4.756567      10.540833           0.053079
           53              O       2.934619       1.146288       0.922204      -0.443981      30.732317 0.45278990E+03  0.10438185E+05                                 7.799238                            6.590674       0.420829       2.193455                    0.999005      26.438949      68.286600       0.738556       0.359745      -1.137223      -0.033188       0.040889      -0.004825       0.052883      -0.033145       0.027293       0.005926      -0.029238      -0.120292      -0.057466       0.000071       0.057395              8.725670       7.034529      -2.874286       0.310520      11.445813      -2.754514       7.696668           0.032286
           54              O       4.868177       3.334562      11.232078      -0.480563      26.824476 0.40184545E+03  0.89852286E+04                                 7.006475                            6.146882       0.837470       2.324805                    0.999393      26.352717      66.882392       0.776880       0.352600      -1.143727      -0.012049       0.029791      -0.005567       0.032614       0.043597      -0.016559       0.068992       0.124646       0.018745      -0.119167       0.045529       0.073638              7.445297       6.156788      -1.036943      -2.499115       6.254566       0.244061       9.924537           0.017850
           55              O       1.647370       2.946270       0.632518      -0.436380      28.096123 0.38281022E+03  0.84517718E+04                                 7.247965                            5.972162       0.627591       2.253949                    0.999238      26.069347      65.628064       0.794019       0.349390      -1.146970       0.018359      -0.042015       0.026887       0.053153      -0.026753       0.023591       0.053189       0.016397      -0.132846      -0.085799       0.032032       0.053768              8.050879       9.620429      -3.844039      -2.663764       7.960954       1.618830       6.571256          -0.046114
           56              O       8.388886       4.717337       6.814888      -0.512865      44.593611 0.62019333E+03  0.15482566E+05                                10.120651                            7.771261      -0.095913       2.005084                    0.998542      28.295788      76.297712       0.671898       0.365163      -1.131859      -0.037080      -0.007502      -0.016460       0.041256       0.000069       0.016938      -0.010909       0.030996      -0.085395      -0.036229       0.001702       0.034527             12.709889      20.669802      -2.201807      -4.273680       6.919024       2.110845      10.540842           0.053085
           57              O       5.487655       7.212321      11.790258      -0.444023      30.732628 0.45279967E+03  0.10438470E+05                                 7.799286                            6.590747       0.420914       2.193476                    0.999004      26.439254      68.287654       0.738552       0.359745      -1.137223       0.051961       0.008270      -0.004835       0.052836       0.003932      -0.008490      -0.026548       0.071939      -0.120212      -0.057388       0.000052       0.057336              8.725677      12.832030      -0.473028      -2.540742       5.648185       1.108384       7.696818           0.032300
           58              O       6.415977       4.443674       5.798132      -0.480500      26.824888 0.40184991E+03  0.89853660E+04                                 7.006611                            6.146970       0.837435       2.324803                    0.999394      26.352527      66.882359       0.776863       0.352606      -1.143721       0.031873      -0.004456      -0.005498       0.032649       0.032151       0.068059      -0.020156      -0.137829       0.018737      -0.119183       0.045554       0.073629              7.445457       7.128345       0.476191       1.460981       5.283273       2.042307       9.924753           0.017853
           59              O      -4.234390       7.427121      11.500572      -0.436390      28.094269 0.38278152E+03  0.84509623E+04                                 7.247555                            5.971859       0.627512       2.253929                    0.999240      26.069035      65.626155       0.794057       0.349381      -1.146980      -0.045567       0.005111       0.026894       0.053158       0.020480       0.034262      -0.047042       0.038145      -0.132862      -0.085814       0.032045       0.053769              8.050389      11.704061       2.640394       2.733645       5.876196       1.497360       6.570909          -0.046121
           60              O       5.853141       0.703263       1.380779      -0.512933      44.597012 0.62024139E+03  0.15484078E+05                                10.121143                            7.771525      -0.096167       2.004994                    0.998543      28.296763      76.301316       0.671890       0.365160      -1.131861       0.011983       0.035848      -0.016512       0.041247       0.013305      -0.017866      -0.009220      -0.015519      -0.085298      -0.036167       0.001752       0.034415             12.710736      12.264570       7.055753       3.965384      15.326131       2.646087      10.541507           0.053082
           61              O       9.464476       1.968311       6.356150      -0.443917      30.730343 0.45275235E+03  0.10437101E+05                                 7.798919                            6.590407       0.420727       2.193439                    0.999005      26.438022      68.283461       0.738570       0.359745      -1.137223      -0.018839      -0.049217      -0.004890       0.052926       0.029288      -0.018751       0.020721      -0.042807      -0.120348      -0.057496       0.000033       0.057462              8.725298       7.853499       3.347156       2.230110      10.625998       1.646193       7.696398           0.032278
           62              O       6.602596       2.548684       0.364024      -0.480487      26.821594 0.40179197E+03  0.89837097E+04                                 7.005877                            6.146383       0.837463       2.324820                    0.999391      26.351540      66.877613       0.776931       0.352589      -1.143739      -0.019781      -0.025377      -0.005468       0.032637      -0.075787      -0.051450      -0.048873       0.013140       0.019004      -0.119202       0.045605       0.073597              7.444635       5.331653       0.560736       1.038055       7.078689      -2.286123       9.923563           0.017853
           63              O       2.587020      10.280449       6.066463      -0.436364      28.095563 0.38280170E+03  0.84515415E+04                                 7.247891                            5.972115       0.627577       2.253945                    0.999236      26.069026      65.627216       0.794018       0.349393      -1.146968       0.027198       0.036927       0.026817       0.053127       0.006270      -0.057893      -0.006216      -0.054582      -0.132729      -0.085822       0.032026       0.053795              8.050771       5.046756       1.203437      -0.070069      12.534392      -3.116211       6.571166          -0.046142
           64              O      -2.317527       5.420600       4.053166      -0.512888      44.595451 0.62021886E+03  0.15483347E+05                                10.120831                            7.771338      -0.095838       2.005093                    0.998544      28.296421      76.299529       0.671906       0.365156      -1.131866       0.025083       0.028344       0.016488       0.041285       0.013435      -0.000975       0.020075      -0.015280      -0.085410      -0.036204       0.001742       0.034463             12.710218       8.449975       4.853260      -0.308660      19.139587      -4.756758      10.541093           0.053081
           65              O      -3.027631       9.180632      15.379796      -0.443981      30.732220 0.45278794E+03  0.10438126E+05                                 7.799209                            6.590648       0.420800       2.193444                    0.999005      26.438989      68.286617       0.738560       0.359743      -1.137224      -0.033188      -0.040889       0.004826       0.052883       0.033146      -0.027293       0.005928      -0.029242      -0.120300      -0.057468       0.000071       0.057396              8.725638       7.034485       2.874258      -0.310503      11.445765      -2.754503       7.696664           0.032284
           66              O      -1.094073       6.992358       5.069922      -0.480563      26.825496 0.40186405E+03  0.89857603E+04                                 7.006710                            6.147071       0.837461       2.324803                    0.999393      26.352901      66.883573       0.776858       0.352605      -1.143721      -0.012048      -0.029791       0.005566       0.032614      -0.043599       0.016560       0.068990       0.124648       0.018738      -0.119167       0.045526       0.073642              7.445557       6.156979       1.036987       2.499213       6.254792       0.244045       9.924899           0.017850
           67              O       7.609620       7.380650      15.669482      -0.436379      28.096174 0.38281094E+03  0.84517935E+04                                 7.247982                            5.972174       0.627592       2.253950                    0.999238      26.069336      65.628103       0.794017       0.349391      -1.146969       0.018361       0.042014      -0.026887       0.053152       0.026753      -0.023590       0.053188       0.016390      -0.132847      -0.085798       0.032029       0.053768              8.050899       9.620446       3.844034       2.663789       7.960957       1.618841       6.571294          -0.046117
           68              O       2.426636       5.609583       9.487112      -0.512866      44.593346 0.62018837E+03  0.15482407E+05                                10.120602                            7.771220      -0.095878       2.005096                    0.998543      28.295708      76.297338       0.671901       0.365162      -1.131860      -0.037080       0.007500       0.016461       0.041257      -0.000068      -0.016938      -0.010908       0.030995      -0.085400      -0.036230       0.001703       0.034527             12.709830      20.669737       2.201803       4.273676       6.918986       2.110825      10.540769           0.053085
           69              O      -0.474595       3.114599       4.511742      -0.444022      30.733167 0.45280871E+03  0.10438736E+05                                 7.799408                            6.590838       0.420928       2.193480                    0.999004      26.439308      68.288112       0.738542       0.359747      -1.137220       0.051961      -0.008268       0.004835       0.052836      -0.003933       0.008488      -0.026550       0.071944      -0.120207      -0.057389       0.000052       0.057337              8.725829      12.832303       0.473023       2.540796       5.648268       1.108399       7.696914           0.032297
           70              O       0.453727       5.883246      10.503868      -0.480500      26.824658 0.40184548E+03  0.89852402E+04                                 7.006557                            6.146922       0.837427       2.324800                    0.999394      26.352502      66.882143       0.776869       0.352604      -1.143722       0.031872       0.004454       0.005500       0.032648      -0.032151      -0.068064      -0.020152      -0.137819       0.018744      -0.119183       0.045561       0.073622              7.445401       7.128276      -0.476187      -1.460970       5.283234       2.042288       9.924693           0.017852
           71              O       1.727860       2.899799       4.801428      -0.436389      28.095299 0.38279753E+03  0.84514143E+04                                 7.247791                            5.972032       0.627504       2.253927                    0.999240      26.069158      65.627105       0.794035       0.349387      -1.146974      -0.045569      -0.005113      -0.026893       0.053160      -0.020485      -0.034256      -0.047038       0.038136      -0.132849      -0.085807       0.032045       0.053762              8.050669      11.704516      -2.640518      -2.733759       5.876383       1.497426       6.571108          -0.046134
           72              O      -0.109109       9.623657      14.921221      -0.512935      44.595658 0.62022382E+03  0.15483499E+05                                10.120853                            7.771364      -0.096094       2.005018                    0.998543      28.296504      76.299771       0.671905       0.365155      -1.131867       0.011983      -0.035850       0.016513       0.041249      -0.013303       0.017866      -0.009218      -0.015521      -0.085299      -0.036167       0.001755       0.034413             12.710255      12.264066      -7.055369      -3.965180      15.325513       2.645921      10.541186           0.053082
           73              O       3.502226       8.358609       9.945850      -0.443913      30.729757 0.45274283E+03  0.10436822E+05                                 7.798797                            6.590323       0.420748       2.193447                    0.999005      26.437882      68.282797       0.738578       0.359744      -1.137225      -0.018837       0.049218       0.004891       0.052926      -0.029286       0.018747       0.020720      -0.042809      -0.120346      -0.057491       0.000030       0.057461              8.725142       7.853366      -3.347076      -2.230054      10.625790       1.646157       7.696272           0.032279
           74              O       0.640346       7.778236      15.937976      -0.480488      26.821136 0.40178416E+03  0.89834856E+04                                 7.005769                            6.146304       0.837467       2.324821                    0.999391      26.351474      66.877114       0.776940       0.352587      -1.143741      -0.019783       0.025377       0.005466       0.032638       0.075789       0.051452      -0.048869       0.013141       0.019001      -0.119201       0.045601       0.073601              7.444512       5.331575      -0.560723      -1.038027       7.078587      -2.286076       9.923374           0.017854
           75              O       8.549270       0.046471      10.235537      -0.436362      28.094432 0.38278399E+03  0.84510421E+04                                 7.247639                            5.971928       0.627575       2.253944                    0.999236      26.068852      65.626087       0.794041       0.349387      -1.146974       0.027197      -0.036926      -0.026817       0.053126      -0.006275       0.057896      -0.006217      -0.054580      -0.132732      -0.085825       0.032026       0.053799              8.050473       5.046598      -1.203395       0.070075      12.533893      -3.116054       6.570927          -0.046139

******************************************************
Auxiliary information for the entire system
The total spin magnetic moment of the unit cell is   11.604423
The total net atomic charge of the unit cell is   -0.000002
Accuracy of reproducing the electrostatic potential in the unit cell:
  The inner radius (bohr) =    5.0000
  The outer radius (bohr) =   12.0000
  Valid grid points have density less than (e/(bohr^3)) =    0.0001
  The number of valid grid points were=       178943
  The rms potential error without charges in kcal/mol is=      5.82549
  The rms potential error with partial charges in kcal/mol is=      1.48282
  The RRMSE value at monopole order=      0.25454
  The rms potential error with partial charges and cloud penetration in kcal/mol is=      1.48126
  The RRMSE value at monopole order with cloud penetration is=      0.25427
  The rms potential error with partial charges and atomic dipoles in kcal/mol is=      0.56588
  The RRMSE value at dipole order=      0.09714
  The rms potential error with partial charges, atomic dipoles and cloud penetration in kcal/mol is=      0.55472
  The RRMSE value at dipole order with cloud penetration=      0.09522

******************************************************
The electron densities and ab initio electrostatic potential were computed in VASP using the PBE functional and
projector augmented wave method. See the main text of the journal article for a description of computational details.
The atomic charges, dipoles, and quadrupoles were computed with the DDEC6 method as described in
(a) T. A. Manz and N. Gabaldon Limas, RSC Adv. 6 (2016) 47771-47801 DOI: 10.1039/c6ra04656h
(b) N. Gabaldon Limas and T. A. Manz, RSC Adv. 8 (2018) 2678-2707 DOI: 10.1039/c7ra11829e.
For each atom in the material, the electron cloud parameters were fit to the spherically averaged atom-in-material
electron density using radial positions for which this density was between 10^-4 and 10^-2 electrons per cubic bohr.
The polarizabilities, dispersion coefficients, and quantum Drude oscillator (QDO) parameters were fit using the MCLF method.
The magnetic structure of the system was optimized in VASP from the default ferromagnetic initial guess using spin polarization.
The atomic spin moments (ASMs) were computed on this optimized magnetic structure using the DDEC6 partition as inputs
to the method of T. A. Manz and D. S. Sholl, J. Chem. Theory Comput. 7 (2011) 4146-4164 DOI: 10.1021/ct200539n.
The RMSE and RRMSE were computed using a uniform grid with Ewald summation.
