# Supplementary material for: A collection of forcefield precursors for metal–organic frameworks
Source: RSC Adv. 2019 Nov 13;9(63):36492–507. doi: 10.1039/c9ra07327b (PMC9075174; doi:10.1039/c9ra07327b)
Supplement: RA-009-C9RA07327B-s5972 [file RA-009-C9RA07327B-s5972.xyz]

  164
jmolscript: load "" {1 1 1} spacegroup "x,y,z" unitcell [{      8.736200     0.000000     0.000000 }, {      0.000000     8.902300     0.000000 }, {      0.000000    -1.573534    24.007488 }]
Cu     6.225940     5.496574    18.005616     0.748383
Cu     2.510260     1.832192     6.001872     0.748390
Cu     0.000000     3.664383    12.003744     0.735488
Cu     0.000000     0.000000     0.000000     0.735531
H      0.005242     3.909862    15.117515     0.111496
H      1.883525     1.230602    12.966444     0.118630
H      2.442642     0.798801    15.316777     0.130162
H      1.024756     3.503729    17.388624     0.130940
H      2.235594     2.518919    17.446242     0.095579
H      0.746945     1.893400    18.949110     0.110344
H      8.323851     1.940429    17.919189     0.103546
H      5.711728     4.932385    14.973470     0.105547
H      5.660184     2.357322    17.887979     0.110606
H      5.119413     1.133107    15.825736     0.132521
H      4.537582     1.907291    13.372171     0.105568
H      5.969445     2.459686    13.052871     0.117578
H      5.103688     4.613497    12.762381     0.107997
H      3.669204     4.106810    13.158504     0.111702
H      0.157252    -0.838894    13.206519     0.131048
H      0.854400     7.464305    14.469313     0.127058
H      7.467704    -0.442289    14.870238     0.129287
H      6.820351     7.273313    14.082792     0.132290
H      0.005242     7.083287    20.893717     0.111509
H      1.883525     0.860247    23.044788     0.118640
H      2.442642     1.292048    20.694455     0.130196
H      1.024756     7.489420    18.622608     0.130962
H      2.235594    -0.428070    18.564990     0.095607
H      0.746945     0.197449    17.062122     0.110363
H      8.323851     0.150420    18.092043     0.103539
H      5.711728     6.060764    21.037762     0.105541
H      5.660184    -0.266473    18.123253     0.110632
H      5.119413     0.957742    20.185496     0.132518
H      4.537582     0.183558    22.639061     0.105574
H      5.969445    -0.368837    22.958361     0.117569
H      5.103688     6.379652    23.248851     0.108001
H      3.669204     6.886339    22.852728     0.111711
H      0.157252     2.929743    22.804713     0.131038
H      0.854400     3.528844    21.541919     0.127092
H      7.467704     2.533138    21.140994     0.129283
H      6.820351     3.719836    21.928440     0.132287
H     -0.005242     3.418904     8.889973     0.111498
H      6.852675     6.098164    11.041044     0.118636
H      6.293558     6.529965     8.690711     0.130164
H      7.711444     3.825037     6.618864     0.130946
H      6.500606     4.809847     6.561246     0.095576
H      7.989255     5.435366     5.058378     0.110344
H      0.412349     5.388337     6.088299     0.103547
H      3.024472     2.396381     9.034018     0.105558
H      3.076016     4.971444     6.119509     0.110606
H      3.616787     6.195659     8.181752     0.132526
H      4.198618     5.421475    10.635317     0.105577
H      2.766755     4.869080    10.954617     0.117582
H      3.632512     2.715269    11.245107     0.108000
H      5.066996     3.221956    10.848984     0.111703
H      8.578948    -0.734640    10.800969     0.131038
H      7.881800    -0.135539     9.538175     0.127064
H      1.268496     7.771055     9.137250     0.129280
H      1.915849     0.055453     9.924696     0.132296
H     -0.005242     0.245479     3.113771     0.111509
H      6.852675     6.468519     0.962700     0.118649
H      6.293558     6.036718     3.313033     0.130190
H      7.711444    -0.160654     5.384880     0.130967
H      6.500606     7.756836     5.442498     0.095609
H      7.989255     7.131317     6.945366     0.110365
H      0.412349     7.178346     5.915445     0.103540
H      3.024472     1.268002     2.969726     0.105545
H      3.076016     7.595239     5.884235     0.110638
H      3.616787     6.371024     3.821992     0.132522
H      4.198618     7.145208     1.368427     0.105582
H      2.766755     7.697603     1.049127     0.117576
H      3.632512     0.949114     0.758637     0.108000
H      5.066996     0.442427     1.154760     0.111707
H      8.578948     4.399023     1.202775     0.131055
H      7.881800     3.799922     2.465569     0.127091
H      1.268496     4.795628     2.866494     0.129289
H      1.915849     3.608930     2.079048     0.132293
C      0.536403     3.190321    14.863036     0.098643
C      1.570769     1.716171    13.693871    -0.037125
C      1.887019     1.470959    14.990276    -0.137434
C      1.304315     2.597496    17.184560    -0.099145
C      0.512815     1.672929    18.034425    -0.180757
C      5.635723     4.137459    15.448098     0.099476
C      5.607767     2.731790    17.037154    -0.049646
C      5.303747     2.040636    15.901360    -0.154743
C      5.117666     2.679483    13.461719    -0.099390
C      4.500890     3.853711    12.728050    -0.189584
C      0.303146     6.040261    13.133296     0.649771
C      0.109202     7.347545    13.860243    -0.326129
C      7.568170     7.521145    14.647929    -0.322559
C      7.495660     6.715866    15.918885     0.639637
C      0.536403    -1.099472    21.148196     0.098664
C      1.570769     0.374678    22.317361    -0.037133
C      1.887019     0.619890    21.020956    -0.137413
C      1.304315    -0.506647    18.826672    -0.099168
C      0.512815     0.417920    17.976807    -0.180573
C      5.635723     6.855690    20.563134     0.099462
C      5.607767    -0.640941    18.974078    -0.049624
C      5.303747     0.050213    20.109872    -0.154753
C      5.117666    -0.588634    22.549513    -0.099389
C      4.500890     7.139438    23.283182    -0.189589
C      0.303146     4.952888    22.877936     0.649787
C      0.109202     3.645604    22.150989    -0.326147
C      7.568170     3.472004    21.363303    -0.322565
C      7.495660     4.277283    20.092347     0.639639
C      8.199797     4.138445     9.144452     0.098645
C      7.165431     5.612595    10.313617    -0.037130
C      6.849181     5.857807     9.017212    -0.137432
C      7.431885     4.731270     6.822928    -0.099144
C      8.223385     5.655837     5.973063    -0.180758
C      3.100477     3.191307     8.559390     0.099474
C      3.128433     4.596976     6.970334    -0.049653
C      3.432453     5.288130     8.106128    -0.154753
C      3.618534     4.649283    10.545769    -0.099397
C      4.235310     3.475055    11.279438    -0.189582
C      8.433054     1.288505    10.874192     0.649779
C      8.626997    -0.018779    10.147245    -0.326133
C      1.168030    -0.192379     9.359559    -0.322564
C      1.240540     0.612900     8.088603     0.639650
C      8.199797     8.428238     2.859292     0.098664
C      7.165431     6.954088     1.690127    -0.037133
C      6.849181     6.708876     2.986532    -0.137408
C      7.431885     7.835413     5.180816    -0.099170
C      8.223385     6.910846     6.030681    -0.180571
C      3.100477     0.473076     3.444354     0.099455
C      3.128433     7.969707     5.033410    -0.049628
C      3.432453     7.278553     3.897616    -0.154763
C      3.618534     7.917400     1.457975    -0.099399
C      4.235310     0.189328     0.724306    -0.189586
C      8.433054     2.375878     1.129552     0.649783
C      8.626997     3.683162     1.856499    -0.326144
C      1.168030     3.856762     2.644185    -0.322557
C      1.240540     3.051483     3.915141     0.639647
N      0.713748     2.798850    13.623529    -0.269397
N      1.222194     2.413044    15.720343     0.075376
N      5.819183     4.028555    16.756506    -0.274449
N      5.329956     2.965199    14.902168     0.083549
N      0.713748    -0.708001    22.387703    -0.269408
N      1.222194    -0.322195    20.290889     0.075399
N      5.819183     6.964594    19.254726    -0.274437
N      5.329956    -0.874350    21.109064     0.083537
N      8.022452     4.529916    10.383959    -0.269394
N      7.514006     4.915722     8.287145     0.075376
N      2.917017     3.300211     7.250982    -0.274450
N      3.406244     4.363567     9.105320     0.083552
N      8.022452     8.036767     1.619785    -0.269406
N      7.514006     7.650961     3.716599     0.075400
N      2.917017     0.364172     4.752762    -0.274443
N      3.406244     8.203116     2.898424     0.083539
O      8.436548     6.040169    16.326532    -0.586318
O      6.364322     6.770325    16.527715    -0.596682
O      8.088848     5.196660    13.114570    -0.557598
O      1.375951     5.856359    12.557117    -0.619533
O      8.436548     4.952980    19.684700    -0.586317
O      6.364322     4.222824    19.483517    -0.596702
O      8.088848     5.796489    22.896662    -0.557589
O      1.375951     5.136790    23.454115    -0.619520
O      0.299652     1.288597     7.680956    -0.586340
O      2.371878     0.558441     7.479773    -0.596714
O      0.647352     2.132106    10.892918    -0.557617
O      7.360248     1.472407    11.450371    -0.619543
O      0.299652     2.375786     4.322788    -0.586322
O      2.371878     3.105942     4.523971    -0.596705
O      0.647352     1.532277     1.110826    -0.557571
O      7.360248     2.191976     0.553373    -0.619503

The following XYZ coordinates are in angstroms. Other properties are in atomic units.
The sperically averaged electron density of each atom fit to a function of the form exp(a - br)
eigen_1, eigen_2 and eigen_3 are the three eigenvalues of traceless quadrupole moment tensor
  atom number  atomic symbol              X              Y              Z     net charge C6 coefficient C8 coefficient C10 coefficient fluctuating dipole atomic polarizability isotropic forcefield polarizability              a              b squared Pearson coefficient          <r^3>          <r^4>         wp_QDO          m_QDO          q_QDO       dipole_x       dipole_y       dipole_z         dipole            Qxy            Qxz            Qyz     Q(x^2-y^2)  Q(3z^2 - R^2)        eigen_1        eigen_2        eigen_3 static polarizability      alpha(xx)      alpha(xy)      alpha(xz)      alpha(yy)      alpha(yz)      alpha(zz) atomic spin moment
            1             Cu       6.225940       5.496574      18.005616       0.748383      66.309658 0.10859534E+04  0.30117795E+05                                14.293392                           11.477286       0.883433       2.174746                    0.997087      43.512018     110.367738       0.485507       0.454882      -1.109339       0.055086      -0.000005       0.000000       0.055086      -0.000003      -0.000004      -0.095811      -0.084131       0.090787      -0.067227      -0.057197       0.124423             16.886457       8.501833      -0.000007       0.000005      19.395875       5.779709      22.761664          -0.758400
            2             Cu       2.510260       1.832192       6.001872       0.748390      66.310633 0.10859682E+04  0.30118326E+05                                14.293556                           11.477380       0.883394       2.174734                    0.997087      43.512185     110.368582       0.485504       0.454883      -1.109338      -0.055098       0.000002       0.000003       0.055098      -0.000008       0.000003      -0.095810      -0.084154       0.090812      -0.067219      -0.057213       0.124431             16.886679       8.501908      -0.000000      -0.000007      19.396196       5.779803      22.761932           0.758397
            3             Cu       0.000000       3.664383      12.003744       0.735488      67.772394 0.11613932E+04  0.32569538E+05                                14.262074                           11.712826       1.312969       2.313803                    0.997162      42.939059     107.503293       0.493058       0.442971      -1.123096      -0.000001      -0.000003      -0.000002       0.000004      -0.041135      -0.040117       0.072992      -0.038076      -0.063115      -0.074704      -0.034329       0.109033             16.622359      10.260659      -2.502640       4.558687      17.673196      -1.200165      21.933223          -0.751248
            4             Cu       0.000000       0.000000       0.000000       0.735531      67.769220 0.11613287E+04  0.32567201E+05                                14.261509                           11.712396       1.313090       2.313851                    0.997161      42.938329     107.499794       0.493075       0.442963      -1.123104       0.000002      -0.000004      -0.000002       0.000005       0.041115       0.040131       0.072985      -0.038029      -0.063168      -0.074721      -0.034294       0.109015             16.621661      10.260281       2.502553      -4.558466      17.672488      -1.200125      21.932213           0.751113
            5              H       0.005242       3.909862      15.117515       0.111496       1.016207 0.72410441E+01  0.70584519E+02                                 1.764723                            1.644492      -1.380877       2.218342                    0.994665       3.909085      11.558667       0.448646       1.400534      -0.680874      -0.026767       0.039523       0.009709       0.048711      -0.010235      -0.001394       0.001592      -0.000325       0.018180      -0.013267       0.004445       0.008822              1.805563       1.753335      -0.563746      -0.151822       2.136826       0.155611       1.526529           0.000072
            6              H       1.883525       1.230602      12.966444       0.118630       1.049788 0.74765655E+01  0.71943848E+02                                 1.689058                            1.589512      -0.815681       2.496718                    0.999747       3.329908       9.136036       0.502294       1.267233      -0.712883       0.015630      -0.028372      -0.034928       0.047636      -0.017884      -0.002549       0.007830      -0.012206       0.007147      -0.020379      -0.000658       0.021037              1.721153       1.504157      -0.060975      -0.192335       1.605289       0.342980       2.054013          -0.000093
            7              H       2.442642       0.798801      15.316777       0.130162       1.028693 0.73433334E+01  0.69918188E+02                                 1.628099                            1.545873      -0.805559       2.501974                    0.999833       3.208519       8.584236       0.527137       1.220354      -0.724024       0.025768      -0.037222       0.006239       0.045699      -0.024470      -0.000938       0.002794      -0.016254       0.024558      -0.029898       0.007643       0.022255              1.650201       1.728338      -0.304887       0.171849       1.730697      -0.234039       1.491567          -0.000349
            8              H       1.024756       3.503729      17.388624       0.130940       1.068490 0.81535927E+01  0.80496504E+02                                 1.742329                            1.679777      -1.002399       2.415039                    0.996942       3.461562       9.745404       0.478071       1.297733      -0.705848      -0.014955       0.035663       0.012397       0.040610       0.000507       0.001783       0.000959      -0.014789       0.003221      -0.008278       0.001223       0.007055              1.759975       1.479502      -0.260690      -0.077901       2.247278       0.138820       1.553143          -0.000043
            9              H       2.235594       2.518919      17.446242       0.095579       1.064010 0.81801796E+01  0.79988709E+02                                 1.663095                            1.622230      -0.687456       2.529626                    0.999766       3.442833       9.324219       0.519214       1.206406      -0.726356       0.022293      -0.004523       0.017471       0.028682       0.002367       0.006283      -0.000266       0.000655       0.017271      -0.007175      -0.002025       0.009200              1.673392       2.190911      -0.013260       0.164806       1.344196      -0.058513       1.485068          -0.000091
           10              H       0.746945       1.893400      18.949110       0.110344       0.976667 0.73986305E+01  0.71646608E+02                                 1.664520                            1.615024      -0.855834       2.460870                    0.997235       3.601142      10.205877       0.478436       1.322019      -0.699089       0.009630      -0.009388       0.018672       0.023011       0.004676      -0.001408       0.000596      -0.004431       0.004384      -0.006202       0.001736       0.004466              1.688713       1.335567      -0.000092       0.191235       1.485273       0.122021       2.245298          -0.000027
           11              H       8.323851       1.940429      17.919189       0.103546       0.911810 0.69398734E+01  0.66285726E+02                                 1.602056                            1.574335      -0.837704       2.469392                    0.997430       3.611171      10.238873       0.478811       1.339287      -0.695263      -0.025350      -0.003962      -0.008172       0.026928       0.000598      -0.003749      -0.003701       0.000279      -0.025557      -0.010344       0.003654       0.006690              1.607530       1.969092      -0.291832       0.110254       1.533071      -0.079485       1.320428           0.000026
           12              H       5.711728       4.932385      14.973470       0.105547       1.168840 0.86622931E+01  0.87305072E+02                                 1.863957                            1.745982      -1.289801       2.265177                    0.994706       3.776742      10.939533       0.460491       1.319709      -0.699005       0.005517       0.047067      -0.022100       0.052289       0.001090       0.004367      -0.009496      -0.027951       0.009876      -0.016960      -0.001428       0.018387              1.892047       1.520986       0.216180       0.008735       2.310827      -0.375083       1.844328          -0.000028
           13              H       5.660184       2.357322      17.887979       0.110606       1.061323 0.73475323E+01  0.71383771E+02                                 1.783906                            1.633913      -1.086729       2.364897                    0.996503       3.666342      10.578535       0.462701       1.362534      -0.690381       0.002705      -0.017323       0.042030       0.045541       0.004226       0.000431      -0.009490      -0.032581       0.023706      -0.020882       0.000783       0.020099              1.852312       1.472770      -0.003535       0.120440       1.691468      -0.444592       2.392698          -0.000180
           14              H       5.119413       1.133107      15.825736       0.132521       1.036053 0.73314033E+01  0.70281170E+02                                 1.677423                            1.575444      -0.901315       2.460681                    0.999194       3.337903       9.174388       0.503274       1.269551      -0.711755      -0.005356      -0.045381       0.002263       0.045752       0.009474       0.003868      -0.002671      -0.040605       0.032502      -0.028307       0.010817       0.017490              1.708222       1.470590       0.133761       0.035413       2.247844      -0.017833       1.406230          -0.000388
           15              H       4.537582       1.907291      13.372171       0.105568       1.132056 0.89030773E+01  0.89259098E+02                                 1.767448                            1.721544      -0.757436       2.507470                    0.999189       3.491312       9.694049       0.489403       1.248324      -0.717446      -0.016567      -0.025445      -0.013531       0.033242       0.008899       0.006741       0.000954      -0.019137       0.010781      -0.016634       0.003929       0.012706              1.780519       1.944177       0.390736       0.067971       1.833499      -0.004868       1.563879          -0.000087
           16              H       5.969445       2.459686      13.052871       0.117578       1.026088 0.76195551E+01  0.74911853E+02                                 1.765255                            1.673334      -1.190420       2.308127                    0.994901       3.806666      11.150403       0.452083       1.378056      -0.686504       0.026143      -0.008034      -0.021965       0.035078      -0.003762       0.004235       0.000399       0.000774       0.007229      -0.006257       0.000410       0.005847              1.818100       2.302422      -0.249358      -0.378811       1.440949       0.075628       1.710929           0.000094
           17              H       5.103688       4.613497      12.762381       0.107997       1.042300 0.81065021E+01  0.79850851E+02                                 1.702820                            1.666174      -0.790274       2.491760                    0.997915       3.542526       9.935654       0.484196       1.284217      -0.708273       0.019365       0.019358      -0.003037       0.027549       0.003877       0.003299      -0.000572      -0.008225      -0.011884      -0.007113      -0.000563       0.007676              1.715924       1.848617       0.393515       0.099354       1.708603      -0.018398       1.590553           0.000017
           18              H       3.669204       4.106810      13.158504       0.111702       1.053751 0.82353806E+01  0.81711206E+02                                 1.734732                            1.694451      -0.898634       2.442857                    0.996787       3.623096      10.309576       0.472175       1.307391      -0.702781      -0.029334       0.007455       0.008222       0.031364      -0.004011      -0.006077      -0.000262       0.009974       0.006403      -0.008119      -0.001592       0.009711              1.754493       2.201701      -0.174175      -0.258092       1.397886       0.013868       1.663893           0.000018
           19              H       0.157252      -0.838894      13.206519       0.131048       0.925769 0.67902765E+01  0.64827388E+02                                 1.650826                            1.582537      -0.986149       2.411357                    0.995976       3.617139      10.422078       0.463856       1.383093      -0.686256      -0.005393       0.020281      -0.017039       0.027032      -0.003010      -0.006250      -0.009809      -0.000368       0.007160      -0.012860       0.001470       0.011390              1.686900       1.303157       0.073345      -0.060498       1.928014      -0.424239       1.829529          -0.000645
           20              H       0.854400       7.464305      14.469313       0.127058       1.236160 0.10313966E+02  0.10765363E+03                                 1.885580                            1.859506      -1.282729       2.261929                    0.993975       3.770036      10.803637       0.466769       1.257189      -0.713677       0.015134      -0.001719       0.020417       0.025472      -0.003243       0.005300       0.004642       0.026445      -0.003930      -0.015073      -0.000579       0.015653              1.882486       1.951670       0.160535       0.334473       1.729543       0.160709       1.966243          -0.000274
           21              H       7.467704      -0.442289      14.870238       0.129287       0.950831 0.69630399E+01  0.66198700E+02                                 1.616578                            1.554562      -0.715950       2.533942                    0.999298       3.423997       9.513827       0.495002       1.301513      -0.704102       0.004492       0.023849       0.001053       0.024291       0.001008      -0.003841       0.001283      -0.011345      -0.008137      -0.007611       0.000391       0.007220              1.650840       1.342378      -0.082059      -0.053446       2.181986       0.213558       1.428157           0.000160
           22              H       6.820351       7.273313      14.082792       0.132290       1.115583 0.88681744E+01  0.88976988E+02                                 1.762690                            1.728765      -0.912913       2.441831                    0.998345       3.461104       9.668775       0.483051       1.263773      -0.713996      -0.013686      -0.009717      -0.019988       0.026101       0.006066       0.003402      -0.000532       0.018707       0.011312      -0.013166       0.002483       0.010683              1.765732       1.868955       0.166390       0.272119       1.637297       0.150989       1.790945          -0.000152
           23              H       0.005242       7.083287      20.893717       0.111509       1.016199 0.72409733E+01  0.70583683E+02                                 1.764715                            1.644484      -1.380886       2.218341                    0.994665       3.909066      11.558613       0.448647       1.400534      -0.680874      -0.026768      -0.039521      -0.009712       0.048711       0.010235       0.001394       0.001591      -0.000323       0.018183      -0.013268       0.004446       0.008821              1.805554       1.753327       0.563742       0.151821       2.136815       0.155610       1.526521           0.000005
           24              H       1.883525       0.860247      23.044788       0.118640       1.049814 0.74768070E+01  0.71946778E+02                                 1.689082                            1.589534      -0.815689       2.496709                    0.999747       3.329970       9.136255       0.502292       1.267228      -0.712883       0.015631       0.028371       0.034926       0.047635       0.017884       0.002549       0.007830      -0.012206       0.007150      -0.020380      -0.000657       0.021037              1.721178       1.504179       0.060976       0.192338       1.605313       0.342986       2.054042           0.000077
           25              H       2.442642       1.292048      20.694455       0.130196       1.028651 0.73429692E+01  0.69913965E+02                                 1.628062                            1.545841      -0.805546       2.501990                    0.999833       3.208446       8.584039       0.527139       1.220363      -0.724022       0.025768       0.037221      -0.006244       0.045699       0.024469       0.000937       0.002792      -0.016253       0.024560      -0.029897       0.007644       0.022253              1.650163       1.728297       0.304875      -0.171843       1.730656      -0.234031       1.491535           0.000340
           26              H       1.024756       7.489420      18.622608       0.130962       1.068468 0.81533967E+01  0.80494069E+02                                 1.742300                            1.679752      -1.002422       2.415033                    0.996942       3.461518       9.745243       0.478077       1.297726      -0.705849      -0.014954      -0.035663      -0.012403       0.040612      -0.000507      -0.001786       0.000961      -0.014789       0.003223      -0.008280       0.001224       0.007055              1.759943       1.479480       0.260679       0.077899       2.247230       0.138816       1.553121          -0.000036
           27              H       2.235594      -0.428070      18.564990       0.095607       1.063948 0.81795782E+01  0.79981299E+02                                 1.663025                            1.622166      -0.687392       2.529665                    0.999766       3.442702       9.323753       0.519227       1.206399      -0.726358       0.022293       0.004524      -0.017479       0.028687      -0.002366      -0.006286      -0.000263       0.000654       0.017274      -0.007176      -0.002028       0.009204              1.673319       2.190798       0.013260      -0.164793       1.344150      -0.058509       1.485009           0.000096
           28              H       0.746945       0.197449      17.062122       0.110363       0.976652 0.73984610E+01  0.71644605E+02                                 1.664508                            1.615009      -0.855863       2.460865                    0.997235       3.601082      10.205704       0.478437       1.322025      -0.699088       0.009629       0.009391      -0.018679       0.023018      -0.004678       0.001409       0.000597      -0.004429       0.004388      -0.006204       0.001738       0.004466              1.688701       1.335554       0.000090      -0.191242       1.485254       0.122027       2.245294           0.000028
           29              H       8.323851       0.150420      18.092043       0.103539       0.911860 0.69403201E+01  0.66290962E+02                                 1.602102                            1.574373      -0.837688       2.469388                    0.997430       3.611262      10.239157       0.478811       1.339267      -0.695267      -0.025351       0.003967       0.008167       0.026928      -0.000600       0.003750      -0.003701       0.000284      -0.025558      -0.010345       0.003653       0.006692              1.607579       1.969171       0.291857      -0.110263       1.533110      -0.079492       1.320455           0.000045
           30              H       5.711728       6.060764      21.037762       0.105541       1.168881 0.86626847E+01  0.87310127E+02                                 1.864008                            1.746027      -1.289831       2.265157                    0.994705       3.776847      10.939956       0.460483       1.319717      -0.699003       0.005517      -0.047067       0.022097       0.052287      -0.001091      -0.004367      -0.009496      -0.027951       0.009880      -0.016961      -0.001426       0.018387              1.892099       1.521023      -0.216190      -0.008736       2.310897      -0.375096       1.844376           0.000168
           31              H       5.660184      -0.266473      18.123253       0.110632       1.061264 0.73470296E+01  0.71377690E+02                                 1.783845                            1.633860      -1.086714       2.364917                    0.996503       3.666205      10.578063       0.462707       1.362540      -0.690380       0.002704       0.017325      -0.042032       0.045543      -0.004225      -0.000430      -0.009490      -0.032578       0.023705      -0.020880       0.000782       0.020098              1.852246       1.472724       0.003535      -0.120433       1.691410      -0.444569       2.392604          -0.000177
           32              H       5.119413       0.957742      20.185496       0.132518       1.036059 0.73314592E+01  0.70281950E+02                                 1.677440                            1.575459      -0.901318       2.460679                    0.999194       3.337929       9.174523       0.503266       1.269565      -0.711752      -0.005354       0.045382      -0.002267       0.045753      -0.009473      -0.003868      -0.002673      -0.040604       0.032503      -0.028306       0.010817       0.017489              1.708240       1.470604      -0.133763      -0.035413       2.247873      -0.017837       1.406244          -0.000376
           33              H       4.537582       0.183558      22.639061       0.105574       1.132083 0.89033512E+01  0.89262573E+02                                 1.767475                            1.721568      -0.757455       2.507456                    0.999189       3.491373       9.694273       0.489400       1.248321      -0.717446      -0.016566       0.025444       0.013527       0.033239      -0.008898      -0.006741       0.000953      -0.019136       0.010781      -0.016633       0.003930       0.012704              1.780546       1.944210      -0.390745      -0.067973       1.833527      -0.004868       1.563902          -0.000082
           34              H       5.969445      -0.368837      22.958361       0.117569       1.026116 0.76198128E+01  0.74914998E+02                                 1.765283                            1.673359      -1.190404       2.308127                    0.994901       3.806733      11.150634       0.452081       1.378051      -0.686505       0.026143       0.008033       0.021962       0.035076       0.003763      -0.004235       0.000398       0.000775       0.007226      -0.006257       0.000409       0.005848              1.818130       2.302465       0.249364       0.378819       1.440970       0.075629       1.710956          -0.000110
           35              H       5.103688       6.379652      23.248851       0.108001       1.042299 0.81065046E+01  0.79850931E+02                                 1.702822                            1.666176      -0.790281       2.491756                    0.997915       3.542540       9.935717       0.484195       1.284220      -0.708273       0.019364      -0.019357       0.003035       0.027548      -0.003877      -0.003299      -0.000571      -0.008224      -0.011883      -0.007113      -0.000563       0.007676              1.715926       1.848618      -0.393513      -0.099356       1.708604      -0.018397       1.590557          -0.000019
           36              H       3.669204       6.886339      22.852728       0.111711       1.053744 0.82353168E+01  0.81710426E+02                                 1.734723                            1.694443      -0.898621       2.442863                    0.996787       3.623091      10.309557       0.472176       1.307389      -0.702781      -0.029332      -0.007455      -0.008223       0.031362       0.004011       0.006076      -0.000263       0.009973       0.006404      -0.008119      -0.001591       0.009710              1.754483       2.201684       0.174173       0.258087       1.397880       0.013868       1.663885          -0.000018
           37              H       0.157252       2.929743      22.804713       0.131038       0.925821 0.67907586E+01  0.64833085E+02                                 1.650877                            1.582584      -0.986155       2.411340                    0.995976       3.617272      10.422520       0.463854       1.383077      -0.686259      -0.005397      -0.020278       0.017035       0.027029       0.003012       0.006250      -0.009807      -0.000371       0.007163      -0.012860       0.001472       0.011388              1.686953       1.303194      -0.073350       0.060503       1.928081      -0.424256       1.829586          -0.000188
           38              H       0.854400       3.528844      21.541919       0.127092       1.236123 0.10313589E+02  0.10764892E+03                                 1.885551                            1.859478      -1.282733       2.261934                    0.993974       3.769990      10.803532       0.466770       1.257198      -0.713674       0.015130       0.001717      -0.020421       0.025473       0.003245      -0.005301       0.004645       0.026443      -0.003929      -0.015076      -0.000577       0.015652              1.882456       1.951637      -0.160529      -0.334463       1.729518       0.160702       1.966212           0.000332
           39              H       7.467704       2.533138      21.140994       0.129283       0.950826 0.69630096E+01  0.66198422E+02                                 1.616582                            1.554567      -0.715965       2.533937                    0.999297       3.424006       9.513891       0.494997       1.301526      -0.704099       0.004491      -0.023847      -0.001059       0.024289      -0.001008       0.003843       0.001285      -0.011342      -0.008135      -0.007613       0.000394       0.007219              1.650846       1.342382       0.082058       0.053446       2.181992       0.213560       1.428163           0.000052
           40              H       6.820351       3.719836      21.928440       0.132287       1.115637 0.88687342E+01  0.88983993E+02                                 1.762739                            1.728813      -0.912933       2.441810                    0.998345       3.461220       9.669169       0.483048       1.263763      -0.713998      -0.013686       0.009717       0.019982       0.026096      -0.006067      -0.003401      -0.000530       0.018709       0.011310      -0.013166       0.002483       0.010683              1.765782       1.869009      -0.166396      -0.272128       1.637342       0.150994       1.790996           0.000344
           41              H      -0.005242       3.418904       8.889973       0.111498       1.016197 0.72409570E+01  0.70583515E+02                                 1.764718                            1.644487      -1.380874       2.218346                    0.994665       3.909073      11.558649       0.448645       1.400542      -0.680873       0.026767      -0.039524      -0.009709       0.048712      -0.010235      -0.001394       0.001592      -0.000325       0.018180      -0.013267       0.004445       0.008822              1.805558       1.753330      -0.563744      -0.151821       2.136820       0.155610       1.526524          -0.000007
           42              H       6.852675       6.098164      11.041044       0.118636       1.049797 0.74766543E+01  0.71944940E+02                                 1.689067                            1.589521      -0.815692       2.496712                    0.999747       3.329931       9.136124       0.502293       1.267232      -0.712883      -0.015630       0.028372       0.034927       0.047636      -0.017884      -0.002549       0.007830      -0.012206       0.007148      -0.020380      -0.000657       0.021037              1.721163       1.504166      -0.060975      -0.192336       1.605299       0.342982       2.054024          -0.000074
           43              H       6.293558       6.529965       8.690711       0.130164       1.028702 0.73434275E+01  0.69919401E+02                                 1.628116                            1.545889      -0.805562       2.501972                    0.999833       3.208547       8.584367       0.527130       1.220364      -0.724022      -0.025767       0.037222      -0.006239       0.045698      -0.024470      -0.000938       0.002794      -0.016253       0.024559      -0.029897       0.007643       0.022255              1.650219       1.728357      -0.304892       0.171852       1.730717      -0.234042       1.491582          -0.000339
           44              H       7.711444       3.825037       6.618864       0.130946       1.068491 0.81536070E+01  0.80496741E+02                                 1.742334                            1.679781      -1.002393       2.415041                    0.996942       3.461575       9.745470       0.478069       1.297737      -0.705847       0.014956      -0.035663      -0.012396       0.040610       0.000506       0.001783       0.000959      -0.014789       0.003221      -0.008278       0.001223       0.007055              1.759979       1.479506      -0.260692      -0.077902       2.247285       0.138820       1.553146           0.000027
           45              H       6.500606       4.809847       6.561246       0.095576       1.064026 0.81803475E+01  0.79990828E+02                                 1.663117                            1.622251      -0.687478       2.529614                    0.999766       3.442875       9.324386       0.519209       1.206412      -0.726355      -0.022292       0.004524      -0.017470       0.028681       0.002367       0.006282      -0.000266       0.000654       0.017272      -0.007175      -0.002025       0.009200              1.673414       2.190945      -0.013259       0.164810       1.344212      -0.058514       1.485086          -0.000101
           46              H       7.989255       5.435366       5.058378       0.110344       0.976671 0.73986668E+01  0.71647035E+02                                 1.664522                            1.615026      -0.855828       2.460871                    0.997235       3.601152      10.205905       0.478437       1.322017      -0.699089      -0.009630       0.009388      -0.018672       0.023011       0.004676      -0.001408       0.000596      -0.004431       0.004385      -0.006202       0.001736       0.004466              1.688714       1.335569      -0.000092       0.191235       1.485275       0.122021       2.245299          -0.000032
           47              H       0.412349       5.388337       6.088299       0.103547       0.911812 0.69398907E+01  0.66285956E+02                                 1.602059                            1.574338      -0.837714       2.469387                    0.997430       3.611183      10.238924       0.478810       1.339289      -0.695263       0.025350       0.003962       0.008173       0.026928       0.000598      -0.003748      -0.003701       0.000279      -0.025556      -0.010344       0.003654       0.006689              1.607534       1.969097      -0.291834       0.110254       1.533075      -0.079486       1.320431          -0.000047
           48              H       3.024472       2.396381       9.034018       0.105558       1.168843 0.86623335E+01  0.87305666E+02                                 1.863964                            1.745989      -1.289803       2.265175                    0.994706       3.776766      10.939649       0.460489       1.319712      -0.699004      -0.005518      -0.047066       0.022098       0.052288       0.001090       0.004368      -0.009496      -0.027952       0.009876      -0.016961      -0.001427       0.018387              1.892054       1.520991       0.216181       0.008735       2.310837      -0.375084       1.844334          -0.000167
           49              H       3.076016       4.971444       6.119509       0.110606       1.061346 0.73477368E+01  0.71386276E+02                                 1.783931                            1.633934      -1.086744       2.364885                    0.996503       3.666406      10.578769       0.462699       1.362532      -0.690381      -0.002705       0.017323      -0.042029       0.045539       0.004226       0.000431      -0.009490      -0.032582       0.023706      -0.020883       0.000784       0.020099              1.852338       1.472789      -0.003535       0.120442       1.691493      -0.444600       2.392732           0.000176
           50              H       3.616787       6.195659       8.181752       0.132526       1.036062 0.73314905E+01  0.70282258E+02                                 1.677434                            1.575454      -0.901315       2.460678                    0.999194       3.337936       9.174514       0.503272       1.269551      -0.711755       0.005355       0.045381      -0.002263       0.045751       0.009474       0.003868      -0.002671      -0.040604       0.032504      -0.028306       0.010818       0.017489              1.708233       1.470600       0.133762       0.035413       2.247859      -0.017834       1.406239           0.000380
           51              H       4.198618       5.421475      10.635317       0.105577       1.132060 0.89031185E+01  0.89259627E+02                                 1.767450                            1.721545      -0.757440       2.507467                    0.999189       3.491325       9.694096       0.489404       1.248321      -0.717446       0.016566       0.025445       0.013530       0.033241       0.008898       0.006741       0.000954      -0.019137       0.010780      -0.016634       0.003929       0.012705              1.780520       1.944179       0.390735       0.067972       1.833500      -0.004868       1.563881           0.000088
           52              H       2.766755       4.869080      10.954617       0.117582       1.026084 0.76195223E+01  0.74911447E+02                                 1.765249                            1.673329      -1.190417       2.308129                    0.994901       3.806659      11.150375       0.452084       1.378054      -0.686504      -0.026144       0.008034       0.021964       0.035078      -0.003763       0.004235       0.000398       0.000773       0.007227      -0.006257       0.000410       0.005848              1.818094       2.302412      -0.249356      -0.378807       1.440946       0.075627       1.710924           0.000112
           53              H       3.632512       2.715269      11.245107       0.108000       1.042291 0.81064102E+01  0.79849736E+02                                 1.702811                            1.666166      -0.790274       2.491762                    0.997915       3.542508       9.935597       0.484197       1.284219      -0.708273      -0.019365      -0.019359       0.003038       0.027550       0.003877       0.003298      -0.000572      -0.008225      -0.011885      -0.007113      -0.000563       0.007677              1.715916       1.848607       0.393512       0.099353       1.708595      -0.018398       1.590545           0.000022
           54              H       5.066996       3.221956      10.848984       0.111703       1.053748 0.82353501E+01  0.81710862E+02                                 1.734731                            1.694450      -0.898637       2.442857                    0.996787       3.623095      10.309585       0.472174       1.307395      -0.702780       0.029334      -0.007456      -0.008222       0.031364      -0.004012      -0.006076      -0.000263       0.009974       0.006402      -0.008119      -0.001591       0.009710              1.754492       2.201699      -0.174175      -0.258091       1.397885       0.013868       1.663892           0.000020
           55              H       8.578948      -0.734640      10.800969       0.131038       0.925797 0.67905262E+01  0.64830287E+02                                 1.650849                            1.582558      -0.986124       2.411360                    0.995976       3.617199      10.422250       0.463857       1.383079      -0.686259       0.005396      -0.020278       0.017039       0.027030      -0.003012      -0.006251      -0.009807      -0.000370       0.007163      -0.012860       0.001472       0.011389              1.686924       1.303173       0.073347      -0.060499       1.928044      -0.424248       1.829555           0.000190
           56              H       7.881800      -0.135539       9.538175       0.127064       1.236179 0.10314182E+02  0.10765661E+03                                 1.885607                            1.859531      -1.282745       2.261920                    0.993975       3.770090      10.803879       0.466763       1.257197      -0.713675      -0.015131       0.001719      -0.020417       0.025470      -0.003244       0.005300       0.004643       0.026443      -0.003932      -0.015074      -0.000578       0.015652              1.882512       1.951697       0.160539       0.334479       1.729568       0.160713       1.966271          -0.000333
           57              H       1.268496       7.771055       9.137250       0.129280       0.950840 0.69631304E+01  0.66199815E+02                                 1.616592                            1.554576      -0.715958       2.533936                    0.999297       3.424030       9.513955       0.494998       1.301519      -0.704100      -0.004493      -0.023848      -0.001052       0.024290       0.001008      -0.003842       0.001283      -0.011343      -0.008137      -0.007612       0.000392       0.007220              1.650856       1.342389      -0.082060      -0.053447       2.182009       0.213560       1.428169          -0.000050
           58              H       1.915849       0.055453       9.924696       0.132296       1.115595 0.88682938E+01  0.88978455E+02                                 1.762696                            1.728771      -0.912909       2.441829                    0.998345       3.461132       9.668857       0.483053       1.263765      -0.713998       0.013686       0.009716       0.019987       0.026100       0.006067       0.003402      -0.000532       0.018709       0.011317      -0.013168       0.002485       0.010683              1.765738       1.868961       0.166390       0.272119       1.637303       0.150990       1.790951          -0.000338
           59              H      -0.005242       0.245479       3.113771       0.111509       1.016207 0.72410490E+01  0.70584613E+02                                 1.764724                            1.644492      -1.380896       2.218335                    0.994664       3.909091      11.558707       0.448646       1.400533      -0.680874       0.026768       0.039521       0.009712       0.048711       0.010235       0.001394       0.001590      -0.000323       0.018183      -0.013268       0.004446       0.008821              1.805564       1.753336       0.563747       0.151822       2.136827       0.155611       1.526528          -0.000075
           60              H       6.852675       6.468519       0.962700       0.118649       1.049803 0.74767136E+01  0.71945627E+02                                 1.689067                            1.589520      -0.815677       2.496715                    0.999747       3.329949       9.136170       0.502296       1.267222      -0.712884      -0.015630      -0.028371      -0.034927       0.047635       0.017884       0.002549       0.007830      -0.012206       0.007150      -0.020380      -0.000657       0.021037              1.721162       1.504166       0.060975       0.192335       1.605298       0.342981       2.054020           0.000095
           61              H       6.293558       6.036718       3.313033       0.130190       1.028663 0.73430782E+01  0.69915268E+02                                 1.628076                            1.545853      -0.805555       2.501984                    0.999833       3.208471       8.584124       0.527136       1.220364      -0.724022      -0.025767      -0.037221       0.006244       0.045699       0.024469       0.000937       0.002792      -0.016254       0.024560      -0.029897       0.007644       0.022253              1.650177       1.728313       0.304880      -0.171845       1.730672      -0.234034       1.491547           0.000348
           62              H       7.711444      -0.160654       5.384880       0.130967       1.068475 0.81534758E+01  0.80495125E+02                                 1.742312                            1.679764      -1.002434       2.415027                    0.996942       3.461546       9.745370       0.478073       1.297732      -0.705848       0.014955       0.035662       0.012403       0.040611      -0.000507      -0.001786       0.000960      -0.014788       0.003224      -0.008279       0.001225       0.007055              1.759956       1.479490       0.260682       0.077900       2.247247       0.138817       1.553132           0.000035
           63              H       6.500606       7.756836       5.442498       0.095609       1.063950 0.81796115E+01  0.79981775E+02                                 1.663032                            1.622173      -0.687392       2.529665                    0.999766       3.442719       9.323834       0.519224       1.206405      -0.726356      -0.022292      -0.004524       0.017479       0.028687      -0.002366      -0.006286      -0.000264       0.000654       0.017275      -0.007176      -0.002028       0.009204              1.673327       2.190809       0.013260      -0.164794       1.344155      -0.058510       1.485015           0.000087
           64              H       7.989255       7.131317       6.945366       0.110365       0.976643 0.73983768E+01  0.71643629E+02                                 1.664501                            1.615003      -0.855870       2.460864                    0.997235       3.601070      10.205679       0.478435       1.322031      -0.699086      -0.009629      -0.009391       0.018679       0.023018      -0.004678       0.001409       0.000596      -0.004428       0.004389      -0.006204       0.001738       0.004466              1.688694       1.335550       0.000090      -0.191240       1.485249       0.122026       2.245283           0.000025
           65              H       0.412349       7.178346       5.915445       0.103540       0.911859 0.69403135E+01  0.66290917E+02                                 1.602103                            1.574375      -0.837697       2.469384                    0.997430       3.611269      10.239195       0.478809       1.339271      -0.695266       0.025350      -0.003967      -0.008166       0.026927      -0.000599       0.003750      -0.003701       0.000284      -0.025557      -0.010345       0.003653       0.006692              1.607580       1.969173       0.291857      -0.110263       1.533112      -0.079492       1.320455          -0.000027
           66              H       3.024472       1.268002       2.969726       0.105545       1.168894 0.86628125E+01  0.87311696E+02                                 1.864015                            1.746034      -1.289828       2.265155                    0.994705       3.776877      10.940044       0.460484       1.319708      -0.699005      -0.005518       0.047066      -0.022096       0.052287      -0.001092      -0.004367      -0.009496      -0.027950       0.009882      -0.016960      -0.001426       0.018387              1.892107       1.521029      -0.216192      -0.008736       2.310907      -0.375097       1.844384           0.000026
           67              H       3.076016       7.595239       5.884235       0.110638       1.061269 0.73470829E+01  0.71378389E+02                                 1.783852                            1.633867      -1.086719       2.364913                    0.996503       3.666235      10.578188       0.462705       1.362542      -0.690379      -0.002704      -0.017324       0.042032       0.045542      -0.004225      -0.000430      -0.009490      -0.032578       0.023704      -0.020880       0.000782       0.020098              1.852254       1.472731       0.003535      -0.120433       1.691418      -0.444570       2.392611           0.000180
           68              H       3.616787       6.371024       3.821992       0.132522       1.036086 0.73317023E+01  0.70284859E+02                                 1.677464                            1.575480      -0.901335       2.460665                    0.999193       3.337991       9.174729       0.503265       1.269558      -0.711753       0.005354      -0.045381       0.002267       0.045752      -0.009474      -0.003868      -0.002673      -0.040603       0.032504      -0.028306       0.010817       0.017489              1.708265       1.470624      -0.133765      -0.035414       2.247908      -0.017838       1.406263           0.000389
           69              H       4.198618       7.145208       1.368427       0.105582       1.132084 0.89033690E+01  0.89262807E+02                                 1.767474                            1.721568      -0.757453       2.507457                    0.999189       3.491381       9.694302       0.489401       1.248319      -0.717446       0.016566      -0.025443      -0.013528       0.033238      -0.008897      -0.006741       0.000953      -0.019135       0.010781      -0.016633       0.003929       0.012703              1.780546       1.944208      -0.390742      -0.067973       1.833525      -0.004868       1.563903           0.000093
           70              H       2.766755       7.697603       1.049127       0.117576       1.026109 0.76197555E+01  0.74914320E+02                                 1.765276                            1.673354      -1.190413       2.308125                    0.994901       3.806726      11.150618       0.452081       1.378052      -0.686504      -0.026143      -0.008033      -0.021963       0.035076       0.003762      -0.004235       0.000398       0.000773       0.007228      -0.006257       0.000410       0.005847              1.818123       2.302453       0.249362       0.378816       1.440966       0.075629       1.710951          -0.000092
           71              H       3.632512       0.949114       0.758637       0.108000       1.042305 0.81065572E+01  0.79851590E+02                                 1.702828                            1.666182      -0.790286       2.491753                    0.997915       3.542553       9.935767       0.484194       1.284221      -0.708272      -0.019364       0.019357      -0.003037       0.027548      -0.003877      -0.003299      -0.000572      -0.008224      -0.011882      -0.007113      -0.000563       0.007676              1.715933       1.848626      -0.393516      -0.099356       1.708610      -0.018398       1.590562          -0.000015
           72              H       5.066996       0.442427       1.154760       0.111707       1.053758 0.82354591E+01  0.81712200E+02                                 1.734738                            1.694458      -0.898633       2.442856                    0.996786       3.623124      10.309678       0.472174       1.307389      -0.702781       0.029332       0.007455       0.008223       0.031362       0.004011       0.006076      -0.000263       0.009974       0.006403      -0.008119      -0.001591       0.009710              1.754499       2.201708       0.174175       0.258090       1.397891       0.013868       1.663899          -0.000017
           73              H       8.578948       4.399023       1.202775       0.131055       0.925793 0.67905038E+01  0.64830103E+02                                 1.650849                            1.582559      -0.986168       2.411342                    0.995976       3.617207      10.422319       0.463855       1.383085      -0.686257       0.005395       0.020281      -0.017036       0.027031       0.003010       0.006249      -0.009808      -0.000370       0.007161      -0.012859       0.001470       0.011389              1.686924       1.303175      -0.073348       0.060500       1.928044      -0.424245       1.829554           0.000646
           74              H       7.881800       3.799922       2.465569       0.127091       1.236124 0.10313598E+02  0.10764900E+03                                 1.885549                            1.859477      -1.282737       2.261932                    0.993974       3.769990      10.803521       0.466771       1.257195      -0.713675      -0.015131      -0.001717       0.020421       0.025474       0.003243      -0.005301       0.004645       0.026444      -0.003930      -0.015075      -0.000577       0.015653              1.882454       1.951636      -0.160530      -0.334462       1.729517       0.160703       1.966209           0.000270
           75              H       1.268496       4.795628       2.866494       0.129289       0.950835 0.69630929E+01  0.66199464E+02                                 1.616595                            1.554578      -0.715989       2.533925                    0.999297       3.424036       9.514017       0.494994       1.301529      -0.704098      -0.004491       0.023847       0.001060       0.024290      -0.001008       0.003842       0.001285      -0.011342      -0.008135      -0.007612       0.000393       0.007219              1.650858       1.342391       0.082059       0.053447       2.182012       0.213562       1.428172          -0.000161
           76              H       1.915849       3.608930       2.079048       0.132293       1.115640 0.88687697E+01  0.88984495E+02                                 1.762745                            1.728819      -0.912939       2.441808                    0.998344       3.461230       9.669225       0.483046       1.263766      -0.713997       0.013686      -0.009719      -0.019982       0.026097      -0.006067      -0.003402      -0.000530       0.018706       0.011308      -0.013165       0.002482       0.010683              1.765788       1.869014      -0.166396      -0.272129       1.637348       0.150995       1.791003           0.000155
           77              C       0.536403       3.190321      14.863036       0.098643      24.590978 0.31866340E+03  0.69649314E+04                                 7.460548                            6.040229       0.378497       2.147982                    0.999559      25.679727      72.293450       0.652703       0.429344      -1.051103       0.030774      -0.020370      -0.024700       0.044408       0.010360      -0.003952       0.005111      -0.004859      -0.079047      -0.027697       0.003831       0.023865              8.146078       6.373191      -3.226849       0.358490       8.117004      -0.472602       9.948039           0.000237
           78              C       1.570769       1.716171      13.693871      -0.037125      27.884733 0.39670173E+03  0.91447242E+04                                 8.031608                            6.700862       0.264926       2.069264                    0.999725      28.353023      81.566033       0.625995       0.424452      -1.055725      -0.051252       0.046705      -0.020403       0.072281      -0.025191      -0.008732       0.013657      -0.024878      -0.036692      -0.021988      -0.017320       0.039308              8.587575       6.524306      -1.989875       0.146984       7.534102       0.533463      11.704317          -0.001306
           79              C       1.887019       1.470959      14.990276      -0.137434      28.034572 0.41089311E+03  0.94852987E+04                                 7.866328                            6.677168       0.640623       2.184479                    0.999680      28.484870      80.052979       0.652074       0.406899      -1.074822      -0.020831       0.019610       0.033487       0.044044      -0.055871      -0.009153       0.019640      -0.046507       0.027470      -0.065247       0.000974       0.064274              8.332574       7.096259      -2.458792       0.802176       7.577840      -0.869005      10.323622          -0.002253
           80              C       1.304315       2.597496      17.184560      -0.099145      24.778152 0.35322624E+03  0.78889404E+04                                 7.398787                            6.231299       0.267133       2.113869                    0.998693      26.725636      75.032659       0.665281       0.412226      -1.066257      -0.050924      -0.064904      -0.038040       0.090845      -0.003406       0.012583       0.008416      -0.039397       0.122882      -0.042606      -0.001624       0.044230              8.152991       6.317982       0.758315      -1.070931       7.190747      -1.804923      10.950244          -0.000806
           81              C       0.512815       1.672929      18.034425      -0.180757      23.240008 0.33103812E+03  0.73411092E+04                                 7.154653                            6.051608       0.072414       2.034508                    0.998542      27.827399      80.203746       0.665775       0.414854      -1.054898       0.057895      -0.046655      -0.066781       0.099941       0.019345      -0.004619      -0.029057       0.027340      -0.006995      -0.039698       0.004073       0.035625              7.816015       5.529533       0.712512      -0.661363      10.332915      -2.347302       7.585595           0.000006
           82              C       5.635723       4.137459      15.448098       0.099476      24.491381 0.31800023E+03  0.69684066E+04                                 7.517402                            6.083357       0.208616       2.091737                    0.999094      26.012406      74.071577       0.640486       0.436406      -1.043582       0.006728      -0.028386       0.035208       0.045724      -0.003704      -0.009865      -0.014236       0.012079      -0.054203      -0.027806       0.010014       0.017792              8.171288       4.823740       1.558856       1.200278       9.326194       0.001660      10.363928          -0.000382
           83              C       5.607767       2.731790      17.037154      -0.049646      29.880208 0.40396161E+03  0.93788383E+04                                 8.449539                            6.749980       0.160310       2.020558                    0.999781      29.187634      84.988943       0.623736       0.422957      -1.053902       0.016609       0.073771      -0.000605       0.075620       0.001083       0.001336      -0.018422      -0.047023       0.055183      -0.032804      -0.002086       0.034890              9.256192       5.456258       1.052421       1.550517       9.838045      -1.125020      12.474274          -0.001200
           84              C       5.303747       2.040636      15.901360      -0.154743      30.024707 0.42523898E+03  0.99163112E+04                                 8.272408                            6.795353       0.524214       2.135622                    0.999827      29.189595      82.865488       0.645010       0.407214      -1.072961       0.009014       0.016511      -0.051560       0.054884       0.012451       0.004687      -0.016015      -0.130763       0.094592      -0.082661       0.023184       0.059476              8.942081       5.546290       1.350314       1.207447      11.042973      -0.561749      10.236981          -0.002359
           85              C       5.117666       2.679483      13.461719      -0.099390      26.600084 0.38381211E+03  0.88078328E+04                                 7.960844                            6.627854      -0.253977       1.938155                    0.996365      27.979872      81.302284       0.621867       0.429199      -1.048849      -0.017689       0.064959       0.028312       0.073035      -0.002036       0.034219       0.007394      -0.074209       0.200862      -0.078789       0.003162       0.075628              8.988716       8.203541      -0.718061       1.893884       6.376767      -0.878350      12.385840          -0.000628
           86              C       4.500890       3.853711      12.728050      -0.189584      26.881011 0.41713874E+03  0.97745577E+04                                 8.003562                            6.873677      -0.202788       1.936360                    0.997347      29.289518      86.017415       0.615404       0.424746      -1.051525       0.017530      -0.075578      -0.055836       0.095588      -0.029870       0.030192      -0.013931      -0.025101       0.044264      -0.045933      -0.004169       0.050101              9.020068       8.447156      -0.751679       2.621352       6.236151      -1.459856      12.376898           0.000067
           87              C       0.303146       6.040261      13.133296       0.649771      20.370782 0.24251098E+03  0.50089702E+04                                 7.044279                            5.631673      -0.286644       1.972249                    0.998714      22.130775      62.925032       0.604664       0.490427      -1.004894      -0.009307      -0.032273      -0.004125       0.033841      -0.019146       0.044701      -0.051931      -0.007034       0.153573      -0.051789      -0.045012       0.096801              7.833180       7.254697       0.125158      -1.712403       9.775805       2.843380       6.469038           0.000313
           88              C       0.109202       7.347545      13.860243      -0.326129      30.598884 0.48173407E+03  0.11705688E+05                                 8.641725                            7.326837      -0.360290       1.855904                    0.998062      31.819731      95.261778       0.603198       0.417885      -1.055471      -0.096511      -0.003083       0.049602       0.108555      -0.016782      -0.025143      -0.014781       0.079313       0.002768      -0.051525      -0.000967       0.052491              9.519210       7.710972      -0.502106      -2.229685      10.901125       2.161543       9.945534          -0.010632
           89              C       7.568170       7.521145      14.647929      -0.322559      29.708967 0.47306437E+03  0.11424697E+05                                 8.438387                            7.253633      -0.249343       1.893068                    0.998357      31.410272      93.260221       0.608078       0.417083      -1.057666       0.094662      -0.019950      -0.056114       0.111838      -0.003668      -0.023325       0.006869       0.041549      -0.013415      -0.022747      -0.014379       0.037126              9.142435       7.902522       0.066367      -2.563952       8.573224      -0.778980      10.951558          -0.006942
           90              C       7.495660       6.715866      15.918885       0.639637      19.687253 0.24967736E+03  0.51981183E+04                                 6.891000                            5.730434      -0.217702       1.991669                    0.999480      22.400506      64.084126       0.596502       0.493205      -1.002811      -0.014866      -0.015025       0.025211       0.032900       0.041554       0.005014       0.061012      -0.054265      -0.004777      -0.065383      -0.022137       0.087520              7.418260       7.317653      -0.386414      -2.018949       6.059555      -2.062475       8.877574          -0.002071
           91              C       0.536403      -1.099472      21.148196       0.098664      24.590796 0.31866105E+03  0.69648709E+04                                 7.460537                            6.040228       0.378442       2.147970                    0.999559      25.679582      72.293120       0.652699       0.429347      -1.051100       0.030769       0.020377       0.024698       0.044407      -0.010364       0.003957       0.005115      -0.004854      -0.079034      -0.027695       0.003829       0.023867              8.146056       6.373185       3.226850      -0.358476       8.117007      -0.472585       9.947978          -0.000197
           92              C       1.570769       0.374678      22.317361      -0.037133      27.885239 0.39671115E+03  0.91449980E+04                                 8.031691                            6.700932       0.264943       2.069262                    0.999725      28.353461      81.567617       0.625993       0.424451      -1.055725      -0.051252      -0.046709       0.020397       0.072281       0.025195       0.008736       0.013657      -0.024873      -0.036690      -0.021991      -0.017320       0.039311              8.587658       6.524379       1.989898      -0.146973       7.534196       0.533481      11.704399           0.001309
           93              C       1.887019       0.619890      21.020956      -0.137413      28.034268 0.41088828E+03  0.94851631E+04                                 7.866304                            6.677157       0.640568       2.184470                    0.999680      28.484582      80.052175       0.652070       0.406903      -1.074819      -0.020835      -0.019609      -0.033492       0.044049       0.055859       0.009152       0.019632      -0.046495       0.027481      -0.065236       0.000980       0.064256              8.332544       7.096232       2.458767      -0.802167       7.577810      -0.869001      10.323591           0.002240
           94              C       1.304315      -0.506647      18.826672      -0.099168      24.778786 0.35323934E+03  0.78892996E+04                                 7.398915                            6.231428       0.267167       2.113875                    0.998693      26.725972      75.033711       0.665272       0.412228      -1.066257      -0.050921       0.064907       0.038035       0.090843       0.003408      -0.012597       0.008428      -0.039407       0.122928      -0.042623      -0.001629       0.044252              8.153123       6.318038      -0.758338       1.070967       7.190878      -1.804964      10.950453           0.000758
           95              C       0.512815       0.417920      17.976807      -0.180573      23.237594 0.33099403E+03  0.73398590E+04                                 7.154033                            6.051096       0.072538       2.034582                    0.998542      27.825172      80.194838       0.665824       0.414839      -1.054911       0.057897       0.046660       0.066776       0.099941      -0.019355       0.004631      -0.029066       0.027353      -0.006992      -0.039710       0.004065       0.035646              7.815314       5.529141      -0.712367       0.661230      10.331916      -2.346965       7.584885           0.000032
           96              C       5.635723       6.855690      20.563134       0.099462      24.491809 0.31800659E+03  0.69685837E+04                                 7.517476                            6.083403       0.208640       2.091737                    0.999094      26.012800      74.073005       0.640486       0.436404      -1.043583       0.006726       0.028383      -0.035210       0.045723       0.003702       0.009864      -0.014233       0.012065      -0.054205      -0.027802       0.010017       0.017785              8.171374       4.823784      -1.558887      -1.200295       9.326325       0.001671      10.364013          -0.000303
           97              C       5.607767      -0.640941      18.974078      -0.049624      29.879667 0.40395309E+03  0.93785896E+04                                 8.449461                            6.749927       0.160279       2.020557                    0.999781      29.187182      84.987356       0.623736       0.422959      -1.053901       0.016608      -0.073766       0.000603       0.075615      -0.001079      -0.001328      -0.018420      -0.047023       0.055164      -0.032800      -0.002086       0.034886              9.256104       5.456210      -1.052410      -1.550496       9.837976      -1.125009      12.474125          -0.001162
           98              C       5.303747       0.050213      20.109872      -0.154753      30.024970 0.42524332E+03  0.99164399E+04                                 8.272452                            6.795380       0.524236       2.135626                    0.999827      29.189791      82.866214       0.645010       0.407213      -1.072961       0.009022      -0.016509       0.051553       0.054878      -0.012449      -0.004689      -0.016026      -0.130778       0.094605      -0.082670       0.023180       0.059490              8.942136       5.546311      -1.350321      -1.207444      11.043087      -0.561794      10.237011          -0.002361
           99              C       5.117666      -0.588634      22.549513      -0.099389      26.600393 0.38381664E+03  0.88079715E+04                                 7.960916                            6.627896      -0.253971       1.938150                    0.996366      27.980202      81.303668       0.621864       0.429199      -1.048848      -0.017687      -0.064960      -0.028315       0.073036       0.002037      -0.034217       0.007388      -0.074204       0.200831      -0.078782       0.003165       0.075616              8.988810       8.203622       0.718069      -1.893930       6.376823      -0.878364      12.385986          -0.000763
          100              C       4.500890       7.139438      23.283182      -0.189589      26.881465 0.41714663E+03  0.97747993E+04                                 8.003684                            6.873763      -0.202820       1.936344                    0.997347      29.289883      86.019038       0.615397       0.424748      -1.051522       0.017531       0.075576       0.055830       0.095583       0.029868      -0.030193      -0.013929      -0.025098       0.044278      -0.045933      -0.004167       0.050100              9.020229       8.447277       0.751707      -2.621461       6.236237      -1.459905      12.377172          -0.000059
          101              C       0.303146       4.952888      22.877936       0.649787      20.370840 0.24251164E+03  0.50089915E+04                                 7.044308                            5.631690      -0.286685       1.972234                    0.998714      22.130869      62.925533       0.604661       0.490429      -1.004893      -0.009307       0.032273       0.004123       0.033840       0.019143      -0.044698      -0.051933      -0.007025       0.153552      -0.051790      -0.045006       0.096796              7.833217       7.254736      -0.125140       1.712421       9.775860       2.843395       6.469056          -0.000180
          102              C       0.109202       3.645604      22.150989      -0.326147      30.599781 0.48175117E+03  0.11706222E+05                                 8.641920                            7.326986      -0.360327       1.855882                    0.998062      31.820482      95.264907       0.603188       0.417887      -1.055468      -0.096505       0.003072      -0.049600       0.108549       0.016793       0.025141      -0.014764       0.079281       0.002816      -0.051511      -0.000965       0.052476              9.519439       7.711149       0.502127       2.229794      10.901409       2.161593       9.945759           0.006065
          103              C       7.568170       3.472004      21.363303      -0.322565      29.709315 0.47307070E+03  0.11424901E+05                                 8.438472                            7.253692      -0.249377       1.893053                    0.998357      31.410654      93.261912       0.608074       0.417084      -1.057664       0.094661       0.019948       0.056097       0.111828       0.003666       0.023329       0.006882       0.041572      -0.013436      -0.022767      -0.014373       0.037140              9.142537       7.902620      -0.066379       2.564006       8.573283      -0.778992      10.951707          -0.006007
          104              C       7.495660       4.277283      20.092347       0.639639      19.687088 0.24967469E+03  0.51980528E+04                                 6.890975                            5.730412      -0.217670       1.991682                    0.999480      22.400462      64.084093       0.596502       0.493206      -1.002810      -0.014863       0.015013      -0.025221       0.032900      -0.041556      -0.005021       0.061007      -0.054276      -0.004754      -0.065377      -0.022145       0.087522              7.418236       7.317625       0.386408       2.018940       6.059527      -2.062467       8.877556          -0.001820
          105              C       8.199797       4.138445       9.144452       0.098645      24.590908 0.31866255E+03  0.69649092E+04                                 7.460543                            6.040227       0.378488       2.147980                    0.999559      25.679666      72.293300       0.652702       0.429345      -1.051102      -0.030773       0.020371       0.024701       0.044408       0.010360      -0.003951       0.005110      -0.004863      -0.079048      -0.027697       0.003830       0.023866              8.146070       6.373192      -3.226855       0.358489       8.117010      -0.472602       9.948007           0.000194
          106              C       7.165431       5.612595      10.313617      -0.037130      27.884968 0.39670599E+03  0.91448496E+04                                 8.031655                            6.700899       0.264912       2.069257                    0.999725      28.353218      81.566793       0.625993       0.424452      -1.055724       0.051255      -0.046703       0.020401       0.072280      -0.025191      -0.008733       0.013657      -0.024879      -0.036692      -0.021988      -0.017320       0.039309              8.587623       6.524345      -1.989890       0.146990       7.534156       0.533460      11.704369          -0.001302
          107              C       6.849181       5.857807       9.017212      -0.137432      28.034636 0.41089440E+03  0.94853422E+04                                 7.866356                            6.677190       0.640601       2.184472                    0.999680      28.484937      80.053400       0.652071       0.406901      -1.074820       0.020835      -0.019608      -0.033487       0.044045      -0.055868      -0.009152       0.019640      -0.046507       0.027469      -0.065245       0.000974       0.064271              8.332603       7.096290      -2.458807       0.802185       7.577877      -0.869010      10.323642          -0.002236
          108              C       7.431885       4.731270       6.822928      -0.099144      24.778197 0.35322721E+03  0.78889709E+04                                 7.398801                            6.231311       0.267123       2.113865                    0.998693      26.725709      75.033016       0.665279       0.412227      -1.066256       0.050925       0.064906       0.038041       0.090847      -0.003408       0.012583       0.008416      -0.039396       0.122877      -0.042606      -0.001623       0.044229              8.153001       6.318007       0.758317      -1.070930       7.190763      -1.804925      10.950233          -0.000765
          109              C       8.223385       5.655837       5.973063      -0.180758      23.240043 0.33103877E+03  0.73411286E+04                                 7.154662                            6.051615       0.072413       2.034507                    0.998542      27.827450      80.203966       0.665774       0.414854      -1.054898      -0.057895       0.046655       0.066783       0.099943       0.019345      -0.004617      -0.029057       0.027339      -0.006989      -0.039698       0.004076       0.035623              7.816027       5.529547       0.712517      -0.661366      10.332943      -2.347311       7.585589          -0.000035
          110              C       3.100477       3.191307       8.559390       0.099474      24.491556 0.31800296E+03  0.69684872E+04                                 7.517457                            6.083397       0.208592       2.091728                    0.999093      26.012548      74.072293       0.640481       0.436408      -1.043580      -0.006732       0.028387      -0.035208       0.045725      -0.003703      -0.009863      -0.014235       0.012079      -0.054210      -0.027806       0.010014       0.017792              8.171350       4.823776       1.558877       1.200290       9.326283       0.001666      10.363990           0.000302
          111              C       3.128433       4.596976       6.970334      -0.049653      29.880628 0.40396800E+03  0.93790374E+04                                 8.449651                            6.750057       0.160264       2.020539                    0.999781      29.187983      84.990590       0.623729       0.422960      -1.053899      -0.016612      -0.073770       0.000608       0.075620       0.001082       0.001337      -0.018422      -0.047018       0.055188      -0.032802      -0.002087       0.034889              9.256320       5.456327       1.052444       1.550544       9.838208      -1.125035      12.474423           0.001161
          112              C       3.432453       5.288130       8.106128      -0.154753      30.025133 0.42524616E+03  0.99165327E+04                                 8.272520                            6.795436       0.524165       2.135603                    0.999827      29.189885      82.866868       0.645002       0.407217      -1.072958      -0.009018      -0.016513       0.051561       0.054886       0.012450       0.004687      -0.016015      -0.130760       0.094584      -0.082658       0.023183       0.059475              8.942210       5.546366       1.350341       1.207473      11.043148      -0.561749      10.237114           0.002369
          113              C       3.618534       4.649283      10.545769      -0.099397      26.600363 0.38381703E+03  0.88079770E+04                                 7.960909                            6.627904      -0.253983       1.938150                    0.996365      27.980083      81.303133       0.621863       0.429200      -1.048848       0.017688      -0.064960      -0.028313       0.073036      -0.002036       0.034219       0.007392      -0.074210       0.200853      -0.078788       0.003164       0.075624              8.988793       8.203599      -0.718067       1.893922       6.376811      -0.878361      12.385969           0.000774
          114              C       4.235310       3.475055      11.279438      -0.189582      26.880988 0.41713834E+03  0.97745471E+04                                 8.003563                            6.873677      -0.202797       1.936358                    0.997347      29.289496      86.017379       0.615404       0.424746      -1.051525      -0.017531       0.075577       0.055836       0.095587      -0.029872       0.030193      -0.013933      -0.025102       0.044264      -0.045934      -0.004171       0.050104              9.020069       8.447157      -0.751682       2.621357       6.236150      -1.459856      12.376898           0.000068
          115              C       8.433054       1.288505      10.874192       0.649779      20.370690 0.24250954E+03  0.50089378E+04                                 7.044285                            5.631673      -0.286670       1.972241                    0.998714      22.130765      62.925191       0.604661       0.490430      -1.004892       0.009307       0.032274       0.004123       0.033841      -0.019146       0.044700      -0.051931      -0.007037       0.153563      -0.051789      -0.045011       0.096800              7.833191       7.254699       0.125155      -1.712404       9.775826       2.843393       6.469046           0.000179
          116              C       8.626997      -0.018779      10.147245      -0.326133      30.599089 0.48173763E+03  0.11705810E+05                                 8.641791                            7.326882      -0.360323       1.855890                    0.998062      31.820007      95.263099       0.603193       0.417887      -1.055468       0.096505       0.003074      -0.049597       0.108547      -0.016793      -0.025144      -0.014772       0.079298       0.002807      -0.051523      -0.000963       0.052486              9.519290       7.711033      -0.502108      -2.229711      10.901226       2.161566       9.945613          -0.006061
          117              C       1.168030      -0.192379       9.359559      -0.322564      29.709287 0.47307010E+03  0.11424873E+05                                 8.438447                            7.253674      -0.249345       1.893064                    0.998357      31.410541      93.261276       0.608077       0.417082      -1.057665      -0.094663       0.019949       0.056106       0.111835      -0.003669      -0.023322       0.006867       0.041555      -0.013426      -0.022746      -0.014380       0.037126              9.142509       7.902590       0.066371      -2.564001       8.573287      -0.779003      10.951650           0.006015
          118              C       1.240540       0.612900       8.088603       0.639650      19.687173 0.24967604E+03  0.51980897E+04                                 6.890992                            5.730423      -0.217731       1.991658                    0.999480      22.400598      64.084613       0.596501       0.493205      -1.002810       0.014866       0.015025      -0.025213       0.032900       0.041553       0.005010       0.061006      -0.054264      -0.004785      -0.065380      -0.022133       0.087514              7.418254       7.317643      -0.386408      -2.018952       6.059555      -2.062477       8.877564           0.001819
          119              C       8.199797       8.428238       2.859292       0.098664      24.590933 0.31866320E+03  0.69649318E+04                                 7.460567                            6.040250       0.378435       2.147965                    0.999559      25.679700      72.293598       0.652698       0.429348      -1.051100      -0.030768      -0.020377      -0.024697       0.044405      -0.010364       0.003958       0.005115      -0.004851      -0.079032      -0.027695       0.003830       0.023865              8.146090       6.373216       3.226869      -0.358477       8.117041      -0.472587       9.948012          -0.000242
          120              C       7.165431       6.954088       1.690127      -0.037133      27.885327 0.39671305E+03  0.91450521E+04                                 8.031704                            6.700947       0.264948       2.069263                    0.999725      28.353523      81.567819       0.625993       0.424451      -1.055725       0.051253       0.046711      -0.020399       0.072283       0.025195       0.008735       0.013657      -0.024874      -0.036685      -0.021992      -0.017319       0.039310              8.587669       6.524396       1.989901      -0.146983       7.534205       0.533472      11.704407           0.001312
          121              C       6.849181       6.708876       2.986532      -0.137408      28.034269 0.41088814E+03  0.94851594E+04                                 7.866298                            6.677150       0.640575       2.184471                    0.999680      28.484606      80.052248       0.652071       0.406902      -1.074820       0.020834       0.019610       0.033494       0.044050       0.055859       0.009152       0.019630      -0.046497       0.027485      -0.065237       0.000982       0.064255              8.332536       7.096239       2.458776      -0.802171       7.577813      -0.869004      10.323557           0.002255
          122              C       7.431885       7.835413       5.180816      -0.099170      24.778921 0.35324196E+03  0.78893778E+04                                 7.398953                            6.231460       0.267150       2.113868                    0.998693      26.726108      75.034343       0.665269       0.412229      -1.066255       0.050922      -0.064907      -0.038034       0.090844       0.003409      -0.012597       0.008428      -0.039405       0.122932      -0.042624      -0.001630       0.044253              8.153163       6.318073      -0.758343       1.070974       7.190920      -1.804975      10.950496           0.000799
          123              C       8.223385       6.910846       6.030681      -0.180571      23.237558 0.33099343E+03  0.73398448E+04                                 7.154036                            6.051098       0.072515       2.034576                    0.998542      27.825153      80.194862       0.665822       0.414840      -1.054910      -0.057897      -0.046659      -0.066774       0.099939      -0.019355       0.004634      -0.029066       0.027352      -0.006991      -0.039710       0.004063       0.035647              7.815318       5.529146      -0.712369       0.661233      10.331938      -2.346971       7.584870          -0.000009
          124              C       3.100477       0.473076       3.444354       0.099455      24.492052 0.31801017E+03  0.69686850E+04                                 7.517528                            6.083439       0.208641       2.091733                    0.999094      26.013016      74.073855       0.640483       0.436404      -1.043582      -0.006726      -0.028385       0.035210       0.045725       0.003700       0.009863      -0.014235       0.012062      -0.054209      -0.027804       0.010019       0.017784              8.171433       4.823816      -1.558905      -1.200308       9.326404       0.001679      10.364081           0.000378
          125              C       3.128433       7.969707       5.033410      -0.049628      29.880029 0.40395878E+03  0.93787697E+04                                 8.449572                            6.750007       0.160220       2.020535                    0.999781      29.187479      84.988881       0.623727       0.422963      -1.053897      -0.016609       0.073767      -0.000604       0.075616      -0.001079      -0.001330      -0.018419      -0.047015       0.055169      -0.032797      -0.002087       0.034884              9.256231       5.456283      -1.052437      -1.550527       9.838132      -1.125002      12.474278           0.001200
          126              C       3.432453       7.278553       3.897616      -0.154763      30.025592 0.42525353E+03  0.99167488E+04                                 8.272587                            6.795477       0.524196       2.135606                    0.999827      29.190242      82.868101       0.645003       0.407215      -1.072959      -0.009021       0.016513      -0.051552       0.054878      -0.012450      -0.004688      -0.016025      -0.130780       0.094599      -0.082670       0.023179       0.059491              8.942290       5.546399      -1.350354      -1.207472      11.043298      -0.561796      10.237173           0.002363
          127              C       3.618534       7.917400       1.457975      -0.099399      26.600729 0.38382241E+03  0.88081411E+04                                 7.960995                            6.627956      -0.253985       1.938142                    0.996366      27.980450      81.304676       0.621859       0.429200      -1.048846       0.017687       0.064960       0.028314       0.073036       0.002038      -0.034216       0.007389      -0.074206       0.200832      -0.078782       0.003166       0.075616              8.988907       8.203691       0.718084      -1.893971       6.376878      -0.878378      12.386151           0.000638
          128              C       4.235310       0.189328       0.724306      -0.189586      26.881468 0.41714660E+03  0.97748018E+04                                 8.003689                            6.873765      -0.202831       1.936340                    0.997347      29.289935      86.019305       0.615396       0.424749      -1.051522      -0.017531      -0.075576      -0.055831       0.095583       0.029868      -0.030192      -0.013931      -0.025097       0.044278      -0.045932      -0.004170       0.050101              9.020234       8.447291       0.751709      -2.621460       6.236241      -1.459909      12.377171          -0.000060
          129              C       8.433054       2.375878       1.129552       0.649783      20.370984 0.24251377E+03  0.50090440E+04                                 7.044328                            5.631706      -0.286675       1.972236                    0.998714      22.130921      62.925628       0.604662       0.490428      -1.004894       0.009307      -0.032273      -0.004121       0.033840       0.019145      -0.044698      -0.051931      -0.007023       0.153570      -0.051788      -0.045010       0.096798              7.833240       7.254759      -0.125143       1.712427       9.775886       2.843402       6.469075          -0.000316
          130              C       8.626997       3.683162       1.856499      -0.326144      30.599743 0.48175089E+03  0.11706209E+05                                 8.641903                            7.326977      -0.360299       1.855891                    0.998062      31.820421      95.264581       0.603190       0.417887      -1.055469       0.096513      -0.003083       0.049607       0.108560       0.016781       0.025139      -0.014773       0.079287       0.002783      -0.051511      -0.000966       0.052477              9.519416       7.711140       0.502127       2.229785      10.901377       2.161597       9.945731           0.010632
          131              C       1.168030       3.856762       2.644185      -0.322557      29.709408 0.47307259E+03  0.11424966E+05                                 8.438511                            7.253722      -0.249393       1.893047                    0.998357      31.410751      93.262490       0.608070       0.417086      -1.057662      -0.094663      -0.019948      -0.056103       0.111833       0.003664       0.023330       0.006886       0.041564      -0.013424      -0.022769      -0.014368       0.037137              9.142580       7.902653      -0.066380       2.564020       8.573337      -0.779004      10.951749           0.006943
          132              C       1.240540       3.051483       3.915141       0.639647      19.687031 0.24967388E+03  0.51980340E+04                                 6.890968                            5.730405      -0.217681       1.991680                    0.999480      22.400478      64.084221       0.596501       0.493206      -1.002809       0.014860      -0.015016       0.025222       0.032901      -0.041558      -0.005019       0.061005      -0.054282      -0.004731      -0.065378      -0.022143       0.087522              7.418227       7.317615       0.386406       2.018934       6.059530      -2.062469       8.877535           0.002068
          133              N       0.713748       2.798850      13.623529      -0.269397      38.264478 0.56620180E+03  0.13986308E+05                                 9.474613                            7.679709       0.025192       2.002695                    0.999607      29.220437      81.566713       0.634782       0.390616      -1.099441       0.061889      -0.065264       0.090678       0.127719      -0.033175      -0.028681       0.044628      -0.047504      -0.028230      -0.043924      -0.033702       0.077626             10.679500       7.618401      -3.099384       1.947969       9.236368      -1.794577      15.183730          -0.051102
          134              N       1.222194       2.413044      15.720343       0.075376      25.841168 0.31740440E+03  0.67318550E+04                                 7.198600                            5.634760       0.426249       2.240613                    0.999036      22.138498      55.829004       0.769866       0.375119      -1.119277       0.014604      -0.013059       0.021916       0.029396      -0.058105       0.001062       0.008396      -0.043184       0.245292      -0.103043       0.020462       0.082580              8.196674       5.105260      -1.584779       0.447110       5.765101      -0.782917      13.719662          -0.001383
          135              N       5.819183       4.028555      16.756506      -0.274449      40.183253 0.55790287E+03  0.13766718E+05                                 9.873746                            7.654248      -0.093891       1.961286                    0.999603      29.585558      83.254933       0.630313       0.393802      -1.094326      -0.019663      -0.109841      -0.061326       0.127328       0.003802      -0.000135      -0.060470      -0.027873       0.101374      -0.048292      -0.030376       0.078668             11.406228       6.247030       2.390722       2.184623      13.499616       3.029181      14.472036          -0.047516
          136              N       5.329956       2.965199      14.902168       0.083549      27.131242 0.32207589E+03  0.68706110E+04                                 7.506512                            5.688078       0.266246       2.184087                    0.999134      22.379671      56.997750       0.762193       0.376707      -1.115706       0.004399      -0.027497      -0.018056       0.033189       0.015272       0.020264       0.001604      -0.108703       0.224986      -0.096258       0.018642       0.077616              8.778293       4.852856       0.920721       2.289307       7.039716       0.473164      14.442308          -0.001155
          137              N       0.713748      -0.708001      22.387703      -0.269408      38.264891 0.56621086E+03  0.13986586E+05                                 9.474663                            7.679761       0.025235       2.002705                    0.999607      29.220703      81.567579       0.634781       0.390615      -1.099442       0.061891       0.065267      -0.090687       0.127727       0.033175       0.028683       0.044623      -0.047498      -0.028229      -0.043923      -0.033698       0.077621             10.679536       7.618451       3.099420      -1.947959       9.236451      -1.794572      15.183707           0.051076
          138              N       1.222194      -0.322195      20.290889       0.075399      25.840630 0.31739723E+03  0.67316607E+04                                 7.198483                            5.634685       0.426264       2.240624                    0.999036      22.138231      55.828038       0.769874       0.375118      -1.119278       0.014600       0.013064      -0.021921       0.029400       0.058105      -0.001062       0.008394      -0.043183       0.245270      -0.103039       0.020467       0.082573              8.196522       5.105185       1.584754      -0.447094       5.765025      -0.782893      13.719356           0.001382
          139              N       5.819183       6.964594      19.254726      -0.274437      40.183221 0.55790176E+03  0.13766686E+05                                 9.873751                            7.654246      -0.093910       1.961281                    0.999603      29.585517      83.254854       0.630313       0.393802      -1.094325      -0.019667       0.109837       0.061323       0.127324      -0.003799       0.000139      -0.060472      -0.027877       0.101367      -0.048291      -0.030378       0.078669             11.406239       6.247032      -2.390727      -2.184633      13.499632       3.029203      14.472052          -0.047532
          140              N       5.329956      -0.874350      21.109064       0.083537      27.131886 0.32208388E+03  0.68708328E+04                                 7.506653                            5.688163       0.266207       2.184067                    0.999134      22.380000      56.999029       0.762183       0.376709      -1.115703       0.004399       0.027497       0.018054       0.033187      -0.015270      -0.020266       0.001606      -0.108709       0.225004      -0.096264       0.018641       0.077623              8.778473       4.852943      -0.920746      -2.289374       7.039863       0.473180      14.442613          -0.001163
          141              N       8.022452       4.529916      10.383959      -0.269394      38.264382 0.56620030E+03  0.13986262E+05                                 9.474597                            7.679699       0.025197       2.002697                    0.999607      29.220400      81.566589       0.634783       0.390616      -1.099441      -0.061888       0.065261      -0.090679       0.127718      -0.033177      -0.028681       0.044626      -0.047509      -0.028233      -0.043924      -0.033702       0.077626             10.679476       7.618395      -3.099392       1.947964       9.236375      -1.794581      15.183660          -0.051085
          142              N       7.514006       4.915722       8.287145       0.075376      25.841164 0.31740448E+03  0.67318590E+04                                 7.198606                            5.634766       0.426248       2.240613                    0.999036      22.138494      55.829056       0.769864       0.375120      -1.119276      -0.014602       0.013060      -0.021917       0.029396      -0.058104       0.001062       0.008396      -0.043185       0.245292      -0.103043       0.020463       0.082580              8.196673       5.105265      -1.584784       0.447111       5.765109      -0.782913      13.719645          -0.001383
          143              N       2.917017       3.300211       7.250982      -0.274450      40.183735 0.55790966E+03  0.13766945E+05                                 9.873865                            7.654322      -0.093928       1.961273                    0.999603      29.585754      83.256010       0.630306       0.393805      -1.094323       0.019657       0.109836       0.061326       0.127323       0.003806      -0.000133      -0.060469      -0.027879       0.101371      -0.048291      -0.030377       0.078668             11.406380       6.247103       2.390780       2.184660      13.499857       3.029251      14.472178           0.047539
          144              N       3.406244       4.363567       9.105320       0.083552      27.131233 0.32207532E+03  0.68705978E+04                                 7.506514                            5.688073       0.266245       2.184088                    0.999134      22.379663      56.997774       0.762193       0.376707      -1.115705      -0.004400       0.027497       0.018055       0.033188       0.015271       0.020265       0.001605      -0.108703       0.224993      -0.096260       0.018640       0.077619              8.778296       4.852859       0.920726       2.289316       7.039724       0.473170      14.442306           0.001161
          145              N       8.022452       8.036767       1.619785      -0.269406      38.264982 0.56621244E+03  0.13986638E+05                                 9.474682                            7.679775       0.025216       2.002698                    0.999607      29.220756      81.567823       0.634780       0.390615      -1.099441      -0.061890      -0.065270       0.090685       0.127727       0.033175       0.028682       0.044624      -0.047496      -0.028226      -0.043922      -0.033700       0.077621             10.679558       7.618467       3.099422      -1.947966       9.236457      -1.794573      15.183748           0.051095
          146              N       7.514006       7.650961       3.716599       0.075400      25.840703 0.31739829E+03  0.67316914E+04                                 7.198505                            5.634701       0.426247       2.240618                    0.999036      22.138269      55.828237       0.769871       0.375118      -1.119277      -0.014599      -0.013064       0.021922       0.029400       0.058105      -0.001062       0.008394      -0.043182       0.245267      -0.103038       0.020467       0.082572              8.196542       5.105202       1.584763      -0.447096       5.765042      -0.782896      13.719382           0.001381
          147              N       2.917017       0.364172       4.752762      -0.274443      40.183865 0.55791084E+03  0.13766983E+05                                 9.873893                            7.654333      -0.093959       1.961262                    0.999603      29.585788      83.256181       0.630305       0.393805      -1.094322       0.019663      -0.109841      -0.061322       0.127327      -0.003804       0.000136      -0.060473      -0.027874       0.101376      -0.048294      -0.030377       0.078671             11.406424       6.247121      -2.390789      -2.184689      13.499882       3.029307      14.472271           0.047507
          148              N       3.406244       8.203116       2.898424       0.083539      27.132025 0.32208521E+03  0.68708709E+04                                 7.506683                            5.688175       0.266190       2.184061                    0.999134      22.380071      56.999331       0.762182       0.376709      -1.115702      -0.004400      -0.027496      -0.018053       0.033186      -0.015271      -0.020268       0.001606      -0.108710       0.225016      -0.096267       0.018639       0.077627              8.778514       4.852962      -0.920752      -2.289393       7.039893       0.473186      14.442688           0.001151
          149              O       8.436548       6.040169      16.326532      -0.586318      28.969823 0.51550764E+03  0.12251100E+05                                 7.318897                            6.987537       0.794797       2.295318                    0.997147      27.886944      72.651884       0.725641       0.355177      -1.143157      -0.002861       0.004682      -0.014082       0.015113      -0.024534       0.067286       0.056066      -0.051458      -0.111437      -0.113446       0.038918       0.074528              7.303575       7.554343      -1.964394       0.546072       7.727508      -0.568451       6.628874          -0.001560
          150              O       6.364322       6.770325      16.527715      -0.596682      37.196385 0.59471955E+03  0.14699959E+05                                 8.887671                            7.573906       0.041742       2.040502                    0.996670      28.962546      77.850287       0.685083       0.361709      -1.133921       0.037569      -0.023036       0.015477       0.046708       0.025720      -0.055194       0.016145       0.002931       0.067468      -0.067791       0.003841       0.063950              9.630698      10.094503       0.285010      -4.495260       7.581793      -0.382116      11.215798          -0.075792
          151              O       8.088848       5.196660      13.114570      -0.557598      36.297478 0.61841041E+03  0.15382755E+05                                 8.702798                            7.741588       0.186366       2.115567                    0.994360      27.818177      74.177018       0.677539       0.363425      -1.136466       0.041799       0.006923      -0.006438       0.042855       0.026062       0.026912       0.006661      -0.071171       0.012047      -0.055723       0.007923       0.047799              9.211775       8.461432       2.394085      -0.065993      11.217224       1.571149       7.956669          -0.078327
          152              O       1.375951       5.856359      12.557117      -0.619533      31.734597 0.51043359E+03  0.12074510E+05                                 7.757873                            6.858417       0.837750       2.292017                    0.999213      28.229062      72.858629       0.749266       0.345573      -1.153501      -0.007790       0.007495       0.009999       0.014725      -0.061814      -0.023391      -0.047823       0.113320       0.145922      -0.124516       0.058844       0.065672              8.213517      10.820324      -1.554345      -3.331600       6.583841       1.161274       7.236385          -0.001804
          153              O       8.436548       4.952980      19.684700      -0.586317      28.970155 0.51551565E+03  0.12251340E+05                                 7.318958                            6.987596       0.794780       2.295311                    0.997147      27.887093      72.652468       0.725637       0.355177      -1.143157      -0.002871      -0.004695       0.014045       0.015085       0.024534      -0.067294       0.056066      -0.051474      -0.111409      -0.113451       0.038917       0.074534              7.303635       7.554415       1.964408      -0.546077       7.727561      -0.568452       6.628927          -0.001546
          154              O       6.364322       4.222824      19.483517      -0.596702      37.197505 0.59474147E+03  0.14700651E+05                                 8.887894                            7.574084       0.041709       2.040490                    0.996669      28.962848      77.851767       0.685069       0.361712      -1.133917       0.037573       0.023031      -0.015498       0.046716      -0.025731       0.055206       0.016160       0.002925       0.067445      -0.067815       0.003858       0.063957              9.630951      10.094750      -0.285020       4.495403       7.581985      -0.382119      11.216119          -0.075767
          155              O       8.088848       5.796489      22.896662      -0.557589      36.297661 0.61841467E+03  0.15382899E+05                                 8.702863                            7.741644       0.186286       2.115543                    0.994360      27.818177      74.177278       0.677532       0.363428      -1.136463       0.041791      -0.006931       0.006425       0.042846      -0.026060      -0.026910       0.006659      -0.071169       0.012044      -0.055720       0.007924       0.047796              9.211847       8.461497      -2.394110       0.065996      11.217330       1.571167       7.956714           0.078404
          156              O       1.375951       5.136790      23.454115      -0.619520      31.734761 0.51043606E+03  0.12074582E+05                                 7.757901                            6.858431       0.837769       2.292026                    0.999213      28.229084      72.858717       0.749266       0.345573      -1.153501      -0.007785      -0.007499      -0.010003       0.014728       0.061818       0.023391      -0.047820       0.113328       0.145921      -0.124520       0.058849       0.065671              8.213556      10.820392       1.554377       3.331633       6.583864       1.161291       7.236410           0.000934
          157              O       0.299652       1.288597       7.680956      -0.586340      28.970773 0.51553021E+03  0.12251776E+05                                 7.319066                            6.987698       0.794782       2.295304                    0.997148      27.887435      72.653694       0.725631       0.355178      -1.143156       0.002868      -0.004681       0.014087       0.015119      -0.024535       0.067279       0.056065      -0.051465      -0.111430      -0.113440       0.038912       0.074528              7.303744       7.554529      -1.964446       0.546067       7.727684      -0.568462       6.629018           0.001531
          158              O       2.371878       0.558441       7.479773      -0.596714      37.198333 0.59475743E+03  0.14701147E+05                                 8.888017                            7.574177       0.041703       2.040480                    0.996670      28.963250      77.853163       0.685066       0.361712      -1.133917      -0.037575       0.023042      -0.015478       0.046716       0.025723      -0.055197       0.016148       0.002916       0.067460      -0.067798       0.003849       0.063949              9.631088      10.094892       0.285024      -4.495475       7.582101      -0.382142      11.216271           0.075792
          159              O       0.647352       2.132106      10.892918      -0.557617      36.298145 0.61842479E+03  0.15383206E+05                                 8.702904                            7.741676       0.186381       2.115565                    0.994361      27.818485      74.178114       0.677535       0.363425      -1.136466      -0.041803      -0.006924       0.006440       0.042859       0.026063       0.026920       0.006656      -0.071174       0.012041      -0.055730       0.007929       0.047801              9.211892       8.461529       2.394113      -0.065999      11.217375       1.571187       7.956771          -0.078414
          160              O       7.360248       1.472407      11.450371      -0.619543      31.735046 0.51044281E+03  0.12074785E+05                                 7.757954                            6.858485       0.837734       2.292010                    0.999213      28.229227      72.859275       0.749261       0.345574      -1.153500       0.007790      -0.007492      -0.010003       0.014726      -0.061819      -0.023392      -0.047821       0.113326       0.145914      -0.124520       0.058849       0.065671              8.213607      10.820451      -1.554368      -3.331647       6.583911       1.161296       7.236460          -0.000928
          161              O       0.299652       2.375786       4.322788      -0.586322      28.970414 0.51552185E+03  0.12251525E+05                                 7.318999                            6.987636       0.794781       2.295309                    0.997147      27.887238      72.652967       0.725635       0.355177      -1.143157       0.002880       0.004696      -0.014040       0.015082       0.024532      -0.067293       0.056064      -0.051474      -0.111395      -0.113447       0.038914       0.074533              7.303677       7.554466       1.964424      -0.546073       7.727612      -0.568454       6.628952           0.001539
          162              O       2.371878       3.105942       4.523971      -0.596705      37.198303 0.59475716E+03  0.14701144E+05                                 8.888035                            7.574195       0.041690       2.040478                    0.996670      28.963141      77.852970       0.685062       0.361713      -1.133915      -0.037580      -0.023035       0.015509       0.046727      -0.025730       0.055203       0.016163       0.002931       0.067462      -0.067813       0.003856       0.063957              9.631108      10.094899      -0.285028       4.495485       7.582123      -0.382132      11.216302           0.075776
          163              O       0.647352       1.532277       1.110826      -0.557571      36.297104 0.61840261E+03  0.15382523E+05                                 8.702780                            7.741575       0.186270       2.115543                    0.994360      27.817904      74.176360       0.677534       0.363428      -1.136463      -0.041787       0.006931      -0.006426       0.042843      -0.026057      -0.026906       0.006665      -0.071168       0.012053      -0.055715       0.007920       0.047796              9.211757       8.461418      -2.394086       0.065994      11.217221       1.571142       7.956633           0.078322
          164              O       7.360248       2.191976       0.553373      -0.619503      31.734347 0.51042760E+03  0.12074329E+05                                 7.757825                            6.858367       0.837782       2.292032                    0.999213      28.228913      72.858052       0.749271       0.345572      -1.153502       0.007785       0.007499       0.009998       0.014724       0.061814       0.023393      -0.047823       0.113326       0.145931      -0.124520       0.058844       0.065676              8.213475      10.820287       1.554363       3.331593       6.583800       1.161273       7.236338           0.001806

******************************************************
Auxiliary information for the entire system
The total spin magnetic moment of the unit cell is   -0.000162
The total net atomic charge of the unit cell is   -0.000004
Accuracy of reproducing the electrostatic potential in the unit cell:
  The inner radius (bohr) =    5.0000
  The outer radius (bohr) =   12.0000
  Valid grid points have density less than (e/(bohr^3)) =    0.0001
  The number of valid grid points were=        10112
  The rms potential error without charges in kcal/mol is=      3.36493
  The rms potential error with partial charges in kcal/mol is=      1.44476
  The RRMSE value at monopole order=      0.42936
  The rms potential error with partial charges and cloud penetration in kcal/mol is=      1.46442
  The RRMSE value at monopole order with cloud penetration is=      0.43520
  The rms potential error with partial charges and atomic dipoles in kcal/mol is=      0.29690
  The RRMSE value at dipole order=      0.08823
  The rms potential error with partial charges, atomic dipoles and cloud penetration in kcal/mol is=      0.30999
  The RRMSE value at dipole order with cloud penetration=      0.09212

******************************************************
The electron densities and ab initio electrostatic potential were computed in VASP using the PBE functional and
projector augmented wave method. See the main text of the journal article for a description of computational details.
The atomic charges, dipoles, and quadrupoles were computed with the DDEC6 method as described in
(a) T. A. Manz and N. Gabaldon Limas, RSC Adv. 6 (2016) 47771-47801 DOI: 10.1039/c6ra04656h
(b) N. Gabaldon Limas and T. A. Manz, RSC Adv. 8 (2018) 2678-2707 DOI: 10.1039/c7ra11829e.
For each atom in the material, the electron cloud parameters were fit to the spherically averaged atom-in-material
electron density using radial positions for which this density was between 10^-4 and 10^-2 electrons per cubic bohr.
The polarizabilities, dispersion coefficients, and quantum Drude oscillator (QDO) parameters were fit using the MCLF method.
The magnetic structure of the system was optimized in VASP from the default ferromagnetic initial guess using spin polarization.
The atomic spin moments (ASMs) were computed on this optimized magnetic structure using the DDEC6 partition as inputs
to the method of T. A. Manz and D. S. Sholl, J. Chem. Theory Comput. 7 (2011) 4146-4164 DOI: 10.1021/ct200539n.
The RMSE and RRMSE were computed using a uniform grid with Ewald summation.
