# Supplementary material for: A collection of forcefield precursors for metal–organic frameworks
Source: RSC Adv. 2019 Nov 13;9(63):36492–507. doi: 10.1039/c9ra07327b (PMC9075174; doi:10.1039/c9ra07327b)
Supplement: RA-009-C9RA07327B-s5973 [file RA-009-C9RA07327B-s5973.xyz]

  184
jmolscript: load "" {1 1 1} spacegroup "x,y,z" unitcell [{     10.702000     0.000000     0.000000 }, {     -4.828029    10.090428     0.000000 }, {     -0.051241    -1.683756    22.521088 }]
Cu    -0.355672     3.929009    16.345580     0.652641
Cu     6.178402     4.477663     6.175508     0.653010
Cu     2.911365     4.203336    11.260544     0.746943
Cu     0.000000     0.000000     0.000000     0.748695
H      5.297058     2.294693    11.686193     0.109520
H      1.861288     2.218343    13.557695     0.131731
H      3.162516     0.312021    14.357194     0.135674
H      6.505677     0.324769    12.850533     0.120152
H      5.690635    -0.494332    13.913528     0.112537
H      1.170317     8.260458    12.046530     0.117521
H     -0.358839     8.569045    12.183909     0.113106
H      1.407656     4.595842    18.899697     0.112605
H      0.387504     1.080119    17.579961     0.106430
H      1.848690     0.728969    19.482993     0.139531
H      2.363033     2.835329    21.554933     0.125797
H      2.945394     4.060545    20.768947     0.121789
H      3.994325     1.454534    20.656342     0.113193
H      4.652958     2.636725    21.444580     0.129540
H      4.469475     2.528674    18.624940     0.083414
H      5.111947     3.729702    19.404169     0.106818
H      6.794054     2.358004    20.205920     0.122547
H      6.123424     1.105505    19.548304     0.114073
H     -2.267544     3.636589    18.787092     0.108056
H      8.042095     1.819610    15.354878     0.116942
H      6.266539     0.976926    16.841270     0.129062
H      2.747808     3.465926    16.534983     0.091283
H      0.941370     6.066769    14.260353     0.119763
H      3.325363     6.187731    13.762637     0.133572
H      5.289085     4.091220    14.393227     0.105620
H      5.133949     3.735396    15.913401     0.095540
H      6.729849     5.378981    15.658912     0.124146
H      5.701138     6.295427    14.913464     0.115379
H      5.570457     5.620638    17.636264     0.105313
H      4.454807     6.449128    16.906581     0.096854
H     -3.565524     7.352358    17.255658     0.121956
H      6.058776     8.171772    16.458411     0.108321
H     -3.759008     7.359863    19.827566     0.119107
H      8.934501    -0.750484    17.920030     0.117767
H      8.743765    -0.302178    20.305013     0.125266
H     -1.503032     3.524933     9.267428     0.117823
H     -0.399829     3.401911    21.507639     0.113038
H      0.525672     6.111979    10.834895     0.109505
H      3.961442     6.188329     8.963393     0.131720
H      2.660214     8.094651     8.163894     0.135655
H     -0.682947     8.081903     9.670555     0.120142
H      0.132095     8.901004     8.607560     0.112535
H      4.652413     0.146214    10.474558     0.117520
H      6.181569    -0.162373    10.337179     0.113098
H      4.415074     3.810830     3.621391     0.112597
H      5.435226     7.326553     4.941127     0.106418
H      3.974040     7.677703     3.038095     0.139531
H      3.459697     5.571343     0.966155     0.125788
H      2.877336     4.346127     1.752141     0.121789
H      1.828405     6.952138     1.864746     0.113199
H      1.169772     5.769947     1.076508     0.129537
H      1.353255     5.877998     3.896148     0.083418
H      0.710783     4.676970     3.116919     0.106819
H     -0.971324     6.048668     2.315168     0.122541
H     -0.300694     7.301167     2.972784     0.114079
H      8.090274     4.770083     3.733996     0.108038
H     -2.219365     6.587062     7.166210     0.116921
H     -0.443809     7.429746     5.679818     0.129053
H      3.074922     4.940746     5.986105     0.091263
H      4.881360     2.339903     8.260735     0.119728
H      2.497367     2.218941     8.758451     0.133549
H      0.533645     4.315452     8.127861     0.105609
H      0.688781     4.671276     6.607687     0.095532
H     -0.907119     3.027691     6.862176     0.124135
H      0.121592     2.111245     7.607624     0.115371
H      0.252273     2.786034     4.884824     0.105313
H      1.367923     1.957544     5.614507     0.096856
H      9.388254     1.054314     5.265430     0.121963
H     -0.236046     0.234900     6.062677     0.108320
H      9.581738     1.046809     2.693522     0.119109
H     -3.111771     9.157156     4.601058     0.117776
H     -2.921035     8.708850     2.216075     0.125271
H      7.325762     4.881739    13.253660     0.117813
H      6.222559     5.004761     1.013449     0.113040
C      4.602898     2.047427    12.253724     0.070201
C      2.722162     1.997724    13.282938    -0.008292
C      3.433794     0.940207    13.728855    -0.141212
C      5.640503    -0.071801    13.039710    -0.096114
C      0.505171     8.963935    11.990227    -0.205619
C      1.328133     3.673535    18.805784     0.080485
C      0.775846     1.753441    18.088938    -0.064866
C      1.581401     1.550025    19.136168    -0.110103
C      2.806274     3.101571    20.733589    -0.099326
C      4.139266     2.413495    20.651387    -0.188506
C      4.960654     2.771597    19.424664    -0.203935
C      6.283820     2.056151    19.438627    -0.089938
C      8.123642     3.080885    18.108531     0.104235
C      7.903723     2.085733    16.235678    -0.049994
C      6.914519     1.610082    17.050716    -0.162967
C      2.584031     4.124955    15.898987     0.060110
C      1.603787     5.548036    14.652895    -0.043336
C      2.920850     5.621922    14.379940    -0.124950
C      4.985334     4.429677    15.251281    -0.088724
C      5.794718     5.632423    15.616122    -0.197662
C      5.404605     6.252498    16.918292    -0.196118
C      6.189903     7.550859    17.191923    -0.094861
C     -4.483898     7.915710    19.653928     0.105014
C      9.482699    -1.086387    18.593410    -0.152230
C      9.382667    -0.847530    19.906390    -0.028144
C      0.262479     3.161308    11.148389     0.593770
C     -1.180243     3.621069    11.247707    -0.029815
C     -1.876523     3.810067    10.069404    -0.170932
C     -1.750105     3.986772    12.456639    -0.042765
C     -1.098218     3.680191    13.777050     0.587604
C     -0.577488     2.800262     0.186700     0.582300
C     -1.561542     3.947362     0.148639    -0.055860
C      7.908045     3.927059     0.757609    -0.029148
C     -1.235745     3.387613    21.914820    -0.178798
C      7.402905     2.814912     1.664308     0.585148
C      1.219832     6.359245    10.267364     0.070193
C      3.100568     6.408948     9.238150    -0.008295
C      2.388936     7.466465     8.792233    -0.141209
C      0.182227     8.478473     9.481378    -0.096106
C      5.317559    -0.557263    10.530861    -0.205613
C      4.494597     4.733137     3.715304     0.080504
C      5.046884     6.653231     4.432150    -0.064851
C      4.241329     6.856647     3.384920    -0.110101
C      3.016456     5.305101     1.787499    -0.099328
C      1.683464     5.993177     1.869701    -0.188504
C      0.862076     5.635075     3.096424    -0.203939
C     -0.461090     6.350521     3.082461    -0.089936
C     -2.300912     5.325787     4.412557     0.104247
C     -2.080993     6.320939     6.285410    -0.049977
C     -1.091789     6.796590     5.470372    -0.162962
C      3.238699     4.281717     6.622101     0.060125
C      4.218943     2.858636     7.868193    -0.043330
C      2.901880     2.784750     8.141148    -0.124954
C      0.837396     3.976995     7.269807    -0.088720
C      0.028012     2.774249     6.904966    -0.197657
C      0.418125     2.154174     5.602796    -0.196121
C     -0.367173     0.855813     5.329165    -0.094857
C     10.306628     0.490962     2.867160     0.105022
C     -3.659969     9.493059     3.927678    -0.152217
C     -3.559937     9.254202     2.614698    -0.028136
C      5.560251     5.245364    11.372699     0.593771
C      7.002973     4.785603    11.273381    -0.029813
C      7.699253     4.596605    12.451684    -0.170945
C      7.572835     4.419900    10.064449    -0.042757
C      6.920948     4.726481     8.744038     0.587630
C      6.400218     5.606410    22.334388     0.582297
C      7.384272     4.459310    22.372449    -0.055858
C     -2.085315     4.479613    21.763479    -0.029144
C      7.058475     5.019059     0.606268    -0.178800
C     -1.580175     5.591760    20.856780     0.585135
N      4.628519     0.978138    13.073041     0.064195
N      3.462627     2.694937    12.365654    -0.273806
N      1.399191     4.575300    15.611393    -0.266446
N      3.544307     4.721146    15.172232     0.076016
N      5.733420     8.162025    18.437790     0.068229
N     10.367140    -1.530997    20.572338    -0.268834
N      0.603035     3.081982    17.877915    -0.285440
N      1.934034     2.785204    19.593572     0.089223
N      7.082918     2.262238    18.234199     0.082294
N     -2.039735     3.010529    16.903653    -0.262029
N      1.194211     7.428534     9.448047     0.064189
N      2.360103     5.711735    10.155434    -0.273815
N      4.423539     3.831372     6.909695    -0.266542
N      2.278423     3.685526     7.348856     0.076012
N      0.089310     0.244647     4.083298     0.068233
N      0.283619    -0.152759     1.948750    -0.268833
N      5.219695     5.324690     4.643173    -0.285507
N      3.888696     5.621468     2.927516     0.089223
N     -1.260188     6.144434     4.286889     0.082287
N      7.862465     5.396143     5.617435    -0.262112
O      0.548582     2.198828    10.444605    -0.581508
O      1.063645     3.940303    11.742045    -0.571506
O     -0.521659     2.606977    13.920059    -0.576357
O     -1.245379     4.549887    14.696136    -0.555409
O      9.622987     1.638762     0.268902    -0.535988
O      0.624740     3.057827     0.115758    -0.602317
O      7.983205     2.642253     2.732033    -0.625584
O      6.385525     2.203886     1.293837    -0.570590
O      5.274148     6.207844    12.076483    -0.581528
O      4.759085     4.466369    10.779043    -0.571495
O      6.344389     5.799695     8.601029    -0.576407
O      7.068109     3.856785     7.824952    -0.555509
O     -3.800257     6.767910    22.252186    -0.536003
O      5.197990     5.348845    22.405330    -0.602317
O     -2.160475     5.764419    19.789055    -0.625504
O     -0.562795     6.202786    21.227251    -0.570587

The following XYZ coordinates are in angstroms. Other properties are in atomic units.
The sperically averaged electron density of each atom fit to a function of the form exp(a - br)
eigen_1, eigen_2 and eigen_3 are the three eigenvalues of traceless quadrupole moment tensor
  atom number  atomic symbol              X              Y              Z     net charge C6 coefficient C8 coefficient C10 coefficient fluctuating dipole atomic polarizability isotropic forcefield polarizability              a              b squared Pearson coefficient          <r^3>          <r^4>         wp_QDO          m_QDO          q_QDO       dipole_x       dipole_y       dipole_z         dipole            Qxy            Qxz            Qyz     Q(x^2-y^2)  Q(3z^2 - R^2)        eigen_1        eigen_2        eigen_3 static polarizability      alpha(xx)      alpha(xy)      alpha(xz)      alpha(yy)      alpha(yz)      alpha(zz) atomic spin moment
            1             Cu      -0.355672       3.929009      16.345580       0.652641      75.053635 0.10958225E+04  0.30475978E+05                                15.459766                           11.494171       1.097342       2.233429                    0.995164      44.634413     113.562388       0.487127       0.452112      -1.110463      -0.037744       0.023204      -0.055532       0.071041      -0.037742       0.015747       0.006629      -0.096195       0.047415      -0.072338       0.019067       0.053271             19.583288      25.082414       3.747573      -1.182746      10.522112      -5.669548      23.145337           0.649165
            2             Cu       6.178402       4.477663       6.175508       0.653010      75.022895 0.10953147E+04  0.30457905E+05                                15.454871                           11.490870       1.098138       2.233749                    0.995164      44.628013     113.533598       0.487244       0.452062      -1.110510       0.037741      -0.023216       0.055517       0.071031      -0.037785       0.015719       0.006730      -0.096366       0.047310      -0.072415       0.019026       0.053389             19.576760      25.073899       3.746147      -1.182129      10.518929      -5.667528      23.137451           0.653911
            3             Cu       2.911365       4.203336      11.260544       0.746943      70.957682 0.11318062E+04  0.31607119E+05                                14.685019                           11.569000       0.970731       2.210814                    0.996061      42.982119     108.182286       0.494587       0.443456      -1.120252       0.000000       0.000001      -0.000000       0.000001       0.008484      -0.065596       0.013287       0.136329      -0.078535      -0.071848      -0.040497       0.112345             17.780389      22.649270      -1.626037       2.557531      16.701657      -6.869075      13.990238           0.713135
            4             Cu       0.000000       0.000000       0.000000       0.748695      73.764428 0.10447473E+04  0.28692919E+05                                15.322718                           11.252015       0.900226       2.186004                    0.995693      43.145679     108.864783       0.490752       0.454444      -1.109730       0.000002       0.000002      -0.000003       0.000004      -0.075055      -0.018979       0.017508       0.065560      -0.241006      -0.083914      -0.041312       0.125226             19.570214       9.029316      -4.875322       1.758816      24.297195       0.065466      25.384130           0.728348
            5              H       5.297058       2.294693      11.686193       0.109520       1.077526 0.79498570E+01  0.78634288E+02                                 1.784204                            1.686516      -1.224847       2.295048                    0.995749       3.734177      10.809434       0.461531       1.341692      -0.694260       0.036116       0.017842      -0.034136       0.052801      -0.005370      -0.014369      -0.007123       0.018768      -0.010156      -0.019141      -0.000819       0.019959              1.809537       1.942731       0.222032      -0.440821       1.703612      -0.202607       1.782268          -0.000062
            6              H       1.861288       2.218343      13.557695       0.131731       1.001105 0.68992349E+01  0.66349146E+02                                 1.752509                            1.611884      -1.236826       2.308828                    0.995124       3.640590      10.642162       0.450997       1.412206      -0.680440      -0.046141       0.007418       0.010472       0.047893      -0.001144      -0.009631      -0.011580      -0.001354      -0.017037      -0.017458       0.003806       0.013651              1.824434       2.463284      -0.366414      -0.276837       1.487052       0.081593       1.522965           0.000196
            7              H       3.162516       0.312021      14.357194       0.135674       1.040347 0.72493940E+01  0.68169465E+02                                 1.584845                            1.493704      -0.837981       2.491839                    0.999706       3.065793       7.909229       0.564364       1.154141      -0.741004      -0.024257      -0.025767       0.027887       0.045055      -0.005555      -0.017214      -0.017700       0.013684      -0.028247      -0.030727       0.008604       0.022122              1.604086       1.367635       0.149850      -0.214727       1.737537      -0.405517       1.707086           0.000481
            8              H       6.505677       0.324769      12.850533       0.120152       1.024449 0.78379207E+01  0.75379743E+02                                 1.599635                            1.573875      -0.659874       2.567435                    0.999880       3.157923       8.319401       0.537380       1.185143      -0.733926       0.033759       0.008833      -0.014019       0.037606      -0.000971      -0.003984      -0.000863       0.006376      -0.030401      -0.011044       0.001880       0.009164              1.593041       1.878008       0.227294      -0.027708       1.521648       0.020699       1.379469           0.000065
            9              H       5.690635      -0.494332      13.913528       0.112537       1.083543 0.80712380E+01  0.78004733E+02                                 1.644056                            1.581693      -0.648401       2.564209                    0.999917       3.195426       8.371967       0.545242       1.162347      -0.739296       0.001120      -0.020569       0.024793       0.032234      -0.005017      -0.002482      -0.003292      -0.002454       0.009419      -0.008153       0.002974       0.005179              1.662017       1.340300      -0.099487       0.140440       1.615176      -0.271531       2.030575           0.000205
           10              H       1.170317       8.260458      12.046530       0.117521       0.972018 0.71049178E+01  0.67170359E+02                                 1.577437                            1.521028      -0.587043       2.589238                    0.999994       3.272488       8.757624       0.530568       1.221087      -0.723074       0.025002      -0.016007       0.001199       0.029711      -0.007316       0.003090      -0.003480       0.008233      -0.008411      -0.007567      -0.003638       0.011205              1.618492       1.537306      -0.467018       0.008350       1.946361       0.077214       1.371808           0.000032
           11              H      -0.358839       8.569045      12.183909       0.113106       1.034467 0.82848642E+01  0.80913994E+02                                 1.611095                            1.619831      -0.637882       2.563419                    0.999908       3.288182       8.773146       0.528059       1.187642      -0.732420      -0.027141      -0.006696       0.003214       0.028139       0.006545       0.000635      -0.001028       0.008197       0.005930      -0.008845       0.002111       0.006735              1.585878       1.760556       0.202349      -0.125508       1.582004       0.013904       1.415074           0.000055
           12              H       1.407656       4.595842      18.899697       0.112605       1.266285 0.98184502E+01  0.10119824E+03                                 1.932691                            1.839431      -1.008880       2.410227                    0.997928       3.509802       9.985154       0.459855       1.292276      -0.708990      -0.002333       0.054868       0.004985       0.055143       0.004732       0.012693      -0.000775      -0.028732      -0.020727      -0.022183       0.003527       0.018656              1.925399       1.611284       0.084628      -0.004456       2.520333       0.082419       1.644581          -0.000009
           13              H       0.387504       1.080119      17.579961       0.106430       1.157603 0.84950689E+01  0.85089979E+02                                 1.852126                            1.730823      -1.074753       2.367669                    0.996583       3.670888      10.553951       0.462408       1.322420      -0.699578      -0.018081      -0.031261      -0.024238       0.043493      -0.002341       0.016612       0.005856      -0.027133       0.007039      -0.025555       0.009020       0.016535              1.892452       1.728544       0.438305       0.274022       2.192083       0.367849       1.756728           0.000272
           14              H       1.848690       0.728969      19.482993       0.139531       1.075675 0.78570966E+01  0.76876592E+02                                 1.749521                            1.656540      -0.899351       2.470668                    0.999105       3.353301       9.407258       0.477970       1.309704      -0.704026       0.004892      -0.041680       0.016479       0.045086      -0.003077       0.017226      -0.000003      -0.028015      -0.014810      -0.025910       0.008809       0.017101              1.770590       1.514694      -0.097431       0.116098       2.266524      -0.327989       1.530553           0.000318
           15              H       2.363033       2.835329      21.554933       0.125797       0.939717 0.66115848E+01  0.62599329E+02                                 1.660348                            1.554729      -0.964918       2.425852                    0.997039       3.545465      10.118935       0.471853       1.370993      -0.688893      -0.010093      -0.014707       0.031957       0.036598      -0.000608      -0.000792      -0.002757      -0.000827       0.022029      -0.004808      -0.003242       0.008050              1.738597       1.710609       0.132180      -0.411122       1.294438      -0.102621       2.210745           0.000005
           16              H       2.945394       4.060545      20.768947       0.121789       1.032882 0.80923624E+01  0.79265334E+02                                 1.669742                            1.648676      -0.705759       2.546991                    0.999608       3.337682       9.178349       0.496445       1.259583      -0.715406       0.013146       0.034987       0.007239       0.038070       0.001284       0.005393       0.002168      -0.014057      -0.011460      -0.009913       0.000259       0.009655              1.671297       1.559685       0.158400       0.038706       1.919193       0.098130       1.535012           0.000025
           17              H       3.994325       1.454534      20.656342       0.113193       1.023520 0.80563116E+01  0.78297183E+02                                 1.615770                            1.610102      -0.579173       2.594466                    0.999943       3.272131       8.768695       0.522269       1.206707      -0.727984      -0.004939      -0.027228       0.001524       0.027714       0.002387      -0.007103      -0.000859      -0.008628      -0.018700      -0.011276       0.002593       0.008683              1.606486       1.556194       0.146141      -0.017848       1.888514      -0.008073       1.374751           0.000028
           18              H       4.652958       2.636725      21.444580       0.129540       0.948005 0.68851174E+01  0.65658359E+02                                 1.647948                            1.571796      -0.912874       2.447008                    0.997171       3.524627       9.998354       0.477326       1.345589      -0.694176       0.019362       0.008857       0.022211       0.030768       0.000715       0.001051       0.000582       0.014918       0.018128      -0.010531       0.003928       0.006603              1.700187       1.773408       0.115820       0.384015       1.311747       0.215520       2.015406           0.000033
           19              H       4.469475       2.528674      18.624940       0.083414       1.176134 0.95877416E+01  0.98463028E+02                                 1.833397                            1.800471      -0.943149       2.399185                    0.996868       3.847529      11.009353       0.470394       1.267906      -0.710720      -0.012699      -0.011691      -0.014074       0.022271      -0.002103       0.004645       0.003173      -0.000305       0.012854      -0.007014      -0.000093       0.007108              1.838049       1.953326       0.072947       0.324327       1.434591       0.099298       2.126228           0.000050
           20              H       5.111947       3.729702      19.404169       0.106818       0.962721 0.76616131E+01  0.74426279E+02                                 1.612081                            1.618641      -0.711871       2.527600                    0.999169       3.518464       9.806300       0.491686       1.282367      -0.708385       0.006739       0.028138       0.012482       0.031511       0.000670      -0.001812       0.003347      -0.007301      -0.024212      -0.009135       0.000756       0.008379              1.594339       1.446296       0.126707      -0.036495       1.928079      -0.034359       1.408640           0.000028
           21              H       6.794054       2.358004      20.205920       0.122547       0.923247 0.68711240E+01  0.65744282E+02                                 1.642360                            1.588819      -1.022594       2.399243                    0.995870       3.605596      10.374832       0.464647       1.377693      -0.687443       0.011201       0.014793       0.032082       0.037062       0.003249       0.000707       0.000707       0.008320       0.011929      -0.007284       0.002678       0.004606              1.669967       1.673754       0.092374       0.326077       1.361665       0.206397       1.974482          -0.000002
           22              H       6.123424       1.105505      19.548304       0.114073       1.055610 0.82188329E+01  0.80037194E+02                                 1.637092                            1.616000      -0.619284       2.579835                    0.999933       3.213431       8.536379       0.527862       1.191527      -0.732476      -0.013188      -0.031982       0.009237       0.035806       0.001849      -0.004639      -0.001669      -0.011124      -0.004913      -0.008102       0.000669       0.007433              1.633171       1.491059       0.034575      -0.075204       2.013065      -0.097165       1.395391           0.000122
           23              H      -2.267544       3.636589      18.787092       0.108056       1.044581 0.74782121E+01  0.73532900E+02                                 1.798726                            1.671450      -1.510001       2.156073                    0.992465       3.999900      11.903448       0.444633       1.400943      -0.680391       0.021048       0.029080       0.032472       0.048406       0.011822       0.000781       0.002609       0.017185       0.021810      -0.018402       0.006616       0.011786              1.840372       1.605912       0.211855       0.253096       1.770437       0.535628       2.144768           0.000029
           24              H       8.042095       1.819610      15.354878       0.116942       1.166933 0.83701136E+01  0.83172810E+02                                 1.836934                            1.698820      -1.047762       2.385719                    0.997782       3.530921       9.971253       0.476718       1.292989      -0.706533       0.007295      -0.012024      -0.043386       0.045609       0.012868      -0.001266       0.011178      -0.003174       0.028036      -0.020173       0.002674       0.017499              1.896708       1.549726      -0.000286      -0.180359       1.520948       0.233640       2.619449           0.000248
           25              H       6.266539       0.976926      16.841270       0.129062       1.162200 0.84593384E+01  0.83151082E+02                                 1.750039                            1.648702      -0.884154       2.463900                    0.999411       3.251385       8.737706       0.517125       1.204978      -0.728880      -0.026952      -0.030410      -0.013936       0.042958       0.020652      -0.006976       0.011528       0.003638       0.033141      -0.030475       0.012721       0.017754              1.767654       1.891555       0.432291       0.197676       1.865801       0.193874       1.545606           0.000469
           26              H       2.747808       3.465926      16.534983       0.091283       1.240271 0.94069842E+01  0.97144619E+02                                 1.962076                            1.834965      -1.414751       2.195125                    0.993124       4.022667      11.937868       0.441877       1.342259      -0.693479       0.002152      -0.035145       0.032857       0.048160      -0.000478       0.003844      -0.019257       0.006723      -0.014685      -0.022492       0.005274       0.017218              1.997662       1.680214      -0.034313       0.018758       1.964748      -0.678339       2.348024           0.000058
           27              H       0.941370       6.066769      14.260353       0.119763       1.095619 0.76926763E+01  0.74844211E+02                                 1.765836                            1.633473      -0.878318       2.471599                    0.999036       3.403730       9.510718       0.484002       1.300702      -0.705493      -0.033601       0.022223      -0.023537       0.046657      -0.008728      -0.001003      -0.018730       0.006521      -0.010494      -0.022933       0.004160       0.018773              1.824624       2.030183      -0.412437       0.360780       1.803386      -0.308689       1.640304           0.000161
           28              H       3.325363       6.187731      13.762637       0.133572       1.155277 0.85230211E+01  0.85121715E+02                                 1.819055                            1.710366      -1.214632       2.305915                    0.996797       3.582726      10.160826       0.476479       1.287110      -0.706962       0.013258       0.030747      -0.028486       0.043961      -0.002532       0.005883      -0.023819       0.000314      -0.043116      -0.030128       0.005978       0.024150              1.851361       1.735456       0.217980      -0.280309       1.792899      -0.422043       2.025729           0.000171
           29              H       5.289085       4.091220      14.393227       0.105620       1.008772 0.75661271E+01  0.74149427E+02                                 1.740461                            1.663661      -1.116040       2.344547                    0.993913       3.769922      10.973636       0.455601       1.371789      -0.688273       0.014998      -0.003007      -0.032247       0.035691      -0.002007      -0.001733       0.004645       0.010419       0.019294      -0.009938       0.001408       0.008531              1.794258       1.583239      -0.072044      -0.269138       1.524435       0.376333       2.275099           0.000035
           30              H       5.133949       3.735396      15.913401       0.095540       1.049022 0.83394529E+01  0.83437254E+02                                 1.755278                            1.723915      -1.098026       2.339246                    0.994732       3.848491      11.185342       0.458098       1.336365      -0.695311       0.011549      -0.011732       0.024821       0.029784       0.003220       0.002122      -0.007106       0.013023       0.006085      -0.012147       0.005637       0.006510              1.756592       1.581273      -0.149779       0.176686       1.809189      -0.372519       1.879315           0.000041
           31              H       6.729849       5.378981      15.658912       0.124146       0.945668 0.70323514E+01  0.67120562E+02                                 1.621372                            1.571715      -0.730248       2.532323                    0.998910       3.435835       9.610834       0.487162       1.317280      -0.700969       0.027594      -0.007447       0.007602       0.029575       0.000151       0.003956       0.003834       0.006394      -0.010239      -0.007210       0.000389       0.006821              1.646478       2.105360      -0.231420      -0.016302       1.414874       0.072264       1.419200           0.000096
           32              H       5.701138       6.295427      14.913464       0.115379       1.084613 0.86750881E+01  0.86665656E+02                                 1.733416                            1.712524      -0.839543       2.472640                    0.997847       3.512693       9.830137       0.483618       1.267741      -0.712584      -0.007599       0.019727      -0.018698       0.028222      -0.000762       0.003732      -0.003681      -0.010765      -0.001258      -0.007327      -0.000448       0.007774              1.732302       1.466618       0.005274       0.049525       1.735562      -0.219135       1.994726           0.000077
           33              H       5.570457       5.620638      17.636264       0.105313       0.945111 0.73052902E+01  0.70158622E+02                                 1.594683                            1.581278      -0.692315       2.535673                    0.999287       3.498874       9.711339       0.496881       1.283542      -0.707883       0.012834      -0.018132       0.017064       0.028012      -0.001912       0.003140      -0.001532      -0.007306       0.006467      -0.006131       0.000944       0.005187              1.590316       1.300800      -0.066027       0.136883       1.697708      -0.287306       1.772439           0.000039
           34              H       4.454807       6.449128      16.906581       0.096854       1.118583 0.92744613E+01  0.94138439E+02                                 1.756640                            1.759739      -0.912167       2.426378                    0.997813       3.659304      10.295133       0.481935       1.252100      -0.715373      -0.025363       0.006706      -0.005246       0.026754      -0.002711      -0.001340      -0.000328       0.009790      -0.015574      -0.005472      -0.002829       0.008301              1.734485       2.110529      -0.051623       0.101669       1.581773       0.145306       1.511153           0.000075
           35              H      -3.565524       7.352358      17.255658       0.121956       1.175131 0.93195758E+01  0.94115344E+02                                 1.798835                            1.754291      -0.735640       2.534240                    0.999616       3.334719       9.167116       0.489782       1.238336      -0.721894       0.032349      -0.017133       0.003157       0.036742      -0.004138      -0.001020       0.004875       0.006885       0.001524      -0.007737       0.000854       0.006883              1.798067       2.217253      -0.147721       0.010613       1.614653       0.079084       1.562295           0.000057
           36              H       6.058776       8.171772      16.458411       0.108321       1.051926 0.79129212E+01  0.75817659E+02                                 1.583489                            1.544708      -0.641320       2.562755                    0.999925       3.168223       8.166315       0.565308       1.130804      -0.747140      -0.009133       0.014721      -0.027731       0.032697      -0.004653       0.000673      -0.003230      -0.009880       0.017678      -0.009755       0.001467       0.008287              1.588820       1.267581      -0.011760       0.031658       1.741568      -0.262000       1.757310           0.000225
           37              H      -3.759008       7.359863      19.827566       0.119107       1.130593 0.79050341E+01  0.78410193E+02                                 1.867766                            1.697220      -1.351470       2.232974                    0.995335       3.844858      11.299888       0.451891       1.366482      -0.688184       0.037134      -0.027911       0.017274       0.049562      -0.005564       0.007993       0.003042       0.006833       0.025084      -0.012935      -0.000069       0.013004              1.939592       2.097946      -0.695500       0.249352       2.086810      -0.238725       1.634019          -0.000094
           38              H       8.934501      -0.750484      17.920030       0.117767       1.213772 0.89226695E+01  0.89656733E+02                                 1.842595                            1.720878      -1.118871       2.341278                    0.997552       3.578583      10.002837       0.489758       1.244620      -0.716762      -0.025997       0.017820      -0.021691       0.038261      -0.018323      -0.001027       0.007546       0.008946       0.030609      -0.024784       0.006812       0.017972              1.874018       1.835916      -0.336538       0.471271       1.795918      -0.301873       1.990221           0.000474
           39              H       8.743765      -0.302178      20.305013       0.125266       1.055741 0.73772822E+01  0.71241839E+02                                 1.743678                            1.614943      -0.885851       2.473713                    0.999083       3.390887       9.532514       0.478430       1.325713      -0.700038      -0.033421       0.025963       0.021875       0.047640      -0.017147      -0.001432       0.000959       0.010169       0.005259      -0.018762       0.001562       0.017200              1.800741       1.843081      -0.516539      -0.283977       1.888525       0.333438       1.670616           0.000150
           40              H      -1.503032       3.524933       9.267428       0.117823       1.058076 0.76386101E+01  0.75344710E+02                                 1.816475                            1.690282      -1.338026       2.249114                    0.993326       3.827837      11.327978       0.442723       1.402604      -0.681679       0.011113      -0.016888      -0.030460       0.036558      -0.004839      -0.005154       0.002500       0.006542       0.020459      -0.009253      -0.001504       0.010757              1.893585       1.869820      -0.170817      -0.397379       1.433277       0.230814       2.377658           0.000310
           41              H      -0.399829       3.401911      21.507639       0.113038       0.983589 0.72256779E+01  0.70620667E+02                                 1.755485                            1.664200      -1.390431       2.220331                    0.992498       3.934159      11.769293       0.436003       1.437354      -0.674332       0.032679       0.002885      -0.015003       0.036074       0.000909      -0.008994      -0.004026       0.004904      -0.007282      -0.009806      -0.001117       0.010923              1.806007       2.245483      -0.091111      -0.359345       1.483763      -0.024489       1.688775          -0.000086
           42              H       0.525672       6.111979      10.834895       0.109505       1.077554 0.79501089E+01  0.78637419E+02                                 1.784236                            1.686544      -1.224861       2.295036                    0.995749       3.734246      10.809685       0.461526       1.341694      -0.694260      -0.036116      -0.017842       0.034135       0.052801      -0.005370      -0.014369      -0.007124       0.018767      -0.010158      -0.019141      -0.000818       0.019959              1.809570       1.942767       0.222038      -0.440834       1.703643      -0.202614       1.782301          -0.000056
           43              H       3.961442       6.188329       8.963393       0.131720       1.001096 0.68991574E+01  0.66348256E+02                                 1.752507                            1.611882      -1.236811       2.308836                    0.995124       3.640580      10.642143       0.450994       1.412218      -0.680438       0.046142      -0.007418      -0.010472       0.047893      -0.001144      -0.009631      -0.011580      -0.001352      -0.017037      -0.017458       0.003807       0.013651              1.824431       2.463279      -0.366413      -0.276836       1.487050       0.081593       1.522962           0.000138
           44              H       2.660214       8.094651       8.163894       0.135655       1.040391 0.72497732E+01  0.68174002E+02                                 1.584901                            1.493752      -0.838023       2.491817                    0.999706       3.065859       7.909486       0.564349       1.154155      -0.741001       0.024257       0.025766      -0.027886       0.045055      -0.005557      -0.017215      -0.017700       0.013685      -0.028245      -0.030727       0.008605       0.022123              1.604144       1.367678       0.149859      -0.214740       1.737603      -0.405542       1.707151           0.000270
           45              H      -0.682947       8.081903       9.670555       0.120142       1.024472 0.78381651E+01  0.75382849E+02                                 1.599676                            1.573914      -0.659869       2.567435                    0.999880       3.157968       8.319622       0.537365       1.185165      -0.733921      -0.033758      -0.008834       0.014017       0.037605      -0.000970      -0.003984      -0.000862       0.006374      -0.030399      -0.011043       0.001880       0.009163              1.593083       1.878063       0.227303      -0.027709       1.521686       0.020701       1.379500          -0.000007
           46              H       0.132095       8.901004       8.607560       0.112535       1.083529 0.80710840E+01  0.78002704E+02                                 1.644028                            1.581667      -0.648407       2.564208                    0.999917       3.195389       8.371782       0.545254       1.162331      -0.739301      -0.001119       0.020569      -0.024794       0.032235      -0.005016      -0.002482      -0.003292      -0.002455       0.009420      -0.008153       0.002974       0.005179              1.661988       1.340279      -0.099483       0.140434       1.615147      -0.271526       2.030537           0.000039
           47              H       4.652413       0.146214      10.474558       0.117520       0.972014 0.71048775E+01  0.67169828E+02                                 1.577428                            1.521020      -0.587025       2.589245                    0.999994       3.272475       8.757556       0.530572       1.221080      -0.723076      -0.025001       0.016007      -0.001201       0.029711      -0.007317       0.003090      -0.003481       0.008231      -0.008409      -0.007567      -0.003638       0.011205              1.618482       1.537298      -0.467014       0.008351       1.946348       0.077212       1.371800          -0.000001
           48              H       6.181569      -0.162373      10.337179       0.113098       1.034459 0.82847824E+01  0.80913001E+02                                 1.611091                            1.619827      -0.637881       2.563422                    0.999908       3.288163       8.773087       0.528058       1.187647      -0.732419       0.027141       0.006696      -0.003217       0.028140       0.006545       0.000635      -0.001029       0.008197       0.005932      -0.008845       0.002111       0.006734              1.585874       1.760553       0.202350      -0.125508       1.581999       0.013903       1.415070           0.000000
           49              H       4.415074       3.810830       3.621391       0.112597       1.266247 0.98180342E+01  0.10119244E+03                                 1.932624                            1.839370      -1.008817       2.410257                    0.997928       3.509700       9.984650       0.459873       1.292245      -0.708997       0.002331      -0.054870      -0.004985       0.055145       0.004731       0.012693      -0.000775      -0.028738      -0.020732      -0.022185       0.003525       0.018660              1.925331       1.611233       0.084625      -0.004457       2.520234       0.082413       1.644528          -0.000197
           50              H       5.435226       7.326553       4.941127       0.106418       1.157581 0.84948469E+01  0.85087195E+02                                 1.852108                            1.730805      -1.074719       2.367688                    0.996584       3.670835      10.553762       0.462408       1.322428      -0.699577       0.018079       0.031263       0.024240       0.043495      -0.002341       0.016611       0.005858      -0.027132       0.007039      -0.025554       0.009018       0.016536              1.892434       1.728527       0.438300       0.274019       2.192061       0.367847       1.756713           0.000156
           51              H       3.974040       7.677703       3.038095       0.139531       1.075649 0.78568289E+01  0.76873050E+02                                 1.749469                            1.656493      -0.899329       2.470680                    0.999105       3.353224       9.406878       0.477987       1.309674      -0.704032      -0.004893       0.041680      -0.016479       0.045086      -0.003079       0.017224      -0.000002      -0.028014      -0.014811      -0.025909       0.008807       0.017101              1.770536       1.514651      -0.097428       0.116092       2.266446      -0.327974       1.530510           0.000204
           52              H       3.459697       5.571343       0.966155       0.125788       0.939720 0.66116130E+01  0.62599747E+02                                 1.660363                            1.554742      -0.964958       2.425835                    0.997039       3.545486      10.119051       0.471846       1.371009      -0.688890       0.010092       0.014708      -0.031958       0.036599      -0.000607      -0.000792      -0.002758      -0.000827       0.022031      -0.004808      -0.003243       0.008050              1.738614       1.710625       0.132183      -0.411128       1.294448      -0.102623       2.210769          -0.000004
           53              H       2.877336       4.346127       1.752141       0.121789       1.032898 0.80925081E+01  0.79267033E+02                                 1.669750                            1.648684      -0.705752       2.546990                    0.999608       3.337699       9.178379       0.496448       1.259572      -0.715408      -0.013147      -0.034986      -0.007240       0.038069       0.001284       0.005393       0.002168      -0.014058      -0.011460      -0.009914       0.000259       0.009655              1.671304       1.559691       0.158403       0.038705       1.919203       0.098131       1.535019          -0.000046
           54              H       1.828405       6.952138       1.864746       0.113199       1.023498 0.80560609E+01  0.78293922E+02                                 1.615728                            1.610061      -0.579165       2.594471                    0.999943       3.272071       8.768409       0.522285       1.206683      -0.727990       0.004937       0.027228      -0.001526       0.027714       0.002386      -0.007102      -0.000859      -0.008630      -0.018699      -0.011276       0.002593       0.008683              1.606444       1.556152       0.146134      -0.017847       1.888462      -0.008073       1.374718          -0.000061
           55              H       1.169772       5.769947       1.076508       0.129537       0.947963 0.68847375E+01  0.65653847E+02                                 1.647906                            1.571759      -0.912851       2.447027                    0.997172       3.524536       9.998036       0.477329       1.345600      -0.694174      -0.019364      -0.008854      -0.022213       0.030770       0.000714       0.001052       0.000581       0.014918       0.018128      -0.010532       0.003927       0.006604              1.700142       1.773360       0.115814       0.383999       1.311717       0.215510       2.015349           0.000025
           56              H       1.353255       5.877998       3.896148       0.083418       1.176115 0.95875168E+01  0.98459978E+02                                 1.833366                            1.800441      -0.943112       2.399203                    0.996869       3.847467      11.009074       0.470403       1.267893      -0.710723       0.012699       0.011691       0.014075       0.022272      -0.002103       0.004645       0.003174      -0.000306       0.012854      -0.007015      -0.000094       0.007108              1.838017       1.953289       0.072947       0.324320       1.434572       0.099297       2.126190          -0.000065
           57              H       0.710783       4.676970       3.116919       0.106819       0.962736 0.76617699E+01  0.74428184E+02                                 1.612095                            1.618656      -0.711881       2.527592                    0.999169       3.518501       9.806429       0.491685       1.282363      -0.708385      -0.006739      -0.028137      -0.012482       0.031510       0.000670      -0.001812       0.003347      -0.007301      -0.024210      -0.009134       0.000757       0.008378              1.594353       1.446309       0.126709      -0.036496       1.928097      -0.034361       1.408652          -0.000059
           58              H      -0.971324       6.048668       2.315168       0.122541       0.923238 0.68710408E+01  0.65743299E+02                                 1.642352                            1.588812      -1.022597       2.399243                    0.995870       3.605580      10.374777       0.464647       1.377698      -0.687443      -0.011200      -0.014793      -0.032084       0.037063       0.003249       0.000706       0.000707       0.008321       0.011931      -0.007285       0.002678       0.004606              1.669959       1.673746       0.092373       0.326075       1.361658       0.206394       1.974473          -0.000047
           59              H      -0.300694       7.301167       2.972784       0.114079       1.055596 0.82186615E+01  0.80034846E+02                                 1.637054                            1.615963      -0.619283       2.579836                    0.999933       3.213387       8.536135       0.527880       1.191497      -0.732483       0.013189       0.031982      -0.009239       0.035807       0.001851      -0.004638      -0.001668      -0.011128      -0.004917      -0.008103       0.000668       0.007435              1.633133       1.491024       0.034574      -0.075200       2.013014      -0.097161       1.395360          -0.000031
           60              H       8.090274       4.770083       3.733996       0.108038       1.044598 0.74783633E+01  0.73534851E+02                                 1.798758                            1.671477      -1.510013       2.156067                    0.992465       3.999962      11.903719       0.444625       1.400959      -0.680388      -0.021048      -0.029080      -0.032475       0.048407       0.011823       0.000782       0.002609       0.017184       0.021813      -0.018403       0.006616       0.011787              1.840405       1.605937       0.211861       0.253104       1.770467       0.535644       2.144813          -0.000026
           61              H      -2.219365       6.587062       7.166210       0.116921       1.166911 0.83699109E+01  0.83170504E+02                                 1.836941                            1.698823      -1.047732       2.385740                    0.997782       3.530890       9.971231       0.476706       1.293025      -0.706526      -0.007294       0.012025       0.043389       0.045612       0.012867      -0.001265       0.011179      -0.003175       0.028039      -0.020173       0.002673       0.017500              1.896718       1.549728      -0.000287      -0.180361       1.520953       0.233647       2.619473           0.000144
           62              H      -0.443809       7.429746       5.679818       0.129053       1.162100 0.84583819E+01  0.83138816E+02                                 1.749898                            1.648577      -0.884114       2.463925                    0.999411       3.251212       8.736914       0.517162       1.204932      -0.728892       0.026954       0.030410       0.013937       0.042960       0.020654      -0.006976       0.011526       0.003635       0.033132      -0.030475       0.012722       0.017753              1.767509       1.891392       0.432236       0.197651       1.865645       0.193850       1.545489           0.000242
           63              H       3.074922       4.940746       5.986105       0.091263       1.240275 0.94070048E+01  0.97144880E+02                                 1.962086                            1.834971      -1.414745       2.195128                    0.993123       4.022671      11.937881       0.441875       1.342265      -0.693478      -0.002154       0.035148      -0.032857       0.048162      -0.000479       0.003844      -0.019257       0.006720      -0.014683      -0.022492       0.005273       0.017219              1.997674       1.680219      -0.034313       0.018758       1.964760      -0.678349       2.348043          -0.000038
           64              H       4.881360       2.339903       8.260735       0.119728       1.095616 0.76926296E+01  0.74843590E+02                                 1.765838                            1.633473      -0.878317       2.471602                    0.999036       3.403711       9.510632       0.484001       1.300710      -0.705492       0.033603      -0.022226       0.023539       0.046660      -0.008729      -0.001002      -0.018731       0.006521      -0.010496      -0.022933       0.004159       0.018774              1.824628       2.030190      -0.412443       0.360785       1.803387      -0.308691       1.640306           0.000045
           65              H       2.497367       2.218941       8.758451       0.133549       1.155293 0.85231813E+01  0.85123947E+02                                 1.819099                            1.710404      -1.214627       2.305918                    0.996797       3.582771      10.161082       0.476463       1.287143      -0.706955      -0.013258      -0.030747       0.028485       0.043961      -0.002533       0.005883      -0.023819       0.000315      -0.043115      -0.030128       0.005978       0.024150              1.851407       1.735495       0.217988      -0.280321       1.792942      -0.422061       2.025783           0.000099
           66              H       0.533645       4.315452       8.127861       0.105609       1.008771 0.75661096E+01  0.74149201E+02                                 1.740461                            1.663661      -1.116035       2.344550                    0.993913       3.769913      10.973600       0.455600       1.371793      -0.688273      -0.014997       0.003008       0.032247       0.035691      -0.002008      -0.001733       0.004645       0.010419       0.019293      -0.009938       0.001408       0.008530              1.794258       1.583236      -0.072044      -0.269137       1.524435       0.376335       2.275102          -0.000017
           67              H       0.688781       4.671276       6.607687       0.095532       1.049016 0.83393845E+01  0.83436299E+02                                 1.755266                            1.723903      -1.097986       2.339265                    0.994732       3.848458      11.185184       0.458102       1.336359      -0.695312      -0.011548       0.011734      -0.024819       0.029783       0.003220       0.002122      -0.007106       0.013022       0.006082      -0.012147       0.005637       0.006510              1.756580       1.581260      -0.149776       0.176684       1.809177      -0.372516       1.879304          -0.000051
           68              H      -0.907119       3.027691       6.862176       0.124135       0.945672 0.70323768E+01  0.67120830E+02                                 1.621375                            1.571717      -0.730237       2.532326                    0.998910       3.435836       9.610822       0.487162       1.317279      -0.700970      -0.027594       0.007447      -0.007600       0.029575       0.000151       0.003955       0.003834       0.006395      -0.010240      -0.007209       0.000389       0.006820              1.646480       2.105364      -0.231423      -0.016301       1.414875       0.072263       1.419201           0.000026
           69              H       0.121592       2.111245       7.607624       0.115371       1.084612 0.86751172E+01  0.86666374E+02                                 1.733449                            1.712555      -0.839531       2.472648                    0.997847       3.512719       9.830365       0.483600       1.267783      -0.712575       0.007599      -0.019727       0.018699       0.028223      -0.000763       0.003732      -0.003680      -0.010763      -0.001256      -0.007326      -0.000447       0.007773              1.732336       1.466642       0.005274       0.049528       1.735595      -0.219144       1.994770          -0.000030
           70              H       0.252273       2.786034       4.884824       0.105313       0.945130 0.73054745E+01  0.70160838E+02                                 1.594703                            1.581296      -0.692327       2.535664                    0.999287       3.498920       9.711499       0.496879       1.283539      -0.707884      -0.012834       0.018133      -0.017062       0.028011      -0.001912       0.003140      -0.001532      -0.007307       0.006465      -0.006131       0.000944       0.005187              1.590336       1.300813      -0.066029       0.136886       1.697729      -0.287312       1.772465          -0.000054
           71              H       1.367923       1.957544       5.614507       0.096856       1.118581 0.92744155E+01  0.94137687E+02                                 1.756624                            1.759724      -0.912173       2.426376                    0.997813       3.659277      10.294980       0.481943       1.252084      -0.715376       0.025364      -0.006706       0.005248       0.026755      -0.002711      -0.001339      -0.000329       0.009791      -0.015576      -0.005473      -0.002829       0.008302              1.734469       2.110506      -0.051623       0.101668       1.581759       0.145303       1.511141          -0.000067
           72              H       9.388254       1.054314       5.265430       0.121963       1.175083 0.93190494E+01  0.94108362E+02                                 1.798758                            1.754219      -0.735607       2.534255                    0.999616       3.334629       9.166680       0.489804       1.238304      -0.721901      -0.032350       0.017133      -0.003155       0.036742      -0.004138      -0.001019       0.004876       0.006892       0.001518      -0.007739       0.000855       0.006883              1.797988       2.217147      -0.147713       0.010616       1.614586       0.079076       1.562232          -0.000202
           73              H      -0.236046       0.234900       6.062677       0.108320       1.051934 0.79130278E+01  0.75819242E+02                                 1.583529                            1.544745      -0.641334       2.562755                    0.999925       3.168232       8.166476       0.565284       1.130843      -0.747131       0.009132      -0.014721       0.027733       0.032699      -0.004653       0.000673      -0.003230      -0.009880       0.017674      -0.009754       0.001468       0.008286              1.588861       1.267607      -0.011759       0.031657       1.741615      -0.262012       1.757361           0.000041
           74              H       9.581738       1.046809       2.693522       0.119109       1.130590 0.79050090E+01  0.78409732E+02                                 1.867748                            1.697206      -1.351497       2.232965                    0.995334       3.844828      11.299714       0.451898       1.366463      -0.688188      -0.037136       0.027912      -0.017274       0.049563      -0.005565       0.007993       0.003042       0.006835       0.025081      -0.012936      -0.000068       0.013003              1.939572       2.097923      -0.695488       0.249348       2.086788      -0.238720       1.634005          -0.000166
           75              H      -3.111771       9.157156       4.601058       0.117776       1.213726 0.89222053E+01  0.89650467E+02                                 1.842512                            1.720804      -1.118857       2.341289                    0.997553       3.578460      10.002245       0.489783       1.244578      -0.716771       0.025997      -0.017819       0.021693       0.038262      -0.018322      -0.001027       0.007546       0.008948       0.030609      -0.024783       0.006812       0.017971              1.873932       1.835832      -0.336514       0.471240       1.795834      -0.301852       1.990129           0.000328
           76              H      -2.921035       8.708850       2.216075       0.125271       1.055721 0.73771121E+01  0.71239767E+02                                 1.743657                            1.614924      -0.885856       2.473715                    0.999083       3.390842       9.532351       0.478433       1.325712      -0.700038       0.033422      -0.025964      -0.021876       0.047641      -0.017146      -0.001432       0.000959       0.010169       0.005256      -0.018760       0.001561       0.017200              1.800718       1.843058      -0.516530      -0.283973       1.888500       0.333432       1.670595           0.000065
           77              H       7.325762       4.881739      13.253660       0.117813       1.058119 0.76390047E+01  0.75349606E+02                                 1.816525                            1.690325      -1.338078       2.249084                    0.993325       3.827945      11.328388       0.442718       1.402604      -0.681678      -0.011115       0.016888       0.030458       0.036557      -0.004839      -0.005156       0.002500       0.006541       0.020458      -0.009254      -0.001505       0.010758              1.893639       1.869877      -0.170826      -0.397394       1.433311       0.230822       2.377729           0.000351
           78              H       6.222559       5.004761       1.013449       0.113040       0.983626 0.72260117E+01  0.70624720E+02                                 1.755522                            1.664232      -1.390456       2.220314                    0.992498       3.934245      11.769602       0.436001       1.437342      -0.674334      -0.032677      -0.002884       0.015004       0.036073       0.000908      -0.008995      -0.004030       0.004903      -0.007283      -0.009809      -0.001115       0.010924              1.806047       2.245540      -0.091114      -0.359358       1.483790      -0.024490       1.688810          -0.000112
           79              C       4.602898       2.047427      12.253724       0.070201      25.022411 0.33399449E+03  0.73845121E+04                                 7.505752                            6.157377       0.368354       2.132240                    0.999708      26.324717      74.478636       0.650789       0.425680      -1.053610      -0.043596       0.000958       0.016887       0.046763       0.016393      -0.015883       0.002783      -0.008766      -0.012927      -0.025212       0.003380       0.021832              8.188575       8.741961      -1.580282      -1.685347       9.348165      -2.091432       6.475598          -0.001255
           80              C       2.722162       1.997724      13.282938      -0.008292      28.993682 0.39997947E+03  0.93055138E+04                                 8.504443                            6.896713      -0.196558       1.930898                    0.998308      28.701612      84.908145       0.590372       0.445941      -1.035346       0.011526       0.035017      -0.063295       0.073248       0.013682      -0.023929      -0.013121       0.026212      -0.030237      -0.025574      -0.013469       0.039043              9.325444      11.920097      -3.243451      -1.827778       8.887521      -1.448503       7.168714           0.000594
           81              C       3.433794       0.940207      13.728855      -0.141212      27.839242 0.38786152E+03  0.88260000E+04                                 7.801645                            6.458649       0.622084       2.174990                    0.999844      28.360249      79.149412       0.667392       0.403309      -1.077137       0.033101      -0.019743      -0.030448       0.049118      -0.014280      -0.062700      -0.039682       0.055084      -0.084290      -0.088115       0.008881       0.079234              8.325894       8.357122      -1.817733      -1.690138       9.261787      -2.396979       7.358772           0.002303
           82              C       5.640503      -0.071801      13.039710      -0.096114      24.865003 0.34760268E+03  0.76934304E+04                                 7.302799                            6.086864       0.347002       2.129683                    0.999690      26.480687      72.802366       0.692363       0.399701      -1.079937      -0.067501      -0.006656      -0.059254       0.090065      -0.038347      -0.013955      -0.005111       0.011407      -0.068409      -0.038515      -0.012386       0.050901              8.187896       6.926091      -2.137574       0.324636      10.386735       1.780830       7.250864           0.000868
           83              C       0.505171       8.963935      11.990227      -0.205619      25.563444 0.41932337E+03  0.97406787E+04                                 7.491501                            6.744623       0.168474       2.046803                    0.999566      28.575215      80.869973       0.648139       0.406816      -1.073609       0.019829       0.086176      -0.026999       0.092457       0.006384       0.017392       0.010755       0.013675       0.106972      -0.027497      -0.016121       0.043618              8.033403       5.423657      -0.975895      -0.250978       9.888068       2.293272       8.788484           0.000006
           84              C       1.328133       3.673535      18.805784       0.080485      23.039653 0.30900873E+03  0.66978139E+04                                 7.050389                            5.872845       0.600060       2.216683                    0.999591      25.717114      71.944663       0.675128       0.418560      -1.058496      -0.037735      -0.036138      -0.000828       0.052254       0.001856      -0.019576       0.006695      -0.033239      -0.026934      -0.030868       0.008120       0.022748              7.539267       6.375341       0.056423       2.704088       8.151630      -0.241543       8.090830          -0.001298
           85              C       0.775846       1.753441      18.088938      -0.064866      27.934742 0.39940523E+03  0.92703176E+04                                 8.091189                            6.728760       0.056287       1.985132                    0.999791      29.568534      86.802814       0.620780       0.425096      -1.049903      -0.037455       0.066347      -0.010503       0.076910       0.007386       0.021468       0.010555      -0.076758       0.022224      -0.050223       0.009328       0.040896              8.625622       7.298970       1.305710       3.196642      10.052384       0.213131       8.525512           0.000720
           86              C       1.581401       1.550025      19.136168      -0.110103      27.450832 0.39634621E+03  0.91328327E+04                                 7.955796                            6.687674       0.265085       2.074402                    0.998550      28.572540      82.132482       0.628157       0.423162      -1.056719      -0.004216       0.036443       0.056963       0.067755       0.008613       0.037904       0.004229      -0.072559      -0.039909      -0.060398       0.014651       0.045747              8.445358       7.053044       0.412433       2.947916      10.174296      -0.850108       8.108735           0.001995
           87              C       2.806274       3.101571      20.733589      -0.099326      26.947042 0.37190732E+03  0.84398884E+04                                 7.969520                            6.478706      -0.019679       2.022667                    0.996826      27.217332      77.806474       0.637721       0.423227      -1.055995       0.024767      -0.057227      -0.062113       0.088013       0.005248       0.044293       0.017356       0.014603      -0.009939      -0.044457      -0.007265       0.051722              9.194521      12.360021       0.202385       1.482803       5.570521       0.852993       9.653021           0.000583
           88              C       4.139266       2.413495      20.651387      -0.188506      26.615975 0.40841503E+03  0.95016872E+04                                 7.941669                            6.801613      -0.128116       1.966355                    0.997615      28.775819      83.686461       0.619803       0.424770      -1.053504      -0.019440       0.058425      -0.054954       0.082531      -0.014520      -0.045544      -0.010028       0.054429      -0.055490      -0.051776      -0.011157       0.062933              8.904239      12.875455      -0.224646      -1.467272       5.555059       0.099880       8.282204           0.000159
           89              C       4.960654       2.771597      19.424664      -0.203935      26.585368 0.42536648E+03  0.10002648E+05                                 7.869264                            6.887200      -0.044113       1.972663                    0.998960      29.673128      86.914533       0.622875       0.418170      -1.057059       0.025552      -0.054887       0.085896       0.105089      -0.019556      -0.015715       0.011658       0.032555      -0.040036      -0.023309      -0.015847       0.039156              8.693083      12.257711      -0.710459      -2.321142       5.745208      -0.141675       8.076332           0.000033
           90              C       6.283820       2.056151      19.438627      -0.089938      25.622073 0.36152161E+03  0.81424458E+04                                 7.683754                            6.374373       0.124788       2.069396                    0.998255      26.968023      76.684021       0.645228       0.421475      -1.057592      -0.031996       0.047191      -0.056156       0.080027       0.012934      -0.047977      -0.000344       0.018984       0.088130      -0.044392      -0.019379       0.063772              8.691675      11.276714      -1.053866      -2.834725       5.864552       0.027653       8.933759           0.000627
           91              C       8.123642       3.080885      18.108531       0.104235      24.793637 0.31996229E+03  0.70100401E+04                                 7.552608                            6.077297       0.301107       2.125688                    0.999295      25.700106      72.762378       0.645849       0.432866      -1.047521      -0.007133      -0.016478      -0.043092       0.046683      -0.017070       0.016636       0.002420      -0.011376      -0.027532      -0.026886       0.002157       0.024729              8.342994       8.676668       2.169410      -1.451445       6.133431       1.480824      10.218883          -0.001510
           92              C       7.903723       2.085733      16.235678      -0.049994      28.723897 0.39965024E+03  0.92423844E+04                                 8.198004                            6.698835       0.250733       2.052271                    0.999826      28.970140      83.848971       0.629003       0.421066      -1.056396       0.048843       0.056778       0.022401       0.078174       0.018417      -0.000025       0.017669      -0.007492       0.073500      -0.033401       0.000000       0.033400              8.896560       8.308034       1.810238      -1.738996       6.166998       0.996541      12.214646           0.001121
           93              C       6.914519       1.610082      17.050716      -0.162967      28.670985 0.41235488E+03  0.95336843E+04                                 7.954072                            6.654758       0.613418       2.162092                    0.999735      29.104225      82.030222       0.657797       0.402740      -1.076887      -0.007966       0.012838       0.055360       0.057385       0.057384      -0.016219       0.036398      -0.000727       0.112692      -0.087368       0.029043       0.058326              8.418463       8.723871       2.575815      -0.833027       7.136671       1.213930       9.394847           0.002191
           94              C       2.584031       4.124955      15.898987       0.060110      25.422517 0.33340795E+03  0.73916821E+04                                 7.606866                            6.145754       0.328732       2.108985                    0.999786      26.956858      77.165517       0.650329       0.424821      -1.050808      -0.025712       0.029077      -0.035374       0.052516       0.009751       0.014143      -0.008048      -0.038907       0.039897      -0.033652       0.012175       0.021477              8.331716      10.447883       0.586118      -0.797190       6.514348      -3.178897       8.032918          -0.001180
           95              C       1.603787       5.548036      14.652895      -0.043336      29.453898 0.40258925E+03  0.93612057E+04                                 8.452686                            6.813337       0.006455       1.978406                    0.999655      29.209843      85.780388       0.609183       0.432403      -1.045615      -0.037177      -0.072312       0.022997       0.084498      -0.008166       0.009908      -0.035802      -0.000818       0.015037      -0.034532      -0.006635       0.041168              9.263625      12.200283      -1.067443       0.730576       7.722683      -3.031139       7.867909           0.000385
           96              C       2.920850       5.621922      14.379940      -0.124950      28.990086 0.41578166E+03  0.97251907E+04                                 8.314982                            6.896269       0.066115       1.999367                    0.998695      29.506710      86.297563       0.610490       0.428938      -1.049985       0.040140      -0.042613       0.015941       0.060673       0.002496       0.022331      -0.054025       0.024767      -0.070612      -0.071114       0.021429       0.049685              8.948917      11.169293       0.362308      -0.619817       7.140485      -2.973468       8.536974           0.001554
           97              C       4.985334       4.429677      15.251281      -0.088724      25.576047 0.38206882E+03  0.87644790E+04                                 7.734056                            6.602702      -0.152089       1.969204                    0.996982      27.974711      81.472744       0.624006       0.427891      -1.048856      -0.032164       0.090992       0.013139       0.097400      -0.010391       0.012441      -0.011999       0.080453      -0.038349      -0.039509      -0.011498       0.051007              8.553958      10.966811       0.824013       1.165334       7.208394       1.396255       7.486668           0.000629
           98              C       5.794718       5.632423      15.616122      -0.197662      25.682550 0.39999407E+03  0.92610862E+04                                 7.699745                            6.687322      -0.030946       1.995467                    0.997953      28.779791      83.604506       0.630980       0.419259      -1.056532      -0.060014      -0.027481       0.057366       0.087452       0.017814       0.015331       0.031638      -0.036354      -0.001063      -0.026887      -0.023185       0.050073              8.530997       7.648042       1.124366       0.596468       8.393976       3.145362       9.550973           0.000186
           99              C       5.404605       6.252498      16.918292      -0.196118      26.616827 0.41634342E+03  0.97090604E+04                                 7.832835                            6.773894       0.082393       2.018115                    0.999395      29.045673      83.898924       0.635513       0.413291      -1.063339       0.066651       0.026556      -0.059841       0.093427       0.012011       0.005761       0.022211      -0.033055      -0.013950      -0.019105      -0.016647       0.035752              8.825474       6.275165       1.251722       0.917039      10.116954       4.039522      10.084305           0.000015
          100              C       6.189903       7.550859      17.191923      -0.094861      25.422926 0.35052025E+03  0.77960931E+04                                 7.497561                            6.162847       0.241415       2.098255                    0.999359      26.707603      74.284485       0.677737       0.406332      -1.072488      -0.061356      -0.039468       0.047704       0.087166      -0.027558      -0.006883       0.027898      -0.022533       0.103399      -0.048371      -0.004938       0.053309              8.577282       5.999522       0.583652      -0.246613       9.900913       3.635285       9.831412           0.000865
          101              C      -4.483898       7.915710      19.653928       0.105014      25.075726 0.31075477E+03  0.67631506E+04                                 7.625282                            5.995814       0.276056       2.118926                    0.999360      25.602427      72.397199       0.648732       0.433820      -1.046271      -0.044167       0.016533       0.011266       0.048488       0.016048       0.013006      -0.007399      -0.008698      -0.075740      -0.032915       0.003579       0.029335              8.444974       7.143256      -3.308731       0.836275       7.797565       0.203494      10.394101          -0.001662
          102              C       9.482699      -1.086387      18.593410      -0.152230      29.308646 0.41064827E+03  0.95214454E+04                                 8.192884                            6.713658       0.428043       2.109146                    0.999613      29.283557      83.713444       0.641791       0.411604      -1.066874       0.037102      -0.032771      -0.021270       0.053878      -0.068442       0.004667       0.004198       0.007898       0.037596      -0.075267       0.012973       0.062295              8.795734       7.403387      -3.096014       1.101998       8.328732       0.181274      10.655082           0.002386
          103              C       9.382667      -0.847530      19.906390      -0.028144      28.573485 0.38669760E+03  0.88914588E+04                                 8.265246                            6.662170       0.138642       2.025654                    0.999793      28.629605      83.295575       0.618890       0.430419      -1.048013       0.041876      -0.030969       0.058591       0.078394      -0.027162      -0.006081      -0.006334       0.004130      -0.025894      -0.027098      -0.004458       0.031556              9.020967       7.762017      -3.621553      -0.520373       8.651712       1.590266      10.649173           0.000896
          104              C       0.262479       3.161308      11.148389       0.593770      22.868388 0.26079368E+03  0.55031861E+04                                 7.632723                            5.867422      -0.354314       1.936001                    0.998916      23.360414      67.851411       0.586354       0.495027      -0.999305       0.054134      -0.012982       0.025382       0.061182       0.005176       0.013823      -0.074441      -0.043016       0.207135      -0.068233      -0.045291       0.113524              8.891653      13.210496      -0.664559       0.269240       6.900582       2.070206       6.563880           0.001251
          105              C      -1.180243       3.621069      11.247707      -0.029815      41.391075 0.46388135E+03  0.11059859E+05                                10.494293                            7.229380      -0.184213       1.936623                    0.999070      28.220733      81.118822       0.608047       0.422500      -1.062676      -0.042952       0.002602      -0.002906       0.043128       0.014532       0.006800       0.010669      -0.061418      -0.069467      -0.028236      -0.019326       0.047562             13.388139      19.554193      -3.043207       0.824217       5.890192       0.155587      14.720033           0.010402
          106              C      -1.876523       3.810067      10.069404      -0.170932      40.316632 0.48890048E+03  0.11932449E+05                                10.443151                            7.518625      -0.136347       1.911284                    0.999363      31.577580      94.971623       0.578774       0.433598      -1.045015      -0.021047      -0.012966       0.021530       0.032781       0.009602      -0.017171       0.016137      -0.042961       0.012626      -0.036337       0.006686       0.029651             12.819350      17.742366      -3.539537       3.143122       6.255301      -0.327802      14.460383           0.002324
          107              C      -1.750105       3.986772      12.456639      -0.042765      42.399722 0.46772285E+03  0.11156910E+05                                10.603627                            7.223382      -0.099459       1.962053                    0.999093      28.188425      80.630673       0.613800       0.418335      -1.066987      -0.021209       0.009652      -0.031562       0.039232       0.008215       0.005658       0.010195      -0.044337      -0.061269      -0.023890      -0.012131       0.036021             13.585156      16.113608      -3.442137       2.577126       6.266498      -1.007671      18.375363           0.008780
          108              C      -1.098218       3.680191      13.777050       0.587604      22.379528 0.26160586E+03  0.55096990E+04                                 7.517592                            5.844278      -0.356121       1.938323                    0.998408      23.084515      66.396444       0.593991       0.489605      -1.004774       0.024283       0.006470       0.049085       0.055144       0.050203      -0.048117      -0.008737       0.113812      -0.106525      -0.063857      -0.045773       0.109630              8.799240       7.115314      -1.670361       2.790515       6.303200      -0.361876      12.979206          -0.000723
          109              C      -0.577488       2.800262       0.186700       0.582300      23.091335 0.26215613E+03  0.55250726E+04                                 7.609128                            5.826408      -0.237861       1.971187                    0.999140      23.276082      67.005350       0.598488       0.485594      -1.006681       0.021290      -0.049390       0.005041       0.054018       0.018061      -0.003031      -0.006548      -0.021935       0.324564      -0.075226      -0.033330       0.108555              8.906690       9.144924      -1.626836      -0.232341      12.991805      -0.267923       4.583340          -0.000136
          110              C      -1.561542       3.947362       0.148639      -0.055860      38.990236 0.48414470E+03  0.11664566E+05                                10.053784                            7.374909       0.005448       1.993519                    0.999492      28.607776      82.606532       0.603453       0.421279      -1.063669      -0.020228       0.030525      -0.002158       0.036682       0.017207       0.017019       0.006023      -0.004457      -0.015295      -0.021925      -0.005947       0.027872             12.163662      13.128286      -4.718161      -2.233277      15.403911      -2.204146       7.958790           0.011755
          111              C       7.908045       3.927059       0.757609      -0.029148      37.737448 0.47665927E+03  0.11453637E+05                                 9.837743                            7.345244      -0.164892       1.939736                    0.999103      28.467042      82.420870       0.600530       0.424459      -1.060366       0.005572       0.027627      -0.031242       0.042075       0.008648       0.030336       0.024275      -0.001344       0.032032      -0.032421      -0.013487       0.045908             11.483292      11.978256      -2.509068      -2.480834      13.243828      -3.575995       9.227792           0.010541
          112              C      -1.235745       3.387613      21.914820      -0.178798      37.286314 0.51526913E+03  0.12736503E+05                                 9.893208                            7.709909      -0.120242       1.910984                    0.999451      32.017439      96.763904       0.572789       0.432609      -1.046085      -0.013315       0.002934       0.016688       0.021550       0.011327      -0.006229       0.014079       0.036468       0.036373      -0.032723       0.014136       0.018587             11.396662      11.267107      -3.438355      -1.053809      14.439478      -3.522907       8.483402           0.006290
          113              C       7.402905       2.814912       1.664308       0.585148      22.413207 0.26397405E+03  0.55967424E+04                                 7.504460                            5.925731      -0.508398       1.881025                    0.998282      23.783454      69.630875       0.579133       0.498832      -0.995694      -0.005845      -0.045799       0.027968       0.053980      -0.088930      -0.049308       0.049072      -0.041450      -0.122261      -0.076967      -0.061417       0.138384              8.198982       7.948891       1.556148       1.480367       7.675335      -2.050308       8.972720          -0.004574
          114              C       1.219832       6.359245      10.267364       0.070193      25.022504 0.33399565E+03  0.73845443E+04                                 7.505760                            6.157378       0.368370       2.132243                    0.999708      26.324823      74.478973       0.650790       0.425679      -1.053610       0.043596      -0.000958      -0.016888       0.046763       0.016393      -0.015885       0.002782      -0.008765      -0.012936      -0.025214       0.003378       0.021835              8.188583       8.741966      -1.580261      -1.685371       9.348160      -2.091443       6.475623          -0.001273
          115              C       3.100568       6.408948       9.238150      -0.008295      28.993602 0.39997797E+03  0.93054752E+04                                 8.504456                            6.896720      -0.196537       1.930907                    0.998308      28.701530      84.908035       0.590369       0.445944      -1.035344      -0.011523      -0.035017       0.063297       0.073250       0.013682      -0.023930      -0.013120       0.026216      -0.030233      -0.025574      -0.013470       0.039044              9.325458      11.920089      -3.243446      -1.827774       8.887548      -1.448525       7.168736           0.000461
          116              C       2.388936       7.466465       8.792233      -0.141209      27.839174 0.38785905E+03  0.88259351E+04                                 7.801647                            6.458633       0.622056       2.174982                    0.999844      28.360196      79.149382       0.667392       0.403310      -1.077135      -0.033100       0.019746       0.030449       0.049119      -0.014283      -0.062702      -0.039683       0.055086      -0.084289      -0.088117       0.008882       0.079235              8.325903       8.357096      -1.817693      -1.690154       9.261800      -2.397023       7.358813           0.002058
          117              C       0.182227       8.478473       9.481378      -0.096106      24.864681 0.34759749E+03  0.76932842E+04                                 7.302725                            6.086811       0.347017       2.129692                    0.999690      26.480467      72.801532       0.692368       0.399700      -1.079938       0.067503       0.006656       0.059254       0.090066      -0.038344      -0.013953      -0.005110       0.011401      -0.068406      -0.038510      -0.012386       0.050897              8.187803       6.926041      -2.137526       0.324626      10.386588       1.780798       7.250780           0.000736
          118              C       5.317559      -0.557263      10.530861      -0.205613      25.563204 0.41931862E+03  0.97405361E+04                                 7.491444                            6.744579       0.168501       2.046815                    0.999566      28.575005      80.869122       0.648143       0.406815      -1.073610      -0.019827      -0.086177       0.026996       0.092457       0.006381       0.017392       0.010747       0.013671       0.106981      -0.027495      -0.016123       0.043617              8.033335       5.423625      -0.975875      -0.250970       9.887973       2.293234       8.788407          -0.000054
          119              C       4.494597       4.733137       3.715304       0.080504      23.039276 0.30900347E+03  0.66976695E+04                                 7.050317                            5.872810       0.600053       2.216683                    0.999591      25.716857      71.943719       0.675128       0.418562      -1.058495       0.037733       0.036141       0.000834       0.052256       0.001862      -0.019584       0.006700      -0.033237      -0.026943      -0.030879       0.008128       0.022751              7.539173       6.375272       0.056435       2.704017       8.151521      -0.241551       8.090725          -0.001481
          120              C       5.046884       6.653231       4.432150      -0.064851      27.934003 0.39939294E+03  0.92699601E+04                                 8.091058                            6.728667       0.056301       1.985144                    0.999791      29.568007      86.800904       0.620783       0.425098      -1.049902       0.037448      -0.066353       0.010508       0.076912       0.007383       0.021457       0.010562      -0.076757       0.022218      -0.050215       0.009317       0.040898              8.625472       7.298866       1.305725       3.196568      10.052184       0.213189       8.525366           0.000485
          121              C       4.241329       6.856647       3.384920      -0.110101      27.450242 0.39633602E+03  0.91325314E+04                                 7.955682                            6.687597       0.265075       2.074406                    0.998550      28.572042      82.130522       0.628160       0.423163      -1.056719       0.004209      -0.036443      -0.056964       0.067755       0.008609       0.037894       0.004231      -0.072549      -0.039896      -0.060384       0.014645       0.045740              8.445229       7.052943       0.412441       2.947861      10.174116      -0.850067       8.108628           0.001811
          122              C       3.016456       5.305101       1.787499      -0.099328      26.946980 0.37190665E+03  0.84398705E+04                                 7.969513                            6.478702      -0.019694       2.022662                    0.996826      27.217318      77.806446       0.637721       0.423227      -1.055994      -0.024769       0.057229       0.062111       0.088013       0.005250       0.044299       0.017355       0.014603      -0.009927      -0.044460      -0.007268       0.051728              9.194504      12.359965       0.202403       1.482771       5.570518       0.852990       9.653030           0.000528
          123              C       1.683464       5.993177       1.869701      -0.188504      26.615721 0.40841066E+03  0.95015499E+04                                 7.941611                            6.801573      -0.128103       1.966364                    0.997615      28.775502      83.685088       0.619806       0.424769      -1.053506       0.019437      -0.058422       0.054948       0.082524      -0.014526      -0.045544      -0.010033       0.054433      -0.055482      -0.051781      -0.011154       0.062934              8.904163      12.875327      -0.224651      -1.467280       5.555013       0.099868       8.282148           0.000083
          124              C       0.862076       5.635075       3.096424      -0.203939      26.585417 0.42536771E+03  0.10002678E+05                                 7.869258                            6.887200      -0.044091       1.972668                    0.998960      29.673135      86.914382       0.622877       0.418169      -1.057060      -0.025554       0.054889      -0.085897       0.105091      -0.019556      -0.015713       0.011657       0.032555      -0.040025      -0.023307      -0.015847       0.039154              8.693065      12.257658      -0.710453      -2.321134       5.745210      -0.141680       8.076328          -0.000119
          125              C      -0.461090       6.350521       3.082461      -0.089936      25.621962 0.36152004E+03  0.81423970E+04                                 7.683731                            6.374361       0.124765       2.069391                    0.998255      26.967896      76.683459       0.645229       0.421475      -1.057593       0.031998      -0.047191       0.056153       0.080025       0.012935      -0.047979      -0.000346       0.018983       0.088143      -0.044395      -0.019381       0.063776              8.691635      11.276638      -1.053866      -2.834698       5.864524       0.027648       8.933744           0.000489
          126              C      -2.300912       5.325787       4.412557       0.104247      24.793377 0.31995874E+03  0.70099507E+04                                 7.552576                            6.077280       0.301069       2.125677                    0.999295      25.700050      72.762421       0.645847       0.432868      -1.047519       0.007134       0.016480       0.043097       0.046689      -0.017077       0.016640       0.002419      -0.011381      -0.027512      -0.026893       0.002158       0.024735              8.342936       8.676537       2.169364      -1.451361       6.133394       1.480859      10.218878          -0.001676
          127              C      -2.080993       6.320939       6.285410      -0.049977      28.723034 0.39963616E+03  0.92419805E+04                                 8.197866                            6.698731       0.250714       2.052274                    0.999826      28.969562      83.847034       0.629005       0.421067      -1.056395      -0.048840      -0.056787      -0.022400       0.078178       0.018415      -0.000017       0.017673      -0.007500       0.073499      -0.033397      -0.000009       0.033406              8.896407       8.307761       1.810120      -1.738950       6.166865       0.996570      12.214595           0.000910
          128              C      -1.091789       6.796590       5.470372      -0.162962      28.670115 0.41234102E+03  0.95332673E+04                                 7.953905                            6.654655       0.613443       2.162110                    0.999735      29.103507      82.027323       0.657802       0.402741      -1.076888       0.007975      -0.012839      -0.055357       0.057383       0.057382      -0.016215       0.036397      -0.000729       0.112687      -0.087363       0.029038       0.058325              8.418269       8.723602       2.575683      -0.833025       7.136481       1.213901       9.394723           0.001941
          129              C       3.238699       4.281717       6.622101       0.060125      25.422115 0.33340201E+03  0.73915218E+04                                 7.606804                            6.145715       0.328699       2.108977                    0.999786      26.956653      77.164929       0.650328       0.424823      -1.050806       0.025717      -0.029075       0.035383       0.052523       0.009745       0.014148      -0.008044      -0.038923       0.039901      -0.033658       0.012181       0.021478              8.331627      10.447634       0.586091      -0.797156       6.514324      -3.178908       8.032925          -0.001375
          130              C       4.218943       2.858636       7.868193      -0.043330      29.453045 0.40257508E+03  0.93607863E+04                                 8.452500                            6.813197       0.006418       1.978399                    0.999655      29.209334      85.778256       0.609192       0.432401      -1.045618       0.037179       0.072315      -0.022999       0.084503      -0.008169       0.009911      -0.035802      -0.000833       0.015039      -0.034528      -0.006644       0.041172              9.263403      12.199984      -1.067487       0.730635       7.722500      -3.031051       7.867726           0.000081
          131              C       2.901880       2.784750       8.141148      -0.124954      28.989560 0.41577208E+03  0.97249141E+04                                 8.314909                            6.896207       0.066108       1.999371                    0.998695      29.506291      86.296204       0.610491       0.428940      -1.049984      -0.040145       0.042611      -0.015939       0.060674       0.002495       0.022332      -0.054020       0.024757      -0.070615      -0.071107       0.021424       0.049683              8.948829      11.169129       0.362308      -0.619820       7.140433      -2.973464       8.536927           0.001393
          132              C       0.837396       3.976995       7.269807      -0.088720      25.575708 0.38206327E+03  0.87643145E+04                                 7.733977                            6.602651      -0.152072       1.969214                    0.996982      27.974422      81.471570       0.624009       0.427891      -1.048857       0.032166      -0.090989      -0.013135       0.097397      -0.010390       0.012443      -0.011998       0.080448      -0.038365      -0.039505      -0.011502       0.051008              8.553848      10.966598       0.823995       1.165312       7.208324       1.396238       7.486622           0.000523
          133              C       0.028012       2.774249       6.904966      -0.197657      25.682234 0.39998825E+03  0.92609134E+04                                 7.699655                            6.687251      -0.030919       1.995479                    0.997954      28.779546      83.603493       0.630987       0.419256      -1.056534       0.060014       0.027480      -0.057364       0.087450       0.017811       0.015328       0.031641      -0.036349      -0.001065      -0.026883      -0.023188       0.050071              8.530886       7.647919       1.124324       0.596452       8.393852       3.145282       9.550888           0.000050
          134              C       0.418125       2.154174       5.602796      -0.196121      26.616934 0.41634574E+03  0.97091267E+04                                 7.832855                            6.773914       0.082398       2.018115                    0.999395      29.045763      83.899203       0.635512       0.413292      -1.063339      -0.066650      -0.026556       0.059845       0.093429       0.012014       0.005764       0.022208      -0.033058      -0.013963      -0.019103      -0.016650       0.035753              8.825493       6.275145       1.251705       0.917027      10.116959       4.039513      10.084377          -0.000164
          135              C      -0.367173       0.855813       5.329165      -0.094857      25.422720 0.35051699E+03  0.77959943E+04                                 7.497496                            6.162799       0.241444       2.098267                    0.999359      26.707421      74.283593       0.677744       0.406329      -1.072491       0.061355       0.039468      -0.047700       0.087163      -0.027558      -0.006886       0.027901      -0.022526       0.103403      -0.048371      -0.004942       0.053313              8.577203       5.999431       0.583654      -0.246606       9.900806       3.635208       9.831371           0.000617
          136              C      10.306628       0.490962       2.867160       0.105022      25.075789 0.31075569E+03  0.67631723E+04                                 7.625280                            5.995815       0.276055       2.118926                    0.999360      25.602464      72.397198       0.648733       0.433819      -1.046272       0.044168      -0.016533      -0.011267       0.048488       0.016045       0.013005      -0.007398      -0.008696      -0.075737      -0.032913       0.003581       0.029332              8.444972       7.143224      -3.308707       0.836258       7.797551       0.203517      10.394143          -0.001835
          137              C      -3.659969       9.493059       3.927678      -0.152217      29.308099 0.41063945E+03  0.95211664E+04                                 8.192715                            6.713544       0.428088       2.109164                    0.999613      29.283183      83.711379       0.641804       0.411599      -1.066880      -0.037102       0.032771       0.021271       0.053879      -0.068440       0.004667       0.004198       0.007905       0.037601      -0.075267       0.012974       0.062293              8.795542       7.403216      -3.095920       1.101950       8.328533       0.181294      10.654877           0.002125
          138              C      -3.559937       9.254202       2.614698      -0.028136      28.573175 0.38669292E+03  0.88913159E+04                                 8.265165                            6.662116       0.138653       2.025660                    0.999793      28.629370      83.294467       0.618895       0.430417      -1.048015      -0.041876       0.030969      -0.058593       0.078396      -0.027157      -0.006082      -0.006335       0.004133      -0.025895      -0.027096      -0.004457       0.031552              9.020874       7.761936      -3.621511      -0.520378       8.651620       1.590256      10.649067           0.000675
          139              C       5.560251       5.245364      11.372699       0.593771      22.868254 0.26079191E+03  0.55031384E+04                                 7.632704                            5.867411      -0.354314       1.936004                    0.998916      23.360258      67.850843       0.586354       0.495028      -0.999305      -0.054134       0.012986      -0.025385       0.061184       0.005175       0.013825      -0.074443      -0.043016       0.207137      -0.068234      -0.045291       0.113526              8.891632      13.210480      -0.664549       0.269274       6.900561       2.070190       6.563856           0.001254
          140              C       7.002973       4.785603      11.273381      -0.029813      41.390798 0.46387825E+03  0.11059761E+05                                10.494234                            7.229346      -0.184185       1.936633                    0.999070      28.220611      81.118244       0.608050       0.422499      -1.062677       0.042952      -0.002598       0.002906       0.043128       0.014530       0.006802       0.010667      -0.061421      -0.069464      -0.028237      -0.019324       0.047561             13.388061      19.554071      -3.043185       0.824295       5.890160       0.155564      14.719952           0.010412
          141              C       7.699253       4.596605      12.451684      -0.170945      40.317536 0.48891172E+03  0.11932806E+05                                10.443328                            7.518725      -0.136406       1.911260                    0.999363      31.578097      94.973880       0.578768       0.433600      -1.045012       0.021045       0.012965      -0.021533       0.032782       0.009598      -0.017179       0.016133      -0.042963       0.012608      -0.036341       0.006691       0.029649             12.819598      17.742774      -3.539629       3.143194       6.255404      -0.327817      14.460616           0.002415
          142              C       7.572835       4.419900      10.064449      -0.042757      42.398634 0.46771145E+03  0.11156553E+05                                10.603411                            7.223270      -0.099397       1.962080                    0.999093      28.187967      80.628648       0.613809       0.418332      -1.066990       0.021208      -0.009656       0.031557       0.039228       0.008210       0.005659       0.010204      -0.044335      -0.061252      -0.023888      -0.012131       0.036019             13.584840      16.113195      -3.442043       2.577060       6.266378      -1.007644      18.374948           0.008791
          143              C       6.920948       4.726481       8.744038       0.587630      22.378661 0.26159503E+03  0.55094176E+04                                 7.517415                            5.844172      -0.356110       1.938333                    0.998408      23.084085      66.395030       0.593994       0.489607      -1.004772      -0.024277      -0.006485      -0.049079       0.055138       0.050200      -0.048124      -0.008734       0.113798      -0.106575      -0.063857      -0.045776       0.109633              8.798991       7.115151      -1.670323       2.790373       6.303091      -0.361846      12.978730          -0.000775
          144              C       6.400218       5.606410      22.334388       0.582297      23.091213 0.26215449E+03  0.55250309E+04                                 7.609105                            5.826391      -0.237865       1.971187                    0.999140      23.276040      67.005245       0.598488       0.485594      -1.006681      -0.021292       0.049388      -0.005053       0.054019       0.018060      -0.003027      -0.006546      -0.021934       0.324562      -0.075225      -0.033330       0.108554              8.906659       9.144916      -1.626821      -0.232337      12.991736      -0.267927       4.583325          -0.000130
          145              C       7.384272       4.459310      22.372449      -0.055858      38.990366 0.48414554E+03  0.11664612E+05                                10.053891                            7.374977       0.005374       1.993494                    0.999492      28.607824      82.607253       0.603441       0.421286      -1.063662       0.020224      -0.030532       0.002144       0.036685       0.017210       0.017029       0.006033      -0.004458      -0.015274      -0.021931      -0.005953       0.027884             12.163802      13.128466      -4.718200      -2.233305      15.404076      -2.204187       7.958864           0.011729
          146              C      -2.085315       4.479613      21.763479      -0.029144      37.736694 0.47664780E+03  0.11453296E+05                                 9.837649                            7.345174      -0.164885       1.939747                    0.999103      28.466609      82.419457       0.600531       0.424461      -1.060365      -0.005558      -0.027616       0.031267       0.042085       0.008670       0.030349       0.024285      -0.001342       0.031955      -0.032431      -0.013496       0.045927             11.483185      11.978173      -2.508924      -2.480861      13.243711      -3.575964       9.227672           0.010592
          147              C       7.058475       5.019059       0.606268      -0.178800      37.286927 0.51527862E+03  0.12736771E+05                                 9.893180                            7.709877      -0.120196       1.910995                    0.999451      32.017845      96.764615       0.572802       0.432598      -1.046094       0.013318      -0.002932      -0.016688       0.021551       0.011313      -0.006245       0.014054       0.036475       0.036379      -0.032708       0.014106       0.018602             11.396630      11.267147      -3.438361      -1.053805      14.439360      -3.522884       8.483383           0.006275
          148              C      -1.580175       5.591760      20.856780       0.585135      22.411988 0.26395639E+03  0.55962943E+04                                 7.504261                            5.925568      -0.508460       1.881028                    0.998282      23.783022      69.629962       0.579133       0.498837      -0.995688       0.005820       0.045790      -0.027982       0.053978      -0.088902      -0.049295       0.049027      -0.041441      -0.122166      -0.076957      -0.061364       0.138321              8.198768       7.948711       1.556110       1.480330       7.675120      -2.050229       8.972474          -0.004461
          149              N       4.628519       0.978138      13.073041       0.064195      27.211485 0.32653886E+03  0.69845692E+04                                 7.484522                            5.724985       0.249928       2.170034                    0.998929      22.630512      57.572551       0.760775       0.376396      -1.116776      -0.016393      -0.050377      -0.015480       0.055193      -0.061459      -0.045127      -0.043506       0.002006      -0.146934      -0.105934       0.019951       0.085983              8.743783       9.294718      -4.839410      -1.120470      11.395246      -0.669015       5.541385           0.001319
          150              N       3.462627       2.694937      12.365654      -0.273806      38.762702 0.57726998E+03  0.14380901E+05                                 9.643798                            7.818044      -0.120688       1.954548                    0.999550      29.738815      84.358116       0.619228       0.397053      -1.090998       0.006410      -0.107195       0.066259       0.126183       0.010902      -0.045827      -0.002090       0.104844      -0.048202      -0.046153      -0.036652       0.082805             10.903505      11.406192      -3.311572      -0.441784      12.155849      -4.007159       9.148475           0.048605
          151              N       1.399191       4.575300      15.611393      -0.266446      40.463870 0.57117768E+03  0.14206634E+05                                10.030980                            7.824565      -0.170325       1.939042                    0.999442      29.785441      84.719182       0.612640       0.401958      -1.086491       0.089284       0.036612      -0.090332       0.132181      -0.021565       0.045036      -0.031028      -0.025267       0.029443      -0.050961      -0.016234       0.067195             11.700835      16.976060       2.024188      -2.072635       8.139280      -3.666919       9.987166           0.044674
          152              N       3.544307       4.721146      15.172232       0.076016      27.365141 0.34039847E+03  0.73898994E+04                                 7.608098                            5.915544       0.058454       2.114176                    0.998646      22.822980      59.351350       0.731850       0.385508      -1.105188       0.027252       0.019215      -0.020635       0.039213      -0.006531      -0.003647      -0.060327       0.127827      -0.114562      -0.102205       0.018862       0.083343              8.764849      14.832553       0.038315       0.411274       5.402248      -1.427627       6.059744           0.000742
          153              N       5.733420       8.162025      18.437790       0.068229      28.009316 0.32335728E+03  0.68934300E+04                                 7.629156                            5.680610       0.361406       2.213698                    0.999136      22.354645      56.609887       0.767741       0.374230      -1.119390      -0.024776      -0.019854      -0.027240       0.041833      -0.071858      -0.006706       0.035191       0.010608       0.178197      -0.104597       0.022036       0.082562              9.024188       5.753155      -2.359106      -0.940035       8.203403       3.833519      13.116005           0.001051
          154              N      10.367140      -1.530997      20.572338      -0.268834      40.297183 0.56232971E+03  0.13897391E+05                                 9.907333                            7.704561      -0.059323       1.977128                    0.999589      29.374008      82.606763       0.626077       0.395855      -1.093377      -0.045631       0.010958      -0.118910       0.127835      -0.062590      -0.013936       0.007361       0.010997      -0.135980      -0.048880      -0.038370       0.087250             11.390280       7.644033      -3.190392       0.802294       9.593713       0.594958      16.933093           0.049608
          155              N       0.603035       3.081982      17.877915      -0.285440      39.626654 0.59246740E+03  0.14860931E+05                                 9.854628                            7.967133      -0.180038       1.936892                    0.999236      29.922309      85.267868       0.607790       0.401764      -1.087402       0.053431      -0.078862       0.082487       0.126009       0.035432      -0.015770       0.032356      -0.063827      -0.005692      -0.060805       0.002130       0.058674             11.158848      10.092346      -0.201416       4.802134       9.851522      -2.296344      13.532675           0.043627
          156              N       1.934034       2.785204      19.593572       0.089223      27.110979 0.32543508E+03  0.69554637E+04                                 7.488833                            5.720407       0.238224       2.179403                    0.999087      22.224229      56.527091       0.760017       0.377069      -1.116214       0.007252      -0.025388       0.035213       0.044013       0.006874       0.084445       0.007520      -0.047024       0.001775      -0.096931       0.021240       0.075690              8.763795       9.329060       0.865381       5.424056       6.608805       0.657981      10.353518           0.000740
          157              N       7.082918       2.262238      18.234199       0.082294      26.654654 0.31800705E+03  0.67570984E+04                                 7.384468                            5.643359       0.384834       2.225229                    0.999141      22.210167      56.313213       0.767561       0.375552      -1.117420      -0.028993      -0.016833       0.007870       0.034437       0.050906      -0.050114       0.025714       0.031397       0.133499      -0.094513       0.019040       0.075473              8.591217       9.395135       1.602114      -4.330018       5.150982       0.161780      11.227534           0.000970
          158              N      -2.039735       3.010529      16.903653      -0.262029      39.967413 0.56879218E+03  0.14090284E+05                                 9.880065                            7.768870      -0.060231       1.984315                    0.999426      29.139382      81.909949       0.621365       0.397918      -1.092502      -0.091052      -0.075451       0.012740       0.118936      -0.009292       0.010873       0.036340       0.000944       0.150652      -0.047379      -0.017942       0.065321             11.532834      14.487531       3.532716      -3.637025       7.267631      -0.272479      12.843340           0.046025
          159              N       1.194211       7.428534       9.448047       0.064189      27.211496 0.32653926E+03  0.69845792E+04                                 7.484522                            5.724988       0.249937       2.170037                    0.998929      22.630528      57.572581       0.760775       0.376396      -1.116776       0.016393       0.050377       0.015481       0.055193      -0.061460      -0.045126      -0.043506       0.002004      -0.146937      -0.105934       0.019950       0.085984              8.743775       9.294717      -4.839382      -1.120487      11.395208      -0.669020       5.541400           0.001266
          160              N       2.360103       5.711735      10.155434      -0.273815      38.762885 0.57727294E+03  0.14380995E+05                                 9.643828                            7.818063      -0.120681       1.954549                    0.999550      29.738907      84.358455       0.619227       0.397053      -1.090998      -0.006409       0.107196      -0.066259       0.126184       0.010903      -0.045826      -0.002090       0.104845      -0.048207      -0.046152      -0.036653       0.082805             10.903540      11.406211      -3.311564      -0.441799      12.155891      -4.007185       9.148518           0.048589
          161              N       4.423539       3.831372       6.909695      -0.266542      40.466442 0.57122781E+03  0.14208161E+05                                10.031284                            7.824840      -0.170299       1.939029                    0.999442      29.786859      84.723441       0.612639       0.401951      -1.086498      -0.089309      -0.036619       0.090350       0.132212      -0.021573       0.045041      -0.031025      -0.025276       0.029440      -0.050968      -0.016233       0.067200             11.701141      16.976406       2.024194      -2.072599       8.139500      -3.667040       9.987517           0.044845
          162              N       2.278423       3.685526       7.348856       0.076012      27.364760 0.34039384E+03  0.73897690E+04                                 7.608016                            5.915501       0.058479       2.114188                    0.998645      22.822765      59.350545       0.731854       0.385507      -1.105189      -0.027254      -0.019213       0.020641       0.039217      -0.006529      -0.003646      -0.060321       0.127819      -0.114564      -0.102197       0.018858       0.083340              8.764722      14.832253       0.038303       0.411269       5.402205      -1.427628       6.059707           0.000686
          163              N       0.089310       0.244647       4.083298       0.068233      28.009268 0.32335712E+03  0.68934187E+04                                 7.629121                            5.680591       0.361416       2.213700                    0.999136      22.354639      56.609656       0.767747       0.374228      -1.119393       0.024777       0.019853       0.027240       0.041834      -0.071860      -0.006705       0.035190       0.010608       0.178200      -0.104599       0.022038       0.082561              9.024148       5.753103      -2.359059      -0.940019       8.203325       3.833496      13.116017           0.000966
          164              N       0.283619      -0.152759       1.948750      -0.268833      40.297291 0.56233183E+03  0.13897451E+05                                 9.907334                            7.704565      -0.059340       1.977121                    0.999589      29.374070      82.606866       0.626078       0.395854      -1.093378       0.045633      -0.010960       0.118914       0.127840      -0.062589      -0.013939       0.007361       0.010998      -0.135994      -0.048885      -0.038367       0.087252             11.390285       7.644015      -3.190379       0.802265       9.593708       0.595001      16.933131           0.049525
          165              N       5.219695       5.324690       4.643173      -0.285507      39.628818 0.59251262E+03  0.14862321E+05                                 9.854908                            7.967396      -0.180015       1.936886                    0.999236      29.923390      85.271172       0.607786       0.401760      -1.087407      -0.053452       0.078881      -0.082510       0.126045       0.035437      -0.015776       0.032365      -0.063828      -0.005696      -0.060816       0.002134       0.058682             11.159148      10.092667      -0.201392       4.802207       9.851755      -2.296420      13.533022           0.043865
          166              N       3.888696       5.621468       2.927516       0.089223      27.110672 0.32543113E+03  0.69553550E+04                                 7.488774                            5.720372       0.238232       2.179409                    0.999087      22.224051      56.526452       0.760020       0.377069      -1.116215      -0.007254       0.025392      -0.035213       0.044015       0.006874       0.084438       0.007518      -0.047019       0.001779      -0.096922       0.021238       0.075684              8.763718       9.328964       0.865387       5.423997       6.608737       0.657990      10.353452           0.000703
          167              N      -1.260188       6.144434       4.286889       0.082287      26.654500 0.31800546E+03  0.67570530E+04                                 7.384431                            5.643341       0.384849       2.225235                    0.999141      22.210084      56.312871       0.767563       0.375551      -1.117421       0.028997       0.016833      -0.007869       0.034440       0.050904      -0.050112       0.025712       0.031397       0.133496      -0.094509       0.019039       0.075470              8.591162       9.395050       1.602089      -4.329988       5.150944       0.161773      11.227490           0.000901
          168              N       7.862465       5.396143       5.617435      -0.262112      39.970094 0.56884384E+03  0.14091867E+05                                 9.880434                            7.769189      -0.060204       1.984305                    0.999426      29.140730      81.914291       0.621357       0.397914      -1.092506       0.091083       0.075463      -0.012744       0.118967      -0.009300       0.010876       0.036342       0.000939       0.150673      -0.047388      -0.017940       0.065328             11.533234      14.487908       3.532759      -3.637119       7.267830      -0.272472      12.843964           0.046278
          169              O       0.548582       2.198828      10.444605      -0.581508      29.720318 0.48001234E+03  0.11234479E+05                                 7.488206                            6.734427       0.754123       2.273675                    0.997955      28.076295      73.194682       0.738627       0.354307      -1.140948      -0.007497       0.008971       0.024527       0.027171      -0.036193      -0.024665      -0.021078      -0.154938       0.227612      -0.127504       0.041653       0.085851              7.770453       6.845497      -1.410456      -1.214881       8.446893       2.697675       8.018969           0.003472
          170              O       1.063645       3.940303      11.742045      -0.571506      44.752890 0.70236615E+03  0.18151115E+05                                10.265704                            8.397932      -0.261052       1.949814                    0.995058      29.344861      81.429480       0.629439       0.376541      -1.119300      -0.000307      -0.051437      -0.000978       0.051448       0.038413       0.013479      -0.033951       0.006904      -0.010383      -0.058645       0.013467       0.045178             11.924421      18.791435       3.290096       2.369435       8.193386       0.576712       8.788442           0.068310
          171              O      -0.521659       2.606977      13.920059      -0.576357      29.374909 0.49833576E+03  0.11776530E+05                                 7.494125                            6.907775       0.630491       2.238356                    0.997861      28.023456      73.480956       0.721814       0.359075      -1.136808       0.012442       0.024911      -0.020800       0.034756      -0.008188      -0.063352      -0.029162       0.036002      -0.285745      -0.123184       0.035545       0.087639              7.792137       8.127659      -2.217081       0.205177       7.777228      -1.066724       7.471525           0.001549
          172              O      -1.245379       4.549887      14.696136      -0.555409      35.535297 0.56207780E+03  0.13706431E+05                                 8.676789                            7.390690       0.189839       2.097991                    0.997397      28.286934      75.665483       0.689245       0.364422      -1.131145       0.027727      -0.050162      -0.006864       0.057725       0.026946       0.013247       0.024782       0.028568       0.094452      -0.049141      -0.000965       0.050106              9.708899       8.105006      -0.324242       1.457594       6.653898       1.436376      14.367791           0.069388
          173              O       9.622987       1.638762       0.268902      -0.535988      41.651261 0.61348903E+03  0.15330772E+05                                 9.869083                            7.865677      -0.160062       1.998111                    0.994532      28.391672      77.535010       0.648115       0.378178      -1.117811       0.019045       0.017375       0.011950       0.028415       0.011571      -0.009347       0.003832      -0.090078       0.049881      -0.056124       0.017605       0.038520             11.794693       7.067739      -1.683681      -0.351455      20.625292       0.042766       7.691047           0.077651
          174              O       0.624740       3.057827       0.115758      -0.602317      32.243912 0.53036170E+03  0.12693054E+05                                 7.885594                            7.069575       0.863681       2.302995                    0.998398      28.380659      74.181681       0.724213       0.353383      -1.144685      -0.033106       0.009787       0.000639       0.034528       0.061799       0.001820      -0.001199       0.149234       0.210828      -0.132038       0.061552       0.070486              8.238252      11.732700       1.677168      -0.497465       7.102849      -0.062843       5.879207           0.001025
          175              O       7.983205       2.642253       2.732033      -0.625584      37.021748 0.59268255E+03  0.14650018E+05                                 8.846247                            7.600857       0.496593       2.172821                    0.997056      29.548204      79.655729       0.677885       0.365539      -1.129937      -0.019757      -0.014868      -0.062878       0.067565      -0.097343       0.051193       0.071543       0.002603       0.038383      -0.150266       0.055027       0.095239              9.468211       8.169732      -1.608762       3.214303       7.665364      -1.408229      12.569536           0.030226
          176              O       6.385525       2.203886       1.293837      -0.570590      32.822079 0.52513969E+03  0.12585700E+05                                 8.054384                            7.074072       0.456014       2.152018                    0.999220      29.002715      76.827059       0.715168       0.357351      -1.137079       0.048770       0.001875       0.010687       0.049963      -0.009758       0.029290       0.077628       0.047673      -0.156311      -0.112571       0.047380       0.065191              8.398912      10.935268       3.150507       1.443608       8.068800       0.645629       6.192668           0.074806
          177              O       5.274148       6.207844      12.076483      -0.581528      29.719893 0.48000399E+03  0.11234226E+05                                 7.488101                            6.734341       0.754139       2.273678                    0.997955      28.076247      73.194199       0.738637       0.354304      -1.140951       0.007497      -0.008967      -0.024535       0.027177      -0.036193      -0.024663      -0.021078      -0.154950       0.227602      -0.127507       0.041658       0.085849              7.770339       6.845408      -1.410435      -1.214852       8.446774       2.697615       8.018833           0.003623
          178              O       4.759085       4.466369      10.779043      -0.571495      44.752187 0.70235256E+03  0.18150666E+05                                10.265585                            8.397839      -0.261035       1.949824                    0.995058      29.344588      81.428358       0.629445       0.376540      -1.119301       0.000306       0.051443       0.000972       0.051453       0.038413       0.013477      -0.033950       0.006903      -0.010381      -0.058643       0.013465       0.045178             11.924281      18.791210       3.290060       2.369433       8.193293       0.576710       8.788341           0.068291
          179              O       6.344389       5.799695       8.601029      -0.576407      29.376122 0.49836184E+03  0.11777311E+05                                 7.494376                            6.907992       0.630511       2.238355                    0.997861      28.023915      73.482879       0.721796       0.359079      -1.136804      -0.012447      -0.024892       0.020819       0.034756      -0.008186      -0.063361      -0.029165       0.036011      -0.285798      -0.123204       0.035549       0.087654              7.792406       8.127963      -2.217166       0.205169       7.777489      -1.066773       7.471767           0.001305
          180              O       7.068109       3.856785       7.824952      -0.555509      35.537333 0.56212058E+03  0.13707738E+05                                 8.677144                            7.391003       0.189840       2.097974                    0.997397      28.287905      75.668877       0.689225       0.364425      -1.131142      -0.027700       0.050127       0.006912       0.057687       0.026936       0.013252       0.024770       0.028548       0.094426      -0.049119      -0.000975       0.050094              9.709298       8.105377      -0.324259       1.457607       6.654154       1.436437      14.368362           0.069703
          181              O      -3.800257       6.767910      22.252186      -0.536003      41.652209 0.61350555E+03  0.15331302E+05                                 9.869267                            7.865814      -0.160104       1.998094                    0.994532      28.391908      77.536170       0.648105       0.378181      -1.117808      -0.019045      -0.017374      -0.011959       0.028418       0.011570      -0.009341       0.003831      -0.090078       0.049873      -0.056121       0.017601       0.038520             11.794924       7.067893      -1.683766      -0.351469      20.625703       0.042759       7.691177           0.077652
          182              O       5.197990       5.348845      22.405330      -0.602317      32.243891 0.53036073E+03  0.12693024E+05                                 7.885590                            7.069564       0.863712       2.303005                    0.998398      28.380642      74.181581       0.724215       0.353383      -1.144685       0.033105      -0.009784      -0.000654       0.034527       0.061798       0.001821      -0.001198       0.149237       0.210827      -0.132039       0.061553       0.070486              8.238256      11.732728       1.677185      -0.497460       7.102848      -0.062842       5.879193           0.001048
          183              O      -2.160475       5.764419      19.789055      -0.625504      37.021339 0.59267277E+03  0.14649730E+05                                 8.846270                            7.600856       0.496622       2.172839                    0.997056      29.547521      79.654022       0.677876       0.365545      -1.129931       0.019762       0.014856       0.062905       0.067589      -0.097263       0.051239       0.071550       0.002688       0.038294      -0.150232       0.055076       0.095157              9.468243       8.169840      -1.608748       3.214402       7.665318      -1.408175      12.569572           0.030566
          184              O      -0.562795       6.202786      21.227251      -0.570587      32.827634 0.52525215E+03  0.12589250E+05                                 8.056072                            7.075499       0.455514       2.151849                    0.999220      29.001830      76.830917       0.714984       0.357419      -1.137009      -0.048788      -0.001908      -0.010678       0.049979      -0.009775       0.029321       0.077384       0.047565      -0.155489      -0.112216       0.047186       0.065030              8.400698      10.937662       3.151282       1.443908       8.070529       0.645736       6.193904           0.074860

******************************************************
Auxiliary information for the entire system
The total spin magnetic moment of the unit cell is   3.988446
The total net atomic charge of the unit cell is   0.000000
Accuracy of reproducing the electrostatic potential in the unit cell:
  The inner radius (bohr) =    5.0000
  The outer radius (bohr) =   12.0000
  Valid grid points have density less than (e/(bohr^3)) =    0.0001
  The number of valid grid points were=        37410
  The rms potential error without charges in kcal/mol is=     15.29092
  The rms potential error with partial charges in kcal/mol is=      2.00223
  The RRMSE value at monopole order=      0.13094
  The rms potential error with partial charges and cloud penetration in kcal/mol is=      2.00146
  The RRMSE value at monopole order with cloud penetration is=      0.13089
  The rms potential error with partial charges and atomic dipoles in kcal/mol is=      0.83432
  The RRMSE value at dipole order=      0.05456
  The rms potential error with partial charges, atomic dipoles and cloud penetration in kcal/mol is=      0.83144
  The RRMSE value at dipole order with cloud penetration=      0.05437

******************************************************
The electron densities and ab initio electrostatic potential were computed in VASP using the PBE functional and
projector augmented wave method. See the main text of the journal article for a description of computational details.
The atomic charges, dipoles, and quadrupoles were computed with the DDEC6 method as described in
(a) T. A. Manz and N. Gabaldon Limas, RSC Adv. 6 (2016) 47771-47801 DOI: 10.1039/c6ra04656h
(b) N. Gabaldon Limas and T. A. Manz, RSC Adv. 8 (2018) 2678-2707 DOI: 10.1039/c7ra11829e.
For each atom in the material, the electron cloud parameters were fit to the spherically averaged atom-in-material
electron density using radial positions for which this density was between 10^-4 and 10^-2 electrons per cubic bohr.
The polarizabilities, dispersion coefficients, and quantum Drude oscillator (QDO) parameters were fit using the MCLF method.
The magnetic structure of the system was optimized in VASP from the default ferromagnetic initial guess using spin polarization.
The atomic spin moments (ASMs) were computed on this optimized magnetic structure using the DDEC6 partition as inputs
to the method of T. A. Manz and D. S. Sholl, J. Chem. Theory Comput. 7 (2011) 4146-4164 DOI: 10.1021/ct200539n.
The RMSE and RRMSE were computed using a uniform grid with Ewald summation.
