# Supplementary material for: A collection of forcefield precursors for metal–organic frameworks
Source: RSC Adv. 2019 Nov 13;9(63):36492–507. doi: 10.1039/c9ra07327b (PMC9075174; doi:10.1039/c9ra07327b)
Supplement: RA-009-C9RA07327B-s5974 [file RA-009-C9RA07327B-s5974.xyz]

  162
jmolscript: load "" {1 1 1} spacegroup "x,y,z" unitcell [{     12.165500     0.000000     0.000000 }, {      0.000000    20.514400     0.000000 }, {      0.000000     0.000000    21.701200 }]
La     5.180921    16.613177    10.150085     2.071863
La    -0.030292     0.123292     7.020121     2.032366
La     5.180921     3.901223    11.551115     2.071863
La    -0.030292    20.391108    14.681079     2.032366
La     6.984579    14.158423    21.000685     2.071863
La     0.030292    10.133908    17.870721     2.032366
La     6.984579     6.355977     0.700515     2.071863
La     0.030292    10.380492     3.830479     2.032366
Mo     6.004647     0.101546     9.564587     1.219770
Mo     3.452812     2.073596     8.000147     1.315097
Mo     3.699042    19.188965     7.423329     1.596993
Mo     1.483461    17.454677     8.800705     1.569384
Mo    11.341044     1.284407    11.046345     1.268673
Mo     1.684070     3.257482     9.453694     1.276398
Mo     6.004647    20.412854    12.136613     1.219774
Mo     3.452812    18.440804    13.701053     1.315096
Mo     3.699042     1.325435    14.277871     1.596992
Mo     1.483461     3.059723    12.900495     1.569384
Mo    11.341044    19.229993    10.654855     1.268672
Mo     1.684070    17.256918    12.247506     1.276399
Mo     6.160853    10.155654    20.415187     1.219771
Mo     8.712688     8.183604    18.850747     1.315097
Mo     8.466458    11.582635    18.273929     1.596992
Mo    10.682039    13.316923    19.651305     1.569384
Mo     0.824456     8.972793     0.195745     1.268672
Mo    10.481430     6.999718    20.304294     1.276400
Mo     6.160853    10.358746     1.286013     1.219770
Mo     8.712688    12.330796     2.850453     1.315097
Mo     8.466458     8.931765     3.427271     1.596992
Mo    10.682039     7.197477     2.049895     1.569384
Mo     0.824456    11.541607    21.505455     1.268673
Mo    10.481430    13.514682     1.396906     1.276399
P      2.560838     0.000000    10.850600     1.599484
P      9.604662    10.257200     0.000000     1.599484
H      9.254296     3.423853     4.190502     0.126291
H      6.173991     5.532734     5.718266     0.131243
H      8.434341     3.259738     8.124929     0.120886
H      9.254296    17.090547    17.510698     0.126291
H      6.173991    14.981666    15.982934     0.131243
H      8.434341    17.254662    13.576271     0.120886
H      2.911204     6.833347    15.041102     0.126291
H      5.991509     4.724466    16.568866     0.131243
H      3.731159     6.997462    18.975529     0.120886
H      2.911204    13.681053     6.660098     0.126291
H      5.991509    15.789934     5.132334     0.131243
H      3.731159    13.516938     2.725671     0.120886
C      9.040183     3.202298     6.191352    -0.012035
C      8.744561     3.696695     4.919662    -0.123795
C      7.698328     4.595226     4.728691    -0.039840
C      6.899055     4.962433     5.833283    -0.116201
C      7.205626     4.465985     7.085442     0.008355
C      8.251859     3.590020     7.274242    -0.100140
C     10.193472     2.293510     6.399684     0.577608
C      7.360127     5.114240     3.365856     0.574847
C      6.302946     4.827038     8.287688     0.571275
C      9.040183    17.312102    15.509848    -0.012035
C      8.744561    16.817705    16.781538    -0.123795
C      7.698328    15.919174    16.972509    -0.039840
C      6.899055    15.551967    15.867917    -0.116201
C      7.205626    16.048415    14.615758     0.008355
C      8.251859    16.924380    14.426958    -0.100140
C     10.193472    18.220890    15.301516     0.577608
C      7.360127    15.400160    18.335344     0.574847
C      6.302946    15.687362    13.413512     0.571275
C      3.125317     7.054902    17.041952    -0.012035
C      3.420939     6.560505    15.770262    -0.123795
C      4.467172     5.661974    15.579291    -0.039840
C      5.266445     5.294767    16.683883    -0.116201
C      4.959874     5.791215    17.936042     0.008356
C      3.913641     6.667180    18.124842    -0.100140
C      1.972028     7.963690    17.250284     0.577608
C      4.805372     5.142960    14.216456     0.574847
C      5.862554     5.430162    19.138288     0.571275
C      3.125317    13.459498     4.659248    -0.012035
C      3.420939    13.953895     5.930938    -0.123795
C      4.467172    14.852426     6.121909    -0.039840
C      5.266445    15.219633     5.017317    -0.116201
C      4.959874    14.723185     3.765158     0.008356
C      3.913641    13.847220     3.576358    -0.100140
C      1.972028    12.550710     4.450916     0.577608
C      4.805372    15.371440     7.484744     0.574847
C      5.862554    15.084238     2.562912     0.571275
O      5.703186    19.064032    10.735584    -0.833212
O      5.390533    19.384057     8.077187    -0.720846
O      5.470825     1.626792     8.255136    -0.654721
O      3.457435     0.162064     9.589760    -0.727157
O      3.602205    17.494680    12.002934    -0.820589
O      1.517038     1.813473     8.118419    -0.864627
O      3.433104     0.395928     6.864090    -0.774197
O      1.734800    19.076341     7.660524    -1.004629
O      3.428238    17.777779     8.793326    -0.883356
O      1.680056    16.530504    10.364493    -0.717236
O     11.930706    18.067032     9.105824    -0.802128
O      1.647209     1.247276    10.978637    -0.722566
O     11.639950     0.217453     9.442192    -0.865030
O     11.850414     2.892530     9.861025    -0.668307
O     10.684959     2.164269     7.541167    -0.559807
O     10.581552     1.513963     5.425300    -0.691093
O      8.049911     4.691643     2.376281    -0.648496
O      6.423384     5.943022     3.213948    -0.635340
O      6.296863     4.002359     9.253392    -0.666015
O      5.648442     5.895839     8.170502    -0.609431
O      5.703186     1.450368    10.965616    -0.833212
O      5.390533     1.130343    13.624013    -0.720846
O      5.470825    18.887608    13.446064    -0.654721
O      3.457435    20.352336    12.111440    -0.727157
O      3.602205     3.019720     9.698266    -0.820589
O      1.517038    18.700927    13.582781    -0.864627
O      3.433104    20.118472    14.837110    -0.774197
O      1.734800     1.438059    14.040676    -1.004629
O      3.428238     2.736621    12.907874    -0.883356
O      1.680056     3.983896    11.336707    -0.717236
O     11.930706     2.447368    12.595376    -0.802128
O      1.647209    19.267124    10.722563    -0.722566
O     11.639950    20.296947    12.259008    -0.865030
O     11.850414    17.621870    11.840175    -0.668307
O     10.684959    18.350131    14.160033    -0.559807
O     10.581552    19.000437    16.275900    -0.691093
O      8.049911    15.822757    19.324919    -0.648496
O      6.423384    14.571378    18.487252    -0.635340
O      6.296863    16.512041    12.447808    -0.666015
O      5.648442    14.618561    13.530698    -0.609431
O      6.462314    11.707568    21.586184    -0.833211
O      6.774967    11.387543    18.927787    -0.720846
O      6.694675     8.630408    19.105736    -0.654721
O      8.708065    10.095136    20.440360    -0.727157
O      8.563295    13.276920     1.152334    -0.820589
O     10.648462     8.443727    18.969019    -0.864628
O      8.732396     9.861272    17.714690    -0.774197
O     10.430700    11.695259    18.511124    -1.004629
O      8.737262    12.993821    19.643926    -0.883355
O     10.485444    14.241096    21.215093    -0.717236
O      0.234794    12.704568    19.956424    -0.802128
O     10.518291     9.009924     0.128037    -0.722566
O      0.525550    10.039747    20.292792    -0.865030
O      0.315086     7.364670    20.711625    -0.668307
O      1.480541     8.092931    18.391767    -0.559806
O      1.583948     8.743237    16.275900    -0.691093
O      4.115589     5.565557    13.226881    -0.648496
O      5.742116     4.314178    14.064548    -0.635340
O      5.868637     6.254841    20.103992    -0.666015
O      6.517058     4.361361    19.021102    -0.609431
O      6.462314     8.806832     0.115016    -0.833211
O      6.774967     9.126857     2.773413    -0.720846
O      6.694675    11.883992     2.595464    -0.654721
O      8.708065    10.419264     1.260840    -0.727157
O      8.563295     7.237480    20.548866    -0.820589
O     10.648462    12.070673     2.732181    -0.864628
O      8.732396    10.653128     3.986510    -0.774197
O     10.430700     8.819141     3.190076    -1.004629
O      8.737262     7.520579     2.057274    -0.883355
O     10.485444     6.273304     0.486107    -0.717237
O      0.234794     7.809832     1.744776    -0.802128
O     10.518291    11.504476    21.573163    -0.722567
O      0.525550    10.474653     1.408408    -0.865030
O      0.315086    13.149730     0.989575    -0.668307
O      1.480541    12.421469     3.309433    -0.559807
O      1.583948    11.771163     5.425300    -0.691093
O      4.115589    14.948843     8.474319    -0.648496
O      5.742116    16.200222     7.636652    -0.635340
O      5.868637    14.259559     1.597208    -0.666015
O      6.517058    16.153039     2.680098    -0.609431

The following XYZ coordinates are in angstroms. Other properties are in atomic units.
The sperically averaged electron density of each atom fit to a function of the form exp(a - br)
eigen_1, eigen_2 and eigen_3 are the three eigenvalues of traceless quadrupole moment tensor
  atom number  atomic symbol              X              Y              Z     net charge C6 coefficient C8 coefficient C10 coefficient fluctuating dipole atomic polarizability isotropic forcefield polarizability              a              b squared Pearson coefficient          <r^3>          <r^4>         wp_QDO          m_QDO          q_QDO       dipole_x       dipole_y       dipole_z         dipole            Qxy            Qxz            Qyz     Q(x^2-y^2)  Q(3z^2 - R^2)        eigen_1        eigen_2        eigen_3 static polarizability      alpha(xx)      alpha(xy)      alpha(xz)      alpha(yy)      alpha(yz)      alpha(zz) atomic spin moment
            1             La       5.180921      16.613177      10.150085       2.071863     179.452361 0.46327593E+04  0.17881418E+06                                23.006744                           19.956287       1.338975       2.065431                    0.997232      97.451167     262.545847       0.492258       0.322367      -1.248557      -0.069893       0.101342       0.028875       0.126448       0.027701      -0.111331      -0.068510       0.042482      -0.666629      -0.263965       0.076471       0.187494             27.768649      20.809729      -5.309984       5.092949      25.108821       7.806081      37.387397           0.044311
            2             La      -0.030292       0.123292       7.020121       2.032366     166.657316 0.45426988E+04  0.17517404E+06                                22.056489                           19.879862       1.197618       2.024257                    0.996921      98.925559     269.872262       0.486862       0.326245      -1.239895       0.085347       0.028645       0.143193       0.169141       0.185469      -0.063542       0.001835       0.119687       0.035551      -0.207897       0.005405       0.202491             25.211625      30.571039      -9.376878       9.997308      21.871946      -4.627260      23.191889           0.095913
            3             La       5.180921       3.901223      11.551115       2.071863     179.452381 0.46327597E+04  0.17881420E+06                                23.006747                           19.956289       1.338974       2.065431                    0.997232      97.451160     262.545837       0.492258       0.322367      -1.248557      -0.069893      -0.101342      -0.028875       0.126448      -0.027702       0.111331      -0.068510       0.042482      -0.666629      -0.263965       0.076471       0.187494             27.768655      20.809732       5.309983      -5.092951      25.108825       7.806085      37.387408           0.044316
            4             La      -0.030292      20.391108      14.681079       2.032366     166.657271 0.45426970E+04  0.17517396E+06                                22.056484                           19.879857       1.197619       2.024257                    0.996921      98.925546     269.872206       0.486862       0.326245      -1.239895       0.085348      -0.028645      -0.143192       0.169141      -0.185469       0.063543       0.001835       0.119687       0.035553      -0.207897       0.005406       0.202491             25.211621      30.571035       9.376879      -9.997307      21.871944      -4.627261      23.191884           0.095912
            5             La       6.984579      14.158423      21.000685       2.071863     179.452327 0.46327580E+04  0.17881412E+06                                23.006741                           19.956284       1.338976       2.065432                    0.997232      97.451154     262.545800       0.492258       0.322367      -1.248557       0.069894      -0.101343       0.028874       0.126448       0.027702       0.111331       0.068510       0.042482      -0.666628      -0.263964       0.076470       0.187494             27.768647      20.809726      -5.309981      -5.092951      25.108820      -7.806082      37.387394           0.044309
            6             La       0.030292      10.133908      17.870721       2.032366     166.657296 0.45426979E+04  0.17517400E+06                                22.056487                           19.879859       1.197619       2.024258                    0.996921      98.925550     269.872225       0.486862       0.326245      -1.239895      -0.085348      -0.028645       0.143192       0.169141       0.185469       0.063543      -0.001835       0.119688       0.035554      -0.207897       0.005406       0.202491             25.211624      30.571039      -9.376881      -9.997309      21.871946       4.627263      23.191887           0.095915
            7             La       6.984579       6.355977       0.700515       2.071863     179.452341 0.46327587E+04  0.17881415E+06                                23.006742                           19.956286       1.338975       2.065431                    0.997232      97.451162     262.545828       0.492258       0.322367      -1.248557       0.069893       0.101343      -0.028875       0.126448      -0.027702      -0.111331       0.068510       0.042482      -0.666629      -0.263965       0.076471       0.187494             27.768647      20.809727       5.309982       5.092950      25.108822      -7.806081      37.387392           0.044315
            8             La       0.030292      10.380492       3.830479       2.032366     166.657359 0.45427001E+04  0.17517411E+06                                22.056493                           19.879865       1.197618       2.024257                    0.996921      98.925565     269.872291       0.486862       0.326245      -1.239895      -0.085348       0.028645      -0.143192       0.169141      -0.185469      -0.063543      -0.001835       0.119688       0.035553      -0.207897       0.005406       0.202491             25.211631      30.571047       9.376883       9.997312      21.871951       4.627264      23.191895           0.095917
            9             Mo       6.004647       0.101546       9.564587       1.219770     213.573250 0.67868295E+04  0.29620217E+06                                27.460041                           25.740439       0.361299       1.719265                    0.999765      99.863481     312.883605       0.383344       0.366097      -1.176778      -0.398485       0.059002      -0.179217       0.440897       0.113943      -0.267678       0.042860      -0.994350       0.158018      -0.641988       0.157825       0.484163             28.914571      26.976803       1.796580       0.898537      28.278272      -1.687630      31.488639           1.776936
           10             Mo       3.452812       2.073596       8.000147       1.315097     198.227135 0.60816039E+04  0.25787973E+06                                25.962374                           24.167631       0.458608       1.767098                    0.999666      95.011680     292.078375       0.401075       0.360148      -1.183269       0.164571      -0.309457       0.117420       0.369641       0.369078      -0.004917       0.213846       0.389156       0.182188      -0.509408       0.087442       0.421966             27.320879      34.764585       0.128612      -3.484865      24.406509       2.451199      22.791544           1.606790
           11             Mo       3.699042      19.188965       7.423329       1.596993     167.295686 0.48121810E+04  0.19279486E+06                                23.354905                           21.690213       0.467482       1.795234                    0.999843      87.950022     264.339490       0.417000       0.366621      -1.175915      -0.021409       0.163576       0.302206       0.344302      -0.022879       0.001287      -0.400872       0.212667      -1.175720      -0.618872       0.287720       0.331153             24.233421      26.551106       0.831140      -0.098237      27.281672       0.389136      18.867486           1.663603
           12             Mo       1.483461      17.454677       8.800705       1.569384     174.601934 0.50561650E+04  0.20532913E+06                                24.156960                           22.339649       0.415175       1.773509                    0.999860      89.639637     272.280792       0.407487       0.370137      -1.171746       0.062775       0.241090       0.267184       0.365311      -0.110238      -0.121831      -0.460846       0.368746      -0.765777      -0.655239       0.312401       0.342838             25.199666      29.206331      -2.607299      -4.149447      22.706762       0.347433      23.685905           1.699650
           13             Mo      11.341044       1.284407      11.046345       1.268673     206.057248 0.64426240E+04  0.27794970E+06                                26.838258                           25.031289       0.319936       1.713113                    0.999759      98.723073     308.996852       0.389285       0.364699      -1.176188       0.389923       0.191325      -0.029746       0.435351      -0.308484       0.079089      -0.053123      -0.486486       1.284971      -0.609247       0.154238       0.455010             28.133943      27.817216       1.593147       2.144793      29.771001      -1.051998      26.813611           1.673867
           14             Mo       1.684070       3.257482       9.453694       1.276398     206.761031 0.64366260E+04  0.27712668E+06                                26.812983                           25.013003       0.427797       1.751170                    0.999695      97.049861     301.670971       0.390285       0.364506      -1.178465      -0.153395      -0.193030       0.307747       0.394333      -0.013880       0.304535       0.338979       0.214367      -0.600195      -0.544523       0.108037       0.436486             27.870114      34.789527      -0.520384      -1.751538      21.722667       2.409985      27.098149           1.666101
           15             Mo       6.004647      20.412854      12.136613       1.219774     213.572864 0.67868137E+04  0.29620133E+06                                27.460027                           25.740425       0.361295       1.719264                    0.999765      99.863309     312.883061       0.383344       0.366098      -1.176778      -0.398482      -0.059002       0.179217       0.440895      -0.113944       0.267678       0.042860      -0.994345       0.158012      -0.641985       0.157824       0.484161             28.914556      26.976785      -1.796579      -0.898537      28.278259      -1.687629      31.488624           1.776928
           16             Mo       3.452812      18.440804      13.701053       1.315096     198.227185 0.60816060E+04  0.25787984E+06                                25.962378                           24.167634       0.458608       1.767098                    0.999666      95.011701     292.078453       0.401075       0.360148      -1.183269       0.164571       0.309457      -0.117420       0.369642      -0.369078       0.004917       0.213846       0.389158       0.182192      -0.509409       0.087443       0.421966             27.320883      34.764589      -0.128613       3.484865      24.406513       2.451199      22.791546           1.606792
           17             Mo       3.699042       1.325435      14.277871       1.596992     167.295703 0.48121817E+04  0.19279490E+06                                23.354908                           21.690216       0.467481       1.795234                    0.999843      87.950027     264.339516       0.417000       0.366621      -1.175915      -0.021409      -0.163576      -0.302206       0.344302       0.022879      -0.001287      -0.400872       0.212667      -1.175720      -0.618872       0.287720       0.331153             24.233424      26.551107      -0.831139       0.098238      27.281677       0.389135      18.867487           1.663603
           18             Mo       1.483461       3.059723      12.900495       1.569384     174.601903 0.50561637E+04  0.20532907E+06                                24.156961                           22.339649       0.415174       1.773508                    0.999860      89.639621     272.280763       0.407487       0.370137      -1.171746       0.062775      -0.241089      -0.267184       0.365311       0.110238       0.121831      -0.460846       0.368746      -0.765777      -0.655239       0.312401       0.342838             25.199667      29.206333       2.607301       4.149447      22.706762       0.347431      23.685907           1.699649
           19             Mo      11.341044      19.229993      10.654855       1.268672     206.057347 0.64426282E+04  0.27794993E+06                                26.838266                           25.031297       0.319936       1.713113                    0.999759      98.723110     308.996998       0.389285       0.364699      -1.176188       0.389924      -0.191325       0.029746       0.435351       0.308484      -0.079089      -0.053123      -0.486488       1.284973      -0.609248       0.154238       0.455010             28.133951      27.817227      -1.593146      -2.144794      29.771009      -1.051999      26.813619           1.673869
           20             Mo       1.684070      17.256918      12.247506       1.276399     206.760986 0.64366242E+04  0.27712658E+06                                26.812977                           25.012998       0.427797       1.751170                    0.999695      97.049851     301.670911       0.390285       0.364506      -1.178465      -0.153395       0.193030      -0.307747       0.394334       0.013880      -0.304535       0.338980       0.214366      -0.600196      -0.544524       0.108038       0.436486             27.870108      34.789522       0.520383       1.751538      21.722662       2.409984      27.098139           1.666100
           21             Mo       6.160853      10.155654      20.415187       1.219771     213.573368 0.67868333E+04  0.29620238E+06                                27.460048                           25.740443       0.361300       1.719265                    0.999765      99.863550     312.883852       0.383344       0.366097      -1.176778       0.398487      -0.059001      -0.179217       0.440899       0.113942       0.267678      -0.042860      -0.994359       0.158025      -0.641992       0.157826       0.484166             28.914579      26.976807       1.796583      -0.898538      28.278279       1.687629      31.488652           1.776934
           22             Mo       8.712688       8.183604      18.850747       1.315097     198.226887 0.60815945E+04  0.25787924E+06                                25.962360                           24.167619       0.458607       1.767098                    0.999666      95.011574     292.077998       0.401075       0.360148      -1.183269      -0.164571       0.309455       0.117418       0.369639       0.369078       0.004917      -0.213841       0.389151       0.182191      -0.509405       0.087441       0.421964             27.320863      34.764562       0.128612       3.484860      24.406496      -2.451198      22.791531           1.606791
           23             Mo       8.466458      11.582635      18.273929       1.596992     167.295790 0.48121849E+04  0.19279506E+06                                23.354916                           21.690222       0.467481       1.795234                    0.999843      87.950065     264.339668       0.417000       0.366621      -1.175915       0.021409      -0.163576       0.302207       0.344303      -0.022880      -0.001287       0.400873       0.212667      -1.175723      -0.618873       0.287719       0.331153             24.233432      26.551121       0.831142       0.098237      27.281682      -0.389137      18.867494           1.663604
           24             Mo      10.682039      13.316923      19.651305       1.569384     174.601966 0.50561661E+04  0.20532920E+06                                24.156970                           22.339657       0.415173       1.773508                    0.999860      89.639637     272.280861       0.407487       0.370137      -1.171746      -0.062775      -0.241090       0.267184       0.365311      -0.110238       0.121832       0.460846       0.368746      -0.765777      -0.655240       0.312401       0.342838             25.199677      29.206347      -2.607301       4.149450      22.706771      -0.347433      23.685913           1.699648
           25             Mo       0.824456       8.972793       0.195745       1.268672     206.057358 0.64426287E+04  0.27794996E+06                                26.838270                           25.031301       0.319936       1.713113                    0.999759      98.723113     308.997035       0.389285       0.364699      -1.176188      -0.389924      -0.191324      -0.029746       0.435351      -0.308483      -0.079090       0.053123      -0.486490       1.284975      -0.609248       0.154238       0.455011             28.133956      27.817232       1.593147      -2.144797      29.771013       1.051995      26.813622           1.673868
           26             Mo      10.481430       6.999718      20.304294       1.276400     206.760601 0.64366083E+04  0.27712572E+06                                26.812947                           25.012969       0.427797       1.751171                    0.999695      97.049708     301.670337       0.390285       0.364506      -1.178465       0.153395       0.193027       0.307745       0.394331      -0.013880      -0.304535      -0.338975       0.214361      -0.600194      -0.544519       0.108037       0.436483             27.870076      34.789479      -0.520383       1.751536      21.722636      -2.409983      27.098112           1.666100
           27             Mo       6.160853      10.358746       1.286013       1.219770     213.573545 0.67868406E+04  0.29620277E+06                                27.460056                           25.740450       0.361301       1.719265                    0.999765      99.863629     312.884107       0.383344       0.366097      -1.176779       0.398488       0.059001       0.179217       0.440900      -0.113942      -0.267678      -0.042860      -0.994362       0.158028      -0.641994       0.157827       0.484167             28.914587      26.976816      -1.796582       0.898537      28.278286       1.687629      31.488660           1.776937
           28             Mo       8.712688      12.330796       2.850453       1.315097     198.226858 0.60815933E+04  0.25787917E+06                                25.962354                           24.167613       0.458608       1.767098                    0.999666      95.011571     292.077953       0.401075       0.360148      -1.183269      -0.164571      -0.309455      -0.117418       0.369639      -0.369078      -0.004917      -0.213842       0.389152       0.182191      -0.509406       0.087442       0.421964             27.320857      34.764557      -0.128612      -3.484859      24.406488      -2.451196      22.791525           1.606791
           29             Mo       8.466458       8.931765       3.427271       1.596992     167.295728 0.48121827E+04  0.19279495E+06                                23.354910                           21.690218       0.467482       1.795234                    0.999843      87.950037     264.339555       0.417000       0.366621      -1.175915       0.021409       0.163576      -0.302207       0.344303       0.022880       0.001287       0.400873       0.212667      -1.175721      -0.618873       0.287720       0.331153             24.233426      26.551115      -0.831142      -0.098236      27.281672      -0.389137      18.867491           1.663603
           30             Mo      10.682039       7.197477       2.049895       1.569384     174.601943 0.50561650E+04  0.20532914E+06                                24.156965                           22.339653       0.415174       1.773508                    0.999860      89.639635     272.280828       0.407487       0.370137      -1.171746      -0.062775       0.241090      -0.267184       0.365311       0.110238      -0.121831       0.460846       0.368746      -0.765775      -0.655239       0.312401       0.342838             25.199672      29.206341       2.607301      -4.149449      22.706766      -0.347432      23.685909           1.699649
           31             Mo       0.824456      11.541607      21.505455       1.268673     206.057245 0.64426239E+04  0.27794970E+06                                26.838262                           25.031293       0.319936       1.713113                    0.999759      98.723067     308.996863       0.389285       0.364699      -1.176188      -0.389923       0.191324       0.029746       0.435351       0.308483       0.079088       0.053123      -0.486488       1.284973      -0.609247       0.154237       0.455010             28.133947      27.817221      -1.593147       2.144796      29.771004       1.051994      26.813615           1.673869
           32             Mo      10.481430      13.514682       1.396906       1.276399     206.760695 0.64366125E+04  0.27712595E+06                                26.812954                           25.012977       0.427797       1.751170                    0.999695      97.049741     301.670467       0.390285       0.364506      -1.178465       0.153395      -0.193028      -0.307746       0.394331       0.013880       0.304535      -0.338976       0.214362      -0.600194      -0.544520       0.108037       0.436483             27.870083      34.789490       0.520383      -1.751535      21.722643      -2.409982      27.098118           1.666101
           33              P       2.560838       0.000000      10.850600       1.599484      38.186389 0.69087132E+03  0.18328114E+05                                10.768700                            9.678134       0.256723       1.914387                    0.998686      43.846806     136.114873       0.454117       0.508414      -1.007332       0.004253      -0.000000       0.000000       0.004253       0.000000      -0.000000       0.006256      -0.000738      -0.014951      -0.008445       0.002123       0.006322             11.843633      13.039348       0.000000      -0.000000      11.286291      -0.496710      11.205261           0.064180
           34              P       9.604662      10.257200       0.000000       1.599484      38.186385 0.69087122E+03  0.18328111E+05                                10.768700                            9.678134       0.256722       1.914387                    0.998686      43.846805     136.114876       0.454117       0.508414      -1.007332      -0.004253      -0.000000      -0.000000       0.004253      -0.000000       0.000000      -0.006256      -0.000738      -0.014952      -0.008445       0.002123       0.006322             11.843633      13.039349      -0.000000      -0.000000      11.286291       0.496709      11.205260           0.064180
           35              H       9.254296       3.423853       4.190502       0.126291       1.311791 0.10357416E+02  0.10918097E+03                                 2.048113                            1.939077      -1.259816       2.297169                    0.994629       3.711626      11.001844       0.426816       1.361350      -0.693463       0.017435      -0.019499      -0.034328       0.043158      -0.011498      -0.004982       0.007235       0.008385       0.032471      -0.018012       0.000550       0.017462              2.075790       1.957305      -0.250733      -0.316065       1.797938      -0.028988       2.472127           0.001185
           36              H       6.173991       5.532734       5.718266       0.131243       1.268595 0.99359016E+01  0.10388408E+03                                 2.018981                            1.912177      -1.215826       2.319032                    0.995482       3.691380      10.975891       0.424506       1.380004      -0.689586      -0.034558       0.025849      -0.004895       0.043432      -0.016194       0.004302      -0.001935       0.006031      -0.011147      -0.014767      -0.004465       0.019232              2.058327       2.182485      -0.490846       0.055230       2.012744      -0.257807       1.979752           0.000906
           37              H       8.434341       3.259738       8.124929       0.120886       1.181594 0.88947035E+01  0.90827498E+02                                 1.938716                            1.814568      -1.293732       2.274620                    0.993980       3.803099      11.324524       0.432090       1.388182      -0.685778       0.006474      -0.010165       0.036153       0.038109      -0.001918       0.004822       0.001598       0.004024       0.021259      -0.007219      -0.002057       0.009276              2.020397       1.862551      -0.192533       0.116913       1.719153      -0.420347       2.479487           0.001628
           38              H       9.254296      17.090547      17.510698       0.126291       1.311791 0.10357421E+02  0.10918104E+03                                 2.048114                            1.939078      -1.259816       2.297169                    0.994629       3.711627      11.001852       0.426816       1.361351      -0.693463       0.017435       0.019499       0.034328       0.043158       0.011498       0.004982       0.007235       0.008385       0.032472      -0.018012       0.000550       0.017462              2.075792       1.957307       0.250733       0.316065       1.797940      -0.028988       2.472129           0.001185
           39              H       6.173991      14.981666      15.982934       0.131243       1.268596 0.99359053E+01  0.10388413E+03                                 2.018982                            1.912178      -1.215826       2.319032                    0.995482       3.691381      10.975896       0.424506       1.380004      -0.689586      -0.034557      -0.025849       0.004895       0.043432       0.016194      -0.004302      -0.001935       0.006031      -0.011147      -0.014767      -0.004465       0.019232              2.058328       2.182485       0.490847      -0.055230       2.012745      -0.257807       1.979753           0.000906
           40              H       8.434341      17.254662      13.576271       0.120886       1.181594 0.88946981E+01  0.90827430E+02                                 1.938715                            1.814568      -1.293732       2.274621                    0.993980       3.803098      11.324520       0.432090       1.388182      -0.685778       0.006474       0.010165      -0.036153       0.038109       0.001918      -0.004822       0.001598       0.004024       0.021259      -0.007219      -0.002057       0.009276              2.020396       1.862550       0.192533      -0.116913       1.719153      -0.420347       2.479486           0.001628
           41              H       2.911204       6.833347      15.041102       0.126291       1.311792 0.10357427E+02  0.10918112E+03                                 2.048115                            1.939078      -1.259817       2.297169                    0.994629       3.711628      11.001856       0.426816       1.361351      -0.693463      -0.017435       0.019499      -0.034328       0.043158      -0.011498       0.004982      -0.007235       0.008385       0.032472      -0.018012       0.000550       0.017462              2.075792       1.957307      -0.250733       0.316066       1.797940       0.028988       2.472129           0.001185
           42              H       5.991509       4.724466      16.568866       0.131243       1.268595 0.99359015E+01  0.10388408E+03                                 2.018981                            1.912177      -1.215826       2.319032                    0.995482       3.691380      10.975891       0.424506       1.380004      -0.689586       0.034557      -0.025849      -0.004895       0.043432      -0.016194      -0.004302       0.001935       0.006031      -0.011147      -0.014767      -0.004465       0.019232              2.058327       2.182485      -0.490846      -0.055230       2.012744       0.257807       1.979752           0.000906
           43              H       3.731159       6.997462      18.975529       0.120886       1.181594 0.88947023E+01  0.90827488E+02                                 1.938716                            1.814568      -1.293733       2.274620                    0.993980       3.803099      11.324526       0.432089       1.388182      -0.685778      -0.006474       0.010165       0.036153       0.038109      -0.001918      -0.004822      -0.001598       0.004024       0.021259      -0.007219      -0.002057       0.009276              2.020397       1.862551      -0.192533      -0.116913       1.719153       0.420347       2.479487           0.001627
           44              H       2.911204      13.681053       6.660098       0.126291       1.311791 0.10357417E+02  0.10918099E+03                                 2.048113                            1.939077      -1.259816       2.297169                    0.994629       3.711626      11.001846       0.426816       1.361351      -0.693463      -0.017435      -0.019499       0.034328       0.043158       0.011498      -0.004982      -0.007235       0.008385       0.032471      -0.018012       0.000550       0.017462              2.075791       1.957306       0.250733      -0.316065       1.797939       0.028988       2.472127           0.001185
           45              H       5.991509      15.789934       5.132334       0.131243       1.268595 0.99359006E+01  0.10388406E+03                                 2.018980                            1.912176      -1.215826       2.319032                    0.995482       3.691380      10.975888       0.424507       1.380003      -0.689586       0.034557       0.025849       0.004895       0.043432       0.016194       0.004302       0.001935       0.006031      -0.011147      -0.014767      -0.004465       0.019232              2.058326       2.182484       0.490846       0.055230       2.012743       0.257807       1.979751           0.000906
           46              H       3.731159      13.516938       2.725671       0.120886       1.181594 0.88947029E+01  0.90827493E+02                                 1.938716                            1.814568      -1.293732       2.274620                    0.993980       3.803099      11.324525       0.432090       1.388182      -0.685778      -0.006474      -0.010165      -0.036153       0.038109       0.001918       0.004822      -0.001598       0.004024       0.021259      -0.007219      -0.002057       0.009276              2.020397       1.862551       0.192533       0.116913       1.719153       0.420347       2.479487           0.001627
           47              C       9.040183       3.202298       6.191352      -0.012035      41.726861 0.42514068E+03  0.98817865E+04                                10.521232                            6.862951       0.084894       2.041893                    0.999245      26.815648      75.212335       0.634283       0.415452      -1.071022      -0.039202       0.013809      -0.006459       0.042062      -0.002238       0.006798       0.021592      -0.001206       0.048077      -0.022436      -0.007027       0.029463             14.657036      16.134518      -8.130019       2.966376      12.567463      -5.389208      15.269125           0.000048
           48              C       8.744561       3.696695       4.919662      -0.123795      39.318287 0.46608462E+03  0.11279255E+05                                10.435497                            7.422623      -0.230562       1.894145                    0.999141      31.002230      93.895757       0.570965       0.443283      -1.035687      -0.033479      -0.023796       0.010647       0.042432       0.004784      -0.001052       0.042627      -0.000642       0.041406      -0.040797      -0.006726       0.047523             13.683067      11.148607      -5.666959       3.387286      12.455957      -7.093875      17.444637           0.003429
           49              C       7.698328       4.595226       4.728691      -0.039840      46.603173 0.48297850E+03  0.11679649E+05                                11.586448                            7.486722      -0.135483       1.958069                    0.998784      28.686205      84.162285       0.581992       0.435198      -1.050525      -0.004884      -0.036900       0.034265       0.050591      -0.027821      -0.003866       0.013761       0.011227       0.036165      -0.035885       0.005571       0.030313             16.837868      10.801712      -4.177149       1.148794      13.448447      -9.784078      26.263444           0.004608
           50              C       6.899055       4.962433       5.833283      -0.116201      38.330733 0.47130951E+03  0.11450414E+05                                10.315303                            7.503615      -0.294049       1.876037                    0.999054      31.067141      94.624000       0.562762       0.447988      -1.031795       0.001912      -0.014657      -0.000696       0.014798      -0.007925       0.024247       0.021434      -0.018743      -0.081545      -0.047630       0.016700       0.030931             12.999951       9.327155      -1.748968      -2.585312       8.960632      -5.180583      20.712067           0.004803
           51              C       7.205626       4.465985       7.085442       0.008355      39.354187 0.43600727E+03  0.10234003E+05                                10.230117                            7.031959      -0.036247       2.002524                    0.999121      27.172728      77.461650       0.613570       0.425295      -1.061078       0.019647      -0.010923      -0.029701       0.037248       0.010843       0.014347      -0.004552      -0.053620      -0.049553      -0.033703      -0.003535       0.037238             13.349690      12.404892      -3.006875      -4.226864       8.938069      -3.439260      18.706110           0.000695
           52              C       8.251859       3.590020       7.274242      -0.100140      34.331091 0.43946319E+03  0.10451163E+05                                 9.461481                            7.173530      -0.157440       1.929115                    0.999269      29.822580      88.742394       0.586529       0.439111      -1.040982      -0.010009      -0.002533      -0.009419       0.013975       0.051043       0.021999       0.015216      -0.005527      -0.004816      -0.051024      -0.011608       0.062631             11.097980      13.277583      -4.509898      -1.781073       8.401096      -1.678584      11.615260           0.000320
           53              C      10.193472       2.293510       6.399684       0.577608      27.402957 0.27102211E+03  0.57315223E+04                                 8.477075                            5.862216       0.030323       2.052144                    0.999624      23.034963      65.372210       0.609103       0.475500      -1.016943       0.038368      -0.014690      -0.013035       0.043103       0.107150      -0.031329      -0.009224       0.004397       0.040182      -0.115746       0.006501       0.109246             11.117449      13.190366      -6.410389       4.219336       9.769133      -2.266800      10.392847           0.001902
           54              C       7.360127       5.114240       3.365856       0.574847      27.305706 0.28837608E+03  0.62281454E+04                                 8.629184                            6.126345      -0.348721       1.919489                    0.999258      24.141541      70.495761       0.581074       0.488062      -1.004777      -0.023067      -0.002918      -0.041890       0.047910       0.057641      -0.024143       0.033389      -0.019141      -0.270644      -0.107643       0.003568       0.104075             11.701572       7.114670      -2.217645       0.929148       9.892796      -6.552560      18.097251           0.004560
           55              C       6.302946       4.827038       8.287688       0.571275      26.588367 0.28604400E+03  0.61767221E+04                                 8.402494                            6.129857      -0.385721       1.911922                    0.998520      24.212960      71.128845       0.575813       0.492605      -1.000591      -0.025388      -0.015981       0.049689       0.058043       0.070628       0.067287       0.016658       0.019528      -0.147976      -0.091770      -0.027579       0.119350             10.225874       8.285435      -0.658228      -4.384537       9.662724      -2.850488      12.729463           0.002557
           56              C       9.040183      17.312102      15.509848      -0.012035      41.726872 0.42514076E+03  0.98817891E+04                                10.521234                            6.862952       0.084894       2.041893                    0.999245      26.815651      75.212351       0.634283       0.415452      -1.071022      -0.039202      -0.013809       0.006459       0.042062       0.002238      -0.006798       0.021592      -0.001206       0.048077      -0.022436      -0.007027       0.029463             14.657040      16.134524       8.130022      -2.966378      12.567467      -5.389210      15.269129           0.000048
           57              C       8.744561      16.817705      16.781538      -0.123795      39.318299 0.46608475E+03  0.11279259E+05                                10.435500                            7.422625      -0.230563       1.894145                    0.999141      31.002235      93.895789       0.570964       0.443283      -1.035687      -0.033479       0.023796      -0.010647       0.042432      -0.004784       0.001052       0.042627      -0.000642       0.041406      -0.040797      -0.006726       0.047523             13.683072      11.148612       5.666962      -3.387288      12.455963      -7.093879      17.444643           0.003429
           58              C       7.698328      15.919174      16.972509      -0.039840      46.603174 0.48297849E+03  0.11679649E+05                                11.586449                            7.486723      -0.135483       1.958069                    0.998784      28.686205      84.162289       0.581992       0.435198      -1.050525      -0.004884       0.036900      -0.034265       0.050591       0.027821       0.003866       0.013761       0.011227       0.036165      -0.035885       0.005571       0.030313             16.837870      10.801714       4.177151      -1.148795      13.448450      -9.784080      26.263446           0.004608
           59              C       6.899055      15.551967      15.867917      -0.116201      38.330732 0.47130949E+03  0.11450413E+05                                10.315302                            7.503615      -0.294049       1.876037                    0.999054      31.067141      94.624000       0.562762       0.447988      -1.031795       0.001912       0.014657       0.000696       0.014798       0.007925      -0.024247       0.021434      -0.018743      -0.081545      -0.047630       0.016699       0.030931             12.999950       9.327155       1.748968       2.585311       8.960632      -5.180582      20.712064           0.004803
           60              C       7.205626      16.048415      14.615758       0.008355      39.354187 0.43600727E+03  0.10234003E+05                                10.230117                            7.031959      -0.036247       2.002524                    0.999121      27.172728      77.461650       0.613570       0.425295      -1.061078       0.019647       0.010923       0.029701       0.037248      -0.010843      -0.014347      -0.004552      -0.053620      -0.049553      -0.033703      -0.003535       0.037238             13.349690      12.404892       3.006875       4.226864       8.938069      -3.439260      18.706110           0.000695
           61              C       8.251859      16.924380      14.426958      -0.100140      34.331089 0.43946316E+03  0.10451162E+05                                 9.461481                            7.173530      -0.157440       1.929115                    0.999269      29.822578      88.742388       0.586529       0.439111      -1.040982      -0.010009       0.002533       0.009419       0.013975      -0.051043      -0.021999       0.015216      -0.005527      -0.004816      -0.051024      -0.011608       0.062631             11.097980      13.277584       4.509898       1.781073       8.401096      -1.678583      11.615260           0.000321
           62              C      10.193472      18.220890      15.301516       0.577608      27.402960 0.27102213E+03  0.57315230E+04                                 8.477077                            5.862217       0.030323       2.052144                    0.999624      23.034966      65.372230       0.609103       0.475500      -1.016943       0.038368       0.014690       0.013035       0.043103      -0.107150       0.031329      -0.009224       0.004397       0.040182      -0.115746       0.006501       0.109246             11.117452      13.190370       6.410391      -4.219338       9.769136      -2.266802      10.392850           0.001902
           63              C       7.360127      15.400160      18.335344       0.574847      27.305705 0.28837606E+03  0.62281451E+04                                 8.629185                            6.126345      -0.348721       1.919489                    0.999258      24.141542      70.495771       0.581074       0.488062      -1.004777      -0.023067       0.002918       0.041890       0.047910      -0.057641       0.024143       0.033389      -0.019141      -0.270643      -0.107643       0.003568       0.104075             11.701573       7.114671       2.217645      -0.929149       9.892797      -6.552561      18.097252           0.004560
           64              C       6.302946      15.687362      13.413512       0.571275      26.588368 0.28604402E+03  0.61767225E+04                                 8.402494                            6.129857      -0.385721       1.911922                    0.998520      24.212960      71.128842       0.575813       0.492605      -1.000591      -0.025388       0.015981      -0.049689       0.058043      -0.070628      -0.067287       0.016658       0.019528      -0.147976      -0.091770      -0.027579       0.119350             10.225874       8.285435       0.658228       4.384537       9.662724      -2.850488      12.729463           0.002557
           65              C       3.125317       7.054902      17.041952      -0.012035      41.726862 0.42514067E+03  0.98817863E+04                                10.521232                            6.862951       0.084894       2.041893                    0.999245      26.815648      75.212335       0.634283       0.415452      -1.071022       0.039202      -0.013809      -0.006459       0.042062      -0.002237      -0.006798      -0.021592      -0.001206       0.048077      -0.022436      -0.007027       0.029463             14.657036      16.134517      -8.130018      -2.966375      12.567463       5.389209      15.269127           0.000049
           66              C       3.420939       6.560505      15.770262      -0.123795      39.318296 0.46608473E+03  0.11279258E+05                                10.435500                            7.422624      -0.230563       1.894145                    0.999141      31.002235      93.895787       0.570964       0.443283      -1.035687       0.033479       0.023796       0.010647       0.042432       0.004784       0.001052      -0.042627      -0.000641       0.041406      -0.040797      -0.006726       0.047523             13.683072      11.148609      -5.666960      -3.387287      12.455962       7.093879      17.444644           0.003429
           67              C       4.467172       5.661974      15.579291      -0.039840      46.603175 0.48297840E+03  0.11679647E+05                                11.586449                            7.486722      -0.135483       1.958069                    0.998784      28.686204      84.162284       0.581992       0.435198      -1.050525       0.004884       0.036900       0.034265       0.050591      -0.027821       0.003866      -0.013761       0.011227       0.036165      -0.035885       0.005571       0.030313             16.837870      10.801711      -4.177147      -1.148790      13.448447       9.784080      26.263453           0.004608
           68              C       5.266445       5.294767      16.683883      -0.116201      38.330733 0.47130946E+03  0.11450412E+05                                10.315302                            7.503614      -0.294049       1.876037                    0.999054      31.067139      94.623988       0.562762       0.447988      -1.031795      -0.001912       0.014657      -0.000696       0.014798      -0.007925      -0.024247      -0.021434      -0.018743      -0.081545      -0.047630       0.016699       0.030931             12.999951       9.327155      -1.748968       2.585313       8.960631       5.180582      20.712066           0.004803
           69              C       4.959874       5.791215      17.936042       0.008356      39.354183 0.43600722E+03  0.10234001E+05                                10.230116                            7.031958      -0.036247       2.002523                    0.999121      27.172726      77.461641       0.613570       0.425295      -1.061078      -0.019647       0.010923      -0.029701       0.037248       0.010843      -0.014347       0.004552      -0.053620      -0.049553      -0.033703      -0.003536       0.037238             13.349689      12.404891      -3.006874       4.226864       8.938068       3.439260      18.706109           0.000695
           70              C       3.913641       6.667180      18.124842      -0.100140      34.331094 0.43946325E+03  0.10451165E+05                                 9.461482                            7.173530      -0.157440       1.929115                    0.999269      29.822582      88.742401       0.586529       0.439111      -1.040982       0.010009       0.002533      -0.009419       0.013975       0.051043      -0.021999      -0.015216      -0.005526      -0.004816      -0.051024      -0.011608       0.062632             11.097980      13.277583      -4.509897       1.781073       8.401097       1.678584      11.615262           0.000320
           71              C       1.972028       7.963690      17.250284       0.577608      27.402957 0.27102210E+03  0.57315222E+04                                 8.477075                            5.862216       0.030323       2.052144                    0.999624      23.034964      65.372217       0.609103       0.475500      -1.016943      -0.038368       0.014690      -0.013035       0.043103       0.107150       0.031329       0.009224       0.004397       0.040182      -0.115746       0.006501       0.109246             11.117449      13.190366      -6.410389      -4.219337       9.769134       2.266801      10.392848           0.001902
           72              C       4.805372       5.142960      14.216456       0.574847      27.305713 0.28837610E+03  0.62281464E+04                                 8.629187                            6.126346      -0.348721       1.919489                    0.999258      24.141544      70.495782       0.581074       0.488062      -1.004777       0.023067       0.002918      -0.041890       0.047910       0.057641       0.024143      -0.033389      -0.019141      -0.270643      -0.107643       0.003568       0.104075             11.701578       7.114670      -2.217643      -0.929146       9.892798       6.552564      18.097265           0.004560
           73              C       5.862554       5.430162      19.138288       0.571275      26.588371 0.28604405E+03  0.61767232E+04                                 8.402494                            6.129857      -0.385721       1.911922                    0.998520      24.212961      71.128844       0.575813       0.492605      -1.000591       0.025388       0.015981       0.049689       0.058043       0.070628      -0.067287      -0.016658       0.019528      -0.147976      -0.091770      -0.027579       0.119350             10.225874       8.285435      -0.658228       4.384537       9.662724       2.850488      12.729463           0.002557
           74              C       3.125317      13.459498       4.659248      -0.012035      41.726862 0.42514067E+03  0.98817865E+04                                10.521232                            6.862951       0.084894       2.041893                    0.999245      26.815648      75.212337       0.634283       0.415452      -1.071022       0.039202       0.013809       0.006459       0.042062       0.002238       0.006798      -0.021592      -0.001206       0.048077      -0.022436      -0.007027       0.029463             14.657036      16.134518       8.130019       2.966376      12.567464       5.389209      15.269127           0.000049
           75              C       3.420939      13.953895       5.930938      -0.123795      39.318293 0.46608471E+03  0.11279257E+05                                10.435498                            7.422624      -0.230563       1.894145                    0.999141      31.002233      93.895772       0.570965       0.443283      -1.035687       0.033479      -0.023796      -0.010647       0.042432      -0.004784      -0.001052      -0.042627      -0.000641       0.041406      -0.040797      -0.006726       0.047523             13.683070      11.148608       5.666959       3.387287      12.455960       7.093878      17.444641           0.003429
           76              C       4.467172      14.852426       6.121909      -0.039840      46.603169 0.48297839E+03  0.11679646E+05                                11.586448                            7.486721      -0.135483       1.958069                    0.998784      28.686203      84.162276       0.581992       0.435198      -1.050525       0.004884      -0.036900      -0.034265       0.050591       0.027821      -0.003866      -0.013761       0.011227       0.036165      -0.035885       0.005571       0.030313             16.837867      10.801709       4.177146       1.148790      13.448445       9.784078      26.263447           0.004608
           77              C       5.266445      15.219633       5.017317      -0.116201      38.330727 0.47130939E+03  0.11450410E+05                                10.315300                            7.503614      -0.294048       1.876038                    0.999054      31.067136      94.623971       0.562762       0.447988      -1.031795      -0.001912      -0.014657       0.000696       0.014798       0.007925       0.024247      -0.021434      -0.018743      -0.081545      -0.047630       0.016700       0.030931             12.999948       9.327153       1.748967      -2.585312       8.960630       5.180581      20.712062           0.004803
           78              C       4.959874      14.723185       3.765158       0.008356      39.354178 0.43600716E+03  0.10234000E+05                                10.230115                            7.031957      -0.036246       2.002524                    0.999121      27.172724      77.461631       0.613570       0.425295      -1.061078      -0.019647      -0.010923       0.029701       0.037248      -0.010843       0.014347       0.004552      -0.053620      -0.049553      -0.033703      -0.003535       0.037238             13.349687      12.404889       3.006873      -4.226863       8.938067       3.439259      18.706106           0.000695
           79              C       3.913641      13.847220       3.576358      -0.100140      34.331090 0.43946317E+03  0.10451163E+05                                 9.461481                            7.173530      -0.157440       1.929115                    0.999269      29.822579      88.742392       0.586529       0.439111      -1.040982       0.010009      -0.002533       0.009419       0.013975      -0.051043       0.021999      -0.015216      -0.005526      -0.004816      -0.051024      -0.011608       0.062632             11.097980      13.277583       4.509897      -1.781074       8.401096       1.678583      11.615261           0.000320
           80              C       1.972028      12.550710       4.450916       0.577608      27.402959 0.27102213E+03  0.57315229E+04                                 8.477076                            5.862217       0.030323       2.052144                    0.999624      23.034965      65.372221       0.609103       0.475500      -1.016943      -0.038368      -0.014690       0.013035       0.043103      -0.107150      -0.031329       0.009224       0.004397       0.040182      -0.115746       0.006501       0.109246             11.117450      13.190367       6.410389       4.219337       9.769134       2.266801      10.392849           0.001902
           81              C       4.805372      15.371440       7.484744       0.574847      27.305709 0.28837606E+03  0.62281450E+04                                 8.629185                            6.126345      -0.348721       1.919489                    0.999258      24.141538      70.495753       0.581074       0.488062      -1.004777       0.023067      -0.002918       0.041890       0.047910      -0.057641      -0.024143      -0.033389      -0.019141      -0.270644      -0.107643       0.003568       0.104075             11.701575       7.114669       2.217642       0.929145       9.892796       6.552562      18.097261           0.004560
           82              C       5.862554      15.084238       2.562912       0.571275      26.588373 0.28604408E+03  0.61767242E+04                                 8.402494                            6.129857      -0.385721       1.911922                    0.998520      24.212962      71.128846       0.575814       0.492605      -1.000591       0.025388      -0.015981      -0.049689       0.058043      -0.070628       0.067287      -0.016658       0.019528      -0.147976      -0.091770      -0.027579       0.119350             10.225874       8.285435       0.658228      -4.384537       9.662725       2.850488      12.729463           0.002557
           83              O       5.703186      19.064032      10.735584      -0.833212      54.077826 0.12359646E+04  0.36829381E+05                                11.496823                           11.062410      -0.531429       1.785466                    0.996776      36.586522     109.418111       0.553596       0.371300      -1.121967      -0.121716      -0.079424       0.042288       0.151365      -0.095739       0.008887      -0.038207       0.015070       0.265429      -0.142425       0.033543       0.108882             12.006235       9.198054       0.013789       0.513802      14.618233      -0.357277      12.202418           0.056619
           84              O       5.390533      19.384057       8.077187      -0.720846      46.265363 0.97981266E+03  0.27593595E+05                                10.497284                            9.969199      -0.408760       1.849262                    0.996106      33.705839      98.508581       0.571784       0.380372      -1.113439       0.092015       0.001131       0.007126       0.092297      -0.041000      -0.109966      -0.036998      -0.064441       0.003724      -0.144397       0.048879       0.095518             10.913245      12.265079       1.016575       1.202963      10.407890       2.439916      10.066765          -0.061150
           85              O       5.470825       1.626792       8.255136      -0.654721      44.576796 0.93185880E+03  0.25696508E+05                                10.157467                            9.622139      -0.232536       1.937255                    0.994795      31.723162      89.230151       0.596153       0.372584      -1.128771       0.050831       0.059817      -0.009559       0.079077       0.065338      -0.054151       0.025319      -0.036628       0.054805      -0.104935       0.039445       0.065490             10.934482      12.639755       1.997962      -1.556951      11.195323      -2.499386       8.968366          -0.027796
           86              O       3.457435       0.162064       9.589760      -0.727157      42.917414 0.93484107E+03  0.25824833E+05                                10.043924                            9.763237      -0.492733       1.862171                    0.993795      31.391175      88.660743       0.579863       0.382368      -1.120373       0.043388       0.012934      -0.052719       0.069492       0.002776       0.019136      -0.008537      -0.009236      -0.053717      -0.030665       0.013516       0.017149             10.790988      11.417636       0.370833      -3.560564       8.432423      -0.637438      12.522905           0.085839
           87              O       3.602205      17.494680      12.002934      -0.820589      53.539505 0.12144781E+04  0.35966924E+05                                11.389053                           10.916122      -0.482080       1.804481                    0.997241      35.959103     106.591389       0.562101       0.367941      -1.126516       0.095418       0.063971      -0.086627       0.143879      -0.012060       0.112338       0.002664      -0.034726      -0.197386      -0.145027       0.049148       0.095878             12.032686      14.930357      -1.886648       0.019576       9.912294       1.646075      11.255406           0.053526
           88              O       1.517038       1.813473       8.118419      -0.864627      55.594456 0.12703468E+04  0.38129361E+05                                11.731582                           11.204816      -0.492351       1.787877                    0.997403      37.278480     112.035407       0.550618       0.370611      -1.122049      -0.087463      -0.100811       0.059361       0.146069      -0.114883      -0.012178      -0.004196       0.103422       0.133659      -0.148793       0.044028       0.104765             12.389539      17.099312       0.521633       1.826987       9.536297       1.254771      10.533007           0.064205
           89              O       3.433104       0.395928       6.864090      -0.774197      49.576717 0.10954252E+04  0.31790028E+05                                11.025099                           10.576453      -0.453865       1.812585                    0.997186      35.547730     106.206201       0.551149       0.382938      -1.109184       0.013751       0.085217      -0.030017       0.091389       0.030512      -0.041133      -0.056064       0.214347       0.207597      -0.157497       0.031423       0.126074             11.011795       8.611607      -0.269807      -0.235335      14.034091       0.127059      10.389685          -0.049075
           90              O       1.734800      19.076341       7.660524      -1.004629      62.794340 0.14659385E+04  0.45633841E+05                                12.666239                           11.963056      -0.566030       1.735688                    0.998530      40.110637     123.028820       0.537446       0.366100      -1.124750       0.009444       0.088323       0.110905       0.142092       0.009492       0.009604      -0.039853       0.027054       0.006060      -0.049853       0.015300       0.034553             13.176512      16.549876      -1.416608       0.386781      12.605665      -2.104889      10.373994           0.024784
           91              O       3.428238      17.777779       8.793326      -0.883356      56.238846 0.12931513E+04  0.38795206E+05                                11.669574                           11.168687      -0.578163       1.778164                    0.997414      36.071164     106.650264       0.564405       0.361731      -1.134450       0.026416       0.034427       0.077662       0.088964      -0.015760      -0.034746       0.018892      -0.041985      -0.076660      -0.053037       0.001353       0.051684             12.306975      13.891228      -1.940387      -0.678345      12.997692      -0.353123      10.032004          -0.000660
           92              O       1.680056      16.530504      10.364493      -0.717236      44.597162 0.95158809E+03  0.26608131E+05                                10.229750                            9.819372      -0.353261       1.868699                    0.996294      33.481483      97.558300       0.576489       0.379970      -1.113545      -0.007274      -0.069399       0.065836       0.095935       0.015930      -0.023261       0.020287      -0.018388      -0.436352      -0.150085       0.058800       0.091285             10.325740       8.090984      -0.443935      -0.256295       9.972109       0.483583      12.914127          -0.060706
           93              O      11.930706      18.067032       9.105824      -0.802128      54.552407 0.11819418E+04  0.34977933E+05                                11.772180                           10.986367      -0.549362       1.777103                    0.998152      36.615589     110.667903       0.540461       0.382951      -1.108571      -0.076331      -0.006306       0.044672       0.088667       0.119197       0.060718      -0.066304      -0.037563      -0.087014      -0.164924       0.028848       0.136076             12.274246      15.198000      -1.616415      -1.361644      10.666674       2.327413      10.958063          -0.047551
           94              O       1.647209       1.247276      10.978637      -0.722566      42.337779 0.91431677E+03  0.25146176E+05                                10.050090                            9.738287      -0.517565       1.854801                    0.994042      31.360045      88.700296       0.572573       0.388955      -1.114352      -0.046657       0.049866      -0.002215       0.068326       0.016703       0.005248      -0.013284       0.027022       0.024604      -0.030793       0.013203       0.017590             10.817735      11.896824      -3.126365      -0.358473      12.462630       0.379825       8.093749           0.084986
           95              O      11.639950       0.217453       9.442192      -0.865030      56.030332 0.12944710E+04  0.39061797E+05                                11.772360                           11.298712      -0.576484       1.760945                    0.997652      37.483542     113.191600       0.548845       0.369825      -1.121921       0.125779       0.070613      -0.057859       0.155416      -0.037693       0.093800      -0.008497      -0.135044      -0.197952      -0.146690       0.028876       0.117815             12.277701       9.901466      -0.676393       0.930834      12.195951      -2.129680      14.735687           0.063598
           96              O      11.850414       2.892530       9.861025      -0.668307      45.030088 0.92482733E+03  0.25545370E+05                                10.304147                            9.652194      -0.297757       1.911009                    0.995238      32.268720      91.905905       0.586992       0.377766      -1.120873      -0.049608       0.022187      -0.048964       0.073149      -0.072936       0.056584       0.039355      -0.015631       0.025698      -0.115468       0.044075       0.071393             10.981996      13.538747      -0.376292       1.729420       9.332143      -1.733146      10.075099          -0.041091
           97              O      10.684959       2.164269       7.541167      -0.559807      46.455542 0.61307010E+03  0.15279739E+05                                10.632004                            7.848749       0.189051       2.111174                    0.994799      28.294815      76.545415       0.652196       0.376810      -1.121604      -0.022939       0.074832       0.032270       0.084660       0.040906       0.054612      -0.026563       0.039064       0.112256      -0.087094       0.010320       0.076774             14.169420      16.379225      -5.351714       9.279012       9.297896      -4.807840      16.831139           0.002414
           98              O      10.581552       1.513963       5.425300      -0.691093      31.563086 0.51917835E+03  0.12349950E+05                                 7.698346                            6.866386       0.795924       2.251476                    0.999546      29.664761      77.109804       0.756112       0.340542      -1.156208      -0.088016       0.085124      -0.055201       0.134313       0.022597      -0.040558       0.055382      -0.058092       0.083536      -0.083488       0.004058       0.079430              8.022482       7.406342      -2.622253      -0.277163       8.149338       1.332343       8.511765          -0.000090
           99              O       8.049911       4.691643       2.376281      -0.648496      34.814149 0.56815593E+03  0.13893308E+05                                 8.525213                            7.388450       0.456550       2.160470                    0.997709      29.573608      79.242807       0.695180       0.360305      -1.134252       0.030835      -0.061367       0.067926       0.096595       0.020558      -0.082227       0.036761      -0.033489      -0.029561      -0.105973       0.031402       0.074571              9.723813       6.706484       0.013333      -2.202364       7.917857      -2.327724      14.547097           0.005069
          100              O       6.423384       5.943022       3.213948      -0.635340      34.652658 0.54827816E+03  0.13289487E+05                                 8.497196                            7.256929       0.482133       2.172545                    0.997967      29.222724      77.979013       0.701557       0.360194      -1.134246      -0.006841      -0.018373       0.093815       0.095842      -0.017108      -0.007191      -0.011267      -0.036350      -0.294147      -0.099354       0.025009       0.074345              9.944591       8.705828      -2.648124       1.535710      10.831014      -4.705373      10.296932           0.005101
          101              O       6.296863       4.002359       9.253392      -0.666015      49.109755 0.69649576E+03  0.17940601E+05                                10.908406                            8.304825       0.146016       2.053215                    0.996319      30.628281      84.527084       0.640345       0.371342      -1.124517      -0.001608      -0.039473      -0.133860       0.139568       0.067541       0.014634      -0.047804      -0.046245      -0.116178      -0.087869      -0.010194       0.098063             13.900561      10.329159       3.487948      -5.705954      12.516861      -7.315055      18.855662           0.005210
          102              O       5.648442       5.895839       8.170502      -0.609431      37.604789 0.62106973E+03  0.15607076E+05                                 9.048990                            7.880273       0.254434       2.076095                    0.998558      30.596326      84.479328       0.650057       0.374950      -1.117400       0.027821       0.009209      -0.037610       0.047680      -0.012090       0.095862      -0.005487      -0.107425      -0.282572      -0.155807       0.051487       0.104320              9.500698       8.046563      -2.909201      -1.005097      12.917444      -1.043234       7.538086           0.006645
          103              O       5.703186       1.450368      10.965616      -0.833212      54.077825 0.12359646E+04  0.36829381E+05                                11.496824                           11.062410      -0.531430       1.785466                    0.996776      36.586521     109.418112       0.553596       0.371300      -1.121967      -0.121716       0.079424      -0.042289       0.151365       0.095739      -0.008887      -0.038207       0.015070       0.265429      -0.142425       0.033543       0.108882             12.006235       9.198054      -0.013789      -0.513802      14.618234      -0.357277      12.202418           0.056619
          104              O       5.390533       1.130343      13.624013      -0.720846      46.265359 0.97981255E+03  0.27593592E+05                                10.497283                            9.969199      -0.408760       1.849262                    0.996106      33.705836      98.508570       0.571784       0.380372      -1.113439       0.092015      -0.001130      -0.007126       0.092297       0.041000       0.109966      -0.036998      -0.064441       0.003724      -0.144397       0.048879       0.095518             10.913244      12.265078      -1.016575      -1.202963      10.407889       2.439916      10.066765          -0.061150
          105              O       5.470825      18.887608      13.446064      -0.654721      44.576782 0.93185845E+03  0.25696495E+05                                10.157465                            9.622137      -0.232535       1.937255                    0.994795      31.723157      89.230129       0.596153       0.372584      -1.128771       0.050831      -0.059817       0.009559       0.079077      -0.065338       0.054151       0.025319      -0.036628       0.054805      -0.104935       0.039445       0.065490             10.934479      12.639752      -1.997962       1.556950      11.195321      -2.499385       8.968364          -0.027796
          106              O       3.457435      20.352336      12.111440      -0.727157      42.917417 0.93484116E+03  0.25824836E+05                                10.043923                            9.763237      -0.492733       1.862172                    0.993795      31.391175      88.660741       0.579863       0.382368      -1.120373       0.043388      -0.012934       0.052719       0.069492      -0.002776      -0.019136      -0.008537      -0.009236      -0.053717      -0.030665       0.013516       0.017149             10.790987      11.417635      -0.370833       3.560564       8.432423      -0.637438      12.522904           0.085839
          107              O       3.602205       3.019720       9.698266      -0.820589      53.539488 0.12144776E+04  0.35966905E+05                                11.389050                           10.916120      -0.482079       1.804481                    0.997241      35.959096     106.591360       0.562101       0.367941      -1.126516       0.095418      -0.063971       0.086627       0.143879       0.012060      -0.112338       0.002664      -0.034726      -0.197387      -0.145027       0.049149       0.095879             12.032683      14.930353       1.886647      -0.019577       9.912292       1.646075      11.255404           0.053526
          108              O       1.517038      18.700927      13.582781      -0.864627      55.594464 0.12703470E+04  0.38129370E+05                                11.731583                           11.204818      -0.492351       1.787877                    0.997403      37.278482     112.035421       0.550618       0.370611      -1.122049      -0.087463       0.100811      -0.059361       0.146069       0.114883       0.012178      -0.004196       0.103422       0.133659      -0.148793       0.044028       0.104765             12.389541      17.099315      -0.521633      -1.826987       9.536298       1.254771      10.533009           0.064204
          109              O       3.433104      20.118472      14.837110      -0.774197      49.576724 0.10954254E+04  0.31790036E+05                                11.025100                           10.576455      -0.453865       1.812585                    0.997186      35.547733     106.206214       0.551149       0.382938      -1.109184       0.013751      -0.085217       0.030017       0.091389      -0.030512       0.041133      -0.056064       0.214347       0.207596      -0.157497       0.031423       0.126074             11.011796       8.611608       0.269807       0.235335      14.034093       0.127059      10.389685          -0.049075
          110              O       1.734800       1.438059      14.040676      -1.004629      62.794343 0.14659386E+04  0.45633844E+05                                12.666239                           11.963056      -0.566030       1.735688                    0.998530      40.110639     123.028824       0.537446       0.366100      -1.124750       0.009444      -0.088323      -0.110905       0.142092      -0.009492      -0.009604      -0.039853       0.027054       0.006061      -0.049853       0.015300       0.034553             13.176512      16.549876       1.416608      -0.386781      12.605666      -2.104890      10.373993           0.024784
          111              O       3.428238       2.736621      12.907874      -0.883356      56.238844 0.12931512E+04  0.38795204E+05                                11.669574                           11.168687      -0.578163       1.778164                    0.997414      36.071163     106.650261       0.564405       0.361731      -1.134450       0.026416      -0.034427      -0.077662       0.088964       0.015760       0.034746       0.018892      -0.041985      -0.076660      -0.053037       0.001353       0.051684             12.306975      13.891228       1.940387       0.678345      12.997692      -0.353123      10.032003          -0.000660
          112              O       1.680056       3.983896      11.336707      -0.717236      44.597199 0.95158913E+03  0.26608169E+05                                10.229758                            9.819380      -0.353261       1.868699                    0.996294      33.481491      97.558354       0.576489       0.379971      -1.113545      -0.007274       0.069399      -0.065836       0.095935      -0.015930       0.023261       0.020287      -0.018387      -0.436351      -0.150084       0.058800       0.091284             10.325748       8.090990       0.443935       0.256295       9.972117       0.483583      12.914138          -0.060707
          113              O      11.930706       2.447368      12.595376      -0.802128      54.552429 0.11819424E+04  0.34977955E+05                                11.772183                           10.986369      -0.549362       1.777103                    0.998152      36.615597     110.667936       0.540461       0.382951      -1.108571      -0.076331       0.006306      -0.044672       0.088667      -0.119197      -0.060718      -0.066304      -0.037563      -0.087014      -0.164924       0.028848       0.136076             12.274249      15.198005       1.616416       1.361644      10.666677       2.327414      10.958066          -0.047551
          114              O       1.647209      19.267124      10.722563      -0.722566      42.337780 0.91431679E+03  0.25146177E+05                                10.050091                            9.738287      -0.517565       1.854801                    0.994042      31.360046      88.700300       0.572573       0.388955      -1.114352      -0.046657      -0.049866       0.002215       0.068326      -0.016703      -0.005248      -0.013284       0.027022       0.024604      -0.030793       0.013203       0.017590             10.817735      11.896825       3.126365       0.358473      12.462630       0.379825       8.093750           0.084986
          115              O      11.639950      20.296947      12.259008      -0.865030      56.030338 0.12944712E+04  0.39061804E+05                                11.772361                           11.298714      -0.576484       1.760945                    0.997652      37.483544     113.191613       0.548844       0.369826      -1.121921       0.125779      -0.070613       0.057859       0.155416       0.037693      -0.093800      -0.008497      -0.135044      -0.197951      -0.146690       0.028876       0.117815             12.277703       9.901467       0.676394      -0.930834      12.195953      -2.129681      14.735689           0.063598
          116              O      11.850414      17.621870      11.840175      -0.668307      45.030084 0.92482724E+03  0.25545367E+05                                10.304146                            9.652194      -0.297757       1.911009                    0.995238      32.268719      91.905901       0.586992       0.377766      -1.120873      -0.049608      -0.022187       0.048964       0.073149       0.072936      -0.056584       0.039355      -0.015632       0.025698      -0.115469       0.044076       0.071393             10.981996      13.538747       0.376292      -1.729420       9.332143      -1.733146      10.075098          -0.041090
          117              O      10.684959      18.350131      14.160033      -0.559807      46.455546 0.61307012E+03  0.15279740E+05                                10.632005                            7.848749       0.189050       2.111173                    0.994799      28.294814      76.545416       0.652196       0.376810      -1.121604      -0.022939      -0.074832      -0.032270       0.084660      -0.040906      -0.054612      -0.026563       0.039064       0.112257      -0.087093       0.010320       0.076774             14.169423      16.379228       5.351715      -9.279014       9.297897      -4.807842      16.831143           0.002414
          118              O      10.581552      19.000437      16.275900      -0.691093      31.563124 0.51917913E+03  0.12349973E+05                                 7.698354                            6.866392       0.795923       2.251476                    0.999546      29.664769      77.109852       0.756112       0.340542      -1.156208      -0.088016      -0.085124       0.055201       0.134313      -0.022597       0.040558       0.055382      -0.058092       0.083536      -0.083488       0.004058       0.079430              8.022490       7.406350       2.622257       0.277162       8.149347       1.332343       8.511774          -0.000089
          119              O       8.049911      15.822757      19.324919      -0.648496      34.814159 0.56815614E+03  0.13893315E+05                                 8.525216                            7.388452       0.456550       2.160470                    0.997709      29.573609      79.242818       0.695180       0.360305      -1.134252       0.030835       0.061367      -0.067926       0.096595      -0.020558       0.082227       0.036761      -0.033489      -0.029561      -0.105973       0.031402       0.074571              9.723816       6.706486      -0.013333       2.202364       7.917860      -2.327726      14.547101           0.005069
          120              O       6.423384      14.571378      18.487252      -0.635340      34.652679 0.54827855E+03  0.13289499E+05                                 8.497200                            7.256933       0.482132       2.172545                    0.997967      29.222729      77.979039       0.701556       0.360194      -1.134246      -0.006841       0.018373      -0.093815       0.095842       0.017108       0.007191      -0.011267      -0.036350      -0.294146      -0.099353       0.025009       0.074345              9.944597       8.705832       2.648125      -1.535711      10.831021      -4.705377      10.296938           0.005102
          121              O       6.296863      16.512041      12.447808      -0.666015      49.109744 0.69649557E+03  0.17940595E+05                                10.908404                            8.304824       0.146017       2.053215                    0.996319      30.628278      84.527071       0.640345       0.371342      -1.124517      -0.001608       0.039473       0.133860       0.139568      -0.067542      -0.014634      -0.047804      -0.046245      -0.116178      -0.087869      -0.010194       0.098063             13.900558      10.329157      -3.487947       5.705952      12.516859      -7.315053      18.855657           0.005210
          122              O       5.648442      14.618561      13.530698      -0.609431      37.604780 0.62106955E+03  0.15607070E+05                                 9.048988                            7.880271       0.254434       2.076095                    0.998558      30.596324      84.479317       0.650057       0.374950      -1.117400       0.027821      -0.009209       0.037610       0.047680       0.012090      -0.095861      -0.005487      -0.107425      -0.282572      -0.155807       0.051486       0.104320              9.500696       8.046561       2.909200       1.005097      12.917441      -1.043233       7.538085           0.006645
          123              O       6.462314      11.707568      21.586184      -0.833211      54.077881 0.12359662E+04  0.36829443E+05                                11.496833                           11.062418      -0.531431       1.785465                    0.996776      36.586546     109.418220       0.553596       0.371300      -1.121967       0.121716       0.079424       0.042289       0.151365      -0.095739      -0.008887       0.038207       0.015069       0.265430      -0.142425       0.033543       0.108882             12.006245       9.198061       0.013789      -0.513803      14.618246       0.357277      12.202428           0.056618
          124              O       6.774967      11.387543      18.927787      -0.720846      46.265388 0.97981327E+03  0.27593618E+05                                10.497289                            9.969203      -0.408761       1.849261                    0.996106      33.705845      98.508616       0.571784       0.380372      -1.113439      -0.092015      -0.001131       0.007126       0.092298      -0.041000       0.109966       0.036998      -0.064441       0.003723      -0.144397       0.048879       0.095518             10.913250      12.265085       1.016576      -1.202964      10.407895      -2.439918      10.066771          -0.061151
          125              O       6.694675       8.630408      19.105736      -0.654721      44.576805 0.93185904E+03  0.25696516E+05                                10.157467                            9.622140      -0.232536       1.937255                    0.994795      31.723168      89.230165       0.596153       0.372584      -1.128771      -0.050831      -0.059816      -0.009559       0.079077       0.065338       0.054151      -0.025318      -0.036628       0.054805      -0.104935       0.039445       0.065490             10.934482      12.639755       1.997963       1.556951      11.195324       2.499386       8.968367          -0.027795
          126              O       8.708065      10.095136      20.440360      -0.727157      42.917412 0.93484104E+03  0.25824832E+05                                10.043924                            9.763237      -0.492733       1.862171                    0.993795      31.391175      88.660745       0.579863       0.382368      -1.120373      -0.043388      -0.012934      -0.052719       0.069492       0.002776      -0.019136       0.008537      -0.009237      -0.053717      -0.030665       0.013516       0.017149             10.790988      11.417637       0.370833       3.560564       8.432423       0.637437      12.522905           0.085839
          127              O       8.563295      13.276920       1.152334      -0.820589      53.539468 0.12144770E+04  0.35966882E+05                                11.389046                           10.916116      -0.482078       1.804482                    0.997241      35.959087     106.591312       0.562101       0.367941      -1.126516      -0.095418      -0.063971      -0.086627       0.143879      -0.012060      -0.112337      -0.002664      -0.034726      -0.197386      -0.145027       0.049148       0.095878             12.032678      14.930348      -1.886645      -0.019577       9.912288      -1.646074      11.255399           0.053526
          128              O      10.648462       8.443727      18.969019      -0.864628      55.594424 0.12703459E+04  0.38129324E+05                                11.731576                           11.204811      -0.492349       1.787878                    0.997403      37.278468     112.035343       0.550618       0.370611      -1.122050       0.087463       0.100811       0.059361       0.146069      -0.114883       0.012178       0.004196       0.103421       0.133659      -0.148793       0.044028       0.104765             12.389532      17.099301       0.521632      -1.826985       9.536292      -1.254771      10.533002           0.064205
          129              O       8.732396       9.861272      17.714690      -0.774197      49.576730 0.10954256E+04  0.31790043E+05                                11.025101                           10.576455      -0.453865       1.812585                    0.997186      35.547735     106.206223       0.551149       0.382938      -1.109184      -0.013751      -0.085217      -0.030017       0.091389       0.030512       0.041133       0.056064       0.214347       0.207596      -0.157497       0.031423       0.126074             11.011796       8.611609      -0.269807       0.235335      14.034094      -0.127059      10.389687          -0.049075
          130              O      10.430700      11.695259      18.511124      -1.004629      62.794367 0.14659393E+04  0.45633873E+05                                12.666244                           11.963060      -0.566031       1.735688                    0.998530      40.110645     123.028865       0.537446       0.366100      -1.124750      -0.009444      -0.088323       0.110905       0.142092       0.009492      -0.009604       0.039854       0.027054       0.006060      -0.049853       0.015300       0.034553             13.176517      16.549884      -1.416608      -0.386781      12.605670       2.104891      10.373997           0.024784
          131              O       8.737262      12.993821      19.643926      -0.883355      56.238843 0.12931512E+04  0.38795203E+05                                11.669573                           11.168686      -0.578163       1.778164                    0.997414      36.071163     106.650260       0.564405       0.361731      -1.134450      -0.026416      -0.034427       0.077662       0.088964      -0.015760       0.034746      -0.018892      -0.041985      -0.076660      -0.053037       0.001353       0.051684             12.306974      13.891228      -1.940387       0.678345      12.997691       0.353123      10.032002          -0.000660
          132              O      10.485444      14.241096      21.215093      -0.717236      44.597177 0.95158854E+03  0.26608147E+05                                10.229753                            9.819375      -0.353260       1.868699                    0.996294      33.481486      97.558321       0.576489       0.379970      -1.113545       0.007274       0.069399       0.065836       0.095935       0.015930       0.023261      -0.020287      -0.018387      -0.436351      -0.150084       0.058800       0.091284             10.325743       8.090986      -0.443935       0.256295       9.972112      -0.483583      12.914131          -0.060706
          133              O       0.234794      12.704568      19.956424      -0.802128      54.552468 0.11819434E+04  0.34977995E+05                                11.772191                           10.986376      -0.549362       1.777102                    0.998152      36.615605     110.667987       0.540461       0.382951      -1.108571       0.076331       0.006306       0.044672       0.088667       0.119196      -0.060718       0.066304      -0.037563      -0.087015      -0.164924       0.028848       0.136076             12.274258      15.198016      -1.616417       1.361646      10.666684      -2.327416      10.958073          -0.047552
          134              O      10.518291       9.009924       0.128037      -0.722566      42.337785 0.91431691E+03  0.25146181E+05                                10.050091                            9.738287      -0.517565       1.854801                    0.994042      31.360047      88.700304       0.572573       0.388955      -1.114352       0.046657      -0.049866      -0.002215       0.068326       0.016703      -0.005248       0.013284       0.027022       0.024604      -0.030793       0.013203       0.017590             10.817736      11.896826      -3.126366       0.358473      12.462631      -0.379825       8.093750           0.084986
          135              O       0.525550      10.039747      20.292792      -0.865030      56.030312 0.12944704E+04  0.39061776E+05                                11.772358                           11.298711      -0.576484       1.760945                    0.997652      37.483533     113.191570       0.548845       0.369826      -1.121921      -0.125779      -0.070613      -0.057859       0.155416      -0.037693      -0.093800       0.008497      -0.135044      -0.197951      -0.146690       0.028875       0.117815             12.277699       9.901464      -0.676394      -0.930834      12.195949       2.129679      14.735684           0.063597
          136              O       0.315086       7.364670      20.711625      -0.668307      45.030079 0.92482713E+03  0.25545364E+05                                10.304147                            9.652194      -0.297757       1.911009                    0.995238      32.268713      91.905887       0.586991       0.377766      -1.120872       0.049609      -0.022187      -0.048964       0.073149      -0.072936      -0.056584      -0.039355      -0.015632       0.025699      -0.115469       0.044076       0.071393             10.981996      13.538748      -0.376292      -1.729420       9.332143       1.733146      10.075098          -0.041090
          137              O       1.480541       8.092931      18.391767      -0.559806      46.455524 0.61306983E+03  0.15279731E+05                                10.632000                            7.848747       0.189051       2.111174                    0.994799      28.294810      76.545395       0.652196       0.376810      -1.121604       0.022939      -0.074832       0.032270       0.084661       0.040906      -0.054612       0.026563       0.039064       0.112256      -0.087093       0.010320       0.076774             14.169415      16.379218      -5.351711      -9.279008       9.297892       4.807838      16.831135           0.002414
          138              O       1.583948       8.743237      16.275900      -0.691093      31.563121 0.51917908E+03  0.12349972E+05                                 7.698354                            6.866392       0.795924       2.251476                    0.999546      29.664769      77.109850       0.756112       0.340542      -1.156208       0.088016      -0.085124      -0.055201       0.134313       0.022597       0.040559      -0.055382      -0.058092       0.083535      -0.083488       0.004058       0.079430              8.022490       7.406350      -2.622257       0.277162       8.149346      -1.332343       8.511773          -0.000090
          139              O       4.115589       5.565557      13.226881      -0.648496      34.814180 0.56815640E+03  0.13893323E+05                                 8.525220                            7.388455       0.456550       2.160470                    0.997709      29.573615      79.242851       0.695180       0.360305      -1.134251      -0.030835       0.061367       0.067926       0.096595       0.020558       0.082227      -0.036761      -0.033489      -0.029560      -0.105972       0.031402       0.074571              9.723822       6.706487       0.013333       2.202365       7.917864       2.327728      14.547115           0.005068
          140              O       5.742116       4.314178      14.064548      -0.635340      34.652682 0.54827880E+03  0.13289506E+05                                 8.497201                            7.256934       0.482132       2.172545                    0.997967      29.222729      77.979035       0.701556       0.360194      -1.134246       0.006841       0.018373       0.093815       0.095842      -0.017108       0.007191       0.011267      -0.036350      -0.294146      -0.099354       0.025009       0.074345              9.944596       8.705833      -2.648124      -1.535710      10.831018       4.705375      10.296937           0.005101
          141              O       5.868637       6.254841      20.103992      -0.666015      49.109748 0.69649563E+03  0.17940597E+05                                10.908405                            8.304824       0.146017       2.053215                    0.996319      30.628279      84.527075       0.640345       0.371342      -1.124517       0.001608       0.039473      -0.133860       0.139568       0.067542      -0.014634       0.047804      -0.046245      -0.116177      -0.087869      -0.010194       0.098063             13.900559      10.329158       3.487948       5.705953      12.516860       7.315054      18.855659           0.005210
          142              O       6.517058       4.361361      19.021102      -0.609431      37.604773 0.62106939E+03  0.15607065E+05                                 9.048987                            7.880270       0.254434       2.076095                    0.998558      30.596323      84.479309       0.650057       0.374950      -1.117400      -0.027821      -0.009209      -0.037610       0.047680      -0.012090      -0.095861       0.005487      -0.107425      -0.282572      -0.155807       0.051486       0.104320              9.500694       8.046560      -2.909200       1.005096      12.917439       1.043233       7.538083           0.006645
          143              O       6.462314       8.806832       0.115016      -0.833211      54.077873 0.12359660E+04  0.36829435E+05                                11.496832                           11.062417      -0.531430       1.785465                    0.996776      36.586542     109.418206       0.553596       0.371300      -1.121967       0.121716      -0.079424      -0.042289       0.151365       0.095739       0.008887       0.038207       0.015070       0.265430      -0.142425       0.033543       0.108882             12.006244       9.198060      -0.013789       0.513803      14.618245       0.357277      12.202427           0.056618
          144              O       6.774967       9.126857       2.773413      -0.720846      46.265381 0.97981310E+03  0.27593612E+05                                10.497288                            9.969202      -0.408761       1.849262                    0.996106      33.705843      98.508607       0.571784       0.380372      -1.113439      -0.092015       0.001131      -0.007126       0.092298       0.041000      -0.109966       0.036998      -0.064441       0.003724      -0.144397       0.048879       0.095518             10.913249      12.265084      -1.016576       1.202963      10.407894      -2.439918      10.066770          -0.061151
          145              O       6.694675      11.883992       2.595464      -0.654721      44.576817 0.93185936E+03  0.25696527E+05                                10.157470                            9.622142      -0.232536       1.937255                    0.994795      31.723171      89.230184       0.596153       0.372584      -1.128771      -0.050831       0.059816       0.009559       0.079077      -0.065338      -0.054151      -0.025318      -0.036628       0.054805      -0.104935       0.039445       0.065490             10.934485      12.639760      -1.997963      -1.556951      11.195327       2.499387       8.968369          -0.027795
          146              O       8.708065      10.419264       1.260840      -0.727157      42.917416 0.93484114E+03  0.25824836E+05                                10.043925                            9.763238      -0.492733       1.862171                    0.993795      31.391178      88.660757       0.579863       0.382368      -1.120373      -0.043388       0.012934       0.052719       0.069492      -0.002776       0.019136       0.008537      -0.009236      -0.053717      -0.030665       0.013516       0.017149             10.790989      11.417638      -0.370834      -3.560565       8.432424       0.637437      12.522906           0.085839
          147              O       8.563295       7.237480      20.548866      -0.820589      53.539470 0.12144771E+04  0.35966885E+05                                11.389046                           10.916116      -0.482078       1.804482                    0.997241      35.959088     106.591316       0.562101       0.367941      -1.126516      -0.095418       0.063971       0.086627       0.143879       0.012060       0.112338      -0.002664      -0.034726      -0.197386      -0.145027       0.049148       0.095878             12.032679      14.930348       1.886645       0.019577       9.912288      -1.646074      11.255399           0.053526
          148              O      10.648462      12.070673       2.732181      -0.864628      55.594418 0.12703457E+04  0.38129317E+05                                11.731575                           11.204810      -0.492350       1.787878                    0.997403      37.278465     112.035333       0.550618       0.370611      -1.122050       0.087463      -0.100811      -0.059361       0.146069       0.114883      -0.012178       0.004196       0.103421       0.133659      -0.148793       0.044028       0.104765             12.389531      17.099301      -0.521633       1.826985       9.536292      -1.254770      10.533001           0.064205
          149              O       8.732396      10.653128       3.986510      -0.774197      49.576685 0.10954244E+04  0.31789995E+05                                11.025093                           10.576448      -0.453864       1.812586                    0.997186      35.547721     106.206153       0.551150       0.382938      -1.109184      -0.013751       0.085217       0.030017       0.091389      -0.030512      -0.041133       0.056064       0.214347       0.207597      -0.157497       0.031423       0.126074             11.011788       8.611603       0.269807      -0.235334      14.034082      -0.127059      10.389679          -0.049074
          150              O      10.430700       8.819141       3.190076      -1.004629      62.794353 0.14659389E+04  0.45633856E+05                                12.666242                           11.963058      -0.566030       1.735688                    0.998530      40.110640     123.028840       0.537446       0.366100      -1.124750      -0.009444       0.088323      -0.110905       0.142092      -0.009492       0.009604       0.039853       0.027054       0.006060      -0.049853       0.015300       0.034553             13.176515      16.549881       1.416608       0.386781      12.605667       2.104890      10.373996           0.024784
          151              O       8.737262       7.520579       2.057274      -0.883355      56.238846 0.12931513E+04  0.38795206E+05                                11.669573                           11.168686      -0.578163       1.778164                    0.997414      36.071164     106.650264       0.564405       0.361731      -1.134450      -0.026416       0.034427      -0.077663       0.088964       0.015760      -0.034746      -0.018892      -0.041985      -0.076660      -0.053037       0.001353       0.051684             12.306974      13.891229       1.940386      -0.678345      12.997690       0.353123      10.032003          -0.000661
          152              O      10.485444       6.273304       0.486107      -0.717237      44.597201 0.95158918E+03  0.26608170E+05                                10.229757                            9.819379      -0.353260       1.868699                    0.996294      33.481495      97.558359       0.576489       0.379970      -1.113545       0.007274      -0.069399      -0.065836       0.095935      -0.015930      -0.023261      -0.020287      -0.018387      -0.436351      -0.150084       0.058800       0.091284             10.325748       8.090989       0.443935      -0.256295       9.972116      -0.483583      12.914137          -0.060706
          153              O       0.234794       7.809832       1.744776      -0.802128      54.552458 0.11819431E+04  0.34977985E+05                                11.772189                           10.986374      -0.549363       1.777102                    0.998152      36.615603     110.667975       0.540461       0.382951      -1.108571       0.076331      -0.006306      -0.044672       0.088667      -0.119196       0.060718       0.066304      -0.037563      -0.087014      -0.164924       0.028848       0.136076             12.274256      15.198014       1.616416      -1.361645      10.666682      -2.327416      10.958071          -0.047552
          154              O      10.518291      11.504476      21.573163      -0.722567      42.337783 0.91431687E+03  0.25146180E+05                                10.050091                            9.738287      -0.517565       1.854801                    0.994042      31.360047      88.700305       0.572573       0.388955      -1.114352       0.046657       0.049866       0.002215       0.068326      -0.016703       0.005248       0.013284       0.027022       0.024604      -0.030793       0.013203       0.017590             10.817736      11.896826       3.126366      -0.358473      12.462631      -0.379825       8.093750           0.084986
          155              O       0.525550      10.474653       1.408408      -0.865030      56.030324 0.12944708E+04  0.39061789E+05                                11.772360                           11.298712      -0.576484       1.760945                    0.997652      37.483538     113.191590       0.548845       0.369826      -1.121921      -0.125779       0.070613       0.057859       0.155416       0.037693       0.093800       0.008497      -0.135044      -0.197951      -0.146690       0.028875       0.117815             12.277701       9.901466       0.676394       0.930834      12.195950       2.129679      14.735687           0.063597
          156              O       0.315086      13.149730       0.989575      -0.668307      45.030079 0.92482715E+03  0.25545364E+05                                10.304147                            9.652195      -0.297757       1.911009                    0.995238      32.268712      91.905886       0.586991       0.377766      -1.120872       0.049609       0.022187       0.048964       0.073149       0.072936       0.056584      -0.039356      -0.015632       0.025699      -0.115469       0.044076       0.071393             10.981997      13.538748       0.376292       1.729421       9.332143       1.733146      10.075099          -0.041090
          157              O       1.480541      12.421469       3.309433      -0.559807      46.455535 0.61306999E+03  0.15279736E+05                                10.632002                            7.848748       0.189051       2.111174                    0.994799      28.294813      76.545407       0.652196       0.376810      -1.121604       0.022939       0.074832      -0.032270       0.084660      -0.040906       0.054612       0.026563       0.039064       0.112256      -0.087093       0.010320       0.076774             14.169418      16.379222       5.351712       9.279010       9.297894       4.807839      16.831138           0.002414
          158              O       1.583948      11.771163       5.425300      -0.691093      31.563108 0.51917880E+03  0.12349963E+05                                 7.698351                            6.866390       0.795924       2.251476                    0.999546      29.664764      77.109829       0.756112       0.340542      -1.156208       0.088016       0.085124       0.055201       0.134313      -0.022597      -0.040559      -0.055382      -0.058091       0.083536      -0.083488       0.004059       0.079430              8.022487       7.406347       2.622256      -0.277162       8.149343      -1.332343       8.511771          -0.000089
          159              O       4.115589      14.948843       8.474319      -0.648496      34.814139 0.56815558E+03  0.13893298E+05                                 8.525212                            7.388448       0.456551       2.160470                    0.997709      29.573605      79.242797       0.695180       0.360305      -1.134252      -0.030835      -0.061367      -0.067926       0.096595      -0.020558      -0.082227      -0.036761      -0.033489      -0.029560      -0.105973       0.031402       0.074571              9.723811       6.706481      -0.013333      -2.202362       7.917855       2.327723      14.547098           0.005069
          160              O       5.742116      16.200222       7.636652      -0.635340      34.652659 0.54827836E+03  0.13289493E+05                                 8.497196                            7.256930       0.482133       2.172545                    0.997967      29.222724      77.979006       0.701557       0.360194      -1.134246       0.006841      -0.018373      -0.093815       0.095842       0.017108      -0.007191       0.011267      -0.036350      -0.294147      -0.099354       0.025009       0.074345              9.944590       8.705828       2.648122       1.535709      10.831011       4.705371      10.296930           0.005101
          161              O       5.868637      14.259559       1.597208      -0.666015      49.109766 0.69649594E+03  0.17940607E+05                                10.908408                            8.304827       0.146016       2.053215                    0.996319      30.628284      84.527098       0.640345       0.371342      -1.124517       0.001608      -0.039473       0.133860       0.139568      -0.067542       0.014634       0.047804      -0.046245      -0.116178      -0.087869      -0.010194       0.098063             13.900563      10.329162      -3.487949      -5.705955      12.516863       7.315056      18.855665           0.005210
          162              O       6.517058      16.153039       2.680098      -0.609431      37.604747 0.62106885E+03  0.15607048E+05                                 9.048981                            7.880265       0.254434       2.076095                    0.998558      30.596318      84.479278       0.650058       0.374950      -1.117401      -0.027821       0.009209       0.037610       0.047680       0.012090       0.095861       0.005487      -0.107426      -0.282572      -0.155807       0.051486       0.104321              9.500688       8.046555       2.909198      -1.005095      12.917431       1.043232       7.538078           0.006646

******************************************************
Auxiliary information for the entire system
The total spin magnetic moment of the unit cell is   41.823120
The total net atomic charge of the unit cell is   -0.000006
Accuracy of reproducing the electrostatic potential in the unit cell:
  The inner radius (bohr) =    5.0000
  The outer radius (bohr) =   12.0000
  Valid grid points have density less than (e/(bohr^3)) =    0.0001
  The number of valid grid points were=       588244
  The rms potential error without charges in kcal/mol is=      9.80108
  The rms potential error with partial charges in kcal/mol is=      2.97705
  The RRMSE value at monopole order=      0.30375
  The rms potential error with partial charges and cloud penetration in kcal/mol is=      2.97293
  The RRMSE value at monopole order with cloud penetration is=      0.30333
  The rms potential error with partial charges and atomic dipoles in kcal/mol is=      1.17844
  The RRMSE value at dipole order=      0.12024
  The rms potential error with partial charges, atomic dipoles and cloud penetration in kcal/mol is=      1.17164
  The RRMSE value at dipole order with cloud penetration=      0.11954

******************************************************
The electron densities and ab initio electrostatic potential were computed in VASP using the PBE functional and
projector augmented wave method. See the main text of the journal article for a description of computational details.
The atomic charges, dipoles, and quadrupoles were computed with the DDEC6 method as described in
(a) T. A. Manz and N. Gabaldon Limas, RSC Adv. 6 (2016) 47771-47801 DOI: 10.1039/c6ra04656h
(b) N. Gabaldon Limas and T. A. Manz, RSC Adv. 8 (2018) 2678-2707 DOI: 10.1039/c7ra11829e.
For each atom in the material, the electron cloud parameters were fit to the spherically averaged atom-in-material
electron density using radial positions for which this density was between 10^-4 and 10^-2 electrons per cubic bohr.
The polarizabilities, dispersion coefficients, and quantum Drude oscillator (QDO) parameters were fit using the MCLF method.
The magnetic structure of the system was optimized in VASP from the default ferromagnetic initial guess using spin polarization.
The atomic spin moments (ASMs) were computed on this optimized magnetic structure using the DDEC6 partition as inputs
to the method of T. A. Manz and D. S. Sholl, J. Chem. Theory Comput. 7 (2011) 4146-4164 DOI: 10.1021/ct200539n.
The RMSE and RRMSE were computed using a uniform grid with Ewald summation.
