# Supplementary material for: A collection of forcefield precursors for metal–organic frameworks
Source: RSC Adv. 2019 Nov 13;9(63):36492–507. doi: 10.1039/c9ra07327b (PMC9075174; doi:10.1039/c9ra07327b)
Supplement: RA-009-C9RA07327B-s5975 [file RA-009-C9RA07327B-s5975.xyz]

  268
jmolscript: load "" {1 1 1} spacegroup "x,y,z" unitcell [{     18.978200     0.000000     0.000000 }, {     -6.325998    17.892843     0.000000 }, {     -6.325998    -8.946275    15.495741 }]
Co    14.605647     6.256233     0.000000     0.884602
Co     1.029945    15.855743     0.000000     1.020833
Co     4.834462     6.836934     8.313465     0.884138
Co    -1.491647    -2.109498     7.182276     0.884147
Co     1.953579     5.818400    10.077655     0.884604
Co     7.355966     1.018567     1.764190     1.020837
Co    -7.817668    12.727678     5.418086     0.884163
Co    -7.817668    -1.671509    13.731551     0.884168
Co    14.605647    -3.128065     5.418086     0.884605
Co     1.029945    -7.927742    13.731551     1.020766
Co    -1.491647     7.274799     1.764190     0.884145
Co     4.834462     3.781300    10.077655     0.884122
H     10.758173    10.230268     3.701933     0.093404
H     -1.576412     3.841634     4.310915     0.112995
H     11.980355     8.649424     2.504112     0.133277
H     -0.266864     4.606624    11.793808     0.092607
H     -8.504656     8.740760    11.184826     0.112059
H     -2.164674     5.231990    12.991629     0.132389
H      7.266154     3.863987     2.877559     0.092348
H      8.560531     4.639728    11.990604     0.111442
H      6.625973     5.033302     4.788184     0.132028
H     -5.105055    -0.807743    12.618182     0.093759
H     14.172946     0.671015     3.505137     0.113386
H     -3.789247    -1.021580    10.707557     0.133242
H     -1.893966     7.037300     4.785085     0.093432
H      4.749719    10.759061    10.013348     0.112992
H     -0.671757     6.790398     6.753044     0.133283
H     12.385207    -1.035943     5.609458     0.092549
H     -2.178627    14.262407     2.333659     0.112065
H     10.487382    -0.311293     4.468972     0.132395
H     -5.385905     9.506569    10.710656     0.092328
H      2.234400    -0.882065     5.482393     0.111441
H     -6.026112    10.576542     8.742697     0.132025
H      7.547072     2.385209     9.886283     0.093817
H      7.846917    -6.246267    13.162082     0.113375
H      8.862896     0.837489    11.026769     0.133240
H      4.432126     9.571843     7.008724     0.093451
H     11.075732    12.238716     1.171478     0.112989
H      5.654324    11.399589     6.238585     0.133293
H      6.059183    -3.570388    13.588215     0.092553
H      4.147397     3.836244     1.977257     0.112067
H      4.161358    -4.920404    13.530881     0.132370
H      0.940118    13.468856     1.907526     0.092312
H     -4.091624    -3.757369    13.518484     0.111453
H      0.299912    11.229567     1.964860     0.132039
H      1.220981    -1.577174     8.487017     0.093801
H      1.520903     5.575545    14.324263     0.113374
H      2.536815     0.184384     9.257156     0.133236
H      4.432126     1.283923    11.793808     0.093452
H     11.075732    -5.104722    11.184826     0.112992
H      5.654324    -0.296898    12.991629     0.133292
H      6.059183    13.552969     3.701933     0.092561
H      4.147397    -0.205727     4.310915     0.112061
H      4.161358    14.178312     2.504112     0.132377
H      0.940118    -5.082343    12.618182     0.092316
H     -4.091624    13.586069     3.505137     0.111447
H      0.299912    -3.913064    10.707557     0.132042
H      1.220981     8.138587     2.877559     0.093798
H      1.520903     9.617516    11.990604     0.113376
H      2.536815     7.924785     4.788184     0.133233
H     10.758173    -1.909065    10.710656     0.093403
H     -1.576412     1.812597     5.482393     0.112995
H     11.980355    -2.156005     8.742697     0.133277
H     -0.266864     7.910519     9.886283     0.092606
H     -8.504656     5.316088    13.162082     0.112059
H     -2.164674     8.635190    11.026769     0.132393
H      7.266154     0.560091     4.785085     0.092349
H      8.560531     8.064399    10.013348     0.111443
H      6.625973     1.630102     6.753044     0.132028
H     -5.105055    11.331591     5.609458     0.093759
H     14.172946     2.700052     2.333659     0.113385
H     -3.789247     9.783849     4.468972     0.133245
H     -1.893966     0.625435     8.487017     0.093432
H      4.749719     3.292419    14.324263     0.112992
H     -0.671757     2.453196     9.257156     0.133284
H     12.385207     5.375923     1.907526     0.092543
H     -2.178627    -5.110068    13.518484     0.112071
H     10.487382     4.025908     1.964860     0.132385
H     -5.385905     4.522545    13.588215     0.092322
H      2.234400     5.188943     1.977257     0.111448
H     -6.026112     2.283255    13.530881     0.132022
H      7.547072     7.369234     7.008724     0.093820
H      7.846917    14.521842     1.171478     0.113374
H      8.862896     9.130777     6.238585     0.133242
C     11.677984    10.181064     3.830547     0.090946
C     -2.209023     3.191227     4.104822    -0.110413
C     12.409268     9.218422     3.102247    -0.160970
C     -0.619856     5.457427    11.665194     0.088299
C     -8.906996     7.927532    11.390919    -0.109840
C     -1.771194     5.826027    12.393494    -0.160124
C      7.087762     3.388939     3.656995     0.096522
C      8.909732     5.490531    11.849593    -0.113692
C      6.703148     4.106453     4.809878    -0.163160
C     -5.493482    -1.134294    11.838746     0.091921
C     14.858695     1.283846     3.646148    -0.110161
C     -4.688814    -1.257766    10.685863    -0.160540
C     -0.974155     7.173286     4.763391     0.090892
C      4.117117    10.905789    10.679665    -0.110454
C     -0.242854     7.023892     5.961212    -0.160953
C     12.032206    -1.572734     4.936943     0.088399
C     -2.580959    14.847509     2.934893    -0.109877
C     10.880859    -1.126314     4.253581    -0.160116
C     -5.564297    10.419104    10.732350     0.096576
C      2.583592    -1.429593     4.816076    -0.113652
C     -5.948927    11.058762     9.534529    -0.163172
C      7.158654     1.873480    10.558798     0.091822
C      8.532658    -6.430569    12.560848    -0.110125
C      7.963331     0.936797    11.242160    -0.160558
C      5.351935     9.485061     6.901803     0.090867
C     10.443124    12.742395     0.711255    -0.110404
C      6.083229    10.597097     6.432282    -0.160979
C      5.706193    -3.884400    14.389345     0.088384
C      3.745055     4.064370     1.169928    -0.109834
C      4.554845    -4.699420    14.344407    -0.160124
C      0.761716    13.031368     1.106396     0.096589
C     -3.742421    -4.060645    14.325813    -0.113690
C      0.377086    11.674196     1.151334    -0.163167
C      0.832565    -0.738893     8.593938     0.091857
C      2.206650     5.147016    14.784486    -0.110160
C      1.637248     0.321262     9.063459    -0.160533
C      5.351935     1.234716    11.665194     0.090857
C     10.443124    -5.755125    11.390919    -0.110417
C      6.083229     0.272088    12.393494    -0.160976
C      5.706193    14.403775     3.830547     0.088386
C      3.745055    -1.018959     4.104822    -0.109840
C      4.554845    14.772361     3.102247    -0.160121
C      0.761716    -5.557405    11.838746     0.096586
C     -3.742421    14.436875     3.646148    -0.113691
C      0.377086    -4.839913    10.685863    -0.163160
C      0.832565     7.812050     3.656995     0.091851
C      2.206650    10.230345    11.849593    -0.110166
C      1.637248     7.688600     4.809878    -0.160527
C     11.677984    -1.773079    10.732350     0.090951
C     -2.209023     1.959312     4.816076    -0.110408
C     12.409268    -1.922496     9.534529    -0.160971
C     -0.619856     7.373740    10.558798     0.088304
C     -8.906996     5.901178    12.560848    -0.109836
C     -1.771194     7.820173    11.242160    -0.160130
C      7.087762     1.472626     4.763391     0.096521
C      8.909732     7.516884    10.679665    -0.113694
C      6.703148     2.112306     5.961212    -0.163161
C     -5.493482    10.819849     4.936943     0.091923
C     14.858695     2.515761     2.934893    -0.110161
C     -4.688814     9.883152     4.253581    -0.160550
C     -0.974155     0.538656     8.593938     0.090897
C      4.117117     3.796106    14.784486    -0.110447
C     -0.242854     1.650700     9.063459    -0.160958
C     12.032206     5.061896     1.106396     0.088391
C     -2.580959    -4.881927    14.325813    -0.109875
C     10.880859     4.246877     1.151334    -0.160113
C     -5.564297     4.085072    14.389345     0.096581
C      2.583592     4.885652     1.169928    -0.113652
C     -5.948927     2.727900    14.344407    -0.163174
C      7.158654     8.207512     6.901803     0.091827
C      8.532658    14.093305     0.711255    -0.110119
C      7.963331     9.267659     6.432282    -0.160553
C     -3.074435     4.672738     2.322812     0.611949
C     -3.123778     3.427404     3.122392    -0.008535
C     -4.397834     8.219995     2.435930     0.573047
C     -5.245518     9.138801     3.289746     0.044882
C     -7.221721     7.605477    13.172929     0.622884
C     -8.379398     7.143835    12.373349    -0.012060
C     -3.436204     7.540168    13.059811     0.582699
C     -2.287398     7.047212    12.205995     0.041896
C      7.044799     5.939626    10.287622     0.612822
C      8.301162     6.331486    10.966336    -0.011157
C      5.906079     4.133314     7.159032     0.573834
C      6.452641     3.427430     5.936418     0.045190
C     -3.074435    -0.324706     5.208119     0.611953
C     -3.123778     0.990412     4.529405    -0.008540
C     -4.397834    -2.000341     8.336709     0.573046
C     -5.245518    -1.720306     9.559323     0.044883
C      3.251700     8.621764    10.287622     0.611941
C      3.202366     9.936894    10.966336    -0.008502
C      1.928259     6.946069     7.159032     0.572995
C      1.080559     7.226081     5.936418     0.044886
C      5.430306    -1.341047     2.322812     0.622846
C      4.272639    -1.802674     3.122392    -0.011998
C      9.215825    -1.406354     2.435930     0.582712
C     10.364642    -1.899294     3.289746     0.041871
C      0.718664    -3.006843     5.208119     0.612833
C      1.975018    -2.614996     4.529405    -0.011197
C     -0.420014    -4.813096     8.336709     0.573885
C      0.126564    -5.518957     9.559323     0.045189
C      9.577736    -4.273581    13.172929     0.611992
C      9.528383    -5.518930    12.373349    -0.008599
C      8.254336    -0.726326    13.059811     0.573039
C      7.406641     0.192463    12.205995     0.044908
C      9.577736    13.544909     2.885307     0.611997
C      9.528383    13.475113     1.407013    -0.008601
C      8.254336    11.673347     5.900778     0.573042
C      7.406641    10.474530     6.269577     0.044910
C      5.430306     2.682137     0.000000     0.622843
C      4.272639     3.605408     0.000000    -0.011999
C      9.215825     2.812755     0.000000     0.582704
C     10.364642     3.798651     0.000000     0.041865
C      0.718664     6.013785     0.000000     0.612832
C      1.975018     5.230078     0.000000    -0.011196
C     -0.420014     9.626350     0.000000     0.573885
C      0.126564    11.038095     0.000000     0.045185
C      3.251700     4.598580    12.610434     0.611943
C      3.202366     4.528812    14.088728    -0.008499
C      1.928259     2.726960     9.594963     0.573000
C      1.080559     1.528136     9.226164     0.044885
N     12.620524     5.394692     0.000000    -0.156561
N      0.879376    13.696971     0.000000    -0.181241
N      5.902300     8.347079     7.190024    -0.155552
N     -0.423794    -0.599332     8.305717    -0.155623
N     -0.031534     6.249178    10.823775    -0.156489
N      7.205422     2.097970     3.633751    -0.181226
N     -6.749840    10.999669     4.671966    -0.155632
N     -6.749840    -1.453681    11.861990    -0.155630
N     12.620524    -2.697302     4.671966    -0.156562
N      0.879376    -6.848374    11.861990    -0.181205
N     -0.423794     7.492662     3.633751    -0.155622
N      5.902300     2.053306    10.823775    -0.155553
O     13.964199     7.576739     1.520132    -0.501912
O     15.043415     4.819451     1.445753    -0.513138
O     -3.837273     6.744839    13.975609    -0.537512
O     -6.796606     6.843251    14.049988    -0.553859
O      5.666958     5.381339     7.027319    -0.501929
O      6.546303     6.753743     9.500439    -0.513445
O     -3.141475    -1.809781     8.468422    -0.502253
O     -2.140703    -0.523309     5.995302    -0.513587
O      1.312105     6.474603     8.174003    -0.501874
O      2.391354     7.788855    10.599087    -0.513133
O      8.814758    -0.215584     2.666817    -0.537499
O      5.855423    -0.200376     2.544401    -0.553842
O     -6.985147    12.341658     7.321738    -0.501949
O     -6.105834    13.797218     4.896654    -0.513452
O      9.510691    -0.707541    12.828924    -0.502265
O     10.511465    -3.492561    12.951340    -0.513612
O      7.638181    12.788070     5.801605    -0.501910
O      8.717397    14.231105     3.450902    -0.513165
O      2.488745    -6.528963    14.349056    -0.537503
O     -0.470589    -6.642582    14.397093    -0.553831
O     -0.659134     9.116414     1.146685    -0.501933
O      0.220179     6.288450     1.098648    -0.513442
O      3.184616     2.517615     9.694136    -0.502232
O      4.185421     4.016162    12.044839    -0.513565
O      7.638181    -1.369565    13.975609    -0.501913
O      8.717397    -4.126851    14.049988    -0.513161
O      2.488745    15.691143     1.520132    -0.537509
O     -0.470589    15.789553     1.445753    -0.553838
O     -0.659134    -3.565069     8.468422    -0.501949
O      0.220179    -2.192711     5.995302    -0.513455
O      3.184616     7.136627     7.027319    -0.502232
O      4.185421     8.423146     9.500439    -0.513573
O     13.964199    -2.471827     7.321738    -0.501903
O     15.043415    -1.157621     4.896654    -0.513144
O     -3.837273     8.730934    12.828924    -0.537497
O     -6.796606     8.746144    12.951340    -0.553855
O      5.666958     3.395244     8.174003    -0.501918
O      6.546303     4.850850    10.599087    -0.513439
O     -3.141475     8.238785     2.666817    -0.502252
O     -2.140703     5.453763     2.544401    -0.513571
O      1.312105     3.841685     9.694136    -0.501885
O      2.391354     5.284765    12.044839    -0.513131
O      8.814758     2.417334     1.146685    -0.537504
O      5.855423     2.303714     1.098648    -0.553844
O     -6.985147     0.170118    14.349056    -0.501958
O     -6.105834    -2.657846    14.397093    -0.513451
O      9.510691    11.463999     5.801605    -0.502263
O     10.511465    12.962503     3.450902    -0.513601
O     -2.550642     7.214394     0.000000    -0.675111
O      7.652010     0.000000     0.000000    -0.709930
O      3.775479     5.339312     9.247858    -0.675175
O     -2.550642    -3.607138     6.247883    -0.675110

The following XYZ coordinates are in angstroms. Other properties are in atomic units.
The sperically averaged electron density of each atom fit to a function of the form exp(a - br)
eigen_1, eigen_2 and eigen_3 are the three eigenvalues of traceless quadrupole moment tensor
  atom number  atomic symbol              X              Y              Z     net charge C6 coefficient C8 coefficient C10 coefficient fluctuating dipole atomic polarizability isotropic forcefield polarizability              a              b squared Pearson coefficient          <r^3>          <r^4>         wp_QDO          m_QDO          q_QDO       dipole_x       dipole_y       dipole_z         dipole            Qxy            Qxz            Qyz     Q(x^2-y^2)  Q(3z^2 - R^2)        eigen_1        eigen_2        eigen_3 static polarizability      alpha(xx)      alpha(xy)      alpha(xz)      alpha(yy)      alpha(yz)      alpha(zz) atomic spin moment
            1             Co      14.605647       6.256233       0.000000       0.884602     113.932301 0.21238825E+04  0.68931164E+05                                18.698720                           14.786318       0.606949       2.060995                    0.993761      47.068509     124.800272       0.488878       0.386030      -1.167994       0.047110       0.032856      -0.000018       0.057436      -0.028089       0.000087       0.000155      -0.132688       0.026079      -0.076392       0.008693       0.067699             23.428371      21.955345       1.633580       0.000287      23.900244       0.000167      24.429524           0.425688
            2             Co       1.029945      15.855743       0.000000       1.020833     107.068454 0.19608440E+04  0.62221513E+05                                17.746785                           14.037468       0.757986       2.125159                    0.993750      44.512637     115.725781       0.512204       0.376848      -1.178067       0.015004       0.051943      -0.000018       0.054067      -0.006980       0.000092       0.000114       0.226801      -0.028004      -0.108948      -0.009335       0.118283             22.248268      21.645127       1.761422       0.000049      21.819599       0.000406      23.280077           2.280530
            3             Co       4.834462       6.836934       8.313465       0.884138     113.860255 0.21222524E+04  0.68868567E+05                                18.697490                           14.785672       0.606994       2.060819                    0.993778      47.083052     124.850947       0.488614       0.386293      -1.167735      -0.031475      -0.044104       0.019421       0.057559      -0.007600       0.041282       0.058527       0.005228       0.001546      -0.075646       0.007779       0.067867             23.426453      24.561145       0.146337       0.233519      24.649153       0.326185      21.069061           0.420651
            4             Co      -1.491647      -2.109498       7.182276       0.884147     113.903841 0.21231392E+04  0.68903295E+05                                18.699794                           14.786936       0.607108       2.060857                    0.993776      47.082326     124.847058       0.488692       0.386197      -1.167828      -0.031456      -0.044077      -0.019391       0.057517      -0.007576      -0.041063      -0.058218       0.005215       0.001541      -0.075255       0.007755       0.067500             23.429988      24.565229       0.145448      -0.233699      24.652616      -0.326459      21.072119           0.421056
            5             Co       1.953579       5.818400      10.077655       0.884604     113.813555 0.21212330E+04  0.68826852E+05                                18.692547                           14.782052       0.606735       2.060938                    0.993762      47.069352     124.804613       0.488680       0.386289      -1.167744       0.047124      -0.016433      -0.028461       0.057452       0.014118       0.024455       0.023282      -0.092638       0.146393      -0.076466       0.008476       0.067990             23.419870      21.947491      -0.816229      -1.413749      24.287938      -0.228302      24.024180           0.425375
            6             Co       7.355966       1.018567       1.764190       1.020837     107.012998 0.19595345E+04  0.62171069E+05                                17.745444                           14.036389       0.758147       2.125201                    0.993745      44.512344     115.725831       0.512014       0.377041      -1.177887       0.015006      -0.025957      -0.044955       0.054036       0.003547       0.006167      -0.042804       0.152272      -0.251125      -0.108644      -0.009569       0.118214             22.246597      21.644259      -0.880420      -1.524963      22.913103      -0.632783      22.182429           2.280667
            7             Co      -7.817668      12.727678       5.418086       0.884163     113.979798 0.21249280E+04  0.68973708E+05                                18.703416                           14.789774       0.607234       2.060891                    0.993774      47.082027     124.844657       0.488829       0.386020      -1.167999      -0.031480       0.038850       0.028469       0.057539       0.039522      -0.013879      -0.030475       0.053306       0.145990      -0.075553       0.007965       0.067587             23.434587      24.569959       0.129219      -0.243039      21.689133       1.388501      24.044669           0.420463
            8             Co      -7.817668      -1.671509      13.731551       0.884168     113.979632 0.21249182E+04  0.68973311E+05                                18.703409                           14.789744       0.607215       2.060886                    0.993775      47.082066     124.844707       0.488829       0.386021      -1.167999      -0.031481       0.005232       0.047881       0.057541      -0.031779       0.027297       0.027916      -0.047802      -0.157386      -0.075559       0.007981       0.067578             23.434619      24.569986      -0.275054      -0.009548      22.253460       1.714286      23.480412           0.420545
            9             Co      14.605647      -3.128065       5.418086       0.884605     113.933735 0.21239202E+04  0.68932567E+05                                18.698693                           14.786313       0.606946       2.060995                    0.993759      47.068821     124.800513       0.488885       0.386023      -1.168001       0.047107      -0.016444       0.028445       0.057434       0.014120      -0.024262      -0.023025      -0.092534       0.146372      -0.076358       0.008661       0.067697             23.428300      21.955302      -0.816513       1.414880      24.297021       0.229247      24.032577           0.425555
           10             Co       1.029945      -7.927742      13.731551       1.020766     107.069814 0.19608769E+04  0.62222956E+05                                17.747143                           14.037755       0.757932       2.125135                    0.993749      44.513282     115.728673       0.512188       0.376857      -1.178057       0.015000      -0.025987       0.044972       0.054063       0.003546      -0.005991       0.043044       0.152293      -0.251185      -0.108858      -0.009366       0.118224             22.248708      21.645566      -0.880636       1.525507      22.915092       0.632674      22.185466           2.279653
           11             Co      -1.491647       7.274799       1.764190       0.884145     113.903592 0.21231344E+04  0.68903143E+05                                18.699825                           14.786964       0.607032       2.060835                    0.993776      47.082369     124.847421       0.488689       0.386200      -1.167826      -0.031457       0.005248      -0.047868       0.057519      -0.031764      -0.027094      -0.027661      -0.047749      -0.157353      -0.075270       0.007763       0.067507             23.430033      24.565265      -0.275121       0.009154      22.249950      -1.713616      23.474884           0.420499
           12             Co       4.834462       3.781300      10.077655       0.884122     113.860144 0.21222521E+04  0.68868652E+05                                18.697606                           14.785771       0.606975       2.060811                    0.993778      47.083154     124.851877       0.488606       0.386298      -1.167730      -0.031477       0.038871      -0.028486       0.057560       0.039558       0.014060       0.030736       0.053385       0.145992      -0.075658       0.007783       0.067875             23.426587      24.561293       0.129015       0.243566      21.681774      -1.387180      24.036695           0.420816
           13              H      10.758173      10.230268       3.701933       0.093404       1.360469 0.98887381E+01  0.10080855E+03                                 1.923441                            1.760825      -1.055279       2.368649                    0.997454       3.475418       9.431267       0.511007       1.175771      -0.735269      -0.047806       0.001725      -0.007768       0.048464       0.003719       0.010138       0.011889       0.022895      -0.024883      -0.020397      -0.001141       0.021538              2.007802       2.792076      -0.220924      -0.003207       1.652120       0.040037       1.579211          -0.000043
           14              H      -1.576412       3.841634       4.310915       0.112995       1.119737 0.80720909E+01  0.78464351E+02                                 1.695393                            1.595422      -0.988554       2.403258                    0.998381       3.369670       9.021644       0.532873       1.182487      -0.731913       0.029542       0.025820       0.007786       0.040000       0.008036       0.012098      -0.001878       0.007458      -0.009709      -0.014995      -0.000723       0.015718              1.732879       1.734413       0.467179       0.169665       2.018748       0.028780       1.445476          -0.000068
           15              H      11.980355       8.649424       2.504112       0.133277       1.112382 0.79517622E+01  0.76687114E+02                                 1.670918                            1.572581      -0.983925       2.421871                    0.998685       3.194242       8.403955       0.544569       1.166257      -0.737491      -0.016452      -0.023264      -0.025612       0.038313       0.004919       0.009045       0.008933       0.013517      -0.013588      -0.013930      -0.003101       0.017031              1.708407       1.570404       0.145679       0.167206       1.830477       0.461982       1.724341           0.000008
           16              H      -0.266864       4.606624      11.793808       0.092607       1.365691 0.99366666E+01  0.10143736E+03                                 1.929567                            1.765988      -1.057189       2.367016                    0.997409       3.484797       9.468656       0.509780       1.176972      -0.734953       0.017366      -0.044348       0.007872       0.048273      -0.004293      -0.007869      -0.013486      -0.022394      -0.024715      -0.020379      -0.001081       0.021460              2.014622       1.924572      -0.532979      -0.039452       2.535360      -0.009890       1.583935          -0.000008
           17              H      -8.504656       8.740760      11.184826       0.112059       1.124785 0.81190578E+01  0.79047250E+02                                 1.701091                            1.600478      -0.992176       2.400459                    0.998345       3.382069       9.066510       0.531741       1.183110      -0.731707       0.014717       0.036129      -0.007411       0.039709       0.003880       0.005760      -0.010883      -0.015751      -0.009573      -0.014975      -0.000768       0.015743              1.738933       1.699941       0.455218       0.030113       2.066739      -0.169985       1.450118          -0.000035
           18              H      -2.164674       5.231990      12.991629       0.132389       1.116849 0.79930497E+01  0.77195038E+02                                 1.675687                            1.576815      -0.990042       2.417900                    0.998638       3.205837       8.443992       0.543687       1.166488      -0.737360      -0.016513      -0.022829       0.025539       0.038028      -0.000476      -0.005257      -0.011416      -0.016799      -0.013779      -0.013810      -0.003171       0.016981              1.713425       1.715422       0.195457      -0.381791       1.695413      -0.312565       1.729441           0.000028
           19              H       7.266154       3.863987       2.877559       0.092348       1.360177 0.98867911E+01  0.10081344E+03                                 1.925083                            1.762016      -1.054821       2.368307                    0.997450       3.482195       9.459918       0.510091       1.177593      -0.734768       0.008636       0.025821      -0.040239       0.048584       0.000542      -0.005702      -0.010778      -0.032648       0.014005      -0.020099      -0.001300       0.021399              2.009682       1.632801       0.105236      -0.289395       1.772413      -0.364731       2.623833          -0.000078
           20              H       8.560531       4.639728      11.990604       0.111442       1.127757 0.81465034E+01  0.79381451E+02                                 1.704051                            1.603161      -0.993725       2.399510                    0.998303       3.387170       9.084036       0.531305       1.183081      -0.731711      -0.015428      -0.035490       0.009214       0.039781       0.003442       0.005601      -0.011448      -0.013997      -0.014321      -0.015222      -0.000548       0.015770              1.742013       1.646234       0.395719       0.088247       2.184437      -0.088395       1.395369           0.000030
           21              H       6.625973       5.033302       4.788184       0.132028       1.118515 0.80069602E+01  0.77355969E+02                                 1.676903                            1.577895      -0.987848       2.418721                    0.998649       3.206065       8.443535       0.543701       1.166057      -0.737495      -0.004522       0.037705      -0.000234       0.037975       0.000159      -0.002884      -0.007805      -0.026744       0.000133      -0.014073      -0.002941       0.017014              1.714643       1.334111      -0.084520      -0.064026       2.284517       0.136649       1.525302           0.000054
           22              H      -5.105055      -0.807743      12.618182       0.093759       1.354823 0.98403129E+01  0.10021494E+03                                 1.919717                            1.757675      -1.052811       2.370220                    0.997486       3.472838       9.426661       0.510838       1.177333      -0.734856       0.021537       0.016835       0.040136       0.048561       0.010861       0.008145       0.009044       0.025186       0.013500      -0.020358      -0.001179       0.021538              2.003850       1.686675       0.125135       0.246249       1.710307       0.392389       2.614567          -0.000056
           23              H      14.172946       0.671015       3.505137       0.113386       1.117682 0.80537082E+01  0.78243220E+02                                 1.693582                            1.593816      -0.987749       2.404014                    0.998389       3.366404       9.011271       0.533020       1.182801      -0.731844      -0.028561      -0.026621      -0.009139       0.040099       0.007090       0.012526      -0.001270       0.006564      -0.014213      -0.015000      -0.000726       0.015725              1.730989       1.864433       0.472996       0.111939       1.941185      -0.052528       1.387350          -0.000057
           24              H      -3.789247      -1.021580      10.707557       0.133242       1.112759 0.79544274E+01  0.76713959E+02                                 1.670980                            1.572635      -0.983168       2.422206                    0.998694       3.192863       8.398499       0.544706       1.165945      -0.737591       0.037343       0.008334       0.000093       0.038262       0.008476       0.006481       0.005251       0.020474      -0.000388      -0.013881      -0.003143       0.017025              1.708400       2.223191       0.231734      -0.148905       1.382235       0.014758       1.519775          -0.000013
           25              H      -1.893966       7.037300       4.785085       0.093432       1.356944 0.98594035E+01  0.10045383E+03                                 1.921298                            1.759052      -1.055282       2.368657                    0.997453       3.475768       9.435416       0.510802       1.176895      -0.734955      -0.047807      -0.007589       0.002419       0.048466       0.006910      -0.008245      -0.005495       0.033900       0.008251      -0.020373      -0.001109       0.021482              2.005470       2.788314       0.107488       0.192541       1.561271       0.011531       1.666826          -0.000048
           26              H       4.749719      10.759061      10.013348       0.112992       1.119517 0.80701404E+01  0.78440397E+02                                 1.695123                            1.595189      -0.988432       2.403320                    0.998381       3.369593       9.021055       0.532933       1.182427      -0.731924       0.029546      -0.006170      -0.026254       0.040004       0.006459      -0.013004       0.001440       0.006666      -0.012043      -0.014998      -0.000709       0.015707              1.732595       1.734114      -0.086634      -0.489286       1.563638       0.233793       1.900035          -0.000069
           27              H      -0.671757       6.790398       6.753044       0.133283       1.112394 0.79521139E+01  0.76696141E+02                                 1.671386                            1.572971      -0.984267       2.421735                    0.998682       3.194623       8.406980       0.544283       1.166784      -0.737361      -0.016445      -0.010548       0.032941       0.038299       0.005366      -0.008770      -0.004436       0.021269       0.009709      -0.013920      -0.003090       0.017010              1.708916       1.570833       0.072000      -0.209886       1.351099      -0.185125       2.204815          -0.000016
           28              H      12.385207      -1.035943       5.609458       0.092549       1.361089 0.98967900E+01  0.10092503E+03                                 1.924334                            1.761667      -1.057326       2.366936                    0.997407       3.484032       9.460502       0.510760       1.175938      -0.735142       0.017404       0.028990       0.034475       0.048289      -0.004679       0.007655       0.017013      -0.016474      -0.006754      -0.020435      -0.001113       0.021548              2.008905       1.919217       0.231346       0.479112       1.825478       0.415066       2.282020           0.000008
           29              H      -2.178627      14.262407       2.333659       0.112065       1.124571 0.81171722E+01  0.79024669E+02                                 1.700904                            1.600312      -0.992178       2.400456                    0.998344       3.381919       9.066003       0.531756       1.183139      -0.731699       0.014710      -0.024487      -0.027587       0.039712       0.003048      -0.006225       0.010936      -0.015679      -0.009350      -0.014967      -0.000784       0.015752              1.738736       1.699729      -0.201489      -0.409204       1.751291       0.351948       1.765188          -0.000035
           30              H      10.487382      -0.311293       4.468972       0.132395       1.119418 0.80145903E+01  0.77446332E+02                                 1.677732                            1.578572      -0.990192       2.417837                    0.998638       3.205758       8.442996       0.543636       1.165947      -0.737530      -0.016513       0.033531       0.007003       0.038027      -0.004309       0.003043       0.012344      -0.015222      -0.009040      -0.013820      -0.003175       0.016995              1.715584       1.717541      -0.429240       0.021649       1.994390       0.141881       1.434822           0.000041
           31              H      -5.385905       9.506569      10.710656       0.092328       1.363715 0.99162010E+01  0.10116868E+03                                 1.927179                            1.763750      -1.054782       2.368317                    0.997451       3.481781       9.455351       0.510323       1.176413      -0.735096       0.008632      -0.047757      -0.002213       0.048581      -0.005212       0.002386       0.009474      -0.035033       0.006969      -0.020122      -0.001332       0.021454              2.011963       1.634388      -0.303789       0.053665       2.730402      -0.186665       1.671099          -0.000079
           32              H       2.234400      -0.882065       5.482393       0.111441       1.127960 0.81483069E+01  0.79403620E+02                                 1.704300                            1.603377      -0.993810       2.399468                    0.998303       3.387214       9.084492       0.531249       1.183138      -0.731701      -0.015425       0.025722       0.026128       0.039777       0.003128      -0.005770       0.011865      -0.013299      -0.012217      -0.015219      -0.000562       0.015782              1.742275       1.646461      -0.121464      -0.386909       1.669442       0.385976       1.910923           0.000029
           33              H      -6.026112      10.576542       8.742697       0.132025       1.118511 0.80066606E+01  0.77347439E+02                                 1.676433                            1.577503      -0.987534       2.418845                    0.998650       3.205676       8.440452       0.543990       1.165522      -0.737627      -0.004522      -0.019064      -0.032549       0.037991      -0.002574       0.001315       0.009681      -0.023542       0.009781      -0.014082      -0.002953       0.017035              1.714133       1.333807      -0.013176       0.105170       1.596323       0.260281       2.212270           0.000065
           34              H       7.547072       2.385209       9.886283       0.093817       1.359477 0.98806048E+01  0.10073188E+03                                 1.925015                            1.762053      -1.052673       2.370300                    0.997488       3.473628       9.434949       0.509844       1.178381      -0.734665       0.021548       0.026305      -0.034645       0.048544       0.001610      -0.013412      -0.012872       0.018446      -0.006522      -0.020303      -0.001146       0.021449              2.009638       1.691044       0.151306      -0.232523       2.054679      -0.590464       2.283191          -0.000061
           35              H       7.846917      -6.246267      13.162082       0.113375       1.117899 0.80556061E+01  0.78265885E+02                                 1.693773                            1.593984      -0.987735       2.404021                    0.998391       3.366554       9.011772       0.533005       1.182771      -0.731852      -0.028559       0.005403       0.027620       0.040096       0.007304      -0.012397       0.002308       0.008331      -0.008918      -0.015007      -0.000709       0.015716              1.731189       1.864653      -0.139590      -0.465676       1.571480       0.266144       1.757436          -0.000061
           36              H       8.862896       0.837489      11.026769       0.133240       1.110213 0.79331241E+01  0.76466061E+02                                 1.668961                            1.570900      -0.983057       2.422250                    0.998695       3.192948       8.399561       0.544750       1.166499      -0.737418       0.037343      -0.004087      -0.007263       0.038262       0.001369      -0.010567      -0.006967       0.017495      -0.009344      -0.013873      -0.003139       0.017012              1.706269       2.219987      -0.244357      -0.125939       1.470989      -0.066803       1.427831          -0.000017
           37              H       4.432126       9.571843       7.008724       0.093451       1.360631 0.98908246E+01  0.10084864E+03                                 1.924774                            1.761922      -1.055348       2.368629                    0.997454       3.475965       9.437758       0.510383       1.176988      -0.734981      -0.047786       0.005903       0.005362       0.048447      -0.010580      -0.001847      -0.006357       0.013333      -0.053447      -0.020355      -0.001114       0.021470              2.009263       2.794420       0.113333      -0.189933       1.633168      -0.051661       1.600203          -0.000067
           38              H      11.075732      12.238716       1.171478       0.112989       1.119633 0.80711445E+01  0.78452579E+02                                 1.695243                            1.595291      -0.988554       2.403249                    0.998381       3.369678       9.021415       0.532915       1.182432      -0.731924       0.029544      -0.019652       0.018470       0.040002      -0.014492       0.000912       0.000455       0.009939      -0.002251      -0.015002      -0.000707       0.015709              1.732721       1.734254      -0.380469       0.319711       1.613578      -0.262586       1.850330          -0.000057
           39              H       5.654324      11.399589       6.238585       0.133293       1.110935 0.79396197E+01  0.76547386E+02                                 1.669948                            1.571734      -0.984005       2.421857                    0.998684       3.194207       8.404996       0.544485       1.166781      -0.737344      -0.016444       0.033805      -0.007327       0.038299      -0.010285      -0.000252      -0.004476       0.005820      -0.036693      -0.013917      -0.003106       0.017023              1.707399       1.569494      -0.217427       0.042519       2.149563      -0.276707       1.403139          -0.000013
           40              H       6.059183      -3.570388      13.588215       0.092553       1.365569 0.99349223E+01  0.10140140E+03                                 1.928262                            1.764915      -1.057115       2.367035                    0.997410       3.484274       9.462213       0.510402       1.175749      -0.735244       0.017404       0.015383      -0.042337       0.048290       0.008961       0.000233      -0.003449       0.006983       0.063530      -0.020420      -0.001106       0.021526              2.013193       1.923251       0.300317      -0.441388       1.812033      -0.406591       2.304295           0.000016
           41              H       4.147397       3.836244       1.977257       0.112067       1.124874 0.81198598E+01  0.79057241E+02                                 1.701222                            1.600591      -0.992139       2.400483                    0.998346       3.382031       9.066620       0.531703       1.183160      -0.731697       0.014717      -0.011643       0.034994       0.039708      -0.006915       0.000485      -0.000036       0.003173       0.047216      -0.014967      -0.000784       0.015751              1.739071       1.700072      -0.253719       0.379226       1.457163      -0.182034       2.059978          -0.000045
           42              H       4.161358      -4.920404      13.530881       0.132370       1.118327 0.80054538E+01  0.77337903E+02                                 1.676658                            1.577664      -0.990030       2.417874                    0.998637       3.205902       8.442959       0.543783       1.165935      -0.737513      -0.016523      -0.010694      -0.032552       0.038040       0.004796       0.002217      -0.000903       0.004574       0.050306      -0.013823      -0.003166       0.016989              1.714436       1.716415       0.233122       0.360483       1.451006       0.171165       1.975887           0.000054
           43              H       0.940118      13.468856       1.907526       0.092312       1.359198 0.98777744E+01  0.10068866E+03                                 1.923199                            1.760459      -1.054991       2.368215                    0.997447       3.481565       9.453639       0.510694       1.176587      -0.734997       0.008611       0.021955       0.042473       0.048581       0.004682       0.003345       0.001355      -0.016306       0.063202      -0.020138      -0.001339       0.021477              2.007620       1.631371       0.197670       0.235456       2.092861       0.550144       2.298628          -0.000084
           44              H      -4.091624      -3.757369      13.518484       0.111453       1.127627 0.81453631E+01  0.79367991E+02                                 1.703961                            1.603080      -0.993773       2.399482                    0.998303       3.387049       9.083737       0.531300       1.183127      -0.731700      -0.015427       0.009758      -0.035345       0.039781      -0.006562       0.000185      -0.000393       0.006541       0.047317      -0.015220      -0.000563       0.015782              1.741919       1.646139      -0.274245       0.298558       1.515994      -0.297439       2.063624           0.000035
           45              H       0.299912      11.229567       1.964860       0.132039       1.119639 0.80160993E+01  0.77459230E+02                                 1.677512                            1.578416      -0.987746       2.418775                    0.998650       3.205597       8.440583       0.543857       1.165496      -0.737652      -0.004532      -0.018646       0.032773       0.037977       0.002423       0.001586      -0.001849      -0.009983       0.050436      -0.014079      -0.002962       0.017041              1.715287       1.334523       0.097765      -0.041210       1.834133      -0.397321       1.977205           0.000056
           46              H       1.220981      -1.577174       8.487017       0.093801       1.355723 0.98486051E+01  0.10032974E+03                                 1.921469                            1.759124      -1.052556       2.370353                    0.997490       3.473387       9.432414       0.510272       1.178282      -0.734640       0.021543      -0.043179      -0.005459       0.048563      -0.012433       0.005326       0.003875       0.002846      -0.053378      -0.020320      -0.001142       0.021463              2.005768       1.688101      -0.276201      -0.014763       2.731360       0.195677       1.597843          -0.000044
           47              H       1.520903       5.575545      14.324263       0.113374       1.117805 0.80547699E+01  0.78255545E+02                                 1.693653                            1.593880      -0.987648       2.404068                    0.998390       3.366497       9.011422       0.533034       1.182740      -0.731859      -0.028560       0.021221      -0.018489       0.040098      -0.014383      -0.000117      -0.001020       0.010554      -0.002264      -0.015000      -0.000712       0.015712              1.731063       1.864513      -0.333451       0.353689       1.480357      -0.213564       1.848319          -0.000069
           48              H       2.536815       0.184384       9.257156       0.133236       1.111674 0.79456507E+01  0.76615339E+02                                 1.670418                            1.572155      -0.983294       2.422142                    0.998694       3.193367       8.401627       0.544537       1.166520      -0.737431       0.037339      -0.004250       0.007179       0.038259      -0.009827       0.004107       0.001733       0.008401      -0.036584      -0.013875      -0.003123       0.016999              1.707806       2.222291       0.013100       0.274988       1.497705       0.052158       1.403423          -0.000006
           49              H       4.432126       1.283923      11.793808       0.093452       1.360658 0.98910753E+01  0.10085198E+03                                 1.924814                            1.761955      -1.055369       2.368619                    0.997453       3.475990       9.437908       0.510373       1.177003      -0.734977      -0.047786       0.001692       0.007794       0.048446       0.003691      -0.010087      -0.011864       0.022870      -0.024837      -0.020356      -0.001114       0.021470              2.009306       2.794486      -0.221162       0.003189       1.653216      -0.040108       1.580217          -0.000055
           50              H      11.075732      -5.104722      11.184826       0.112992       1.119629 0.80711192E+01  0.78452388E+02                                 1.695250                            1.595298      -0.988541       2.403260                    0.998381       3.369675       9.021454       0.532908       1.182446      -0.731921       0.029544       0.025821      -0.007783       0.040002       0.008036      -0.012095       0.001893       0.007450      -0.009716      -0.015003      -0.000707       0.015710              1.732729       1.734261       0.467111      -0.169645       2.018558      -0.028780       1.445368          -0.000064
           51              H       5.654324      -0.296898      12.991629       0.133292       1.110936 0.79396330E+01  0.76547603E+02                                 1.669955                            1.571740      -0.983996       2.421863                    0.998685       3.194213       8.405037       0.544481       1.166788      -0.737342      -0.016443      -0.023249       0.025614       0.038300       0.004925      -0.009033      -0.008922       0.013522      -0.013588      -0.013917      -0.003106       0.017023              1.707405       1.569499       0.145534      -0.167039       1.829379      -0.461568       1.723338           0.000002
           52              H       6.059183      13.552969       3.701933       0.092561       1.365548 0.99347306E+01  0.10139896E+03                                 1.928241                            1.764898      -1.057102       2.367044                    0.997410       3.484242       9.462102       0.510404       1.175748      -0.735244       0.017403      -0.044356      -0.007846       0.048289      -0.004279       0.007876       0.013543      -0.022448      -0.024760      -0.020420      -0.001107       0.021527              2.013169       1.923229      -0.532401       0.039393       2.533315       0.009851       1.582964           0.000009
           53              H       4.147397      -0.205727       4.310915       0.112061       1.124887 0.81199687E+01  0.79058516E+02                                 1.701230                            1.600598      -0.992170       2.400468                    0.998345       3.382053       9.066672       0.531705       1.183154      -0.731699       0.014717       0.036127       0.007414       0.039708       0.003878      -0.005746       0.010892      -0.015754      -0.009565      -0.014967      -0.000784       0.015751              1.739080       1.700081       0.455282      -0.030119       2.066935       0.170004       1.450223          -0.000045
           54              H       4.161358      14.178312       2.504112       0.132377       1.118313 0.80053459E+01  0.77336737E+02                                 1.676660                            1.577666      -0.989981       2.417903                    0.998638       3.205872       8.442922       0.543775       1.165953      -0.737509      -0.016524      -0.022843      -0.025537       0.038040      -0.000478       0.005263       0.011431      -0.016788      -0.013779      -0.013823      -0.003166       0.016989              1.714438       1.716417       0.195631       0.382130       1.696442       0.312863       1.730455           0.000037
           55              H       0.940118      -5.082343      12.618182       0.092316       1.359216 0.98779382E+01  0.10069098E+03                                 1.923238                            1.760491      -1.055029       2.368199                    0.997447       3.481570       9.453754       0.510680       1.176610      -0.734992       0.008612       0.025806       0.040250       0.048582       0.000556       0.005727       0.010831      -0.032718       0.013964      -0.020138      -0.001338       0.021476              2.007663       1.631400       0.105082       0.288924       1.770790       0.364193       2.620799          -0.000075
           56              H      -4.091624      13.586069       3.505137       0.111447       1.127645 0.81455165E+01  0.79369816E+02                                 1.703974                            1.603091      -0.993824       2.399454                    0.998302       3.387083       9.083831       0.531301       1.183121      -0.731701      -0.015427      -0.035490      -0.009221       0.039781       0.003441      -0.005590       0.011464      -0.013997      -0.014293      -0.015220      -0.000563       0.015783              1.741932       1.646151       0.395685      -0.088229       2.184327       0.088404       1.395319           0.000039
           57              H       0.299912      -3.913064      10.707557       0.132042       1.119611 0.80158494E+01  0.77456224E+02                                 1.677487                            1.578394      -0.987716       2.418793                    0.998650       3.205549       8.440429       0.543860       1.165500      -0.737651      -0.004531       0.037706       0.000237       0.037977       0.000162       0.002891       0.007833      -0.026753       0.000121      -0.014079      -0.002962       0.017040              1.715260       1.334505      -0.084569       0.064061       2.285486      -0.136712       1.525790           0.000062
           58              H       1.220981       8.138587       2.877559       0.093798       1.355754 0.98488805E+01  0.10033332E+03                                 1.921505                            1.759154      -1.052611       2.370326                    0.997488       3.473419       9.432558       0.510265       1.178289      -0.734639       0.021543       0.016862      -0.040125       0.048564       0.010829      -0.008104      -0.009002       0.025151       0.013540      -0.020320      -0.001142       0.021462              2.005807       1.688131       0.125318      -0.246587       1.711784      -0.392992       2.617506          -0.000053
           59              H       1.520903       9.617516      11.990604       0.113376       1.117799 0.80547311E+01  0.78255207E+02                                 1.693660                            1.593887      -0.987642       2.404073                    0.998390       3.366492       9.011461       0.533026       1.182757      -0.731855      -0.028561      -0.026622       0.009132       0.040098       0.007090      -0.012515       0.001286       0.006563      -0.014241      -0.015002      -0.000711       0.015713              1.731071       1.864520       0.473029      -0.111936       1.941292       0.052547       1.387402          -0.000068
           60              H       2.536815       7.924785       4.788184       0.133233       1.111651 0.79454227E+01  0.76612372E+02                                 1.670372                            1.572115      -0.983290       2.422142                    0.998693       3.193335       8.401422       0.544555       1.166494      -0.737437       0.037340       0.008342      -0.000091       0.038260       0.008470      -0.006457      -0.005235       0.020471      -0.000377      -0.013875      -0.003123       0.016999              1.707759       2.222222       0.231587       0.148829       1.381789      -0.014745       1.519264          -0.000017
           61              H      10.758173      -1.909065      10.710656       0.093403       1.360467 0.98887157E+01  0.10080814E+03                                 1.923428                            1.760814      -1.055273       2.368651                    0.997454       3.475418       9.431221       0.511013       1.175759      -0.735272      -0.047806      -0.007590      -0.002390       0.048464       0.006920       0.008289       0.005515       0.033936       0.008242      -0.020396      -0.001141       0.021537              2.007788       2.792054       0.107683      -0.192927       1.562756      -0.011551       1.668554          -0.000059
           62              H      -1.576412       1.812597       5.482393       0.112995       1.119725 0.80719817E+01  0.78463004E+02                                 1.695379                            1.595411      -0.988543       2.403264                    0.998381       3.369649       9.021564       0.532875       1.182486      -0.731913       0.029542      -0.006167       0.026254       0.040001       0.006460       0.013008      -0.001427       0.006676      -0.012053      -0.014995      -0.000723       0.015718              1.732865       1.734399      -0.086650       0.489417       1.563853      -0.233838       1.900344          -0.000072
           63              H      11.980355      -2.156005       8.742697       0.133277       1.112381 0.79517389E+01  0.76686693E+02                                 1.670901                            1.572567      -0.983945       2.421859                    0.998684       3.194242       8.403894       0.544579       1.166238      -0.737495      -0.016453      -0.010549      -0.032953       0.038313       0.005374       0.008782       0.004451       0.021279       0.009700      -0.013930      -0.003101       0.017031              1.708390       1.570389       0.071966       0.209762       1.350779       0.185039       2.204003          -0.000011
           64              H      -0.266864       7.910519       9.886283       0.092606       1.365697 0.99367205E+01  0.10143803E+03                                 1.929570                            1.765991      -1.057206       2.367006                    0.997409       3.484812       9.468697       0.509781       1.176969      -0.734954       0.017366       0.028990      -0.034472       0.048273      -0.004669      -0.007653      -0.016942      -0.016407      -0.006751      -0.020379      -0.001080       0.021459              2.014626       1.924575       0.232320      -0.481303       1.830353      -0.416921       2.288950           0.000003
           65              H      -8.504656       5.316088      13.162082       0.112059       1.124783 0.81190334E+01  0.79046920E+02                                 1.701085                            1.600473      -0.992168       2.400461                    0.998345       3.382066       9.066484       0.531743       1.183105      -0.731708       0.014717      -0.024483       0.027583       0.039710       0.003048       0.006240      -0.010924      -0.015678      -0.009361      -0.014975      -0.000768       0.015742              1.738926       1.699935      -0.201526       0.409286       1.751472      -0.351995       1.765372          -0.000041
           66              H      -2.164674       8.635190      11.026769       0.132393       1.116840 0.79929654E+01  0.77193943E+02                                 1.675669                            1.576800      -0.990065       2.417887                    0.998638       3.205824       8.443915       0.543694       1.166478      -0.737362      -0.016513       0.033532      -0.007002       0.038027      -0.004315      -0.003040      -0.012329      -0.015219      -0.009039      -0.013810      -0.003171       0.016981              1.713407       1.715403      -0.428362      -0.021621       1.991597      -0.141551       1.433220           0.000045
           67              H       7.266154       0.560091       4.785085       0.092349       1.360139 0.98864365E+01  0.10080864E+03                                 1.925019                            1.761963      -1.054783       2.368325                    0.997450       3.482161       9.459684       0.510109       1.177565      -0.734774       0.008634      -0.047757       0.002243       0.048583      -0.005209      -0.002381      -0.009426      -0.034991       0.006978      -0.020099      -0.001301       0.021400              2.009613       1.632752      -0.303225      -0.053554       2.726740       0.186289       1.669346          -0.000087
           68              H       8.560531       8.064399      10.013348       0.111443       1.127753 0.81464680E+01  0.79381011E+02                                 1.704046                            1.603157      -0.993707       2.399519                    0.998304       3.387163       9.084008       0.531306       1.183080      -0.731711      -0.015429       0.025724      -0.026128       0.039780       0.003130       0.005781      -0.011856      -0.013291      -0.012207      -0.015222      -0.000548       0.015770              1.742008       1.646229      -0.121431       0.386825       1.669177      -0.385870       1.910619           0.000034
           69              H       6.625973       1.630102       6.753044       0.132028       1.118529 0.80070881E+01  0.77357574E+02                                 1.676923                            1.577912      -0.987861       2.418717                    0.998649       3.206083       8.443624       0.543695       1.166064      -0.737493      -0.004523      -0.019056       0.032536       0.037976      -0.002577      -0.001305      -0.009664      -0.023525       0.009790      -0.014073      -0.002941       0.017014              1.714665       1.334124      -0.013189      -0.105212       1.596779      -0.260426       2.213092           0.000047
           70              H      -5.105055      11.331591       5.609458       0.093759       1.354808 0.98401809E+01  0.10021320E+03                                 1.919697                            1.757659      -1.052798       2.370227                    0.997486       3.472825       9.426591       0.510842       1.177328      -0.734857       0.021536       0.026341       0.034647       0.048560       0.001623       0.013479       0.012898       0.018512      -0.006525      -0.020359      -0.001179       0.021539              2.003829       1.686659       0.150690       0.231488       2.048673       0.587743       2.276155          -0.000040
           71              H      14.172946       2.700052       2.333659       0.113385       1.117680 0.80536862E+01  0.78242973E+02                                 1.693582                            1.593816      -0.987737       2.404021                    0.998390       3.366401       9.011269       0.533019       1.182804      -0.731843      -0.028560       0.005395      -0.027625       0.040099       0.007303       0.012403      -0.002291       0.008332      -0.008906      -0.014999      -0.000726       0.015725              1.730989       1.864433      -0.139552       0.465597       1.571294      -0.266080       1.757241          -0.000058
           72              H      -3.789247       9.783849       4.468972       0.133245       1.112772 0.79545545E+01  0.76715605E+02                                 1.671004                            1.572656      -0.983188       2.422197                    0.998695       3.192882       8.398613       0.544697       1.165958      -0.737588       0.037342      -0.004087       0.007264       0.038261       0.001375       0.010581       0.006975       0.017489      -0.009344      -0.013882      -0.003143       0.017026              1.708425       2.223225      -0.244827       0.126239       1.472632       0.066937       1.429419           0.000007
           73              H      -1.893966       0.625435       8.487017       0.093432       1.356921 0.98591907E+01  0.10045104E+03                                 1.921268                            1.759027      -1.055271       2.368663                    0.997454       3.475746       9.435302       0.510809       1.176887      -0.734957      -0.047807       0.005889      -0.005362       0.048466      -0.010596       0.001861       0.006378       0.013335      -0.053447      -0.020374      -0.001110       0.021483              2.005438       2.788264       0.113001       0.189353       1.630428       0.051470       1.597623          -0.000065
           74              H       4.749719       3.292419      14.324263       0.112992       1.119529 0.80702318E+01  0.78441428E+02                                 1.695125                            1.595190      -0.988456       2.403305                    0.998381       3.369610       9.021079       0.532938       1.182416      -0.731927       0.029546      -0.019652      -0.018470       0.040004      -0.014489      -0.000908      -0.000444       0.009930      -0.002254      -0.014996      -0.000710       0.015706              1.732598       1.734118      -0.380422      -0.319669       1.613473       0.262564       1.850203          -0.000064
           75              H      -0.671757       2.453196       9.257156       0.133284       1.112398 0.79521567E+01  0.76696702E+02                                 1.671395                            1.572979      -0.984263       2.421737                    0.998683       3.194627       8.407015       0.544279       1.166789      -0.737360      -0.016445       0.033800       0.007336       0.038297      -0.010278       0.000262       0.004489       0.005812      -0.036667      -0.013920      -0.003090       0.017011              1.708925       1.570842      -0.217768      -0.042588       2.151726       0.277103       1.404207          -0.000028
           76              H      12.385207       5.375923       1.907526       0.092543       1.361109 0.98969760E+01  0.10092746E+03                                 1.924358                            1.761687      -1.057322       2.366936                    0.997406       3.484062       9.460625       0.510755       1.175943      -0.735141       0.017404       0.015360       0.042344       0.048289       0.008969      -0.000225       0.003478       0.006972       0.063575      -0.020435      -0.001112       0.021547              2.008931       1.919243       0.299261       0.439912       1.808457       0.405234       2.299095           0.000020
           77              H      -2.178627      -5.110068      13.518484       0.112071       1.124558 0.81170605E+01  0.79023349E+02                                 1.700895                            1.600304      -0.992145       2.400475                    0.998345       3.381894       9.065937       0.531756       1.183144      -0.731698       0.014710      -0.011648      -0.035000       0.039712      -0.006915      -0.000474       0.000049       0.003176       0.047220      -0.014967      -0.000785       0.015752              1.738727       1.699720      -0.253638      -0.379090       1.456914       0.181996       2.059546          -0.000036
           78              H      10.487382       4.025908       1.964860       0.132385       1.119449 0.80148689E+01  0.77449703E+02                                 1.677763                            1.578599      -0.990220       2.417819                    0.998636       3.205812       8.443177       0.543631       1.165947      -0.737529      -0.016512      -0.010701       0.032541       0.038027       0.004789      -0.002210       0.000920       0.004566       0.050324      -0.013819      -0.003175       0.016994              1.715618       1.717576       0.233373      -0.360922       1.451864      -0.171360       1.977414           0.000052
           79              H      -5.385905       4.522545      13.588215       0.092322       1.363714 0.99161892E+01  0.10116841E+03                                 1.927167                            1.763740      -1.054782       2.368315                    0.997451       3.481790       9.455331       0.510329       1.176402      -0.735098       0.008633       0.021962      -0.042466       0.048582       0.004672      -0.003321      -0.001339      -0.016305       0.063155      -0.020123      -0.001332       0.021454              2.011951       1.634380       0.198366      -0.236257       2.097558      -0.552018       2.303914          -0.000089
           80              H       2.234400       5.188943       1.977257       0.111448       1.127951 0.81482388E+01  0.79402832E+02                                 1.704295                            1.603373      -0.993778       2.399484                    0.998304       3.387199       9.084460       0.531248       1.183142      -0.731700      -0.015424       0.009766       0.035339       0.039776      -0.006561      -0.000176       0.000408       0.006544       0.047314      -0.015219      -0.000562       0.015781              1.742270       1.646456      -0.274342      -0.298641       1.516289       0.297556       2.064065           0.000029
           81              H      -6.026112       2.283255      13.530881       0.132022       1.118512 0.80066565E+01  0.77347238E+02                                 1.676417                            1.577489      -0.987548       2.418835                    0.998650       3.205685       8.440413       0.544001       1.165502      -0.737631      -0.004522      -0.018656      -0.032784       0.037990       0.002426      -0.001572       0.001861      -0.009998       0.050417      -0.014083      -0.002953       0.017036              1.714117       1.333797       0.097667       0.041173       1.832864       0.396848       1.975690           0.000046
           82              H       7.547072       7.369234       7.008724       0.093820       1.359478 0.98806233E+01  0.10073226E+03                                 1.925031                            1.762066      -1.052634       2.370320                    0.997489       3.473619       9.434977       0.509836       1.178395      -0.734662       0.021549      -0.043155       0.005460       0.048544      -0.012420      -0.005311      -0.003855       0.002827      -0.053377      -0.020302      -0.001147       0.021448              2.009655       1.691057      -0.277028       0.014777       2.737442      -0.196297       1.600465          -0.000049
           83              H       7.846917      14.521842       1.171478       0.113374       1.117905 0.80556421E+01  0.78266168E+02                                 1.693762                            1.593974      -0.987756       2.404008                    0.998390       3.366558       9.011721       0.533014       1.182752      -0.731857      -0.028559       0.021218       0.018489       0.040096      -0.014388       0.000127       0.001027       0.010549      -0.002263      -0.015006      -0.000710       0.015716              1.731179       1.864643      -0.333494      -0.353721       1.480455       0.213595       1.848438          -0.000060
           84              H       8.862896       9.130777       6.238585       0.133242       1.110221 0.79332059E+01  0.76467214E+02                                 1.668986                            1.570923      -0.983035       2.422263                    0.998695       3.192954       8.399657       0.544738       1.166520      -0.737413       0.037343      -0.004247      -0.007170       0.038261      -0.009835      -0.004098      -0.001718       0.008404      -0.036611      -0.013872      -0.003139       0.017011              1.706296       2.220027       0.013110      -0.274596       1.496494      -0.052092       1.402366           0.000007
           85              C      11.677984      10.181064       3.830547       0.090946      27.427983 0.31507739E+03  0.68455953E+04                                 7.952082                            5.944422       0.162764       2.069419                    0.999712      25.644503      71.245717       0.670315       0.420565      -1.059864       0.038509       0.026607       0.014924       0.049128       0.016689       0.004812      -0.035746       0.028545       0.013311      -0.047722       0.014379       0.033343              9.451989      10.827477      -2.810089      -1.126783       9.859652       4.049457       7.668840          -0.001127
           86              C      -2.209023       3.191227       4.104822      -0.110413      34.939311 0.42610433E+03  0.99782942E+04                                 9.338294                            6.927496       0.018527       1.976125                    0.999647      29.305236      84.379544       0.619295       0.422345      -1.059302      -0.002763      -0.029614      -0.010170       0.031433       0.023494       0.003215       0.009366       0.017052      -0.036302      -0.022592      -0.009911       0.032503             11.126871       7.883055       0.837423       2.558731      15.271932      -5.459277      10.225627          -0.000256
           87              C      12.409268       9.218422       3.102247      -0.160970      33.484274 0.40822993E+03  0.94258094E+04                                 8.966431                            6.698798       0.185110       2.032380                    0.999667      28.873944      81.643337       0.643535       0.412212      -1.069376       0.011695       0.013502      -0.004946       0.018535       0.017230       0.010837      -0.001795      -0.019552       0.036160      -0.028463       0.010426       0.018037             10.800735      12.582395      -4.045032      -1.985749      11.280997       4.877287       8.538814           0.000053
           88              C      -0.619856       5.457427      11.665194       0.088299      27.544952 0.31645329E+03  0.68839746E+04                                 7.975647                            5.957531       0.161273       2.067728                    0.999713      25.718308      71.528502       0.669456       0.420585      -1.059699       0.012552       0.045536      -0.015260       0.049638       0.003525       0.035445       0.006943      -0.044413       0.012229      -0.048268       0.015457       0.032811              9.487369      11.784279      -2.507475      -4.215768       8.982506      -0.282542       7.695324          -0.000558
           89              C      -8.906996       7.927532      11.390919      -0.109840      35.060808 0.42721396E+03  0.10013191E+05                                 9.366692                            6.940468       0.012228       1.973562                    0.999643      29.352622      84.619986       0.618039       0.422828      -1.058746      -0.025708      -0.012441       0.011434       0.030764       0.013789      -0.006409      -0.005472      -0.040766      -0.035631      -0.021141      -0.010577       0.031718             11.174033      13.997035       2.997159       6.039103       9.258345      -0.583092      10.266720          -0.001304
           90              C      -1.771194       5.826027      12.393494      -0.160124      33.550971 0.40871096E+03  0.94408484E+04                                 8.981540                            6.704096       0.181199       2.030694                    0.999659      28.897821      81.760502       0.643007       0.412378      -1.069138       0.007764       0.016394       0.005518       0.018960       0.018765       0.004680      -0.008929      -0.004943       0.036574      -0.027283       0.010025       0.017258             10.830259      14.016151      -3.573023      -5.286562       9.911892       0.255519       8.562733          -0.001108
           91              C       7.087762       3.388939       3.656995       0.096522      27.346055 0.31383063E+03  0.68130419E+04                                 7.938453                            5.933718       0.157064       2.067894                    0.999698      25.608589      71.161423       0.670611       0.420717      -1.059568      -0.013932      -0.045261       0.016058       0.050005       0.010903       0.010152      -0.030562       0.052686      -0.042673      -0.050050       0.013937       0.036113              9.437392       5.112613      -0.945964      -2.379620      10.057686       2.264617      13.141879          -0.002071
           92              C       8.909732       5.490531      11.849593      -0.113692      35.192196 0.42927306E+03  0.10073928E+05                                 9.387334                            6.955734       0.011533       1.972177                    0.999647      29.440084      84.935009       0.617529       0.422653      -1.058816       0.006474       0.027442       0.014231       0.031583       0.015259      -0.010935      -0.012112      -0.032938      -0.042338      -0.022948      -0.011433       0.034381             11.197175      14.259741       2.608767       6.179857       9.716973      -0.404420       9.614812           0.000476
           93              C       6.703148       4.106453       4.809878      -0.163160      33.574813 0.40927308E+03  0.94570384E+04                                 8.984826                            6.708794       0.184520       2.031781                    0.999672      28.919254      81.833793       0.642772       0.412389      -1.069136      -0.015301      -0.012366       0.001624       0.019740      -0.001051       0.010531      -0.003299      -0.010721      -0.076779      -0.028841       0.010058       0.018782             10.829537       5.662967      -1.252198      -3.207875      10.818241       3.181319      16.007403           0.000534
           94              C      -5.493482      -1.134294      11.838746       0.091921      27.399089 0.31475828E+03  0.68369048E+04                                 7.948048                            5.942560       0.163337       2.070113                    0.999713      25.620812      71.169900       0.670228       0.420728      -1.059766      -0.037448      -0.027569      -0.015885       0.049140      -0.007141       0.031121       0.001263      -0.051579      -0.039808      -0.047941       0.014250       0.033692              9.446334      10.119720       0.819392      -2.933611       5.072441       1.488021      13.146840          -0.001143
           95              C      14.858695       1.283846       3.646148      -0.110161      34.918558 0.42586613E+03  0.99711030E+04                                 9.334553                            6.925608       0.019173       1.976537                    0.999648      29.292669      84.330478       0.619387       0.422351      -1.059322       0.022683       0.015512      -0.014394       0.031021       0.020691       0.006832       0.014422       0.005998      -0.040456      -0.022622      -0.009769       0.032391             11.121494       8.539277       0.596383       2.429200      15.273759      -5.638110       9.551446          -0.000239
           96              C      -4.688814      -1.257766      10.685863      -0.160540      33.454508 0.40785323E+03  0.94148784E+04                                 8.961384                            6.695889       0.186406       2.033003                    0.999667      28.859787      81.591932       0.643652       0.412234      -1.069369      -0.006067      -0.017844      -0.001417       0.018900       0.001890       0.006381      -0.008595       0.008400      -0.075954      -0.028356       0.010504       0.017852             10.793667      10.990502       0.643402      -4.040316       5.437328       1.961294      15.953171           0.000016
           97              C      -0.974155       7.173286       4.763391       0.090892      27.433121 0.31518480E+03  0.68484045E+04                                 7.952902                            5.945248       0.162606       2.069348                    0.999711      25.645792      71.248104       0.670311       0.420539      -1.059898       0.038520      -0.000375      -0.030547       0.049163      -0.004219      -0.016715       0.008941      -0.018203      -0.126628      -0.047668       0.014240       0.033427              9.452995      10.826712       0.428988       2.997325       4.710262      -1.076426      12.822010          -0.001140
           98              C       4.117117      10.905789      10.679665      -0.110454      34.941330 0.42613661E+03  0.99792365E+04                                 9.338691                            6.927799       0.018499       1.976109                    0.999647      29.306036      84.382563       0.619277       0.422351      -1.059299      -0.002763       0.006053       0.030710       0.031423      -0.008966      -0.021886      -0.000359       0.032362       0.009750      -0.022478      -0.009981       0.032460             11.127385       7.883272       1.797324      -2.004545      16.215978       4.915161       9.282905          -0.000269
           99              C      -0.242854       7.023892       5.961212      -0.160953      33.480403 0.40818644E+03  0.94245625E+04                                 8.965623                            6.698258       0.185171       2.032400                    0.999667      28.873364      81.640885       0.643587       0.412189      -1.069390       0.011711      -0.011011      -0.009248       0.018545       0.000771      -0.020243      -0.002560      -0.027348       0.012837      -0.028378       0.010495       0.017884             10.799615      12.580089       0.302866       4.494303       5.000138      -1.251353      14.818619           0.000017
          100              C      12.032206      -1.572734       4.936943       0.088399      27.550237 0.31656252E+03  0.68867927E+04                                 7.977100                            5.959239       0.161453       2.067805                    0.999714      25.716466      71.520504       0.669261       0.420681      -1.059662       0.012589      -0.035972      -0.031734       0.049593       0.028937      -0.020677       0.003696      -0.026503       0.066564      -0.048328       0.015700       0.032629              9.489044      11.788440      -2.400620       4.279291       8.263414       0.696182       8.415280          -0.000535
          101              C      -2.580959      14.847509       2.934893      -0.109877      35.061137 0.42722307E+03  0.10013397E+05                                 9.366547                            6.940414       0.012283       1.973575                    0.999644      29.352458      84.617824       0.618062       0.422812      -1.058762      -0.025714       0.016086       0.005077       0.030753      -0.012468      -0.008607       0.019417      -0.016845       0.036139      -0.021194      -0.010604       0.031797             11.173772      13.996574       3.731412      -5.614893      10.519425      -0.145039       9.005316          -0.001301
          102              C      10.880859      -1.126314       4.253581      -0.160116      33.546508 0.40863276E+03  0.94387508E+04                                 8.980697                            6.703495       0.181124       2.030661                    0.999659      28.899192      81.767656       0.643019       0.412383      -1.069117       0.007787      -0.003421      -0.016942       0.018957      -0.005351      -0.018443      -0.002219      -0.024545      -0.022242      -0.027117       0.009811       0.017306             10.828679      14.012858      -2.793052       5.734307       8.680313       0.456856       9.792866          -0.001079
          103              C      -5.564297      10.419104      10.732350       0.096576      27.340948 0.31372420E+03  0.68102625E+04                                 7.937666                            5.932932       0.157187       2.067955                    0.999698      25.607275      71.159027       0.670607       0.420748      -1.059532      -0.013932       0.036521       0.031123       0.049965       0.003346      -0.014445       0.013291       0.022342      -0.133353      -0.050103       0.014073       0.036030              9.436413       5.112028      -1.588111       2.008661      10.410397      -2.467600      12.786813          -0.002063
          104              C       2.583592      -1.429593       4.816076      -0.113652      35.190442 0.42924413E+03  0.10073090E+05                                 9.387032                            6.955495       0.011592       1.972203                    0.999647      29.439319      84.932431       0.617539       0.422652      -1.058815       0.006420      -0.001413      -0.030904       0.031595      -0.017102      -0.007618       0.022472      -0.015216       0.010826      -0.023070      -0.011357       0.034427             11.196785      14.259083       4.047333      -5.348902       9.990322       0.246581       9.340951           0.000487
          105              C      -5.948927      11.058762       9.534529      -0.163172      33.578107 0.40930925E+03  0.94580578E+04                                 8.985456                            6.709219       0.184470       2.031764                    0.999672      28.919653      81.835000       0.642735       0.412405      -1.069128      -0.015323       0.007562       0.009871       0.019734       0.009643      -0.004253       0.020734       0.019223       0.013052      -0.028925       0.009985       0.018940             10.830412       5.663519      -2.152644       2.688809      11.956858      -3.839098      14.870859           0.000554
          106              C       7.158654       1.873480      10.558798       0.091822      27.394120 0.31465179E+03  0.68341782E+04                                 7.946708                            5.940910       0.163093       2.070014                    0.999713      25.622805      71.178884       0.670414       0.420637      -1.059798      -0.037458      -0.000006       0.031891       0.049195       0.030472      -0.009225       0.019315      -0.016363       0.066223      -0.047893       0.014007       0.033887              9.444818      10.115858      -2.946934       0.754906       9.838071      -4.241342       8.380526          -0.001147
          107              C       8.532658      -6.430569      12.560848      -0.110125      34.917707 0.42585014E+03  0.99706843E+04                                 9.334560                            6.925570       0.019117       1.976525                    0.999647      29.292618      84.331510       0.619373       0.422363      -1.059310       0.022712      -0.020203      -0.006219       0.031027      -0.004406      -0.021243       0.000414       0.031387       0.035750      -0.022554      -0.009749       0.032304             11.121577       8.539328       1.805502      -1.731103      15.864852       5.297081       8.960550          -0.000251
          108              C       7.963331       0.936797      11.242160      -0.160558      33.459612 0.40793975E+03  0.94172198E+04                                 8.962341                            6.696554       0.186457       2.033026                    0.999668      28.858769      81.586159       0.643638       0.412229      -1.069390      -0.006056       0.007679       0.016175       0.018902       0.004592      -0.004724       0.019107       0.026264      -0.022263      -0.028510       0.010702       0.017808             10.795406      10.988831      -3.821392       1.464455      11.629489      -5.537188       9.767897           0.000017
          109              C       5.351935       9.485061       6.901803       0.090867      27.429305 0.31509066E+03  0.68460420E+04                                 7.952428                            5.944394       0.162718       2.069385                    0.999712      25.646159      71.254079       0.670334       0.420543      -1.059865       0.038534      -0.026255       0.015580       0.049162      -0.012339       0.012085       0.026995       0.043849       0.059597      -0.047751       0.014201       0.033550              9.452480      10.829043       2.380305      -1.870294      11.723368      -2.973226       5.805028          -0.001161
          110              C      10.443124      12.742395       0.711255      -0.110404      34.939253 0.42610513E+03  0.99783433E+04                                 9.338390                            6.927584       0.018367       1.976079                    0.999647      29.305563      84.381319       0.619279       0.422355      -1.059293      -0.002774       0.023607      -0.020566       0.031432      -0.014464       0.018793      -0.008781       0.016256      -0.038539      -0.022514      -0.009937       0.032451             11.126989       7.883092      -2.634623      -0.554110       6.759369       0.544589      18.738505          -0.000241
          111              C       6.083229      10.597097       6.432282      -0.160979      33.484159 0.40824342E+03  0.94261430E+04                                 8.966479                            6.698871       0.185271       2.032433                    0.999667      28.872941      81.639023       0.643541       0.412207      -1.069386       0.011695      -0.002498       0.014150       0.018527      -0.017935       0.009554       0.004578      -0.024095       0.022490      -0.028469       0.010586       0.017884             10.800988      12.582817       3.743211      -2.510632      13.448315      -3.626235       6.371833           0.000018
          112              C       5.706193      -3.884400      14.389345       0.088384      27.543463 0.31643684E+03  0.68834440E+04                                 7.975293                            5.957548       0.161262       2.067747                    0.999713      25.716515      71.519790       0.669434       0.420610      -1.059696       0.012547      -0.009555       0.047025       0.049599      -0.032393      -0.014621      -0.010377      -0.038259       0.031103      -0.048239       0.015631       0.032609              9.486871      11.784412       4.904714      -0.063252       7.772299      -0.415715       8.903902          -0.000524
          113              C       3.745055       4.064370       1.169928      -0.109834      35.059831 0.42719948E+03  0.10012731E+05                                 9.366389                            6.940250       0.012398       1.973618                    0.999643      29.351788      84.616096       0.618064       0.422815      -1.058757      -0.025712      -0.003695      -0.016485       0.030765      -0.001223       0.015181      -0.013745      -0.007272       0.064868      -0.021211      -0.010545       0.031756             11.173639      13.996403      -6.728283      -0.423883       9.509324       0.728206      10.015189          -0.001315
          114              C       4.554845      -4.699420      14.344407      -0.160124      33.551151 0.40869816E+03  0.94405286E+04                                 8.981475                            6.704010       0.180944       2.030608                    0.999659      28.898921      81.764914       0.643005       0.412380      -1.069131       0.007769      -0.013010       0.011418       0.018973      -0.013342       0.013961       0.011380      -0.008942       0.024490      -0.027281       0.009870       0.017411             10.829981      14.015291       6.364182      -0.450689       9.120705      -0.711740       9.353948          -0.001050
          115              C       0.761716      13.031368       1.106396       0.096589      27.348027 0.31385354E+03  0.68137071E+04                                 7.939549                            5.934677       0.157334       2.067998                    0.999699      25.607418      71.160525       0.670427       0.420822      -1.059495      -0.013886       0.008753      -0.047185       0.049959      -0.014151       0.004430       0.017535       0.075509       0.026070      -0.050195       0.014156       0.036040              9.438689       5.113422       2.534262       0.370182      14.334694       0.201727       8.867950          -0.002076
          116              C      -3.742421      -4.060645      14.325813      -0.113690      35.191785 0.42926863E+03  0.10073784E+05                                 9.387204                            6.955672       0.011502       1.972169                    0.999648      29.439969      84.934143       0.617536       0.422649      -1.058820       0.006471      -0.026042       0.016661       0.031586       0.001953       0.018726      -0.010163       0.005891       0.074154      -0.023057      -0.011405       0.034462             11.196944      14.259288      -6.656037      -0.830719       9.289903       0.158124      10.041640           0.000491
          117              C       0.377086      11.674196       1.151334      -0.163167      33.573815 0.40924780E+03  0.94563972E+04                                 8.984743                            6.708741       0.184517       2.031770                    0.999671      28.920152      81.838597       0.642747       0.412408      -1.069113      -0.015284       0.004800      -0.011503       0.019722      -0.008477      -0.006128      -0.017209       0.025019       0.030766      -0.028775       0.009926       0.018849             10.829210       5.662866       3.403955       0.519225      17.463937       0.654999       9.360827           0.000535
          118              C       0.832565      -0.738893       8.593938       0.091857      27.397446 0.31474010E+03  0.68363742E+04                                 7.947075                            5.941704       0.163013       2.069990                    0.999712      25.622090      71.171483       0.670396       0.420631      -1.059833      -0.037464       0.027607      -0.015960       0.049197      -0.023246      -0.021701      -0.020349      -0.018295       0.060264      -0.047811       0.014042       0.033769              9.445185      10.117513       2.129608       2.175644      12.416586       2.752011       5.801456          -0.001133
          119              C       2.206650       5.147016      14.784486      -0.110160      34.918565 0.42586629E+03  0.99711096E+04                                 9.334587                            6.925624       0.019214       1.976550                    0.999647      29.292564      84.330246       0.619384       0.422353      -1.059321       0.022671       0.004714       0.020636       0.031017      -0.016185       0.014558      -0.014607       0.006560      -0.038742      -0.022519      -0.009783       0.032302             11.121581       8.539284      -2.401902      -0.697953       6.099219       0.341207      18.726240          -0.000268
          120              C       1.637248       0.321262       9.063459      -0.160533      33.455785 0.40788267E+03  0.94156415E+04                                 8.961492                            6.695959       0.186480       2.033033                    0.999667      28.859139      81.588023       0.643680       0.412213      -1.069392      -0.006068       0.010180      -0.014751       0.018922      -0.006365      -0.001502      -0.010273       0.041304       0.022912      -0.028419       0.010627       0.017792             10.794015      10.989620       3.177671       2.577210      15.024459       3.573430       6.367966           0.000029
          121              C       5.351935       1.234716      11.665194       0.090857      27.429716 0.31509591E+03  0.68461874E+04                                 7.952501                            5.944434       0.162725       2.069383                    0.999712      25.646452      71.255147       0.670333       0.420542      -1.059865       0.038535       0.026621      -0.014949       0.049164       0.016634      -0.004644       0.035891       0.028441       0.013341      -0.047749       0.014205       0.033544              9.452582      10.829174      -2.809918       1.126320       9.859529      -4.049403       7.669043          -0.001149
          122              C      10.443124      -5.755125      11.390919      -0.110417      34.939983 0.42611453E+03  0.99786266E+04                                 9.338537                            6.927670       0.018366       1.976075                    0.999647      29.305917      84.382832       0.619273       0.422357      -1.059292      -0.002777      -0.029614       0.010161       0.031432       0.023513      -0.003137      -0.009211       0.017006      -0.036289      -0.022510      -0.009948       0.032457             11.127197       7.883196       0.837427      -2.558742      15.272539       5.459514      10.225857          -0.000261
          123              C       6.083229       0.272088      12.393494      -0.160976      33.484361 0.40824566E+03  0.94262129E+04                                 8.966529                            6.698897       0.185249       2.032426                    0.999667      28.873038      81.639523       0.643538       0.412208      -1.069385       0.011697       0.013499       0.004908       0.018524       0.017242      -0.010755       0.001937      -0.019531       0.036187      -0.028469       0.010583       0.017887             10.801068      12.582903      -4.045914       1.986478      11.281362      -4.877403       8.538940           0.000036
          124              C       5.706193      14.403775       3.830547       0.088386      27.543402 0.31643644E+03  0.68834304E+04                                 7.975270                            5.957536       0.161305       2.067760                    0.999713      25.716483      71.519577       0.669437       0.420609      -1.059698       0.012547       0.045506       0.015235       0.049602       0.003534      -0.035363      -0.006737      -0.044561       0.012198      -0.048238       0.015630       0.032608              9.486837      11.784377      -2.507071       4.215997       8.980978       0.282128       7.695156          -0.000534
          125              C       3.745055      -1.018959       4.104822      -0.109840      35.059880 0.42719993E+03  0.10012743E+05                                 9.366387                            6.940247       0.012378       1.973611                    0.999643      29.351843      84.616220       0.618065       0.422815      -1.058758      -0.025710      -0.012429      -0.011443       0.030764       0.013759       0.006532       0.005599      -0.040774      -0.035646      -0.021211      -0.010547       0.031758             11.173634      13.996392       2.996991      -6.038827       9.258091       0.583160      10.266419          -0.001317
          126              C       4.554845      14.772361       3.102247      -0.160121      33.551131 0.40869824E+03  0.94405330E+04                                 8.981483                            6.704019       0.181057       2.030646                    0.999659      28.898878      81.764870       0.643004       0.412381      -1.069130       0.007767       0.016392      -0.005554       0.018970       0.018762      -0.004571       0.009056      -0.004912       0.036551      -0.027277       0.009868       0.017409             10.829984      14.015293      -3.572335       5.286237       9.912016      -0.254879       8.562643          -0.001083
          127              C       0.761716      -5.557405      11.838746       0.096586      27.347806 0.31385082E+03  0.68136299E+04                                 7.939492                            5.934637       0.157381       2.068015                    0.999698      25.607279      71.159934       0.670432       0.420820      -1.059497      -0.013885      -0.045238      -0.016011       0.049956       0.010909      -0.010038       0.030758       0.052601      -0.042658      -0.050192       0.014153       0.036039              9.438611       5.113380      -0.946500       2.379813      10.059801      -2.266211      13.142651          -0.002062
          128              C      -3.742421      14.436875       3.646148      -0.113691      35.191799 0.42926863E+03  0.10073788E+05                                 9.387218                            6.955681       0.011474       1.972160                    0.999648      29.439988      84.934307       0.617534       0.422651      -1.058819       0.006468       0.027450      -0.014224       0.031586       0.015242       0.011054       0.012247      -0.032934      -0.042295      -0.023058      -0.011406       0.034463             11.196956      14.259294       2.608537      -6.179686       9.716794       0.404578       9.614781           0.000502
          129              C       0.377086      -4.839913      10.685863      -0.163160      33.573412 0.40924251E+03  0.94562408E+04                                 8.984675                            6.708700       0.184547       2.031783                    0.999671      28.919895      81.837621       0.642748       0.412408      -1.069114      -0.015285      -0.012358      -0.001593       0.019721      -0.001067      -0.010407       0.003470      -0.010794      -0.076692      -0.028773       0.009930       0.018842             10.829115       5.662824      -1.252263       3.207506      10.819174      -3.181142      16.005347           0.000553
          130              C       0.832565       7.812050       3.656995       0.091851      27.397583 0.31474194E+03  0.68364242E+04                                 7.947088                            5.941710       0.163029       2.069994                    0.999712      25.622217      71.171890       0.670397       0.420629      -1.059834      -0.037463      -0.027620       0.015928       0.049194      -0.007170      -0.030983      -0.001089      -0.051653      -0.039813      -0.047810       0.014044       0.033766              9.445202      10.117512       0.819391       2.932082       5.071912      -1.488375      13.146181          -0.001135
          131              C       2.206650      10.230345      11.849593      -0.110166      34.919235 0.42587473E+03  0.99713698E+04                                 9.334747                            6.925720       0.019220       1.976549                    0.999647      29.292848      84.331688       0.619375       0.422357      -1.059317       0.022673       0.015514       0.014401       0.031018       0.020705      -0.006745      -0.014268       0.005980      -0.040499      -0.022516      -0.009793       0.032309             11.121808       8.539408       0.596481      -2.429127      15.274462       5.638376       9.551553          -0.000263
          132              C       1.637248       7.688600       4.809878      -0.160527      33.455472 0.40787818E+03  0.94155049E+04                                 8.961424                            6.695915       0.186398       2.033009                    0.999668      28.858959      81.587169       0.643683       0.412212      -1.069394      -0.006065      -0.017863       0.001442       0.018919       0.001879      -0.006264       0.008768       0.008324      -0.076029      -0.028422       0.010630       0.017792             10.793934      10.989498       0.643111       4.040512       5.437334      -1.961554      15.954969           0.000014
          133              C      11.677984      -1.773079      10.732350       0.090951      27.427812 0.31507522E+03  0.68455338E+04                                 7.952045                            5.944402       0.162742       2.069414                    0.999712      25.644386      71.245231       0.670316       0.420565      -1.059865       0.038505      -0.000377       0.030502       0.049124      -0.004177       0.016858      -0.008813      -0.018115      -0.126648      -0.047722       0.014376       0.033346              9.451939      10.827414       0.429196      -2.996975       4.709615       1.076148      12.818787          -0.001154
          134              C      -2.209023       1.959312       4.816076      -0.110408      34.939130 0.42610161E+03  0.99782142E+04                                 9.338267                            6.927477       0.018544       1.976133                    0.999647      29.305118      84.379124       0.619296       0.422346      -1.059302      -0.002761       0.005996      -0.030733       0.031434      -0.008963       0.021953       0.000516       0.032381       0.009694      -0.022593      -0.009909       0.032502             11.126837       7.883031       1.797233       2.004567      16.214939      -4.914798       9.282541          -0.000264
          135              C      12.409268      -1.922496       9.534529      -0.160971      33.484023 0.40822672E+03  0.94257073E+04                                 8.966353                            6.698750       0.185069       2.032367                    0.999667      28.873856      81.642698       0.643541       0.412209      -1.069379       0.011693      -0.011039       0.009220       0.018536       0.000772       0.020341       0.002700      -0.027340       0.012798      -0.028465       0.010428       0.018037             10.800631      12.582281       0.302767      -4.495924       5.000491       1.251318      14.819122           0.000016
          136              C      -0.619856       7.373740      10.558798       0.088304      27.544914 0.31645242E+03  0.68839541E+04                                 7.975656                            5.957535       0.161242       2.067719                    0.999714      25.718276      71.528507       0.669454       0.420587      -1.059697       0.012553      -0.035983       0.031806       0.049638       0.028935       0.020776      -0.003494      -0.026330       0.066480      -0.048268       0.015455       0.032813              9.487381      11.784295      -2.397259      -4.279407       8.261802      -0.698640       8.416044          -0.000544
          137              C      -8.906996       5.901178      12.560848      -0.109836      35.060610 0.42721144E+03  0.10013117E+05                                 9.366666                            6.940453       0.012236       1.973566                    0.999643      29.352511      84.619615       0.618039       0.422828      -1.058745      -0.025708       0.016122      -0.005058       0.030763      -0.012445       0.008735      -0.019275      -0.016855       0.036104      -0.021141      -0.010574       0.031716             11.173997      13.996986       3.731472       5.615109      10.519570       0.145075       9.005436          -0.001319
          138              C      -1.771194       7.820173      11.242160      -0.160130      33.551095 0.40871266E+03  0.94408938E+04                                 8.981546                            6.704100       0.181145       2.030676                    0.999659      28.897901      81.760648       0.643009       0.412377      -1.069139       0.007767      -0.003416       0.016958       0.018962      -0.005329       0.018589       0.002385      -0.024540      -0.022213      -0.027282       0.010024       0.017259             10.830269      14.016170      -2.791823      -5.737605       8.678717      -0.456435       9.795919          -0.001083
          139              C       7.087762       1.472626       4.763391       0.096521      27.346106 0.31383159E+03  0.68130652E+04                                 7.938464                            5.933733       0.157057       2.067891                    0.999698      25.608584      71.161324       0.670609       0.420718      -1.059568      -0.013935       0.036536      -0.031168       0.050005       0.003343       0.014519      -0.013114       0.022464      -0.133338      -0.050050       0.013937       0.036113              9.437402       5.112621      -1.587832      -2.009033      10.409614       2.467817      12.789972          -0.002082
          140              C       8.909732       7.516884      10.679665      -0.113694      35.192265 0.42927390E+03  0.10073950E+05                                 9.387334                            6.955733       0.011552       1.972182                    0.999647      29.440117      84.935042       0.617530       0.422652      -1.058817       0.006473      -0.001396       0.030881       0.031583      -0.017099       0.007747      -0.022355      -0.015196       0.010882      -0.022948      -0.011433       0.034381             11.197179      14.259752       4.047584       5.349153       9.990586      -0.246448       9.341199           0.000490
          141              C       6.703148       2.112306       5.961212      -0.163161      33.574785 0.40927298E+03  0.94570353E+04                                 8.984809                            6.708785       0.184555       2.031791                    0.999672      28.919291      81.833887       0.642774       0.412388      -1.069136      -0.015303       0.007589      -0.009898       0.019742       0.009645       0.004354      -0.020595       0.019230       0.013089      -0.028840       0.010055       0.018785             10.829506       5.662950      -2.152003      -2.688338      11.955018       3.837596      14.870549           0.000520
          142              C      -5.493482      10.819849       4.936943       0.091923      27.399209 0.31475975E+03  0.68369486E+04                                 7.948095                            5.942592       0.163301       2.070101                    0.999713      25.620854      71.170218       0.670223       0.420730      -1.059763      -0.037450       0.000030      -0.031824       0.049145       0.030522       0.009376      -0.019154      -0.016214       0.066289      -0.047942       0.014250       0.033691              9.446396      10.119791      -2.950322      -0.757183       9.839728       4.240343       8.379668          -0.001116
          143              C      14.858695       2.515761       2.934893      -0.110161      34.918539 0.42586597E+03  0.99710986E+04                                 9.334554                            6.925610       0.019171       1.976537                    0.999648      29.292645      84.330420       0.619386       0.422352      -1.059322       0.022681      -0.020220       0.006238       0.031019      -0.004427       0.021334      -0.000249       0.031408       0.035787      -0.022622      -0.009768       0.032390             11.121495       8.539274       1.805564       1.731071      15.864667      -5.296960       8.960543          -0.000238
          144              C      -4.688814       9.883152       4.253581      -0.160550      33.455042 0.40786084E+03  0.94151048E+04                                 8.961490                            6.695958       0.186426       2.033007                    0.999667      28.860086      81.593192       0.643648       0.412235      -1.069367      -0.006070       0.007694      -0.016163       0.018902       0.004576       0.004830      -0.018917       0.026293      -0.022289      -0.028351       0.010496       0.017855             10.793804      10.990651      -3.820790      -1.462942      11.625929       5.534197       9.764832           0.000056
          145              C      -0.974155       0.538656       8.593938       0.090897      27.432926 0.31518219E+03  0.68483325E+04                                 7.952870                            5.945229       0.162614       2.069352                    0.999711      25.645644      71.247577       0.670311       0.420539      -1.059897       0.038523      -0.026267      -0.015599       0.049166      -0.012366      -0.012012      -0.026887       0.043852       0.059540      -0.047669       0.014239       0.033430              9.452953      10.826655       2.381278       1.870148      11.726293       2.974210       5.805911          -0.001163
          146              C       4.117117       3.796106      14.784486      -0.110447      34.940728 0.42612919E+03  0.99790113E+04                                 9.338563                            6.927726       0.018472       1.976104                    0.999647      29.305768      84.381350       0.619282       0.422349      -1.059301      -0.002763       0.023567       0.020597       0.031421      -0.014462      -0.018706       0.008938       0.016258      -0.038567      -0.022480      -0.009972       0.032453             11.127201       7.883185      -2.634620       0.554263       6.759434      -0.544396      18.738984          -0.000254
          147              C      -0.242854       1.650700       9.063459      -0.160958      33.480609 0.40818929E+03  0.94246494E+04                                 8.965674                            6.698294       0.185219       2.032415                    0.999667      28.873453      81.641354       0.643583       0.412191      -1.069389       0.011712      -0.002506      -0.014160       0.018546      -0.017915      -0.009453      -0.004419      -0.024121       0.022515      -0.028376       0.010495       0.017881             10.799676      12.580163       3.740786       2.509420      13.447844       3.625804       6.371021          -0.000005
          148              C      12.032206       5.061896       1.106396       0.088391      27.550432 0.31656472E+03  0.68868538E+04                                 7.977138                            5.959258       0.161445       2.067802                    0.999714      25.716583      71.520942       0.669260       0.420681      -1.059662       0.012588      -0.009493      -0.047018       0.049591      -0.032375       0.014723       0.010523      -0.038322       0.031103      -0.048329       0.015702       0.032627              9.489100      11.788511       4.906324       0.060599       7.774456       0.413864       8.904335          -0.000521
          149              C      -2.580959      -4.881927      14.325813      -0.109875      35.061207 0.42722411E+03  0.10013427E+05                                 9.366558                            6.940422       0.012302       1.973581                    0.999644      29.352477      84.617890       0.618062       0.422812      -1.058762      -0.025715      -0.003645       0.016470       0.030754      -0.001221      -0.015102       0.013884      -0.007268       0.064878      -0.021193      -0.010603       0.031797             11.173789      13.996602      -6.728358       0.424126       9.509455      -0.728151      10.015311          -0.001303
          150              C      10.880859       4.246877       1.151334      -0.160113      33.546486 0.40863163E+03  0.94387213E+04                                 8.980699                            6.703487       0.181063       2.030640                    0.999659      28.899196      81.767745       0.643019       0.412383      -1.069116       0.007787      -0.012963      -0.011434       0.018958      -0.013300      -0.013855      -0.011240      -0.008927       0.024634      -0.027121       0.009813       0.017307             10.828692      14.012876       6.362601       0.448222       9.119101       0.710170       9.354097          -0.001050
          151              C      -5.564297       4.085072      14.389345       0.096581      27.341054 0.31372524E+03  0.68102938E+04                                 7.937694                            5.932950       0.157154       2.067943                    0.999698      25.607358      71.159407       0.670605       0.420749      -1.059531      -0.013930       0.008694       0.047193       0.049968      -0.014185      -0.004327      -0.017392       0.075482       0.026072      -0.050106       0.014076       0.036030              9.436454       5.112052       2.533624      -0.371043      14.329791      -0.204846       8.867519          -0.002082
          152              C       2.583592       4.885652       1.169928      -0.113652      35.190533 0.42924571E+03  0.10073137E+05                                 9.387053                            6.955511       0.011600       1.972205                    0.999647      29.439354      84.932596       0.617538       0.422652      -1.058815       0.006424      -0.026056      -0.016675       0.031595       0.001953      -0.018620       0.010284       0.005896       0.074149      -0.023068      -0.011357       0.034426             11.196816      14.259131      -6.655969       0.830711       9.289773      -0.157891      10.041543           0.000483
          153              C      -5.948927       2.727900      14.344407      -0.163174      33.578363 0.40931229E+03  0.94581474E+04                                 8.985506                            6.709249       0.184404       2.031741                    0.999672      28.919776      81.835477       0.642733       0.412405      -1.069128      -0.015321       0.004766       0.011488       0.019734      -0.008503       0.006225       0.017357       0.025080       0.030619      -0.028928       0.009984       0.018944             10.830490       5.663558       3.404937      -0.519875      17.467271      -0.657833       9.360640           0.000521
          154              C       7.158654       8.207512       6.901803       0.091827      27.393782 0.31464753E+03  0.68340600E+04                                 7.946636                            5.940862       0.163118       2.070025                    0.999713      25.622601      71.178103       0.670418       0.420636      -1.059799      -0.037456       0.027621       0.015938       0.049192      -0.023224       0.021778       0.020454      -0.018329       0.060323      -0.047894       0.014004       0.033890              9.444722      10.115760       2.127167      -2.174659      12.417835      -2.751831       5.800571          -0.001135
          155              C       8.532658      14.093305       0.711255      -0.110119      34.917142 0.42584330E+03  0.99704711E+04                                 9.334418                            6.925487       0.019108       1.976524                    0.999647      29.292390      84.330274       0.619381       0.422359      -1.059313       0.022713       0.004717      -0.020605       0.031027      -0.016186      -0.014439       0.014741       0.006565      -0.038716      -0.022558      -0.009740       0.032298             11.121373       8.539217      -2.401894       0.698071       6.099131      -0.340986      18.725770          -0.000250
          156              C       7.963331       9.267659       6.432282      -0.160553      33.459336 0.40793614E+03  0.94171178E+04                                 8.962304                            6.696532       0.186532       2.033052                    0.999668      28.858604      81.585665       0.643638       0.412229      -1.069389      -0.006056       0.010167       0.014740       0.018903      -0.006388       0.001617       0.010422       0.041307       0.022891      -0.028511       0.010707       0.017804             10.795349      10.988793       3.178882      -2.577211      15.028471      -3.574737       6.368782           0.000044
          157              C      -3.074435       4.672738       2.322812       0.611949      23.791048 0.22707920E+03  0.45920095E+04                                 7.652809                            5.352547       0.027644       2.080590                    0.999334      21.539744      59.671253       0.640186       0.473124      -1.018764       0.012269       0.043788      -0.045204       0.064120      -0.043251      -0.057643       0.059369       0.031330       0.049244      -0.066498      -0.043230       0.109728              9.565429       7.788620       1.565745       2.116991      12.348397      -4.122357       8.559269          -0.001084
          158              C      -3.123778       3.427404       3.122392      -0.008535      37.042404 0.40295788E+03  0.92238564E+04                                 9.607921                            6.626540      -0.006328       2.007830                    0.999314      26.591355      73.552872       0.654799       0.408644      -1.077517       0.011055      -0.039574       0.004714       0.041359      -0.003789      -0.005607       0.004770       0.002705       0.005245      -0.005408      -0.004419       0.009827             12.385692       8.390837       1.752310       1.992693      17.661370      -7.152609      11.104870          -0.005413
          159              C      -4.397834       8.219995       2.435930       0.573047      26.073103 0.25901781E+03  0.53845818E+04                                 8.073911                            5.668936       0.094579       2.093398                    0.999452      22.066411      60.921536       0.633256       0.465270      -1.028448       0.042057      -0.029602      -0.051489       0.072775       0.016240      -0.011474      -0.075152      -0.083497       0.037804      -0.053305      -0.049336       0.102641             10.381707      11.807388      -3.216440      -1.518828      10.048735       5.077642       9.288997          -0.000767
          160              C      -5.245518       9.138801       3.289746       0.044882      34.985310 0.37759903E+03  0.85046772E+04                                 9.296605                            6.436086      -0.027073       2.007828                    0.999375      25.876020      71.014307       0.661051       0.411381      -1.075643      -0.015282       0.030459       0.007277       0.034846       0.011695       0.003338      -0.028650      -0.023300       0.010721      -0.029140      -0.007276       0.036415             12.274350      13.417107      -5.111593      -3.108017      12.509072       6.733534      10.896871          -0.004346
          161              C      -7.221721       7.605477      13.172929       0.622884      23.596899 0.22482019E+03  0.45373668E+04                                 7.618734                            5.329006       0.012405       2.075900                    0.999272      21.494551      59.589742       0.640692       0.473684      -1.017927       0.038526       0.026356       0.045652       0.065292      -0.046683      -0.080855       0.034138       0.028369       0.050463      -0.073470      -0.042305       0.115775              9.526984      10.818127       2.639863       4.572337       9.236379      -0.614840       8.526446          -0.003143
          162              C      -8.379398       7.143835      12.373349      -0.012060      37.106847 0.40279923E+03  0.92203153E+04                                 9.625238                            6.627667      -0.003652       2.009551                    0.999302      26.582809      73.555600       0.654312       0.408944      -1.077202      -0.044217      -0.003550      -0.006149       0.044783      -0.006203      -0.010744       0.003358      -0.000446       0.008197      -0.011254      -0.003082       0.014336             12.430925      15.601189       4.302083       7.451365      10.546292       0.518747      11.145295           0.005712
          163              C      -3.436204       7.540168      13.059811       0.582699      25.920643 0.25712124E+03  0.53379909E+04                                 8.048820                            5.650930       0.076759       2.087600                    0.999432      22.042022      60.912034       0.633480       0.465729      -1.027684      -0.044578       0.029251       0.050668       0.073553       0.041507       0.071889       0.034912       0.045484       0.035135      -0.058971      -0.048755       0.107726             10.353012      12.232771      -3.046407      -5.276476       9.561525      -0.257024       9.264741          -0.005849
          164              C      -2.287398       7.047212      12.205995       0.041896      35.033550 0.37742723E+03  0.85004162E+04                                 9.309797                            6.436325      -0.024676       2.009280                    0.999363      25.868845      71.008686       0.660732       0.411599      -1.075428       0.035860      -0.005111      -0.008852       0.037288       0.018205       0.031529       0.005932       0.001298       0.012397      -0.033613      -0.006141       0.039754             12.312516      15.883668      -4.284765      -7.421377      10.123885       0.698108      10.929996           0.003769
          165              C       7.044799       5.939626      10.287622       0.612822      23.819874 0.22722949E+03  0.45964675E+04                                 7.662617                            5.356188       0.022083       2.078433                    0.999325      21.554311      59.748789       0.639541       0.473454      -1.018440      -0.061856      -0.008936      -0.015478       0.064387      -0.038493      -0.066671       0.046342      -0.006374       0.113393      -0.067102      -0.042468       0.109570              9.585269      11.864833       2.490106       4.312945       9.043690      -1.036140       7.847284          -0.001193
          166              C       8.301162       6.331486      10.966336      -0.011157      37.214523 0.40459458E+03  0.92724022E+04                                 9.639226                            6.640269      -0.010726       2.005526                    0.999317      26.663949      73.841768       0.653960       0.408679      -1.077297       0.019597       0.018673       0.032341       0.042174      -0.002392      -0.004141       0.003992       0.002070       0.007148      -0.004532      -0.003095       0.007627             12.441925      17.321494       4.000987       6.929841      10.132086      -0.225079       9.872194          -0.006862
          167              C       5.906079       4.133314       7.159032       0.573834      26.073875 0.25895206E+03  0.53832716E+04                                 8.076901                            5.669905       0.090752       2.092239                    0.999447      22.063396      60.928260       0.632872       0.465547      -1.028218      -0.042070       0.029755       0.051535       0.072877       0.027633       0.047863       0.007824       0.124950      -0.106878      -0.053876      -0.049179       0.103055             10.390142       5.647717      -1.887991      -3.270063      11.249959       2.617870      14.272751          -0.000970
          168              C       6.452641       3.427430       5.936418       0.045190      35.010393 0.37772008E+03  0.85087459E+04                                 9.302953                            6.437833      -0.027091       2.007679                    0.999375      25.886317      71.066193       0.660800       0.411472      -1.075499      -0.003474      -0.017616      -0.030512       0.035403       0.011321       0.019606      -0.004447       0.037093      -0.047363      -0.027804      -0.008085       0.035889             12.291313       6.441914      -2.607993      -4.517132      12.464678       4.765537      17.967349          -0.005165
          169              C      -3.074435      -0.324706       5.208119       0.611953      23.791051 0.22707924E+03  0.45920107E+04                                 7.652809                            5.352546       0.027663       2.080595                    0.999333      21.539765      59.671329       0.640186       0.473124      -1.018764       0.012269      -0.061044       0.015318       0.064121      -0.028295      -0.066280       0.047132       0.052533       0.112844      -0.066502      -0.043229       0.109731              9.565427       7.788623       1.050513       2.414464      13.076538      -3.701966       7.831119          -0.001091
          170              C      -3.123778       0.990412       4.529405      -0.008540      37.042509 0.40295905E+03  0.92238893E+04                                 9.607935                            6.626547      -0.006297       2.007839                    0.999314      26.591405      73.553022       0.654799       0.408644      -1.077517       0.011059       0.023868      -0.031920       0.041363      -0.002963      -0.006082       0.004107       0.003852       0.008681      -0.005407      -0.004417       0.009824             12.385714       8.390851       0.849581       2.513893      18.938245      -6.415456       9.828044          -0.005418
          171              C      -4.397834      -2.000341       8.336709       0.573046      26.073159 0.25901861E+03  0.53846010E+04                                 8.073912                            5.668939       0.094636       2.093414                    0.999451      22.066442      60.921583       0.633257       0.465269      -1.028448       0.042059      -0.029792      -0.051382       0.072778      -0.018059       0.008329      -0.047470      -0.131448      -0.106043      -0.053307      -0.049336       0.102643             10.381702      11.807397       0.292845      -3.544938       5.081604       2.209924      14.256106          -0.000779
          172              C      -5.245518      -1.720306       9.559323       0.044883      34.985115 0.37759702E+03  0.85046149E+04                                 9.296553                            6.436058      -0.026958       2.007865                    0.999375      25.875939      71.013865       0.661055       0.411380      -1.075644      -0.015283      -0.008926       0.030017       0.034847      -0.002955       0.011796      -0.017047      -0.043393      -0.049560      -0.029137      -0.007275       0.036412             12.274269      13.417027      -0.135877      -5.980734       5.468530       2.668755      17.937251          -0.004360
          173              C       3.251700       8.621764      10.287622       0.611941      23.790192 0.22707108E+03  0.45917842E+04                                 7.652513                            5.352359       0.027379       2.080515                    0.999333      21.539376      59.668987       0.640216       0.473108      -1.018777       0.012266      -0.061027      -0.015321       0.064106      -0.028274       0.066342      -0.047024       0.052559       0.112857      -0.066432      -0.043295       0.109728              9.565056       7.788466       1.050467      -2.414452      13.075853       3.701799       7.830849          -0.001100
          174              C       3.202366       9.936894      10.966336      -0.008502      37.041606 0.40295017E+03  0.92236693E+04                                 9.607934                            6.626570      -0.006110       2.007903                    0.999317      26.591263      73.553447       0.654781       0.408656      -1.077505       0.011104       0.023888       0.031919       0.041386      -0.002958       0.006154      -0.004022       0.003887       0.008610      -0.005349      -0.004487       0.009836             12.385736       8.390826       0.849612      -2.513829      18.938381       6.415519       9.828001          -0.005436
          175              C       1.928259       6.946069       7.159032       0.572995      26.072828 0.25901713E+03  0.53845582E+04                                 8.073767                            5.668867       0.094701       2.093428                    0.999451      22.066769      60.922253       0.633270       0.465260      -1.028454       0.042045      -0.029787       0.051345       0.072742      -0.018049      -0.008258       0.047573      -0.131438      -0.106035      -0.053275      -0.049417       0.102693             10.381472      11.807244       0.293017       3.544524       5.081422      -2.209684      14.255751          -0.000792
          176              C       1.080559       7.226081       5.936418       0.044886      34.977461 0.37751052E+03  0.85022378E+04                                 9.295494                            6.435455      -0.026918       2.007888                    0.999375      25.875505      71.012462       0.661061       0.411397      -1.075626      -0.015274      -0.008921      -0.030006       0.034831      -0.002947      -0.011756       0.017103      -0.043372      -0.049521      -0.029113      -0.007315       0.036428             12.272748      13.414989      -0.135728       5.979505       5.467896      -2.668328      17.935360          -0.004374
          177              C       5.430306      -1.341047       2.322812       0.622846      23.597909 0.22483353E+03  0.45376713E+04                                 7.618731                            5.329027       0.012431       2.075903                    0.999270      21.494957      59.589730       0.640720       0.473659      -1.017947       0.038519       0.026362      -0.045668       0.065301      -0.046691       0.080950      -0.034007       0.028409       0.050357      -0.073591      -0.042203       0.115794              9.526919      10.817987       2.639766      -4.572350       9.236218       0.614862       8.526553          -0.003146
          178              C       4.272639      -1.802674       3.122392      -0.011998      37.104947 0.40277612E+03  0.92196181E+04                                 9.624842                            6.627449      -0.003578       2.009587                    0.999302      26.581409      73.550123       0.654330       0.408941      -1.077209      -0.044223      -0.003593       0.006139       0.044792      -0.006202       0.010855      -0.003244      -0.000436       0.008187      -0.011381      -0.002987       0.014368             12.430290      15.600197       4.301736      -7.450908      10.545796      -0.518610      11.144878           0.005712
          179              C       9.215825      -1.406354       2.435930       0.582712      25.920865 0.25713536E+03  0.53383440E+04                                 8.048756                            5.651043       0.076818       2.087609                    0.999431      22.042276      60.912574       0.633483       0.465722      -1.027690      -0.044586       0.029231      -0.050647       0.073536       0.041515      -0.071827      -0.034813       0.045528       0.035105      -0.058951      -0.048684       0.107636             10.352637      12.232227      -3.046272       5.276157       9.561283       0.257019       9.264402          -0.005845
          180              C      10.364642      -1.899294       3.289746       0.041871      35.040122 0.37752469E+03  0.85030966E+04                                 9.310587                            6.437020      -0.024744       2.009246                    0.999364      25.869693      71.011312       0.660722       0.411581      -1.075447       0.035867      -0.005122       0.008862       0.037299       0.018211      -0.031508      -0.005881       0.001312       0.012397      -0.033614      -0.006102       0.039716             12.313119      15.883774      -4.285085       7.421055      10.125389      -0.697673      10.930194           0.003772
          181              C       0.718664      -3.006843       5.208119       0.612833      23.820705 0.22723731E+03  0.45966843E+04                                 7.662904                            5.356369       0.022362       2.078511                    0.999326      21.554670      59.750984       0.639511       0.473470      -1.018427      -0.061873      -0.008939       0.015474       0.064402      -0.038502       0.066754      -0.046247      -0.006329       0.113381      -0.067174      -0.042402       0.109576              9.585629      11.865427       2.490303      -4.313104       9.043917       1.036094       7.847543          -0.001182
          182              C       1.975018      -2.614996       4.529405      -0.011197      37.215294 0.40460225E+03  0.92725853E+04                                 9.639187                            6.640224      -0.010907       2.005464                    0.999314      26.664060      73.841149       0.653981       0.408666      -1.077310       0.019593       0.018624      -0.032342       0.042151      -0.002384       0.004198      -0.003896       0.002106       0.007218      -0.004465      -0.003151       0.007616             12.441844      17.321316       4.000897      -6.929756      10.132034       0.225161       9.872182          -0.006842
          183              C      -0.420014      -4.813096       8.336709       0.573885      26.074152 0.25895304E+03  0.53833010E+04                                 8.077029                            5.669969       0.090685       2.092224                    0.999448      22.063059      60.927529       0.632859       0.465556      -1.028213      -0.042078       0.029765      -0.051572       0.072912       0.027629      -0.047789      -0.007723       0.124973      -0.106886      -0.053907      -0.049098       0.103006             10.390341       5.647992      -1.888114       3.270410      11.249988      -2.618169      14.273042          -0.000946
          184              C       0.126564      -5.518957       9.559323       0.045189      35.018029 0.37780625E+03  0.85111111E+04                                 9.303999                            6.438429      -0.027124       2.007658                    0.999376      25.886717      71.067387       0.660796       0.411455      -1.075519      -0.003477      -0.017628       0.030522       0.035418       0.011322      -0.019566       0.004505       0.037120      -0.047406      -0.027830      -0.008044       0.035873             12.292810       6.442790      -2.608551       4.517933      12.466454      -4.766551      17.969187          -0.005143
          185              C       9.577736      -4.273581      13.172929       0.611992      23.789719 0.22706252E+03  0.45916158E+04                                 7.652711                            5.352462       0.027603       2.080582                    0.999336      21.539194      59.670544       0.640167       0.473144      -1.018747       0.012261       0.043795       0.045186       0.064110      -0.043234       0.057734      -0.059240       0.031354       0.049354      -0.066382      -0.043331       0.109713              9.565361       7.788636       1.565811      -2.116941      12.348412       4.122266       8.559034          -0.001090
          186              C       9.528383      -5.518930      12.373349      -0.008599      37.044439 0.40298190E+03  0.92245864E+04                                 9.608382                            6.626796      -0.006396       2.007796                    0.999314      26.592743      73.558543       0.654775       0.408651      -1.077507       0.011093      -0.039554      -0.004726       0.041351      -0.003787       0.005677      -0.004631       0.002713       0.005253      -0.005283      -0.004515       0.009798             12.386419       8.391225       1.752442      -1.992732      17.662670       7.153145      11.105363          -0.005423
          187              C       8.254336      -0.726326      13.059811       0.573039      26.072887 0.25900294E+03  0.53842106E+04                                 8.073987                            5.668821       0.094525       2.093391                    0.999452      22.066148      60.921020       0.633252       0.465278      -1.028440       0.042075      -0.029589       0.051507       0.072793       0.016249       0.011545       0.075244      -0.083456       0.037835      -0.053328      -0.049406       0.102733             10.382117      11.807803      -3.216676       1.518956      10.049192      -5.077966       9.289354          -0.000776
          188              C       7.406641       0.192463      12.205995       0.044908      34.979020 0.37750345E+03  0.85020548E+04                                 9.295889                            6.435423      -0.027020       2.007858                    0.999375      25.875199      71.011960       0.661056       0.411400      -1.075621      -0.015271       0.030458      -0.007265       0.034838       0.011691      -0.003299       0.028688      -0.023278       0.010718      -0.029138      -0.007314       0.036451             12.273874      13.415708      -5.111869       3.108594      12.509144      -6.733773      10.896772          -0.004364
          189              C       9.577736      13.544909       2.885307       0.611997      23.789451 0.22706027E+03  0.45915567E+04                                 7.652652                            5.352436       0.027553       2.080566                    0.999336      21.539025      59.669900       0.640168       0.473144      -1.018747       0.012262       0.017238       0.060522       0.064112       0.071620      -0.008576      -0.012147      -0.050218      -0.195363      -0.066386      -0.043334       0.109719              9.565258       7.788587      -2.616215       0.297585       5.936362       0.420363      14.970824          -0.001083
          190              C       9.528383      13.475113       1.407013      -0.008601      37.044023 0.40297884E+03  0.92244898E+04                                 9.608282                            6.626756      -0.006349       2.007812                    0.999314      26.592614      73.557842       0.654779       0.408649      -1.077509       0.011095       0.015687      -0.036618       0.041353       0.006810      -0.000440      -0.000588      -0.004286      -0.015734      -0.005281      -0.004516       0.009797             12.386234       8.391158      -2.601959       0.521301       6.549843       0.737317      22.217702          -0.005412
          191              C       8.254336      11.673347       5.900778       0.573042      26.072884 0.25900333E+03  0.53842192E+04                                 8.073980                            5.668824       0.094605       2.093416                    0.999451      22.066141      60.920953       0.633252       0.465277      -1.028441       0.042077       0.059404       0.000129       0.072797       0.001875       0.019846       0.027750      -0.001186       0.284649      -0.053330      -0.049407       0.102736             10.382091      11.807776       2.923737      -2.026263      13.876869      -2.868069       5.461629          -0.000768
          192              C       7.406641      10.474530       6.269577       0.044910      34.978725 0.37750094E+03  0.85019781E+04                                 9.295812                            6.435387      -0.026978       2.007873                    0.999374      25.875111      71.011472       0.661061       0.411398      -1.075623      -0.015272      -0.021521       0.022747       0.034840      -0.008702       0.008473       0.011626       0.006275       0.099379      -0.029136      -0.007315       0.036451             12.273737      13.415568       5.247916      -2.872716      17.131194      -4.065102       6.274448          -0.004356
          193              C       5.430306       2.682137       0.000000       0.622843      23.598059 0.22483514E+03  0.45377119E+04                                 7.618759                            5.329044       0.012399       2.075894                    0.999270      21.495043      59.590015       0.640719       0.473659      -1.017947       0.038515      -0.052729      -0.000002       0.065297       0.093450       0.000040       0.000050      -0.030572      -0.126610      -0.073590      -0.042203       0.115793              9.526959      10.818041      -5.279685      -0.000018       8.171519       0.000152       9.591318          -0.003139
          194              C       4.272639       3.605408       0.000000      -0.011999      37.105138 0.40277832E+03  0.92196822E+04                                 9.624872                            6.627465      -0.003625       2.009572                    0.999302      26.581507      73.550475       0.654329       0.408940      -1.077209      -0.044225       0.007104      -0.000042       0.044792       0.012501       0.000057       0.000057      -0.006167      -0.008961      -0.011382      -0.002987       0.014369             12.430338      15.600274      -8.603590       0.000049      11.444285       0.000086      10.246456           0.005714
          195              C       9.215825       2.812755       0.000000       0.582704      25.921076 0.25713754E+03  0.53384026E+04                                 8.048808                            5.651072       0.076882       2.087626                    0.999431      22.042390      60.913045       0.633480       0.465723      -1.027690      -0.044585      -0.058479      -0.000006       0.073537      -0.082961       0.000039       0.000051      -0.014853      -0.146044      -0.058953      -0.048681       0.107634             10.352718      12.232342       6.092491      -0.000127       9.116115      -0.000032       9.709698          -0.005836
          196              C      10.364642       3.798651       0.000000       0.041865      35.040404 0.37752751E+03  0.85031784E+04                                 9.310646                            6.437048      -0.024674       2.009266                    0.999363      25.869796      71.011737       0.660720       0.411582      -1.075446       0.035876       0.010231      -0.000005       0.037306      -0.036388       0.000017       0.000028      -0.008944      -0.018295      -0.033612      -0.006098       0.039711             12.313217      15.883914       8.569450      -0.000553      11.333286      -0.000364       9.722452           0.003780
          197              C       0.718664       6.013785       0.000000       0.612832      23.820827 0.22723853E+03  0.45967159E+04                                 7.662931                            5.356385       0.022305       2.078494                    0.999326      21.554736      59.751234       0.639510       0.473470      -1.018427      -0.061867       0.017868      -0.000005       0.064396       0.077062       0.000033       0.000054      -0.086527      -0.127206      -0.067175      -0.042402       0.109577              9.585671      11.865490      -4.980441       0.000166       7.249387       0.000023       9.642135          -0.001185
          198              C       1.975018       5.230078       0.000000      -0.011196      37.215377 0.40460319E+03  0.92726111E+04                                 9.639192                            6.640225      -0.010971       2.005443                    0.999314      26.664111      73.841274       0.653982       0.408665      -1.077311       0.019589      -0.037319      -0.000043       0.042148       0.004830       0.000035       0.000071      -0.004761      -0.013398      -0.004466      -0.003151       0.007618             12.441861      17.321358      -8.001816       0.000085       9.742168       0.000062      10.262057          -0.006846
          199              C      -0.420014       9.626350       0.000000       0.573885      26.074305 0.25895431E+03  0.53833371E+04                                 8.077075                            5.669991       0.090707       2.092230                    0.999448      22.063126      60.927876       0.632856       0.465557      -1.028211      -0.042077      -0.059542      -0.000008       0.072909      -0.055203       0.000034       0.000053       0.111499      -0.147286      -0.053909      -0.049095       0.103004             10.390420       5.648032       3.776361       0.000018      15.784834      -0.000112       9.738394          -0.000945
          200              C       0.126564      11.038095       0.000000       0.045185      35.018448 0.37781051E+03  0.85112358E+04                                 9.304086                            6.438473      -0.027158       2.007645                    0.999375      25.886880      71.068090       0.660792       0.411456      -1.075517      -0.003483       0.035252      -0.000006       0.035423      -0.022597       0.000021       0.000026       0.044883      -0.024129      -0.027826      -0.008043       0.035869             12.292961       6.442861       5.217010      -0.000149      20.721772      -0.000617       9.714251          -0.005149
          201              C       3.251700       4.598580      12.610434       0.611943      23.789864 0.22706826E+03  0.45917102E+04                                 7.652438                            5.352324       0.027309       2.080494                    0.999334      21.539168      59.668184       0.640219       0.473107      -1.018778       0.012264       0.017244      -0.060513       0.064106       0.071595       0.008683       0.012300      -0.050199      -0.195404      -0.066431      -0.043300       0.109730              9.564934       7.788402      -2.616197      -0.297458       5.936195      -0.420165      14.970205          -0.001099
          202              C       3.202366       4.528812      14.088728      -0.008499      37.040984 0.40294477E+03  0.92235048E+04                                 9.607800                            6.626511      -0.006101       2.007907                    0.999317      26.591040      73.552408       0.654787       0.408654      -1.077507       0.011101       0.015697       0.036646       0.041383       0.006811       0.000517       0.000696      -0.004286      -0.015905      -0.005351      -0.004489       0.009841             12.385503       8.390734      -2.601831      -0.521089       6.549506      -0.736990      22.216269          -0.005433
          203              C       1.928259       2.726960       9.594963       0.573000      26.072795 0.25901673E+03  0.53845478E+04                                 8.073762                            5.668864       0.094723       2.093437                    0.999450      22.066744      60.922175       0.633270       0.465260      -1.028454       0.042045       0.059361      -0.000123       0.072743       0.001875      -0.019760      -0.027627      -0.001186       0.284718      -0.053274      -0.049418       0.102692             10.381462      11.807229       2.923143       2.025990      13.875858       2.867673       5.461300          -0.000795
          204              C       1.080559       1.528136       9.226164       0.044885      34.977502 0.37751127E+03  0.85022588E+04                                 9.295492                            6.435456      -0.026997       2.007863                    0.999375      25.875547      71.012591       0.661061       0.411396      -1.075626      -0.015273      -0.021526      -0.022731       0.034833      -0.008707      -0.008431      -0.011559       0.006276       0.099423      -0.029113      -0.007316       0.036429             12.272736      13.414981       5.246263       2.872151      17.129388       4.064291       6.273837          -0.004379
          205              N      12.620524       5.394692       0.000000      -0.156561      34.930424 0.44732200E+03  0.10414314E+05                                 8.974487                            6.877369      -0.059537       2.023147                    0.998622      26.564258      71.916164       0.663499       0.396511      -1.095668      -0.111762      -0.085800      -0.000028       0.140898      -0.065353       0.000049       0.000029      -0.066054       0.130872      -0.095036       0.043624       0.051412             10.597537      12.652313       4.158640      -0.000186       7.561065      -0.000162      11.579233          -0.000363
          206              N       0.879376      13.696971       0.000000      -0.181241      35.680102 0.45860183E+03  0.10747037E+05                                 9.109882                            6.971960      -0.068487       2.016381                    0.998482      26.892805      73.120498       0.657579       0.397471      -1.094657      -0.046163      -0.145185      -0.000027       0.152347      -0.032424       0.000012       0.000059       0.151301       0.136361      -0.105033       0.045454       0.059579             10.770538       5.594215       1.667277      -0.000090      14.974941      -0.000218      11.742458           0.009899
          207              N       5.902300       8.347079       7.190024      -0.155552      34.841134 0.44625271E+03  0.10381882E+05                                 8.957066                            6.868048      -0.056902       2.024610                    0.998625      26.522879      71.748216       0.664192       0.396385      -1.095895       0.077663       0.109710      -0.041644       0.140720      -0.055079       0.031131       0.043879       0.038952       0.088212      -0.096172       0.043718       0.052454             10.569168      12.081780       0.735572      -2.173497      12.607141      -3.076973       7.018583           0.000635
          208              N      -0.423794      -0.599332       8.305717      -0.155623      34.839510 0.44623967E+03  0.10381385E+05                                 8.956246                            6.867578      -0.057181       2.024512                    0.998622      26.523442      71.746416       0.664276       0.396342      -1.095937       0.077664       0.109711       0.041643       0.140721      -0.055100      -0.031066      -0.043785       0.038967       0.088250      -0.096112       0.043734       0.052378             10.568396      12.079767       0.737933       2.173754      12.606781       3.077335       7.018640           0.000657
          209              N      -0.031534       6.249178      10.823775      -0.156489      34.929437 0.44730725E+03  0.10413884E+05                                 8.974494                            6.877317      -0.059367       2.023213                    0.998623      26.563371      71.913446       0.663492       0.396518      -1.095663      -0.111785       0.042907       0.074317       0.140925       0.032706       0.056646      -0.013924      -0.090293       0.058134      -0.095050       0.043496       0.051554             10.597261      12.649980      -2.078720      -3.600410      10.576339      -1.741498       8.565466          -0.000397
          210              N       7.205422       2.097970       3.633751      -0.181226      35.676734 0.45856129E+03  0.10745720E+05                                 9.108944                            6.971338      -0.068673       2.016331                    0.998479      26.892071      73.114390       0.657661       0.397435      -1.094695      -0.046161       0.072603       0.125750       0.152365       0.016243       0.028131      -0.062193       0.043519      -0.187146      -0.104971       0.045339       0.059632             10.769335       5.593680      -0.833452      -1.443573      12.549254       1.399359      14.165072           0.009899
          211              N      -6.749840      10.999669       4.671966      -0.155632      34.842466 0.44627335E+03  0.10382488E+05                                 8.957133                            6.868159      -0.057054       2.024549                    0.998624      26.523945      71.751672       0.664194       0.396379      -1.095898       0.077627      -0.090909      -0.074194       0.140695       0.054526       0.032222      -0.049369       0.029274       0.059043      -0.096163       0.043839       0.052323             10.569534      12.081236      -2.251919       0.447721      11.081987       3.958879       8.545379           0.000657
          212              N      -6.749840      -1.453681      11.861990      -0.155630      34.842459 0.44627337E+03  0.10382487E+05                                 8.957129                            6.868158      -0.057076       2.024541                    0.998623      26.523930      71.751591       0.664194       0.396379      -1.095899       0.077629      -0.018803      -0.115826       0.140696       0.000649       0.063332      -0.005566      -0.046592      -0.168567      -0.096160       0.043843       0.052317             10.569525      12.081231       1.513688      -1.726359       5.751063       0.881132      13.876281           0.000645
          213              N      12.620524      -2.697302       4.671966      -0.156562      34.930391 0.44732195E+03  0.10414313E+05                                 8.974485                            6.877372      -0.059525       2.023152                    0.998623      26.564247      71.916142       0.663498       0.396512      -1.095668      -0.111759       0.042875      -0.074319       0.140896       0.032722      -0.056579       0.014042      -0.090330       0.058028      -0.095039       0.043616       0.051423             10.597529      12.652321      -2.079437       3.601423      10.574837       1.739807       8.565429          -0.000374
          214              N       0.879376      -6.848374      11.861990      -0.181205      35.678739 0.45858162E+03  0.10746442E+05                                 9.109673                            6.971821      -0.068493       2.016388                    0.998482      26.892121      73.118160       0.657584       0.397472      -1.094656      -0.046154       0.072558      -0.125730       0.152325       0.016221      -0.028070       0.062300       0.043479      -0.187092      -0.105021       0.045445       0.059576             10.770257       5.594086      -0.833661       1.443804      12.550443      -1.399669      14.166241           0.009872
          215              N      -0.423794       7.492662       3.633751      -0.155622      34.839655 0.44624169E+03  0.10381448E+05                                 8.956281                            6.867602      -0.057215       2.024500                    0.998621      26.523510      71.746740       0.664274       0.396343      -1.095936       0.077665      -0.018792       0.115835       0.140722       0.000651      -0.063251       0.005651      -0.046649      -0.168614      -0.096109       0.043739       0.052370             10.568437      12.079816       1.513587       1.725915       5.750630      -0.881002      13.874866           0.000660
          216              N       5.902300       2.053306      10.823775      -0.155553      34.841329 0.44625528E+03  0.10381961E+05                                 8.957110                            6.868074      -0.056895       2.024611                    0.998625      26.522971      71.748643       0.664190       0.396386      -1.095894       0.077663      -0.090921       0.074191       0.140721       0.054501      -0.032135       0.049470       0.029268       0.059149      -0.096173       0.043720       0.052453             10.569233      12.081841      -2.250122      -0.449685      11.080467      -3.958471       8.545389           0.000644
          217              O      13.964199       7.576739       1.520132      -0.501912      38.111544 0.53394785E+03  0.12787142E+05                                 9.014809                            7.135359       0.372220       2.170734                    0.998522      27.175644      70.814325       0.715266       0.357573      -1.142503       0.052505       0.017073      -0.002923       0.055289       0.029509       0.007180      -0.003151      -0.056582       0.071657      -0.053616       0.024677       0.028939             10.830307       7.594931       0.447299       0.805768      12.170328       6.661245      12.725663          -0.001542
          218              O      15.043415       4.819451       1.445753      -0.513138      39.313382 0.54381712E+03  0.13104307E+05                                 9.220875                            7.232032       0.263650       2.134886                    0.998416      27.275146      71.669077       0.704767       0.360661      -1.138218       0.049499       0.010981       0.001680       0.050731      -0.036277      -0.001921       0.012424       0.029194       0.068913      -0.051741       0.017208       0.034533             10.944203      10.392428      -1.976533       5.356000       9.299886      -4.227351      13.140295          -0.002182
          219              O      -3.837273       6.744839      13.975609      -0.537512      39.405240 0.55526009E+03  0.13431188E+05                                 9.220439                            7.279955       0.275154       2.132576                    0.997927      27.651738      72.467312       0.707450       0.357925      -1.141974       0.008593       0.047683      -0.003925       0.048610       0.046441       0.018168      -0.009256       0.008700       0.079558      -0.063950       0.024787       0.039164             11.104233      11.688279       1.824522      -6.203709       8.570545      -3.051223      13.053876           0.026429
          220              O      -6.796606       6.843251      14.049988      -0.553859      40.760875 0.56740108E+03  0.13821089E+05                                 9.445750                            7.388745       0.227105       2.115507                    0.998132      27.808831      73.512207       0.696902       0.360813      -1.137884      -0.019110       0.042785      -0.008922       0.047700      -0.047481      -0.027368      -0.002075       0.020792       0.081942      -0.066199       0.013385       0.052814             11.239084      10.965915      -1.924709       5.965520       9.245187      -3.738387      13.506150           0.031701
          221              O       5.666958       5.381339       7.027319      -0.501929      38.120589 0.53407669E+03  0.12791044E+05                                 9.016458                            7.136237       0.373107       2.171005                    0.998525      27.176562      70.819793       0.715217       0.357574      -1.142498      -0.027970      -0.034965       0.032668       0.055426       0.000037       0.015959       0.009526      -0.002998      -0.145951      -0.053150       0.024537       0.028612             10.834296       6.609076      -2.754883      -1.446924      17.185018       3.491158       8.708795          -0.001812
          222              O       6.546303       6.753743       9.500439      -0.513445      39.380256 0.54467668E+03  0.13130801E+05                                 9.233404                            7.238761       0.262019       2.134212                    0.998405      27.288784      71.731372       0.704259       0.360762      -1.138086      -0.019659      -0.031636       0.034809       0.050980      -0.036951      -0.007685       0.004127       0.008244       0.081462      -0.050812       0.016741       0.034071             10.965586      11.738264      -2.401221       5.671612       9.244253      -3.814409      11.914242          -0.002650
          223              O      -3.141475      -1.809781       8.468422      -0.502253      38.109291 0.53394964E+03  0.12787037E+05                                 9.013700                            7.134798       0.374165       2.171259                    0.998532      27.178254      70.817844       0.715389       0.357515      -1.142563      -0.023356      -0.038437      -0.032958       0.055760       0.001032      -0.003414      -0.018318       0.002407      -0.146680      -0.053398       0.024677       0.028722             10.827980      17.733914       1.179800      -3.762132       6.050767       0.201601       8.699259          -0.001571
          224              O      -2.140703      -0.523309       5.995302      -0.513587      39.338435 0.54421931E+03  0.13116512E+05                                 9.224839                            7.234770       0.264997       2.135146                    0.998422      27.283596      71.699735       0.704620       0.360667      -1.138205      -0.023043      -0.030051      -0.034695       0.051360      -0.031690      -0.006400       0.006231       0.041397       0.082801      -0.051726       0.017084       0.034642             10.950178      11.028658      -2.643042       5.481233       9.927706      -4.057631      11.894169          -0.002219
          225              O       1.312105       6.474603       8.174003      -0.501874      38.113174 0.53397982E+03  0.12788172E+05                                 9.015317                            7.135775       0.372060       2.170688                    0.998521      27.175686      70.816492       0.715210       0.357593      -1.142480       0.052536      -0.011053      -0.013349       0.055321      -0.008547      -0.029088      -0.001563      -0.064978       0.046457      -0.053567       0.024572       0.028995             10.830955       7.595569       0.474141      -0.790556       6.818190      -3.571041      18.079105          -0.001566
          226              O       2.391354       7.788855      10.599087      -0.513133      39.314648 0.54384620E+03  0.13105225E+05                                 9.221229                            7.232351       0.263690       2.134897                    0.998418      27.275373      71.671009       0.704731       0.360673      -1.138205       0.049509      -0.004030      -0.010355       0.050740       0.016483       0.032486      -0.027314       0.003171      -0.009216      -0.051730       0.017166       0.034564             10.944634      10.393116       5.626967      -0.966179      15.841672       0.451033       6.599113          -0.002199
          227              O       8.814758      -0.215584       2.666817      -0.537499      39.404555 0.55525623E+03  0.13431045E+05                                 9.220268                            7.279877       0.275436       2.132662                    0.997930      27.651576      72.466301       0.707463       0.357920      -1.141981       0.008607      -0.027225      -0.039334       0.048605      -0.007493      -0.049209      -0.014334      -0.032403      -0.043787      -0.063822       0.024809       0.039013             11.103932      11.688000      -6.284596       1.521895      14.575015      -0.415876       7.048782           0.026433
          228              O       5.855423      -0.200376       2.544401      -0.553842      40.760388 0.56739602E+03  0.13820909E+05                                 9.445653                            7.388699       0.227016       2.115484                    0.998130      27.808303      73.510196       0.696907       0.360812      -1.137887      -0.019108      -0.029113      -0.032590       0.047695       0.000044       0.054918      -0.021049      -0.019519      -0.039051      -0.066266       0.013435       0.052831             11.238903      10.965923       6.128517      -1.316030      15.677981       0.023941       7.072804           0.031704
          229              O      -6.985147      12.341658       7.321738      -0.501949      38.118297 0.53403464E+03  0.12789709E+05                                 9.015844                            7.135756       0.373273       2.171058                    0.998525      27.176286      70.816802       0.715275       0.357554      -1.142520      -0.027974       0.045739       0.013926       0.055394       0.013813      -0.007915       0.027578       0.061103       0.046399      -0.053203       0.024653       0.028551             10.833487       6.608808       0.124540       3.109433       7.803753       1.924403      18.087900          -0.001798
          230              O      -6.105834      13.797218       4.896654      -0.513452      39.379033 0.54464845E+03  0.13129906E+05                                 9.233047                            7.238441       0.261950       2.134192                    0.998403      27.288603      71.729511       0.704297       0.360749      -1.138101      -0.019653       0.045951       0.009988       0.050965       0.011818       0.035941      -0.021333      -0.021811      -0.008725      -0.050825       0.016787       0.034038             10.965147      11.737907       6.112231      -0.756045      14.549261       0.751250       6.608273          -0.002610
          231              O       9.510691      -0.707541      12.828924      -0.502265      38.109832 0.53395033E+03  0.12787080E+05                                 9.013852                            7.134853       0.373923       2.171187                    0.998530      27.178321      70.818507       0.715377       0.357520      -1.142557      -0.023364      -0.009336       0.049762       0.055761      -0.003461       0.000911       0.040521       0.040638      -0.031988      -0.053528       0.024781       0.028747             10.828268      17.734512      -3.848145       0.859062       7.862699      -1.247535       6.887593          -0.001582
          232              O      10.511465      -3.492561      12.951340      -0.513612      39.338921 0.54422434E+03  0.13116686E+05                                 9.224941                            7.234819       0.265083       2.135167                    0.998424      27.284094      71.701598       0.704614       0.360669      -1.138202      -0.023046      -0.015029       0.043375       0.051365       0.010300       0.030744      -0.029852       0.000235      -0.040725      -0.051688       0.017075       0.034614             10.950371      11.028983       6.068669      -0.451818      14.916706       1.177146       6.905424          -0.002215
          233              O       7.638181      12.788070       5.801605      -0.501910      38.113754 0.53397626E+03  0.12788055E+05                                 9.015382                            7.135711       0.372215       2.170736                    0.998522      27.175836      70.816615       0.715220       0.357589      -1.142484       0.052507      -0.006027       0.016243       0.055292      -0.020917       0.022024       0.004913      -0.059419       0.063239      -0.053641       0.024679       0.028962             10.831221       7.595583      -0.921639      -0.015388      18.357134      -3.090701       6.540945          -0.001549
          234              O       8.717397      14.231105       3.450902      -0.513165      39.317739 0.54389025E+03  0.13106623E+05                                 9.221913                            7.232801       0.263750       2.134914                    0.998417      27.276041      71.674960       0.704683       0.360689      -1.138186       0.049500      -0.006938       0.008657       0.050728       0.019898      -0.030403       0.015113      -0.018256      -0.073380      -0.051710       0.017177       0.034533             10.945531      10.393847      -3.650561      -4.390269       8.519928       3.777020      13.922817          -0.002171
          235              O       2.488745      -6.528963      14.349056      -0.537503      39.402314 0.55522027E+03  0.13429910E+05                                 9.219728                            7.279505       0.275279       2.132613                    0.997927      27.651395      72.464260       0.707504       0.357907      -1.141996       0.008585      -0.020463       0.043243       0.048604      -0.038853       0.031166       0.023795      -0.016250       0.004627      -0.063931       0.024932       0.038999             11.103131      11.687070       4.459901       4.681243       9.289877       3.466731      12.332445           0.026427
          236              O      -0.470589      -6.642582      14.397093      -0.553831      40.756390 0.56732646E+03  0.13818702E+05                                 9.444709                            7.387988       0.227003       2.115479                    0.998130      27.807876      73.506164       0.696982       0.360787      -1.137915      -0.019098      -0.013674       0.041516       0.047700       0.047533      -0.027387       0.023353      -0.015772      -0.027830      -0.066272       0.013451       0.052821             11.237727      10.964344      -4.203324      -4.648844       9.202427       3.714083      13.546409           0.031696
          237              O      -0.659134       9.116414       1.146685      -0.501933      38.120401 0.53406829E+03  0.12790765E+05                                 9.016367                            7.136114       0.373356       2.171082                    0.998527      27.176427      70.818739       0.715234       0.357567      -1.142505      -0.027972      -0.010793      -0.046584       0.055399      -0.013773      -0.007907      -0.036955       0.044676      -0.002845      -0.053085       0.024530       0.028555             10.834269       6.609173       2.630753      -1.662510      13.851479      -5.415827      12.042156          -0.001787
          238              O       0.220179       6.288450       1.098648      -0.513442      39.382728 0.54471278E+03  0.13131935E+05                                 9.233959                            7.239135       0.261957       2.134197                    0.998403      27.288911      71.733244       0.704219       0.360775      -1.138072      -0.019654      -0.014326      -0.044778       0.050956       0.025223      -0.028111       0.017422      -0.028840      -0.029824      -0.050822       0.016760       0.034062             10.966273      11.739178      -3.711490      -4.915593       7.943942       3.063419      13.215697          -0.002630
          239              O       3.184616       2.517615       9.694136      -0.502232      38.108868 0.53394756E+03  0.12787000E+05                                 9.013700                            7.134853       0.373843       2.171165                    0.998529      27.178107      70.817962       0.715374       0.357522      -1.142555      -0.023373       0.047797      -0.016799       0.055795       0.002513       0.002631      -0.022024       0.072474       0.063525      -0.053460       0.024684       0.028776             10.827891      17.733878       2.667720       2.902864       8.211515       1.045882       6.538281          -0.001581
          240              O       4.185421       4.016162      12.044839      -0.513565      39.334653 0.54416347E+03  0.13114772E+05                                 9.224053                            7.234244       0.264987       2.135144                    0.998424      27.283053      71.696201       0.704671       0.360652      -1.138223      -0.023063       0.045086      -0.008685       0.051382       0.021471      -0.024197       0.023850      -0.010472      -0.072746      -0.051721       0.017062       0.034659             10.949180      11.027682      -3.425249      -5.029078       7.888108       2.880199      13.931749          -0.002233
          241              O       7.638181      -1.369565      13.975609      -0.501913      38.114055 0.53398090E+03  0.12788198E+05                                 9.015444                            7.135752       0.372169       2.170719                    0.998522      27.175891      70.816918       0.715216       0.357590      -1.142483       0.052509       0.017077       0.002899       0.055292       0.029527      -0.007103       0.003286      -0.056602       0.071683      -0.053636       0.024671       0.028965             10.831312       7.595635       0.447474      -0.805851      12.171603      -6.661978      12.726698          -0.001545
          242              O       8.717397      -4.126851      14.049988      -0.513161      39.317832 0.54389051E+03  0.13106637E+05                                 9.221949                            7.232816       0.263754       2.134916                    0.998417      27.276004      71.674980       0.704680       0.360690      -1.138185       0.049498       0.010974      -0.001681       0.050728      -0.036272       0.002029      -0.012277       0.029190       0.068961      -0.051699       0.017176       0.034523             10.945597      10.393888      -1.976884      -5.356628       9.301257       4.228127      13.141645          -0.002177
          243              O       2.488745      15.691143       1.520132      -0.537509      39.402407 0.55522205E+03  0.13429958E+05                                 9.219725                            7.279505       0.275229       2.132597                    0.997926      27.651473      72.464391       0.707505       0.357905      -1.141997       0.008588       0.047677       0.003901       0.048601       0.046421      -0.018064       0.009380       0.008712       0.079530      -0.063935       0.024934       0.039002             11.103124      11.687059       1.824190       6.202979       8.569594       3.050885      13.052719           0.026417
          244              O      -0.470589      15.789553       1.445753      -0.553838      40.756735 0.56733196E+03  0.13818870E+05                                 9.444764                            7.388026       0.226977       2.115469                    0.998130      27.807986      73.506555       0.696979       0.360787      -1.137914      -0.019104       0.042788       0.008922       0.047701      -0.047486       0.027474       0.002233       0.020793       0.081894      -0.066273       0.013448       0.052825             11.237797      10.964407      -1.924426      -5.964629       9.244061       3.738113      13.504923           0.031707
          245              O      -0.659134      -3.565069       8.468422      -0.501949      38.120733 0.53407409E+03  0.12790937E+05                                 9.016404                            7.136143       0.373423       2.171100                    0.998527      27.176626      70.819316       0.715234       0.357567      -1.142506      -0.027973      -0.034943      -0.032637       0.055396       0.000039      -0.015881      -0.009418      -0.003013      -0.145943      -0.053092       0.024534       0.028558             10.834310       6.609196      -2.755149       1.447073      17.184731      -3.491465       8.709004          -0.001794
          246              O       0.220179      -2.192711       5.995302      -0.513455      39.383011 0.54471737E+03  0.13132075E+05                                 9.234005                            7.239167       0.261986       2.134205                    0.998403      27.289017      71.733620       0.704217       0.360776      -1.138072      -0.019655      -0.031616      -0.034799       0.050960      -0.036957       0.007789      -0.003990       0.008246       0.081435      -0.050823       0.016761       0.034062             10.966330      11.739244      -2.401354      -5.672053       9.244881       3.814494      11.914865          -0.002644
          247              O       3.184616       7.136627       7.027319      -0.502232      38.109106 0.53395152E+03  0.12787121E+05                                 9.013744                            7.134884       0.373843       2.171162                    0.998529      27.178191      70.818296       0.715372       0.357522      -1.142555      -0.023376      -0.038441       0.032990       0.055790       0.001025       0.003490       0.018430       0.002397      -0.146699      -0.053460       0.024682       0.028779             10.827948      17.733970       1.180125       3.761771       6.050850      -0.201563       8.699024          -0.001590
          248              O       4.185421       8.423146       9.500439      -0.513573      39.335176 0.54417052E+03  0.13114986E+05                                 9.224134                            7.234289       0.265027       2.135153                    0.998424      27.283245      71.696860       0.704669       0.360652      -1.138223      -0.023059      -0.030061       0.034705       0.051379      -0.031685       0.006494      -0.006089       0.041392       0.082828      -0.051716       0.017063       0.034653             10.949303      11.027780      -2.642801      -5.480931       9.926734       4.057189      11.893396          -0.002237
          249              O      13.964199      -2.471827       7.321738      -0.501903      38.111200 0.53394279E+03  0.12786987E+05                                 9.014743                            7.135318       0.372258       2.170748                    0.998522      27.175562      70.813959       0.715269       0.357572      -1.142504       0.052502      -0.011068       0.013327       0.055286      -0.008539       0.029148       0.001689      -0.064976       0.046495      -0.053621       0.024683       0.028938             10.830209       7.594878       0.474176       0.790259       6.818038       3.571151      18.077711          -0.001546
          250              O      15.043415      -1.157621       4.896654      -0.513144      39.313654 0.54382163E+03  0.13104441E+05                                 9.220901                            7.232051       0.263654       2.134886                    0.998415      27.275293      71.669481       0.704768       0.360660      -1.138219       0.049500      -0.004032       0.010348       0.050730       0.016479      -0.032378       0.027456       0.003163      -0.009190      -0.051747       0.017214       0.034532             10.944233      10.392457       5.626725       0.966226      15.841222      -0.450818       6.599019          -0.002164
          251              O      -3.837273       8.730934      12.828924      -0.537497      39.404600 0.55524947E+03  0.13430868E+05                                 9.220349                            7.279891       0.275195       2.132592                    0.997928      27.651482      72.466495       0.707453       0.357926      -1.141974       0.008592      -0.027234       0.039339       0.048611      -0.007486       0.049297       0.014481      -0.032417      -0.043793      -0.063947       0.024790       0.039157             11.104111      11.688133      -6.284756      -1.521694      14.575337       0.415656       7.048863           0.026421
          252              O      -6.796606       8.746144      12.951340      -0.553855      40.760605 0.56739699E+03  0.13820965E+05                                 9.445710                            7.388718       0.227157       2.115524                    0.998132      27.808735      73.511882       0.696903       0.360813      -1.137884      -0.019110      -0.029113       0.032603       0.047705       0.000038      -0.054797       0.021207      -0.019529      -0.039046      -0.066194       0.013387       0.052808             11.239033      10.965867       6.128627       1.315854      15.678370      -0.024215       7.072863           0.031688
          253              O       5.666958       3.395244       8.174003      -0.501918      38.120057 0.53406802E+03  0.12790783E+05                                 9.016376                            7.136179       0.373085       2.171003                    0.998524      27.176351      70.819069       0.715220       0.357574      -1.142498      -0.027973       0.045775      -0.013946       0.055429       0.013808       0.008014      -0.027480       0.061118       0.046361      -0.053152       0.024538       0.028613             10.834187       6.609012       0.124343      -3.109215       7.804324      -1.924641      18.089224          -0.001807
          254              O       6.546303       4.850850      10.599087      -0.513439      39.380032 0.54467307E+03  0.13130694E+05                                 9.233377                            7.238743       0.261988       2.134204                    0.998405      27.288680      71.731067       0.704259       0.360763      -1.138086      -0.019658       0.045959      -0.009998       0.050977       0.011820      -0.035844       0.021485      -0.021824      -0.008754      -0.050814       0.016744       0.034070             10.965551      11.738213       6.112351       0.756228      14.550072      -0.751141       6.608368          -0.002659
          255              O      -3.141475       8.238785       2.666817      -0.502252      38.109260 0.53394917E+03  0.12787023E+05                                 9.013698                            7.134797       0.374111       2.171243                    0.998532      27.178214      70.817731       0.715389       0.357515      -1.142563      -0.023356      -0.009323      -0.049769       0.055762      -0.003473      -0.000813      -0.040393       0.040637      -0.031986      -0.053396       0.024675       0.028721             10.827981      17.733911      -3.848007      -0.859293       7.862568       1.247626       6.887463          -0.001547
          256              O      -2.140703       5.453763       2.544401      -0.513571      39.337999 0.54421242E+03  0.13116303E+05                                 9.224775                            7.234726       0.264976       2.135143                    0.998422      27.283408      71.699108       0.704622       0.360668      -1.138205      -0.023048      -0.015021      -0.043377       0.051365       0.010303      -0.030643       0.030000       0.000214      -0.040737      -0.051722       0.017085       0.034638             10.950096      11.028570       6.068357       0.451616      14.916430      -1.177372       6.905288          -0.002186
          257              O       1.312105       3.841685       9.694136      -0.501885      38.113452 0.53398421E+03  0.12788302E+05                                 9.015352                            7.135798       0.372082       2.170693                    0.998521      27.175813      70.816869       0.715210       0.357592      -1.142481       0.052539      -0.006032      -0.016247       0.055324      -0.020918      -0.021946      -0.004790      -0.059390       0.063204      -0.053566       0.024573       0.028992             10.831005       7.595597      -0.921713       0.015349      18.356650       3.090504       6.540769          -0.001563
          258              O       2.391354       5.284765      12.044839      -0.513131      39.314302 0.54384169E+03  0.13105086E+05                                 9.221166                            7.232317       0.263682       2.134896                    0.998417      27.275275      71.670610       0.704734       0.360673      -1.138205       0.049515      -0.006953      -0.008669       0.050746       0.019899       0.030518      -0.014966      -0.018223      -0.073381      -0.051733       0.017162       0.034571             10.944536      10.393050      -3.650153       4.389986       8.519030      -3.776530      13.921529          -0.002189
          259              O       8.814758       2.417334       1.146685      -0.537504      39.404965 0.55526292E+03  0.13431250E+05                                 9.220336                            7.279924       0.275445       2.132662                    0.997930      27.651711      72.466816       0.707460       0.357920      -1.141980       0.008605      -0.020446      -0.043250       0.048608      -0.038873      -0.031091      -0.023660      -0.016239       0.004683      -0.063821       0.024804       0.039016             11.104028      11.688123       4.460312      -4.681767       9.290513      -3.466892      12.333448           0.026444
          260              O       5.855423       2.303714       1.098648      -0.553844      40.760446 0.56739701E+03  0.13820938E+05                                 9.445655                            7.388701       0.226992       2.115475                    0.998130      27.808353      73.510331       0.696908       0.360811      -1.137888      -0.019103      -0.013662      -0.041506       0.047689       0.047542       0.027499      -0.023205      -0.015782      -0.027840      -0.066270       0.013437       0.052833             11.238905      10.965937      -4.203932       4.649481       9.203294      -3.714133      13.547483           0.031711
          261              O      -6.985147       0.170118      14.349056      -0.501958      38.118984 0.53404522E+03  0.12790032E+05                                 9.015968                            7.135837       0.373235       2.171042                    0.998525      27.176484      70.817611       0.715269       0.357555      -1.142519      -0.027971      -0.010808       0.046571       0.055390      -0.013764       0.008005       0.037064       0.044665      -0.002882      -0.053203       0.024649       0.028553             10.833663       6.608906       2.630667       1.662583      13.850660       5.415459      12.041422          -0.001805
          262              O      -6.105834      -2.657846      14.397093      -0.513451      39.379196 0.54465088E+03  0.13129981E+05                                 9.233075                            7.238460       0.261947       2.134190                    0.998403      27.288653      71.729714       0.704295       0.360749      -1.138100      -0.019655      -0.014327       0.044786       0.050964       0.025219       0.028205      -0.017276      -0.028844      -0.029802      -0.050827       0.016783       0.034044             10.965188      11.737968      -3.710845       4.915388       7.942893      -3.062883      13.214702          -0.002619
          263              O       9.510691      11.463999       5.801605      -0.502263      38.109446 0.53394461E+03  0.12786904E+05                                 9.013776                            7.134804       0.373974       2.171205                    0.998530      27.178240      70.818111       0.715381       0.357519      -1.142558      -0.023361       0.047767       0.016795       0.055763       0.002523      -0.002541       0.022139       0.072487       0.063547      -0.053531       0.024785       0.028746             10.828159      17.734325       2.667953      -2.903053       8.211663      -1.045996       6.538489          -0.001564
          264              O      10.511465      12.962503       3.450902      -0.513601      39.338236 0.54421431E+03  0.13116380E+05                                 9.224829                            7.234750       0.265047       2.135159                    0.998423      27.283862      71.700750       0.704618       0.360669      -1.138203      -0.023047       0.045079       0.008671       0.051365       0.021479       0.024296      -0.023691      -0.010444      -0.072736      -0.051692       0.017074       0.034619             10.950207      11.028856      -3.425534       5.029646       7.888670      -2.880303      13.933095          -0.002188
          265              O      -2.550642       7.214394       0.000000      -0.675111      50.294585 0.10101453E+04  0.28242834E+05                                10.818308                            9.772087       0.386461       2.082835                    0.999077      33.023375      91.611068       0.617959       0.354505      -1.150176      -0.010705       0.030905       0.000013       0.032706      -0.005521       0.000048       0.000094      -0.012490      -0.015622      -0.005743      -0.005196       0.010939             12.250827      13.502295       1.761598       0.000024       9.142420       0.000095      14.107765          -0.212985
          266              O       7.652010       0.000000       0.000000      -0.709930      52.131677 0.10592420E+04  0.29947958E+05                                11.040799                            9.982354       0.452967       2.091156                    0.999221      33.756460      93.952864       0.614090       0.352778      -1.152390       0.076112       0.000006       0.000007       0.076112       0.000032       0.000080       0.000051       0.075317      -0.075075      -0.025165      -0.025007       0.050171             12.505485       8.694580       0.000056       0.000092      14.410901       0.000090      14.410975          -0.021460
          267              O       3.775479       5.339312       9.247858      -0.675175      50.302187 0.10103711E+04  0.28250993E+05                                10.819866                            9.773531       0.385787       2.082605                    0.999078      33.025472      91.622703       0.617874       0.354530      -1.150144      -0.010706      -0.015454      -0.026759       0.032703       0.002823       0.004880       0.006221      -0.001883       0.016238      -0.005795      -0.005358       0.011153             12.252472      13.504168      -0.880954      -1.525817      12.868132      -2.150385      10.385115          -0.212613
          268              O      -2.550642      -3.607138       6.247883      -0.675110      50.293713 0.10101237E+04  0.28242080E+05                                10.818194                            9.771994       0.386486       2.082843                    0.999078      33.023066      91.609961       0.617961       0.354506      -1.150175      -0.010706      -0.015446       0.026775       0.032713       0.002805      -0.004760      -0.006049      -0.001869       0.016261      -0.005748      -0.005204       0.010952             12.250682      13.502132      -0.880764       1.525577      12.866242       2.150049      10.383673          -0.212960

******************************************************
Auxiliary information for the entire system
The total spin magnetic moment of the unit cell is   10.138434
The total net atomic charge of the unit cell is   0.000001
Accuracy of reproducing the electrostatic potential in the unit cell:
  The inner radius (bohr) =    5.0000
  The outer radius (bohr) =   12.0000
  Valid grid points have density less than (e/(bohr^3)) =    0.0001
  The number of valid grid points were=       410438
  The rms potential error without charges in kcal/mol is=      8.78576
  The rms potential error with partial charges in kcal/mol is=      3.84547
  The RRMSE value at monopole order=      0.43769
  The rms potential error with partial charges and cloud penetration in kcal/mol is=      3.83209
  The RRMSE value at monopole order with cloud penetration is=      0.43617
  The rms potential error with partial charges and atomic dipoles in kcal/mol is=      0.55661
  The RRMSE value at dipole order=      0.06335
  The rms potential error with partial charges, atomic dipoles and cloud penetration in kcal/mol is=      0.54020
  The RRMSE value at dipole order with cloud penetration=      0.06149

******************************************************
The electron densities and ab initio electrostatic potential were computed in VASP using the PBE functional and
projector augmented wave method. See the main text of the journal article for a description of computational details.
The atomic charges, dipoles, and quadrupoles were computed with the DDEC6 method as described in
(a) T. A. Manz and N. Gabaldon Limas, RSC Adv. 6 (2016) 47771-47801 DOI: 10.1039/c6ra04656h
(b) N. Gabaldon Limas and T. A. Manz, RSC Adv. 8 (2018) 2678-2707 DOI: 10.1039/c7ra11829e.
For each atom in the material, the electron cloud parameters were fit to the spherically averaged atom-in-material
electron density using radial positions for which this density was between 10^-4 and 10^-2 electrons per cubic bohr.
The polarizabilities, dispersion coefficients, and quantum Drude oscillator (QDO) parameters were fit using the MCLF method.
The magnetic structure of the system was optimized in VASP from the default ferromagnetic initial guess using spin polarization.
The atomic spin moments (ASMs) were computed on this optimized magnetic structure using the DDEC6 partition as inputs
to the method of T. A. Manz and D. S. Sholl, J. Chem. Theory Comput. 7 (2011) 4146-4164 DOI: 10.1021/ct200539n.
The RMSE and RRMSE were computed using a uniform grid with Ewald summation.
