# Supplementary material for: A collection of forcefield precursors for metal–organic frameworks
Source: RSC Adv. 2019 Nov 13;9(63):36492–507. doi: 10.1039/c9ra07327b (PMC9075174; doi:10.1039/c9ra07327b)
Supplement: RA-009-C9RA07327B-s5976 [file RA-009-C9RA07327B-s5976.xyz]

  804
jmolscript: load "" {1 1 1} spacegroup "x,y,z" unitcell [{     32.221400     0.000000     0.000000 }, {     16.110700    27.904551     0.000000 }, {     16.110675     9.301502    30.814014 }]
Mg    30.276015     8.989254    21.850834     1.501196
Mg    24.868298    25.094645    21.850834     1.501148
Mg    41.519834    21.725171    21.850834     1.500363
Mg    57.089696    30.714434    24.370187     1.500354
Mg    41.519832    34.083909    24.370187     1.501185
Mg    46.386713    18.915274    24.370187     1.501154
Mg    34.166760    28.216799     8.963180     1.501196
Mg    39.574477    12.111408     8.963180     1.501141
Mg    22.922941    15.480882     8.963180     1.500344
Mg     7.353079     6.491619     6.443827     1.500354
Mg    22.922943     3.122144     6.443827     1.501186
Mg    18.056062    18.290779     6.443827     1.501136
In    27.928362     8.914097    24.615467     1.514094
In    25.977034    27.165347    24.615467     1.513936
In    42.758744    19.729622    24.615467     1.514048
In    25.976875    28.643639    21.605246     1.514038
In    26.648208     8.174814    21.605246     1.514048
In    44.039064    18.990432    21.605554     1.513927
In    36.514413    28.291956     6.198547     1.514095
In    38.465902    10.040613     6.198239     1.513913
In    21.683869    17.476338     6.198239     1.514036
In    38.465739     8.562321     9.208460     1.514047
In    37.794567    29.031239     9.208768     1.514048
In    20.403711    18.215435     9.208768     1.513922
H     46.100748    28.424494    25.138073     0.112628
H     49.042563    31.159140    23.695977     0.105482
H     45.918696    30.670809    26.136447     0.115629
H     48.296638    33.288258    23.141325     0.113312
H     45.209826    32.802717    25.618771     0.117148
H     23.491008    21.065143     4.354020     0.122417
H     26.453764    19.856875     6.683560     0.112517
H     24.994137    22.340382     3.152274     0.109434
H     27.958504    21.079095     5.463325     0.115139
H     31.554411    25.895420     7.016351     0.109339
H     33.695526    25.920536     3.651461     0.120762
H     28.839760    23.024043     4.945649     0.117066
H     29.849900    24.751334     5.916291     0.115181
H     31.991015    24.849001     2.542156     0.116608
H     28.580382    26.241440     0.203372     0.111061
H     29.953012    24.929925     1.599247     0.118129
H     26.635819    22.689190     1.654713     0.114629
H     43.158930    31.979531    30.203897     0.114192
H     42.759386    32.654822    28.031509     0.110501
H     44.273791    36.248928    28.881975     0.123504
H     49.898040    29.576952    25.138073     0.111184
H     50.795407    25.661944    23.695977     0.105645
H     51.934431    28.611454    26.136447     0.115223
H     53.012240    25.243376    23.141325     0.114223
H     54.135153    28.159400    25.618771     0.117082
H     38.718842    24.932714     4.354020     0.122559
H     36.191071    22.971023     6.683560     0.113669
H     39.071667    22.993348     3.152274     0.109158
H     36.497175    21.056772     5.463325     0.115099
H     38.870280    15.534460     7.016351     0.109450
H     37.821476    13.667647     3.651461     0.120168
H     37.740922    19.321109     4.945649     0.117724
H     38.731729    17.582655     5.916291     0.114026
H     37.745757    15.679566     2.542156     0.116409
H     40.656962    17.937045     0.203372     0.112002
H     38.834841    17.404068     1.599247     0.119147
H     38.552904    21.397209     1.654713     0.114002
H     54.447697    30.347115    30.203897     0.113993
H     55.232290    30.355487    28.031509     0.111435
H     57.587674    27.246920    28.881975     0.123694
H     48.997452    25.712171    25.138073     0.111898
H     45.158273    26.892534    23.695977     0.105332
H     47.143109    24.431352    26.136447     0.115376
H     43.687366    25.181986    23.141325     0.114182
H     45.651259    22.751498    25.618771     0.116161
H     34.454339     9.811238     4.354020     0.121633
H     34.019349    12.981194     6.683560     0.113564
H     32.598388    10.475367     3.152274     0.109685
H     32.208507    13.673227     5.463325     0.115061
H     26.239491    14.379212     7.016351     0.110169
H     25.147189    16.220914     3.651461     0.120501
H     30.083506    13.463943     4.945649     0.117763
H     28.082556    13.475105     5.916291     0.114158
H     26.927422    15.280531     2.542156     0.117319
H     27.426856    11.630617     0.203372     0.110908
H     27.876343    13.475107     1.599247     0.118413
H     31.475473    11.722701     1.654713     0.114307
H     47.389600    21.386963    30.203897     0.114280
H     47.004556    20.703303    28.031509     0.111233
H     43.134765    20.217763    28.881975     0.124032
H     49.898043    26.232128    21.082948     0.111900
H     50.795408    30.147136    22.525044     0.105334
H     51.934436    27.197626    20.084574     0.115377
H     53.012240    30.565704    23.079696     0.114183
H     54.135157    27.649679    20.602250     0.116158
H     22.608136    21.574863    11.052987     0.121633
H     20.080369    23.536554     8.723447     0.113563
H     22.960960    23.514229    12.254733     0.109685
H     20.386472    25.450806     9.943682     0.115061
H      6.648879     3.068566     8.390656     0.110170
H     37.821470     4.935379    11.755546     0.120503
H     21.630217    27.186469    10.461358     0.117764
H     22.621026    28.924923     9.490716     0.114157
H     53.856449    30.828012    12.864851     0.117318
H     24.546250    28.570532    15.203635     0.110911
H     22.724131    29.103510    13.807760     0.118413
H     22.442194    25.110369    13.752294     0.114306
H     22.226309    25.461965    16.017124     0.114283
H     23.010898    25.453592    18.189512     0.111234
H     25.366283    28.562160    17.339046     0.124031
H     48.997455    30.096908    21.082948     0.112625
H     45.158274    28.916545    22.525044     0.105483
H     47.143114    31.377728    20.084574     0.115628
H     43.687366    30.627094    23.079696     0.113314
H     45.651263    33.057581    20.602250     0.117145
H     34.454334     8.791788    11.052987     0.122418
H     34.019347     5.621833     8.723447     0.112518
H     32.598380     8.127660    12.254733     0.109434
H     32.208503     4.929799     9.943682     0.115140
H     26.239490     4.223815     8.390656     0.109340
H     41.257882    30.286664    11.755546     0.120760
H     30.083502     5.139083    10.461358     0.117067
H     28.082553     5.127922     9.490716     0.115182
H     43.038114    31.227047    12.864851     0.116607
H     27.426843     6.972410    15.203635     0.111063
H     27.876333     5.127920    13.807760     0.118128
H     31.475463     6.880325    13.752294     0.114629
H     31.278911     6.517565    16.017124     0.114195
H     30.893864     7.201226    18.189512     0.110503
H     27.024074     7.686765    17.339046     0.123504
H     46.100751    27.384586    21.082948     0.111185
H     49.042564    24.649939    22.525044     0.105644
H     45.918701    25.138270    20.084574     0.115222
H     48.296638    22.520822    23.079696     0.114224
H     45.209830    23.006362    20.602250     0.117082
H     39.601703    25.442434    11.052987     0.122556
H     42.564462    26.650702     8.723447     0.113669
H     41.104830    24.167196    12.254733     0.109157
H     44.069201    25.428482     9.943682     0.115098
H     15.443710    20.612158     8.390656     0.109449
H     17.584820    20.587042    11.755546     0.120168
H     44.950456    23.483535    10.461358     0.117724
H     45.960597    21.756244     9.490716     0.114026
H     48.101707    21.658576    12.864851     0.116409
H     44.691069    20.266138    15.203635     0.112002
H     46.063702    21.577652    13.807760     0.119147
H     42.746509    23.818388    13.752294     0.114002
H     43.158941    23.829549    16.017124     0.113993
H     42.759394    23.154257    18.189512     0.111435
H     44.273801    19.560152    17.339046     0.123694
H     18.342027     8.781559     5.675941     0.112628
H     15.400212     6.046913     7.118037     0.105482
H     18.524079     6.535244     4.677567     0.115628
H     16.146137     3.917795     7.672689     0.113313
H     19.232949     4.403336     5.195243     0.117148
H     40.951767    16.140910    26.459994     0.122418
H     37.989011    17.349178    24.130454     0.112518
H     39.448638    14.865671    27.661740     0.109435
H     36.484271    16.126958    25.350689     0.115140
H     32.888364    11.310633    23.797663     0.109339
H     30.747249    11.285517    27.162553     0.120762
H     35.603015    14.182010    25.868365     0.117066
H     34.592875    12.454719    24.897723     0.115181
H     32.451760    12.357052    28.271858     0.116608
H     35.862393    10.964613    30.610642     0.111062
H     34.489763    12.276128    29.214767     0.118129
H     37.806956    14.516863    29.159301     0.114629
H     21.283845     5.226522     0.610117     0.114192
H     21.683389     4.551231     2.782505     0.110501
H     20.168984     0.957125     1.932039     0.123504
H     14.544735     7.629101     5.675941     0.111185
H     13.647368    11.544109     7.118037     0.105645
H     12.508344     8.594599     4.677567     0.115222
H     11.430535    11.962677     7.672689     0.114224
H     10.307622     9.046653     5.195243     0.117079
H     25.723933    12.273339    26.459994     0.122559
H     28.251704    14.235030    24.130454     0.113669
H     25.371108    14.212705    27.661740     0.109157
H     27.945600    16.149281    25.350689     0.115099
H     25.572495    21.671593    23.797663     0.109449
H     26.621299    23.538406    27.162553     0.120170
H     26.701853    17.884944    25.868365     0.117725
H     25.711046    19.623398    24.897723     0.114025
H     26.697018    21.526487    28.271858     0.116409
H     23.785813    19.269008    30.610642     0.112005
H     25.607934    19.801985    29.214767     0.119147
H     25.889871    15.808844    29.159301     0.114001
H      9.995078     6.858938     0.610117     0.113996
H      9.210485     6.850566     2.782505     0.111437
H      6.855101     9.959133     1.932039     0.123694
H     15.445323    11.493882     5.675941     0.111897
H     19.284502    10.313519     7.118037     0.105334
H     17.299666    12.774701     4.677567     0.115377
H     20.755409    12.024067     7.672689     0.114183
H     18.791516    14.454555     5.195243     0.116158
H     29.988436    27.394815    26.459994     0.121635
H     30.423426    24.224859    24.130454     0.113564
H     31.844387    26.730686    27.661740     0.109686
H     32.234268    23.532826    25.350689     0.115061
H     38.203284    22.826841    23.797663     0.110170
H     39.295586    20.985139    27.162553     0.120503
H     34.359269    23.742110    25.868365     0.117763
H     36.360219    23.730948    24.897723     0.114157
H     37.515353    21.925522    28.271858     0.117318
H     37.015919    25.575436    30.610642     0.110912
H     36.566432    23.730946    29.214767     0.118413
H     32.967302    25.483352    29.159301     0.114306
H     17.053175    15.819090     0.610117     0.114283
H     17.438219    16.502750     2.782505     0.111234
H     21.308010    16.988290     1.932039     0.124031
H     14.544732    10.973925     9.731066     0.111900
H     13.647367     7.058917     8.288970     0.105332
H     12.508339    10.008427    10.729440     0.115376
H     11.430535     6.640349     7.734318     0.114182
H     10.307618     9.556374    10.211764     0.116161
H     41.834639    15.631190    19.761027     0.121635
H     44.362406    13.669499    22.090567     0.113564
H     41.481815    13.691824    18.559281     0.109686
H     44.056303    11.755247    20.870332     0.115061
H     57.793896    34.137487    22.423358     0.110170
H     26.621305    32.270674    19.058468     0.120501
H     42.812558    10.019584    20.352656     0.117763
H     41.821749     8.281130    21.323298     0.114157
H     10.586326     6.378041    17.949163     0.117319
H     39.896525     8.635521    15.610379     0.110908
H     41.718644     8.102543    17.006254     0.118413
H     42.000581    12.095684    17.061720     0.114307
H     42.216466    11.744088    14.796890     0.114281
H     41.431877    11.752461    12.624502     0.111233
H     39.076492     8.643893    13.474968     0.124032
H     15.445320     7.109145     9.731066     0.112625
H     19.284501     8.289508     8.288970     0.105482
H     17.299661     5.828325    10.729440     0.115628
H     20.755409     6.578959     7.734318     0.113314
H     18.791512     4.148472    10.211764     0.117145
H     29.988441    28.414265    19.761027     0.122416
H     30.423428    31.584220    22.090567     0.112518
H     31.844395    29.078393    18.559281     0.109433
H     32.234272    32.276254    20.870332     0.115139
H     38.203285    32.982238    22.423358     0.109340
H     23.184893     6.919389    19.058468     0.120759
H     34.359273    32.066970    20.352656     0.117067
H     36.360222    32.078131    21.323298     0.115182
H     21.404661     5.979006    17.949163     0.116607
H     37.015932    30.233643    15.610379     0.111064
H     36.566442    32.078133    17.006254     0.118128
H     32.967312    30.325728    17.061720     0.114629
H     33.163864    30.688488    14.796890     0.114195
H     33.548911    30.004827    12.624502     0.110503
H     37.418701    29.519288    13.474968     0.123504
H     18.342024     9.821467     9.731066     0.111184
H     15.400211    12.556114     8.288970     0.105646
H     18.524074    12.067783    10.729440     0.115223
H     16.146137    14.685231     7.734318     0.114224
H     19.232945    14.199691    10.211764     0.117079
H     24.841072    11.763619    19.761027     0.122556
H     21.878313    10.555351    22.090567     0.113670
H     23.337945    13.038857    18.559281     0.109156
H     20.373574    11.777571    20.870332     0.115098
H     48.999065    16.593895    22.423358     0.109450
H     46.857955    16.619011    19.058468     0.120170
H     19.492319    13.722518    20.352656     0.117725
H     18.482178    15.449809    21.323298     0.114025
H     16.341068    15.547477    17.949163     0.116408
H     19.751706    16.939915    15.610379     0.112005
H     18.379073    15.628401    17.006254     0.119147
H     21.696266    13.387665    17.061720     0.114001
H     21.283834    13.376504    14.796890     0.113996
H     21.683381    14.051796    12.624502     0.111437
H     20.168974    17.645901    13.474968     0.123694
C     47.970233    29.257165    25.116811     0.096114
C     47.004719    28.199304    25.126055    -0.212475
C     48.256038    31.480042    24.077762    -0.153313
C     46.405078    31.184533    25.533725    -0.151216
C     46.648029    33.247238    24.312565    -0.033729
C     47.813155    32.764489    23.744047    -0.099130
C     46.110254    34.587772    23.914140     0.640710
C     45.973956    32.464793    25.215724    -0.086717
C     47.543944    30.674717    24.962433     0.088057
C     24.386924    21.076584     4.599916    -0.088869
C     23.872186    19.476257     6.436739     0.553988
C     24.809829    20.346880     5.650058    -0.005873
C     26.150722    20.364459     5.963436    -0.107818
C     25.302979    21.848424     3.877944    -0.152795
C     27.565888    22.743045     3.420356     0.097800
C     26.603434    21.907582     4.188549     0.082778
C     27.053728    21.108116     5.248859    -0.151632
C     32.750471    26.077358     5.437441    -0.036672
C     31.635771    25.701484     6.114117    -0.104134
C     32.904974    25.717669     4.100729    -0.091709
C     33.802821    26.878219     6.159413     0.651666
C     28.681876    23.247279     4.060979    -0.215155
C     30.609037    25.016985     5.449458    -0.155101
C     29.591325    24.096973     3.384303     0.091185
C     30.718752    24.738220     4.101653     0.083734
C     31.889033    25.068610     3.438844    -0.150446
C     44.295539    34.952761    30.417438    -0.146461
C     28.189696    23.912804     1.402346     0.088995
C     29.350149    24.399180     2.063306    -0.217301
C     43.156033    34.978714    26.833460     0.634154
C     27.364344    23.063668     2.097510    -0.210858
C     27.880694    24.387740     0.024959     0.090950
C     43.393824    32.838433    29.938588    -0.154428
C     43.137504    33.247794    28.637004    -0.104284
C     43.443930    34.531961    28.246898    -0.037047
C     44.043086    35.386119    29.138964    -0.087777
C     49.684412    27.541594    25.116811     0.095232
C     49.251034    28.906684    25.126055    -0.210075
C     51.466578    26.182642    24.077762    -0.154341
C     52.136138    27.933373    25.533725    -0.152728
C     53.801018    26.691621    24.312565    -0.034384
C     52.800383    25.923967    23.744047    -0.098785
C     55.230843    26.487081    23.914140     0.640402
C     53.460438    27.666606    25.215724    -0.085311
C     51.125192    27.201995    24.962433     0.088815
C     38.280792    24.151108     4.599916    -0.087801
C     37.152236    25.397045     6.436739     0.555055
C     37.437396    24.149712     5.650058    -0.006389
C     36.782173    22.979674     5.963436    -0.109689
C     38.491198    22.971862     3.877944    -0.151530
C     38.134507    20.564815     3.420356     0.098486
C     37.892202    21.816055     4.188549     0.081693
C     36.974697    21.825821     5.248859    -0.151899
C     38.429815    14.407675     5.437441    -0.036367
C     38.661647    15.560970     6.114117    -0.105532
C     38.041065    14.453718     4.100729    -0.090728
C     38.597205    13.095882     6.159413     0.651642
C     38.013193    19.346223     4.060979    -0.216137
C     38.582222    16.792398     5.449458    -0.153457
C     38.294326    18.133771     3.384303     0.088906
C     38.285947    16.836767     4.101653     0.087216
C     37.986933    15.658079     3.438844    -0.152237
C     56.454285    27.876167    30.417438    -0.145984
C     38.835647    19.439705     1.402346     0.088963
C     38.676634    18.191534     2.063306    -0.216972
C     57.046517    28.850037    26.833460     0.634328
C     38.512949    20.579047     2.097510    -0.210357
C     39.401456    19.469842     0.024959     0.088825
C     55.074081    29.714240    29.938588    -0.152257
C     55.556759    29.731541    28.637004    -0.107489
C     56.515668    28.824085    28.246898    -0.036980
C     56.955812    27.878121    29.138964    -0.088138
C     47.341594    26.914857    25.116811     0.096510
C     48.740486    26.607628    25.126055    -0.210110
C     45.273625    26.050933    24.077762    -0.153126
C     46.455022    24.595710    25.533725    -0.152116
C     44.547194    23.774759    24.312565    -0.034867
C     44.382704    25.025162    23.744047    -0.099095
C     43.655144    22.638765    23.914140     0.640819
C     45.561845    23.582217    25.215724    -0.084217
C     46.327103    25.836905    24.962433     0.087270
C     33.996473    10.581403     4.599916    -0.087509
C     35.639763    10.935790     6.436739     0.554790
C     34.416962    11.312502     5.650058    -0.004499
C     33.731290    12.464960     5.963436    -0.108538
C     32.870014    10.988810     3.877944    -0.154099
C     30.963796    12.501237     3.420356     0.097994
C     32.168554    12.085459     4.188549     0.084197
C     32.635763    12.875157     5.248859    -0.153561
C     25.483901    15.324061     5.437441    -0.037290
C     26.366767    14.546639     6.114117    -0.105231
C     25.718152    15.637708     4.100729    -0.090501
C     24.264159    15.834993     6.159413     0.652720
C     29.969121    13.215593     4.060979    -0.215979
C     27.472928    13.999711     5.449458    -0.153526
C     28.778541    13.578353     3.384303     0.088556
C     27.659491    14.234109     4.101653     0.085848
C     26.788225    15.082408     3.438844    -0.152576
C     44.246402    20.884681    30.417438    -0.145788
C     29.638854    12.456591     1.402346     0.088945
C     28.637412    13.218385     2.063306    -0.216589
C     44.793685    19.884863    26.833460     0.633633
C     30.786902    12.166383     2.097510    -0.209554
C     29.382050    11.951519     0.024959     0.090168
C     46.528322    21.160937    29.938588    -0.153802
C     46.301967    20.734277    28.637004    -0.106130
C     45.036633    20.357565    28.246898    -0.037224
C     43.997331    20.449371    29.138964    -0.088377
C     49.684415    28.267486    21.104210     0.096481
C     49.251037    26.902395    21.094966    -0.210141
C     51.466580    29.626437    22.143259    -0.153124
C     52.136142    27.875706    20.687296    -0.152116
C     53.801020    29.117458    21.908456    -0.034877
C     52.800384    29.885112    22.476974    -0.099091
C     55.230845    29.321998    22.306881     0.640842
C     53.460441    28.142474    21.005297    -0.084219
C     51.125195    28.607084    21.258588     0.087276
C     22.170087    22.356470    10.807091    -0.087508
C     21.041534    21.110533     8.970268     0.554791
C     21.326692    22.357866     9.756949    -0.004499
C     20.671470    23.527904     9.443571    -0.108537
C     22.380492    23.535716    11.529063    -0.154100
C     22.023800    25.942762    11.986651     0.097995
C     21.781496    24.691523    11.218458     0.084196
C     20.863993    24.681756    10.158148    -0.153561
C      6.208411     4.195351     9.969566    -0.037287
C      6.440245     3.042057     9.292890    -0.105230
C     38.041059     4.149308    11.306278    -0.090501
C      6.375802     5.507145     9.247594     0.652698
C     21.902487    27.161354    11.346028    -0.215977
C     22.471518    29.715179     9.957549    -0.153526
C     22.183619    28.373807    12.022704     0.088558
C     22.175242    29.670811    11.305354     0.085846
C     54.097626    30.849498    11.968163    -0.152577
C     24.232897    27.932913    15.803583    -0.145783
C     22.724937    27.067873    14.004661     0.088939
C     22.565924    28.316044    13.343701    -0.216590
C     24.825123    26.959042    19.387561     0.633601
C     22.402240    25.928530    13.309497    -0.209555
C     23.290743    27.037735    15.382048     0.090177
C     22.852693    26.094840    16.282433    -0.153798
C     23.335368    26.077538    17.584017    -0.106123
C     24.294277    26.984994    17.974123    -0.037238
C     24.734422    27.930959    17.082057    -0.088377
C     47.341597    28.894222    21.104210     0.096110
C     48.740489    29.201451    21.094966    -0.212442
C     45.273627    29.758147    22.143259    -0.153309
C     46.455026    31.213370    20.687296    -0.151217
C     44.547195    32.034321    21.908456    -0.033734
C     44.382705    30.783918    22.476974    -0.099126
C     43.655146    33.170315    22.306881     0.640725
C     45.561848    32.226863    21.005297    -0.086718
C     46.327106    29.972175    21.258588     0.088059
C     33.996468     8.021623    10.807091    -0.088867
C     35.639761     7.667236     8.970268     0.553960
C     34.416958     7.290524     9.756949    -0.005876
C     33.731287     6.138066     9.443571    -0.107815
C     32.870007     7.614216    11.529063    -0.152793
C     30.963789     6.101789    11.986651     0.097800
C     32.168548     6.517568    11.218458     0.082778
C     32.635759     5.727869    10.158148    -0.151632
C     25.483897     3.278966     9.969566    -0.036674
C     26.366764     4.056387     9.292890    -0.104131
C     41.828846    30.869869    11.306278    -0.091711
C     24.264157     2.768034     9.247594     0.651670
C     29.969115     5.387433    11.346028    -0.215154
C     27.472924     4.603316     9.957549    -0.155100
C     28.778534     5.024674    12.022704     0.091187
C     27.659485     4.368917    11.305354     0.083733
C     42.898918    31.425169    11.968163    -0.150447
C     28.135714     7.019847    15.803583    -0.146458
C     29.638843     6.146436    14.004661     0.088989
C     28.637403     5.384642    13.343701    -0.217303
C     28.682991     8.019666    19.387561     0.634159
C     30.786892     6.436643    13.309497    -0.210858
C     29.382038     6.651507    15.382048     0.090958
C     30.417633     6.743592    16.282433    -0.154424
C     30.191276     7.170252    17.584017    -0.104277
C     28.925942     7.546963    17.974123    -0.037062
C     27.886641     7.455158    17.082057    -0.087775
C     47.970237    26.551914    21.104210     0.095263
C     47.004722    27.609776    21.094966    -0.210076
C     48.256040    24.329037    22.143259    -0.154342
C     46.405082    24.624547    20.687296    -0.152728
C     46.648031    22.561842    21.908456    -0.034381
C     47.813156    23.044590    22.476974    -0.098784
C     46.110255    21.221307    22.306881     0.640401
C     45.973960    23.344286    21.005297    -0.085310
C     47.543947    25.134363    21.258588     0.088810
C     40.497619    25.430993    10.807091    -0.087807
C     39.982884    27.031320     8.970268     0.555062
C     40.920526    26.160698     9.756949    -0.006391
C     42.261419    26.143118     9.443571    -0.109689
C     41.413673    24.659153    11.529063    -0.151532
C     43.676581    23.764533    11.986651     0.098487
C     42.714129    24.599996    11.218458     0.081691
C     43.164424    25.399461    10.158148    -0.151899
C     16.639767    20.430219     9.969566    -0.036368
C     15.525069    20.806094     9.292890    -0.105533
C     16.794268    20.789908    11.306278    -0.090728
C     17.692119    19.629359     9.247594     0.651643
C     44.792570    23.260298    11.346028    -0.216137
C     46.719733    21.490592     9.957549    -0.153457
C     45.702018    22.410604    12.022704     0.088905
C     46.829446    21.769358    11.305354     0.087217
C     47.999727    21.438968    11.968163    -0.152237
C     44.295551    20.856319    15.803583    -0.145983
C     44.300386    22.594773    14.004661     0.088963
C     45.460840    22.108397    13.343701    -0.216973
C     43.156039    20.830366    19.387561     0.634328
C     43.475035    23.443909    13.309497    -0.210358
C     43.991382    22.119837    15.382048     0.088825
C     43.393835    22.970646    16.282433    -0.152258
C     43.137513    22.561286    17.584017    -0.107489
C     43.443938    21.277118    17.974123    -0.036980
C     44.043096    20.422961    17.082057    -0.088138
C     16.472542     7.948888     5.697203     0.096116
C     17.438056     9.006749     5.687959    -0.212475
C     16.186737     5.726011     6.736252    -0.153313
C     18.037697     6.021520     5.280289    -0.151216
C     17.794746     3.958815     6.501449    -0.033729
C     16.629620     4.441564     7.069967    -0.099130
C     18.332521     2.618281     6.899874     0.640710
C     18.468819     4.741260     5.598290    -0.086717
C     16.898831     6.531336     5.851581     0.088055
C     40.055851    16.129469    26.214098    -0.088868
C     40.570589    17.729796    24.377275     0.553960
C     39.632946    16.859173    25.163956    -0.005875
C     38.292053    16.841594    24.850578    -0.107815
C     39.139796    15.357629    26.936070    -0.152793
C     36.876887    14.463008    27.393658     0.097799
C     37.839341    15.298471    26.625465     0.082780
C     37.389047    16.097937    25.565155    -0.151632
C     31.692304    11.128695    25.376573    -0.036671
C     32.807004    11.504569    24.699897    -0.104134
C     31.537801    11.488384    26.713285    -0.091709
C     30.639954    10.327834    24.654601     0.651666
C     35.760899    13.958774    26.753035    -0.215155
C     33.833738    12.189068    25.364556    -0.155100
C     34.851450    13.109080    27.429711     0.091185
C     33.724023    12.467833    26.712361     0.083734
C     32.553742    12.137443    27.375170    -0.150446
C     20.147236     2.253292     0.396576    -0.146461
C     36.253079    13.293249    29.411668     0.088995
C     35.092626    12.806873    28.750708    -0.217301
C     21.286742     2.227339     3.980554     0.634154
C     37.078431    14.142385    28.716504    -0.210858
C     20.451406     3.516811    -0.024959     0.090950
C     21.048951     4.367620     0.875426    -0.154428
C     21.305271     3.958259     2.177010    -0.104284
C     20.998845     2.674092     2.567116    -0.037047
C     20.399689     1.819934     1.675050    -0.087777
C     14.758363     9.664459     5.697203     0.095232
C     15.191741     8.299369     5.687959    -0.210076
C     12.976197    11.023411     6.736252    -0.154341
C     12.306637     9.272680     5.280289    -0.152727
C     10.641757    10.514432     6.501449    -0.034391
C     11.642392    11.282086     7.069967    -0.098781
C      9.211932    10.718972     6.899874     0.640420
C     10.982337     9.539447     5.598290    -0.085312
C     13.317583    10.004058     5.851581     0.088816
C     26.161983    13.054945    26.214098    -0.087801
C     27.290539    11.809008    24.377275     0.555055
C     27.005379    13.056341    25.163956    -0.006389
C     27.660602    14.226379    24.850578    -0.109689
C     25.951577    14.234191    26.936070    -0.151530
C     26.308268    16.641238    27.393658     0.098487
C     26.550573    15.389998    26.625465     0.081692
C     27.468078    15.380232    25.565155    -0.151899
C     26.012960    22.798378    25.376573    -0.036364
C     25.781128    21.645083    24.699897    -0.105533
C     26.401710    22.752335    26.713285    -0.090726
C     25.845570    24.110171    24.654601     0.651634
C     26.429582    17.859830    26.753035    -0.216136
C     25.860553    20.413655    25.364556    -0.153457
C     26.148449    19.072282    27.429711     0.088907
C     26.156828    20.369286    26.712361     0.087215
C     26.455842    21.547974    27.375170    -0.152238
C      7.988490     9.329886     0.396576    -0.145979
C     25.607128    17.766348    29.411668     0.088957
C     25.766141    19.014519    28.750708    -0.216973
C      7.396258     8.356016     3.980554     0.634321
C     25.929826    16.627006    28.716504    -0.210357
C      8.930644     8.434709    -0.024959     0.088833
C      9.368694     7.491813     0.875426    -0.152254
C      8.886016     7.474512     2.177010    -0.107482
C      7.927107     8.381968     2.567116    -0.036993
C      7.486963     9.327932     1.675050    -0.088136
C     17.101181    10.291196     5.697203     0.096506
C     15.702289    10.598425     5.687959    -0.210113
C     19.169150    11.155120     6.736252    -0.153124
C     17.987753    12.610343     5.280289    -0.152115
C     19.895581    13.431294     6.501449    -0.034879
C     20.060071    12.180891     7.069967    -0.099092
C     20.787631    14.567288     6.899874     0.640843
C     18.880930    13.623836     5.598290    -0.084219
C     18.115672    11.369148     5.851581     0.087274
C     30.446302    26.624649    26.214098    -0.087505
C     28.803012    26.270263    24.377275     0.554769
C     30.025813    25.893551    25.163956    -0.004500
C     30.711485    24.741093    24.850578    -0.108537
C     31.572761    26.217243    26.936070    -0.154097
C     33.478979    24.704816    27.393658     0.097993
C     32.274221    25.120594    26.625465     0.084198
C     31.807012    24.330896    25.565155    -0.153561
C     38.958874    21.881992    25.376573    -0.037286
C     38.076008    22.659414    24.699897    -0.105230
C     38.724623    21.568345    26.713285    -0.090501
C     40.178616    21.371060    24.654601     0.652698
C     34.473654    23.990460    26.753035    -0.215977
C     36.969847    23.206342    25.364556    -0.153527
C     35.664234    23.627700    27.429711     0.088559
C     36.783284    22.971944    26.712361     0.085845
C     37.654550    22.123645    27.375170    -0.152577
C     20.196373    16.321372     0.396576    -0.145782
C     34.803921    24.749462    29.411668     0.088939
C     35.805363    23.987668    28.750708    -0.216590
C     19.649090    17.321190     3.980554     0.633601
C     33.655873    25.039670    28.716504    -0.209554
C     18.950050    15.953032    -0.024959     0.090177
C     17.914453    16.045116     0.875426    -0.153798
C     18.140808    16.471776     2.177010    -0.106123
C     19.406142    16.848488     2.567116    -0.037238
C     20.445444    16.756682     1.675050    -0.088376
C     14.758360     8.938567     9.709804     0.096483
C     15.191738    10.303658     9.719048    -0.210141
C     12.976195     7.579616     8.670755    -0.153127
C     12.306633     9.330347    10.126718    -0.152116
C     10.641755     8.088595     8.905558    -0.034870
C     11.642391     7.320941     8.337040    -0.099095
C      9.211930     7.884055     8.507133     0.640819
C     10.982334     9.063579     9.808717    -0.084217
C     13.317580     8.598969     9.555426     0.087272
C     42.272688    14.849583    20.006923    -0.087506
C     43.401241    16.095520    21.843746     0.554768
C     43.116083    14.848187    21.057065    -0.004499
C     43.771305    13.678149    21.370443    -0.108537
C     42.062283    13.670337    19.284951    -0.154097
C     42.418975    11.263291    18.827363     0.097993
C     42.661279    12.514530    19.595556     0.084199
C     43.578782    12.524297    20.655866    -0.153561
C     58.234364    33.010702    20.844448    -0.037289
C     58.002530    34.163996    21.521124    -0.105230
C     26.401716    33.056745    19.507736    -0.090501
C     25.845573    31.698908    21.566420     0.652719
C     42.540288    10.044699    19.467986    -0.215979
C     41.971257     7.490874    20.856465    -0.153526
C     42.259156     8.832246    18.791310     0.088557
C     42.267533     7.535242    19.508660     0.085847
C     10.345149     6.356555    18.845851    -0.152577
C     40.209878     9.273140    15.010431    -0.145788
C     41.717838    10.138180    16.809353     0.088945
C     41.876851     8.890009    17.470313    -0.216589
C     39.617652    10.247011    11.426453     0.633633
C     42.040535    11.277523    17.504517    -0.209554
C     41.152032    10.168318    15.431966     0.090169
C     41.590082    11.111213    14.531581    -0.153802
C     41.107407    11.128515    13.229997    -0.106130
C     40.148498    10.221059    12.839891    -0.037224
C     39.708353     9.275094    13.731957    -0.088376
C     17.101178     8.311831     9.709804     0.096111
C     15.702286     8.004602     9.719048    -0.212443
C     19.169148     7.447906     8.670755    -0.153311
C     17.987749     5.992683    10.126718    -0.151216
C     19.895580     5.171732     8.905558    -0.033735
C     20.060070     6.422135     8.337040    -0.099126
C     20.787629     4.035738     8.507133     0.640725
C     18.880927     4.979190     9.808717    -0.086718
C     18.115669     7.233878     9.555426     0.088058
C     30.446307    29.184430    20.006923    -0.088870
C     28.803014    29.538817    21.843746     0.553988
C     30.025817    29.915529    21.057065    -0.005873
C     30.711488    31.067987    21.370443    -0.107816
C     31.572768    29.591837    19.284951    -0.152796
C     33.478986    31.104264    18.827363     0.097801
C     32.274227    30.688485    19.595556     0.082776
C     31.807016    31.478184    20.655866    -0.151632
C     38.958878    33.927087    20.844448    -0.036674
C     38.076011    33.149666    21.521124    -0.104131
C     22.613929     6.336184    19.507736    -0.091711
C     24.067918     6.533468    21.566420     0.651670
C     34.473660    31.818620    19.467986    -0.215153
C     36.969851    32.602737    20.856465    -0.155099
C     35.664241    32.181379    18.791310     0.091186
C     36.783290    32.837136    19.508660     0.083733
C     21.543857     5.780884    18.845851    -0.150447
C     36.307061    30.186206    15.010431    -0.146457
C     34.803932    31.059617    16.809353     0.088989
C     35.805372    31.821411    17.470313    -0.217303
C     35.759784    29.186387    11.426453     0.634159
C     33.655883    30.769410    17.504517    -0.210858
C     35.060737    30.554546    15.431966     0.090959
C     34.025142    30.462461    14.531581    -0.154424
C     34.251499    30.035801    13.229997    -0.104278
C     35.516833    29.659090    12.839891    -0.037062
C     36.556134    29.750895    13.731957    -0.087775
C     16.472538    10.654139     9.709804     0.095259
C     17.438053     9.596277     9.719048    -0.210080
C     16.186735    12.877016     8.670755    -0.154339
C     18.037693    12.581506    10.126718    -0.152727
C     17.794744    14.644211     8.905558    -0.034393
C     16.629619    14.161463     8.337040    -0.098781
C     18.332520    15.984746     8.507133     0.640420
C     18.468815    13.861767     9.808717    -0.085313
C     16.898828    12.071690     9.555426     0.088816
C     23.945156    11.775060    20.006923    -0.087807
C     24.459891    10.174733    21.843746     0.555062
C     23.522249    11.045355    21.057065    -0.006391
C     22.181356    11.062935    21.370443    -0.109689
C     23.029102    12.546900    19.284951    -0.151533
C     20.766194    13.441520    18.827363     0.098488
C     21.728646    12.606057    19.595556     0.081690
C     21.278351    11.806592    20.655866    -0.151899
C     47.803008    16.775834    20.844448    -0.036363
C     48.917706    16.399959    21.521124    -0.105533
C     47.648507    16.416145    19.507736    -0.090727
C     46.750656    17.576694    21.566420     0.651633
C     19.650205    13.945755    19.467986    -0.216136
C     17.723042    15.715461    20.856465    -0.153457
C     18.740757    14.795449    18.791310     0.088908
C     17.613329    15.436695    19.508660     0.087214
C     16.443048    15.767085    18.845851    -0.152238
C     20.147224    16.349734    15.010431    -0.145979
C     20.142389    14.611280    16.809353     0.088956
C     18.981935    15.097656    17.470313    -0.216974
C     21.286736    16.375687    11.426453     0.634321
C     20.967740    13.762144    17.504517    -0.210359
C     20.451393    15.086216    15.431966     0.088834
C     21.048940    14.235407    14.531581    -0.152254
C     21.305262    14.644767    13.229997    -0.107483
C     20.998837    15.928935    12.839891    -0.036993
C     20.399679    16.783092    13.731957    -0.088136
O     45.162622    35.030338    24.638886    -0.580027
O     30.487065     7.246894    22.912993    -0.671210
O     24.232098    18.976207     7.510916    -0.373529
O     22.711088    19.306319     5.874692    -0.559633
O     33.609492    27.148892     7.334352    -0.690528
O     34.828429    27.206376     5.447610    -0.577137
O     27.371413     8.285778    26.567227    -0.551134
O     42.656763    34.155251    26.049551    -0.690338
O     26.144264     8.033802    23.725558    -0.862098
O     56.087932    27.086471    24.638886    -0.579397
O     23.253844    25.783050    22.912993    -0.671361
O     36.539223    25.335375     7.510916    -0.374490
O     37.585614    26.487555     5.874692    -0.559500
O     38.928278    13.127971     7.334352    -0.690172
O     38.368594    12.043602     5.447610    -0.577629
O     25.711367    27.961835    26.567227    -0.550290
O     56.583013    29.694150    26.049551    -0.690181
O     26.106726    29.150571    23.725558    -0.861968
O     43.745686    21.596808    24.638886    -0.580357
O     42.923236    22.779125    22.912993    -0.670253
O     35.892861    11.497508     7.510916    -0.374741
O     36.367484    10.015220     5.874692    -0.560141
O     24.126412    15.532228     7.334352    -0.690850
O     23.467163    16.559116     5.447610    -0.578006
O     43.581355    19.561449    26.567227    -0.549785
O     45.756461    19.864214    26.049551    -0.690792
O     44.413153    18.624695    23.725558    -0.862155
O     56.087935    28.722609    21.582135    -0.580404
O     55.475243    30.026030    23.308028    -0.670238
O     20.428522    21.172202     7.896091    -0.374736
O     21.474911    20.020022     9.532315    -0.560139
O      6.706878     5.475055     8.072655    -0.690852
O     38.368591     6.559425     9.959397    -0.577951
O     25.711372    27.847244    19.653794    -0.549671
O     24.361618    26.114929    20.171470    -0.690764
O     26.106727    26.658509    22.495463    -0.862158
O     43.745688    34.212271    21.582135    -0.580074
O     42.923236    33.029955    23.308028    -0.671190
O     35.892861     7.105518     7.896091    -0.373525
O     36.367481     8.587807     9.532315    -0.559551
O     24.126411     3.070799     8.072655    -0.690518
O     39.577860    29.948461     9.959397    -0.577136
O     27.470661     8.343079    19.653794    -0.551120
O     29.645766     8.040314    20.171470    -0.690316
O     28.302454     9.279834    22.495463    -0.862244
O     45.162624    20.778741    21.582135    -0.579398
O     46.597764    20.657635    23.308028    -0.671356
O     40.342797    27.531370     7.896091    -0.374505
O     38.821785    27.201259     9.532315    -0.559507
O     17.498791    19.358685     8.072655    -0.690176
O     18.717725    19.301201     9.959397    -0.577630
O     43.482119    19.618750    19.653794    -0.550287
O     42.656767    21.653829    20.171470    -0.690179
O     42.254965    19.870727    22.495463    -0.862066
O     19.280153     2.175715     6.175128    -0.580027
O     33.955710    29.959159     7.901021    -0.671210
O     40.210677    18.229846    23.303098    -0.373529
O     41.731687    17.899734    24.939322    -0.559554
O     30.833283    10.057161    23.479662    -0.690528
O     29.614346     9.999677    25.366404    -0.577137
O     37.071362    28.920275     4.246787    -0.551133
O     21.786012     3.050802     4.764463    -0.690338
O     38.298511    29.172251     7.088456    -0.862101
O      8.354843    10.119582     6.175128    -0.579430
O     41.188931    11.423003     7.901021    -0.671338
O     27.903552    11.870678    23.303098    -0.374491
O     26.857161    10.718498    24.939322    -0.559501
O     25.514497    24.078082    23.479662    -0.690183
O     26.074181    25.162451    25.366404    -0.577615
O     38.731408     9.244218     4.246787    -0.550272
O      7.859762     7.511903     4.764463    -0.690157
O     38.336049     8.055482     7.088456    -0.862046
O     20.697089    15.609245     6.175128    -0.580401
O     21.519539    14.426928     7.901021    -0.670242
O     28.549914    25.708545    23.303098    -0.374732
O     28.075291    27.190833    24.939322    -0.560080
O     40.316363    21.673825    23.479662    -0.690848
O     40.975612    20.646937    25.366404    -0.577951
O     20.861420    17.644604     4.246787    -0.549672
O     18.686314    17.341839     4.764463    -0.690766
O     20.029622    18.581358     7.088456    -0.862054
O      8.354840     8.483444     9.231879    -0.580354
O      8.967532     7.180023     7.505986    -0.670256
O     44.014253    16.033851    22.917923    -0.374736
O     42.967864    17.186031    21.281699    -0.560082
O     57.735897    31.730998    22.741359    -0.690846
O     26.074184    30.646628    20.854617    -0.578007
O     38.731403     9.358809    11.160220    -0.549787
O     40.081157    11.091124    10.642544    -0.690794
O     38.336048    10.547544     8.318551    -0.862048
O     20.697087     2.993782     9.231879    -0.580074
O     21.519539     4.176098     7.505986    -0.671191
O     28.549914    30.100535    22.917923    -0.373535
O     28.075294    28.618246    21.281699    -0.559639
O     40.316364    34.135254    22.741359    -0.690518
O     24.864915     7.257592    20.854617    -0.577137
O     36.972114    28.862974    11.160220    -0.551120
O     34.797009    29.165739    10.642544    -0.690316
O     36.140321    27.926219     8.318551    -0.862244
O     19.280151    16.427312     9.231879    -0.579428
O     17.845011    16.548418     7.505986    -0.671342
O     24.099978     9.674683    22.917923    -0.374507
O     25.620990    10.004794    21.281699    -0.559508
O     46.943984    17.847368    22.741359    -0.690178
O     45.725050    17.904852    20.854617    -0.577614
O     20.960656    17.587303    11.160220    -0.550275
O     21.786008    15.552224    10.642544    -0.690160
O     22.187810    17.335326     8.318551    -0.861951

The following XYZ coordinates are in angstroms. Other properties are in atomic units.
The sperically averaged electron density of each atom fit to a function of the form exp(a - br)
eigen_1, eigen_2 and eigen_3 are the three eigenvalues of traceless quadrupole moment tensor
  atom number  atomic symbol              X              Y              Z     net charge C6 coefficient C8 coefficient C10 coefficient fluctuating dipole atomic polarizability isotropic forcefield polarizability              a              b squared Pearson coefficient          <r^3>          <r^4>         wp_QDO          m_QDO          q_QDO       dipole_x       dipole_y       dipole_z         dipole            Qxy            Qxz            Qyz     Q(x^2-y^2)  Q(3z^2 - R^2)        eigen_1        eigen_2        eigen_3 static polarizability      alpha(xx)      alpha(xy)      alpha(xz)      alpha(yy)      alpha(yz)      alpha(zz) atomic spin moment
            1             Mg      30.276015       8.989254      21.850834       1.501196      28.176446 0.39683198E+03  0.91588439E+04                                10.657379                            8.803179      -1.185708       1.793372                    0.999711      16.885054      48.784600       0.362384       0.732325      -0.920111       0.112462       0.055405      -0.073235       0.145193       0.006596      -0.080685      -0.062636       0.047855      -0.253960      -0.139237       0.026216       0.113021             13.713820      10.087188       1.857124       3.579578      12.784404       4.474738      18.269868          -0.004217
            2             Mg      24.868298      25.094645      21.850834       1.501148      28.209825 0.39738119E+03  0.91750238E+04                                10.667254                            8.810560      -1.185198       1.793399                    0.999711      16.892164      48.820242       0.362139       0.732539      -0.920010      -0.008501      -0.125169      -0.073312       0.145307       0.017108      -0.013916       0.101217      -0.035097      -0.254481      -0.139364       0.026448       0.112916             13.727920      10.510963      -2.099001       2.089384      12.382028      -5.344741      18.290768          -0.004218
            3             Mg      41.519834      21.725171      21.850834       1.500363      28.363563 0.39994177E+03  0.92496284E+04                                10.707454                            8.840766      -1.191824       1.790553                    0.999682      16.929982      48.981694       0.361380       0.732849      -0.919849      -0.104658       0.069899      -0.073329       0.145658      -0.023855       0.094987      -0.038768      -0.012528      -0.254984      -0.139852       0.026535       0.113318             13.785271      13.788982       0.238814      -5.703442       9.194935       0.866890      18.371897          -0.004208
            4             Mg      57.089696      30.714434      24.370187       1.500354      28.363932 0.39994682E+03  0.92497699E+04                                10.707503                            8.840787      -1.191818       1.790550                    0.999682      16.930151      48.982170       0.361382       0.732843      -0.919851      -0.008215       0.125592       0.073329       0.145664      -0.017350       0.013916       0.101651      -0.035065      -0.254977      -0.139853       0.026528       0.113326             13.785376      10.550281       2.108713      -2.100926      12.433757      -5.372929      18.372091          -0.004209
            5             Mg      41.519832      34.083909      24.370187       1.501185      28.177834 0.39685083E+03  0.91593902E+04                                10.657724                            8.803389      -1.185704       1.793367                    0.999711      16.885373      48.785860       0.362379       0.732325      -0.920110      -0.104213      -0.069698       0.073229       0.145192       0.024022      -0.094586      -0.038556      -0.012492      -0.253989      -0.139241       0.026216       0.113025             13.714378      13.718873      -0.239363       5.665359       9.153425       0.862709      18.270835          -0.004219
            6             Mg      46.386713      18.915274      24.370187       1.501154      28.209744 0.39737702E+03  0.91749086E+04                                10.667259                            8.810532      -1.185225       1.793393                    0.999712      16.892089      48.820067       0.362138       0.732542      -0.920008       0.112642      -0.055225       0.073306       0.145299      -0.006641       0.080689      -0.062660       0.047174      -0.254513      -0.139366       0.026457       0.112909             13.727957      10.096484      -1.859648      -3.583920      12.796499       4.481865      18.290889          -0.004217
            7             Mg      34.166760      28.216799       8.963180       1.501196      28.176465 0.39683228E+03  0.91588528E+04                                10.657384                            8.803182      -1.185708       1.793372                    0.999711      16.885060      48.784623       0.362383       0.732325      -0.920111      -0.112463      -0.055405       0.073235       0.145193       0.006596      -0.080685      -0.062636       0.047854      -0.253960      -0.139237       0.026216       0.113021             13.713827      10.087191       1.857126       3.579580      12.784411       4.474743      18.269878          -0.004218
            8             Mg      39.574477      12.111408       8.963180       1.501141      28.210668 0.39739101E+03  0.91753081E+04                                10.667452                            8.810659      -1.185206       1.793392                    0.999711      16.892370      48.821007       0.362137       0.732538      -0.920010       0.008504       0.125169       0.073306       0.145305       0.017103      -0.013918       0.101216      -0.035100      -0.254500      -0.139366       0.026450       0.112916             13.728272      10.511128      -2.099040       2.089457      12.382286      -5.344974      18.291401          -0.004217
            9             Mg      22.922941      15.480882       8.963180       1.500344      28.364056 0.39995164E+03  0.92499024E+04                                10.707489                            8.840805      -1.191792       1.790552                    0.999682      16.930292      48.982516       0.361384       0.732837      -0.919853       0.104664      -0.069923       0.073338       0.145679      -0.023858       0.094995      -0.038779      -0.012510      -0.254938      -0.139850       0.026520       0.113329             13.785333      13.789135       0.238759      -5.703575       9.194900       0.867098      18.371965          -0.004207
           10             Mg       7.353079       6.491619       6.443827       1.500354      28.363575 0.39994506E+03  0.92497156E+04                                10.707408                            8.840764      -1.191796       1.790557                    0.999682      16.930100      48.981931       0.361383       0.732842      -0.919851       0.008215      -0.125598      -0.073338       0.145674      -0.017349       0.013917       0.101653      -0.035057      -0.254946      -0.139849       0.026527       0.113322             13.785178      10.550181       2.108700      -2.100893      12.433658      -5.372807      18.371695          -0.004206
           11             Mg      22.922943       3.122144       6.443827       1.501186      28.177837 0.39685087E+03  0.91593916E+04                                10.657725                            8.803389      -1.185704       1.793366                    0.999711      16.885374      48.785867       0.362379       0.732325      -0.920110       0.104213       0.069698      -0.073229       0.145192       0.024022      -0.094586      -0.038556      -0.012492      -0.253988      -0.139241       0.026216       0.113025             13.714379      13.718875      -0.239363       5.665357       9.153426       0.862708      18.270835          -0.004219
           12             Mg      18.056062      18.290779       6.443827       1.501136      28.210640 0.39739368E+03  0.91753795E+04                                10.667418                            8.810669      -1.185178       1.793399                    0.999711      16.892422      48.821082       0.362139       0.732535      -0.920012      -0.112660       0.055218      -0.073313       0.145313      -0.006650       0.080706      -0.062661       0.047178      -0.254469      -0.139364       0.026440       0.112924             13.728189      10.096640      -1.859797      -3.584209      12.796719       4.481952      18.291209          -0.004216
           13             In      27.928362       8.914097      24.615467       1.514094     161.191970 0.36216268E+04  0.13174731E+06                                19.988260                           16.291909       0.700866       1.967995                    0.996925      71.839244     189.328730       0.612628       0.274835      -1.296338      -0.037513       0.006027       0.020525       0.043183       0.006966       0.032350       0.003716      -0.002331       0.139765      -0.038629      -0.020921       0.059550             27.719042      23.258118      -2.532389       3.970951      37.455226       2.784187      22.443780           0.011177
           14             In      25.977034      27.165347      24.615467       1.513936     161.146622 0.36203031E+04  0.13168101E+06                                19.977386                           16.281993       0.714429       1.971870                    0.997022      71.824585     189.248340       0.613234       0.274601      -1.296674       0.024759       0.029643       0.020155       0.043566      -0.005361      -0.013065      -0.030226      -0.011853       0.141021      -0.039796      -0.020322       0.060118             27.705498      36.083519      -4.880338       0.426855      24.606492      -4.829460      22.426483           0.011174
           15             In      42.758744      19.729622      24.615467       1.514048     161.092966 0.36194749E+04  0.13164210E+06                                19.972254                           16.280070       0.714096       1.971899                    0.997031      71.812351     189.203894       0.613280       0.274599      -1.296689       0.013407      -0.036751       0.020967       0.044384      -0.002338      -0.019553       0.026044       0.015819       0.142106      -0.039975      -0.020175       0.060150             27.694271      31.685820       7.402571      -4.392044      28.970621       2.044330      22.426373           0.011178
           16             In      25.976875      28.643639      21.605246       1.514038     161.094052 0.36194594E+04  0.13164062E+06                                19.971188                           16.279034       0.715170       1.972207                    0.997035      71.810731     189.195326       0.613359       0.274565      -1.296737       0.025231      -0.029837      -0.020869       0.044299       0.005717       0.012637      -0.030226      -0.011669       0.141287      -0.039932      -0.020129       0.060061             27.692289      36.058055       4.876776      -0.423661      24.593836      -4.822445      22.424976           0.011166
           17             In      26.648208       8.174814      21.605246       1.514048     161.198871 0.36217007E+04  0.13175032E+06                                19.988187                           16.291515       0.701159       1.968077                    0.996924      71.839556     189.328130       0.612668       0.274816      -1.296364       0.013628       0.035494      -0.020595       0.043240       0.002396       0.019511       0.026173       0.013366       0.139499      -0.038705      -0.020825       0.059530             27.718831      31.712206      -7.414155       4.393523      29.000526       2.047324      22.443760           0.011164
           18             In      44.039064      18.990432      21.605554       1.513927     161.147169 0.36203085E+04  0.13168130E+06                                19.977498                           16.282069       0.714406       1.971862                    0.997022      71.824922     189.249509       0.613229       0.274603      -1.296671      -0.038058      -0.006613      -0.020172       0.043578      -0.007820      -0.032704       0.003804      -0.003349       0.140952      -0.039784      -0.020314       0.060098             27.705755      23.249529       2.529421      -3.969540      37.440657       2.784536      22.427078           0.011171
           19             In      36.514413      28.291956       6.198547       1.514095     161.191965 0.36216268E+04  0.13174732E+06                                19.988260                           16.291909       0.700866       1.967995                    0.996925      71.839246     189.328740       0.612627       0.274835      -1.296338       0.037513      -0.006027      -0.020524       0.043183       0.006966       0.032350       0.003716      -0.002330       0.139769      -0.038629      -0.020922       0.059551             27.719039      23.258121      -2.532382       3.970952      37.455221       2.784191      22.443775           0.011176
           20             In      38.465902      10.040613       6.198239       1.513913     161.155378 0.36204492E+04  0.13168760E+06                                19.977840                           16.282141       0.714102       1.971754                    0.997018      71.825469     189.251364       0.613242       0.274595      -1.296682      -0.024781      -0.029608      -0.020236       0.043592      -0.005448      -0.013064      -0.030250      -0.011560       0.140832      -0.039839      -0.020221       0.060060             27.705816      36.084055      -4.880432       0.424816      24.606053      -4.826970      22.427341           0.011161
           21             In      21.683869      17.476338       6.198239       1.514036     161.094144 0.36194774E+04  0.13164135E+06                                19.971080                           16.278974       0.715350       1.972258                    0.997037      71.810589     189.194572       0.613367       0.274561      -1.296742      -0.013217       0.036766      -0.020864       0.044291      -0.002181      -0.019865       0.026065       0.015730       0.141330      -0.039943      -0.020135       0.060078             27.692023      31.683106       7.402860      -4.387730      28.968472       2.043905      22.424491           0.011168
           22             In      38.465739       8.562321       9.208460       1.514047     161.093216 0.36194951E+04  0.13164293E+06                                19.972166                           16.280021       0.714275       1.971950                    0.997033      71.812237     189.203262       0.613286       0.274595      -1.296694      -0.025125       0.029979       0.020961       0.044377       0.005684       0.012780      -0.029965      -0.011933       0.142151      -0.039985      -0.020181       0.060166             27.694044      36.060463       4.877133      -0.425699      24.595769      -4.825177      22.425899           0.011180
           23             In      37.794567      29.031239       9.208768       1.514048     161.198861 0.36217007E+04  0.13175033E+06                                19.988188                           16.291517       0.701158       1.968077                    0.996924      71.839556     189.328142       0.612668       0.274816      -1.296364      -0.013628      -0.035495       0.020595       0.043241       0.002397       0.019511       0.026173       0.013366       0.139500      -0.038705      -0.020825       0.059530             27.718828      31.712201      -7.414153       4.393522      29.000524       2.047321      22.443757           0.011164
           24             In      20.403711      18.215435       9.208768       1.513922     161.154742 0.36204386E+04  0.13168708E+06                                19.977722                           16.282053       0.714122       1.971762                    0.997018      71.825094     189.250078       0.613247       0.274592      -1.296685       0.038025       0.006665       0.020220       0.043579      -0.007722      -0.032735       0.003805      -0.003667       0.140899      -0.039851      -0.020228       0.060079             27.705563      23.248706       2.530020      -3.967339      37.441237       2.781247      22.426745           0.011162
           25              H      46.100748      28.424494      25.138073       0.112628       1.219448 0.94942228E+01  0.96637224E+02                                 1.837497                            1.765140      -1.127734       2.338363                    0.996389       3.583791       9.995756       0.488980       1.230637      -0.720685      -0.032604       0.006092       0.002453       0.033259      -0.001974      -0.003057       0.000253       0.013947      -0.038914      -0.013320      -0.000760       0.014080              1.867752       2.181361      -0.191230      -0.007138       1.967724       0.052366       1.454172           0.000005
           26              H      49.042563      31.159140      23.695977       0.105482       1.076038 0.76033939E+01  0.73504113E+02                                 1.708545                            1.589422      -1.017489       2.385818                    0.997432       3.518252       9.688741       0.508510       1.245955      -0.715600       0.029817      -0.008948      -0.015932       0.034971      -0.001002      -0.012021      -0.007914       0.005825      -0.019953      -0.016976       0.002686       0.014290              1.804874       2.137470      -0.521166      -0.320108       1.787444       0.140928       1.489708           0.000033
           27              H      45.918696      30.670809      26.136447       0.115629       1.109621 0.81950898E+01  0.79537236E+02                                 1.664321                            1.594888      -0.816613       2.490093                    0.999486       3.213765       8.449427       0.542190       1.163959      -0.738730      -0.019861      -0.018160       0.024049       0.036092      -0.003615      -0.012783      -0.009030      -0.000504      -0.013782      -0.018654       0.005732       0.012922              1.676362       1.512273       0.077651      -0.295290       1.778100      -0.239532       1.738714           0.000031
           28              H      48.296638      33.288258      23.141325       0.113312       1.170911 0.88794564E+01  0.87842370E+02                                 1.717071                            1.654065      -0.952574       2.423276                    0.998570       3.295775       8.721492       0.535844       1.155448      -0.740781       0.021218       0.021120      -0.026666       0.040092       0.000507      -0.015148      -0.005125       0.007355      -0.011546      -0.016043      -0.001337       0.017380              1.721828       1.639806       0.119855      -0.219209       1.877393      -0.287842       1.648285           0.000062
           29              H      45.209826      32.802717      25.618771       0.117148       0.997739 0.70450634E+01  0.67593567E+02                                 1.703392                            1.591374      -1.021554       2.400437                    0.997269       3.550372      10.113345       0.473582       1.348003      -0.693628      -0.033580       0.014150       0.016886       0.040162      -0.002887      -0.012341      -0.002389       0.005905      -0.008495      -0.013225      -0.000451       0.013676              1.797779       1.965040      -0.501538      -0.365110       1.794811       0.198626       1.633487          -0.000016
           30              H      23.491008      21.065143       4.354020       0.122417       1.143434 0.81620994E+01  0.78919434E+02                                 1.681438                            1.576237      -0.901169       2.455435                    0.999076       3.176975       8.262291       0.554947       1.141491      -0.744387      -0.039478      -0.000305      -0.011313       0.041068      -0.003169       0.009313      -0.007586       0.023017      -0.000630      -0.015319      -0.002866       0.018185              1.745009       2.322752       0.212509       0.040751       1.476230      -0.081408       1.436047           0.000075
           31              H      26.453764      19.856875       6.683560       0.112517       1.239622 0.92382452E+01  0.92282014E+02                                 1.787049                            1.687401      -1.008199       2.399025                    0.998031       3.325781       8.837614       0.530518       1.155789      -0.740881       0.015991      -0.019623       0.030372       0.039538      -0.003549       0.010869      -0.010583       0.016355      -0.001049      -0.016010      -0.002831       0.018842              1.822836       1.639196       0.002780       0.060277       1.839224      -0.476061       1.990086           0.001173
           32              H      24.994137      22.340382       3.152274       0.109434       1.166449 0.84427089E+01  0.82289126E+02                                 1.697104                            1.597696      -0.880851       2.454269                    0.998989       3.252199       8.479647       0.554252       1.133804      -0.745974      -0.013670       0.017807      -0.026342       0.034610       0.001464       0.007330      -0.012578       0.017339      -0.003130      -0.018819       0.004465       0.014354              1.741160       1.596418       0.030625       0.008175       1.668779      -0.473518       1.958284           0.000502
           33              H      27.958504      21.079095       5.463325       0.115139       1.151134 0.82476559E+01  0.79941591E+02                                 1.686442                            1.582723      -0.877687       2.461844                    0.999046       3.207413       8.347117       0.554822       1.138965      -0.744922       0.035275      -0.004580       0.009767       0.036887      -0.001207       0.005992      -0.013684       0.019459      -0.007536      -0.019766       0.004314       0.015452              1.743862       2.292435       0.200504       0.042206       1.529489      -0.121265       1.409662           0.000098
           34              H      31.554411      25.895420       7.016351       0.109339       1.230216 0.90183663E+01  0.89450922E+02                                 1.763062                            1.654759      -1.034359       2.382186                    0.997901       3.342730       8.821052       0.542346       1.138605      -0.744441      -0.004886       0.004452       0.035754       0.036360       0.005568      -0.010552      -0.000542       0.014792       0.030563      -0.014763      -0.003188       0.017951              1.818822       1.593180       0.147996       0.061346       1.551223       0.324756       2.312064           0.000016
           35              H      33.695526      25.920536       3.651461       0.120762       1.127335 0.80686418E+01  0.77931859E+02                                 1.674829                            1.574049      -0.899594       2.455066                    0.998972       3.202596       8.373603       0.550712       1.151509      -0.741425       0.035177       0.006649      -0.021782       0.041905       0.004383      -0.011842       0.002773       0.018154       0.026410      -0.015965      -0.002810       0.018775              1.724515       2.152380       0.277193      -0.210264       1.472894       0.002005       1.548272           0.000007
           36              H      28.839760      23.024043       4.945649       0.117066       1.142430 0.84522783E+01  0.83458775E+02                                 1.746411                            1.652776      -1.130636       2.340845                    0.996748       3.483840       9.529956       0.511826       1.211952      -0.724389       0.006537      -0.009232       0.032130       0.034064       0.003193       0.004862      -0.005615       0.005711       0.026022      -0.011217      -0.000357       0.011573              1.799802       1.681626       0.295170       0.114798       1.672173      -0.177089       2.045606           0.000011
           37              H      29.849900      24.751334       5.916291       0.115181       1.161416 0.83072066E+01  0.80780845E+02                                 1.705954                            1.595616      -0.888188       2.455754                    0.999022       3.230603       8.461136       0.548049       1.149299      -0.742165      -0.028889      -0.009842       0.020961       0.037024       0.009014      -0.006839       0.003304       0.017146       0.032826      -0.019043       0.004021       0.015022              1.769899       2.143281       0.417036      -0.219149       1.551623      -0.003001       1.614794           0.000007
           38              H      31.991015      24.849001       2.542156       0.116608       1.130496 0.81215092E+01  0.78390469E+02                                 1.664465                            1.569621      -0.856362       2.473995                    0.999203       3.181097       8.252507       0.557822       1.137586      -0.745392       0.007570      -0.008507      -0.034661       0.036484       0.007656      -0.007053       0.006510       0.018302       0.031565      -0.019661       0.004578       0.015083              1.712178       1.571089       0.087074       0.070406       1.408092       0.281675       2.157352          -0.000003
           39              H      28.580382      26.241440       0.203372       0.111061       1.171028 0.84417591E+01  0.82235152E+02                                 1.699653                            1.596553      -0.876170       2.458068                    0.999043       3.232845       8.412716       0.555286       1.132309      -0.746605       0.014335       0.025480       0.020420       0.035661       0.009849       0.005919       0.000483      -0.024656       0.009272      -0.018688       0.003913       0.014775              1.758083       1.475488       0.207253       0.334099       1.758436       0.257149       2.040325           0.000027
           40              H      29.953012      24.929925       1.599247       0.118129       1.178777 0.88228815E+01  0.87993137E+02                                 1.780926                            1.688480      -1.155747       2.331334                    0.996463       3.485972       9.560587       0.506821       1.211750      -0.724952       0.023698       0.017930      -0.017580       0.034528       0.008758      -0.003455      -0.004783       0.008564       0.012023      -0.012092       0.000369       0.011723              1.829536       1.933901       0.342008      -0.025562       1.651392      -0.252496       1.903317           0.000009
           41              H      26.635819      22.689190       1.654713       0.114629       1.181319 0.88106141E+01  0.87747401E+02                                 1.776248                            1.680374      -1.110576       2.347982                    0.996768       3.487422       9.524892       0.511730       1.201813      -0.727214      -0.024167      -0.015669      -0.015644       0.032776       0.009230       0.006317      -0.000469       0.003573       0.006299      -0.011929       0.000954       0.010974              1.830006       1.923642       0.378813       0.118803       1.597163      -0.036485       1.969214          -0.000006
           42              H      43.158930      31.979531      30.203897       0.114192       1.152789 0.82584045E+01  0.80015050E+02                                 1.681808                            1.579022      -0.866002       2.465861                    0.999120       3.211298       8.336282       0.558366       1.132170      -0.746567      -0.010122      -0.033758       0.008288       0.036204       0.010428       0.006397      -0.001131      -0.024424       0.010056      -0.019525       0.005008       0.014517              1.736881       1.358440       0.217005      -0.058789       2.056833      -0.315011       1.795369           0.000023
           43              H      42.759386      32.654822      28.031509       0.110501       1.221533 0.88561695E+01  0.87420176E+02                                 1.755857                            1.640683      -0.999594       2.399296                    0.998247       3.302488       8.686013       0.544384       1.139816      -0.744450      -0.011901      -0.027295      -0.023519       0.037944       0.010059       0.002416       0.002997      -0.026910      -0.002737      -0.016463      -0.001484       0.017947              1.826384       1.519464       0.207340       0.260670       1.775262       0.321621       2.184425           0.000033
           44              H      44.273791      36.248928      28.881975       0.123504       1.112791 0.78148909E+01  0.74877862E+02                                 1.660492                            1.549294      -0.896265       2.460476                    0.999136       3.163040       8.236161       0.555008       1.151798      -0.741403       0.012082       0.038196      -0.009993       0.041289       0.010896       0.003185       0.001020      -0.024062      -0.013697      -0.014632      -0.004073       0.018705              1.727947       1.337537       0.189560      -0.023986       2.159663      -0.337543       1.686642           0.000020
           45              H      49.898040      29.576952      25.138073       0.111184       1.222168 0.95178201E+01  0.96912810E+02                                 1.838013                            1.765557      -1.114451       2.342705                    0.996501       3.588339      10.001927       0.489784       1.228167      -0.721231       0.021779       0.025350       0.002464       0.033512       0.007210       0.001787       0.002549      -0.003729      -0.039378      -0.013479      -0.000883       0.014362              1.868282       2.187370       0.188482       0.048873       1.963023      -0.019984       1.454453           0.000005
           46              H      50.795407      25.661944      23.695977       0.105645       1.076111 0.76053371E+01  0.73529109E+02                                 1.708634                            1.589664      -1.017368       2.385661                    0.997476       3.519183       9.692366       0.508443       1.246015      -0.715577      -0.022737      -0.020974      -0.016122       0.034883       0.003033      -0.000905       0.014426      -0.001806      -0.020135      -0.016975       0.002438       0.014538              1.804871       2.326244       0.411865       0.281841       1.598544       0.206609       1.489825           0.000033
           47              H      51.934431      28.611454      26.136447       0.115223       1.108713 0.81860832E+01  0.79418186E+02                                 1.662389                            1.593191      -0.813397       2.491078                    0.999496       3.213502       8.443650       0.542965       1.162761      -0.739011      -0.005825       0.026519       0.024034       0.036261       0.001472      -0.001416       0.015587       0.006428      -0.013472      -0.018588       0.005628       0.012960              1.674375       1.642528      -0.153557      -0.059612       1.644003       0.374655       1.736593           0.000031
           48              H      53.012240      25.243376      23.141325       0.114223       1.173353 0.89049809E+01  0.88186063E+02                                 1.722316                            1.658758      -0.966745       2.418136                    0.998485       3.296000       8.735639       0.533795       1.158683      -0.740028       0.007327      -0.028574      -0.026315       0.039531       0.002822       0.003204       0.015604      -0.004651      -0.011683      -0.015984      -0.001329       0.017313              1.727131       1.719293      -0.163776      -0.140504       1.808828       0.335704       1.653273           0.000062
           49              H      54.135153      28.159400      25.618771       0.117082       0.996697 0.70351987E+01  0.67469970E+02                                 1.701738                            1.589909      -1.018990       2.401572                    0.997326       3.547435      10.100215       0.473993       1.347409      -0.693759       0.028780       0.022023       0.016917       0.039994       0.004325       0.003985       0.011865       0.002425      -0.008546      -0.013283      -0.000471       0.013754              1.795962       2.269136       0.324059       0.354063       1.486835       0.216566       1.631915          -0.000016
           50              H      38.718842      24.932714       4.354020       0.122559       1.146017 0.81867553E+01  0.79242961E+02                                 1.686913                            1.580984      -0.914489       2.450455                    0.998969       3.177724       8.277351       0.552692       1.144918      -0.743590       0.019472       0.034294      -0.011516       0.041083       0.011393      -0.011129      -0.004146      -0.005825      -0.001039      -0.015130      -0.002815       0.017945              1.750922       1.508342       0.261685      -0.091368       2.304175       0.005529       1.440249           0.000075
           51              H      36.191071      22.971023       6.683560       0.113669       1.233084 0.91784285E+01  0.91537487E+02                                 1.780995                            1.682123      -1.002824       2.402297                    0.998055       3.316759       8.807125       0.531248       1.156055      -0.740824      -0.024743      -0.004089       0.029944       0.039059       0.008829      -0.014628      -0.004245      -0.001960      -0.000836      -0.015968      -0.002958       0.018927              1.816525       1.780703      -0.087444      -0.439796       1.686131       0.184725       1.982741           0.001170
           52              H      39.071667      22.993348       3.152274       0.109158       1.169155 0.84657234E+01  0.82555501E+02                                 1.697953                            1.598435      -0.876059       2.455333                    0.998996       3.257504       8.490900       0.554967       1.131767      -0.746437       0.022034       0.003182      -0.026460       0.034580       0.006627      -0.014832       0.000008      -0.011160      -0.003111      -0.019036       0.004609       0.014426              1.742054       1.624911      -0.046722      -0.414565       1.641828       0.230007       1.959424           0.000502
           53              H      36.497175      21.056772       5.463325       0.115099       1.149874 0.82356297E+01  0.79789102E+02                                 1.684463                            1.580959      -0.876330       2.462254                    0.999058       3.206420       8.340330       0.555499       1.138088      -0.745129      -0.021549      -0.028270       0.009928       0.036907       0.009229      -0.014683       0.001639      -0.007937      -0.007312      -0.019752       0.004302       0.015450              1.741783       1.544907       0.229690      -0.125914       2.272245       0.024009       1.408195           0.000098
           54              H      38.870280      15.534460       7.016351       0.109450       1.221580 0.89398332E+01  0.88453859E+02                                 1.752453                            1.645700      -1.011047       2.392075                    0.998132       3.333366       8.777593       0.544899       1.136065      -0.745062       0.006316       0.002008       0.035913       0.036519       0.003379       0.004736       0.009330      -0.016871       0.030115      -0.014541      -0.003173       0.017713              1.807437       1.426213      -0.055226       0.247913       1.700836      -0.213154       2.295262           0.000016
           55              H      37.821476      13.667647       3.651461       0.120168       1.135096 0.81389830E+01  0.78822320E+02                                 1.687007                            1.584470      -0.924013       2.445130                    0.998788       3.210299       8.419053       0.546761       1.156722      -0.740209      -0.011879      -0.033836      -0.021889       0.042013       0.005571       0.008431       0.008803      -0.016291       0.026096      -0.015791      -0.002862       0.018652              1.737543       1.411498       0.157717       0.108220       2.242269       0.183539       1.558861           0.000008
           56              H      37.740922      19.321109       4.945649       0.117724       1.142670 0.84564990E+01  0.83536280E+02                                 1.749182                            1.655188      -1.143960       2.335891                    0.996567       3.483792       9.541345       0.510371       1.214886      -0.723732      -0.011184      -0.000977       0.031794       0.033718       0.000940      -0.007383      -0.001202      -0.008642       0.026070      -0.011401      -0.000187       0.011588              1.802764       1.420818      -0.143819      -0.211358       1.938171      -0.010968       2.049302           0.000011
           57              H      38.731729      17.582655       5.916291       0.114026       1.166923 0.83539939E+01  0.81349678E+02                                 1.711409                            1.600124      -0.890906       2.453888                    0.999029       3.237735       8.485661       0.547268       1.149329      -0.742163       0.006134       0.030234       0.021075       0.037361       0.002903       0.006260       0.004429      -0.024491       0.032633      -0.019145       0.004001       0.015143              1.775899       1.341828       0.048076       0.107552       2.366085       0.192679       1.619784           0.000007
           58              H      37.745757      15.679566       2.542156       0.116409       1.129528 0.81137397E+01  0.78289636E+02                                 1.662643                            1.568206      -0.853795       2.474729                    0.999198       3.181143       8.248820       0.558479       1.136623      -0.745618      -0.010880      -0.002003      -0.034740       0.036458       0.004299       0.009178       0.003068      -0.021779       0.031533      -0.019416       0.004154       0.015262              1.710160       1.372201       0.027021       0.208133       1.604316      -0.201395       2.153963          -0.000003
           59              H      40.656962      17.937045       0.203372       0.112002       1.172208 0.84526576E+01  0.82379090E+02                                 1.701849                            1.598393      -0.879658       2.456657                    0.999012       3.233111       8.419078       0.554469       1.133458      -0.746314       0.014728      -0.024413       0.020282       0.034990      -0.015783      -0.002480      -0.005399      -0.005084       0.008951      -0.018822       0.003767       0.015055              1.760463       1.509937      -0.226724       0.055955       1.728131      -0.418996       2.043321           0.000027
           60              H      38.834841      17.404068       1.599247       0.119147       1.175037 0.87869943E+01  0.87534428E+02                                 1.776013                            1.684131      -1.148786       2.334409                    0.996529       3.479696       9.533777       0.507954       1.210439      -0.725244       0.003214      -0.028886      -0.017297       0.033822      -0.000721      -0.002533       0.005525      -0.019988       0.011407      -0.012295       0.000248       0.012047              1.824319       1.422497      -0.048423      -0.204983       2.152800       0.147765       1.897660           0.000009
           61              H      38.552904      21.397209       1.654713       0.114002       1.187400 0.88686062E+01  0.88492283E+02                                 1.784329                            1.687454      -1.126070       2.341286                    0.996552       3.496899       9.567705       0.509820       1.204036      -0.726695      -0.001205       0.028584      -0.015735       0.032651      -0.003014      -0.003444      -0.005229      -0.018358       0.006420      -0.012085       0.000901       0.011184              1.838609       1.355683      -0.048427      -0.091741       2.181347      -0.085372       1.978796          -0.000007
           62              H      54.447697      30.347115      30.203897       0.113993       1.154937 0.82763625E+01  0.80236066E+02                                 1.684350                            1.581082      -0.871094       2.463437                    0.999068       3.213183       8.344797       0.557796       1.132663      -0.746454      -0.024187       0.025409       0.008477       0.036089      -0.015818      -0.004151      -0.004907      -0.006000       0.009430      -0.019446       0.004793       0.014653              1.739666       1.697082      -0.412266      -0.244256       1.723762       0.209212       1.798153           0.000023
           63              H      55.232290      30.355487      28.031509       0.111435       1.217383 0.88206523E+01  0.86980109E+02                                 1.751469                            1.637069      -0.993674       2.402154                    0.998280       3.298132       8.669432       0.545158       1.139369      -0.744540      -0.017481       0.024034      -0.023187       0.037695      -0.016487       0.001576      -0.003632      -0.003950      -0.002509      -0.016288      -0.001498       0.017785              1.821564       1.528376      -0.213376       0.147313       1.758341      -0.384486       2.177975           0.000033
           64              H      57.587674      27.246920      28.881975       0.123694       1.111167 0.78008455E+01  0.74702183E+02                                 1.657982                            1.547200      -0.888949       2.463144                    0.999141       3.161477       8.227129       0.555817       1.150755      -0.741646       0.027033      -0.029622      -0.009847       0.041294      -0.015751      -0.000635      -0.003155      -0.006823      -0.014307      -0.014378      -0.004305       0.018683              1.725186       1.786976      -0.449495      -0.279510       1.704532       0.188970       1.684049           0.000021
           65              H      48.997452      25.712171      25.138073       0.111898       1.225661 0.95579279E+01  0.97484711E+02                                 1.847002                            1.773681      -1.202423       2.304911                    0.995719       3.592853      10.043482       0.486536       1.234294      -0.719883       0.010937      -0.031249       0.002478       0.033200      -0.005176       0.001345      -0.002894      -0.010426      -0.039689      -0.013600      -0.000730       0.014330              1.877622       1.865120       0.003056      -0.042037       2.307457      -0.032627       1.460288           0.000005
           66              H      45.158273      26.892534      23.695977       0.105332       1.078298 0.76236969E+01  0.73754970E+02                                 1.711308                            1.591836      -1.020989       2.383845                    0.997484       3.522887       9.707432       0.507946       1.246415      -0.715481      -0.007080       0.030103      -0.016248       0.034933      -0.002115       0.012953      -0.006248      -0.004667      -0.020286      -0.017035       0.002741       0.014294              1.807912       1.425685       0.109373       0.038076       2.506177      -0.348535       1.491873           0.000033
           67              H      47.143109      24.431352      26.136447       0.115376       1.109850 0.81982078E+01  0.79579889E+02                                 1.665072                            1.595627      -0.819940       2.488761                    0.999450       3.214350       8.453297       0.541810       1.164595      -0.738584       0.025952      -0.007927       0.024215       0.036369       0.001951       0.014166      -0.006589      -0.006320      -0.013552      -0.018626       0.005707       0.012919              1.677121       1.779671       0.076441       0.355195       1.512223      -0.136064       1.739470           0.000031
           68              H      43.687366      25.181986      23.141325       0.114182       1.174059 0.89136849E+01  0.88307362E+02                                 1.724355                            1.660677      -0.973774       2.415388                    0.998412       3.296725       8.743677       0.532871       1.160231      -0.739668      -0.028616       0.007749      -0.026262       0.039605      -0.003510       0.011893      -0.010618      -0.002974      -0.011934      -0.016026      -0.001365       0.017391              1.729205       1.930662       0.043269       0.361524       1.601840      -0.046242       1.655112           0.000062
           69              H      45.651259      22.751498      25.618771       0.116161       1.000848 0.70712762E+01  0.67907348E+02                                 1.706754                            1.594179      -1.022471       2.399498                    0.997272       3.556651      10.135521       0.473238       1.347745      -0.693668       0.004767      -0.036304       0.017037       0.040385      -0.001164       0.008161      -0.009438      -0.008294      -0.008030      -0.013087      -0.000609       0.013696              1.801561       1.405338       0.177652       0.010542       2.362703      -0.417095       1.636643          -0.000016
           70              H      34.454339       9.811238       4.354020       0.121633       1.143687 0.81637343E+01  0.78936991E+02                                 1.681687                            1.576423      -0.900918       2.455279                    0.999053       3.176970       8.261616       0.554915       1.141532      -0.744401       0.020087      -0.033995      -0.011457       0.041114      -0.008322       0.002023       0.011846      -0.017145      -0.001186      -0.015341      -0.002855       0.018195              1.745314       1.872281      -0.472995       0.050177       1.927429       0.075982       1.436232           0.000075
           71              H      34.019349      12.981194       6.683560       0.113564       1.236390 0.92084057E+01  0.91910203E+02                                 1.783925                            1.684637      -1.007326       2.399847                    0.998067       3.321256       8.822248       0.530967       1.155739      -0.740884       0.009099       0.023339       0.029872       0.038985      -0.005363       0.003587       0.014831      -0.013979      -0.000457      -0.016001      -0.002882       0.018884              1.819601       1.788462       0.084979       0.381023       1.683972       0.289394       1.986370           0.001172
           72              H      32.598388      10.475367       3.152274       0.109685       1.164153 0.84226963E+01  0.82043378E+02                                 1.694599                            1.595584      -0.879632       2.454748                    0.998972       3.249899       8.470360       0.554746       1.133494      -0.746043      -0.008451      -0.020444      -0.026545       0.034555      -0.008179       0.007392       0.012605      -0.006372      -0.003920      -0.018895       0.004539       0.014355              1.738524       1.674860       0.015800       0.404987       1.585740       0.242967       1.954973           0.000502
           73              H      32.208507      13.673227       5.463325       0.115061       1.148423 0.82225012E+01  0.79616267E+02                                 1.681450                            1.578420      -0.867205       2.465439                    0.999106       3.206025       8.332169       0.556718       1.136247      -0.745561      -0.013774       0.032908       0.009777       0.036990      -0.007902       0.008738       0.011926      -0.011996      -0.007555      -0.019672       0.004221       0.015450              1.738493       1.887739      -0.428317       0.083526       1.921705       0.096722       1.406035           0.000098
           74              H      26.239491      14.379212       7.016351       0.110169       1.224847 0.89710266E+01  0.88868650E+02                                 1.758463                            1.650849      -1.027783       2.385514                    0.998005       3.335154       8.796868       0.542745       1.139210      -0.744306      -0.001728      -0.006613       0.035328       0.035983      -0.009036       0.005877      -0.008754       0.002142       0.030740      -0.014586      -0.003344       0.017930              1.813904       1.685681      -0.091814      -0.310465       1.451318      -0.108733       2.304712           0.000016
           75              H      25.147189      16.220914       3.651461       0.120501       1.134627 0.81358801E+01  0.78796267E+02                                 1.687816                            1.585207      -0.926451       2.444579                    0.998773       3.208754       8.419230       0.546017       1.158240      -0.739859      -0.023356       0.026644      -0.021829       0.041616      -0.009917       0.003396      -0.011831      -0.001705       0.025774      -0.015856      -0.002906       0.018762              1.738395       1.898983      -0.438903       0.104853       1.756612      -0.185572       1.559590           0.000008
           76              H      30.083506      13.463943       4.945649       0.117763       1.140616 0.84360582E+01  0.83265084E+02                                 1.745296                            1.651781      -1.132126       2.340388                    0.996731       3.480073       9.520148       0.511666       1.212820      -0.724204       0.004740       0.010283       0.032078       0.034018      -0.004031       0.002588       0.006718       0.002663       0.025545      -0.011023      -0.000243       0.011266              1.798594       1.928685      -0.151488       0.095812       1.422843       0.187826       2.044253           0.000011
           77              H      28.082556      13.475105       5.916291       0.114158       1.166339 0.83486585E+01  0.81275294E+02                                 1.709657                            1.598678      -0.885275       2.456135                    0.999053       3.238066       8.482138       0.548059       1.147986      -0.742466       0.023008      -0.020421       0.021263       0.037396      -0.011859       0.000576      -0.007689       0.007178       0.032717      -0.019018       0.003949       0.015069              1.773951       2.065855      -0.466641       0.112843       1.637814      -0.189115       1.618184           0.000007
           78              H      26.927422      15.280531       2.542156       0.117319       1.130648 0.81256465E+01  0.78459249E+02                                 1.666606                            1.571654      -0.867060       2.470159                    0.999116       3.179983       8.257616       0.556458       1.139954      -0.744826       0.003580       0.010660      -0.034456       0.036245      -0.011309      -0.001968      -0.009294       0.003974       0.031392      -0.019152       0.004180       0.014972              1.714387       1.526358      -0.114461      -0.279661       1.456745      -0.079880       2.160058          -0.000003
           79              H      27.426856      11.630617       0.203372       0.110908       1.172542 0.84546495E+01  0.82392379E+02                                 1.701126                            1.597761      -0.878266       2.457122                    0.999004       3.234786       8.419462       0.555080       1.132295      -0.746605      -0.029043      -0.000558       0.020392       0.035491       0.005542      -0.003598       0.004888       0.029584       0.009157      -0.018702       0.003781       0.014921              1.759689       1.869104       0.018887      -0.390516       1.367653       0.160933       2.042312           0.000027
           80              H      27.876343      13.475107       1.599247       0.118413       1.175795 0.87939919E+01  0.87622789E+02                                 1.777003                            1.684992      -1.151763       2.333413                    0.996521       3.481179       9.539288       0.507731       1.210712      -0.725193      -0.027041       0.011878      -0.017425       0.034292      -0.008060       0.005932      -0.000570       0.010943       0.011947      -0.012088       0.000324       0.011764              1.825365       2.013470      -0.292356       0.230701       1.563906       0.103717       1.898720           0.000009
           81              H      31.475473      11.722701       1.654713       0.114307       1.185757 0.88538209E+01  0.88313119E+02                                 1.783173                            1.686440      -1.125426       2.341606                    0.996540       3.494768       9.562005       0.509764       1.204598      -0.726567       0.025554      -0.012680      -0.015785       0.032603      -0.006388      -0.002736       0.005665       0.014312       0.006351      -0.012067       0.000959       0.011108              1.837392       2.015372      -0.332945      -0.028020       1.519266       0.122005       1.977537          -0.000006
           82              H      47.389600      21.386963      30.203897       0.114280       1.157007 0.82980910E+01  0.80537430E+02                                 1.690555                            1.586538      -0.889570       2.456747                    0.998958       3.213225       8.362480       0.554795       1.137507      -0.745306       0.034185       0.008168       0.008057       0.036059       0.005305      -0.002313       0.006288       0.030187       0.009342      -0.019480       0.004891       0.014589              1.746283       2.082624       0.195691       0.305090       1.350982       0.107602       1.805242           0.000023
           83              H      47.004556      20.703303      28.031509       0.111233       1.220897 0.88524664E+01  0.87387592E+02                                 1.756541                            1.641391      -1.001326       2.399033                    0.998247       3.300669       8.685680       0.543663       1.141277      -0.744100       0.029690       0.003113      -0.023249       0.037838       0.006693      -0.003817       0.000471       0.030210      -0.002863      -0.016150      -0.001559       0.017709              1.827081       1.891384       0.007123      -0.408774       1.404427       0.064997       2.185432           0.000033
           84              H      43.134765      20.217763      28.881975       0.124032       1.110168 0.77927292E+01  0.74609856E+02                                 1.657570                            1.546856      -0.892510       2.462157                    0.999150       3.159570       8.223095       0.555595       1.151440      -0.741487      -0.038918      -0.008722      -0.009756       0.041059       0.004938      -0.002320       0.002097       0.030716      -0.013875      -0.014430      -0.004183       0.018613              1.724765       2.113750       0.260314       0.303259       1.376823       0.147527       1.683721           0.000020
           85              H      49.898043      26.232128      21.082948       0.111900       1.225642 0.95577561E+01  0.97482563E+02                                 1.846987                            1.773669      -1.202408       2.304920                    0.995719       3.592831      10.043414       0.486536       1.234299      -0.719882       0.021594      -0.025096      -0.002478       0.033200      -0.007103      -0.001834       0.002612      -0.003752      -0.039687      -0.013600      -0.000730       0.014330              1.877607       2.199501      -0.190003      -0.049274       1.973041      -0.020092       1.460279           0.000005
           86              H      50.795408      30.147136      22.525044       0.105334       1.078293 0.76236514E+01  0.73754426E+02                                 1.711303                            1.591832      -1.020992       2.383845                    0.997484       3.522875       9.707395       0.507947       1.246416      -0.715481      -0.022530       0.021183       0.016249       0.034933      -0.003079       0.001066       0.014341      -0.001331      -0.020286      -0.017035       0.002741       0.014294              1.807907       2.330767      -0.413179      -0.282801       1.601084       0.207242       1.491869           0.000033
           87              H      51.934436      27.197626      20.084574       0.115377       1.109845 0.81981576E+01  0.79579266E+02                                 1.665066                            1.595621      -0.819936       2.488763                    0.999450       3.214342       8.453264       0.541811       1.164593      -0.738584      -0.006112      -0.026439      -0.024215       0.036369      -0.001761       0.001377       0.015563       0.006539      -0.013552      -0.018626       0.005707       0.012919              1.677114       1.645279       0.154029       0.059763       1.646602       0.375636       1.739461           0.000030
           88              H      53.012240      30.565704      23.079696       0.114183       1.174040 0.89134872E+01  0.88304867E+02                                 1.724331                            1.660656      -0.973757       2.415397                    0.998412       3.296696       8.743558       0.532876       1.160226      -0.739669       0.007597       0.028657       0.026262       0.039606      -0.003042      -0.003249       0.015608      -0.004594      -0.011933      -0.016026      -0.001365       0.017391              1.729181       1.721493       0.164014       0.140712       1.810959       0.336203       1.655091           0.000062
           89              H      54.135157      27.649679      20.602250       0.116158       1.000862 0.70713995E+01  0.67908811E+02                                 1.706767                            1.594191      -1.022471       2.399496                    0.997272       3.556677      10.135607       0.473237       1.347742      -0.693669       0.029056      -0.022280      -0.017036       0.040384      -0.004173      -0.004093       0.011787       0.002132      -0.008032      -0.013088      -0.000607       0.013695              1.801577       2.277239      -0.325728      -0.355947       1.490838       0.217678       1.636654          -0.000016
           90              H      22.608136      21.574863      11.052987       0.121633       1.143690 0.81637601E+01  0.78937316E+02                                 1.681691                            1.576427      -0.900919       2.455278                    0.999053       3.176972       8.261630       0.554913       1.141534      -0.744400       0.019397      -0.034393       0.011456       0.041114      -0.011585       0.011270      -0.004171      -0.005841      -0.001186      -0.015341      -0.002855       0.018195              1.745319       1.504020      -0.260378       0.090891       2.295702       0.005463       1.436236           0.000075
           91              H      20.080369      23.536554       8.723447       0.113563       1.236391 0.92084102E+01  0.91910253E+02                                 1.783925                            1.684637      -1.007325       2.399847                    0.998067       3.321257       8.822249       0.530967       1.155738      -0.740884      -0.024761       0.003790      -0.029872       0.038985      -0.008735       0.014638      -0.004309      -0.002300      -0.000457      -0.016001      -0.002882       0.018884              1.819602       1.783689       0.087735       0.441135       1.688746       0.185279       1.986371           0.001172
           92              H      22.960960      23.514229      12.254733       0.109685       1.164160 0.84227545E+01  0.82044082E+02                                 1.694604                            1.595588      -0.879636       2.454745                    0.998972       3.249910       8.470394       0.554746       1.133493      -0.746043       0.021931      -0.002903       0.026544       0.034554      -0.006849       0.014612       0.000099      -0.010980      -0.003920      -0.018895       0.004539       0.014355              1.738529       1.621708       0.046490       0.412910       1.638901       0.229246       1.954979           0.000502
           93              H      20.386472      25.450806       9.943682       0.115061       1.148424 0.82225086E+01  0.79616352E+02                                 1.681450                            1.578421      -0.867203       2.465440                    0.999106       3.206026       8.332171       0.556719       1.136246      -0.745561      -0.021612       0.028383      -0.009777       0.036990      -0.009146       0.014697       0.001604      -0.007689      -0.007554      -0.019672       0.004222       0.015450              1.738493       1.542280      -0.228866       0.125527       2.267164       0.023975       1.406035           0.000098
           94              H       6.648879       3.068566       8.390656       0.110170       1.224843 0.89709914E+01  0.88868214E+02                                 1.758459                            1.650846      -1.027778       2.385517                    0.998005       3.335147       8.796845       0.542746       1.139210      -0.744306       0.006591      -0.001810      -0.035328       0.035983      -0.003591      -0.004643       0.009466      -0.016723       0.030740      -0.014586      -0.003344       0.017930              1.813899       1.430393       0.055574      -0.249397       1.706599      -0.214503       2.304706           0.000016
           95              H      37.821470       4.935379      11.755546       0.120503       1.134623 0.81358359E+01  0.78795703E+02                                 1.687809                            1.585200      -0.926454       2.444579                    0.998773       3.208743       8.419184       0.546020       1.158237      -0.739859      -0.011395       0.033549       0.021830       0.041616      -0.005696      -0.008548       0.008857      -0.016324       0.025773      -0.015856      -0.002907       0.018762              1.738387       1.412097      -0.157802      -0.108282       2.243479       0.183591       1.559586           0.000008
           96              H      21.630217      27.186469      10.461358       0.117764       1.140610 0.84360027E+01  0.83264399E+02                                 1.745290                            1.651776      -1.132123       2.340391                    0.996731       3.480061       9.520107       0.511666       1.212821      -0.724204      -0.011275       0.001037      -0.032079       0.034018      -0.000863       0.007112      -0.001118      -0.008313       0.025545      -0.011022      -0.000243       0.011266              1.798587       1.418107       0.143291       0.210567       1.933409      -0.010938       2.044246           0.000011
           97              H      22.621026      28.924923       9.490716       0.114157       1.166337 0.83486385E+01  0.81275035E+02                                 1.709654                            1.598675      -0.885273       2.456136                    0.999053       3.238064       8.482124       0.548061       1.147984      -0.742466       0.006181      -0.030136      -0.021263       0.037396      -0.002822      -0.006371       0.004343      -0.024129       0.032717      -0.019018       0.003949       0.015069              1.773947       1.340700      -0.047973      -0.107357       2.362960       0.192282       1.618181           0.000007
           98              H      53.856449      30.828012      12.864851       0.117318       1.130653 0.81256871E+01  0.78459737E+02                                 1.666611                            1.571658      -0.867063       2.470157                    0.999115       3.179991       8.257641       0.556458       1.139954      -0.744826      -0.011022       0.002229       0.034456       0.036245      -0.003934      -0.009032       0.002943      -0.021575       0.031392      -0.019152       0.004180       0.014972              1.714392       1.375025      -0.027088      -0.209009       1.608085      -0.202254       2.160066          -0.000003
           99              H      24.546250      28.570532      15.203635       0.110911       1.172518 0.84544257E+01  0.82389605E+02                                 1.701098                            1.597737      -0.878251       2.457132                    0.999004       3.234748       8.419317       0.555086       1.132290      -0.746606       0.015005       0.024873      -0.020393       0.035492       0.015581       0.002433      -0.005560      -0.005194       0.009156      -0.018701       0.003781       0.014921              1.759660       1.509349       0.226572      -0.055885       1.727355      -0.418653       2.042276           0.000027
          100              H      22.724131      29.103510      13.807760       0.118413       1.175796 0.87939949E+01  0.87622804E+02                                 1.777001                            1.684991      -1.151761       2.333413                    0.996521       3.481179       9.539279       0.507733       1.210710      -0.725193       0.003234       0.029358       0.017425       0.034292       0.000709       0.002472       0.005422      -0.019431       0.011947      -0.012088       0.000324       0.011764              1.825364       1.423109       0.048489       0.205172       2.154264       0.147935       1.898719           0.000009
          101              H      22.442194      25.110369      13.752294       0.114306       1.185759 0.88538359E+01  0.88313284E+02                                 1.783173                            1.686440      -1.125425       2.341606                    0.996540       3.494769       9.562001       0.509765       1.204596      -0.726568      -0.001796      -0.028470       0.015785       0.032603       0.003003       0.003538      -0.005202      -0.018220       0.006352      -0.012067       0.000959       0.011108              1.837392       1.354955       0.048348       0.091649       2.179685      -0.085268       1.977537          -0.000007
          102              H      22.226309      25.461965      16.017124       0.114283       1.156987 0.82978991E+01  0.80535063E+02                                 1.690532                            1.586517      -0.889559       2.456755                    0.998958       3.213189       8.362347       0.554800       1.137504      -0.745307      -0.024167      -0.025521      -0.008057       0.036059       0.015723       0.004289      -0.005147      -0.005905       0.009340      -0.019480       0.004890       0.014589              1.746259       1.703344       0.414649       0.245727       1.730218       0.210412       1.805216           0.000023
          103              H      23.010898      25.453592      18.189512       0.111234       1.220855 0.88520725E+01  0.87382599E+02                                 1.756490                            1.641346      -1.001284       2.399055                    0.998247       3.300606       8.685416       0.543675       1.141266      -0.744103      -0.017541      -0.024156       0.023249       0.037838       0.016427      -0.001500      -0.003541      -0.003513      -0.002862      -0.016150      -0.001559       0.017708              1.827026       1.532294       0.214412      -0.148092       1.763426      -0.386490       2.185356           0.000033
          104              H      25.366283      28.562160      17.339046       0.124031       1.110165 0.77926958E+01  0.74609420E+02                                 1.657564                            1.546850      -0.892510       2.462157                    0.999150       3.159561       8.223052       0.555597       1.151436      -0.741488       0.027013       0.029344       0.009755       0.041060       0.015769       0.000656      -0.003057      -0.006806      -0.013878      -0.014430      -0.004184       0.018613              1.724758       1.786485       0.449253       0.279390       1.704072       0.188867       1.683718           0.000020
          105              H      48.997455      30.096908      21.082948       0.112625       1.219475 0.94944724E+01  0.96640368E+02                                 1.837520                            1.765160      -1.127749       2.338353                    0.996389       3.583827       9.995877       0.488979       1.230633      -0.720686       0.011026       0.031282      -0.002453       0.033259       0.005052      -0.001310      -0.002774      -0.010393      -0.038916      -0.013321      -0.000759       0.014080              1.867777       1.855544      -0.003107       0.041782       2.293600      -0.032365       1.454186           0.000005
          106              H      45.158274      28.916545      22.525044       0.105483       1.076029 0.76033064E+01  0.73503061E+02                                 1.708536                            1.589414      -1.017479       2.385825                    0.997432       3.518231       9.688672       0.508511       1.245957      -0.715600      -0.007159      -0.030297       0.015933       0.034971       0.002021      -0.012864      -0.006453      -0.004649      -0.019953      -0.016975       0.002686       0.014290              1.804865       1.423600      -0.109017      -0.038006       2.501295      -0.347684       1.489701           0.000033
          107              H      47.143114      31.377728      20.084574       0.115628       1.109629 0.81951671E+01  0.79538184E+02                                 1.664329                            1.594896      -0.816620       2.490089                    0.999485       3.213779       8.449478       0.542188       1.163960      -0.738729       0.025658       0.008120      -0.024049       0.036092      -0.002026      -0.014212      -0.006555      -0.006009      -0.013782      -0.018654       0.005732       0.012922              1.676370       1.778900      -0.076283      -0.355087       1.511490      -0.135963       1.738721           0.000031
          108              H      43.687366      30.627094      23.079696       0.113314       1.170896 0.88793078E+01  0.87840511E+02                                 1.717055                            1.654051      -0.952558       2.423285                    0.998570       3.295749       8.721397       0.535847       1.155446      -0.740781      -0.028900      -0.007816       0.026666       0.040092       0.003439      -0.012013      -0.010556      -0.002798      -0.011545      -0.016043      -0.001337       0.017380              1.721812       1.921774      -0.042948      -0.358878       1.595391      -0.045921       1.648271           0.000062
          109              H      45.651263      33.057581      20.602250       0.117145       0.997749 0.70451575E+01  0.67594692E+02                                 1.703403                            1.591384      -1.021558       2.400433                    0.997268       3.550395      10.113425       0.473580       1.348002      -0.693628       0.004537       0.036156      -0.016885       0.040162       0.001114      -0.008240      -0.009493      -0.007953      -0.008496      -0.013225      -0.000451       0.013676              1.797792       1.403034      -0.177064      -0.010539       2.356849      -0.415509       1.633494          -0.000016
          110              H      34.454334       8.791788      11.052987       0.122418       1.143418 0.81619548E+01  0.78917675E+02                                 1.681422                            1.576223      -0.901155       2.455443                    0.999076       3.176951       8.262206       0.554950       1.141491      -0.744387       0.020003       0.034037       0.011315       0.041069       0.008382      -0.001911       0.011859      -0.016998      -0.000631      -0.015318      -0.002868       0.018186              1.744992       1.871878       0.472801      -0.050125       1.927063       0.075995       1.436036           0.000075
          111              H      34.019347       5.621833       8.723447       0.112518       1.239606 0.92380946E+01  0.92280108E+02                                 1.787033                            1.687387      -1.008178       2.399036                    0.998031       3.325755       8.837518       0.530521       1.155788      -0.740881       0.008999      -0.023660      -0.030372       0.039538       0.005307      -0.003731       0.014704      -0.014324      -0.001048      -0.016011      -0.002831       0.018841              1.822819       1.791608      -0.085223      -0.382138       1.686780       0.290228       1.990067           0.001173
          112              H      32.598380       8.127660      12.254733       0.109434       1.166446 0.84426736E+01  0.82288674E+02                                 1.697099                            1.597692      -0.880849       2.454270                    0.998989       3.252192       8.479616       0.554254       1.133802      -0.745974      -0.008586       0.020742       0.026342       0.034610       0.008240      -0.007228       0.012637      -0.006133      -0.003130      -0.018819       0.004465       0.014354              1.741156       1.677206      -0.016021      -0.405990       1.587982       0.243839       1.958280           0.000502
          113              H      32.208503       4.929799       9.943682       0.115140       1.151129 0.82476044E+01  0.79940952E+02                                 1.686436                            1.582717      -0.877683       2.461846                    0.999046       3.207402       8.347076       0.554823       1.138964      -0.744923      -0.013671      -0.032839      -0.009767       0.036887       0.007822      -0.008855       0.012032      -0.011820      -0.007536      -0.019766       0.004314       0.015452              1.743856       1.893861       0.430615      -0.083916       1.928049       0.097183       1.409657           0.000098
          114              H      26.239490       4.223815       8.390656       0.109340       1.230206 0.90182672E+01  0.89449671E+02                                 1.763051                            1.654749      -1.034354       2.382189                    0.997901       3.342712       8.820984       0.542348       1.138603      -0.744441      -0.001412       0.006457      -0.035754       0.036360       0.009189      -0.005745      -0.008867       0.002247       0.030564      -0.014763      -0.003188       0.017951              1.818810       1.689869       0.092165       0.311915       1.454514      -0.109251       2.312049           0.000016
          115              H      41.257882      30.286664      11.755546       0.120760       1.127351 0.80687922E+01  0.77933696E+02                                 1.674846                            1.574064      -0.899616       2.455054                    0.998972       3.202627       8.373712       0.550709       1.151509      -0.741424      -0.023345      -0.027140       0.021782       0.041905       0.010052      -0.003520      -0.011642      -0.001487       0.026411      -0.015964      -0.002811       0.018775              1.724533       1.882844       0.432830      -0.103396       1.742471      -0.183099       1.548284           0.000008
          116              H      30.083502       5.139083      10.461358       0.117067       1.142423 0.84522098E+01  0.83457909E+02                                 1.746402                            1.652769      -1.130630       2.340849                    0.996748       3.483824       9.529894       0.511828       1.211951      -0.724390       0.004727      -0.010278      -0.032130       0.034064       0.004070      -0.002431       0.007018       0.002675       0.026022      -0.011216      -0.000357       0.011573              1.799793       1.930150       0.151677      -0.095966       1.423632       0.187961       2.045596           0.000011
          117              H      28.082553       5.127922       9.490716       0.115182       1.161409 0.83071415E+01  0.80780034E+02                                 1.705946                            1.595608      -0.888184       2.455757                    0.999022       3.230592       8.461091       0.548052       1.149297      -0.742165       0.022968       0.020098      -0.020961       0.037024       0.011931      -0.000558      -0.007575       0.007039       0.032826      -0.019043       0.004021       0.015022              1.769890       2.060690       0.464710      -0.112174       1.634195      -0.188287       1.614786           0.000007
          118              H      43.038114      31.227047      12.864851       0.116607       1.130501 0.81215501E+01  0.78390973E+02                                 1.664470                            1.569626      -0.856365       2.473993                    0.999203       3.181105       8.252537       0.557821       1.137587      -0.745392       0.003583      -0.010810       0.034661       0.036484       0.011753       0.002111      -0.009363       0.004110       0.031565      -0.019661       0.004578       0.015083              1.712183       1.524255       0.114118       0.279143       1.454936      -0.079863       2.157358          -0.000003
          119              H      27.426843       6.972410      15.203635       0.111063       1.171014 0.84416320E+01  0.82233592E+02                                 1.699639                            1.596541      -0.876161       2.458075                    0.999043       3.232820       8.412630       0.555288       1.132309      -0.746605      -0.029233       0.000326      -0.020421       0.035661      -0.005752       0.003379       0.004884       0.029387       0.009272      -0.018687       0.003912       0.014775              1.758068       1.867169      -0.018894       0.389742       1.366728       0.160762       2.040307           0.000027
          120              H      27.876333       5.127920      13.807760       0.118128       1.178782 0.88229249E+01  0.87993671E+02                                 1.780930                            1.688484      -1.155749       2.331332                    0.996463       3.485980       9.560612       0.506821       1.211749      -0.724952      -0.027377      -0.011559       0.017580       0.034528       0.008087      -0.005870      -0.000601       0.010887       0.012024      -0.012092       0.000369       0.011723              1.829541       2.018212       0.293335      -0.231450       1.567089       0.104111       1.903321           0.000009
          121              H      31.475463       6.880325      13.752294       0.114629       1.181318 0.88106036E+01  0.87747236E+02                                 1.776244                            1.680371      -1.110571       2.347984                    0.996768       3.487416       9.524860       0.511732       1.201810      -0.727215       0.025653       0.013095       0.015643       0.032776       0.006162       0.002752       0.005706       0.014200       0.006300      -0.011929       0.000954       0.010974              1.830003       2.006842       0.330775       0.027804       1.513958       0.121128       1.969210          -0.000006
          122              H      31.278911       6.517565      16.017124       0.114195       1.152769 0.82582199E+01  0.80012784E+02                                 1.681787                            1.579003      -0.865990       2.465869                    0.999120       3.211262       8.336153       0.558370       1.132168      -0.746568       0.034297      -0.008113      -0.008289       0.036205      -0.005362       0.002219       0.006106       0.030274       0.010055      -0.019524       0.005007       0.014517              1.736859       2.070141      -0.193908      -0.302198       1.345092       0.106591       1.795344           0.000023
          123              H      30.893864       7.201226      18.189512       0.110503       1.221491 0.88557770E+01  0.87415207E+02                                 1.755807                            1.640640      -0.999550       2.399320                    0.998247       3.302422       8.685744       0.544396       1.139806      -0.744452       0.029589      -0.003341       0.023519       0.037945      -0.006622       0.003804       0.000595       0.030878      -0.002735      -0.016463      -0.001484       0.017947              1.826329       1.890820      -0.007094       0.408849       1.403817       0.064933       2.184350           0.000033
          124              H      27.024074       7.686765      17.339046       0.123504       1.112765 0.78146524E+01  0.74874916E+02                                 1.660458                            1.549265      -0.896224       2.460496                    0.999136       3.162998       8.235983       0.555017       1.151789      -0.741406      -0.039120       0.008635       0.009993       0.041289      -0.004972       0.002475       0.002249       0.030903      -0.013695      -0.014633      -0.004072       0.018705              1.727911       2.118244      -0.261202      -0.304305       1.378878       0.147994       1.686611           0.000021
          125              H      46.100751      27.384586      21.082948       0.111185       1.222162 0.95177637E+01  0.96912122E+02                                 1.838010                            1.765554      -1.114451       2.342706                    0.996501       3.588331      10.001909       0.489784       1.228170      -0.721231      -0.032844      -0.006187      -0.002464       0.033512       0.001991       0.003101       0.000273       0.014353      -0.039378      -0.013479      -0.000883       0.014362              1.868279       2.182335       0.191386       0.007130       1.968051       0.052316       1.454451           0.000005
          126              H      49.042564      24.649939      22.525044       0.105644       1.076116 0.76053752E+01  0.73529580E+02                                 1.708639                            1.589669      -1.017370       2.385659                    0.997476       3.519192       9.692402       0.508441       1.246016      -0.715576       0.029533       0.009204       0.016123       0.034883       0.000735       0.012041      -0.007997       0.006157      -0.020136      -0.016976       0.002438       0.014538              1.804877       2.137162       0.521038       0.319850       1.787639       0.140777       1.489829           0.000033
          127              H      45.918701      25.138270      20.084574       0.115222       1.108718 0.81861375E+01  0.79418861E+02                                 1.662396                            1.593197      -0.813399       2.491076                    0.999496       3.213514       8.443695       0.542963       1.162763      -0.739011      -0.020054       0.018304      -0.024034       0.036261       0.003519       0.012791      -0.009019      -0.000664      -0.013472      -0.018588       0.005628       0.012960              1.674382       1.510656      -0.077417       0.294657       1.775889      -0.238955       1.736600           0.000031
          128              H      48.296638      22.520822      23.079696       0.114224       1.173355 0.89050025E+01  0.88186359E+02                                 1.722320                            1.658763      -0.966746       2.418136                    0.998485       3.296001       8.735655       0.533793       1.158686      -0.740028       0.021082      -0.020632       0.026316       0.039531      -0.000603       0.015115      -0.005028       0.007214      -0.011682      -0.015984      -0.001329       0.017313              1.727136       1.644615      -0.120658       0.220478       1.883516      -0.289532       1.653277           0.000062
          129              H      45.209830      23.006362      20.602250       0.117082       0.996698 0.70352111E+01  0.67470133E+02                                 1.701741                            1.589912      -1.018991       2.401572                    0.997326       3.547439      10.100237       0.473992       1.347412      -0.693758      -0.033463      -0.013912      -0.016917       0.039994       0.003213       0.012268      -0.002482       0.006279      -0.008546      -0.013283      -0.000472       0.013754              1.795966       1.963058       0.500778       0.364584       1.792922       0.198345       1.631918          -0.000016
          130              H      39.601703      25.442434      11.052987       0.122556       1.146041 0.81869782E+01  0.79245644E+02                                 1.686931                            1.581001      -0.914537       2.450429                    0.998968       3.177778       8.277514       0.552691       1.144912      -0.743591      -0.039434       0.000282       0.011516       0.041082       0.003176      -0.009156      -0.007565       0.022646      -0.001036      -0.015130      -0.002816       0.017945              1.750942       2.331873      -0.213770      -0.040894       1.480691      -0.081892       1.440262           0.000076
          131              H      42.564462      26.650702       8.723447       0.113669       1.233093 0.91785146E+01  0.91538592E+02                                 1.781005                            1.682133      -1.002841       2.402290                    0.998055       3.316773       8.807184       0.531245       1.156057      -0.740823       0.015912       0.019384      -0.029944       0.039059       0.003566      -0.010991      -0.010546       0.016273      -0.000836      -0.015968      -0.002959       0.018927              1.816536       1.634055      -0.002771      -0.059923       1.832800      -0.473241       1.982754           0.001170
          132              H      41.104830      24.167196      12.254733       0.109157       1.169163 0.84657975E+01  0.82556427E+02                                 1.697962                            1.598443      -0.876064       2.455329                    0.998996       3.257519       8.490957       0.554965       1.131768      -0.746436      -0.013772      -0.017491       0.026460       0.034580      -0.001519      -0.007409      -0.012849       0.017059      -0.003111      -0.019036       0.004609       0.014426              1.742063       1.597145      -0.030687      -0.008090       1.669611      -0.474030       1.959434           0.000503
          133              H      44.069201      25.428482       9.943682       0.115098       1.149879 0.82356761E+01  0.79789670E+02                                 1.684469                            1.580964      -0.876334       2.462252                    0.999058       3.206429       8.340362       0.555498       1.138089      -0.745129       0.035257       0.004527      -0.009928       0.036907       0.001178      -0.005922      -0.013535       0.019954      -0.007312      -0.019752       0.004302       0.015450              1.741789       2.289337      -0.200103      -0.042165       1.527829      -0.121049       1.408199           0.000098
          134              H      15.443710      20.612158       8.390656       0.109449       1.221585 0.89398830E+01  0.88454481E+02                                 1.752459                            1.645705      -1.011051       2.392073                    0.998132       3.333375       8.777625       0.544898       1.136065      -0.745062      -0.004897      -0.004465      -0.035913       0.036519      -0.005616       0.010448      -0.000563       0.014289       0.030115      -0.014541      -0.003172       0.017713              1.807443       1.584357      -0.146529      -0.060640       1.542701       0.321277       2.295270           0.000016
          135              H      17.584820      20.587042      11.755546       0.120168       1.135098 0.81389976E+01  0.78822505E+02                                 1.687010                            1.584472      -0.924014       2.445130                    0.998788       3.210302       8.419066       0.546761       1.156723      -0.740209       0.035243      -0.006631       0.021889       0.042013      -0.004269       0.011839       0.002900       0.017795       0.026096      -0.015791      -0.002861       0.018652              1.737545       2.171166      -0.280876       0.213060       1.482606       0.001952       1.558862           0.000007
          136              H      44.950456      23.483535      10.461358       0.117724       1.142671 0.84565054E+01  0.83536367E+02                                 1.749183                            1.655190      -1.143961       2.335890                    0.996567       3.483794       9.541355       0.510371       1.214887      -0.723731       0.006438       0.009197      -0.031794       0.033718      -0.003272      -0.004732      -0.005793       0.005949       0.026070      -0.011401      -0.000187       0.011588              1.802765       1.684283      -0.295930      -0.115178       1.674708      -0.177557       2.049303           0.000011
          137              H      45.960597      21.756244       9.490716       0.114026       1.166922 0.83539903E+01  0.81349634E+02                                 1.711409                            1.600124      -0.890906       2.453888                    0.999029       3.237735       8.485661       0.547268       1.149329      -0.742163      -0.029250       0.009805      -0.021075       0.037361      -0.009154       0.006965       0.003207       0.017274       0.032633      -0.019145       0.004001       0.015143              1.775898       2.151654      -0.419478       0.220641       1.556257      -0.003197       1.619783           0.000007
          138              H      48.101707      21.658576      12.864851       0.116409       1.129531 0.81137657E+01  0.78289961E+02                                 1.662646                            1.568209      -0.853796       2.474728                    0.999198       3.181147       8.248838       0.558478       1.136624      -0.745617       0.007174       0.008420       0.034740       0.036458      -0.007281       0.007246       0.006415       0.018336       0.031533      -0.019416       0.004154       0.015262              1.710164       1.569691      -0.086998      -0.070347       1.406832       0.280947       2.153968          -0.000003
          139              H      44.691069      20.266138      15.203635       0.112002       1.172206 0.84526403E+01  0.82378874E+02                                 1.701847                            1.598391      -0.879657       2.456657                    0.999012       3.233109       8.419069       0.554469       1.133457      -0.746314       0.013778      -0.024961      -0.020282       0.034990      -0.010093      -0.005916       0.000551      -0.024795       0.008951      -0.018822       0.003767       0.015055              1.760461       1.477231      -0.207842      -0.334882       1.760833       0.257957       2.043319           0.000027
          140              H      46.063702      21.577652      13.807760       0.119147       1.175039 0.87870099E+01  0.87534626E+02                                 1.776015                            1.684133      -1.148787       2.334409                    0.996529       3.479699       9.533789       0.507954       1.210439      -0.725244       0.023410      -0.017226       0.017297       0.033822      -0.009015       0.003518      -0.004956       0.008746       0.011407      -0.012295       0.000248       0.012047              1.824321       1.928290      -0.340443       0.025476       1.647011      -0.251404       1.897662           0.000009
          141              H      42.746509      23.818388      13.752294       0.114002       1.187403 0.88686428E+01  0.88492765E+02                                 1.784334                            1.687458      -1.126074       2.341284                    0.996552       3.496909       9.567748       0.509818       1.204038      -0.726695      -0.024151       0.015336       0.015735       0.032651      -0.009456      -0.006250      -0.000368       0.003958       0.006420      -0.012085       0.000901       0.011184              1.838614       1.932998      -0.381738      -0.119805       1.604043      -0.036764       1.978803          -0.000006
          142              H      43.158941      23.829549      16.017124       0.113993       1.154943 0.82764198E+01  0.80236776E+02                                 1.684357                            1.581089      -0.871098       2.463435                    0.999068       3.213192       8.344834       0.557794       1.132665      -0.746453      -0.009911       0.033650      -0.008477       0.036089      -0.010507      -0.006325      -0.001141      -0.024397       0.009430      -0.019446       0.004793       0.014653              1.739673       1.360064      -0.217687       0.059056       2.060795      -0.316140       1.798161           0.000023
          143              H      42.759394      23.154257      18.189512       0.111435       1.217389 0.88207057E+01  0.86980792E+02                                 1.751477                            1.637075      -0.993677       2.402153                    0.998280       3.298140       8.669469       0.545156       1.139371      -0.744540      -0.012074       0.027156       0.023187       0.037695      -0.009954      -0.002357       0.003181      -0.026582      -0.002510      -0.016288      -0.001498       0.017786              1.821573       1.516067      -0.206267      -0.259320       1.770664       0.319821       2.177986           0.000033
          144              H      44.273801      19.560152      17.339046       0.123694       1.111169 0.78008625E+01  0.74702404E+02                                 1.657986                            1.547204      -0.888949       2.463144                    0.999141       3.161479       8.227144       0.555815       1.150757      -0.741645       0.012137      -0.038222       0.009847       0.041294      -0.010830      -0.003050       0.001028      -0.023871      -0.014308      -0.014378      -0.004305       0.018683              1.725190       1.335872      -0.189049       0.023898       2.155646      -0.336549       1.684053           0.000020
          145              H      18.342027       8.781559       5.675941       0.112628       1.219446 0.94942013E+01  0.96636938E+02                                 1.837494                            1.765137      -1.127731       2.338365                    0.996389       3.583787       9.995737       0.488981       1.230636      -0.720685       0.032604      -0.006092      -0.002453       0.033259      -0.001974      -0.003057       0.000253       0.013947      -0.038914      -0.013320      -0.000760       0.014080              1.867750       2.181358      -0.191230      -0.007138       1.967721       0.052365       1.454170           0.000005
          146              H      15.400212       6.046913       7.118037       0.105482       1.076037 0.76033855E+01  0.73504022E+02                                 1.708545                            1.589422      -1.017488       2.385818                    0.997432       3.518251       9.688742       0.508510       1.245956      -0.715600      -0.029817       0.008948       0.015932       0.034971      -0.001002      -0.012021      -0.007914       0.005825      -0.019953      -0.016976       0.002686       0.014290              1.804874       2.137470      -0.521166      -0.320108       1.787443       0.140928       1.489708           0.000033
          147              H      18.524079       6.535244       4.677567       0.115628       1.109624 0.81951192E+01  0.79537597E+02                                 1.664324                            1.594891      -0.816614       2.490092                    0.999486       3.213770       8.449446       0.542189       1.163960      -0.738729       0.019861       0.018160      -0.024049       0.036092      -0.003615      -0.012783      -0.009030      -0.000504      -0.013782      -0.018654       0.005732       0.012922              1.676366       1.512276       0.077651      -0.295291       1.778104      -0.239533       1.738718           0.000030
          148              H      16.146137       3.917795       7.672689       0.113313       1.170909 0.88794368E+01  0.87842124E+02                                 1.717069                            1.654063      -0.952572       2.423277                    0.998570       3.295772       8.721480       0.535844       1.155447      -0.740781      -0.021218      -0.021120       0.026666       0.040092       0.000507      -0.015148      -0.005125       0.007355      -0.011546      -0.016043      -0.001337       0.017380              1.721825       1.639804       0.119855      -0.219209       1.877390      -0.287841       1.648282           0.000062
          149              H      19.232949       4.403336       5.195243       0.117148       0.997738 0.70450608E+01  0.67593543E+02                                 1.703392                            1.591374      -1.021555       2.400437                    0.997269       3.550372      10.113349       0.473581       1.348004      -0.693627       0.033580      -0.014150      -0.016886       0.040162      -0.002887      -0.012341      -0.002389       0.005905      -0.008495      -0.013225      -0.000451       0.013676              1.797780       1.965041      -0.501538      -0.365110       1.794811       0.198626       1.633487          -0.000016
          150              H      40.951767      16.140910      26.459994       0.122418       1.143419 0.81619691E+01  0.78917842E+02                                 1.681423                            1.576224      -0.901157       2.455442                    0.999076       3.176953       8.262211       0.554950       1.141490      -0.744387       0.039478       0.000304       0.011315       0.041069      -0.003169       0.009314      -0.007585       0.023018      -0.000631      -0.015319      -0.002868       0.018186              1.744993       2.322726       0.212505       0.040751       1.476217      -0.081408       1.436037           0.000074
          151              H      37.989011      17.349178      24.130454       0.112518       1.239608 0.92381122E+01  0.92280328E+02                                 1.787035                            1.687388      -1.008179       2.399035                    0.998031       3.325757       8.837525       0.530520       1.155788      -0.740881      -0.015991       0.019624      -0.030372       0.039538      -0.003549       0.010868      -0.010583       0.016355      -0.001049      -0.016011      -0.002830       0.018841              1.822820       1.639184       0.002780       0.060277       1.839208      -0.476055       1.990067           0.001173
          152              H      39.448638      14.865671      27.661740       0.109435       1.166439 0.84426170E+01  0.82287973E+02                                 1.697092                            1.597685      -0.880845       2.454273                    0.998989       3.252183       8.479581       0.554256       1.133801      -0.745975       0.013670      -0.017807       0.026342       0.034610       0.001465       0.007330      -0.012578       0.017339      -0.003130      -0.018819       0.004465       0.014354              1.741148       1.596407       0.030625       0.008175       1.668768      -0.473514       1.958271           0.000501
          153              H      36.484271      16.126958      25.350689       0.115140       1.151131 0.82476235E+01  0.79941190E+02                                 1.686438                            1.582719      -0.877686       2.461845                    0.999046       3.207407       8.347094       0.554823       1.138964      -0.744923      -0.035275       0.004580      -0.009767       0.036887      -0.001207       0.005992      -0.013684       0.019459      -0.007536      -0.019765       0.004314       0.015452              1.743858       2.292430       0.200503       0.042206       1.529486      -0.121265       1.409659           0.000098
          154              H      32.888364      11.310633      23.797663       0.109339       1.230215 0.90183583E+01  0.89450823E+02                                 1.763062                            1.654759      -1.034359       2.382186                    0.997901       3.342728       8.821046       0.542346       1.138605      -0.744441       0.004886      -0.004452      -0.035754       0.036360       0.005568      -0.010552      -0.000542       0.014792       0.030564      -0.014763      -0.003188       0.017951              1.818822       1.593180       0.147996       0.061346       1.551222       0.324755       2.312063           0.000016
          155              H      30.747249      11.285517      27.162553       0.120762       1.127336 0.80686507E+01  0.77931966E+02                                 1.674830                            1.574049      -0.899595       2.455065                    0.998972       3.202598       8.373609       0.550712       1.151508      -0.741425      -0.035177      -0.006649       0.021782       0.041905       0.004383      -0.011842       0.002773       0.018154       0.026410      -0.015965      -0.002811       0.018775              1.724516       2.152381       0.277194      -0.210264       1.472894       0.002005       1.548273           0.000008
          156              H      35.603015      14.182010      25.868365       0.117066       1.142431 0.84522823E+01  0.83458811E+02                                 1.746410                            1.652776      -1.130636       2.340845                    0.996748       3.483840       9.529951       0.511827       1.211951      -0.724390      -0.006537       0.009232      -0.032130       0.034064       0.003193       0.004862      -0.005615       0.005711       0.026022      -0.011217      -0.000357       0.011573              1.799801       1.681626       0.295170       0.114797       1.672172      -0.177089       2.045606           0.000011
          157              H      34.592875      12.454719      24.897723       0.115181       1.161414 0.83071836E+01  0.80780550E+02                                 1.705950                            1.595613      -0.888187       2.455755                    0.999022       3.230600       8.461119       0.548051       1.149297      -0.742165       0.028889       0.009841      -0.020961       0.037024       0.009014      -0.006839       0.003304       0.017146       0.032826      -0.019043       0.004021       0.015022              1.769895       2.143276       0.417035      -0.219148       1.551620      -0.003001       1.614790           0.000007
          158              H      32.451760      12.357052      28.271858       0.116608       1.130497 0.81215193E+01  0.78390589E+02                                 1.664466                            1.569622      -0.856363       2.473995                    0.999203       3.181099       8.252513       0.557822       1.137585      -0.745392      -0.007570       0.008507       0.034661       0.036484       0.007656      -0.007053       0.006510       0.018302       0.031565      -0.019661       0.004578       0.015083              1.712179       1.571090       0.087074       0.070406       1.408093       0.281675       2.157353          -0.000003
          159              H      35.862393      10.964613      30.610642       0.111062       1.171023 0.84417118E+01  0.82234555E+02                                 1.699646                            1.596547      -0.876168       2.458070                    0.999043       3.232838       8.412684       0.555288       1.132307      -0.746605      -0.014335      -0.025480      -0.020420       0.035661       0.009849       0.005919       0.000483      -0.024656       0.009272      -0.018688       0.003913       0.014775              1.758075       1.475482       0.207252       0.334097       1.758429       0.257147       2.040315           0.000027
          160              H      34.489763      12.276128      29.214767       0.118129       1.178777 0.88228785E+01  0.87993092E+02                                 1.780926                            1.688480      -1.155747       2.331334                    0.996463       3.485971       9.560581       0.506822       1.211749      -0.724952      -0.023698      -0.017930       0.017580       0.034528       0.008758      -0.003455      -0.004783       0.008564       0.012023      -0.012092       0.000369       0.011723              1.829536       1.933900       0.342008      -0.025562       1.651391      -0.252496       1.903316           0.000009
          161              H      37.806956      14.516863      29.159301       0.114629       1.181317 0.88105938E+01  0.87747128E+02                                 1.776244                            1.680371      -1.110573       2.347983                    0.996768       3.487417       9.524867       0.511731       1.201811      -0.727215       0.024167       0.015669       0.015644       0.032776       0.009230       0.006317      -0.000469       0.003573       0.006299      -0.011929       0.000954       0.010974              1.830003       1.923638       0.378812       0.118803       1.597160      -0.036485       1.969210          -0.000007
          162              H      21.283845       5.226522       0.610117       0.114192       1.152790 0.82584106E+01  0.80015124E+02                                 1.681809                            1.579023      -0.866003       2.465861                    0.999120       3.211299       8.336285       0.558366       1.132170      -0.746567       0.010122       0.033758      -0.008288       0.036204       0.010428       0.006397      -0.001131      -0.024424       0.010056      -0.019525       0.005008       0.014517              1.736881       1.358440       0.217005      -0.058789       2.056833      -0.315012       1.795370           0.000023
          163              H      21.683389       4.551231       2.782505       0.110501       1.221534 0.88561758E+01  0.87420254E+02                                 1.755857                            1.640684      -0.999595       2.399296                    0.998247       3.302489       8.686016       0.544384       1.139816      -0.744450       0.011901       0.027294       0.023519       0.037944       0.010059       0.002416       0.002997      -0.026910      -0.002737      -0.016463      -0.001484       0.017947              1.826384       1.519464       0.207340       0.260670       1.775262       0.321621       2.184426           0.000033
          164              H      20.168984       0.957125       1.932039       0.123504       1.112789 0.78148675E+01  0.74877566E+02                                 1.660488                            1.549291      -0.896263       2.460477                    0.999136       3.163036       8.236141       0.555010       1.151796      -0.741404      -0.012082      -0.038196       0.009993       0.041289       0.010896       0.003185       0.001020      -0.024062      -0.013697      -0.014632      -0.004073       0.018705              1.727943       1.337534       0.189560      -0.023986       2.159657      -0.337541       1.686638           0.000020
          165              H      14.544735       7.629101       5.675941       0.111185       1.222166 0.95178080E+01  0.96912679E+02                                 1.838013                            1.765558      -1.114451       2.342706                    0.996501       3.588337      10.001929       0.489784       1.228169      -0.721231      -0.021779      -0.025350      -0.002464       0.033512       0.007210       0.001787       0.002549      -0.003729      -0.039378      -0.013479      -0.000883       0.014362              1.868283       2.187371       0.188482       0.048873       1.963023      -0.019984       1.454454           0.000005
          166              H      13.647368      11.544109       7.118037       0.105645       1.076113 0.76053437E+01  0.73529189E+02                                 1.708635                            1.589665      -1.017367       2.385661                    0.997476       3.519183       9.692367       0.508442       1.246015      -0.715577       0.022737       0.020974       0.016123       0.034883       0.003033      -0.000905       0.014426      -0.001806      -0.020135      -0.016975       0.002437       0.014538              1.804873       2.326248       0.411866       0.281842       1.598545       0.206609       1.489826           0.000033
          167              H      12.508344       8.594599       4.677567       0.115222       1.108714 0.81860990E+01  0.79418381E+02                                 1.662390                            1.593192      -0.813397       2.491078                    0.999496       3.213505       8.443661       0.542964       1.162762      -0.739011       0.005826      -0.026520      -0.024034       0.036261       0.001472      -0.001416       0.015587       0.006427      -0.013472      -0.018588       0.005628       0.012960              1.674376       1.642531      -0.153558      -0.059613       1.644004       0.374654       1.736594           0.000031
          168              H      11.430535      11.962677       7.672689       0.114224       1.173344 0.89048852E+01  0.88184858E+02                                 1.722305                            1.658749      -0.966734       2.418142                    0.998485       3.295983       8.735575       0.533797       1.158681      -0.740029      -0.007327       0.028574       0.026316       0.039531       0.002822       0.003204       0.015604      -0.004652      -0.011681      -0.015984      -0.001330       0.017313              1.727121       1.719282      -0.163773      -0.140501       1.808817       0.335701       1.653264           0.000062
          169              H      10.307622       9.046653       5.195243       0.117079       0.996712 0.70353282E+01  0.67471518E+02                                 1.701753                            1.589923      -1.018992       2.401569                    0.997326       3.547465      10.100321       0.473992       1.347408      -0.693759      -0.028779      -0.022023      -0.016916       0.039993       0.004325       0.003984       0.011866       0.002425      -0.008548      -0.013284      -0.000470       0.013754              1.795980       2.269167       0.324063       0.354067       1.486846       0.216566       1.631927          -0.000016
          170              H      25.723933      12.273339      26.459994       0.122559       1.146016 0.81867526E+01  0.79242921E+02                                 1.686911                            1.580983      -0.914490       2.450455                    0.998969       3.177725       8.277350       0.552692       1.144917      -0.743591      -0.019472      -0.034294       0.011516       0.041083       0.011393      -0.011129      -0.004146      -0.005825      -0.001039      -0.015130      -0.002815       0.017945              1.750920       1.508341       0.261684      -0.091367       2.304173       0.005529       1.440248           0.000076
          171              H      28.251704      14.235030      24.130454       0.113669       1.233085 0.91784416E+01  0.91537655E+02                                 1.780996                            1.682125      -1.002826       2.402297                    0.998055       3.316761       8.807134       0.531247       1.156055      -0.740824       0.024743       0.004089      -0.029944       0.039059       0.008829      -0.014628      -0.004245      -0.001960      -0.000836      -0.015968      -0.002959       0.018927              1.816527       1.780705      -0.087444      -0.439797       1.686133       0.184725       1.982743           0.001171
          172              H      25.371108      14.212705      27.661740       0.109157       1.169160 0.84657707E+01  0.82556084E+02                                 1.697958                            1.598439      -0.876062       2.455331                    0.998996       3.257512       8.490929       0.554966       1.131767      -0.746437      -0.022034      -0.003182       0.026460       0.034580       0.006627      -0.014832       0.000008      -0.011161      -0.003111      -0.019036       0.004609       0.014426              1.742061       1.624917      -0.046723      -0.414567       1.641834       0.230009       1.959431           0.000503
          173              H      27.945600      16.149281      25.350689       0.115099       1.149875 0.82356379E+01  0.79789198E+02                                 1.684463                            1.580960      -0.876331       2.462254                    0.999058       3.206422       8.340335       0.555499       1.138088      -0.745130       0.021549       0.028270      -0.009928       0.036907       0.009229      -0.014683       0.001639      -0.007937      -0.007312      -0.019752       0.004302       0.015450              1.741783       1.544908       0.229690      -0.125914       2.272246       0.024009       1.408195           0.000098
          174              H      25.572495      21.671593      23.797663       0.109449       1.221585 0.89398893E+01  0.88454576E+02                                 1.752461                            1.645707      -1.011049       2.392074                    0.998132       3.333375       8.777632       0.544896       1.136067      -0.745062      -0.006316      -0.002008      -0.035913       0.036519       0.003379       0.004736       0.009330      -0.016871       0.030114      -0.014541      -0.003172       0.017713              1.807445       1.426219      -0.055227       0.247915       1.700843      -0.213157       2.295272           0.000016
          175              H      26.621299      23.538406      27.162553       0.120170       1.135078 0.81388174E+01  0.78820320E+02                                 1.686991                            1.584455      -0.923995       2.445141                    0.998788       3.210268       8.418952       0.546763       1.156724      -0.740209       0.011878       0.033837       0.021889       0.042014       0.005570       0.008431       0.008803      -0.016292       0.026095      -0.015791      -0.002861       0.018652              1.737525       1.411486       0.157715       0.108218       2.242242       0.183537       1.558848           0.000008
          176              H      26.701853      17.884944      25.868365       0.117725       1.142667 0.84564653E+01  0.83535868E+02                                 1.749178                            1.655186      -1.143959       2.335892                    0.996567       3.483785       9.541323       0.510371       1.214887      -0.723731       0.011184       0.000977      -0.031794       0.033718       0.000940      -0.007383      -0.001202      -0.008641       0.026069      -0.011401      -0.000187       0.011588              1.802760       1.420815      -0.143818      -0.211357       1.938166      -0.010968       2.049299           0.000011
          177              H      25.711046      19.623398      24.897723       0.114025       1.166923 0.83540015E+01  0.81349766E+02                                 1.711410                            1.600124      -0.890906       2.453888                    0.999029       3.237737       8.485666       0.547268       1.149329      -0.742163      -0.006134      -0.030234      -0.021075       0.037361       0.002903       0.006260       0.004429      -0.024491       0.032633      -0.019145       0.004001       0.015143              1.775899       1.341829       0.048076       0.107552       2.366085       0.192678       1.619784           0.000008
          178              H      26.697018      21.526487      28.271858       0.116409       1.129532 0.81137724E+01  0.78290020E+02                                 1.662645                            1.568208      -0.853797       2.474727                    0.999198       3.181150       8.248838       0.558479       1.136621      -0.745618       0.010879       0.002003       0.034740       0.036458       0.004299       0.009178       0.003068      -0.021779       0.031533      -0.019416       0.004154       0.015262              1.710163       1.372203       0.027021       0.208133       1.604318      -0.201395       2.153968          -0.000003
          179              H      23.785813      19.269008      30.610642       0.112005       1.172182 0.84524256E+01  0.82376219E+02                                 1.701822                            1.598369      -0.879641       2.456667                    0.999012       3.233069       8.418923       0.554474       1.133455      -0.746315      -0.014728       0.024413      -0.020283       0.034990      -0.015783      -0.002480      -0.005399      -0.005084       0.008951      -0.018822       0.003767       0.015055              1.760434       1.509914      -0.226718       0.055954       1.728102      -0.418986       2.043286           0.000027
          180              H      25.607934      19.801985      29.214767       0.119147       1.175037 0.87869902E+01  0.87534352E+02                                 1.776011                            1.684129      -1.148784       2.334410                    0.996529       3.479693       9.533758       0.507956       1.210436      -0.725245      -0.003214       0.028887       0.017296       0.033822      -0.000721      -0.002533       0.005525      -0.019988       0.011407      -0.012295       0.000248       0.012047              1.824317       1.422495      -0.048424      -0.204983       2.152797       0.147765       1.897658           0.000009
          181              H      25.889871      15.808844      29.159301       0.114001       1.187401 0.88686187E+01  0.88492413E+02                                 1.784328                            1.687453      -1.126068       2.341286                    0.996552       3.496900       9.567699       0.509821       1.204034      -0.726696       0.001206      -0.028584       0.015735       0.032651      -0.003015      -0.003444      -0.005229      -0.018358       0.006420      -0.012086       0.000901       0.011184              1.838609       1.355683      -0.048427      -0.091741       2.181347      -0.085372       1.978796          -0.000006
          182              H       9.995078       6.858938       0.610117       0.113996       1.154919 0.82761909E+01  0.80233957E+02                                 1.684330                            1.581065      -0.871084       2.463444                    0.999068       3.213150       8.344678       0.557800       1.132661      -0.746454       0.024187      -0.025409      -0.008477       0.036090      -0.015818      -0.004151      -0.004907      -0.006000       0.009428      -0.019446       0.004793       0.014653              1.739646       1.697064      -0.412260      -0.244252       1.723743       0.209210       1.798130           0.000023
          183              H       9.210485       6.850566       2.782505       0.111437       1.217341 0.88202581E+01  0.86975128E+02                                 1.751419                            1.637025      -0.993630       2.402177                    0.998280       3.298067       8.669167       0.545170       1.139359      -0.744543       0.017482      -0.024035       0.023187       0.037695      -0.016487       0.001576      -0.003633      -0.003951      -0.002508      -0.016288      -0.001497       0.017785              1.821510       1.528336      -0.213368       0.147306       1.758292      -0.384468       2.177900           0.000033
          184              H       6.855101       9.959133       1.932039       0.123694       1.111143 0.78006217E+01  0.74699448E+02                                 1.657954                            1.547176      -0.888911       2.463164                    0.999141       3.161434       8.226965       0.555823       1.150751      -0.741647      -0.027034       0.029622       0.009847       0.041294      -0.015752      -0.000636      -0.003155      -0.006822      -0.014305      -0.014379      -0.004304       0.018683              1.725156       1.786944      -0.449483      -0.279504       1.704501       0.188966       1.684023           0.000021
          185              H      15.445323      11.493882       5.675941       0.111897       1.225669 0.95580075E+01  0.97485729E+02                                 1.847010                            1.773689      -1.202426       2.304908                    0.995719       3.592867      10.043533       0.486535       1.234294      -0.719883      -0.010937       0.031249      -0.002478       0.033200      -0.005176       0.001345      -0.002894      -0.010426      -0.039689      -0.013600      -0.000730       0.014330              1.877631       1.865130       0.003057      -0.042038       2.307469      -0.032627       1.460293           0.000005
          186              H      19.284502      10.313519       7.118037       0.105334       1.078290 0.76236208E+01  0.73754044E+02                                 1.711299                            1.591829      -1.020988       2.383847                    0.997484       3.522867       9.707362       0.507948       1.246415      -0.715481       0.007080      -0.030103       0.016248       0.034933      -0.002115       0.012952      -0.006248      -0.004667      -0.020286      -0.017035       0.002741       0.014294              1.807902       1.425678       0.109372       0.038075       2.506163      -0.348533       1.491866           0.000033
          187              H      17.299666      12.774701       4.677567       0.115377       1.109846 0.81981702E+01  0.79579416E+02                                 1.665067                            1.595622      -0.819939       2.488762                    0.999450       3.214343       8.453267       0.541811       1.164593      -0.738584      -0.025953       0.007927      -0.024215       0.036369       0.001951       0.014166      -0.006589      -0.006320      -0.013551      -0.018626       0.005707       0.012919              1.677115       1.779665       0.076441       0.355193       1.512218      -0.136063       1.739463           0.000031
          188              H      20.755409      12.024067       7.672689       0.114183       1.174040 0.89134901E+01  0.88304871E+02                                 1.724329                            1.660653      -0.973758       2.415396                    0.998412       3.296698       8.743552       0.532878       1.160223      -0.739670       0.028616      -0.007750       0.026262       0.039606      -0.003510       0.011893      -0.010618      -0.002973      -0.011934      -0.016026      -0.001365       0.017391              1.729178       1.930630       0.043266       0.361515       1.601817      -0.046242       1.655088           0.000062
          189              H      18.791516      14.454555       5.195243       0.116158       1.000861 0.70713888E+01  0.67908673E+02                                 1.706765                            1.594190      -1.022470       2.399496                    0.997272       3.556673      10.135589       0.473237       1.347741      -0.693669      -0.004767       0.036303      -0.017036       0.040384      -0.001163       0.008162      -0.009438      -0.008293      -0.008032      -0.013088      -0.000607       0.013695              1.801574       1.405348       0.177657       0.010541       2.362723      -0.417097       1.636652          -0.000016
          190              H      29.988436      27.394815      26.459994       0.121635       1.143672 0.81635953E+01  0.78935309E+02                                 1.681674                            1.576411      -0.900888       2.455295                    0.999053       3.176938       8.261515       0.554916       1.141534      -0.744400      -0.020087       0.033995       0.011458       0.041115      -0.008322       0.002022       0.011846      -0.017146      -0.001188      -0.015340      -0.002856       0.018196              1.745300       1.872264      -0.472989       0.050176       1.927414       0.075983       1.436224           0.000075
          191              H      30.423426      24.224859      24.130454       0.113564       1.236384 0.92083425E+01  0.91909381E+02                                 1.783916                            1.684629      -1.007311       2.399854                    0.998067       3.321245       8.822199       0.530969       1.155736      -0.740885      -0.009099      -0.023339      -0.029872       0.038985      -0.005364       0.003588       0.014831      -0.013978      -0.000457      -0.016002      -0.002881       0.018883              1.819592       1.788453       0.084978       0.381020       1.683964       0.289391       1.986359           0.001171
          192              H      31.844387      26.730686      27.661740       0.109686       1.164150 0.84226633E+01  0.82042950E+02                                 1.694593                            1.595578      -0.879630       2.454749                    0.998972       3.249893       8.470330       0.554749       1.133491      -0.746044       0.008451       0.020444       0.026545       0.034555      -0.008179       0.007391       0.012605      -0.006372      -0.003920      -0.018895       0.004539       0.014355              1.738519       1.674854       0.015801       0.404985       1.585735       0.242967       1.954968           0.000502
          193              H      32.234268      23.532826      25.350689       0.115061       1.148421 0.82224827E+01  0.79616040E+02                                 1.681447                            1.578418      -0.867203       2.465441                    0.999106       3.206021       8.332155       0.556719       1.136247      -0.745561       0.013774      -0.032908      -0.009777       0.036990      -0.007902       0.008738       0.011926      -0.011996      -0.007555      -0.019672       0.004221       0.015450              1.738491       1.887737      -0.428316       0.083526       1.921702       0.096722       1.406034           0.000098
          194              H      38.203284      22.826841      23.797663       0.110170       1.224841 0.89709739E+01  0.88867993E+02                                 1.758457                            1.650844      -1.027777       2.385517                    0.998005       3.335144       8.796833       0.542746       1.139210      -0.744306       0.001728       0.006613      -0.035328       0.035983      -0.009036       0.005877      -0.008754       0.002142       0.030740      -0.014586      -0.003344       0.017930              1.813898       1.685675      -0.091814      -0.310464       1.451314      -0.108732       2.304703           0.000015
          195              H      39.295586      20.985139      27.162553       0.120503       1.134623 0.81358393E+01  0.78795736E+02                                 1.687809                            1.585200      -0.926455       2.444578                    0.998773       3.208743       8.419181       0.546020       1.158236      -0.739860       0.023357      -0.026643       0.021830       0.041616      -0.009917       0.003396      -0.011831      -0.001705       0.025773      -0.015856      -0.002907       0.018762              1.738387       1.898973      -0.438900       0.104853       1.756603      -0.185570       1.559586           0.000007
          196              H      34.359269      23.742110      25.868365       0.117763       1.140611 0.84360079E+01  0.83264460E+02                                 1.745291                            1.651776      -1.132123       2.340391                    0.996731       3.480062       9.520109       0.511666       1.212821      -0.724204      -0.004740      -0.010283      -0.032078       0.034018      -0.004031       0.002588       0.006718       0.002662       0.025545      -0.011022      -0.000243       0.011266              1.798588       1.928679      -0.151487       0.095811       1.422839       0.187825       2.044247           0.000011
          197              H      36.360219      23.730948      24.897723       0.114157       1.166338 0.83486526E+01  0.81275200E+02                                 1.709654                            1.598676      -0.885275       2.456135                    0.999053       3.238067       8.482131       0.548061       1.147983      -0.742466      -0.023008       0.020421      -0.021263       0.037396      -0.011859       0.000576      -0.007689       0.007178       0.032717      -0.019018       0.003949       0.015069              1.773948       2.065851      -0.466639       0.112842       1.637812      -0.189114       1.618181           0.000007
          198              H      37.515353      21.925522      28.271858       0.117318       1.130653 0.81256875E+01  0.78459737E+02                                 1.666610                            1.571657      -0.867063       2.470157                    0.999115       3.179991       8.257639       0.556458       1.139953      -0.744826      -0.003580      -0.010660       0.034456       0.036245      -0.011309      -0.001968      -0.009294       0.003974       0.031392      -0.019152       0.004180       0.014972              1.714392       1.526361      -0.114462      -0.279662       1.456748      -0.079881       2.160066          -0.000003
          199              H      37.015919      25.575436      30.610642       0.110912       1.172512 0.84543697E+01  0.82388908E+02                                 1.701091                            1.597731      -0.878247       2.457134                    0.999004       3.234738       8.419278       0.555087       1.132289      -0.746606       0.029043       0.000558      -0.020393       0.035492       0.005542      -0.003598       0.004887       0.029584       0.009157      -0.018701       0.003781       0.014921              1.759652       1.869063       0.018887      -0.390504       1.367628       0.160927       2.042266           0.000027
          200              H      36.566432      23.730946      29.214767       0.118413       1.175794 0.87939809E+01  0.87622624E+02                                 1.776999                            1.684989      -1.151760       2.333414                    0.996521       3.481175       9.539264       0.507733       1.210710      -0.725194       0.027041      -0.011878       0.017425       0.034292      -0.008059       0.005932      -0.000570       0.010943       0.011947      -0.012088       0.000324       0.011764              1.825362       2.013467      -0.292355       0.230701       1.563903       0.103716       1.898717           0.000009
          201              H      32.967302      25.483352      29.159301       0.114306       1.185758 0.88538213E+01  0.88313077E+02                                 1.783170                            1.686437      -1.125422       2.341607                    0.996540       3.494765       9.561978       0.509766       1.204594      -0.726568      -0.025554       0.012680       0.015785       0.032603      -0.006388      -0.002736       0.005665       0.014312       0.006352      -0.012067       0.000959       0.011108              1.837389       2.015369      -0.332944      -0.028020       1.519264       0.122005       1.977533          -0.000006
          202              H      17.053175      15.819090       0.610117       0.114283       1.156987 0.82978990E+01  0.80535057E+02                                 1.690532                            1.586517      -0.889559       2.456755                    0.998958       3.213189       8.362345       0.554800       1.137503      -0.745307      -0.034185      -0.008168      -0.008057       0.036059       0.005305      -0.002313       0.006288       0.030186       0.009340      -0.019480       0.004890       0.014589              1.746259       2.082596       0.195687       0.305085       1.350966       0.107599       1.805215           0.000023
          203              H      17.438219      16.502750       2.782505       0.111234       1.220854 0.88520632E+01  0.87382462E+02                                 1.756486                            1.641344      -1.001284       2.399054                    0.998247       3.300605       8.685404       0.543676       1.141263      -0.744103      -0.029690      -0.003112       0.023249       0.037838       0.006692      -0.003817       0.000472       0.030209      -0.002862      -0.016150      -0.001558       0.017708              1.827022       1.891327       0.007123      -0.408755       1.404389       0.064993       2.185351           0.000034
          204              H      21.308010      16.988290       1.932039       0.124031       1.110160 0.77926540E+01  0.74608902E+02                                 1.657558                            1.546845      -0.892506       2.462159                    0.999150       3.159554       8.223021       0.555599       1.151434      -0.741489       0.038919       0.008722       0.009755       0.041060       0.004938      -0.002320       0.002097       0.030716      -0.013878      -0.014430      -0.004183       0.018613              1.724752       2.113731       0.260311       0.303257       1.376813       0.147525       1.683710           0.000021
          205              H      14.544732      10.973925       9.731066       0.111900       1.225640 0.95577273E+01  0.97482173E+02                                 1.846983                            1.773665      -1.202405       2.304921                    0.995719       3.592825      10.043385       0.486537       1.234297      -0.719882      -0.021594       0.025096       0.002478       0.033200      -0.007103      -0.001834       0.002612      -0.003752      -0.039687      -0.013600      -0.000730       0.014330              1.877603       2.199495      -0.190003      -0.049274       1.973036      -0.020091       1.460277           0.000005
          206              H      13.647367       7.058917       8.288970       0.105332       1.078297 0.76236933E+01  0.73754933E+02                                 1.711308                            1.591837      -1.020994       2.383843                    0.997484       3.522886       9.707432       0.507946       1.246416      -0.715481       0.022530      -0.021183      -0.016248       0.034933      -0.003079       0.001066       0.014341      -0.001331      -0.020286      -0.017035       0.002741       0.014294              1.807911       2.330773      -0.413180      -0.282802       1.601088       0.207242       1.491873           0.000033
          207              H      12.508339      10.008427      10.729440       0.115376       1.109846 0.81981649E+01  0.79579362E+02                                 1.665068                            1.595622      -0.819936       2.488763                    0.999450       3.214342       8.453268       0.541811       1.164595      -0.738584       0.006111       0.026439       0.024215       0.036369      -0.001761       0.001377       0.015563       0.006540      -0.013552      -0.018626       0.005707       0.012919              1.677116       1.645280       0.154029       0.059763       1.646605       0.375639       1.739465           0.000031
          208              H      11.430535       6.640349       7.734318       0.114182       1.174055 0.89136361E+01  0.88306735E+02                                 1.724348                            1.660671      -0.973769       2.415390                    0.998412       3.296718       8.743644       0.532873       1.160229      -0.739669      -0.007597      -0.028657      -0.026262       0.039605      -0.003043      -0.003249       0.015608      -0.004593      -0.011934      -0.016026      -0.001365       0.017391              1.729198       1.721511       0.164018       0.140715       1.810977       0.336208       1.655105           0.000062
          209              H      10.307618       9.556374      10.211764       0.116161       1.000846 0.70712643E+01  0.67907195E+02                                 1.706751                            1.594177      -1.022471       2.399498                    0.997272       3.556647      10.135502       0.473238       1.347744      -0.693668      -0.029057       0.022280       0.017037       0.040385      -0.004173      -0.004094       0.011786       0.002131      -0.008030      -0.013087      -0.000609       0.013696              1.801558       2.277207      -0.325724      -0.355942       1.490826       0.217677       1.636641          -0.000016
          210              H      41.834639      15.631190      19.761027       0.121635       1.143672 0.81635949E+01  0.78935299E+02                                 1.681673                            1.576411      -0.900890       2.455294                    0.999053       3.176940       8.261518       0.554917       1.141533      -0.744401      -0.019397       0.034393      -0.011458       0.041115      -0.011586       0.011270      -0.004172      -0.005841      -0.001188      -0.015340      -0.002856       0.018196              1.745300       1.504004      -0.260374       0.090891       2.295671       0.005462       1.436223           0.000075
          211              H      44.362406      13.669499      22.090567       0.113564       1.236379 0.92082932E+01  0.91908759E+02                                 1.783910                            1.684625      -1.007308       2.399856                    0.998067       3.321238       8.822172       0.530970       1.155735      -0.740885       0.024761      -0.003790       0.029872       0.038985      -0.008734       0.014638      -0.004308      -0.002301      -0.000457      -0.016002      -0.002881       0.018883              1.819587       1.783674       0.087734       0.441129       1.688733       0.185277       1.986353           0.001171
          212              H      41.481815      13.691824      18.559281       0.109686       1.164148 0.84226418E+01  0.82042691E+02                                 1.694591                            1.595577      -0.879628       2.454750                    0.998972       3.249889       8.470318       0.554749       1.133492      -0.746044      -0.021931       0.002903      -0.026545       0.034555      -0.006848       0.014612       0.000099      -0.010979      -0.003920      -0.018895       0.004539       0.014355              1.738517       1.621697       0.046490       0.412907       1.638888       0.229243       1.954965           0.000502
          213              H      44.056303      11.755247      20.870332       0.115061       1.148420 0.82224731E+01  0.79615919E+02                                 1.681446                            1.578417      -0.867202       2.465441                    0.999106       3.206019       8.332147       0.556719       1.136246      -0.745561       0.021612      -0.028383       0.009777       0.036990      -0.009146       0.014697       0.001604      -0.007688      -0.007555      -0.019671       0.004221       0.015450              1.738490       1.542277      -0.228865       0.125526       2.267160       0.023975       1.406033           0.000098
          214              H      57.793896      34.137487      22.423358       0.110170       1.224837 0.89709358E+01  0.88867504E+02                                 1.758451                            1.650839      -1.027777       2.385517                    0.998005       3.335139       8.796809       0.542748       1.139208      -0.744306      -0.006591       0.001810       0.035328       0.035983      -0.003591      -0.004642       0.009466      -0.016722       0.030740      -0.014586      -0.003344       0.017930              1.813892       1.430387       0.055574      -0.249395       1.706592      -0.214500       2.304696           0.000015
          215              H      26.621305      32.270674      19.058468       0.120501       1.134629 0.81359027E+01  0.78796547E+02                                 1.687819                            1.585209      -0.926455       2.444577                    0.998773       3.208759       8.419249       0.546017       1.158240      -0.739858       0.011396      -0.033549      -0.021829       0.041616      -0.005697      -0.008548       0.008856      -0.016324       0.025774      -0.015856      -0.002906       0.018762              1.738399       1.412105      -0.157803      -0.108284       2.243498       0.183591       1.559593           0.000007
          216              H      42.812558      10.019584      20.352656       0.117763       1.140615 0.84360461E+01  0.83264924E+02                                 1.745294                            1.651779      -1.132125       2.340389                    0.996731       3.480070       9.520133       0.511666       1.212819      -0.724204       0.011275      -0.001037       0.032078       0.034018      -0.000863       0.007112      -0.001118      -0.008314       0.025545      -0.011023      -0.000243       0.011266              1.798591       1.418110       0.143292       0.210567       1.933414      -0.010938       2.044250           0.000011
          217              H      41.821749       8.281130      21.323298       0.114157       1.166337 0.83486382E+01  0.81275036E+02                                 1.709655                            1.598675      -0.885274       2.456136                    0.999053       3.238063       8.482123       0.548060       1.147985      -0.742466      -0.006181       0.030136       0.021263       0.037396      -0.002822      -0.006371       0.004343      -0.024129       0.032717      -0.019018       0.003949       0.015069              1.773948       1.340700      -0.047973      -0.107357       2.362963       0.192283       1.618181           0.000007
          218              H      10.586326       6.378041      17.949163       0.117319       1.130651 0.81256763E+01  0.78459607E+02                                 1.666609                            1.571657      -0.867063       2.470157                    0.999116       3.179990       8.257637       0.556458       1.139953      -0.744826       0.011022      -0.002229      -0.034456       0.036245      -0.003934      -0.009032       0.002943      -0.021575       0.031392      -0.019152       0.004180       0.014972              1.714390       1.375023      -0.027088      -0.209009       1.608084      -0.202254       2.160062          -0.000003
          219              H      39.896525       8.635521      15.610379       0.110908       1.172541 0.84546380E+01  0.82392233E+02                                 1.701124                            1.597760      -0.878265       2.457123                    0.999004       3.234785       8.419456       0.555080       1.132294      -0.746605      -0.015005      -0.024873       0.020392       0.035491       0.015581       0.002434      -0.005560      -0.005194       0.009156      -0.018702       0.003781       0.014921              1.759687       1.509371       0.226578      -0.055886       1.727382      -0.418662       2.042309           0.000027
          220              H      41.718644       8.102543      17.006254       0.118413       1.175796 0.87940030E+01  0.87622927E+02                                 1.777004                            1.684993      -1.151764       2.333412                    0.996521       3.481182       9.539298       0.507731       1.210712      -0.725193      -0.003234      -0.029357      -0.017425       0.034292       0.000709       0.002472       0.005422      -0.019431       0.011947      -0.012088       0.000324       0.011764              1.825367       1.423111       0.048489       0.205172       2.154268       0.147934       1.898721           0.000009
          221              H      42.000581      12.095684      17.061720       0.114307       1.185755 0.88538048E+01  0.88312902E+02                                 1.783170                            1.686437      -1.125424       2.341607                    0.996540       3.494764       9.561985       0.509765       1.204597      -0.726568       0.001796       0.028470      -0.015785       0.032603       0.003003       0.003538      -0.005202      -0.018220       0.006351      -0.012067       0.000959       0.011108              1.837389       1.354952       0.048348       0.091649       2.179680      -0.085268       1.977534          -0.000007
          222              H      42.216466      11.744088      14.796890       0.114281       1.157006 0.82980796E+01  0.80537289E+02                                 1.690553                            1.586536      -0.889569       2.456748                    0.998958       3.213223       8.362472       0.554795       1.137506      -0.745306       0.024166       0.025521       0.008057       0.036059       0.015724       0.004289      -0.005147      -0.005905       0.009342      -0.019480       0.004891       0.014589              1.746281       1.703364       0.414655       0.245730       1.730239       0.210414       1.805240           0.000023
          223              H      41.431877      11.752461      12.624502       0.111233       1.220894 0.88524368E+01  0.87387212E+02                                 1.756536                            1.641387      -1.001325       2.399033                    0.998247       3.300666       8.685663       0.543664       1.141275      -0.744100       0.017540       0.024156      -0.023249       0.037838       0.016428      -0.001500      -0.003541      -0.003513      -0.002862      -0.016150      -0.001559       0.017709              1.827077       1.532331       0.214419      -0.148098       1.763472      -0.386506       2.185427           0.000033
          224              H      39.076492       8.643893      13.474968       0.124032       1.110166 0.77927113E+01  0.74609632E+02                                 1.657567                            1.546853      -0.892509       2.462158                    0.999150       3.159567       8.223081       0.555596       1.151439      -0.741488      -0.027012      -0.029343      -0.009756       0.041059       0.015769       0.000656      -0.003057      -0.006806      -0.013875      -0.014430      -0.004183       0.018613              1.724761       1.786489       0.449254       0.279390       1.704077       0.188867       1.683717           0.000021
          225              H      15.445320       7.109145       9.731066       0.112625       1.219471 0.94944384E+01  0.96639939E+02                                 1.837517                            1.765157      -1.127749       2.338354                    0.996389       3.583821       9.995857       0.488979       1.230634      -0.720686      -0.011026      -0.031282       0.002453       0.033259       0.005052      -0.001310      -0.002774      -0.010393      -0.038916      -0.013321      -0.000759       0.014080              1.867773       1.855541      -0.003106       0.041782       2.293595      -0.032365       1.454184           0.000005
          226              H      19.284501       8.289508       8.288970       0.105482       1.076035 0.76033603E+01  0.73503709E+02                                 1.708542                            1.589419      -1.017482       2.385822                    0.997432       3.518243       9.688712       0.508510       1.245956      -0.715600       0.007159       0.030296      -0.015933       0.034971       0.002021      -0.012864      -0.006453      -0.004649      -0.019953      -0.016976       0.002686       0.014290              1.804872       1.423605      -0.109018      -0.038006       2.501305      -0.347686       1.489706           0.000033
          227              H      17.299661       5.828325      10.729440       0.115628       1.109627 0.81951473E+01  0.79537950E+02                                 1.664328                            1.594895      -0.816618       2.490091                    0.999485       3.213775       8.449467       0.542188       1.163961      -0.738729      -0.025658      -0.008120       0.024049       0.036092      -0.002026      -0.014212      -0.006555      -0.006009      -0.013782      -0.018654       0.005732       0.012922              1.676369       1.778898      -0.076282      -0.355087       1.511489      -0.135963       1.738720           0.000031
          228              H      20.755409       6.578959       7.734318       0.113314       1.170899 0.88793329E+01  0.87840824E+02                                 1.717058                            1.654053      -0.952561       2.423283                    0.998570       3.295754       8.721414       0.535846       1.155446      -0.740781       0.028900       0.007815      -0.026666       0.040092       0.003439      -0.012013      -0.010556      -0.002798      -0.011545      -0.016043      -0.001337       0.017380              1.721814       1.921777      -0.042948      -0.358878       1.595394      -0.045921       1.648273           0.000062
          229              H      18.791512       4.148472      10.211764       0.117145       0.997749 0.70451541E+01  0.67594649E+02                                 1.703402                            1.591383      -1.021558       2.400433                    0.997268       3.550394      10.113421       0.473581       1.348002      -0.693628      -0.004537      -0.036156       0.016885       0.040162       0.001114      -0.008239      -0.009493      -0.007953      -0.008496      -0.013225      -0.000451       0.013676              1.797792       1.403034      -0.177064      -0.010539       2.356849      -0.415509       1.633493          -0.000016
          230              H      29.988441      28.414265      19.761027       0.122416       1.143436 0.81621274E+01  0.78919776E+02                                 1.681441                            1.576240      -0.901172       2.455433                    0.999076       3.176981       8.262312       0.554946       1.141492      -0.744386      -0.020003      -0.034037      -0.011313       0.041068       0.008382      -0.001913       0.011859      -0.016997      -0.000630      -0.015319      -0.002866       0.018185              1.745013       1.871903       0.472811      -0.050126       1.927087       0.075995       1.436049           0.000074
          231              H      30.423428      31.584220      22.090567       0.112518       1.239617 0.92381913E+01  0.92281334E+02                                 1.787044                            1.687396      -1.008197       2.399026                    0.998031       3.325772       8.837581       0.530519       1.155789      -0.740881      -0.008999       0.023661       0.030372       0.039538       0.005307      -0.003731       0.014704      -0.014324      -0.001049      -0.016010      -0.002832       0.018842              1.822830       1.791619      -0.085224      -0.382141       1.686790       0.290231       1.990080           0.001173
          232              H      31.844395      29.078393      18.559281       0.109433       1.166456 0.84427783E+01  0.82289976E+02                                 1.697111                            1.597703      -0.880855       2.454266                    0.998989       3.252211       8.479689       0.554251       1.133804      -0.745974       0.008586      -0.020742      -0.026342       0.034610       0.008240      -0.007228       0.012637      -0.006133      -0.003130      -0.018819       0.004465       0.014354              1.741168       1.677219      -0.016020      -0.405994       1.587993       0.243840       1.958293           0.000502
          233              H      32.234272      32.276254      20.870332       0.115139       1.151133 0.82476436E+01  0.79941427E+02                                 1.686440                            1.582721      -0.877685       2.461844                    0.999046       3.207410       8.347102       0.554823       1.138964      -0.744923       0.013671       0.032839       0.009767       0.036887       0.007822      -0.008855       0.012032      -0.011820      -0.007536      -0.019766       0.004314       0.015452              1.743860       1.893865       0.430617      -0.083916       1.928054       0.097184       1.409660           0.000098
          234              H      38.203285      32.982238      22.423358       0.109340       1.230205 0.90182644E+01  0.89449636E+02                                 1.763051                            1.654749      -1.034354       2.382189                    0.997901       3.342711       8.820981       0.542348       1.138603      -0.744441       0.001412      -0.006457       0.035754       0.036360       0.009189      -0.005745      -0.008867       0.002247       0.030564      -0.014763      -0.003188       0.017951              1.818810       1.689868       0.092165       0.311915       1.454514      -0.109251       2.312048           0.000016
          235              H      23.184893       6.919389      19.058468       0.120759       1.127354 0.80688134E+01  0.77933956E+02                                 1.674849                            1.574066      -0.899618       2.455052                    0.998972       3.202631       8.373727       0.550708       1.151510      -0.741424       0.023345       0.027140      -0.021782       0.041905       0.010052      -0.003520      -0.011642      -0.001487       0.026411      -0.015964      -0.002811       0.018775              1.724536       1.882848       0.432832      -0.103396       1.742474      -0.183099       1.548287           0.000008
          236              H      34.359273      32.066970      20.352656       0.117067       1.142423 0.84522139E+01  0.83457963E+02                                 1.746403                            1.652769      -1.130632       2.340848                    0.996748       3.483825       9.529899       0.511827       1.211951      -0.724390      -0.004727       0.010278       0.032130       0.034064       0.004070      -0.002431       0.007018       0.002675       0.026022      -0.011216      -0.000357       0.011573              1.799793       1.930151       0.151677      -0.095966       1.423632       0.187961       2.045596           0.000011
          237              H      36.360222      32.078131      21.323298       0.115182       1.161408 0.83071275E+01  0.80779856E+02                                 1.705943                            1.595606      -0.888183       2.455757                    0.999022       3.230590       8.461081       0.548052       1.149296      -0.742166      -0.022968      -0.020098       0.020961       0.037024       0.011931      -0.000558      -0.007575       0.007039       0.032826      -0.019043       0.004021       0.015022              1.769888       2.060687       0.464709      -0.112173       1.634193      -0.188287       1.614784           0.000007
          238              H      21.404661       5.979006      17.949163       0.116607       1.130504 0.81215821E+01  0.78391368E+02                                 1.664474                            1.569629      -0.856367       2.473992                    0.999203       3.181110       8.252558       0.557819       1.137588      -0.745392      -0.003583       0.010810      -0.034661       0.036484       0.011753       0.002111      -0.009363       0.004110       0.031565      -0.019661       0.004578       0.015083              1.712187       1.524259       0.114118       0.279144       1.454939      -0.079863       2.157364          -0.000003
          239              H      37.015932      30.233643      15.610379       0.111064       1.171009 0.84415844E+01  0.82232994E+02                                 1.699632                            1.596535      -0.876159       2.458076                    0.999043       3.232813       8.412599       0.555290       1.132307      -0.746605       0.029233      -0.000326       0.020421       0.035661      -0.005752       0.003379       0.004884       0.029387       0.009272      -0.018687       0.003912       0.014775              1.758061       1.867161      -0.018894       0.389740       1.366723       0.160761       2.040298           0.000027
          240              H      36.566442      32.078133      17.006254       0.118128       1.178784 0.88229454E+01  0.87993919E+02                                 1.780932                            1.688485      -1.155750       2.331331                    0.996463       3.485984       9.560623       0.506821       1.211748      -0.724953       0.027377       0.011559      -0.017580       0.034527       0.008087      -0.005870      -0.000601       0.010887       0.012024      -0.012092       0.000369       0.011723              1.829542       2.018213       0.293336      -0.231450       1.567090       0.104111       1.903322           0.000009
          241              H      32.967312      30.325728      17.061720       0.114629       1.181320 0.88106277E+01  0.87747544E+02                                 1.776247                            1.680373      -1.110574       2.347983                    0.996768       3.487422       9.524883       0.511731       1.201811      -0.727215      -0.025653      -0.013095      -0.015643       0.032776       0.006162       0.002752       0.005706       0.014200       0.006300      -0.011929       0.000955       0.010974              1.830006       2.006845       0.330776       0.027804       1.513960       0.121129       1.969213          -0.000007
          242              H      33.163864      30.688488      14.796890       0.114195       1.152769 0.82582192E+01  0.80012770E+02                                 1.681786                            1.579002      -0.865991       2.465869                    0.999120       3.211263       8.336153       0.558371       1.132167      -0.746568      -0.034296       0.008113       0.008289       0.036205      -0.005362       0.002219       0.006106       0.030274       0.010055      -0.019524       0.005007       0.014517              1.736858       2.070139      -0.193907      -0.302198       1.345091       0.106591       1.795343           0.000023
          243              H      33.548911      30.004827      12.624502       0.110503       1.221492 0.88557853E+01  0.87415307E+02                                 1.755807                            1.640640      -0.999552       2.399319                    0.998247       3.302424       8.685749       0.544396       1.139806      -0.744452      -0.029589       0.003341      -0.023519       0.037945      -0.006622       0.003804       0.000595       0.030878      -0.002735      -0.016463      -0.001484       0.017947              1.826329       1.890821      -0.007094       0.408849       1.403817       0.064933       2.184350           0.000033
          244              H      37.418701      29.519288      13.474968       0.123504       1.112763 0.78146340E+01  0.74874691E+02                                 1.660456                            1.549263      -0.896222       2.460497                    0.999136       3.162994       8.235968       0.555018       1.151788      -0.741406       0.039120      -0.008635      -0.009993       0.041289      -0.004972       0.002475       0.002249       0.030903      -0.013695      -0.014633      -0.004072       0.018705              1.727908       2.118241      -0.261202      -0.304305       1.378876       0.147994       1.686608           0.000020
          245              H      18.342024       9.821467       9.731066       0.111184       1.222171 0.95178585E+01  0.96913324E+02                                 1.838018                            1.765562      -1.114456       2.342702                    0.996501       3.588348      10.001967       0.489783       1.228169      -0.721231       0.032843       0.006186       0.002464       0.033512       0.001991       0.003101       0.000273       0.014353      -0.039378      -0.013479      -0.000883       0.014362              1.868288       2.182345       0.191388       0.007130       1.968062       0.052317       1.454457           0.000005
          246              H      15.400211      12.556114       8.288970       0.105646       1.076109 0.76053084E+01  0.73528752E+02                                 1.708630                            1.589660      -1.017368       2.385662                    0.997476       3.519173       9.692329       0.508443       1.246015      -0.715577      -0.029533      -0.009204      -0.016122       0.034883       0.000735       0.012040      -0.007996       0.006157      -0.020136      -0.016975       0.002438       0.014538              1.804867       2.137151       0.521035       0.319849       1.787629       0.140777       1.489822           0.000033
          247              H      18.524074      12.067783      10.729440       0.115223       1.108712 0.81860802E+01  0.79418144E+02                                 1.662388                            1.593190      -0.813398       2.491077                    0.999496       3.213503       8.443650       0.542965       1.162760      -0.739011       0.020054      -0.018305       0.024034       0.036261       0.003519       0.012791      -0.009020      -0.000664      -0.013472      -0.018588       0.005628       0.012960              1.674374       1.510648      -0.077416       0.294653       1.775881      -0.238953       1.736591           0.000031
          248              H      16.146137      14.685231       7.734318       0.114224       1.173340 0.89048468E+01  0.88184351E+02                                 1.722299                            1.658742      -0.966732       2.418143                    0.998485       3.295979       8.735548       0.533800       1.158678      -0.740030      -0.021083       0.020632      -0.026316       0.039531      -0.000604       0.015116      -0.005028       0.007214      -0.011682      -0.015984      -0.001329       0.017313              1.727114       1.644596      -0.120656       0.220474       1.883488      -0.289525       1.653258           0.000062
          249              H      19.232945      14.199691      10.211764       0.117079       0.996712 0.70353260E+01  0.67471477E+02                                 1.701752                            1.589921      -1.018992       2.401569                    0.997326       3.547463      10.100307       0.473993       1.347406      -0.693759       0.033462       0.013912       0.016917       0.039993       0.003213       0.012268      -0.002483       0.006279      -0.008548      -0.013284      -0.000470       0.013754              1.795978       1.963071       0.500785       0.364585       1.792938       0.198348       1.631925          -0.000016
          250              H      24.841072      11.763619      19.761027       0.122556       1.146042 0.81869918E+01  0.79245810E+02                                 1.686933                            1.581003      -0.914538       2.450428                    0.998968       3.177781       8.277524       0.552691       1.144912      -0.743591       0.039434      -0.000282      -0.011516       0.041082       0.003176      -0.009156      -0.007565       0.022646      -0.001036      -0.015130      -0.002816       0.017945              1.750944       2.331875      -0.213770      -0.040894       1.480693      -0.081893       1.440263           0.000076
          251              H      21.878313      10.555351      22.090567       0.113670       1.233090 0.91784843E+01  0.91538204E+02                                 1.781001                            1.682129      -1.002840       2.402290                    0.998055       3.316769       8.807166       0.531246       1.156056      -0.740824      -0.015912      -0.019384       0.029944       0.039059       0.003566      -0.010991      -0.010546       0.016273      -0.000836      -0.015968      -0.002959       0.018927              1.816532       1.634052      -0.002771      -0.059923       1.832795      -0.473239       1.982749           0.001171
          252              H      23.337945      13.038857      18.559281       0.109156       1.169169 0.84658591E+01  0.82557181E+02                                 1.697969                            1.598449      -0.876069       2.455326                    0.998996       3.257530       8.490995       0.554964       1.131769      -0.746436       0.013772       0.017491      -0.026460       0.034579      -0.001519      -0.007409      -0.012849       0.017059      -0.003111      -0.019036       0.004609       0.014426              1.742071       1.597151      -0.030688      -0.008090       1.669618      -0.474033       1.959442           0.000503
          253              H      20.373574      11.777571      20.870332       0.115098       1.149877 0.82356566E+01  0.79789432E+02                                 1.684467                            1.580962      -0.876332       2.462253                    0.999058       3.206425       8.340348       0.555499       1.138089      -0.745129      -0.035257      -0.004528       0.009928       0.036907       0.001178      -0.005922      -0.013535       0.019955      -0.007312      -0.019752       0.004302       0.015450              1.741786       2.289334      -0.200103      -0.042165       1.527827      -0.121049       1.408198           0.000098
          254              H      48.999065      16.593895      22.423358       0.109450       1.221579 0.89398268E+01  0.88453787E+02                                 1.752453                            1.645700      -1.011045       2.392076                    0.998132       3.333365       8.777592       0.544898       1.136066      -0.745062       0.004897       0.004466       0.035913       0.036519      -0.005616       0.010448      -0.000563       0.014289       0.030115      -0.014541      -0.003172       0.017713              1.807437       1.584353      -0.146528      -0.060641       1.542696       0.321276       2.295261           0.000016
          255              H      46.857955      16.619011      19.058468       0.120170       1.135078 0.81388201E+01  0.78820350E+02                                 1.686991                            1.584455      -0.923996       2.445141                    0.998788       3.210269       8.418954       0.546763       1.156724      -0.740209      -0.035243       0.006632      -0.021889       0.042014      -0.004270       0.011839       0.002900       0.017794       0.026095      -0.015791      -0.002861       0.018652              1.737526       2.171139      -0.280871       0.213056       1.482590       0.001951       1.558848           0.000008
          256              H      19.492319      13.722518      20.352656       0.117725       1.142665 0.84564469E+01  0.83535650E+02                                 1.749177                            1.655185      -1.143958       2.335893                    0.996567       3.483781       9.541313       0.510371       1.214888      -0.723731      -0.006438      -0.009197       0.031794       0.033718      -0.003272      -0.004732      -0.005793       0.005949       0.026070      -0.011401      -0.000187       0.011588              1.802759       1.684278      -0.295929      -0.115178       1.674703      -0.177556       2.049296           0.000011
          257              H      18.482178      15.449809      21.323298       0.114025       1.166924 0.83540071E+01  0.81349836E+02                                 1.711410                            1.600125      -0.890906       2.453888                    0.999029       3.237738       8.485670       0.547268       1.149329      -0.742163       0.029250      -0.009805       0.021075       0.037361      -0.009154       0.006965       0.003207       0.017274       0.032633      -0.019145       0.004001       0.015143              1.775900       2.151657      -0.419479       0.220640       1.556259      -0.003196       1.619785           0.000008
          258              H      16.341068      15.547477      17.949163       0.116408       1.129534 0.81137918E+01  0.78290267E+02                                 1.662649                            1.568211      -0.853798       2.474727                    0.999198       3.181152       8.248851       0.558478       1.136623      -0.745618      -0.007174      -0.008420      -0.034739       0.036458      -0.007281       0.007246       0.006415       0.018336       0.031533      -0.019416       0.004154       0.015262              1.710167       1.569694      -0.086999      -0.070347       1.406834       0.280947       2.153973          -0.000003
          259              H      19.751706      16.939915      15.610379       0.112005       1.172182 0.84524243E+01  0.82376212E+02                                 1.701822                            1.598370      -0.879643       2.456667                    0.999012       3.233069       8.418926       0.554474       1.133456      -0.746315      -0.013779       0.024961       0.020283       0.034990      -0.010093      -0.005916       0.000552      -0.024795       0.008951      -0.018822       0.003767       0.015055              1.760435       1.477211      -0.207837      -0.334875       1.760806       0.257951       2.043287           0.000027
          260              H      18.379073      15.628401      17.006254       0.119147       1.175039 0.87870045E+01  0.87534535E+02                                 1.776013                            1.684131      -1.148784       2.334410                    0.996529       3.479696       9.533770       0.507955       1.210436      -0.725244      -0.023410       0.017226      -0.017296       0.033822      -0.009015       0.003518      -0.004956       0.008746       0.011407      -0.012295       0.000248       0.012047              1.824319       1.928288      -0.340443       0.025476       1.647009      -0.251403       1.897660           0.000009
          261              H      21.696266      13.387665      17.061720       0.114001       1.187407 0.88686705E+01  0.88493087E+02                                 1.784335                            1.687459      -1.126073       2.341283                    0.996552       3.496913       9.567753       0.509819       1.204036      -0.726695       0.024151      -0.015336      -0.015735       0.032651      -0.009457      -0.006251      -0.000368       0.003958       0.006421      -0.012086       0.000901       0.011184              1.838616       1.933000      -0.381739      -0.119805       1.604044      -0.036765       1.978804          -0.000006
          262              H      21.283834      13.376504      14.796890       0.113996       1.154925 0.82762488E+01  0.80234681E+02                                 1.684339                            1.581072      -0.871088       2.463442                    0.999068       3.213158       8.344715       0.557798       1.132663      -0.746454       0.009911      -0.033651       0.008477       0.036090      -0.010507      -0.006325      -0.001141      -0.024397       0.009428      -0.019446       0.004793       0.014653              1.739654       1.360051      -0.217685       0.059055       2.060773      -0.316136       1.798139           0.000023
          263              H      21.683381      14.051796      12.624502       0.111437       1.217344 0.88202872E+01  0.86975491E+02                                 1.751422                            1.637027      -0.993633       2.402175                    0.998280       3.298073       8.669188       0.545169       1.139359      -0.744543       0.012074      -0.027157      -0.023187       0.037695      -0.009954      -0.002358       0.003182      -0.026581      -0.002507      -0.016288      -0.001497       0.017785              1.821513       1.516024      -0.206259      -0.259307       1.770610       0.319806       2.177905           0.000033
          264              H      20.168974      17.645901      13.474968       0.123694       1.111144 0.78006397E+01  0.74699692E+02                                 1.657959                            1.547180      -0.888911       2.463164                    0.999141       3.161436       8.226984       0.555821       1.150754      -0.741646      -0.012136       0.038223      -0.009847       0.041294      -0.010830      -0.003051       0.001027      -0.023871      -0.014305      -0.014379      -0.004304       0.018683              1.725161       1.335851      -0.189044       0.023898       2.155605      -0.336542       1.684028           0.000020
          265              C      47.970233      29.257165      25.116811       0.096114      39.448273 0.39964805E+03  0.91823850E+04                                10.269614                            6.743940      -0.135148       1.971721                    0.999332      26.373303      74.485030       0.624665       0.426757      -1.059729      -0.014563      -0.011818      -0.009122       0.020856       0.001822      -0.016816      -0.001114      -0.019278       0.001789      -0.022313       0.008487       0.013826             14.839653      14.568853      -5.416091       0.282307      24.452813      -0.781429       5.497293           0.000063
          266              C      47.004719      28.199304      25.126055      -0.212475      37.280445 0.46352387E+03  0.11141639E+05                                 9.885064                            7.280966      -0.059948       1.941997                    0.998970      31.136577      92.344169       0.594144       0.428881      -1.049917       0.023864       0.016556      -0.006910       0.029855      -0.009221      -0.006131       0.006111       0.081567       0.064700      -0.052989       0.018358       0.034631             12.741736      10.663168       2.011573      -0.050860      22.284439       0.148960       5.277600           0.000454
          267              C      48.256038      31.480042      24.077762      -0.153313      35.034047 0.45829113E+03  0.10951853E+05                                 9.462409                            7.226608       0.025737       1.976555                    0.999212      30.189407      88.407138       0.599793       0.427326      -1.054017      -0.022673       0.019111      -0.009692       0.031196      -0.011791      -0.015494       0.006003       0.041650      -0.021986      -0.020713      -0.013462       0.034175             11.905867      10.284425      -5.427369      -1.149625      18.528824      -2.092650       6.904352           0.000396
          268              C      46.405078      31.184533      25.533725      -0.151216      34.653211 0.42187405E+03  0.98606641E+04                                 9.305455                            6.871481       0.143474       2.017436                    0.999685      29.477124      84.964665       0.624358       0.419710      -1.060311      -0.009497       0.023272      -0.014873       0.029206       0.017049      -0.018274      -0.014983      -0.005047       0.010269      -0.020728      -0.012918       0.033646             11.982820      10.215474      -6.390699      -1.822409      18.345453      -0.750959       7.387534           0.000178
          269              C      46.648029      33.247238      24.312565      -0.033729      36.606607 0.43516456E+03  0.10181002E+05                                 9.676970                            6.952244      -0.060044       1.989726                    0.999112      27.323936      77.064445       0.628552       0.416512      -1.069591       0.014331      -0.046863       0.007795       0.049622       0.003590      -0.007870       0.007931      -0.005941       0.025531      -0.014033      -0.000275       0.014308             13.391161      11.245204      -7.454287      -0.851907      21.352411      -2.509607       7.575870           0.004247
          270              C      47.813155      32.764489      23.744047      -0.099130      33.485684 0.42618187E+03  0.10002191E+05                                 9.161970                            6.960724      -0.039067       1.958712                    0.999635      29.466683      85.540896       0.612154       0.426329      -1.054534      -0.014239      -0.021087       0.004474       0.025835       0.022078      -0.015520      -0.005619       0.007443       0.024564      -0.027559      -0.002170       0.029729             11.576449      10.711520      -6.001885      -1.152971      17.500551      -1.293834       6.517277           0.000101
          271              C      46.110254      34.587772      23.914140       0.640710      22.852205 0.24789249E+03  0.51486905E+04                                 7.636942                            5.692308      -0.210394       1.995923                    0.999131      22.311892      63.632719       0.601628       0.490168      -1.004950      -0.024103       0.061949      -0.022970       0.070329       0.059073       0.044369       0.051843       0.071299       0.032342      -0.082714      -0.024770       0.107484              9.912967       7.751313      -4.425821      -1.013159      14.714119      -1.414136       7.273468           0.000239
          272              C      45.973956      32.464793      25.215724      -0.086717      33.350624 0.42984551E+03  0.10137764E+05                                 9.250949                            7.066792      -0.082387       1.953884                    0.999490      29.342560      86.164022       0.596091       0.435676      -1.045937       0.018289      -0.019647      -0.012352       0.029548       0.000290      -0.002451       0.020033       0.042018       0.005930      -0.033396       0.012791       0.020604             11.612429       9.222797      -5.287704      -1.341948      17.848859      -1.924146       7.765631           0.000285
          273              C      47.543944      30.674717      24.962433       0.088057      37.438854 0.40940148E+03  0.94570017E+04                                 9.948043                            6.827762      -0.178030       1.957061                    0.999304      26.522027      74.941364       0.620960       0.427011      -1.060283      -0.002677       0.001707      -0.008057       0.008660      -0.004530       0.012811      -0.006479      -0.009188      -0.052472      -0.023879       0.004902       0.018977             14.187294      11.380263      -7.829748      -1.655610      24.094315      -0.991620       7.087302           0.000297
          274              C      24.386924      21.076584       4.599916      -0.088869      34.185676 0.39428394E+03  0.90566579E+04                                 9.246941                            6.653629       0.027195       1.987379                    0.999666      28.553971      81.454573       0.633298       0.421055      -1.060002       0.025970       0.010041      -0.006656       0.028627      -0.005018       0.011523       0.014844       0.030832      -0.031648      -0.028050       0.003568       0.024482             12.650438      14.865684       6.234589      -4.469246      12.089447      -6.140525      10.996183           0.002672
          275              C      23.872186      19.476257       6.436739       0.553988      25.715792 0.27747158E+03  0.58851962E+04                                 8.153296                            5.926217      -0.021971       2.042276                    0.999620      22.851135      64.325491       0.608409       0.474644      -1.020395      -0.059552      -0.017870       0.019560       0.065179      -0.056021      -0.025885       0.051905      -0.044366      -0.058960      -0.056220      -0.041989       0.098209             11.498732      13.931165       6.555536      -3.544846      10.991479      -4.164260       9.573552          -0.000929
          276              C      24.809829      20.346880       5.650058      -0.005873      38.490082 0.41343452E+03  0.95407692E+04                                10.003079                            6.766739      -0.024791       2.003214                    0.999513      26.794997      74.831105       0.639067       0.415321      -1.071340       0.022752       0.020062      -0.019805       0.036226       0.002633      -0.001846       0.011377       0.011288       0.000053      -0.015041       0.006124       0.008917             15.292944      19.308480       8.981856      -6.091493      14.528072      -7.237041      12.042282           0.034189
          277              C      26.150722      20.364459       5.963436      -0.107818      35.112224 0.41132716E+03  0.95673451E+04                                 9.431431                            6.813521       0.002195       1.970598                    0.999689      29.317082      84.697528       0.622179       0.423240      -1.056560      -0.002553       0.015003      -0.023147       0.027701      -0.020449       0.024115      -0.007746      -0.009227       0.044118      -0.033390      -0.003479       0.036869             12.720115      16.586129       6.401586      -4.182567      11.509588      -5.241424      10.064628           0.000100
          278              C      25.302979      21.848424       3.877944      -0.152795      36.730126 0.41165615E+03  0.95584453E+04                                 9.673676                            6.775164       0.101964       2.002026                    0.999736      29.389449      84.300041       0.630837       0.418154      -1.061806      -0.018953      -0.023704       0.021381       0.037124      -0.008753       0.013359      -0.024424      -0.010819       0.052203      -0.019482      -0.018953       0.038435             13.633418      17.622198       7.359895      -5.164470      12.109851      -6.043058      11.168204           0.004779
          279              C      27.565888      22.743045       3.420356       0.097800      44.567033 0.39756390E+03  0.90996835E+04                                11.054995                            6.659489      -0.148158       1.963150                    0.999206      26.283123      73.483402       0.639706       0.418318      -1.067712       0.001217       0.007227      -0.009214       0.011773      -0.000566       0.001183      -0.013264       0.006710      -0.025305      -0.017857       0.007166       0.010692             18.127243      19.875113      11.336021      -5.607865      16.248781      -7.851955      18.257834           0.000586
          280              C      26.603434      21.907582       4.188549       0.082778      40.933575 0.39676114E+03  0.90751139E+04                                10.519725                            6.673167      -0.133019       1.970864                    0.999341      26.247881      73.317395       0.636234       0.420888      -1.066267       0.000449      -0.000232       0.007344       0.007362       0.017468      -0.006679      -0.003420      -0.008671       0.035415      -0.024187       0.005312       0.018875             17.141251      20.797042      10.583167      -7.453326      16.467546      -9.035285      14.159165          -0.000270
          281              C      27.053728      21.108116       5.248859      -0.151632      36.649863 0.42654660E+03  0.99816513E+04                                 9.648594                            6.890211       0.115414       2.004255                    0.999727      29.538449      84.754940       0.627105       0.417378      -1.063461      -0.020697      -0.009370       0.001722       0.022784      -0.003433       0.020688      -0.007266       0.048562      -0.047584      -0.026731      -0.013744       0.040475             13.222264      15.169500       6.458073      -4.536232      13.007744      -6.728283      11.489547           0.000552
          282              C      32.750471      26.077358       5.437441      -0.036672      40.363426 0.42976089E+03  0.99983202E+04                                10.283391                            6.862065       0.021111       2.013331                    0.999378      27.144901      75.727258       0.640755       0.410879      -1.075911      -0.034316      -0.027437      -0.029401       0.052866      -0.005931      -0.000755      -0.000541      -0.000314       0.018290      -0.009037       0.002879       0.006158             15.261940      18.994863       9.172326       5.825933      12.759001       6.309569      14.031955           0.000413
          283              C      31.635771      25.701484       6.114117      -0.104134      35.739143 0.41282618E+03  0.96095724E+04                                 9.558010                            6.829350      -0.028234       1.959030                    0.999649      29.392366      84.907852       0.621079       0.423665      -1.056447      -0.008439      -0.013372      -0.022465       0.027472      -0.006856      -0.007910       0.000410      -0.007142       0.083016      -0.022444      -0.006639       0.029083             12.655973      16.633553       7.111065       3.757282      10.026282       3.909682      11.308084           0.000005
          284              C      32.904974      25.717669       4.100729      -0.091709      35.126126 0.41307436E+03  0.95989007E+04                                 9.411244                            6.820015      -0.008597       1.969929                    0.999640      28.988366      83.161681       0.624222       0.422254      -1.059299      -0.020033      -0.012429       0.012436       0.026654      -0.001434      -0.028913      -0.009951       0.013957      -0.001435      -0.029055      -0.004255       0.033310             12.314151      15.197009       5.851768       4.200530       9.425476       4.603061      12.319967          -0.000068
          285              C      33.802821      26.878219       6.159413       0.651666      24.271157 0.24656357E+03  0.51031808E+04                                 7.972537                            5.665606      -0.237526       1.988892                    0.999048      22.065526      62.378444       0.606176       0.488197      -1.008137       0.049366       0.038757       0.044456       0.076912      -0.069874       0.001160      -0.047631      -0.077548      -0.106016      -0.078400      -0.031387       0.109787             10.879422      12.592080       5.428364       3.154299       9.520193       4.308210      10.525992          -0.000439
          286              C      28.681876      23.247279       4.060979      -0.215155      43.062154 0.48493812E+03  0.11764829E+05                                10.910419                            7.455545      -0.060512       1.937237                    0.999239      31.308843      92.669805       0.587358       0.429837      -1.051465       0.003919       0.005982      -0.010872       0.013013      -0.025446       0.003857      -0.005286      -0.032242       0.082275      -0.043845       0.013407       0.030438             15.639316      21.241976      11.210943       0.291075      14.514522      -1.679633      11.161449           0.000246
          287              C      30.609037      25.016985       5.449458      -0.155101      37.412763 0.43280887E+03  0.10171295E+05                                 9.806042                            6.956977       0.105580       2.000176                    0.999711      29.711810      85.601945       0.621512       0.419350      -1.061569       0.024874       0.012751       0.008748       0.029289       0.018009      -0.023457      -0.007640       0.035938       0.005384      -0.026564      -0.013719       0.040282             13.172163      16.201521       7.075999       4.816049      10.161065       4.657375      13.153904           0.000143
          288              C      29.591325      24.096973       3.384303       0.091185      44.572674 0.40983242E+03  0.94472596E+04                                11.037480                            6.755235      -0.149597       1.959098                    0.999150      26.526375      74.304105       0.636357       0.417548      -1.068744      -0.011289      -0.003274      -0.001003       0.011797       0.008093      -0.004600       0.006516       0.030572       0.008119      -0.021002       0.004381       0.016621             17.204543      22.294062      10.083489       7.110858      12.696695       1.970946      16.622873           0.000157
          289              C      30.718752      24.738220       4.101653       0.083734      40.894050 0.40688581E+03  0.93659290E+04                                10.502617                            6.761614      -0.154746       1.961688                    0.999273      26.441838      74.104718       0.631493       0.421366      -1.065917       0.005443       0.007927      -0.000033       0.009616       0.014435       0.014606      -0.006970      -0.001553      -0.001165      -0.024402       0.007259       0.017143             16.031800      22.457604       9.301818       7.133271      11.097481       5.341421      14.540314          -0.000002
          290              C      31.889033      25.068610       3.438844      -0.150446      36.498066 0.42020156E+03  0.98022282E+04                                 9.628092                            6.851598       0.108656       2.004690                    0.999731      29.428362      84.470151       0.626732       0.418945      -1.061833       0.009589       0.008067       0.016164       0.020452      -0.004406      -0.009394       0.011081       0.014410       0.102508      -0.026775      -0.011519       0.038294             12.800337      17.842490       6.673792       3.980201       9.221885       3.719830      11.336636           0.000110
          291              C      44.295539      34.952761      30.417438      -0.146461      36.301661 0.40991450E+03  0.95061429E+04                                 9.575490                            6.761428       0.109500       2.006631                    0.999747      29.250560      83.798119       0.631510       0.418230      -1.061957      -0.009699      -0.001230      -0.027815       0.029483       0.015191       0.014606       0.023412      -0.011565      -0.005911      -0.021721      -0.015115       0.036836             12.646181       5.889769       0.809693       2.461975      11.150136      -4.878828      20.898638           0.000154
          292              C      28.189696      23.912804       1.402346       0.088995      45.442491 0.41221101E+03  0.95090604E+04                                11.164158                            6.771189      -0.132003       1.965555                    0.999156      26.476544      74.019024       0.636571       0.417101      -1.069793       0.002944      -0.000291       0.010244       0.010663       0.008409       0.009432       0.005260      -0.022043       0.042376      -0.022455       0.002267       0.020188             17.345111      11.623750       3.048694       2.897947      10.814425      -7.157629      29.597159          -0.000044
          293              C      29.350149      24.399180       2.063306      -0.217301      41.310701 0.48258018E+03  0.11692425E+05                                10.571686                            7.419399      -0.042449       1.941603                    0.999245      31.350173      92.707493       0.590979       0.427759      -1.052824      -0.009470      -0.008726      -0.000939       0.012911       0.004429      -0.031639      -0.007152      -0.007270      -0.073916      -0.043983       0.012537       0.031446             13.971897      14.015541       3.563297       6.765314       7.852140      -0.258034      20.048008           0.001192
          294              C      43.156033      34.978714      26.833460       0.634154      26.195098 0.25825643E+03  0.53945038E+04                                 8.270953                            5.748499      -0.242564       1.974697                    0.999079      22.418487      63.170784       0.611106       0.479832      -1.014935      -0.004014       0.009327      -0.074766       0.075452      -0.049085      -0.048186       0.028429       0.067141      -0.184498      -0.079986      -0.028597       0.108584             11.218664       5.631187       0.965622       2.150707       9.765896      -2.324790      18.258909           0.000098
          295              C      27.364344      23.063668       2.097510      -0.210858      42.110935 0.46029317E+03  0.11032503E+05                                10.718500                            7.252092      -0.043485       1.945704                    0.999311      30.995880      91.466536       0.596408       0.428473      -1.051324       0.012760       0.000942       0.011585       0.017261      -0.002731       0.017002       0.030525       0.017051      -0.073829      -0.047756       0.017187       0.030569             15.210563      11.113469       5.291563      -3.544912      12.093350      -8.026111      22.424871           0.000735
          296              C      27.880694      24.387740       0.024959       0.090950      40.741278 0.39675048E+03  0.90761770E+04                                10.474581                            6.681819      -0.149905       1.966920                    0.999349      26.185025      73.183111       0.634479       0.421991      -1.065409       0.001830       0.003004      -0.002327       0.004218       0.005948       0.000653      -0.009161       0.031512       0.035467      -0.025017       0.010656       0.014361             15.867524       6.852709       0.788141       3.842274      11.621871      -6.022634      29.127991           0.000029
          297              C      43.393824      32.838433      29.938588      -0.154428      36.928880 0.42411781E+03  0.99147314E+04                                 9.700244                            6.875787       0.099043       1.999303                    0.999714      29.558120      84.882187       0.626790       0.418013      -1.062620      -0.000125       0.013971      -0.022467       0.026457       0.016183      -0.009498      -0.010646      -0.051968      -0.034455      -0.027694      -0.011928       0.039622             12.895251       6.191382       1.099453       2.898189       9.660626      -2.726140      22.833746           0.000149
          298              C      43.137504      33.247794      28.637004      -0.104284      35.651620 0.41484811E+03  0.96600707E+04                                 9.510536                            6.835827       0.015493       1.973371                    0.999641      29.302468      84.424036       0.622717       0.422400      -1.058153       0.022359       0.006735       0.019343       0.030322       0.014493       0.002083       0.026394      -0.022330      -0.005656      -0.026130      -0.009876       0.036006             12.419344       5.844723       0.887985       1.994138      10.491165      -3.876776      20.922144           0.000080
          299              C      43.443930      34.531961      28.246898      -0.037047      40.607064 0.43196044E+03  0.10062301E+05                                10.305911                            6.883847       0.034728       2.017187                    0.999406      27.208594      75.952682       0.639150       0.411386      -1.075582       0.016235      -0.016608       0.047021       0.052443      -0.000820      -0.004000       0.007808      -0.008745       0.002744      -0.008020      -0.002999       0.011020             14.954491       6.477987       0.817989       3.275355      11.433097      -4.632320      26.952391           0.003101
          300              C      44.043086      35.386119      29.138964      -0.087777      34.836847 0.39734472E+03  0.91442093E+04                                 9.342903                            6.681411       0.013977       1.981217                    0.999646      28.630139      81.736832       0.631724       0.421308      -1.059891       0.000726      -0.020353       0.011677       0.023476       0.007717      -0.013237      -0.000822      -0.025309      -0.077416      -0.031439       0.003322       0.028117             12.176930       5.847732       0.917433       2.768737      10.105224      -2.848964      20.577832           0.000054
          301              C      49.684412      27.541594      25.116811       0.095232      39.505526 0.40037249E+03  0.92028196E+04                                10.276703                            6.748394      -0.128923       1.973047                    0.999331      26.399205      74.563587       0.624714       0.426548      -1.059902      -0.002737       0.019046      -0.009322       0.021381      -0.009135       0.007771       0.015247       0.007271       0.002788      -0.022616       0.008748       0.013868             14.849928      26.690470      -1.569508      -0.819372      12.358872       0.146326       5.500441           0.000064
          302              C      49.251034      28.906684      25.126055      -0.210075      37.204848 0.46239569E+03  0.11108264E+05                                 9.875765                            7.275001      -0.060954       1.942267                    0.998965      31.095167      92.209283       0.594005       0.429224      -1.049659       0.003321      -0.027853      -0.006874       0.028881       0.041273       0.008198       0.002237      -0.024141       0.062362      -0.053763       0.018074       0.035690             12.728015      17.617675      -6.027474       0.153822      15.293522      -0.030143       5.272848           0.000454
          303              C      51.466578      26.182642      24.077762      -0.154341      35.081859 0.45907622E+03  0.10975945E+05                                 9.473293                            7.234905       0.024270       1.975814                    0.999178      30.213870      88.517005       0.599152       0.427575      -1.053803       0.027702       0.010245      -0.008416       0.030711       0.024233       0.013112       0.010302      -0.001564      -0.018598      -0.021660      -0.012469       0.034129             11.920208      21.195901      -0.859802      -1.241382       7.652715       2.043981       6.912007           0.000396
          304              C      52.136138      27.933373      25.533725      -0.152728      34.688494 0.42239057E+03  0.98760650E+04                                 9.313460                            6.877221       0.137257       2.015557                    0.999674      29.493468      85.034747       0.623869       0.419897      -1.060160       0.024753      -0.003006      -0.012986       0.028114      -0.010648      -0.004987       0.023141      -0.027635       0.010173      -0.020074      -0.013859       0.033934             11.993902      21.870880      -0.323747       0.262025       6.717843       1.954300       7.392982           0.000179
          305              C      53.801018      26.691621      24.312565      -0.034384      36.629260 0.43547218E+03  0.10189755E+05                                 9.680069                            6.954203      -0.057946       1.990376                    0.999075      27.332590      77.088706       0.628546       0.416453      -1.069655      -0.047558       0.010755       0.008329       0.049465      -0.003650       0.010516       0.002371      -0.001513       0.027760      -0.012947      -0.001810       0.014757             13.396313      25.293451      -0.648214      -1.746640       7.318100       1.992731       7.577388           0.004246
          306              C      52.800383      25.923967      23.744047      -0.098785      33.419708 0.42518149E+03  0.99719460E+04                                 9.144415                            6.947781      -0.030363       1.961521                    0.999638      29.439893      85.408794       0.613411       0.425745      -1.054992      -0.012008       0.024079       0.005135       0.027393      -0.007732       0.002397       0.015500      -0.039711       0.020986      -0.025786      -0.002536       0.028322             11.551811      20.948399       0.059250      -0.544209       7.199894       1.645105       6.507139           0.000101
          307              C      55.230843      26.487081      23.914140       0.640402      22.865026 0.24806016E+03  0.51530951E+04                                 7.639479                            5.694138      -0.213437       1.994760                    0.999137      22.321197      63.667010       0.601540       0.490151      -1.004949       0.065292      -0.011092      -0.022582       0.069972       0.000802       0.023108      -0.064316      -0.138160       0.032090      -0.082857      -0.024755       0.107611              9.916331      16.812818      -0.802348      -0.718188       5.660600       1.584803       7.275575           0.000237
          308              C      53.460438      27.666606      25.215724      -0.085311      33.318111 0.42932560E+03  0.10122735E+05                                 9.247252                            7.064261      -0.084343       1.953567                    0.999467      29.320246      86.094955       0.595960       0.435891      -1.045778      -0.027307      -0.005363      -0.012659       0.030573       0.017729       0.018819      -0.007480      -0.019279       0.004334      -0.032687       0.012153       0.020534             11.607642      20.263743      -1.090507      -0.995132       6.797107       2.122706       7.762076           0.000285
          309              C      51.125192      27.201995      24.962433       0.088815      37.426419 0.40926962E+03  0.94535256E+04                                 9.946211                            6.827095      -0.177630       1.957164                    0.999326      26.519950      74.942363       0.620909       0.427065      -1.060213       0.003727       0.002687      -0.008330       0.009513       0.000486      -0.012134      -0.007523       0.011153      -0.052580      -0.023459       0.004463       0.018996             14.183039      27.687209      -1.587703      -0.031190       7.775830       1.929146       7.086077           0.000297
          310              C      38.280792      24.151108       4.599916      -0.087801      34.174342 0.39417113E+03  0.90533784E+04                                 9.242887                            6.650837       0.031535       1.988461                    0.999681      28.555010      81.453250       0.633696       0.420823      -1.060154      -0.005378      -0.027417      -0.005897       0.028555       0.015404       0.007194      -0.017047      -0.006420      -0.034056      -0.027868       0.003731       0.024138             12.642993       7.380282      -1.909980      -3.080674      19.560653       6.932866      10.988044           0.002670
          311              C      37.152236      25.397045       6.436739       0.555055      25.705404 0.27734248E+03  0.58814776E+04                                 8.149039                            5.923513      -0.018329       2.043709                    0.999616      22.846039      64.295221       0.608783       0.474432      -1.020561       0.013990       0.060567       0.020579       0.065480       0.008402       0.058388      -0.004241       0.120491      -0.058370      -0.057124      -0.041893       0.099016             11.491470       6.046230      -2.003320      -1.833329      18.859467       5.147827       9.568713          -0.000902
          312              C      37.437396      24.149712       5.650058      -0.006389      38.506871 0.41373569E+03  0.95481509E+04                                 9.998676                            6.764384      -0.011686       2.007060                    0.999431      26.811309      74.844897       0.639948       0.414729      -1.071869       0.004545      -0.031045      -0.018133       0.036239       0.003914       0.011338      -0.003963      -0.009853      -0.004200      -0.015688       0.006992       0.008696             15.283702       7.941346      -2.419115      -3.220611      25.873112       8.887398      12.036648           0.034158
          313              C      36.782173      22.979674       5.963436      -0.109689      35.173932 0.41219544E+03  0.95927114E+04                                 9.443973                            6.822319       0.000352       1.969923                    0.999704      29.342135      84.796075       0.621550       0.423440      -1.056423       0.015140      -0.007108      -0.023510       0.028853       0.004011      -0.018013      -0.016076       0.040813       0.044059      -0.033246      -0.002038       0.035284             12.738951       7.242590      -1.004053      -2.448431      20.898497       6.254089      10.075766           0.000105
          314              C      38.491198      22.971862       3.877944      -0.151530      36.672503 0.41087085E+03  0.95358113E+04                                 9.665815                            6.770318       0.100792       2.002023                    0.999744      29.358988      84.197670       0.630826       0.418354      -1.061662      -0.010936       0.026488       0.021234       0.035667      -0.000156      -0.027771       0.000336       0.019014       0.051428      -0.019893      -0.018078       0.037971             13.620649       7.107893      -1.289932      -2.648302      22.596588       7.485357      11.157468           0.004771
          315              C      38.134507      20.564815       3.420356       0.098486      44.582163 0.39773096E+03  0.91046107E+04                                11.058105                            6.661631      -0.146488       1.963444                    0.999237      26.287380      73.503643       0.639486       0.418411      -1.067635       0.005740      -0.004778      -0.008907       0.011624       0.003755      -0.011547       0.005805      -0.004098      -0.024450      -0.017687       0.008131       0.009556             18.130740       7.338984      -4.096484      -3.996801      28.789923       8.779557      18.263312           0.000585
          316              C      37.892202      21.816055       4.188549       0.081693      40.930300 0.39682565E+03  0.90763414E+04                                10.515866                            6.671733      -0.132089       1.971194                    0.999350      26.250485      73.307387       0.636629       0.420638      -1.066498      -0.001562      -0.000375       0.007862       0.008024      -0.012586       0.000419       0.007718      -0.026646       0.032765      -0.024101       0.005016       0.019085             17.132062       8.380698      -3.413164      -4.095240      28.864197      10.964762      14.151291          -0.000270
          317              C      36.974697      21.825821       5.248859      -0.151899      36.659828 0.42666941E+03  0.99853203E+04                                 9.650761                            6.891826       0.115249       2.004049                    0.999720      29.542192      84.771181       0.626942       0.417454      -1.063405       0.001323       0.022566       0.001383       0.022647       0.022363      -0.016633      -0.014424      -0.017865      -0.049146      -0.026943      -0.013388       0.040331             13.225116       7.956685      -2.293199      -3.558705      20.227425       7.294108      11.491237           0.000551
          318              C      38.429815      14.407675       5.437441      -0.036367      40.370405 0.42987851E+03  0.10001410E+05                                10.283198                            6.862196       0.024466       2.014153                    0.999352      27.148954      75.731728       0.640883       0.410782      -1.076010      -0.007017       0.043993      -0.029210       0.053272       0.003883       0.000079       0.000979       0.009090       0.019894      -0.009343       0.002620       0.006723             15.261002       6.374494      -1.885809       2.551809      25.375964      -8.199220      14.032547           0.000414
          319              C      38.661647      15.560970       6.114117      -0.105532      35.836766 0.41417173E+03  0.96489705E+04                                 9.579278                            6.844067      -0.035507       1.956471                    0.999663      29.427622      85.051943       0.619906       0.424111      -1.056144      -0.007567       0.013583      -0.021862       0.026828       0.000315       0.004293       0.007461       0.016376       0.081638      -0.022911      -0.005950       0.028861             12.687811       5.531750      -0.696237       1.507781      21.210223      -5.223101      11.321462           0.000005
          320              C      38.041065      14.453718       4.100729      -0.090728      35.017422 0.41154204E+03  0.95536145E+04                                 9.385166                            6.801299      -0.003842       1.971786                    0.999630      28.949910      82.986693       0.625968       0.421503      -1.059859      -0.000023       0.022392       0.011441       0.025145       0.008057       0.005469       0.030212      -0.005732      -0.002010      -0.029101      -0.004968       0.034069             12.275920       5.783890      -0.419329       1.879430      18.767377      -5.904871      12.276494          -0.000068
          321              C      38.597205      13.095882       6.159413       0.651642      24.221655 0.24601056E+03  0.50886220E+04                                 7.960488                            5.658304      -0.242361       1.988124                    0.999034      22.040282      62.277816       0.606750       0.488034      -1.008272       0.009074      -0.061957       0.044241       0.076670       0.002032      -0.042756       0.022759       0.158590      -0.107132      -0.078282      -0.031557       0.109839             10.860438       5.579139      -1.380738       2.150253      16.492140      -4.874379      10.510036          -0.000438
          322              C      38.013193      19.346223       4.060979      -0.216137      43.046980 0.48480811E+03  0.11760384E+05                                10.903732                            7.451439      -0.057117       1.938201                    0.999254      31.311539      92.659757       0.587913       0.429479      -1.051729       0.003465      -0.006542      -0.011281       0.013493      -0.001348      -0.006722      -0.000775       0.061739       0.082228      -0.044615       0.013877       0.030738             15.627184       6.483077      -2.688491      -1.599940      29.241548       0.587033      11.156927           0.000246
          323              C      38.582222      16.792398       5.449458      -0.153457      37.332013 0.43167400E+03  0.10137653E+05                                 9.789437                            6.945627       0.110114       2.001842                    0.999697      29.679110      85.469670       0.622338       0.419081      -1.061772      -0.001102      -0.027353       0.009901       0.029110       0.006471       0.005451       0.024462      -0.050909       0.005680      -0.027530      -0.013661       0.041191             13.146881       5.533699      -0.917463       1.621315      20.783045      -6.474289      13.123901           0.000143
          324              C      38.294326      18.133771       3.384303       0.088906      44.648599 0.41066554E+03  0.94709707E+04                                11.046948                            6.760366      -0.146452       1.959552                    0.999206      26.557421      74.401056       0.636380       0.417334      -1.068915       0.002749       0.012819      -0.001192       0.013165       0.008605       0.008088       0.001488      -0.028281       0.006537      -0.020129       0.003637       0.016492             17.220691       6.368471      -0.885648      -1.850082      28.659080      -7.151309      16.634523           0.000158
          325              C      38.285947      16.836767       4.101653       0.087216      40.802415 0.40580061E+03  0.93354651E+04                                10.492686                            6.756202      -0.155780       1.961943                    0.999300      26.399345      73.983323       0.631188       0.421817      -1.065546       0.003335      -0.008734      -0.001235       0.009430      -0.007323      -0.012555      -0.009023      -0.025755      -0.000984      -0.023833       0.006208       0.017624             16.014091       5.876673       0.269335       1.058115      27.641603      -8.833448      14.523998          -0.000002
          326              C      37.986933      15.658079       3.438844      -0.152237      36.581819 0.42129413E+03  0.98342157E+04                                 9.644154                            6.861727       0.103117       2.002670                    0.999728      29.463325      84.601798       0.626093       0.419095      -1.061725       0.000952      -0.013855       0.015579       0.020871       0.009290       0.014791       0.001702       0.001932       0.106431      -0.028399      -0.011256       0.039655             12.825148       5.605815       0.398374       1.231237      21.521542      -5.317863      11.348086           0.000111
          327              C      56.454285      27.876167      30.417438      -0.145984      36.253932 0.40928823E+03  0.94877671E+04                                 9.565617                            6.754916       0.113652       2.008020                    0.999739      29.231697      83.720603       0.632018       0.418063      -1.062088       0.002074       0.009741      -0.028825       0.030497      -0.013081       0.012494      -0.023931      -0.019102      -0.009792      -0.021708      -0.014557       0.036265             12.631708       9.122688      -2.679424      -5.446152       7.899107       0.303255      20.873330           0.000155
          328              C      38.835647      19.439705       1.402346       0.088963      45.462940 0.41247025E+03  0.95162441E+04                                11.165175                            6.772076      -0.128224       1.966457                    0.999170      26.486818      74.045006       0.636724       0.416948      -1.069924      -0.001079      -0.001394       0.009198       0.009366      -0.014440       0.000242      -0.010661      -0.004710       0.042556      -0.023015       0.002485       0.020530             17.345530       8.376874      -1.174058      -7.647758      14.063991       1.069512      29.595726          -0.000045
          329              C      38.676634      18.191534       2.063306      -0.216972      41.303359 0.48245853E+03  0.11688945E+05                                10.573591                            7.420874      -0.045396       1.940924                    0.999271      31.338521      92.676198       0.590622       0.428037      -1.052635      -0.003472       0.013900       0.000250       0.014329      -0.005980       0.009458       0.030322      -0.003866      -0.073738      -0.043492       0.012647       0.030846             13.974814       6.308771       0.889242      -3.607559      15.562064      -5.735795      20.053606           0.001192
          330              C      57.046517      28.850037      26.833460       0.634328      26.200265 0.25827372E+03  0.53948146E+04                                 8.271577                            5.748160      -0.246626       1.973665                    0.999146      22.417966      63.163641       0.611225       0.479743      -1.015009       0.008974      -0.000766      -0.074095       0.074640       0.053485       0.047970       0.027155       0.050792      -0.183731      -0.079307      -0.028463       0.107771             11.221141       7.896115      -2.272969      -3.089933       7.502191      -0.701357      18.265118           0.000098
          331              C      38.512949      20.579047       2.097510      -0.210357      42.037886 0.45942003E+03  0.11006576E+05                                10.704679                            7.243809      -0.044900       1.945681                    0.999334      30.975567      91.391993       0.596909       0.428307      -1.051404      -0.005734      -0.010801       0.011466       0.016763       0.008558       0.018564      -0.031108      -0.005239      -0.077929      -0.049552       0.017231       0.032320             15.186180       7.254407      -3.062910      -5.167497      15.920566       7.061645      22.383567           0.000735
          332              C      39.401456      19.469842       0.024959       0.088825      40.806680 0.39751654E+03  0.90974215E+04                                10.481576                            6.685873      -0.148424       1.967033                    0.999340      26.212991      73.258719       0.634674       0.421689      -1.065678       0.002461      -0.002388      -0.002001       0.003971       0.011520      -0.007395       0.003483      -0.025972       0.034381      -0.024916       0.011426       0.013491             15.879257       9.753424      -2.460825      -7.143244       8.732779      -0.315827      29.151568           0.000029
          333              C      55.074081      29.714240      29.938588      -0.152257      36.829486 0.42274251E+03  0.98743612E+04                                 9.682026                            6.863556       0.099578       2.000030                    0.999703      29.513096      84.712086       0.627508       0.417882      -1.062725       0.012678      -0.007397      -0.023484       0.027694      -0.030610      -0.005803       0.013732      -0.002116      -0.033580      -0.027246      -0.012787       0.040033             12.868849       7.829230      -2.050532      -3.803849       7.997815      -1.140647      22.779503           0.000148
          334              C      55.556759      29.731541      28.637004      -0.107489      35.764146 0.41641982E+03  0.97062142E+04                                 9.532285                            6.850616       0.010287       1.971214                    0.999654      29.354529      84.626292       0.621768       0.422629      -1.057969      -0.005607      -0.022436       0.018684       0.029730      -0.016244       0.021735      -0.013918      -0.012090      -0.007050      -0.025608      -0.009077       0.034686             12.450859       8.581618      -2.461172      -4.372205       7.790396       0.218134      20.980563           0.000080
          335              C      56.515668      28.824085      28.246898      -0.036980      40.612392 0.43196158E+03  0.10062819E+05                                10.308050                            6.884584       0.033816       2.016865                    0.999395      27.211028      75.973271       0.638984       0.411473      -1.075473      -0.024039      -0.005155       0.048201       0.054108      -0.002790       0.008337      -0.000017       0.006028       0.000289      -0.007662      -0.002676       0.010338             14.959115       9.487634      -2.553999      -5.652048       8.426251      -0.521129      26.963460           0.003104
          336              C      56.955812      27.878121      29.138964      -0.088138      34.874215 0.39786142E+03  0.91592271E+04                                 9.350606                            6.686834       0.013118       1.980792                    0.999666      28.645805      81.799950       0.631304       0.421445      -1.059788      -0.017567       0.010369       0.010860       0.023109      -0.014691       0.005590       0.012022      -0.001593      -0.076776      -0.031188       0.003188       0.028000             12.187891       8.251086      -2.302414      -3.853949       7.711906      -0.976826      20.600680           0.000054
          337              C      47.341594      26.914857      25.116811       0.096510      39.478751 0.39997539E+03  0.91923094E+04                                10.276484                            6.748247      -0.135244       1.971364                    0.999376      26.384901      74.541359       0.624216       0.426953      -1.059547       0.016877      -0.006563      -0.008902       0.020178       0.007914       0.009001      -0.013865       0.011729       0.002178      -0.022097       0.008935       0.013162             14.849681      17.303240       6.991378       0.536041      21.745411       0.635943       5.500391           0.000064
          338              C      48.740486      26.607628      25.126055      -0.210110      37.163457 0.46184876E+03  0.11091270E+05                                 9.861711                            7.265114      -0.055792       1.943793                    0.998978      31.087868      92.156083       0.595125       0.428565      -1.050117      -0.025757       0.012109      -0.006748       0.029250      -0.031386      -0.002106      -0.007997      -0.057600       0.062975      -0.053452       0.018321       0.035130             12.707327      21.052551       4.007883      -0.103463      11.804537      -0.118319       5.264892           0.000454
          339              C      45.273625      26.050933      24.077762      -0.153126      35.020120 0.45801358E+03  0.10943799E+05                                 9.460695                            7.224854       0.025231       1.976509                    0.999198      30.182698      88.387995       0.599798       0.427377      -1.053963      -0.005313      -0.029048      -0.008738       0.030796      -0.012642       0.001900      -0.016646      -0.041168      -0.020798      -0.021498      -0.012780       0.034278             11.903450      11.766208       6.282235       2.388002      17.040776       0.051283       6.903366           0.000396
          340              C      46.455022      24.595710      25.533725      -0.152116      34.682662 0.42228898E+03  0.98730413E+04                                 9.311433                            6.875371       0.138894       2.015919                    0.999679      29.492384      85.027294       0.624096       0.419772      -1.060245      -0.014968      -0.019349      -0.014179       0.028275      -0.007558       0.022143      -0.007931       0.031492       0.010019      -0.020100      -0.013691       0.033791             11.991321      10.785150       6.721792       1.561846      17.797185      -1.204057       7.391628           0.000178
          341              C      44.547194      23.774759      24.312565      -0.034867      36.624669 0.43543428E+03  0.10188712E+05                                 9.679302                            6.954039      -0.062140       1.989124                    0.999099      27.332394      77.089192       0.628531       0.416469      -1.069637       0.032970       0.035054       0.008543       0.048876       0.000807      -0.003254      -0.010368       0.010298       0.025406      -0.014165       0.000114       0.014051             13.393444      12.371449       8.102990       2.600506      20.230828       0.515857       7.578056           0.004247
          342              C      44.382704      25.025162      23.744047      -0.099095      33.465856 0.42588465E+03  0.99930070E+04                                 9.153500                            6.953979      -0.030405       1.961073                    0.999639      29.466093      85.516722       0.613050       0.425800      -1.054910       0.027422      -0.002464       0.005029       0.027988      -0.014266       0.012400      -0.010513       0.034006       0.022190      -0.026980      -0.002385       0.029365             11.564159      10.597160       5.931207       1.698786      17.582335      -0.351287       6.512983           0.000101
          343              C      43.655144      22.638765      23.914140       0.640819      22.884289 0.24830159E+03  0.51595448E+04                                 7.645443                            5.698277      -0.212762       1.994815                    0.999171      22.329215      63.705992       0.601084       0.490387      -1.004793      -0.041241      -0.052828      -0.022490       0.070693      -0.060567      -0.067311       0.012106       0.065836       0.031413      -0.082966      -0.024463       0.107430              9.924706       9.151228       5.235702       1.733691      13.341806      -0.169924       7.281084           0.000238
          344              C      45.561845      23.582217      25.215724      -0.084217      33.289041 0.42879320E+03  0.10107095E+05                                 9.241180                            7.058896      -0.080055       1.954939                    0.999472      29.307579      86.045983       0.596308       0.435770      -1.045846       0.008223       0.025845      -0.012026       0.029668      -0.017451      -0.015375      -0.012823      -0.021760       0.003523      -0.032671       0.011410       0.021261             11.599329      11.098776       6.368985       2.334458      15.941517      -0.202438       7.757693           0.000285
          345              C      46.327103      25.836905      24.962433       0.087270      37.464764 0.40974707E+03  0.94667321E+04                                 9.949994                            6.829103      -0.175044       1.957792                    0.999306      26.536614      74.983049       0.621125       0.426818      -1.060431      -0.000043      -0.003576      -0.008337       0.009072       0.005218      -0.000947       0.013804      -0.005327      -0.052856      -0.023398       0.004773       0.018625             14.189118      14.136046       9.420005       1.687398      21.342347      -0.938578       7.088960           0.000297
          346              C      33.996473      10.581403       4.599916      -0.087509      34.175271 0.39412271E+03  0.90523161E+04                                 9.246411                            6.653174       0.027528       1.987426                    0.999705      28.546362      81.438438       0.633170       0.421170      -1.059897      -0.021288       0.016721      -0.007692       0.028142      -0.011238      -0.018368       0.002923      -0.024923      -0.035009      -0.028303       0.002800       0.025503             12.649915      18.182267      -4.320399       7.551604       8.772592      -0.800638      10.994886           0.002669
          347              C      35.639763      10.935790       6.436739       0.554790      25.701622 0.27730950E+03  0.58808504E+04                                 8.150108                            5.924284      -0.022607       2.042444                    0.999623      22.844532      64.300187       0.608545       0.474611      -1.020421       0.046674      -0.042702       0.020474       0.066492       0.047986      -0.032485      -0.047520      -0.075349      -0.056071      -0.057131      -0.041073       0.098203             11.493508      17.394637      -4.547733       5.375932       7.515720      -0.986794       9.570168          -0.000917
          348              C      34.416962      11.312502       5.650058      -0.004499      38.437712 0.41282618E+03  0.95230120E+04                                 9.994139                            6.761702      -0.023558       2.003912                    0.999563      26.772071      74.747046       0.639327       0.415314      -1.071369      -0.028606       0.009656      -0.018651       0.035488      -0.006272      -0.008413      -0.007078      -0.000550      -0.002665      -0.014617       0.006512       0.008105             15.277669      23.476635      -6.552328       9.304064      10.324269      -1.654662      12.032104           0.034154
          349              C      33.731290      12.464960       5.963436      -0.108538      35.133925 0.41166530E+03  0.95772323E+04                                 9.435921                            6.817164       0.000747       1.970162                    0.999685      29.325156      84.731385       0.621893       0.423345      -1.056489      -0.013630      -0.009585      -0.024179       0.029364       0.013731      -0.005149       0.024286      -0.029494       0.043563      -0.032409      -0.003613       0.036022             12.726362      18.332856      -5.401407       6.634523       9.776697      -1.002953      10.069532           0.000104
          350              C      32.870014      10.988810       3.877944      -0.154099      36.791813 0.41247034E+03  0.95824266E+04                                 9.686196                            6.783402       0.102192       2.001600                    0.999737      29.414554      84.404304       0.630216       0.418344      -1.061647       0.029327      -0.005004       0.021547       0.036734       0.009559       0.013879       0.024125      -0.009691       0.053082      -0.019885      -0.018828       0.038713             13.653848      19.895565      -6.079335       7.829117       9.883684      -1.456687      11.182295           0.004778
          351              C      30.963796      12.501237       3.420356       0.097994      44.593216 0.39775495E+03  0.91054589E+04                                11.061201                            6.662325      -0.149236       1.962631                    0.999214      26.287464      73.509350       0.639370       0.418473      -1.067577      -0.007340      -0.002377      -0.007739       0.010928      -0.002853       0.011014       0.007552      -0.004319      -0.025445      -0.017991       0.007466       0.010525             18.139716      26.992095      -7.244984       9.610014       9.157582      -0.931185      18.269470           0.000585
          352              C      32.168554      12.085459       4.188549       0.084197      40.882445 0.39621266E+03  0.90595951E+04                                10.511999                            6.669032      -0.136781       1.969924                    0.999355      26.228910      73.256613       0.636352       0.420948      -1.066210       0.001108       0.001516       0.007701       0.007927      -0.004912       0.006117      -0.003578       0.033529       0.033664      -0.023295       0.005101       0.018193             17.127001      26.692217      -7.160263      11.541252      10.541120      -1.936149      14.147667          -0.000271
          353              C      32.635763      12.875157       5.248859      -0.153561      36.701831 0.42729997E+03  0.10003544E+05                                 9.657731                            6.896972       0.112778       2.003240                    0.999707      29.562840      84.838876       0.626715       0.417460      -1.063424       0.018754      -0.012227       0.002385       0.022514      -0.019113      -0.005326       0.021651      -0.030461      -0.049932      -0.026660      -0.014402       0.041062             13.235735      19.162683      -4.166980       8.106513       9.041502      -0.565814      11.503021           0.000552
          354              C      25.483901      15.324061       5.437441      -0.037290      40.380612 0.43002021E+03  0.10005263E+05                                10.283741                            6.862660       0.023974       2.014006                    0.999390      27.154049      75.741413       0.640972       0.410702      -1.076091       0.040560      -0.015414      -0.028819       0.052088       0.002505       0.000644      -0.000134      -0.009964       0.020467      -0.009015       0.002165       0.006850             15.261786      22.257686      -7.284137      -8.376990       9.491650       1.888700      14.036022           0.000413
          355              C      26.366767      14.546639       6.114117      -0.105231      35.805268 0.41374448E+03  0.96363860E+04                                 9.571137                            6.838115      -0.027403       1.959038                    0.999658      29.418816      85.010739       0.620515       0.423811      -1.056346       0.016046       0.000469      -0.022931       0.027992       0.006362       0.004997      -0.007182      -0.008407       0.080908      -0.022368      -0.006279       0.028647             12.675994      17.870733      -6.430595      -5.273749       8.838078       1.303163      11.319170           0.000005
          356              C      25.718152      15.637708       4.100729      -0.090501      35.028088 0.41165409E+03  0.95571066E+04                                 9.388061                            6.802709      -0.003766       1.971644                    0.999611      28.953442      83.007509       0.625820       0.421563      -1.059795       0.019981      -0.011320       0.011935       0.025881      -0.006760       0.023173      -0.020065      -0.012795      -0.001919      -0.029132      -0.005183       0.034316             12.280947      15.891236      -5.414507      -6.057699       8.669028       1.326030      12.282578          -0.000068
          357              C      24.264159      15.834993       6.159413       0.652720      24.221474 0.24600838E+03  0.50884756E+04                                 7.959829                            5.657936      -0.238120       1.989426                    0.999068      22.039058      62.270137       0.606835       0.487975      -1.008321      -0.058612       0.023123       0.044569       0.077178       0.067426       0.041160       0.025427      -0.083269      -0.106426      -0.078438      -0.031137       0.109575             10.859587      14.957264      -4.033948      -5.296592       7.110728       0.574633      10.510769          -0.000437
          358              C      29.969121      13.215593       4.060979      -0.215979      43.062383 0.48495786E+03  0.11764918E+05                                10.907862                            7.453742      -0.056098       1.938505                    0.999267      31.312424      92.665739       0.587686       0.429612      -1.051648      -0.007921       0.000312      -0.011629       0.014074       0.027122       0.002579       0.005688      -0.028152       0.080441      -0.043972       0.014124       0.029848             15.635727      25.899557      -8.517637       1.308110       9.849913       1.091543      11.157713           0.000246
          359              C      27.472928      13.999711       5.449458      -0.153526      37.336559 0.43169039E+03  0.10138418E+05                                 9.792803                            6.947668       0.105306       2.000591                    0.999712      29.676212      85.470735       0.621973       0.419312      -1.061596      -0.022919       0.014516       0.008614       0.028464      -0.025173       0.018444      -0.016863       0.014475       0.004575      -0.027286      -0.013816       0.041102             13.152796      17.772077      -6.145476      -6.425389       8.553134       1.835951      13.133176           0.000144
          360              C      28.778541      13.578353       3.384303       0.088556      44.681491 0.41092047E+03  0.94787277E+04                                11.053742                            6.763439      -0.150336       1.958303                    0.999195      26.566684      74.444823       0.636070       0.417454      -1.068792       0.009409      -0.008250      -0.001276       0.012579      -0.016185      -0.002989      -0.007760      -0.001595       0.007593      -0.020016       0.004002       0.016013             17.234057      23.874038      -9.218648      -5.276120      11.182949       5.182911      16.645182           0.000157
          361              C      27.659491      14.234109       4.101653       0.085848      40.845986 0.40624690E+03  0.93481652E+04                                10.498679                            6.758901      -0.153209       1.962424                    0.999309      26.417233      74.039595       0.631214       0.421690      -1.065642      -0.009446       0.000855      -0.000297       0.009489      -0.007442      -0.001924       0.016103       0.027402      -0.003608      -0.024973       0.006203       0.018770             16.025510      21.984023      -9.566859      -8.186163      11.558683       3.503447      14.533824          -0.000002
          362              C      26.788225      15.082408       3.438844      -0.152576      36.570234 0.42114029E+03  0.98294488E+04                                 9.639162                            6.857796       0.108432       2.004130                    0.999721      29.464603      84.592589       0.626657       0.418768      -1.061963      -0.011283       0.005194       0.016446       0.020610      -0.004335      -0.005491      -0.012523      -0.016540       0.101970      -0.027578      -0.010091       0.037669             12.818358      17.186229      -7.085237      -5.218588       9.923058       1.590682      11.345786           0.000111
          363              C      44.246402      20.884681      30.417438      -0.145788      36.263423 0.40938331E+03  0.94908034E+04                                 9.568675                            6.756685       0.112880       2.007758                    0.999768      29.234539      83.740520       0.631778       0.418185      -1.061979       0.006167      -0.007725      -0.027559       0.029278      -0.002533      -0.027821       0.000840       0.033922      -0.007828      -0.021977      -0.015688       0.037666             12.636051      10.530006       1.870924       2.989048       6.498425       4.566494      20.879723           0.000154
          364              C      29.638854      12.456591       1.402346       0.088945      45.470302 0.41248679E+03  0.95173239E+04                                11.169436                            6.774205      -0.135483       1.964292                    0.999213      26.485700      74.059912       0.636302       0.417194      -1.069699      -0.001482       0.002396       0.009507       0.009916       0.005577      -0.009720       0.005838       0.025148       0.043988      -0.022787       0.001929       0.020858             17.353482      13.663724      -1.876660       4.750574       8.785323       6.091812      29.611401          -0.000044
          365              C      28.637412      13.218385       2.063306      -0.216589      41.279058 0.48214511E+03  0.11679129E+05                                10.567479                            7.416840      -0.043288       1.941672                    0.999257      31.331547      92.638370       0.590993       0.427850      -1.052779       0.012227      -0.003530       0.000359       0.012732       0.001444       0.022319      -0.023083       0.013356      -0.071331      -0.043316       0.011940       0.031376             13.966266      12.472696      -4.449218      -3.161185       9.386498       5.987336      20.039604           0.001192
          366              C      44.793685      19.884863      26.833460       0.633633      26.226316 0.25858198E+03  0.54031402E+04                                 8.277999                            5.752545      -0.243002       1.974325                    0.999106      22.433674      63.229481       0.610808       0.479903      -1.014873      -0.004135      -0.006870      -0.074115       0.074548      -0.004424      -0.001195      -0.055592      -0.118439      -0.181578      -0.079009      -0.028936       0.107945             11.229860       9.576450       1.309155       0.940342       5.833747       3.029154      18.279382           0.000099
          367              C      30.786902      12.166383       2.097510      -0.209554      42.046925 0.45953436E+03  0.11009989E+05                                10.706132                            7.244525      -0.040514       1.946814                    0.999340      30.977007      91.398756       0.596903       0.428285      -1.051418      -0.007399       0.010202       0.011845       0.017295      -0.006625      -0.035205       0.000333      -0.012250      -0.077127      -0.048413       0.016541       0.031872             15.189640      16.409797      -2.221416       8.702717       6.769326       0.943939      22.389796           0.000734
          368              C      29.382050      11.951519       0.024959       0.090168      40.781974 0.39717799E+03  0.90887001E+04                                10.482494                            6.686420      -0.151915       1.966141                    0.999336      26.198795      73.240452       0.634098       0.422118      -1.065294      -0.004125       0.000393      -0.002838       0.005023      -0.016918       0.007174       0.005136      -0.006016       0.036510      -0.025333       0.010968       0.014364             15.879917      11.122086       1.672412       3.296552       7.367065       6.343393      29.150599           0.000029
          369              C      46.528322      21.160937      29.938588      -0.153802      36.865740 0.42326494E+03  0.98894265E+04                                 9.684544                            6.864595       0.101259       2.000157                    0.999723      29.539146      84.793797       0.627912       0.417493      -1.062993      -0.012236      -0.007492      -0.022557       0.026733       0.014773       0.015201      -0.002938       0.053580      -0.033901      -0.028135      -0.011966       0.040101             12.872130       9.736780       0.953163       0.914558       6.096312       3.865120      22.783298           0.000148
          370              C      46.301967      20.734277      28.637004      -0.106130      35.715859 0.41572730E+03  0.96854236E+04                                 9.520351                            6.841836       0.017286       1.973404                    0.999657      29.336212      84.535579       0.622627       0.422248      -1.058275      -0.016925       0.016115       0.018996       0.030116       0.002589      -0.023075      -0.011693       0.034531      -0.005053      -0.025633      -0.009168       0.034801             12.434266      10.108982       1.570990       2.368472       6.243836       3.671320      20.949979           0.000080
          371              C      45.036633      20.357565      28.246898      -0.037224      40.561989 0.43143791E+03  0.10046332E+05                                10.295205                            6.877258       0.038028       2.018429                    0.999384      27.195743      75.883806       0.639843       0.411096      -1.075852       0.006849       0.023177       0.047699       0.053472       0.003980      -0.004428      -0.007218       0.002049      -0.000440      -0.007782      -0.002682       0.010464             14.937404      10.892639       1.735091       2.371510       7.001548       5.146353      26.918026           0.003102
          372              C      43.997331      20.449371      29.138964      -0.088377      34.899870 0.39818537E+03  0.91687704E+04                                 9.356474                            6.690421       0.013354       1.980574                    0.999654      28.655582      81.843599       0.630997       0.421554      -1.059694       0.018172       0.010760       0.011529       0.024060       0.006451       0.007248      -0.010562       0.026266      -0.078409      -0.031292       0.003152       0.028141             12.196566       9.846307       1.385856       1.083149       6.126170       3.829234      20.617221           0.000054
          373              C      49.684415      28.267486      21.104210       0.096481      39.479180 0.39997991E+03  0.91924412E+04                                10.276562                            6.748290      -0.135252       1.971359                    0.999376      26.385076      74.542018       0.624213       0.426953      -1.059546      -0.002754      -0.017899       0.008904       0.020180       0.009036      -0.007507       0.014728       0.007844       0.002177      -0.022098       0.008936       0.013162             14.849817      26.689852       1.572175       0.818769      12.359170       0.146249       5.500430           0.000063
          374              C      49.251037      26.902395      21.094966      -0.210141      37.164285 0.46185995E+03  0.11091614E+05                                 9.861886                            7.265224      -0.055826       1.943778                    0.998978      31.088249      92.157724       0.595117       0.428567      -1.050115       0.002393       0.028361       0.006749       0.029251      -0.040635      -0.007979       0.002176      -0.025564       0.062982      -0.053453       0.018322       0.035131             12.707595      17.587869       6.008648      -0.154202      15.269934      -0.030449       5.264983           0.000454
          375              C      51.466580      29.626437      22.143259      -0.153124      35.020005 0.45801186E+03  0.10943747E+05                                 9.460677                            7.224842       0.025228       1.976510                    0.999198      30.182607      88.387661       0.599799       0.427377      -1.053963       0.027812      -0.009923       0.008739       0.030795      -0.024146      -0.013465       0.009967      -0.001314      -0.020798      -0.021498      -0.012779       0.034276             11.903429      21.162675       0.857148       1.238390       7.644262       2.042419       6.903349           0.000395
          376              C      52.136142      27.875706      20.687296      -0.152116      34.682694 0.42228871E+03  0.98730336E+04                                 9.311444                            6.875372       0.138888       2.015918                    0.999679      29.492358      85.027219       0.624095       0.419773      -1.060244       0.024240       0.003287       0.014180       0.028274       0.009858       0.004204       0.023142      -0.028836       0.010018      -0.020100      -0.013692       0.033791             11.991357      21.865534       0.324611      -0.261824       6.716915       1.954613       7.391621           0.000178
          377              C      53.801020      29.117458      21.908456      -0.034877      36.625044 0.43543838E+03  0.10188832E+05                                 9.679361                            6.954069      -0.062142       1.989122                    0.999099      27.332537      77.089680       0.628530       0.416469      -1.069638      -0.046846      -0.011028      -0.008543       0.048879       0.004860      -0.010608       0.002368      -0.003746       0.025397      -0.014163       0.000112       0.014051             13.393558      25.283662       0.648262       1.746925       7.318931       1.994169       7.578081           0.004245
          378              C      52.800384      29.885112      22.476974      -0.099091      33.465763 0.42588281E+03  0.99929502E+04                                 9.153479                            6.953962      -0.030406       1.961073                    0.999639      29.465998      85.516312       0.613051       0.425800      -1.054911      -0.011578      -0.024981      -0.005028       0.027989       0.007591      -0.002906       0.015995      -0.041717       0.022192      -0.026982      -0.002384       0.029366             11.564139      20.972587      -0.059085       0.545134       7.206858       1.646826       6.512970           0.000101
          379              C      55.230845      29.321998      22.306881       0.640842      22.884125 0.24829645E+03  0.51594125E+04                                 7.645428                            5.698241      -0.212840       1.994796                    0.999171      22.328902      63.704990       0.601082       0.490391      -1.004791       0.066381       0.009294       0.022485       0.070699      -0.001775      -0.023172      -0.064346      -0.137824       0.031407      -0.082966      -0.024464       0.107430              9.924684      16.828350       0.803196       0.719515       5.664595       1.586384       7.281108           0.000238
          380              C      53.460441      28.142474      21.005297      -0.084219      33.289168 0.42879470E+03  0.10107141E+05                                 9.241201                            7.058906      -0.080060       1.954936                    0.999472      29.307683      86.046380       0.596308       0.435769      -1.045846      -0.026494       0.005800       0.012029       0.029669      -0.018149      -0.018792      -0.006901      -0.019341       0.003515      -0.032668       0.011405       0.021263             11.599377      20.246680       1.087527       0.991888       6.793766       2.122900       7.757685           0.000284
          381              C      51.125195      28.607084      21.258588       0.087276      37.464632 0.40974495E+03  0.94666724E+04                                 9.949981                            6.829092      -0.175050       1.957791                    0.999306      26.536533      74.982819       0.621125       0.426819      -1.060430       0.003118      -0.001753       0.008338       0.009072       0.000303       0.011480      -0.007722       0.011699      -0.052853      -0.023398       0.004775       0.018623             14.189116      27.698755       1.589589       0.030858       7.779647       1.930606       7.088946           0.000297
          382              C      22.170087      22.356470      10.807091      -0.087508      34.175282 0.39412300E+03  0.90523250E+04                                 9.246414                            6.653178       0.027526       1.987426                    0.999705      28.546364      81.438467       0.633169       0.421170      -1.059896      -0.003837       0.026797       0.007691       0.028141      -0.016411      -0.006653      -0.017368      -0.007002      -0.035009      -0.028303       0.002801       0.025503             12.649914       7.383442       1.914311       3.082430      19.571426       6.940184      10.994875           0.002669
          383              C      21.041534      21.110533       8.970268       0.554791      25.701602 0.27730912E+03  0.58808402E+04                                 8.150110                            5.924285      -0.022607       2.042446                    0.999623      22.844477      64.300018       0.608544       0.474612      -1.020421       0.013646      -0.061772      -0.020476       0.066493      -0.008635      -0.057397      -0.004370       0.120786      -0.056072      -0.057129      -0.041075       0.098204             11.493505       6.047006       2.003843       1.833381      18.863342       5.149063       9.570166          -0.000917
          384              C      21.326692      22.357866       9.756949      -0.004499      38.437642 0.41282596E+03  0.95230055E+04                                 9.994125                            6.761700      -0.023557       2.003912                    0.999563      26.772063      74.747012       0.639327       0.415314      -1.071369       0.005942       0.029602       0.018650       0.035488      -0.003374      -0.010337      -0.003746      -0.010587      -0.002664      -0.014617       0.006512       0.008105             15.277629       7.937874       2.418976       3.219049      25.862944       8.884835      12.032068           0.034153
          385              C      20.671470      23.527904       9.443571      -0.108537      35.133891 0.41166483E+03  0.95772189E+04                                 9.435915                            6.817161       0.000747       1.970162                    0.999685      29.325148      84.731366       0.621893       0.423345      -1.056489       0.015116       0.007011       0.024178       0.029364      -0.005906       0.018457      -0.016602       0.038530       0.043563      -0.032409      -0.003612       0.036021             12.726346       7.237981       1.004231       2.448683      20.871533       6.247126      10.069524           0.000104
          386              C      22.380492      23.535716      11.529063      -0.154100      36.791889 0.41247156E+03  0.95824625E+04                                 9.686210                            6.783412       0.102191       2.001599                    0.999737      29.414601      84.404491       0.630216       0.418344      -1.061647      -0.010330      -0.027900      -0.021548       0.036735       0.000583       0.027832      -0.000043       0.021403       0.053081      -0.019884      -0.018829       0.038713             13.653865       7.121810       1.295609       2.653036      22.657483       7.508556      11.182301           0.004777
          387              C      22.023800      25.942762      11.986651       0.097995      44.593183 0.39775456E+03  0.91054481E+04                                11.061197                            6.662323      -0.149239       1.962631                    0.999214      26.287450      73.509308       0.639370       0.418473      -1.067577       0.005729       0.005168       0.007739       0.010927      -0.003297       0.012047       0.005762      -0.002782      -0.025444      -0.017990       0.007465       0.010525             18.139705       7.341870       4.100082       3.998576      28.807797       8.788108      18.269449           0.000585
          388              C      21.781496      24.691523      11.218458       0.084196      40.882483 0.39621292E+03  0.90596023E+04                                10.512002                            6.669032      -0.136779       1.969924                    0.999355      26.228927      73.256663       0.636352       0.420948      -1.066210      -0.001867      -0.000202      -0.007701       0.007927       0.012062      -0.000040       0.007087      -0.025274       0.033664      -0.023295       0.005100       0.018195             17.127000       8.377929       3.413505       4.093875      28.855408      10.963087      14.147664          -0.000272
          389              C      20.863993      24.681756      10.158148      -0.153561      36.701859 0.42730023E+03  0.10003552E+05                                 9.657733                            6.896973       0.112779       2.003240                    0.999707      29.562852      84.838913       0.626715       0.417460      -1.063425       0.001212      -0.022355      -0.002385       0.022514      -0.022747       0.016087      -0.015438      -0.017874      -0.049932      -0.026661      -0.014402       0.041063             13.235735       7.963092       2.299119       3.563252      20.241090       7.303350      11.503022           0.000552
          390              C       6.208411       4.195351       9.969566      -0.037287      40.380499 0.43001949E+03  0.10005243E+05                                10.283722                            6.862656       0.023963       2.014002                    0.999390      27.154043      75.741405       0.640972       0.410703      -1.076091      -0.006927      -0.042833       0.028818       0.052087      -0.003060       0.000206       0.000623       0.009324       0.020474      -0.009016       0.002164       0.006852             15.261753       6.374898       1.885744      -2.552823      25.374277      -8.199097      14.036084           0.000413
          391              C       6.440245       3.042057       9.292890      -0.105230      35.805166 0.41374396E+03  0.96363708E+04                                 9.571119                            6.838112      -0.027400       1.959039                    0.999658      29.418791      85.010646       0.620515       0.423811      -1.056346      -0.008428      -0.013662       0.022931       0.027991      -0.000458      -0.003722       0.007918       0.015222       0.080906      -0.022367      -0.006279       0.028647             12.675961       5.527175       0.695941      -1.508296      21.181552      -5.218782      11.319154           0.000005
          392              C      38.041059       4.149308      11.306278      -0.090501      35.028072 0.41165397E+03  0.95571029E+04                                 9.388057                            6.802709      -0.003769       1.971643                    0.999611      28.953436      83.007477       0.625820       0.421563      -1.059795      -0.000184      -0.022965      -0.011933       0.025881      -0.008918      -0.005791       0.030104      -0.005307      -0.001917      -0.029135      -0.005181       0.034316             12.280938       5.785474       0.420037      -1.880466      18.774707      -5.909144      12.282633          -0.000068
          393              C       6.375802       5.507145       9.247594       0.652698      24.221817 0.24601371E+03  0.50886064E+04                                 7.959878                            5.657977      -0.237876       1.989503                    0.999069      22.039208      62.270408       0.606837       0.487971      -1.008324       0.009290       0.062312      -0.044572       0.077174      -0.002343       0.042603       0.022932       0.158416      -0.106422      -0.078437      -0.031136       0.109573             10.859698       5.578890       1.380652      -2.150652      16.489362      -4.874509      10.510842          -0.000437
          394              C      21.902487      27.161354      11.346028      -0.215977      43.062244 0.48495642E+03  0.11764872E+05                                10.907837                            7.453730      -0.056095       1.938507                    0.999267      31.312352      92.665444       0.587686       0.429612      -1.051648       0.003690       0.007016       0.011627       0.014073       0.001371       0.006214      -0.000610       0.061055       0.080439      -0.043973       0.014125       0.029847             15.635683       6.485822       2.690877       1.599354      29.263547       0.587080      11.157679           0.000246
          395              C      22.471518      29.715179       9.957549      -0.153526      37.336537 0.43169072E+03  0.10138427E+05                                 9.792796                            6.947669       0.105307       2.000591                    0.999712      29.676217      85.470725       0.621973       0.419311      -1.061596      -0.001111       0.027107      -0.008614       0.028464      -0.006318      -0.005383       0.024406      -0.050839       0.004576      -0.027287      -0.013816       0.041102             13.152778       5.535728       0.919172      -1.622711      20.789427      -6.482519      13.133179           0.000143
          396              C      22.183619      28.373807      12.022704       0.088558      44.681443 0.41092017E+03  0.94787192E+04                                11.053736                            6.763439      -0.150341       1.958302                    0.999195      26.566665      74.444772       0.636070       0.417454      -1.068792       0.002441      -0.012273       0.001276       0.012578      -0.008783      -0.008215       0.001292      -0.027234       0.007594      -0.020015       0.004002       0.016013             17.234042       6.372136       0.886077       1.850473      28.684810      -7.160710      16.645180           0.000157
          397              C      22.175242      29.670811      11.305354       0.085846      40.845994 0.40624743E+03  0.93481804E+04                                10.498675                            6.758903      -0.153207       1.962424                    0.999309      26.417263      74.039682       0.631214       0.421690      -1.065642       0.003983       0.008608       0.000297       0.009489       0.008145       0.012984      -0.009718      -0.026594      -0.003608      -0.024973       0.006202       0.018771             16.025491       5.879872      -0.269136      -1.059004      27.662769      -8.841135      14.533831          -0.000002
          398              C      54.097626      30.849498      11.968163      -0.152577      36.570262 0.42114091E+03  0.98294674E+04                                 9.639165                            6.857800       0.108431       2.004129                    0.999721      29.464644      84.592738       0.626657       0.418768      -1.061963       0.001145       0.012369      -0.016446       0.020610      -0.009329      -0.013591       0.001507       0.000759       0.101971      -0.027577      -0.010092       0.037669             12.818356       5.602857      -0.397582      -1.231720      21.506396      -5.314772      11.345816           0.000111
          399              C      24.232897      27.932913      15.803583      -0.145783      36.263069 0.40937842E+03  0.94906570E+04                                 9.568610                            6.756644       0.112889       2.007764                    0.999768      29.234294      83.739535       0.631781       0.418185      -1.061979       0.003608      -0.009202       0.027559       0.029278       0.013420      -0.013183      -0.024512      -0.021346      -0.007829      -0.021978      -0.015685       0.037663             12.635979       9.126534       2.681171       5.449206       7.901784       0.305378      20.879618           0.000154
          400              C      22.724937      27.067873      14.004661       0.088939      45.470372 0.41248780E+03  0.95173500E+04                                11.169430                            6.774204      -0.135472       1.964295                    0.999213      26.485742      74.059964       0.636304       0.417193      -1.069700      -0.001334       0.002481      -0.009508       0.009916       0.013678       0.000198      -0.011337      -0.002917       0.043997      -0.022789       0.001930       0.020859             17.353475       8.379689       1.174085       7.650949      14.069362       1.068225      29.611372          -0.000045
          401              C      22.565924      28.316044      13.343701      -0.216590      41.279101 0.48214573E+03  0.11679147E+05                                10.567480                            7.416842      -0.043285       1.941672                    0.999257      31.331582      92.638461       0.590993       0.427849      -1.052779      -0.003058      -0.012354      -0.000360       0.012732       0.006506      -0.008831       0.030870      -0.004180      -0.071334      -0.043316       0.011938       0.031378             13.966265       6.304914      -0.888243       3.604592      15.554281      -5.731329      20.039600           0.001191
          402              C      24.825123      26.959042      19.387561       0.633601      26.226824 0.25858605E+03  0.54032326E+04                                 8.278042                            5.752547      -0.242829       1.974381                    0.999106      22.433702      63.229065       0.610817       0.479895      -1.014879       0.008017       0.000134       0.074111       0.074544      -0.053503      -0.048743       0.026769       0.051564      -0.181582      -0.079012      -0.028943       0.107955             11.229974       7.903224       2.275308       3.093693       7.507126      -0.699967      18.279572           0.000098
          403              C      22.402240      25.928530      13.309497      -0.209555      42.046953 0.45953486E+03  0.11010003E+05                                10.706131                            7.244526      -0.040512       1.946814                    0.999340      30.977028      91.398797       0.596904       0.428285      -1.051419      -0.005135       0.011509      -0.011846       0.017296      -0.008616      -0.017314      -0.030655      -0.005353      -0.077129      -0.048413       0.016540       0.031873             15.189642       7.255648       3.063749       5.168836      15.923502       7.064816      22.389775           0.000734
          404              C      23.290743      27.037735      15.382048       0.090177      40.781679 0.39717468E+03  0.90886037E+04                                10.482449                            6.686396      -0.151913       1.966144                    0.999336      26.198648      73.239922       0.634098       0.422118      -1.065294       0.001722       0.003769       0.002838       0.005022      -0.011066       0.008032       0.003646      -0.026295       0.036498      -0.025331       0.010971       0.014361             15.879857       9.754136       2.462167       7.141802       8.734939      -0.316765      29.150496           0.000029
          405              C      22.852693      26.094840      16.282433      -0.153798      36.865352 0.42325991E+03  0.98892741E+04                                 9.684467                            6.864550       0.101271       2.000164                    0.999723      29.538918      84.792839       0.627914       0.417492      -1.062994       0.012606       0.006849       0.022556       0.026732       0.030585       0.005056       0.014634      -0.001200      -0.033900      -0.028133      -0.011965       0.040098             12.872026       7.831845       2.052942       3.804555       8.001144      -1.140486      22.783088           0.000148
          406              C      23.335368      26.077538      17.584017      -0.106123      35.715405 0.41572124E+03  0.96852384E+04                                 9.520251                            6.841775       0.017304       1.973412                    0.999657      29.335947      84.534376       0.622632       0.422247      -1.058276      -0.005492       0.022716      -0.018996       0.030117       0.016246      -0.021664      -0.014138      -0.012782      -0.005059      -0.025634      -0.009168       0.034802             12.434130       8.570570       2.459149       4.363664       7.782124       0.215558      20.949695           0.000079
          407              C      24.294277      26.984994      17.974123      -0.037238      40.562788 0.43144581E+03  0.10046561E+05                                10.295322                            6.877317       0.038008       2.018418                    0.999384      27.196029      75.884758       0.639841       0.411096      -1.075853      -0.023497       0.005653      -0.047699       0.053472       0.002878      -0.008463      -0.000231       0.005872      -0.000422      -0.007776      -0.002688       0.010464             14.937627       9.477068       2.552492       5.642771       8.417323      -0.519243      26.918491           0.003098
          408              C      24.734422      27.930959      17.082057      -0.088377      34.899832 0.39818475E+03  0.91687491E+04                                 9.356449                            6.690406       0.013369       1.980578                    0.999654      28.655571      81.843433       0.631000       0.421552      -1.059695      -0.018404      -0.010358      -0.011532       0.024062       0.014600      -0.005525       0.011556      -0.001959      -0.078428      -0.031297       0.003153       0.028144             12.196544       8.256369       2.303792       3.857792       7.716051      -0.976525      20.617213           0.000054
          409              C      47.341597      28.894222      21.104210       0.096110      39.448482 0.39965026E+03  0.91824489E+04                                10.269651                            6.743960      -0.135149       1.971720                    0.999332      26.373378      74.485303       0.624664       0.426757      -1.059728       0.017515       0.006703       0.009124       0.020856      -0.007437      -0.009372      -0.014006       0.012795       0.001785      -0.022313       0.008488       0.013825             14.839733      17.291426      -6.987999      -0.535577      21.730461       0.635193       5.497312           0.000063
          410              C      48.740489      29.201451      21.094966      -0.212442      37.279583 0.46351137E+03  0.11141258E+05                                 9.884888                            7.280847      -0.059919       1.942011                    0.998970      31.136183      92.342529       0.594152       0.428879      -1.049919      -0.026270      -0.012390       0.006913       0.029857       0.030708       0.002227      -0.008364      -0.056756       0.064688      -0.052987       0.018356       0.034631             12.741488      21.120713      -4.026283       0.103576      11.826243      -0.118528       5.277508           0.000454
          411              C      45.273627      29.758147      22.143259      -0.153309      35.033896 0.45828835E+03  0.10951769E+05                                 9.462387                            7.226589       0.025736       1.976557                    0.999212      30.189281      88.406675       0.599793       0.427326      -1.054017      -0.005213       0.029190       0.009694       0.031197       0.012140      -0.002548      -0.016419      -0.041246      -0.021984      -0.020713      -0.013461       0.034174             11.905860      11.767449      -6.283619      -2.387072      17.045798       0.050698       6.904332           0.000396
          412              C      46.455026      31.213370      20.687296      -0.151217      34.653392 0.42187578E+03  0.98607177E+04                                 9.305499                            6.871501       0.143458       2.017430                    0.999685      29.477195      84.965012       0.624356       0.419711      -1.060310      -0.015405       0.019861       0.014876       0.029207       0.006340      -0.022113      -0.008333       0.032054       0.010269      -0.020727      -0.012919       0.033646             11.982919      10.778535      -6.715833      -1.561548      17.782668      -1.202777       7.387555           0.000178
          413              C      44.547195      32.034321      21.908456      -0.033734      36.607115 0.43516775E+03  0.10181097E+05                                 9.677070                            6.952272      -0.060053       1.989722                    0.999112      27.324044      77.064882       0.628550       0.416513      -1.069591       0.033422      -0.035844      -0.007793       0.049624      -0.000777       0.002934      -0.010781       0.009188       0.025530      -0.014033      -0.000275       0.014308             13.391418      12.370152      -8.103926      -2.599272      20.228194       0.516942       7.575908           0.004243
          414              C      44.382705      30.783918      22.476974      -0.099126      33.485625 0.42617953E+03  0.10002121E+05                                 9.161961                            6.960706      -0.039071       1.958711                    0.999635      29.466573      85.540467       0.612155       0.426329      -1.054534       0.025383       0.001788      -0.004472       0.025836       0.014264      -0.012626      -0.010632       0.034518       0.024566      -0.027561      -0.002169       0.029730             11.576467      10.605478      -5.940685      -1.696948      17.606651      -0.351634       6.517273           0.000101
          415              C      43.655146      33.170315      22.306881       0.640725      22.852100 0.24788717E+03  0.51485556E+04                                 7.636921                            5.692250      -0.210398       1.995925                    0.999130      22.311730      63.632238       0.601630       0.490168      -1.004949      -0.041594       0.051857       0.022967       0.070333       0.060411       0.067084       0.012503       0.066667       0.032343      -0.082716      -0.024770       0.107486              9.912972       9.140451      -5.227867      -1.731181      13.324980      -0.170490       7.273485           0.000239
          416              C      45.561848      32.226863      21.005297      -0.086718      33.350829 0.42984749E+03  0.10137825E+05                                 9.250993                            7.066809      -0.082392       1.953881                    0.999490      29.342658      86.164435       0.596090       0.435676      -1.045937       0.007872      -0.025661       0.012355       0.029549       0.018339       0.016122      -0.012139      -0.020509       0.005925      -0.033395       0.012789       0.020606             11.612552      11.113170      -6.379206      -2.337306      15.958864      -0.200080       7.765622           0.000285
          417              C      46.327106      29.972175      21.258588       0.088059      37.438888 0.40940123E+03  0.94569963E+04                                 9.948057                            6.827765      -0.178037       1.957059                    0.999304      26.522019      74.941391       0.620959       0.427011      -1.060283      -0.000140       0.003172       0.008058       0.008661      -0.006243       0.000795       0.014335      -0.003254      -0.052470      -0.023878       0.004902       0.018977             14.187355      14.135070      -9.420287      -1.686556      21.339687      -0.938001       7.087308           0.000297
          418              C      33.996468       8.021623      10.807091      -0.088867      34.185597 0.39428238E+03  0.90566102E+04                                 9.246922                            6.653612       0.027210       1.987384                    0.999666      28.553887      81.454194       0.633299       0.421055      -1.060003      -0.021681      -0.017472       0.006658       0.028630       0.010839       0.018621       0.002559      -0.024111      -0.031642      -0.028053       0.003572       0.024481             12.650442      18.182813       4.319425      -7.552516       8.772288      -0.800230      10.996225           0.002672
          419              C      35.639761       7.667236       8.970268       0.553960      25.716367 0.27747826E+03  0.58853640E+04                                 8.153373                            5.926250      -0.021986       2.042265                    0.999620      22.851355      64.325914       0.608414       0.474638      -1.020400       0.045245       0.042627      -0.019561       0.065168      -0.047223       0.032020      -0.048365      -0.074837      -0.058959      -0.056227      -0.041981       0.098208             11.498986      17.404249       4.550872      -5.379049       7.519082      -0.987912       9.573627          -0.000928
          420              C      34.416958       7.290524       9.756949      -0.005876      38.490332 0.41343546E+03  0.95407947E+04                                10.003119                            6.766744      -0.024794       2.003212                    0.999513      26.795032      74.831178       0.639067       0.415320      -1.071341      -0.028751      -0.009674       0.019802       0.036226       0.006202       0.008925      -0.007287      -0.001083       0.000070      -0.015036       0.006120       0.008916             15.293103      23.501972       6.560987      -9.313392      10.334917      -1.656942      12.042420           0.034189
          421              C      33.731287       6.138066       9.443571      -0.107815      35.112092 0.41132480E+03  0.95672742E+04                                 9.431406                            6.813500       0.002205       1.970603                    0.999689      29.316981      84.697107       0.622180       0.423240      -1.056561      -0.011716       0.009713       0.023147       0.027701      -0.014219       0.005348       0.024757      -0.030804       0.044120      -0.033389      -0.003480       0.036869             12.720114      18.322676       5.399012      -6.630514       9.773041      -1.001525      10.064624           0.000101
          422              C      32.870007       7.614216      11.529063      -0.152793      36.729983 0.41165413E+03  0.95583842E+04                                 9.673646                            6.775143       0.101970       2.002028                    0.999736      29.389369      84.299678       0.630839       0.418153      -1.061807       0.030005       0.004562      -0.021380       0.037125      -0.009061      -0.014472       0.023782      -0.009749       0.052201      -0.019481      -0.018953       0.038434             13.633395      19.861748       6.066844      -7.815679       9.870231      -1.451033      11.168206           0.004779
          423              C      30.963789       6.101789      11.986651       0.097800      44.567013 0.39756366E+03  0.90996759E+04                                11.054991                            6.659486      -0.148158       1.963151                    0.999206      26.283109      73.483338       0.639707       0.418318      -1.067712      -0.006867       0.002560       0.009214       0.011773       0.002623      -0.010895       0.007657      -0.004334      -0.025303      -0.017857       0.007166       0.010692             18.127264      26.972692       7.238270      -9.603965       9.151254      -0.930594      18.257845           0.000585
          424              C      32.168548       6.517568      11.218458       0.082778      40.933541 0.39676064E+03  0.90750984E+04                                10.519716                            6.673161      -0.133015       1.970865                    0.999341      26.247862      73.317296       0.636235       0.420887      -1.066268      -0.000024      -0.000506      -0.007344       0.007362       0.004979      -0.006301      -0.004074       0.034591       0.035415      -0.024187       0.005312       0.018875             17.141272      26.715244       7.166322     -11.551483      10.549382      -1.937143      14.159192          -0.000270
          425              C      32.635759       5.727869      10.158148      -0.151632      36.649845 0.42654581E+03  0.99816260E+04                                 9.648586                            6.890201       0.115418       2.004257                    0.999727      29.538407      84.754732       0.627106       0.417378      -1.063461       0.018463       0.013239      -0.001722       0.022784       0.019312       0.004051       0.021550      -0.030225      -0.047584      -0.026732      -0.013743       0.040475             13.222282      19.141074       4.165120      -8.095009       9.036208      -0.564368      11.489565           0.000552
          426              C      25.483897       3.278966       9.969566      -0.036674      40.363611 0.42976266E+03  0.99983716E+04                                10.283419                            6.862077       0.021110       2.013330                    0.999378      27.144966      75.727480       0.640755       0.410879      -1.075911       0.040922       0.015998       0.029400       0.052868      -0.003103      -0.000845      -0.000382      -0.010121       0.018290      -0.009040       0.002882       0.006158             15.261982      22.261589       7.286409       8.377170       9.492445       1.890584      14.031912           0.000413
          427              C      26.366764       4.056387       9.292890      -0.104131      35.739038 0.41282464E+03  0.96095260E+04                                 9.557989                            6.829337      -0.028233       1.959031                    0.999649      29.392290      84.907542       0.621079       0.423665      -1.056447       0.015801       0.000621       0.022465       0.027472      -0.006522      -0.003601      -0.007055      -0.008308       0.083015      -0.022446      -0.006637       0.029082             12.655937      17.836421       6.416550       5.264464       8.823350       1.299033      11.308039           0.000005
          428              C      41.828846      30.869869      11.306278      -0.091711      35.126340 0.41307694E+03  0.95989794E+04                                 9.411289                            6.820040      -0.008608       1.969924                    0.999640      28.988489      83.162215       0.624220       0.422254      -1.059299       0.020783       0.011132      -0.012437       0.026656       0.005326      -0.023075      -0.020065      -0.009469      -0.001433      -0.029057      -0.004254       0.033311             12.314222      15.936301       5.425084       6.086670       8.686390       1.336236      12.319975          -0.000068
          429              C      24.264157       2.768034       9.247594       0.651670      24.271115 0.24656170E+03  0.51031337E+04                                 7.972524                            5.665585      -0.237603       1.988869                    0.999048      22.065465      62.378270       0.606177       0.488197      -1.008137      -0.058246      -0.023381      -0.044461       0.076916      -0.068512      -0.040665       0.024821      -0.082248      -0.106034      -0.078393      -0.031391       0.109784             10.879375      14.989211       4.044291       5.308027       7.122946       0.577508      10.525968          -0.000439
          430              C      29.969115       5.387433      11.346028      -0.215154      43.062042 0.48493669E+03  0.11764784E+05                                10.910397                            7.455532      -0.060506       1.937239                    0.999239      31.308780      92.669524       0.587359       0.429837      -1.051465      -0.007140      -0.000403       0.010871       0.013012      -0.026684      -0.002650       0.005984      -0.027954       0.082274      -0.043845       0.013407       0.030438             15.639296      25.905325       8.518534      -1.309093       9.851137       1.091880      11.161425           0.000246
          431              C      27.472924       4.603316       9.957549      -0.155100      37.412659 0.43280787E+03  0.10171264E+05                                 9.806019                            6.956967       0.105586       2.000178                    0.999711      29.711766      85.601739       0.621513       0.419349      -1.061569      -0.023479      -0.015167      -0.008749       0.029289       0.024566      -0.018345      -0.016494       0.013223       0.005385      -0.026564      -0.013719       0.040282             13.172122      17.799127       6.153577       6.441381       8.563392       1.842112      13.153848           0.000144
          432              C      28.778534       5.024674      12.022704       0.091187      44.572640 0.40983191E+03  0.94472453E+04                                11.037476                            6.755232      -0.149601       1.959098                    0.999150      26.526359      74.304058       0.636357       0.417548      -1.068744       0.008480       0.008139       0.001003       0.011796       0.017284       0.003343      -0.007242      -0.001270       0.008120      -0.021002       0.004381       0.016621             17.204540      23.828609       9.197534       5.262299      11.162165       5.172700      16.622847           0.000158
          433              C      27.659485       4.368917      11.305354       0.083733      40.894092 0.40688618E+03  0.93659392E+04                                10.502622                            6.761616      -0.154743       1.961689                    0.999273      26.441846      74.104730       0.631493       0.421366      -1.065917      -0.009586      -0.000751       0.000033       0.009615       0.006546       0.001268       0.016134       0.025779      -0.001165      -0.024402       0.007259       0.017144             16.031811      21.993166       9.570009       8.192434      11.561977       3.506879      14.540291          -0.000001
          434              C      42.898918      31.425169      11.968163      -0.150447      36.498165 0.42020237E+03  0.98022534E+04                                 9.628113                            6.851606       0.108655       2.004689                    0.999731      29.428406      84.470347       0.626731       0.418946      -1.061833      -0.011779      -0.004272      -0.016165       0.020453       0.004037       0.004900      -0.013676      -0.014838       0.102509      -0.026777      -0.011518       0.038295             12.800376      17.156798       7.069763       5.211591       9.907690       1.587049      11.336641           0.000111
          435              C      28.135714       7.019847      15.803583      -0.146458      36.301434 0.40991102E+03  0.95060384E+04                                 9.575446                            6.761398       0.109502       2.006635                    0.999747      29.250390      83.797426       0.631512       0.418229      -1.061957       0.005914       0.007785       0.027814       0.029482       0.002588       0.027578       0.000943       0.032089      -0.005908      -0.021721      -0.015113       0.036834             12.646145      10.536211      -1.872957      -2.994230       6.503620       4.571531      20.898603           0.000154
          436              C      29.638843       6.146436      14.004661       0.088989      45.442532 0.41221158E+03  0.95090742E+04                                11.164149                            6.771185      -0.131993       1.965558                    0.999156      26.476578      74.019059       0.636572       0.417100      -1.069794      -0.001220      -0.002696      -0.010245       0.010663      -0.005339       0.009270       0.005540       0.025587       0.042384      -0.022456       0.002267       0.020189             17.345108      13.657016       1.874793      -4.749740       8.781168       6.088500      29.597140          -0.000045
          437              C      28.637403       5.384642      13.343701      -0.217303      41.310774 0.48258126E+03  0.11692458E+05                                10.571694                            7.419405      -0.042446       1.941603                    0.999245      31.350229      92.707683       0.590979       0.427759      -1.052824       0.012292       0.003837       0.000938       0.012911      -0.000932      -0.022014      -0.023823       0.011309      -0.073917      -0.043983       0.012536       0.031448             13.971906      12.478915       4.450486       3.159185       9.388794       5.987950      20.048008           0.001192
          438              C      28.682991       8.019666      19.387561       0.634159      26.194867 0.25825206E+03  0.53943806E+04                                 8.270884                            5.748434      -0.242410       1.974752                    0.999078      22.418142      63.169277       0.611113       0.479829      -1.014939      -0.006077       0.008150       0.074762       0.075450       0.004526       0.000531      -0.055946      -0.118593      -0.184537      -0.079998      -0.028593       0.108591             11.218619       9.568496      -1.307572      -0.938305       5.828521       3.024960      18.258841           0.000098
          439              C      30.786892       6.436643      13.309497      -0.210858      42.110945 0.46029316E+03  0.11032501E+05                                10.718496                            7.252089      -0.043480       1.945705                    0.999311      30.995876      91.466476       0.596408       0.428473      -1.051324      -0.007196      -0.010580      -0.011586       0.017262       0.006019       0.034937      -0.000538      -0.013253      -0.073831      -0.047756       0.017186       0.030570             15.210576      16.431046       2.221486      -8.723298       6.775813       0.943063      22.424870           0.000735
          440              C      29.382038       6.651507      15.382048       0.090958      40.740997 0.39674731E+03  0.90760856E+04                                10.474537                            6.681796      -0.149904       1.966922                    0.999349      26.184893      73.182643       0.634480       0.421992      -1.065409      -0.003516      -0.000083       0.002326       0.004217       0.016620      -0.007607       0.005144      -0.005457       0.035456      -0.025015       0.010658       0.014358             15.867471      11.112093      -1.671036      -3.294649       7.362423       6.338797      29.127896           0.000029
          441              C      30.417633       6.743592      16.282433      -0.154424      36.928517 0.42411328E+03  0.99145935E+04                                 9.700173                            6.875747       0.099056       1.999310                    0.999714      29.557899      84.881262       0.626793       0.418012      -1.062621      -0.012035       0.007093       0.022466       0.026455      -0.014411      -0.013969      -0.002903       0.054009      -0.034453      -0.027692      -0.011927       0.039619             12.895157       9.745421      -0.952500      -0.911848       6.106499       3.872938      22.833551           0.000148
          442              C      30.191276       7.170252      17.584017      -0.104277      35.651201 0.41484230E+03  0.96598915E+04                                 9.510438                            6.835765       0.015510       1.973378                    0.999641      29.302197      84.422772       0.622722       0.422399      -1.058155      -0.017013      -0.015996      -0.019344       0.030323      -0.002422       0.023901      -0.011394       0.036269      -0.005663      -0.026132      -0.009876       0.036007             12.419219      10.098512      -1.567971      -2.360378       6.237256       3.665315      20.921890           0.000080
          443              C      28.925942       7.546963      17.974123      -0.037062      40.607511 0.43196381E+03  0.10062392E+05                                10.305959                            6.883860       0.034749       2.017192                    0.999406      27.208709      75.952880       0.639152       0.411385      -1.075584       0.006267      -0.022364      -0.047024       0.052447      -0.004200       0.004762      -0.007363       0.002959       0.002752      -0.008017      -0.003001       0.011019             14.954626      10.902788      -1.736668      -2.374266       7.008387       5.152733      26.952703           0.003097
          444              C      27.886641       7.455158      17.082057      -0.087775      34.836613 0.39734136E+03  0.91441055E+04                                 9.342844                            6.681372       0.014012       1.981230                    0.999646      28.629981      81.736054       0.631728       0.421307      -1.059893       0.017264      -0.010804      -0.011679       0.023477      -0.007103      -0.007331      -0.011050       0.026023      -0.077420      -0.031439       0.003320       0.028120             12.176875       9.835271      -1.384826      -1.082968       6.117546       3.822255      20.577809           0.000054
          445              C      47.970237      26.551914      21.104210       0.095263      39.505044 0.40036634E+03  0.92026432E+04                                10.276626                            6.748343      -0.128922       1.973051                    0.999331      26.398986      74.562834       0.624717       0.426548      -1.059902      -0.015126       0.011893       0.009324       0.021381      -0.001419       0.017089      -0.000894      -0.019455       0.002790      -0.022615       0.008747       0.013868             14.849829      14.582469       5.420993      -0.282963      24.466611      -0.782760       5.500406           0.000064
          446              C      47.004722      27.609776      21.094966      -0.210076      37.204909 0.46239652E+03  0.11108290E+05                                 9.875781                            7.275010      -0.060956       1.942266                    0.998965      31.095189      92.209386       0.594004       0.429224      -1.049659       0.022461      -0.016802       0.006875       0.028880       0.010183       0.006037       0.005982       0.083557       0.062366      -0.053764       0.018074       0.035689             12.728052      10.654642      -2.007374       0.050810      22.256657       0.148278       5.272858           0.000454
          447              C      48.256040      24.329037      22.143259      -0.154342      35.081974 0.45907817E+03  0.10976005E+05                                 9.473320                            7.234924       0.024262       1.975811                    0.999178      30.213927      88.517269       0.599150       0.427575      -1.053802      -0.022725      -0.018868       0.008418       0.030713       0.011440       0.015478       0.006203       0.042756      -0.018598      -0.021660      -0.012470       0.034130             11.920252      10.293946       5.434505       1.149448      18.554784      -2.097071       6.912026           0.000396
          448              C      46.405082      24.624547      20.687296      -0.152728      34.688588 0.42239162E+03  0.98760982E+04                                 9.313482                            6.877232       0.137249       2.015554                    0.999674      29.493535      85.035052       0.623868       0.419898      -1.060159      -0.009774      -0.022940       0.012988       0.028115      -0.017290       0.017548      -0.015889      -0.004624       0.010173      -0.020074      -0.013860       0.033934             11.993943      10.225766       6.399613       1.823490      18.363060      -0.750238       7.393002           0.000178
          449              C      46.648031      22.561842      21.908456      -0.034381      36.629203 0.43547087E+03  0.10189718E+05                                 9.680066                            6.954196      -0.057950       1.990376                    0.999075      27.332545      77.088581       0.628546       0.416453      -1.069655       0.014463       0.046565      -0.008327       0.049465      -0.002481       0.007311       0.007923      -0.005564       0.027762      -0.012947      -0.001810       0.014757             13.396330      11.250592       7.459475       0.852427      21.361008      -2.509018       7.577391           0.004244
          450              C      47.813156      23.044590      22.476974      -0.098784      33.419745 0.42518195E+03  0.99719614E+04                                 9.144428                            6.947788      -0.030372       1.961518                    0.999638      29.439905      85.408900       0.613410       0.425745      -1.054991      -0.014851       0.022439      -0.005133       0.027393      -0.021061       0.014622      -0.005674       0.006463       0.020988      -0.025786      -0.002535       0.028321             11.551838      10.688370       5.982926       1.152602      17.459992      -1.293859       6.507151           0.000101
          451              C      46.110255      21.221307      22.306881       0.640401      22.865068 0.24806044E+03  0.51531033E+04                                 7.639496                            5.694147      -0.213443       1.994758                    0.999137      22.321212      63.667112       0.601539       0.490152      -1.004948      -0.023043      -0.062089       0.022583       0.069972      -0.059423      -0.044146       0.052171       0.070468       0.032089      -0.082856      -0.024755       0.107611              9.916374       7.753852       4.427925       1.013381      14.719683      -1.414384       7.275587           0.000237
          452              C      45.973960      23.344286      21.005297      -0.085310      33.318162 0.42932592E+03  0.10122746E+05                                 9.247269                            7.064268      -0.084350       1.953565                    0.999467      29.320251      86.095037       0.595959       0.435892      -1.045777       0.018297       0.020968       0.012661       0.030573       0.000517       0.002931       0.020037       0.040347       0.004334      -0.032687       0.012153       0.020534             11.607681       9.219388       5.286005       1.340747      17.841565      -1.923179       7.762090           0.000284
          453              C      47.543947      25.134363      21.258588       0.088810      37.426621 0.40927178E+03  0.94535879E+04                                 9.946245                            6.827111      -0.177629       1.957163                    0.999326      26.520023      74.942614       0.620909       0.427064      -1.060213      -0.004191      -0.001884       0.008331       0.009514       0.005073      -0.012582      -0.006748      -0.004736      -0.052583      -0.023460       0.004462       0.018998             14.183116      11.378759       7.828104       1.655098      24.084489      -0.991590       7.086100           0.000297
          454              C      40.497619      25.430993      10.807091      -0.087807      34.174833 0.39417770E+03  0.90535737E+04                                 9.242994                            6.650905       0.031504       1.988448                    0.999681      28.555289      81.454441       0.633691       0.420824      -1.060152       0.026434      -0.009055       0.005896       0.028557       0.004927      -0.011167       0.014754       0.029892      -0.034051      -0.027870       0.003732       0.024138             12.643160      14.861711      -6.229378       4.463776      12.079636      -6.134444      10.988132           0.002669
          455              C      39.982884      27.031320       8.970268       0.555062      25.705400 0.27734246E+03  0.58814857E+04                                 8.149056                            5.923531      -0.018442       2.043671                    0.999616      22.846150      64.295887       0.608778       0.474435      -1.020558      -0.059447       0.018172      -0.020583       0.065481       0.056370       0.025525       0.052682      -0.045691      -0.058388      -0.057115      -0.041897       0.099013             11.491407      13.921142      -6.549816       3.541353      10.984335      -4.161523       9.568745          -0.000902
          456              C      40.920526      26.160698       9.756949      -0.006391      38.507009 0.41373799E+03  0.95482208E+04                                 9.998704                            6.764403      -0.011698       2.007054                    0.999431      26.811420      74.845361       0.639947       0.414729      -1.071868       0.024616      -0.019459       0.018133       0.036241      -0.002307       0.002237       0.011802       0.011696      -0.004201      -0.015687       0.006987       0.008700             15.283724      19.295260      -8.974268       6.086362      14.519308      -7.232788      12.036605           0.034158
          457              C      42.261419      26.143118       9.443571      -0.109689      35.174006 0.41219627E+03  0.95927385E+04                                 9.443993                            6.822330       0.000341       1.969919                    0.999704      29.342186      84.796344       0.621548       0.423441      -1.056422      -0.001415      -0.016666       0.023509       0.028852       0.019678      -0.022929      -0.007561      -0.013462       0.044058      -0.033246      -0.002036       0.035283             12.738970      16.615036      -6.415214       4.191961      11.526107      -5.247440      10.075766           0.000104
          458              C      41.413673      24.659153      11.529063      -0.151532      36.672708 0.41087299E+03  0.95358772E+04                                 9.665860                            6.770340       0.100785       2.002019                    0.999744      29.359097      84.198162       0.630824       0.418355      -1.061661      -0.017471       0.022714      -0.021235       0.035667       0.008157      -0.013594      -0.024219      -0.009776       0.051430      -0.019893      -0.018079       0.037972             13.620727      17.607424      -7.351835       5.158398      12.097253      -6.036207      11.157505           0.004771
          459              C      43.676581      23.764533      11.986651       0.098487      44.582217 0.39773108E+03  0.91046154E+04                                11.058120                            6.661634      -0.146491       1.963443                    0.999237      26.287387      73.503700       0.639486       0.418411      -1.067635       0.001267      -0.007360       0.008907       0.011624       0.000104      -0.000747      -0.012902       0.008553      -0.024450      -0.017687       0.008130       0.009557             18.130776      19.879578     -11.336807       5.604943      16.249416      -7.851130      18.263332           0.000585
          460              C      42.714129      24.599996      11.218458       0.081691      40.930400 0.39682637E+03  0.90763626E+04                                10.515883                            6.671739      -0.132091       1.971193                    0.999350      26.250527      73.307548       0.636628       0.420638      -1.066498       0.001106       0.001165      -0.007862       0.008025      -0.017832       0.006894      -0.003497      -0.008475       0.032765      -0.024101       0.005015       0.019086             17.132102      20.787503     -10.576238       7.448161      16.457498      -9.028978      14.151304          -0.000271
          461              C      43.164424      25.399461      10.158148      -0.151899      36.659886 0.42667031E+03  0.99853477E+04                                 9.650772                            6.891833       0.115248       2.004048                    0.999720      29.542233      84.771353       0.626941       0.417454      -1.063405      -0.020205       0.010136      -0.001384       0.022647       0.003446      -0.020808      -0.007193       0.047668      -0.049145      -0.026943      -0.013389       0.040332             13.225125      15.173808      -6.459996       4.537521      13.010339      -6.728972      11.491227           0.000552
          462              C      16.639767      20.430219       9.969566      -0.036368      40.370404 0.42987878E+03  0.10001419E+05                                10.283198                            6.862199       0.024466       2.014153                    0.999352      27.148968      75.731791       0.640883       0.410782      -1.076010      -0.034591       0.028074       0.029210       0.053272       0.005877       0.000887      -0.000421       0.002181       0.019895      -0.009343       0.002620       0.006723             15.260983      18.992398      -9.170767      -5.824799      12.758016       6.309532      14.032534           0.000413
          463              C      15.525069      20.806094       9.292890      -0.105533      35.836786 0.41417210E+03  0.96489825E+04                                 9.579284                            6.844072      -0.035508       1.956471                    0.999663      29.427648      85.052064       0.619906       0.424111      -1.056143      -0.007980       0.013345       0.021862       0.026828       0.007248       0.008607      -0.000013      -0.007642       0.081638      -0.022911      -0.005950       0.028861             12.687811      16.687636      -7.137095      -3.769439      10.054331       3.917325      11.321467           0.000005
          464              C      16.794268      20.789908      11.306278      -0.090728      35.017433 0.41154226E+03  0.95536215E+04                                 9.385169                            6.801301      -0.003843       1.971786                    0.999630      28.949921      82.986750       0.625967       0.421503      -1.059859      -0.019380       0.011215      -0.011441       0.025145       0.001547       0.028898      -0.010370       0.016822      -0.002010      -0.029101      -0.004969       0.034069             12.275916      15.158345      -5.831676      -4.174040       9.392913       4.580067      12.276489          -0.000068
          465              C      17.692119      19.629359       9.247594       0.651643      24.221646 0.24601058E+03  0.50886236E+04                                 7.960489                            5.658307      -0.242364       1.988123                    0.999034      22.040291      62.277883       0.606749       0.488035      -1.008272       0.049119      -0.038837      -0.044242       0.076671       0.069688      -0.001668      -0.048407      -0.075775      -0.107133      -0.078282      -0.031557       0.109839             10.860424      12.568102      -5.415825      -3.146179       9.503144       4.299351      10.510026          -0.000438
          466              C      44.792570      23.260298      11.346028      -0.216137      43.047043 0.48480868E+03  0.11760402E+05                                10.903746                            7.451445      -0.057119       1.938201                    0.999254      31.311550      92.659823       0.587912       0.429479      -1.051728       0.003933      -0.006272       0.011280       0.013493       0.026060      -0.004032      -0.005434      -0.033204       0.082228      -0.044615       0.013877       0.030738             15.627213      21.223676     -11.198982      -0.291584      14.501026      -1.679108      11.156936           0.000246
          467              C      46.719733      21.490592       9.957549      -0.153457      37.332018 0.43167417E+03  0.10137659E+05                                 9.789440                            6.945630       0.110114       2.001842                    0.999697      29.679110      85.469685       0.622338       0.419081      -1.061772       0.024239      -0.012722      -0.009901       0.029110      -0.018808       0.023910      -0.007510       0.036663       0.005680      -0.027530      -0.013661       0.041191             13.146883      16.176160      -7.061895      -4.796241      10.140587       4.641246      13.123901           0.000143
          468              C      45.702018      22.410604      12.022704       0.088905      44.648635 0.41066585E+03  0.94709797E+04                                11.046954                            6.760369      -0.146452       1.959552                    0.999206      26.557433      74.401101       0.636380       0.417334      -1.068915      -0.012476       0.004029       0.001192       0.013165      -0.007944       0.005332       0.006260       0.029046       0.006537      -0.020129       0.003637       0.016492             17.220702      22.319450     -10.094953      -7.118256      12.708129       1.973437      16.634528           0.000157
          469              C      46.829446      21.769358      11.305354       0.087217      40.802413 0.40580059E+03  0.93354650E+04                                10.492689                            6.756203      -0.155781       1.961943                    0.999300      26.399341      73.983327       0.631188       0.421817      -1.065546       0.005896      -0.007256       0.001235       0.009430      -0.014814      -0.014092      -0.006361       0.000194      -0.000985      -0.023833       0.006208       0.017624             16.014093      22.433625      -9.289828      -7.120930      11.084660       5.333079      14.523996          -0.000002
          470              C      47.999727      21.438968      11.968163      -0.152237      36.581830 0.42129432E+03  0.98342221E+04                                 9.644158                            6.861729       0.103116       2.002670                    0.999728      29.463336      84.601859       0.626093       0.419095      -1.061725       0.011523      -0.007752      -0.015579       0.020871       0.005482       0.008869       0.011958       0.015125       0.106431      -0.028399      -0.011256       0.039655             12.825147      17.887608      -6.692524      -3.989781       9.239747       3.725214      11.348086           0.000110
          471              C      44.295551      20.856319      15.803583      -0.145983      36.253916 0.40928792E+03  0.94877576E+04                                 9.565614                            6.754913       0.113653       2.008021                    0.999739      29.231687      83.720557       0.632018       0.418063      -1.062088      -0.009473       0.003074       0.028825       0.030497      -0.014812      -0.014478       0.022786      -0.013106      -0.009792      -0.021708      -0.014557       0.036265             12.631707       5.884548      -0.809885      -2.460445      11.137243      -4.868138      20.873331           0.000154
          472              C      44.300386      22.594773      14.004661       0.088963      45.462992 0.41247053E+03  0.95162526E+04                                11.165185                            6.772079      -0.128226       1.966456                    0.999170      26.486826      74.045047       0.636723       0.416948      -1.069924       0.001747       0.000237      -0.009198       0.009366      -0.009259      -0.009112       0.005540      -0.022656       0.042556      -0.023015       0.002485       0.020530             17.345553      11.625460      -3.049628      -2.897656      10.815428      -7.157917      29.595770          -0.000044
          473              C      45.460840      22.108397      13.343701      -0.216973      41.303421 0.48245918E+03  0.11688965E+05                                10.573602                            7.420879      -0.045397       1.940923                    0.999271      31.338545      92.676300       0.590621       0.428037      -1.052634      -0.010302       0.009957      -0.000250       0.014329      -0.004665       0.030989      -0.006970      -0.008425      -0.073738      -0.043492       0.012646       0.030846             13.974829      14.018861      -3.562179      -6.771129       7.851999      -0.256341      20.053628           0.001190
          474              C      43.156039      20.830366      19.387561       0.634328      26.200243 0.25827323E+03  0.53948003E+04                                 8.271567                            5.748151      -0.246609       1.973672                    0.999146      22.417920      63.163424       0.611226       0.479743      -1.015009      -0.003823      -0.008155       0.074096       0.074641       0.048736       0.047500       0.027964       0.067242      -0.183722      -0.079304      -0.028465       0.107768             11.221138       5.632211      -0.965896      -2.152360       9.766067      -2.325305      18.265135           0.000098
          475              C      43.475035      23.443909      13.309497      -0.210358      42.037966 0.45942096E+03  0.11006605E+05                                10.704697                            7.243819      -0.044903       1.945680                    0.999334      30.975605      91.392174       0.596909       0.428307      -1.051404       0.012220      -0.000435      -0.011466       0.016763       0.002010      -0.017658       0.031630       0.017442      -0.077928      -0.049552       0.017231       0.032320             15.186212      11.101493      -5.284030       3.531837      12.073532      -8.006029      22.383612           0.000734
          476              C      43.991382      22.119837      15.382048       0.088825      40.806709 0.39751648E+03  0.90974200E+04                                10.481582                            6.685872      -0.148425       1.967033                    0.999340      26.212997      73.258746       0.634674       0.421689      -1.065678       0.000838      -0.003325       0.002001       0.003971      -0.005486      -0.000681      -0.008146       0.032940       0.034382      -0.024916       0.011426       0.013491             15.879275       6.856807      -0.788459      -3.845142      11.629403      -6.028324      29.151614           0.000029
          477              C      43.393835      22.970646      16.282433      -0.152258      36.829599 0.42274337E+03  0.98743874E+04                                 9.682048                            6.863563       0.099576       2.000029                    0.999703      29.513134      84.712257       0.627508       0.417882      -1.062724       0.000067      -0.014678       0.023484       0.027694      -0.016221       0.008991      -0.011891      -0.051960      -0.033579      -0.027247      -0.012787       0.040033             12.868889       6.179867      -1.098266      -2.889764       9.647210      -2.723923      22.779591           0.000148
          478              C      43.137513      22.561286      17.584017      -0.107489      35.764225 0.41642041E+03  0.97062334E+04                                 9.532303                            6.850623       0.010283       1.971213                    0.999654      29.354561      84.626454       0.621767       0.422629      -1.057968       0.022234      -0.006362      -0.018684       0.029731      -0.013357      -0.001186       0.025782      -0.022091      -0.007050      -0.025609      -0.009077       0.034686             12.450893       5.856774      -0.887975      -1.997202      10.515268      -3.895523      20.980636           0.000080
          479              C      43.443938      21.277118      17.974123      -0.036980      40.612466 0.43196201E+03  0.10062832E+05                                10.308064                            6.884589       0.033812       2.016864                    0.999395      27.211041      75.973332       0.638984       0.411473      -1.075473       0.016484       0.018241      -0.048201       0.054109       0.001215       0.004154       0.007228      -0.007846       0.000289      -0.007663      -0.002676       0.010339             14.959151       6.479779      -0.817402      -3.277347      11.434136      -4.634282      26.963539           0.003104
          480              C      44.043096      20.422961      17.082057      -0.088138      34.874213 0.39786122E+03  0.91592216E+04                                 9.350604                            6.686831       0.013118       1.980792                    0.999666      28.645805      81.799951       0.631304       0.421444      -1.059788      -0.000196       0.020398      -0.010860       0.023110      -0.008035       0.013206      -0.001169      -0.024649      -0.076776      -0.031188       0.003189       0.028000             12.187893       5.852751      -0.917735      -2.772930      10.110243      -2.849215      20.600685           0.000054
          481              C      16.472542       7.948888       5.697203       0.096116      39.448266 0.39964783E+03  0.91823796E+04                                10.269617                            6.743941      -0.135152       1.971721                    0.999332      26.373294      74.485028       0.624665       0.426758      -1.059728       0.014563       0.011818       0.009123       0.020856       0.001823      -0.016816      -0.001114      -0.019278       0.001789      -0.022313       0.008487       0.013826             14.839662      14.568869      -5.416105       0.282305      24.452822      -0.781430       5.497295           0.000063
          482              C      17.438056       9.006749       5.687959      -0.212475      37.280445 0.46352386E+03  0.11141638E+05                                 9.885063                            7.280966      -0.059947       1.941997                    0.998970      31.136575      92.344154       0.594144       0.428881      -1.049917      -0.023864      -0.016556       0.006911       0.029856      -0.009222      -0.006131       0.006111       0.081567       0.064698      -0.052989       0.018358       0.034631             12.741736      10.663172       2.011567      -0.050863      22.284435       0.148956       5.277600           0.000454
          483              C      16.186737       5.726011       6.736252      -0.153313      35.034057 0.45829136E+03  0.10951860E+05                                 9.462411                            7.226610       0.025737       1.976555                    0.999212      30.189414      88.407168       0.599793       0.427326      -1.054017       0.022673      -0.019111       0.009692       0.031197      -0.011791      -0.015495       0.006003       0.041650      -0.021987      -0.020713      -0.013463       0.034176             11.905868      10.284429      -5.427370      -1.149626      18.528823      -2.092649       6.904354           0.000396
          484              C      18.037697       6.021520       5.280289      -0.151216      34.653242 0.42187445E+03  0.98606764E+04                                 9.305461                            6.871484       0.143474       2.017436                    0.999685      29.477146      84.964754       0.624358       0.419710      -1.060311       0.009497      -0.023273       0.014873       0.029206       0.017049      -0.018275      -0.014983      -0.005047       0.010269      -0.020728      -0.012918       0.033646             11.982829      10.215484      -6.390706      -1.822412      18.345463      -0.750960       7.387540           0.000178
          485              C      17.794746       3.958815       6.501449      -0.033729      36.606602 0.43516449E+03  0.10181000E+05                                 9.676969                            6.952243      -0.060043       1.989726                    0.999112      27.323933      77.064433       0.628552       0.416512      -1.069591      -0.014331       0.046863      -0.007795       0.049622       0.003590      -0.007870       0.007931      -0.005941       0.025531      -0.014033      -0.000275       0.014308             13.391160      11.245202      -7.454286      -0.851907      21.352408      -2.509607       7.575869           0.004246
          486              C      16.629620       4.441564       7.069967      -0.099130      33.485667 0.42618165E+03  0.10002185E+05                                 9.161968                            6.960723      -0.039067       1.958712                    0.999635      29.466671      85.540850       0.612154       0.426329      -1.054534       0.014239       0.021087      -0.004474       0.025835       0.022078      -0.015520      -0.005619       0.007443       0.024564      -0.027559      -0.002170       0.029729             11.576445      10.711516      -6.001882      -1.152971      17.500543      -1.293833       6.517275           0.000101
          487              C      18.332521       2.618281       6.899874       0.640710      22.852203 0.24789247E+03  0.51486899E+04                                 7.636942                            5.692308      -0.210395       1.995923                    0.999131      22.311891      63.632718       0.601628       0.490168      -1.004950       0.024103      -0.061949       0.022970       0.070329       0.059073       0.044369       0.051843       0.071299       0.032342      -0.082714      -0.024770       0.107484              9.912966       7.751312      -4.425820      -1.013159      14.714118      -1.414137       7.273468           0.000239
          488              C      18.468819       4.741260       5.598290      -0.086717      33.350625 0.42984549E+03  0.10137764E+05                                 9.250951                            7.066793      -0.082388       1.953884                    0.999490      29.342558      86.164030       0.596091       0.435676      -1.045937      -0.018289       0.019647       0.012352       0.029548       0.000290      -0.002451       0.020033       0.042017       0.005930      -0.033396       0.012791       0.020604             11.612433       9.222800      -5.287707      -1.341948      17.848865      -1.924147       7.765633           0.000285
          489              C      16.898831       6.531336       5.851581       0.088055      37.438892 0.40940191E+03  0.94570143E+04                                 9.948049                            6.827765      -0.178028       1.957061                    0.999304      26.522045      74.941427       0.620960       0.427011      -1.060283       0.002677      -0.001707       0.008058       0.008661      -0.004531       0.012811      -0.006480      -0.009189      -0.052474      -0.023879       0.004901       0.018978             14.187305      11.380278      -7.829761      -1.655612      24.094329      -0.991620       7.087308           0.000297
          490              C      40.055851      16.129469      26.214098      -0.088868      34.185639 0.39428279E+03  0.90566219E+04                                 9.246928                            6.653614       0.027210       1.987384                    0.999666      28.553908      81.454264       0.633299       0.421055      -1.060003      -0.025972      -0.010040       0.006659       0.028630      -0.005021       0.011527       0.014847       0.030829      -0.031642      -0.028053       0.003572       0.024482             12.650450      14.865670       6.234594      -4.469288      12.089445      -6.140561      10.996236           0.002671
          491              C      40.570589      17.729796      24.377275       0.553960      25.716440 0.27747933E+03  0.58853923E+04                                 8.153389                            5.926261      -0.021995       2.042261                    0.999620      22.851403      64.326081       0.608414       0.474638      -1.020400       0.059538       0.017871      -0.019559       0.065166      -0.056016      -0.025874       0.051912      -0.044375      -0.058960      -0.056228      -0.041979       0.098207             11.499015      13.931608       6.555862      -3.545117      10.991796      -4.164456       9.573640          -0.000928
          492              C      39.632946      16.859173      25.163956      -0.005875      38.490366 0.41343544E+03  0.95407951E+04                                10.003128                            6.766746      -0.024798       2.003211                    0.999513      26.795043      74.831244       0.639066       0.415320      -1.071340      -0.022754      -0.020061       0.019802       0.036226       0.002633      -0.001848       0.011373       0.011284       0.000070      -0.015036       0.006120       0.008916             15.293122      19.308708       8.982007      -6.091672      14.528223      -7.237171      12.042435           0.034191
          493              C      38.292053      16.841594      24.850578      -0.107815      35.112146 0.41132554E+03  0.95672959E+04                                 9.431417                            6.813506       0.002203       1.970602                    0.999689      29.317001      84.697189       0.622179       0.423240      -1.056561       0.002554      -0.015002       0.023147       0.027701      -0.020448       0.024114      -0.007747      -0.009227       0.044120      -0.033389      -0.003480       0.036869             12.720130      16.586177       6.401613      -4.182609      11.509586      -5.241431      10.064626           0.000100
          494              C      39.139796      15.357629      26.936070      -0.152793      36.729961 0.41165368E+03  0.95583706E+04                                 9.673642                            6.775140       0.101970       2.002029                    0.999736      29.389339      84.299558       0.630839       0.418154      -1.061807       0.018953       0.023705      -0.021380       0.037125      -0.008752       0.013359      -0.024423      -0.010821       0.052201      -0.019480      -0.018953       0.038433             13.633392      17.622154       7.359877      -5.164479      12.109818      -6.043058      11.168203           0.004778
          495              C      36.876887      14.463008      27.393658       0.097799      44.567048 0.39756403E+03  0.90996864E+04                                11.054995                            6.659488      -0.148156       1.963151                    0.999206      26.283128      73.483397       0.639707       0.418317      -1.067712      -0.001217      -0.007227       0.009214       0.011773      -0.000565       0.001183      -0.013264       0.006710      -0.025304      -0.017858       0.007166       0.010691             18.127262      19.875134      11.336032      -5.607889      16.248790      -7.851974      18.257860           0.000586
          496              C      37.839341      15.298471      26.625465       0.082780      40.933524 0.39676041E+03  0.90750921E+04                                10.519717                            6.673161      -0.133018       1.970864                    0.999341      26.247847      73.317259       0.636235       0.420888      -1.066267      -0.000450       0.000232      -0.007344       0.007362       0.017468      -0.006679      -0.003419      -0.008672       0.035415      -0.024187       0.005313       0.018874             17.141272      20.797067      10.583186      -7.453363      16.467556      -9.035306      14.159194          -0.000270
          497              C      37.389047      16.097937      25.565155      -0.151632      36.649857 0.42654611E+03  0.99816356E+04                                 9.648592                            6.890206       0.115415       2.004256                    0.999727      29.538423      84.754813       0.627106       0.417378      -1.063461       0.020697       0.009370      -0.001722       0.022784      -0.003432       0.020688      -0.007266       0.048562      -0.047584      -0.026731      -0.013743       0.040474             13.222289      15.169545       6.458098      -4.536264      13.007755      -6.728298      11.489566           0.000552
          498              C      31.692304      11.128695      25.376573      -0.036671      40.363400 0.42976064E+03  0.99983128E+04                                10.283386                            6.862063       0.021112       2.013332                    0.999378      27.144892      75.727221       0.640755       0.410879      -1.075911       0.034316       0.027437       0.029402       0.052866      -0.005931      -0.000755      -0.000541      -0.000314       0.018290      -0.009037       0.002879       0.006158             15.261930      18.994852       9.172319       5.825927      12.758992       6.309562      14.031946           0.000413
          499              C      32.807004      11.504569      24.699897      -0.104134      35.739123 0.41282599E+03  0.96095666E+04                                 9.558006                            6.829348      -0.028234       1.959030                    0.999649      29.392357      84.907812       0.621079       0.423665      -1.056447       0.008439       0.013371       0.022466       0.027472      -0.006857      -0.007910       0.000410      -0.007142       0.083016      -0.022444      -0.006639       0.029083             12.655965      16.633544       7.111059       3.757277      10.026275       3.909677      11.308077           0.000005
          500              C      31.537801      11.488384      26.713285      -0.091709      35.126138 0.41307449E+03  0.95989047E+04                                 9.411246                            6.820016      -0.008598       1.969928                    0.999640      28.988373      83.161707       0.624222       0.422254      -1.059299       0.020033       0.012428      -0.012436       0.026654      -0.001434      -0.028913      -0.009951       0.013957      -0.001435      -0.029055      -0.004255       0.033310             12.314154      15.197016       5.851771       4.200530       9.425478       4.603061      12.319968          -0.000068
          501              C      30.639954      10.327834      24.654601       0.651666      24.271153 0.24656354E+03  0.51031801E+04                                 7.972536                            5.665606      -0.237526       1.988892                    0.999048      22.065524      62.378438       0.606176       0.488197      -1.008137      -0.049366      -0.038757      -0.044456       0.076912      -0.069874       0.001160      -0.047631      -0.077548      -0.106016      -0.078400      -0.031387       0.109787             10.879420      12.592079       5.428363       3.154298       9.520190       4.308208      10.525990          -0.000439
          502              C      35.760899      13.958774      26.753035      -0.215155      43.062170 0.48493834E+03  0.11764835E+05                                10.910419                            7.455545      -0.060511       1.937237                    0.999239      31.308855      92.669831       0.587358       0.429837      -1.051465      -0.003918      -0.005982       0.010872       0.013013      -0.025446       0.003857      -0.005287      -0.032242       0.082276      -0.043845       0.013407       0.030438             15.639325      21.241994      11.210950       0.291062      14.514527      -1.679644      11.161454           0.000246
          503              C      33.833738      12.189068      25.364556      -0.155100      37.412746 0.43280873E+03  0.10171291E+05                                 9.806037                            6.956975       0.105581       2.000177                    0.999711      29.711802      85.601900       0.621513       0.419349      -1.061569      -0.024873      -0.012752      -0.008748       0.029289       0.018009      -0.023457      -0.007640       0.035938       0.005384      -0.026564      -0.013719       0.040282             13.172155      16.201513       7.075994       4.816044      10.161058       4.657369      13.153895           0.000143
          504              C      34.851450      13.109080      27.429711       0.091185      44.572679 0.40983242E+03  0.94472597E+04                                11.037481                            6.755236      -0.149598       1.959098                    0.999150      26.526375      74.304111       0.636357       0.417548      -1.068744       0.011289       0.003274       0.001003       0.011797       0.008093      -0.004600       0.006516       0.030572       0.008119      -0.021002       0.004381       0.016621             17.204550      22.294078      10.083495       7.110853      12.696698       1.970940      16.622872           0.000157
          505              C      33.724023      12.467833      26.712361       0.083734      40.894054 0.40688585E+03  0.93659302E+04                                10.502617                            6.761614      -0.154746       1.961688                    0.999273      26.441840      74.104723       0.631493       0.421366      -1.065917      -0.005443      -0.007928       0.000033       0.009616       0.014435       0.014606      -0.006970      -0.001553      -0.001165      -0.024402       0.007259       0.017143             16.031801      22.457614       9.301821       7.133268      11.097481       5.341417      14.540308          -0.000002
          506              C      32.553742      12.137443      27.375170      -0.150446      36.498092 0.42020188E+03  0.98022377E+04                                 9.628095                            6.851600       0.108655       2.004690                    0.999731      29.428378      84.470205       0.626732       0.418945      -1.061833      -0.009588      -0.008068      -0.016164       0.020452      -0.004406      -0.009394       0.011081       0.014410       0.102509      -0.026775      -0.011519       0.038294             12.800344      17.842504       6.673797       3.980202       9.221889       3.719830      11.336638           0.000111
          507              C      20.147236       2.253292       0.396576      -0.146461      36.301615 0.40991406E+03  0.95061288E+04                                 9.575479                            6.761423       0.109502       2.006632                    0.999747      29.250537      83.797999       0.631511       0.418229      -1.061957       0.009699       0.001230       0.027815       0.029483       0.015191       0.014606       0.023412      -0.011565      -0.005911      -0.021721      -0.015115       0.036836             12.646164       5.889763       0.809692       2.461969      11.150123      -4.878824      20.898608           0.000153
          508              C      36.253079      13.293249      29.411668       0.088995      45.442502 0.41221110E+03  0.95090627E+04                                11.164160                            6.771189      -0.132004       1.965555                    0.999156      26.476547      74.019033       0.636571       0.417101      -1.069793      -0.002944       0.000291      -0.010244       0.010663       0.008409       0.009432       0.005260      -0.022043       0.042376      -0.022455       0.002267       0.020188             17.345120      11.623756       3.048695       2.897947      10.814425      -7.157633      29.597180          -0.000045
          509              C      35.092626      12.806873      28.750708      -0.217301      41.310711 0.48258028E+03  0.11692428E+05                                10.571688                            7.419400      -0.042449       1.941603                    0.999245      31.350177      92.707505       0.590979       0.427759      -1.052824       0.009470       0.008725       0.000939       0.012911       0.004429      -0.031639      -0.007152      -0.007270      -0.073916      -0.043983       0.012537       0.031446             13.971900      14.015547       3.563298       6.765314       7.852142      -0.258036      20.048012           0.001192
          510              C      21.286742       2.227339       3.980554       0.634154      26.195088 0.25825634E+03  0.53945014E+04                                 8.270951                            5.748498      -0.242563       1.974697                    0.999079      22.418481      63.170757       0.611106       0.479832      -1.014936       0.004015      -0.009328       0.074766       0.075452      -0.049085      -0.048186       0.028429       0.067141      -0.184498      -0.079986      -0.028597       0.108584             11.218659       5.631185       0.965622       2.150703       9.765893      -2.324790      18.258899           0.000098
          511              C      37.078431      14.142385      28.716504      -0.210858      42.110916 0.46029290E+03  0.11032494E+05                                10.718495                            7.252089      -0.043483       1.945704                    0.999311      30.995869      91.466474       0.596408       0.428473      -1.051324      -0.012760      -0.000942      -0.011585       0.017261      -0.002731       0.017003       0.030525       0.017051      -0.073829      -0.047756       0.017187       0.030569             15.210567      11.113471       5.291563      -3.544920      12.093347      -8.026116      22.424884           0.000735
          512              C      20.451406       3.516811      -0.024959       0.090950      40.741283 0.39675053E+03  0.90761782E+04                                10.474581                            6.681819      -0.149905       1.966920                    0.999349      26.185027      73.183112       0.634479       0.421991      -1.065409      -0.001830      -0.003004       0.002327       0.004218       0.005948       0.000654      -0.009161       0.031512       0.035468      -0.025017       0.010656       0.014361             15.867527       6.852711       0.788141       3.842274      11.621867      -6.022634      29.128003           0.000028
          513              C      21.048951       4.367620       0.875426      -0.154428      36.928905 0.42411810E+03  0.99147400E+04                                 9.700249                            6.875789       0.099042       1.999302                    0.999714      29.558133      84.882235       0.626790       0.418013      -1.062620       0.000126      -0.013971       0.022467       0.026457       0.016184      -0.009498      -0.010646      -0.051968      -0.034455      -0.027694      -0.011928       0.039622             12.895260       6.191386       1.099454       2.898190       9.660628      -2.726143      22.833767           0.000148
          514              C      21.305271       3.958259       2.177010      -0.104284      35.651627 0.41484818E+03  0.96600726E+04                                 9.510536                            6.835827       0.015493       1.973370                    0.999641      29.302473      84.424049       0.622717       0.422400      -1.058153      -0.022358      -0.006735      -0.019344       0.030322       0.014494       0.002082       0.026394      -0.022330      -0.005656      -0.026131      -0.009876       0.036006             12.419347       5.844724       0.887986       1.994136      10.491163      -3.876778      20.922153           0.000079
          515              C      20.998845       2.674092       2.567116      -0.037047      40.607052 0.43196038E+03  0.10062299E+05                                10.305908                            6.883846       0.034729       2.017187                    0.999406      27.208592      75.952663       0.639151       0.411386      -1.075582      -0.016234       0.016607      -0.047021       0.052443      -0.000820      -0.004000       0.007808      -0.008745       0.002744      -0.008020      -0.002999       0.011020             14.954485       6.477985       0.817990       3.275350      11.433092      -4.632321      26.952378           0.003101
          516              C      20.399689       1.819934       1.675050      -0.087777      34.836800 0.39734425E+03  0.91441946E+04                                 9.342892                            6.681406       0.013978       1.981218                    0.999646      28.630118      81.736727       0.631724       0.421308      -1.059892      -0.000725       0.020353      -0.011677       0.023476       0.007717      -0.013237      -0.000822      -0.025309      -0.077416      -0.031439       0.003323       0.028117             12.176912       5.847726       0.917433       2.768731      10.105212      -2.848959      20.577798           0.000053
          517              C      14.758363       9.664459       5.697203       0.095232      39.505586 0.40037281E+03  0.92028297E+04                                10.276716                            6.748398      -0.128927       1.973046                    0.999331      26.399220      74.563664       0.624714       0.426548      -1.059902       0.002737      -0.019046       0.009323       0.021381      -0.009135       0.007770       0.015247       0.007272       0.002787      -0.022616       0.008749       0.013867             14.849968      26.690566      -1.569504      -0.819375      12.358890       0.146325       5.500450           0.000064
          518              C      15.191741       8.299369       5.687959      -0.210076      37.204866 0.46239582E+03  0.11108269E+05                                 9.875770                            7.275003      -0.060955       1.942267                    0.998965      31.095169      92.209308       0.594005       0.429224      -1.049659      -0.003321       0.027853       0.006875       0.028881       0.041273       0.008198       0.002237      -0.024142       0.062360      -0.053763       0.018073       0.035690             12.728030      17.617705      -6.027486       0.153821      15.293533      -0.030143       5.272852           0.000453
          519              C      12.976197      11.023411       6.736252      -0.154341      35.081856 0.45907594E+03  0.10975937E+05                                 9.473297                            7.234906       0.024266       1.975813                    0.999178      30.213855      88.516978       0.599151       0.427575      -1.053802      -0.027701      -0.010246       0.008418       0.030712       0.024233       0.013111       0.010302      -0.001564      -0.018597      -0.021659      -0.012469       0.034129             11.920229      21.195959      -0.859781      -1.241365       7.652718       2.043978       6.912009           0.000396
          520              C      12.306637       9.272680       5.280289      -0.152727      34.688581 0.42239107E+03  0.98760816E+04                                 9.313483                            6.877229       0.137245       2.015554                    0.999674      29.493486      85.034877       0.623868       0.419898      -1.060159      -0.024752       0.003005       0.012989       0.028114      -0.010648      -0.004988       0.023141      -0.027635       0.010173      -0.020074      -0.013860       0.033934             11.993960      21.871038      -0.323746       0.262027       6.717854       1.954293       7.392989           0.000178
          521              C      10.641757      10.514432       6.501449      -0.034391      36.629642 0.43547578E+03  0.10189863E+05                                 9.680141                            6.954235      -0.057957       1.990372                    0.999075      27.332715      77.089208       0.628544       0.416453      -1.069654       0.047560      -0.010758      -0.008327       0.049468      -0.003647       0.010517       0.002372      -0.001509       0.027753      -0.012944      -0.001812       0.014756             13.396473      25.293853      -0.648159      -1.746570       7.318144       1.992724       7.577422           0.004242
          522              C      11.642392      11.282086       7.069967      -0.098781      33.419678 0.42518016E+03  0.99719069E+04                                 9.144412                            6.947772      -0.030373       1.961518                    0.999638      29.439829      85.408573       0.613411       0.425745      -1.054991       0.012008      -0.024081      -0.005133       0.027394      -0.007732       0.002398       0.015500      -0.039715       0.020990      -0.025788      -0.002535       0.028323             11.551827      20.948443       0.059285      -0.544175       7.199897       1.645106       6.507142           0.000101
          523              C       9.211932      10.718972       6.899874       0.640420      22.865085 0.24805728E+03  0.51530222E+04                                 7.639523                            5.694133      -0.213514       1.994742                    0.999136      22.320974      63.666382       0.601536       0.490156      -1.004946      -0.065303       0.011082       0.022578       0.069979       0.000801       0.023108      -0.064317      -0.138156       0.032081      -0.082854      -0.024757       0.107611              9.916416      16.812983      -0.802249      -0.718036       5.660619       1.584821       7.275647           0.000237
          524              C      10.982337       9.539447       5.598290      -0.085312      33.318259 0.42932724E+03  0.10122786E+05                                 9.247282                            7.064275      -0.084352       1.953563                    0.999467      29.320346      86.095378       0.595959       0.435891      -1.045777       0.027308       0.005361       0.012663       0.030574       0.017730       0.018817      -0.007478      -0.019276       0.004328      -0.032685       0.012149       0.020536             11.607716      20.263961      -1.090497      -0.995115       6.797114       2.122686       7.762071           0.000285
          525              C      13.317583      10.004058       5.851581       0.088816      37.426451 0.40926944E+03  0.94535221E+04                                 9.946224                            6.827099      -0.177636       1.957162                    0.999326      26.519942      74.942385       0.620908       0.427065      -1.060212      -0.003727      -0.002688       0.008331       0.009514       0.000486      -0.012134      -0.007523       0.011152      -0.052580      -0.023459       0.004463       0.018996             14.183090      27.687347      -1.587695      -0.031183       7.775839       1.929143       7.086085           0.000297
          526              C      26.161983      13.054945      26.214098      -0.087801      34.174368 0.39417138E+03  0.90533859E+04                                 9.242893                            6.650841       0.031533       1.988461                    0.999681      28.555019      81.453294       0.633696       0.420823      -1.060154       0.005378       0.027417       0.005897       0.028555       0.015404       0.007194      -0.017046      -0.006420      -0.034057      -0.027868       0.003731       0.024138             12.643006       7.380288      -1.909987      -3.080680      19.560672       6.932877      10.988058           0.002670
          527              C      27.290539      11.809008      24.377275       0.555055      25.705401 0.27734241E+03  0.58814762E+04                                 8.149039                            5.923513      -0.018329       2.043709                    0.999616      22.846041      64.295233       0.608783       0.474432      -1.020561      -0.013990      -0.060567      -0.020579       0.065480       0.008402       0.058388      -0.004240       0.120491      -0.058370      -0.057123      -0.041893       0.099016             11.491471       6.046231      -2.003322      -1.833330      18.859468       5.147828       9.568715          -0.000902
          528              C      27.005379      13.056341      25.163956      -0.006389      38.506880 0.41373572E+03  0.95481521E+04                                 9.998678                            6.764385      -0.011687       2.007060                    0.999431      26.811310      74.844908       0.639948       0.414729      -1.071868      -0.004545       0.031045       0.018133       0.036239       0.003914       0.011338      -0.003963      -0.009853      -0.004201      -0.015688       0.006992       0.008696             15.283710       7.941350      -2.419120      -3.220614      25.873124       8.887404      12.036656           0.034157
          529              C      27.660602      14.226379      24.850578      -0.109689      35.173931 0.41219540E+03  0.95927107E+04                                 9.443974                            6.822320       0.000350       1.969922                    0.999704      29.342135      84.796088       0.621549       0.423440      -1.056423      -0.015140       0.007108       0.023510       0.028853       0.004011      -0.018013      -0.016076       0.040813       0.044058      -0.033246      -0.002038       0.035283             12.738952       7.242592      -1.004054      -2.448434      20.898496       6.254088      10.075768           0.000105
          530              C      25.951577      14.234191      26.936070      -0.151530      36.672559 0.41087150E+03  0.95358308E+04                                 9.665825                            6.770323       0.100791       2.002022                    0.999744      29.359024      84.197811       0.630826       0.418354      -1.061662       0.010936      -0.026488      -0.021235       0.035667      -0.000155      -0.027771       0.000336       0.019014       0.051428      -0.019894      -0.018078       0.037971             13.620666       7.107902      -1.289938      -2.648310      22.596612       7.485367      11.157485           0.004772
          531              C      26.308268      16.641238      27.393658       0.098487      44.582137 0.39773070E+03  0.91046034E+04                                11.058103                            6.661630      -0.146491       1.963443                    0.999237      26.287368      73.503610       0.639486       0.418411      -1.067635      -0.005740       0.004777       0.008907       0.011624       0.003755      -0.011546       0.005804      -0.004097      -0.024449      -0.017687       0.008130       0.009556             18.130740       7.338986      -4.096487      -3.996802      28.789928       8.779558      18.263307           0.000585
          532              C      26.550573      15.389998      26.625465       0.081692      40.930340 0.39682613E+03  0.90763548E+04                                10.515870                            6.671736      -0.132087       1.971194                    0.999350      26.250506      73.307450       0.636629       0.420638      -1.066498       0.001562       0.000375      -0.007862       0.008024      -0.012586       0.000419       0.007718      -0.026648       0.032764      -0.024101       0.005015       0.019086             17.132070       8.380704      -3.413168      -4.095245      28.864211      10.964765      14.151297          -0.000270
          533              C      27.468078      15.380232      25.565155      -0.151899      36.659857 0.42666982E+03  0.99853325E+04                                 9.650765                            6.891829       0.115249       2.004049                    0.999720      29.542211      84.771248       0.626942       0.417454      -1.063405      -0.001323      -0.022566      -0.001383       0.022647       0.022364      -0.016634      -0.014424      -0.017865      -0.049147      -0.026944      -0.013388       0.040332             13.225121       7.956690      -2.293201      -3.558709      20.227431       7.294109      11.491243           0.000552
          534              C      26.012960      22.798378      25.376573      -0.036364      40.370219 0.42987623E+03  0.10001342E+05                                10.283166                            6.862176       0.024469       2.014155                    0.999352      27.148868      75.731390       0.640884       0.410782      -1.076010       0.007014      -0.043991       0.029210       0.053269       0.003881       0.000080       0.000980       0.009087       0.019895      -0.009341       0.002618       0.006724             15.260959       6.374470      -1.885770       2.551791      25.375840      -8.199268      14.032565           0.000413
          535              C      25.781128      21.645083      24.699897      -0.105533      35.836782 0.41417215E+03  0.96489834E+04                                 9.579283                            6.844072      -0.035506       1.956472                    0.999663      29.427642      85.052035       0.619906       0.424111      -1.056144       0.007565      -0.013583       0.021863       0.026827       0.000314       0.004293       0.007460       0.016374       0.081637      -0.022909      -0.005951       0.028860             12.687816       5.531753      -0.696233       1.507781      21.210217      -5.223140      11.321479           0.000005
          536              C      26.401710      22.752335      26.713285      -0.090726      35.017279 0.41153986E+03  0.95535484E+04                                 9.385138                            6.801278      -0.003835       1.971790                    0.999630      28.949796      82.986218       0.625969       0.421503      -1.059860       0.000019      -0.022390      -0.011439       0.025143       0.008054       0.005469       0.030212      -0.005735      -0.002016      -0.029101      -0.004968       0.034068             12.275886       5.783871      -0.419318       1.879417      18.767275      -5.904880      12.276512          -0.000068
          537              C      25.845570      24.110171      24.654601       0.651634      24.221522 0.24601041E+03  0.50886175E+04                                 7.960458                            5.658297      -0.242336       1.988132                    0.999033      22.040291      62.277807       0.606751       0.488033      -1.008273      -0.009083       0.061952      -0.044240       0.076666       0.002030      -0.042759       0.022761       0.158591      -0.107126      -0.078285      -0.031556       0.109841             10.860417       5.579122      -1.380701       2.150233      16.492127      -4.874506      10.510001          -0.000438
          538              C      26.429582      17.859830      26.753035      -0.216136      43.046883 0.48480691E+03  0.11760347E+05                                10.903717                            7.451431      -0.057115       1.938203                    0.999254      31.311487      92.659562       0.587913       0.429479      -1.051729      -0.003465       0.006542       0.011280       0.013492      -0.001348      -0.006721      -0.000775       0.061740       0.082226      -0.044616       0.013878       0.030738             15.627159       6.483069      -2.688489      -1.599937      29.241498       0.587027      11.156910           0.000246
          539              C      25.860553      20.413655      25.364556      -0.153457      37.332072 0.43167468E+03  0.10137674E+05                                 9.789447                            6.945632       0.110113       2.001841                    0.999697      29.679139      85.469780       0.622338       0.419081      -1.061772       0.001101       0.027353      -0.009901       0.029111       0.006471       0.005452       0.024463      -0.050910       0.005680      -0.027530      -0.013662       0.041192             13.146897       5.533705      -0.917462       1.621317      20.783054      -6.474319      13.123933           0.000144
          540              C      26.148449      19.072282      27.429711       0.088907      44.648554 0.41066510E+03  0.94709585E+04                                11.046943                            6.760365      -0.146456       1.959551                    0.999206      26.557403      74.401008       0.636380       0.417334      -1.068915      -0.002749      -0.012819       0.001192       0.013165       0.008605       0.008088       0.001488      -0.028280       0.006537      -0.020129       0.003637       0.016492             17.220683       6.368470      -0.885648      -1.850083      28.659052      -7.151311      16.634527           0.000158
[truncated: 175,731 more chars]
