# Supplementary material for: A collection of forcefield precursors for metal–organic frameworks
Source: RSC Adv. 2019 Nov 13;9(63):36492–507. doi: 10.1039/c9ra07327b (PMC9075174; doi:10.1039/c9ra07327b)
Supplement: RA-009-C9RA07327B-s5977 [file RA-009-C9RA07327B-s5977.xyz]

  352
jmolscript: load "" {1 1 1} spacegroup "x,y,z" unitcell [{     16.938100     0.000000     0.000000 }, {      5.701904    15.949531     0.000000 }, {      1.266488     0.892221    32.561166 }]
Zn    10.752964    14.046838    14.421015     0.698158
Zn    19.210110    12.886475     6.340636     0.943786
Zn    17.480047     5.842880    30.701598     0.698149
Zn    19.234352    14.197050    22.621219     0.943754
Zn     6.426445    10.998872     1.859568     0.698149
Zn     4.672140     2.644702     9.939947     0.943754
Zn    13.153528     2.794914    18.140151     0.698158
Zn     4.696382     3.955277    26.220530     0.943786
H      9.796161    12.753004     9.537166     0.122253
H     12.204731    12.772077     9.651130     0.123927
H     15.820072    13.510042    13.591031     0.124661
H     15.676665    13.936436    15.997301     0.138476
H     11.674359    14.675183    19.383662     0.123358
H      9.240825    14.655230    19.295747     0.138787
H      5.708063    13.805997    15.486091     0.138153
H      5.865598    13.258297    13.076564     0.125778
H      6.927470    14.829721    10.471671     0.128072
H     22.238395    14.272873     8.892454     0.114645
H      6.141040    10.440546     9.312493     0.116390
H      7.720129    10.949199    10.937296     0.123153
H      4.069370    10.907013     6.662015     0.368583
H     14.116330    14.732106    10.168852     0.129865
H     15.788099    14.358599     8.644990     0.095532
H     16.829329    11.023103    10.491208     0.124997
H     15.079147    11.362847    12.005302     0.117238
H     17.293080    14.216026     7.690947     0.436410
H     13.818943    16.364999    18.247277     0.114382
H      9.594173     0.706717    20.086983     0.104929
H     16.108964    12.756565    19.969763     0.109989
H     14.627655    12.483854    18.224485     0.117917
H      6.733859    16.256499    17.547212     0.108181
H     21.962772    16.407950    19.058050     0.107068
H      5.409845    12.579247    19.901385     0.110002
H      7.086723    12.345371    18.292863     0.121873
H     15.939636     5.377465    25.817749     0.122254
H     16.768396     7.639041    25.931713     0.123926
H     18.680330    10.794955    29.871614     0.124669
H     19.033563    10.516380    32.277884     0.138481
H     17.115403     5.606756     3.103079     0.123357
H     16.277409     3.321969     3.015164     0.138786
H     15.554988     1.173492    31.766674     0.138161
H     15.092285     1.506206    29.357147     0.125783
H     16.929455     1.977112    26.752254     0.128071
H     21.559252    16.581889    25.173037     0.114648
H     12.531711     2.714117    25.593076     0.116383
H     13.542249     4.029816    27.217879     0.123153
H     12.273563     0.606330    22.942598     0.368580
H     19.257536     8.779264    26.449435     0.129865
H     19.468600    10.479197    24.925573     0.095529
H     16.678286    12.582491    26.771791     0.124998
H     16.409035    10.820087    28.285885     0.117237
H     19.840972    11.944336    23.971530     0.436403
H     19.428530     7.057329     1.966694     0.114383
H      3.261930     8.350208     3.806400     0.104932
H     16.801591    10.428410     3.689180     0.109986
H     16.046141     9.125359     1.943902     0.117919
H     16.941297     0.422281     1.266629     0.108179
H     22.210446    14.711396     2.777467     0.107071
H     13.032957     0.413421     3.620802     0.109996
H     13.377223     2.071160     2.012280     0.121872
H      7.966856    11.464287     6.743417     0.122254
H      7.138096     9.202711     6.629453     0.123926
H      5.226162     6.046797     2.689552     0.124669
H      4.872929     6.325372     0.283282     0.138481
H      6.791089    11.234996    29.458087     0.123357
H      7.629083    13.519783    29.546002     0.138786
H      8.351504    15.668260     0.794492     0.138161
H      8.814207    15.335546     3.204019     0.125783
H      6.977037    14.864640     5.808912     0.128071
H      2.347240     0.259863     7.388129     0.114648
H     11.374781    14.127635     6.968090     0.116383
H     10.364243    12.811936     5.343287     0.123153
H      5.931025     0.285891     9.618568     0.368580
H      4.648956     8.062488     6.111731     0.129865
H      4.437892     6.362555     7.635593     0.095529
H      7.228206     4.259261     5.789375     0.124998
H      7.497457     6.021665     4.275281     0.117237
H      4.065520     4.897416     8.589636     0.436403
H      4.477962     9.784423    30.594472     0.114383
H     20.644562     8.491544    28.754766     0.104932
H      7.104901     6.413342    28.871986     0.109986
H      7.860351     7.716393    30.617264     0.117919
H      6.965195    16.419471    31.294537     0.108179
H      1.696046     2.130356    29.783699     0.107071
H     10.873535    16.428331    28.940364     0.109996
H     10.529269    14.770592    30.548886     0.121872
H     14.110331     4.088748    23.024000     0.122253
H     11.701761     4.069675    22.910036     0.123927
H      8.086420     3.331710    18.970135     0.124661
H      8.229827     2.905316    16.563865     0.138476
H     12.232133     2.166569    13.177504     0.123358
H     14.665667     2.186522    13.265419     0.138787
H     18.198429     3.035755    17.075075     0.138153
H     18.040894     3.583455    19.484602     0.125778
H     16.979022     2.012031    22.089495     0.128072
H      1.668097     2.568879    23.668712     0.114645
H     17.765452     6.401206    23.248673     0.116389
H     16.186363     5.892553    21.623870     0.123153
H      2.899022     5.934739    25.899151     0.368583
H      9.790162     2.109646    22.392314     0.129865
H      8.118393     2.483153    23.916176     0.095532
H      7.077163     5.818649    22.069958     0.124997
H      8.827345     5.478905    20.555864     0.117238
H      6.613412     2.625726    24.870219     0.436410
H     10.087549     0.476753    14.313889     0.114382
H     14.312319    16.135035    12.474183     0.104929
H      7.797528     4.085187    12.591403     0.109989
H      9.278837     4.357898    14.336681     0.117917
H     17.172633     0.585253    15.013954     0.108181
H      1.943720     0.433802    13.503116     0.107068
H     18.496647     4.262505    12.659781     0.110002
H     16.819769     4.496381    14.268303     0.121873
C      7.946480    13.504731    13.245882     0.192259
C      8.455315    13.247474    11.977299    -0.083779
C      9.781195    13.186355    11.615219     0.197216
C     10.302877    12.914283    10.300725    -0.187975
C     11.624178    12.928693    10.360963    -0.179581
C     12.007977    13.227712    11.727555     0.201610
C     13.305056    13.284721    12.189924    -0.095180
C     13.687087    13.494193    13.559772     0.181870
C     15.036691    13.597751    14.085309    -0.189781
C     14.963536    13.842143    15.408269    -0.179708
C     13.575607    13.926373    15.728997     0.183039
C     13.049972    14.205206    16.999208    -0.073926
C     11.709591    14.299067    17.316354     0.195212
C     11.166502    14.539353    18.617498    -0.186235
C      9.831649    14.536874    18.585262    -0.190475
C      9.512348    14.309545    17.198157     0.194959
C      8.192747    14.169847    16.739044    -0.072132
C      7.819564    13.906945    15.421619     0.186528
C      6.483927    13.736857    14.976834    -0.181625
C      6.579387    13.453288    13.638570    -0.192864
C      7.428108    12.977262    10.893664     0.122584
C      6.762833    13.935729    10.267187    -0.144485
C      5.806768    13.601083     9.288398    -0.094181
C      5.613929    12.312538     8.916550    -0.046247
C      6.297660    11.328890     9.543678    -0.094905
C      7.232318    11.626977    10.527025    -0.151235
C      4.552290    12.046709     7.858963     0.593238
C     14.384665    13.088291    11.237835     0.135901
C     14.639378    13.966985    10.243743    -0.115051
C     15.661485    13.749139     9.336589    -0.125975
C     16.475668    12.685561     9.427434    -0.072610
C     16.279138    11.769102    10.416968    -0.090521
C     15.223189    11.982199    11.325425    -0.135884
C     17.626170    12.412590     8.464275     0.568364
C     14.079246    14.364707    18.111172     0.111469
C     14.270950    15.638133    18.612288    -0.167288
C     15.180034    15.815582    19.704064    -0.102017
C     15.890648    14.719613    20.190202    -0.029046
C     15.654925    13.498705    19.638290    -0.093703
C     14.755475    13.328043    18.590472    -0.160495
C     16.868509    14.950288    21.274489     0.620266
C      7.078820    14.323007    17.730206     0.102534
C      6.463086    15.490591    18.000789    -0.159564
C     22.382631    15.589226    18.922922    -0.090077
C     21.991381    14.509338    19.635034    -0.012909
C      5.671002    13.321675    19.405804    -0.115775
C      6.686881    13.171037    18.448505    -0.167829
C     20.920954    14.566657    20.661688     0.584892
C     16.024827     3.382682    29.526465     0.192257
C     15.953875     3.948421    28.257882    -0.083785
C     16.342656     5.217493    27.895802     0.197226
C     16.262078     5.800315    26.581308    -0.187975
C     16.720439     7.039650    26.641546    -0.179584
C     17.131205     7.300390    28.008138     0.201618
C     17.621525     8.502575    28.470507    -0.095181
C     17.947375     8.791795    29.840355     0.181863
C     18.499209    10.027770    30.365892    -0.189777
C     18.704712     9.876614    31.688852    -0.179706
C     18.316804     8.541335    32.009580     0.183028
C     17.135930     7.060293     0.718625    -0.073929
C     16.773098     5.766544     1.035771     0.195211
C     16.816539     5.174264     2.336915    -0.186236
C     16.364851     3.918153     2.304679    -0.190471
C     16.043302     3.694013     0.917574     0.194961
C     15.467538     2.498456     0.458461    -0.072131
C     16.360843     3.127776    31.702202     0.186521
C     15.751064     1.927348    31.257417    -0.181617
C     15.516180     2.112695    29.919153    -0.192858
C     15.353643     3.072127    27.174247     0.122582
C     16.032217     2.123030    26.547770    -0.144494
C     15.395260     1.335417    25.568981    -0.094186
C     14.117005     1.587597    25.197133    -0.046235
C     13.420931     2.562551    25.824261    -0.094909
C     14.016256     3.342314    26.807608    -0.151230
C     13.509308     0.677406    24.139546     0.593228
C     17.799991     9.585298    27.518418     0.135900
C     18.713146     9.529349    26.524326    -0.115044
C     18.852087    10.565136    25.617172    -0.125971
C     18.124664    11.689834    25.708017    -0.072609
C     17.195534    11.813284    26.697551    -0.090523
C     17.040728    10.747229    27.606008    -0.135889
C     18.254919    12.865080    24.744858     0.568349
C     17.632609     7.975802     1.830589     0.111472
C     18.896246     7.727642     2.331705    -0.167285
C     19.369365     8.523933     3.423481    -0.102012
C     18.576576     9.562011     3.909619    -0.029047
C     17.347573     9.751042     3.357707    -0.093700
C     16.884088     8.961538     2.309889    -0.160497
C     19.122968    10.405148     4.993906     0.620275
C     15.236776     1.397984     1.449623     0.102531
C     16.128939     0.425140     1.720206    -0.159567
C     21.580844    15.382359     2.642339    -0.090081
C     20.432275    15.377469     3.354451    -0.012909
C     13.819969     0.409411     3.125221    -0.115772
C     14.020100     1.416709     2.167922    -0.167832
C     20.125909    14.350220     4.381105     0.584889
C      7.881665    13.459070     3.034701     0.192257
C      7.952617    12.893331     4.303284    -0.083785
C      7.563836    11.624259     4.665364     0.197226
C      7.644414    11.041437     5.979858    -0.187975
C      7.186053     9.802102     5.919620    -0.179583
C      6.775287     9.541362     4.553028     0.201618
C      6.284967     8.339177     4.090659    -0.095181
C      5.959117     8.049957     2.720811     0.181863
C      5.407283     6.813982     2.195274    -0.189777
C      5.201780     6.965138     0.872314    -0.179706
C      5.589688     8.300417     0.551586     0.183028
C      6.770562     9.781459    31.842541    -0.073929
C      7.133394    11.075208    31.525395     0.195211
C      7.089953    11.667488    30.224251    -0.186236
C      7.541641    12.923599    30.256487    -0.190471
C      7.863190    13.147739    31.643592     0.194961
C      8.438954    14.343296    32.102705    -0.072131
C      7.545649    13.713976     0.858964     0.186521
C      8.155428    14.914404     1.303749    -0.181617
C      8.390312    14.729057     2.642013    -0.192858
C      8.552849    13.769625     5.386919     0.122582
C      7.874275    14.718722     6.013396    -0.144494
C      8.511232    15.506335     6.992185    -0.094186
C      9.789487    15.254155     7.364033    -0.046235
C     10.485561    14.279201     6.736905    -0.094909
C      9.890236    13.499438     5.753558    -0.151230
C      4.695280     0.214815     8.421620     0.593228
C      6.106501     7.256454     5.042748     0.135900
C      5.193346     7.312403     6.036840    -0.115044
C      5.054405     6.276616     6.943994    -0.125971
C      5.781828     5.151918     6.853149    -0.072609
C      6.710958     5.028468     5.863615    -0.090523
C      6.865764     6.094523     4.955158    -0.135889
C      5.651573     3.976672     7.816308     0.568349
C      6.273883     8.865950    30.730577     0.111472
C      5.010246     9.114110    30.229461    -0.167285
C      4.537127     8.317819    29.137685    -0.102012
C      5.329916     7.279741    28.651547    -0.029047
C      6.558919     7.090710    29.203459    -0.093700
C      7.022404     7.880214    30.251277    -0.160497
C      4.783524     6.436604    27.567260     0.620275
C      8.669716    15.443768    31.111543     0.102531
C      7.777553    16.416612    30.840960    -0.159567
C      2.325648     1.459393    29.918827    -0.090081
C      3.474217     1.464283    29.206715    -0.012909
C     10.086523    16.432341    29.435945    -0.115772
C      9.886392    15.425043    30.393244    -0.167832
C      3.780583     2.491532    28.180061     0.584889
C     15.960012     3.337021    19.315284     0.192259
C     15.451177     3.594278    20.583867    -0.083779
C     14.125297     3.655397    20.945947     0.197216
C     13.603615     3.927469    22.260441    -0.187975
C     12.282314     3.913059    22.200203    -0.179581
C     11.898515     3.614040    20.833611     0.201610
C     10.601436     3.557031    20.371242    -0.095180
C     10.219405     3.347559    19.001394     0.181870
C      8.869801     3.244001    18.475857    -0.189781
C      8.942956     2.999609    17.152897    -0.179708
C     10.330885     2.915379    16.832169     0.183039
C     10.856520     2.636546    15.561958    -0.073926
C     12.196901     2.542685    15.244812     0.195212
C     12.739990     2.302399    13.943668    -0.186235
C     14.074843     2.304878    13.975904    -0.190475
C     14.394144     2.532207    15.363009     0.194959
C     15.713745     2.671905    15.822122    -0.072132
C     16.086928     2.934807    17.139547     0.186528
C     17.422565     3.104895    17.584332    -0.181625
C     17.327105     3.388464    18.922596    -0.192864
C     16.478384     3.864490    21.667502     0.122584
C     17.143659     2.906023    22.293979    -0.144485
C     18.099724     3.240669    23.272768    -0.094181
C     18.292563     4.529214    23.644616    -0.046247
C     17.608832     5.512862    23.017488    -0.094905
C     16.674174     5.214775    22.034141    -0.151235
C      2.416102     4.795043    24.702203     0.593238
C      9.521827     3.753461    21.323331     0.135901
C      9.267114     2.874767    22.317423    -0.115051
C      8.245007     3.092613    23.224577    -0.125975
C      7.430824     4.156191    23.133732    -0.072610
C      7.627354     5.072650    22.144198    -0.090521
C      8.683303     4.859553    21.235741    -0.135884
C      6.280322     4.429162    24.096891     0.568364
C      9.827246     2.477045    14.449994     0.111469
C      9.635542     1.203619    13.948878    -0.167288
C      8.726458     1.026170    12.857102    -0.102017
C      8.015844     2.122139    12.370964    -0.029046
C      8.251567     3.343047    12.922876    -0.093703
C      9.151017     3.513709    13.970694    -0.160495
C      7.037983     1.891464    11.286677     0.620266
C     16.827672     2.518745    14.830960     0.102534
C     17.443406     1.351161    14.560377    -0.159564
C      1.523861     1.252526    13.638244    -0.090077
C      1.915111     2.332414    12.926132    -0.012909
C     18.235490     3.520077    13.155362    -0.115775
C     17.219611     3.670715    14.112661    -0.167829
C      2.985538     2.275095    11.899478     0.584892
N     10.855294    13.403686    12.468647    -0.372351
N     12.788588    13.722750    14.595868    -0.386756
N     10.651711    14.181464    16.458693    -0.376971
N      8.723435    13.744222    14.372499    -0.391213
N     16.908879     6.155743    28.749230    -0.372351
N     17.860130     7.868795    30.876451    -0.386753
N     16.306242     4.809996     0.178110    -0.376971
N     16.511888     4.033671    30.653082    -0.391218
N      6.997613    10.686009     3.811936    -0.372352
N      6.046362     8.972957     1.684715    -0.386753
N      7.600250    12.031756    32.383056    -0.376971
N      7.394604    12.808081     1.908084    -0.391218
N     13.051198     3.438066    20.092519    -0.372351
N     11.117904     3.119002    17.965298    -0.386756
N     13.254781     2.660288    16.102473    -0.376971
N     15.183057     3.097530    18.188667    -0.391213
O      4.420764    10.794199     7.568192    -0.434788
O     20.863685    12.977457     7.367615    -0.503418
O     18.319927    11.416912     8.501069    -0.414820
O     17.777075    13.399528     7.567215    -0.480244
O     17.627416    14.021986    21.534978    -0.576907
O     16.876656    16.068148    21.849194    -0.583959
O     20.782323    13.683827    21.522280    -0.590734
O     20.095792    15.553291    20.591681    -0.603261
O     12.285624     0.975191    23.848775    -0.434782
O     19.876670    15.723490    23.648198    -0.503403
O     17.550894    13.853524    24.781652    -0.414806
O     19.235056    12.674943    23.847798    -0.480236
O     18.504317    11.432258     5.254395    -0.576906
O     20.178328    10.036512     5.568611    -0.583970
O     19.247936    14.516869     5.241697    -0.590742
O     20.777183    13.241085     4.311098    -0.603278
O     11.620868    15.866561     8.712391    -0.434782
O      4.029822     1.118262     8.912968    -0.503403
O      6.355598     2.988228     7.779514    -0.414806
O      4.671436     4.166809     8.713368    -0.480236
O      5.402175     5.409494    27.306771    -0.576906
O      3.728164     6.805240    26.992555    -0.583970
O      4.658556     2.324883    27.319469    -0.590742
O      3.129309     3.600667    28.250068    -0.603278
O     19.485728     6.047553    24.992974    -0.434788
O      3.042807     3.864295    25.193551    -0.503418
O      5.586565     5.424840    24.060097    -0.414820
O      6.129417     3.442224    24.993951    -0.480244
O      6.279076     2.819766    11.026188    -0.576907
O      7.029836     0.773604    10.711972    -0.583959
O      3.124169     3.157925    11.038886    -0.590734
O      3.810700     1.288461    11.969485    -0.603261

The following XYZ coordinates are in angstroms. Other properties are in atomic units.
The sperically averaged electron density of each atom fit to a function of the form exp(a - br)
eigen_1, eigen_2 and eigen_3 are the three eigenvalues of traceless quadrupole moment tensor
  atom number  atomic symbol              X              Y              Z     net charge C6 coefficient C8 coefficient C10 coefficient fluctuating dipole atomic polarizability isotropic forcefield polarizability              a              b squared Pearson coefficient          <r^3>          <r^4>         wp_QDO          m_QDO          q_QDO       dipole_x       dipole_y       dipole_z         dipole            Qxy            Qxz            Qyz     Q(x^2-y^2)  Q(3z^2 - R^2)        eigen_1        eigen_2        eigen_3 static polarizability      alpha(xx)      alpha(xy)      alpha(xz)      alpha(yy)      alpha(yz)      alpha(zz) atomic spin moment
            1             Zn      10.752964      14.046838      14.421015       0.698158     108.042208 0.19922677E+04  0.64490806E+05                                18.394954                           14.530777       0.590311       2.005668                    0.997372      50.115882     138.635167       0.476096       0.397431      -1.144115       0.004878       0.072779      -0.019404       0.075479       0.013610      -0.000946      -0.090916      -0.406093      -0.386344      -0.149040      -0.138690       0.287730             22.441772      30.024179      -0.021766       1.075031       9.867245       2.735088      27.433892          -0.000001
            2             Zn      19.210110      12.886475       6.340636       0.943786      94.346443 0.17979717E+04  0.56735839E+05                                17.300642                           14.108099       0.066238       1.896426                    0.998753      45.194681     123.498680       0.467569       0.415131      -1.131548      -0.021451       0.036845      -0.000755       0.042642       0.020609       0.007468       0.022114       0.080193       0.039813      -0.057363       0.013143       0.044220             22.606187      21.968683       2.635453      -6.135539      17.056605      -0.553993      28.793273           0.000000
            3             Zn      17.480047       5.842880      30.701598       0.698149     108.041409 0.19922688E+04  0.64490836E+05                                18.394806                           14.530759       0.590263       2.005653                    0.997372      50.116021     138.635437       0.476098       0.397429      -1.144116       0.070175      -0.019908      -0.019405       0.075481      -0.118201      -0.085926       0.029716       0.331298      -0.386328      -0.149036      -0.138687       0.287722             22.441502      12.137494       6.372341       2.937335      27.752995       0.091567      27.434016          -0.000001
            4             Zn      19.234352      14.197050      22.621219       0.943754      94.349583 0.17980422E+04  0.56738637E+05                                17.301006                           14.108363       0.066269       1.896423                    0.998753      45.195559     123.501828       0.467565       0.415130      -1.131548       0.027471      -0.032607      -0.000770       0.042644       0.041365       0.023321      -0.000407      -0.035894       0.039718      -0.057349       0.013120       0.044229             22.606749      19.284428       3.595291      -2.587132      19.741824      -5.591478      28.793995           0.000000
            5             Zn       6.426445      10.998872       1.859568       0.698149     108.041399 0.19922686E+04  0.64490828E+05                                18.394804                           14.530758       0.590263       2.005653                    0.997372      50.116020     138.635430       0.476098       0.397429      -1.144116      -0.070175       0.019908       0.019405       0.075481      -0.118201      -0.085926       0.029716       0.331298      -0.386328      -0.149036      -0.138687       0.287722             22.441500      12.137493       6.372340       2.937335      27.752992       0.091567      27.434014          -0.000001
            6             Zn       4.672140       2.644702       9.939947       0.943754      94.349582 0.17980422E+04  0.56738637E+05                                17.301006                           14.108363       0.066269       1.896423                    0.998753      45.195559     123.501828       0.467565       0.415130      -1.131548      -0.027471       0.032607       0.000770       0.042644       0.041365       0.023321      -0.000407      -0.035894       0.039718      -0.057349       0.013120       0.044229             22.606749      19.284428       3.595291      -2.587132      19.741824      -5.591478      28.793995           0.000000
            7             Zn      13.153528       2.794914      18.140151       0.698158     108.042205 0.19922676E+04  0.64490804E+05                                18.394954                           14.530777       0.590311       2.005668                    0.997372      50.115881     138.635164       0.476096       0.397431      -1.144115      -0.004878      -0.072779       0.019404       0.075479       0.013610      -0.000946      -0.090916      -0.406093      -0.386344      -0.149040      -0.138690       0.287730             22.441772      30.024179      -0.021766       1.075031       9.867245       2.735088      27.433892          -0.000001
            8             Zn       4.696382       3.955277      26.220530       0.943786      94.346443 0.17979717E+04  0.56735839E+05                                17.300642                           14.108099       0.066238       1.896426                    0.998753      45.194681     123.498681       0.467569       0.415131      -1.131548       0.021451      -0.036845       0.000755       0.042642       0.020609       0.007468       0.022114       0.080193       0.039813      -0.057363       0.013143       0.044220             22.606187      21.968683       2.635453      -6.135539      17.056605      -0.553993      28.793274           0.000000
            9              H       9.796161      12.753004       9.537166       0.122253       1.165124 0.82347000E+01  0.81612381E+02                                 1.844118                            1.689161      -1.089138       2.363459                    0.997371       3.563204      10.096866       0.475633       1.299348      -0.704645      -0.014309      -0.005934      -0.032330       0.035849       0.000271       0.004801       0.008860       0.019070       0.033252      -0.017858       0.002183       0.015675              1.983528       2.073336       0.172333       0.624051       1.460350       0.179462       2.416897          -0.000000
           10              H      12.204731      12.772077       9.651130       0.123927       1.229179 0.90382957E+01  0.90741140E+02                                 1.848637                            1.727088      -0.968497       2.421732                    0.998645       3.400741       9.376142       0.492964       1.237581      -0.720707       0.017621      -0.006441      -0.032181       0.037250      -0.003202      -0.005074       0.008253       0.015156       0.041305      -0.016885      -0.001038       0.017923              1.913498       2.183928      -0.117111      -0.425752       1.467305       0.143414       2.089262          -0.000001
           11              H      15.820072      13.510042      13.591031       0.124661       1.169378 0.84052203E+01  0.82401664E+02                                 1.748377                            1.634575      -0.898732       2.453035                    0.999341       3.270962       8.749223       0.524116       1.192043      -0.731603       0.035085       0.001708      -0.013624       0.037676       0.001336      -0.001433       0.001745       0.033397       0.002198      -0.017298       0.000794       0.016504              1.805815       2.113839      -0.115535      -0.437087       1.437781       0.154875       1.865823           0.000000
           12              H      15.676665      13.936436      15.997301       0.138476       1.122582 0.78886603E+01  0.76178546E+02                                 1.709712                            1.589999      -0.901931       2.463919                    0.999378       3.172959       8.444120       0.527782       1.201771      -0.729565       0.033290       0.004891       0.019269       0.038774       0.002097       0.005556       0.004068       0.033767      -0.000914      -0.017702      -0.001245       0.018947              1.789486       1.991616       0.080769       0.509369       1.355650       0.072457       2.021193          -0.000000
           13              H      11.674359      14.675183      19.383662       0.123358       1.238840 0.88997441E+01  0.88588181E+02                                 1.825908                            1.688080      -0.996564       2.408785                    0.998470       3.333756       9.012682       0.512470       1.200714      -0.729599       0.014158       0.005448       0.033925       0.037162      -0.001587       0.001973       0.005633       0.018885       0.051215      -0.019038       0.000914       0.018124              1.901909       2.152963       0.129702       0.544440       1.397773       0.141939       2.154991           0.000000
           14              H       9.240825      14.655230      19.295747       0.138787       1.195424 0.84368827E+01  0.82858502E+02                                 1.784556                            1.646077      -0.959892       2.437567                    0.998896       3.229935       8.670570       0.517847       1.204342      -0.729124      -0.019744       0.006165       0.033730       0.039568      -0.002413      -0.005825       0.006911       0.021702       0.051551      -0.020783       0.000255       0.020528              1.865800       2.207556      -0.098323      -0.551014       1.367150       0.115461       2.022693           0.000002
           15              H       5.708063      13.805997      15.486091       0.138153       1.167259 0.82868540E+01  0.81091912E+02                                 1.763976                            1.637647      -0.935533       2.447780                    0.999115       3.210808       8.628369       0.515746       1.213619      -0.727088      -0.036616       0.003906       0.016837       0.040490       0.000312      -0.005039       0.004484       0.037689      -0.002600      -0.019549      -0.000933       0.020482              1.843482       2.154837      -0.063929      -0.516401       1.425894       0.087686       1.949716           0.000001
           16              H       5.865598      13.258297      13.076564       0.125778       1.204777 0.86838229E+01  0.85850361E+02                                 1.786073                            1.663426      -0.986377       2.412488                    0.998735       3.300516       8.872318       0.518499       1.194888      -0.730993      -0.032931      -0.008501      -0.016425       0.037769       0.004987       0.003285       0.006726       0.035146      -0.000388      -0.020171       0.000888       0.019282              1.850969       2.043349       0.192642       0.460312       1.455019       0.233849       2.054539           0.000001
           17              H       6.927470      14.829721      10.471671       0.128072       1.042956 0.75567350E+01  0.72623642E+02                                 1.665582                            1.584094      -0.800187       2.510430                    0.999758       3.222775       8.723888       0.511804       1.245257      -0.718825       0.008529       0.036288       0.006297       0.037805       0.000120       0.011167       0.000315      -0.018529      -0.022980      -0.017770       0.004664       0.013106              1.705280       1.434774       0.194903       0.118855       2.105459       0.282302       1.575607           0.000000
           18              H      22.238395      14.272873       8.892454       0.114645       1.100146 0.80499997E+01  0.77501702E+02                                 1.628024                            1.558250      -0.884507       2.458491                    0.999133       3.188803       8.252549       0.562447       1.131122      -0.746714      -0.021366       0.031657      -0.015746       0.041312      -0.007267       0.007428      -0.002653      -0.021680      -0.025639      -0.015339      -0.002860       0.018198              1.650519       1.679488      -0.228504       0.303591       1.653120      -0.163794       1.618950           0.000001
           19              H       6.141040      10.440546       9.312493       0.116390       1.111840 0.78576766E+01  0.75354902E+02                                 1.654790                            1.549623      -0.820142       2.490336                    0.999534       3.186882       8.289088       0.557313       1.146013      -0.742689      -0.006260      -0.037826      -0.007065       0.038986      -0.002330       0.006737       0.000090      -0.022585      -0.029101      -0.015076      -0.001319       0.016395              1.721202       1.429387       0.207847       0.184392       2.138383       0.311820       1.595837          -0.000000
           20              H       7.720129      10.949199      10.937296       0.123153       1.125584 0.82784187E+01  0.80233453E+02                                 1.657286                            1.585403      -0.880307       2.467290                    0.999240       3.155349       8.184271       0.555054       1.138579      -0.745738       0.020704      -0.030648       0.015709       0.040184      -0.005577       0.012932      -0.001486      -0.020670      -0.017134      -0.019849       0.003897       0.015952              1.677470       1.627182      -0.224733       0.300810       1.791618      -0.204801       1.613611          -0.000002
           21              H       4.069370      10.907013       6.662015       0.368583       0.756409 0.48476773E+01  0.43461107E+02                                 1.541145                            1.398575      -1.780417       2.109351                    0.996481       3.299476       9.878921       0.451513       1.513104      -0.656822       0.008819       0.001257      -0.015383       0.017776       0.003011      -0.009400      -0.003409      -0.017054      -0.002904      -0.014562       0.002441       0.012120              1.706026       1.528768       0.195625       0.526425       1.429919       0.391180       2.159391          -0.000000
           22              H      14.116330      14.732106      10.168852       0.129865       1.013562 0.69646586E+01  0.66495379E+02                                 1.704434                            1.568661      -1.088344       2.371469                    0.997177       3.513085       9.916590       0.484200       1.324920      -0.698046      -0.020795       0.030699      -0.005266       0.037452      -0.005442      -0.004924      -0.011010       0.000058       0.004878      -0.014588       0.003117       0.011471              1.806732       1.933226      -0.555053      -0.077755       2.036188       0.045361       1.450782          -0.000000
           23              H      15.788099      14.358599       8.644990       0.095532       1.080318 0.76060375E+01  0.71883805E+02                                 1.574561                            1.484859      -0.758970       2.501421                    0.999406       3.188457       8.060601       0.596198       1.087034      -0.757451      -0.009747       0.027391      -0.022035       0.036481      -0.010069      -0.005115      -0.012952      -0.013748       0.000932      -0.019037       0.001104       0.017933              1.616430       1.562349      -0.005591      -0.322941       1.486151      -0.277156       1.800789           0.000000
           24              H      16.829329      11.023103      10.491208       0.124997       1.122858 0.78921489E+01  0.75424298E+02                                 1.638462                            1.532653      -0.888135       2.464936                    0.999118       3.116692       7.973103       0.574205       1.116152      -0.751018       0.022340      -0.035364       0.005693       0.042215      -0.010027      -0.001374      -0.012024      -0.014859      -0.013315      -0.015779      -0.003523       0.019302              1.696327       1.791086      -0.491497      -0.126543       1.891576      -0.003962       1.406318           0.000000
           25              H      15.079147      11.362847      12.005302       0.117238       1.165594 0.86414484E+01  0.84720469E+02                                 1.702072                            1.623550      -0.888659       2.459386                    0.999042       3.214827       8.407712       0.546171       1.143868      -0.744302      -0.005697      -0.028438       0.028115       0.040393      -0.006491      -0.007012      -0.012785      -0.009450      -0.011563      -0.018224       0.002855       0.015369              1.718904       1.481505       0.000805      -0.188593       1.789725      -0.335087       1.885482          -0.000001
           26              H      17.293080      14.216026       7.690947       0.436410       0.574488 0.35328834E+01  0.28530107E+02                                 1.218673                            1.162760      -1.189586       2.514631                    0.999936       2.043312       5.343610       0.528506       1.435100      -0.682709      -0.010289       0.035465      -0.007286       0.037639      -0.004469       0.001015      -0.007080      -0.023430      -0.014495      -0.010148      -0.007119       0.017266              1.251789       1.299899      -0.215378      -0.190102       1.317680       0.036885       1.137790           0.000001
           27              H      13.818943      16.364999      18.247277       0.114382       1.093345 0.83403837E+01  0.82754284E+02                                 1.743763                            1.682190      -1.207954       2.300614                    0.996291       3.615829      10.183570       0.485184       1.272316      -0.709809      -0.016831       0.026780      -0.015218       0.035100      -0.008819       0.011621      -0.000009      -0.007005      -0.001984      -0.015938       0.002063       0.013875              1.755030       1.686301      -0.156215       0.248535       1.985503      -0.210020       1.593287          -0.000000
           28              H       9.594173       0.706717      20.086983       0.104929       1.092766 0.79097630E+01  0.78367838E+02                                 1.812102                            1.685888      -1.420698       2.196125                    0.992442       3.926834      11.485826       0.458782       1.347488      -0.691486       0.005495       0.033137       0.015597       0.037034      -0.004324       0.003316       0.006087      -0.011672      -0.013491      -0.010387      -0.000727       0.011114              1.887464       1.541041       0.179585       0.232618       2.344544       0.418433       1.776808          -0.000000
           29              H      16.108964      12.756565      19.969763       0.109989       1.222794 0.88449738E+01  0.87165634E+02                                 1.748244                            1.632744      -0.992856       2.404449                    0.998142       3.286747       8.599902       0.549903       1.130241      -0.747018       0.019097      -0.031028       0.012351       0.038471      -0.005694       0.008374       0.001450      -0.025969      -0.019154      -0.017486       0.000111       0.017375              1.810833       1.727460      -0.351369       0.363247       2.030294      -0.298504       1.674747          -0.000001
           30              H      14.627655      12.483854      18.224485       0.117917       1.202245 0.88584172E+01  0.87495495E+02                                 1.749708                            1.653194      -0.891824       2.456581                    0.999009       3.235577       8.527752       0.535987       1.156971      -0.741271      -0.003231      -0.032328      -0.012910       0.034960      -0.003864       0.011709       0.003796      -0.020799      -0.020227      -0.019478       0.004825       0.014653              1.776123       1.475828       0.111644       0.182021       2.182461       0.285245       1.670079          -0.000002
           31              H       6.733859      16.256499      17.547212       0.108181       1.119111 0.84610519E+01  0.84736151E+02                                 1.809396                            1.722144      -1.242341       2.283709                    0.994811       3.761510      10.843670       0.465281       1.314456      -0.700041       0.009715       0.026376      -0.015632       0.032162       0.001678      -0.011092      -0.006476      -0.002863      -0.012594      -0.014094       0.001208       0.012886              1.833437       1.581566       0.049655      -0.218880       2.130766      -0.358549       1.787978           0.000000
           32              H      21.962772      16.407950      19.058050       0.107068       1.082045 0.78027385E+01  0.77473973E+02                                 1.844102                            1.708279      -1.456756       2.185576                    0.991606       3.968774      11.833871       0.439841       1.402496      -0.680810      -0.019319       0.031513       0.003433       0.037122      -0.005746      -0.005132      -0.001978      -0.016366      -0.007246      -0.011953       0.000736       0.011216              1.925434       1.785593      -0.489178      -0.247379       2.392670       0.156871       1.598040           0.000000
           33              H       5.409845      12.579247      19.901385       0.110002       1.306180 0.95982639E+01  0.96906298E+02                                 1.855774                            1.723291      -1.045215       2.377867                    0.997659       3.401396       9.119802       0.522867       1.160261      -0.739347      -0.009256      -0.030532       0.018424       0.036842      -0.004806      -0.006815      -0.005308      -0.021701      -0.034391      -0.017284      -0.000843       0.018127              1.922610       1.692894       0.212871      -0.366940       2.171351      -0.459979       1.903585           0.000002
           34              H       7.086723      12.345371      18.292863       0.121873       1.188903 0.87480634E+01  0.86149421E+02                                 1.738549                            1.645260      -0.908624       2.452684                    0.998990       3.209286       8.450485       0.536016       1.160348      -0.740609       0.014003      -0.035145      -0.003683       0.038011      -0.005746      -0.012819      -0.004216      -0.020349      -0.020437      -0.021044       0.005905       0.015138              1.769102       1.666909      -0.345858      -0.186111       2.137780       0.102655       1.502618           0.000001
           35              H      15.939636       5.377465      25.817749       0.122254       1.165114 0.82346155E+01  0.81611316E+02                                 1.844107                            1.689151      -1.089166       2.363448                    0.997370       3.563186      10.096794       0.475635       1.299347      -0.704646      -0.010404      -0.011477      -0.032330       0.035850       0.006254       0.009959       0.001539      -0.014406       0.033250      -0.017858       0.002183       0.015675              1.983515       1.639058       0.327579       0.379059       1.894605       0.527214       2.416881          -0.000000
           36              H      16.768396       7.639041      25.931713       0.123926       1.229199 0.90384826E+01  0.90743517E+02                                 1.848662                            1.727109      -0.968477       2.421741                    0.998646       3.400756       9.376220       0.492959       1.237586      -0.720706      -0.000133       0.018761      -0.032181       0.037250       0.002328       0.006062      -0.007556      -0.015782       0.041305      -0.016885      -0.001037       0.017922              1.913525       1.474285       0.136592      -0.008278       2.176997      -0.449193       2.089295          -0.000001
           37              H      18.680330      10.794955      29.871614       0.124669       1.168675 0.83985182E+01  0.82313946E+02                                 1.747134                            1.633497      -0.898586       2.453109                    0.999342       3.269924       8.743336       0.524530       1.191420      -0.731749       0.013424       0.032473      -0.013623       0.037686       0.011636       0.001161      -0.001934      -0.024166       0.002158      -0.017314       0.000782       0.016532              1.804483       1.440253       0.124807      -0.001304       2.108791      -0.463168       1.864405           0.000000
           38              H      19.033563      10.516380      32.277884       0.138481       1.122127 0.78844051E+01  0.76123421E+02                                 1.708867                            1.589268      -0.901866       2.463953                    0.999379       3.172266       8.440134       0.528081       1.201314      -0.729671       0.015814       0.029705       0.019269       0.038778       0.012331       0.005701       0.003858      -0.023477      -0.000937      -0.017710      -0.001247       0.018958              1.788562       1.478253       0.263847       0.239499       1.867366       0.454889       2.020065          -0.000000
           39              H      17.115403       5.606756       3.103079       0.123357       1.238801 0.88993285E+01  0.88582245E+02                                 1.825796                            1.687981      -0.996628       2.408756                    0.998469       3.333700       9.012185       0.512516       1.200630      -0.729618       0.009897       0.011498       0.033924       0.037162       0.004758       0.005967      -0.000037      -0.016617       0.051213      -0.019037       0.000914       0.018123              1.901788       1.565486       0.339654       0.316905       1.985019       0.464844       2.154858           0.000000
           40              H      16.277409       3.321969       3.015164       0.138786       1.195393 0.84365410E+01  0.82853643E+02                                 1.784460                            1.645992      -0.959897       2.437563                    0.998896       3.229873       8.670098       0.517889       1.204266      -0.729141      -0.000841      -0.020668       0.033730       0.039567       0.005012       0.004547      -0.007811      -0.019840       0.051544      -0.020781       0.000254       0.020526              1.865696       1.399983       0.190339      -0.076761       2.174518      -0.557686       2.022588           0.000002
           41              H      15.554988       1.173492      31.766674       0.138161       1.166534 0.82801229E+01  0.81004375E+02                                 1.762722                            1.636571      -0.935376       2.447861                    0.999117       3.209831       8.622778       0.516143       1.213009      -0.727227      -0.008651      -0.035802       0.016836       0.040498       0.012201       0.002527      -0.006248      -0.028780      -0.002634      -0.019562      -0.000940       0.020502              1.842111       1.467048       0.181413      -0.091169       2.111080      -0.515173       1.948204           0.000001
           42              H      15.092285       1.506206      29.357147       0.125783       1.204268 0.86789718E+01  0.85786339E+02                                 1.785182                            1.662655      -0.986309       2.412523                    0.998735       3.299798       8.868181       0.518787       1.194448      -0.731095      -0.019092      -0.028154      -0.016424       0.037775       0.015006       0.007440       0.000825      -0.020884      -0.000415      -0.020182       0.000884       0.019298              1.850008       1.643032       0.335207       0.374846       1.853604       0.354445       2.053390           0.000001
           43              H      16.929455       1.977112      26.752254       0.128071       1.042991 0.75570570E+01  0.72627631E+02                                 1.665631                            1.584137      -0.800191       2.510426                    0.999758       3.222834       8.724149       0.511791       1.245271      -0.718822       0.037040      -0.004184       0.006295       0.037804      -0.005781       0.004055       0.010408       0.014482      -0.022983      -0.017769       0.004662       0.013107              1.705331       2.153093      -0.061871       0.305852       1.387251       0.016889       1.575649           0.000000
           44              H      21.559252      16.581889      25.173037       0.114648       1.100124 0.80497923E+01  0.77499203E+02                                 1.628005                            1.558231      -0.884487       2.458506                    0.999133       3.188759       8.252407       0.562449       1.131124      -0.746714       0.022616      -0.030778      -0.015747       0.041313      -0.012493       0.000002       0.007891       0.007551      -0.025641      -0.015342      -0.002858       0.018200              1.650499       1.511227      -0.168356      -0.052037       1.821343       0.341004       1.618928           0.000001
           45              H      12.531711       2.714117      25.593076       0.116383       1.111923 0.78584062E+01  0.75363798E+02                                 1.654885                            1.549705      -0.820180       2.490312                    0.999534       3.187006       8.289569       0.557292       1.146027      -0.742685      -0.037723       0.006842      -0.007065       0.038984      -0.008965       0.002353       0.006314       0.014508      -0.029098      -0.015077      -0.001319       0.016397              1.721305       2.189954      -0.064005       0.355728       1.378033       0.068670       1.595928          -0.000000
           46              H      13.542249       4.029816      27.217879       0.123153       1.125587 0.82784627E+01  0.80234083E+02                                 1.657300                            1.585416      -0.880309       2.467291                    0.999240       3.155346       8.184306       0.555046       1.138592      -0.745735      -0.021889       0.029813       0.015710       0.040184      -0.010866       0.002956       0.012680       0.008913      -0.017134      -0.019853       0.003899       0.015953              1.677485       1.630524      -0.225923      -0.091586       1.788306       0.352203       1.613626          -0.000002
           47              H      12.273563       0.606330      22.942598       0.368580       0.756436 0.48478720E+01  0.43463238E+02                                 1.541172                            1.398595      -1.780424       2.109342                    0.996482       3.299524       9.879071       0.451514       1.513088      -0.656824       0.004152       0.007881      -0.015382       0.017775      -0.003077      -0.006373      -0.007704       0.017005      -0.002912      -0.014561       0.002442       0.012119              1.706057       1.565166       0.182627       0.545576       1.393568       0.364030       2.159438          -0.000000
           48              H      19.257536       8.779264      26.449435       0.129865       1.013563 0.69646551E+01  0.66495356E+02                                 1.704437                            1.568662      -1.088352       2.371465                    0.997177       3.513088       9.916609       0.484199       1.324923      -0.698046       0.021906      -0.029917      -0.005266       0.037452      -0.004190      -0.012025      -0.000931      -0.006946       0.004879      -0.014589       0.003118       0.011471              1.806737       1.672636      -0.461894       0.016539       2.296791      -0.088491       1.450784          -0.000000
           49              H      19.468600      10.479197      24.925573       0.095529       1.080359 0.76064074E+01  0.71888295E+02                                 1.574611                            1.484903      -0.758988       2.501406                    0.999406       3.188527       8.060878       0.596183       1.087045      -0.757448       0.022510      -0.018401      -0.022032       0.036479      -0.012146      -0.013915      -0.000454      -0.002137       0.000929      -0.019035       0.001102       0.017933              1.616484       1.491286       0.019833      -0.369709       1.557314      -0.210809       1.800850           0.000000
           50              H      16.678286      12.582491      26.771791       0.124998       1.122788 0.78914982E+01  0.75416048E+02                                 1.638344                            1.532550      -0.888135       2.464935                    0.999118       3.116610       7.972621       0.574250       1.116094      -0.751032      -0.025779       0.032941       0.005693       0.042215      -0.012465      -0.011784       0.002754      -0.001222      -0.013315      -0.015777      -0.003524       0.019302              1.696198       1.568483      -0.411911      -0.046326       2.113892      -0.117803       1.406221           0.000000
           51              H      16.409035      10.820087      28.285885       0.117237       1.165646 0.86419132E+01  0.84726173E+02                                 1.702126                            1.623595      -0.888661       2.459381                    0.999042       3.214873       8.407892       0.546162       1.143871      -0.744301      -0.028696       0.004209       0.028112       0.040391      -0.008015      -0.014398      -0.002299      -0.000922      -0.011568      -0.018223       0.002854       0.015368              1.718961       1.755365      -0.097083      -0.379048       1.515969      -0.064787       1.885548          -0.000002
           52              H      19.840972      11.944336      23.971530       0.436403       0.574523 0.35331610E+01  0.28532956E+02                                 1.218727                            1.162810      -1.189574       2.514630                    0.999936       2.043398       5.343920       0.528491       1.435109      -0.682707       0.029931      -0.021625      -0.007287       0.037638      -0.010882      -0.006325       0.003339       0.012456      -0.014489      -0.010148      -0.007117       0.017265              1.251847       1.179171      -0.172209      -0.029265       1.438528      -0.191440       1.137842           0.000001
           53              H      19.428530       7.057329       1.966694       0.114383       1.093302 0.83397534E+01  0.82744668E+02                                 1.743558                            1.681999      -1.207876       2.300649                    0.996292       3.615519      10.181767       0.485277       1.272125      -0.709851       0.019551      -0.024864      -0.015218       0.035101      -0.009043       0.003902       0.010943      -0.005773      -0.001989      -0.015937       0.002060       0.013877              1.754822       1.852323      -0.215612      -0.114079       1.819029       0.304673       1.593114          -0.000000
           54              H       3.261930       8.350208       3.806400       0.104932       1.092759 0.79096912E+01  0.78366998E+02                                 1.812101                            1.685885      -1.420698       2.196128                    0.992442       3.926813      11.485779       0.458781       1.347496      -0.691485       0.033054      -0.005980       0.015596       0.037034      -0.007043       0.006848       0.001073       0.003548      -0.013493      -0.010386      -0.000728       0.011115              1.887464       2.367342      -0.115813       0.472321       1.518242       0.078179       1.776809          -0.000000
           55              H      16.801591      10.428410       3.689180       0.109986       1.222785 0.88448762E+01  0.87164238E+02                                 1.748216                            1.632721      -0.992856       2.404446                    0.998142       3.286737       8.599792       0.549916       1.130221      -0.747023      -0.022790       0.028426       0.012351       0.038470      -0.012635       0.004183       0.007396       0.012865      -0.019155      -0.017484       0.000110       0.017374              1.810802       1.773188      -0.367717      -0.158796       1.984500       0.442520       1.674719          -0.000001
           56              H      16.046141       9.125359       1.943902       0.117919       1.202350 0.88594037E+01  0.87508207E+02                                 1.749868                            1.653333      -0.891798       2.456597                    0.999010       3.235646       8.528248       0.535938       1.157037      -0.741256      -0.031528       0.007840      -0.012910       0.034960      -0.009582       0.007516       0.009749       0.011183      -0.020227      -0.019478       0.004826       0.014652              1.776289       2.173391      -0.137670       0.329927       1.485250       0.075389       1.670228          -0.000002
           57              H      16.941297       0.422281       1.266629       0.108179       1.119130 0.84610999E+01  0.84735497E+02                                 1.809303                            1.722059      -1.242323       2.283715                    0.994812       3.761367      10.842661       0.465336       1.314319      -0.700070       0.028108       0.000269      -0.015630       0.032163       0.000393      -0.009831      -0.008263       0.004346      -0.012602      -0.014092       0.001206       0.012886              1.833342       2.099886      -0.135667      -0.411279       1.612246      -0.085402       1.787894           0.000000
           58              H      22.210446      14.711396       2.777467       0.107071       1.082017 0.78024668E+01  0.77470511E+02                                 1.844065                            1.708244      -1.456730       2.185594                    0.991606       3.968687      11.833508       0.439848       1.402489      -0.680812       0.023169      -0.028801       0.003433       0.037123      -0.009631      -0.003589      -0.004167       0.005371      -0.007251      -0.011952       0.000735       0.011216              1.925394       2.013705      -0.570730       0.064438       2.164467      -0.285737       1.598010           0.000000
           59              H      13.032957       0.413421       3.620802       0.109996       1.306273 0.95991256E+01  0.96917518E+02                                 1.855896                            1.723395      -1.045197       2.377871                    0.997660       3.401486       9.120268       0.522837       1.160298      -0.739338      -0.031866       0.001563       0.018423       0.036841      -0.010596      -0.007292      -0.004631       0.010689      -0.034395      -0.017285      -0.000843       0.018128              1.922742       2.252250       0.012965      -0.556716       1.612259      -0.190704       1.903716           0.000002
           60              H      13.377223       2.071160       2.012280       0.121872       1.188985 0.87488495E+01  0.86159586E+02                                 1.738683                            1.645378      -0.908599       2.452697                    0.998990       3.209337       8.450895       0.535972       1.160410      -0.740594      -0.028378       0.025016      -0.003684       0.038009      -0.010894      -0.008286      -0.010653       0.008451      -0.020432      -0.021045       0.005908       0.015137              1.769243       1.865305      -0.416782       0.034018       1.939698      -0.209838       1.502726           0.000001
           61              H       7.966856      11.464287       6.743417       0.122254       1.165114 0.82346158E+01  0.81611318E+02                                 1.844107                            1.689151      -1.089166       2.363448                    0.997370       3.563186      10.096793       0.475635       1.299347      -0.704646       0.010404       0.011477       0.032330       0.035850       0.006254       0.009959       0.001539      -0.014406       0.033250      -0.017858       0.002183       0.015675              1.983515       1.639057       0.327579       0.379059       1.894605       0.527214       2.416881          -0.000000
           62              H       7.138096       9.202711       6.629453       0.123926       1.229199 0.90384821E+01  0.90743506E+02                                 1.848661                            1.727109      -0.968477       2.421741                    0.998646       3.400756       9.376218       0.492959       1.237585      -0.720706       0.000133      -0.018761       0.032181       0.037250       0.002328       0.006062      -0.007556      -0.015782       0.041305      -0.016885      -0.001037       0.017922              1.913525       1.474285       0.136592      -0.008278       2.176996      -0.449193       2.089294          -0.000001
           63              H       5.226162       6.046797       2.689552       0.124669       1.168675 0.83985195E+01  0.82313961E+02                                 1.747134                            1.633497      -0.898586       2.453109                    0.999342       3.269924       8.743336       0.524530       1.191420      -0.731749      -0.013424      -0.032473       0.013623       0.037686       0.011636       0.001161      -0.001934      -0.024166       0.002158      -0.017314       0.000782       0.016532              1.804483       1.440253       0.124807      -0.001304       2.108791      -0.463168       1.864405           0.000000
           64              H       4.872929       6.325372       0.283282       0.138481       1.122127 0.78844052E+01  0.76123421E+02                                 1.708867                            1.589268      -0.901866       2.463953                    0.999379       3.172266       8.440134       0.528081       1.201314      -0.729671      -0.015814      -0.029705      -0.019269       0.038778       0.012331       0.005701       0.003858      -0.023477      -0.000937      -0.017710      -0.001247       0.018958              1.788562       1.478253       0.263847       0.239499       1.867366       0.454889       2.020065          -0.000000
           65              H       6.791089      11.234996      29.458087       0.123357       1.238800 0.88993258E+01  0.88582204E+02                                 1.825795                            1.687980      -0.996628       2.408756                    0.998469       3.333700       9.012182       0.512516       1.200629      -0.729619      -0.009897      -0.011498      -0.033924       0.037162       0.004758       0.005967      -0.000037      -0.016617       0.051213      -0.019037       0.000914       0.018123              1.901787       1.565486       0.339653       0.316905       1.985017       0.464844       2.154857           0.000000
           66              H       7.629083      13.519783      29.546002       0.138786       1.195393 0.84365389E+01  0.82853620E+02                                 1.784460                            1.645993      -0.959897       2.437563                    0.998896       3.229872       8.670096       0.517888       1.204267      -0.729141       0.000841       0.020668      -0.033730       0.039567       0.005012       0.004546      -0.007811      -0.019840       0.051544      -0.020781       0.000254       0.020526              1.865697       1.399984       0.190339      -0.076761       2.174518      -0.557686       2.022588           0.000002
           67              H       8.351504      15.668260       0.794492       0.138161       1.166534 0.82801247E+01  0.81004399E+02                                 1.762723                            1.636571      -0.935376       2.447861                    0.999117       3.209831       8.622779       0.516143       1.213009      -0.727227       0.008651       0.035802      -0.016836       0.040498       0.012201       0.002527      -0.006248      -0.028780      -0.002634      -0.019562      -0.000940       0.020502              1.842111       1.467048       0.181413      -0.091169       2.111080      -0.515173       1.948204           0.000001
           68              H       8.814207      15.335546       3.204019       0.125783       1.204267 0.86789678E+01  0.85786291E+02                                 1.785182                            1.662655      -0.986309       2.412524                    0.998735       3.299797       8.868178       0.518787       1.194448      -0.731095       0.019092       0.028154       0.016424       0.037775       0.015006       0.007440       0.000825      -0.020884      -0.000415      -0.020182       0.000884       0.019298              1.850008       1.643031       0.335207       0.374846       1.853604       0.354445       2.053390           0.000001
           69              H       6.977037      14.864640       5.808912       0.128071       1.042991 0.75570570E+01  0.72627629E+02                                 1.665631                            1.584136      -0.800191       2.510426                    0.999758       3.222834       8.724148       0.511792       1.245271      -0.718822      -0.037040       0.004184      -0.006295       0.037804      -0.005781       0.004055       0.010408       0.014482      -0.022983      -0.017769       0.004662       0.013107              1.705331       2.153093      -0.061871       0.305851       1.387251       0.016889       1.575649           0.000000
           70              H       2.347240       0.259863       7.388129       0.114648       1.100124 0.80497923E+01  0.77499203E+02                                 1.628005                            1.558231      -0.884487       2.458506                    0.999133       3.188759       8.252407       0.562449       1.131124      -0.746714      -0.022616       0.030778       0.015747       0.041313      -0.012493       0.000002       0.007891       0.007551      -0.025641      -0.015342      -0.002858       0.018200              1.650499       1.511227      -0.168356      -0.052037       1.821343       0.341004       1.618928           0.000001
           71              H      11.374781      14.127635       6.968090       0.116383       1.111923 0.78584079E+01  0.75363820E+02                                 1.654885                            1.549705      -0.820180       2.490312                    0.999534       3.187006       8.289570       0.557292       1.146027      -0.742685       0.037723      -0.006842       0.007065       0.038984      -0.008965       0.002353       0.006314       0.014508      -0.029098      -0.015077      -0.001319       0.016397              1.721305       2.189955      -0.064005       0.355728       1.378033       0.068670       1.595929          -0.000000
           72              H      10.364243      12.811936       5.343287       0.123153       1.125587 0.82784618E+01  0.80234069E+02                                 1.657300                            1.585416      -0.880309       2.467291                    0.999240       3.155346       8.184305       0.555046       1.138592      -0.745735       0.021889      -0.029813      -0.015710       0.040184      -0.010866       0.002956       0.012680       0.008913      -0.017134      -0.019852       0.003899       0.015953              1.677485       1.630523      -0.225923      -0.091586       1.788305       0.352203       1.613626          -0.000002
           73              H       5.931025       0.285891       9.618568       0.368580       0.756436 0.48478720E+01  0.43463238E+02                                 1.541172                            1.398595      -1.780424       2.109342                    0.996482       3.299524       9.879071       0.451514       1.513088      -0.656824      -0.004152      -0.007881       0.015382       0.017775      -0.003077      -0.006373      -0.007704       0.017005      -0.002912      -0.014561       0.002442       0.012119              1.706057       1.565166       0.182627       0.545576       1.393568       0.364030       2.159438          -0.000000
           74              H       4.648956       8.062488       6.111731       0.129865       1.013563 0.69646557E+01  0.66495362E+02                                 1.704437                            1.568662      -1.088352       2.371465                    0.997177       3.513088       9.916608       0.484199       1.324923      -0.698046      -0.021906       0.029917       0.005266       0.037452      -0.004190      -0.012025      -0.000931      -0.006946       0.004879      -0.014589       0.003118       0.011471              1.806737       1.672635      -0.461894       0.016539       2.296791      -0.088491       1.450784          -0.000000
           75              H       4.437892       6.362555       7.635593       0.095529       1.080359 0.76064074E+01  0.71888295E+02                                 1.574611                            1.484903      -0.758988       2.501406                    0.999406       3.188527       8.060878       0.596183       1.087045      -0.757448      -0.022510       0.018401       0.022032       0.036479      -0.012146      -0.013915      -0.000454      -0.002137       0.000929      -0.019035       0.001102       0.017933              1.616484       1.491286       0.019833      -0.369709       1.557314      -0.210809       1.800850           0.000000
           76              H       7.228206       4.259261       5.789375       0.124998       1.122788 0.78914973E+01  0.75416034E+02                                 1.638344                            1.532549      -0.888135       2.464935                    0.999118       3.116610       7.972620       0.574250       1.116094      -0.751032       0.025779      -0.032941      -0.005693       0.042215      -0.012465      -0.011784       0.002754      -0.001222      -0.013315      -0.015777      -0.003524       0.019302              1.696198       1.568482      -0.411911      -0.046326       2.113891      -0.117803       1.406221           0.000000
           77              H       7.497457       6.021665       4.275281       0.117237       1.165646 0.86419111E+01  0.84726145E+02                                 1.702126                            1.623595      -0.888661       2.459381                    0.999042       3.214873       8.407891       0.546162       1.143871      -0.744301       0.028696      -0.004209      -0.028112       0.040391      -0.008015      -0.014398      -0.002299      -0.000922      -0.011568      -0.018223       0.002854       0.015368              1.718960       1.755365      -0.097083      -0.379047       1.515969      -0.064787       1.885548          -0.000002
           78              H       4.065520       4.897416       8.589636       0.436403       0.574523 0.35331610E+01  0.28532956E+02                                 1.218727                            1.162810      -1.189574       2.514630                    0.999936       2.043398       5.343920       0.528491       1.435109      -0.682707      -0.029931       0.021625       0.007287       0.037638      -0.010882      -0.006325       0.003339       0.012456      -0.014489      -0.010148      -0.007117       0.017265              1.251847       1.179171      -0.172209      -0.029265       1.438528      -0.191440       1.137842           0.000001
           79              H       4.477962       9.784423      30.594472       0.114383       1.093302 0.83397534E+01  0.82744668E+02                                 1.743558                            1.681999      -1.207876       2.300649                    0.996292       3.615519      10.181767       0.485277       1.272125      -0.709851      -0.019551       0.024864       0.015218       0.035101      -0.009043       0.003902       0.010943      -0.005773      -0.001989      -0.015937       0.002060       0.013877              1.754822       1.852323      -0.215612      -0.114079       1.819029       0.304673       1.593114          -0.000000
           80              H      20.644562       8.491544      28.754766       0.104932       1.092759 0.79096912E+01  0.78366998E+02                                 1.812101                            1.685885      -1.420698       2.196128                    0.992442       3.926813      11.485779       0.458781       1.347496      -0.691485      -0.033054       0.005980      -0.015596       0.037034      -0.007043       0.006848       0.001073       0.003548      -0.013493      -0.010386      -0.000728       0.011115              1.887464       2.367342      -0.115813       0.472321       1.518242       0.078179       1.776809          -0.000000
           81              H       7.104901       6.413342      28.871986       0.109986       1.222784 0.88448753E+01  0.87164225E+02                                 1.748216                            1.632721      -0.992856       2.404446                    0.998142       3.286737       8.599791       0.549916       1.130221      -0.747023       0.022790      -0.028426      -0.012351       0.038470      -0.012635       0.004183       0.007396       0.012865      -0.019155      -0.017484       0.000110       0.017374              1.810802       1.773187      -0.367717      -0.158796       1.984500       0.442520       1.674718          -0.000001
           82              H       7.860351       7.716393      30.617264       0.117919       1.202350 0.88594006E+01  0.87508164E+02                                 1.749868                            1.653332      -0.891798       2.456597                    0.999010       3.235646       8.528246       0.535938       1.157037      -0.741256       0.031528      -0.007840       0.012910       0.034960      -0.009582       0.007516       0.009749       0.011183      -0.020227      -0.019478       0.004826       0.014652              1.776289       2.173390      -0.137669       0.329926       1.485249       0.075389       1.670227          -0.000002
           83              H       6.965195      16.419471      31.294537       0.108179       1.119130 0.84610999E+01  0.84735497E+02                                 1.809303                            1.722059      -1.242323       2.283715                    0.994812       3.761367      10.842661       0.465336       1.314319      -0.700070      -0.028108      -0.000269       0.015630       0.032163       0.000393      -0.009831      -0.008263       0.004346      -0.012602      -0.014092       0.001206       0.012886              1.833342       2.099886      -0.135667      -0.411279       1.612246      -0.085402       1.787894           0.000000
           84              H       1.696046       2.130356      29.783699       0.107071       1.082017 0.78024668E+01  0.77470511E+02                                 1.844065                            1.708244      -1.456730       2.185594                    0.991606       3.968687      11.833508       0.439848       1.402489      -0.680812      -0.023169       0.028801      -0.003433       0.037123      -0.009631      -0.003589      -0.004167       0.005371      -0.007251      -0.011952       0.000735       0.011216              1.925394       2.013705      -0.570730       0.064438       2.164467      -0.285737       1.598010           0.000000
           85              H      10.873535      16.428331      28.940364       0.109996       1.306273 0.95991188E+01  0.96917427E+02                                 1.855895                            1.723394      -1.045197       2.377871                    0.997660       3.401485       9.120263       0.522837       1.160297      -0.739338       0.031866      -0.001563      -0.018423       0.036841      -0.010596      -0.007292      -0.004631       0.010689      -0.034395      -0.017285      -0.000843       0.018128              1.922741       2.252249       0.012965      -0.556715       1.612258      -0.190703       1.903715           0.000002
           86              H      10.529269      14.770592      30.548886       0.121872       1.188985 0.87488444E+01  0.86159524E+02                                 1.738683                            1.645378      -0.908599       2.452697                    0.998990       3.209336       8.450892       0.535972       1.160411      -0.740594       0.028378      -0.025016       0.003684       0.038009      -0.010894      -0.008286      -0.010653       0.008451      -0.020432      -0.021045       0.005908       0.015137              1.769243       1.865305      -0.416781       0.034018       1.939697      -0.209838       1.502726           0.000001
           87              H      14.110331       4.088748      23.024000       0.122253       1.165124 0.82347000E+01  0.81612381E+02                                 1.844118                            1.689161      -1.089138       2.363459                    0.997371       3.563204      10.096866       0.475633       1.299348      -0.704645       0.014309       0.005934       0.032330       0.035849       0.000271       0.004801       0.008860       0.019070       0.033252      -0.017858       0.002183       0.015675              1.983528       2.073336       0.172333       0.624051       1.460350       0.179462       2.416897          -0.000000
           88              H      11.701761       4.069675      22.910036       0.123927       1.229179 0.90382992E+01  0.90741191E+02                                 1.848638                            1.727089      -0.968497       2.421731                    0.998645       3.400741       9.376145       0.492963       1.237582      -0.720707      -0.017621       0.006441       0.032181       0.037250      -0.003202      -0.005074       0.008253       0.015156       0.041305      -0.016885      -0.001038       0.017923              1.913499       2.183929      -0.117111      -0.425753       1.467306       0.143414       2.089264          -0.000001
           89              H       8.086420       3.331710      18.970135       0.124661       1.169379 0.84052217E+01  0.82401673E+02                                 1.748376                            1.634575      -0.898732       2.453035                    0.999341       3.270963       8.749223       0.524116       1.192042      -0.731604      -0.035085      -0.001708       0.013624       0.037676       0.001336      -0.001433       0.001745       0.033397       0.002198      -0.017298       0.000794       0.016504              1.805814       2.113838      -0.115535      -0.437086       1.437781       0.154875       1.865823           0.000000
           90              H       8.229827       2.905316      16.563865       0.138476       1.122582 0.78886624E+01  0.76178575E+02                                 1.709713                            1.590000      -0.901932       2.463919                    0.999378       3.172959       8.444122       0.527782       1.201772      -0.729565      -0.033290      -0.004891      -0.019269       0.038774       0.002097       0.005556       0.004068       0.033767      -0.000914      -0.017702      -0.001245       0.018947              1.789487       1.991617       0.080769       0.509370       1.355650       0.072457       2.021194          -0.000000
           91              H      12.232133       2.166569      13.177504       0.123358       1.238839 0.88997410E+01  0.88588148E+02                                 1.825909                            1.688080      -0.996564       2.408785                    0.998470       3.333755       9.012681       0.512469       1.200715      -0.729599      -0.014158      -0.005448      -0.033925       0.037162      -0.001587       0.001973       0.005632       0.018885       0.051215      -0.019038       0.000914       0.018124              1.901909       2.152964       0.129702       0.544440       1.397773       0.141939       2.154991           0.000000
           92              H      14.665667       2.186522      13.265419       0.138787       1.195424 0.84368804E+01  0.82858470E+02                                 1.784555                            1.646077      -0.959892       2.437567                    0.998896       3.229935       8.670568       0.517847       1.204341      -0.729124       0.019744      -0.006165      -0.033730       0.039568      -0.002413      -0.005825       0.006911       0.021702       0.051551      -0.020783       0.000255       0.020528              1.865799       2.207555      -0.098323      -0.551014       1.367150       0.115461       2.022692           0.000002
           93              H      18.198429       3.035755      17.075075       0.138153       1.167259 0.82868562E+01  0.81091944E+02                                 1.763977                            1.637648      -0.935533       2.447780                    0.999115       3.210808       8.628371       0.515746       1.213619      -0.727088       0.036616      -0.003906      -0.016837       0.040490       0.000312      -0.005039       0.004484       0.037689      -0.002600      -0.019549      -0.000933       0.020482              1.843483       2.154838      -0.063929      -0.516401       1.425894       0.087687       1.949717           0.000001
           94              H      18.040894       3.583455      19.484602       0.125778       1.204777 0.86838229E+01  0.85850361E+02                                 1.786073                            1.663426      -0.986377       2.412488                    0.998735       3.300516       8.872318       0.518499       1.194888      -0.730993       0.032931       0.008501       0.016425       0.037769       0.004987       0.003285       0.006726       0.035146      -0.000388      -0.020171       0.000888       0.019282              1.850969       2.043349       0.192642       0.460312       1.455019       0.233849       2.054539           0.000001
           95              H      16.979022       2.012031      22.089495       0.128072       1.042956 0.75567350E+01  0.72623642E+02                                 1.665582                            1.584094      -0.800187       2.510430                    0.999758       3.222775       8.723888       0.511804       1.245257      -0.718825      -0.008529      -0.036288      -0.006297       0.037805       0.000120       0.011167       0.000315      -0.018529      -0.022980      -0.017770       0.004664       0.013106              1.705280       1.434774       0.194903       0.118855       2.105459       0.282302       1.575607           0.000000
           96              H       1.668097       2.568879      23.668712       0.114645       1.100146 0.80500029E+01  0.77501738E+02                                 1.628025                            1.558250      -0.884507       2.458491                    0.999133       3.188804       8.252551       0.562447       1.131122      -0.746714       0.021366      -0.031657       0.015746       0.041311      -0.007267       0.007428      -0.002653      -0.021680      -0.025639      -0.015339      -0.002860       0.018198              1.650519       1.679488      -0.228504       0.303591       1.653120      -0.163794       1.618950           0.000001
           97              H      17.765452       6.401206      23.248673       0.116389       1.111840 0.78576779E+01  0.75354922E+02                                 1.654791                            1.549624      -0.820143       2.490336                    0.999534       3.186882       8.289090       0.557313       1.146013      -0.742689       0.006260       0.037826       0.007065       0.038986      -0.002330       0.006737       0.000090      -0.022585      -0.029101      -0.015076      -0.001319       0.016395              1.721203       1.429387       0.207847       0.184392       2.138384       0.311821       1.595838          -0.000000
           98              H      16.186363       5.892553      21.623870       0.123153       1.125584 0.82784197E+01  0.80233466E+02                                 1.657286                            1.585403      -0.880307       2.467290                    0.999240       3.155349       8.184272       0.555053       1.138579      -0.745738      -0.020704       0.030648      -0.015709       0.040184      -0.005577       0.012932      -0.001486      -0.020670      -0.017134      -0.019849       0.003897       0.015952              1.677470       1.627182      -0.224733       0.300810       1.791618      -0.204801       1.613611          -0.000002
           99              H       2.899022       5.934739      25.899151       0.368583       0.756409 0.48476773E+01  0.43461107E+02                                 1.541145                            1.398575      -1.780417       2.109351                    0.996481       3.299476       9.878921       0.451513       1.513104      -0.656822      -0.008819      -0.001257       0.015383       0.017776       0.003011      -0.009400      -0.003409      -0.017054      -0.002904      -0.014562       0.002441       0.012120              1.706026       1.528768       0.195625       0.526425       1.429919       0.391180       2.159391          -0.000000
          100              H       9.790162       2.109646      22.392314       0.129865       1.013562 0.69646586E+01  0.66495379E+02                                 1.704434                            1.568661      -1.088344       2.371469                    0.997177       3.513085       9.916590       0.484200       1.324920      -0.698046       0.020795      -0.030699       0.005266       0.037452      -0.005442      -0.004924      -0.011010       0.000058       0.004878      -0.014588       0.003117       0.011471              1.806732       1.933226      -0.555053      -0.077755       2.036188       0.045361       1.450782          -0.000000
          101              H       8.118393       2.483153      23.916176       0.095532       1.080319 0.76060388E+01  0.71883825E+02                                 1.574562                            1.484859      -0.758970       2.501421                    0.999406       3.188457       8.060603       0.596198       1.087034      -0.757451       0.009747      -0.027391       0.022035       0.036481      -0.010069      -0.005115      -0.012952      -0.013748       0.000932      -0.019037       0.001104       0.017933              1.616430       1.562350      -0.005591      -0.322941       1.486151      -0.277156       1.800790           0.000000
          102              H       7.077163       5.818649      22.069958       0.124997       1.122858 0.78921489E+01  0.75424298E+02                                 1.638462                            1.532653      -0.888135       2.464936                    0.999118       3.116692       7.973103       0.574205       1.116152      -0.751018      -0.022340       0.035364      -0.005693       0.042215      -0.010027      -0.001374      -0.012024      -0.014859      -0.013315      -0.015779      -0.003523       0.019302              1.696327       1.791086      -0.491497      -0.126543       1.891576      -0.003962       1.406318           0.000000
          103              H       8.827345       5.478905      20.555864       0.117238       1.165594 0.86414484E+01  0.84720469E+02                                 1.702072                            1.623550      -0.888659       2.459386                    0.999042       3.214827       8.407712       0.546171       1.143868      -0.744302       0.005697       0.028438      -0.028115       0.040393      -0.006491      -0.007012      -0.012785      -0.009450      -0.011563      -0.018224       0.002855       0.015369              1.718904       1.481505       0.000805      -0.188593       1.789725      -0.335087       1.885482          -0.000001
          104              H       6.613412       2.625726      24.870219       0.436410       0.574489 0.35328859E+01  0.28530131E+02                                 1.218674                            1.162760      -1.189586       2.514631                    0.999936       2.043313       5.343612       0.528506       1.435099      -0.682710       0.010289      -0.035465       0.007286       0.037639      -0.004469       0.001015      -0.007080      -0.023430      -0.014495      -0.010148      -0.007119       0.017266              1.251790       1.299899      -0.215378      -0.190102       1.317680       0.036885       1.137790           0.000001
          105              H      10.087549       0.476753      14.313889       0.114382       1.093345 0.83403837E+01  0.82754284E+02                                 1.743763                            1.682190      -1.207954       2.300614                    0.996291       3.615829      10.183570       0.485184       1.272316      -0.709809       0.016831      -0.026780       0.015218       0.035100      -0.008819       0.011621      -0.000009      -0.007005      -0.001984      -0.015938       0.002063       0.013875              1.755030       1.686301      -0.156215       0.248535       1.985503      -0.210020       1.593287          -0.000000
          106              H      14.312319      16.135035      12.474183       0.104929       1.092766 0.79097622E+01  0.78367830E+02                                 1.812103                            1.685888      -1.420698       2.196124                    0.992442       3.926834      11.485827       0.458782       1.347489      -0.691486      -0.005495      -0.033137      -0.015597       0.037034      -0.004324       0.003316       0.006087      -0.011672      -0.013491      -0.010387      -0.000727       0.011114              1.887465       1.541041       0.179585       0.232618       2.344544       0.418433       1.776808          -0.000000
          107              H       7.797528       4.085187      12.591403       0.109989       1.222795 0.88449789E+01  0.87165697E+02                                 1.748245                            1.632745      -0.992856       2.404449                    0.998142       3.286748       8.599905       0.549903       1.130241      -0.747018      -0.019097       0.031028      -0.012351       0.038471      -0.005694       0.008374       0.001450      -0.025969      -0.019154      -0.017486       0.000111       0.017375              1.810834       1.727460      -0.351369       0.363247       2.030295      -0.298504       1.674747          -0.000001
          108              H       9.278837       4.357898      14.336681       0.117917       1.202245 0.88584181E+01  0.87495508E+02                                 1.749709                            1.653194      -0.891824       2.456581                    0.999009       3.235577       8.527753       0.535987       1.156971      -0.741271       0.003231       0.032328       0.012910       0.034960      -0.003864       0.011709       0.003796      -0.020799      -0.020227      -0.019478       0.004825       0.014653              1.776123       1.475828       0.111644       0.182021       2.182461       0.285245       1.670079          -0.000002
          109              H      17.172633       0.585253      15.013954       0.108181       1.119111 0.84610532E+01  0.84736167E+02                                 1.809396                            1.722145      -1.242341       2.283709                    0.994811       3.761510      10.843670       0.465281       1.314456      -0.700041      -0.009715      -0.026376       0.015632       0.032162       0.001678      -0.011092      -0.006476      -0.002863      -0.012594      -0.014094       0.001208       0.012886              1.833437       1.581566       0.049655      -0.218880       2.130766      -0.358549       1.787978           0.000000
          110              H       1.943720       0.433802      13.503116       0.107068       1.082045 0.78027385E+01  0.77473973E+02                                 1.844102                            1.708279      -1.456756       2.185576                    0.991606       3.968774      11.833871       0.439841       1.402496      -0.680810       0.019319      -0.031513      -0.003433       0.037122      -0.005746      -0.005132      -0.001978      -0.016366      -0.007246      -0.011953       0.000736       0.011216              1.925434       1.785592      -0.489178      -0.247379       2.392670       0.156871       1.598040           0.000000
          111              H      18.496647       4.262505      12.659781       0.110002       1.306181 0.95982721E+01  0.96906405E+02                                 1.855775                            1.723292      -1.045215       2.377867                    0.997659       3.401397       9.119807       0.522867       1.160261      -0.739347       0.009256       0.030532      -0.018424       0.036842      -0.004806      -0.006815      -0.005308      -0.021701      -0.034391      -0.017284      -0.000843       0.018127              1.922611       1.692895       0.212872      -0.366940       2.171352      -0.459979       1.903586           0.000002
          112              H      16.819769       4.496381      14.268303       0.121873       1.188903 0.87480676E+01  0.86149469E+02                                 1.738549                            1.645260      -0.908624       2.452684                    0.998990       3.209287       8.450487       0.536016       1.160347      -0.740609      -0.014003       0.035145       0.003683       0.038011      -0.005746      -0.012819      -0.004216      -0.020349      -0.020437      -0.021044       0.005905       0.015138              1.769102       1.666909      -0.345858      -0.186111       2.137780       0.102655       1.502618           0.000001
          113              C       7.946480      13.504731      13.245882       0.192259      40.877329 0.38769345E+03  0.88906585E+04                                10.606488                            6.727527      -0.103718       1.973960                    0.999677      26.530919      76.259222       0.610108       0.437778      -1.047036       0.028329       0.011033       0.049086       0.057738      -0.002139      -0.000302      -0.000667       0.010644       0.011341      -0.007670       0.003665       0.004005             15.079072      12.188585      -0.557374      -3.848678       6.559434       4.679134      26.489197           0.000000
          114              C       8.455315      13.247474      11.977299      -0.083779      53.585496 0.47380564E+03  0.11317431E+05                                12.241049                            7.251714      -0.029449       1.988437                    0.999090      28.240381      80.343063       0.616093       0.416210      -1.070342      -0.022636       0.002616      -0.019508       0.029996       0.008749       0.049577      -0.005355      -0.053185      -0.025846      -0.066546       0.031117       0.035429             18.103313      22.498338       0.847443      -0.061138       7.422110       4.592062      24.389490          -0.000000
          115              C       9.781195      13.186355      11.615219       0.197216      39.555994 0.38050500E+03  0.86785089E+04                                10.353270                            6.656199      -0.043675       1.995582                    0.999552      26.230791      75.006248       0.615032       0.436640      -1.048510       0.053079       0.015187       0.028520       0.062141       0.000231      -0.002757       0.001738      -0.000598       0.015571      -0.004093      -0.002244       0.006337             14.395687      25.706605       0.438923      -1.684851       5.535194       1.402620      11.945262          -0.000000
          116              C      10.302877      12.914283      10.300725      -0.187975      36.630015 0.45360557E+03  0.10824800E+05                                 9.658688                            7.127572       0.082631       1.985103                    0.999644      30.723234      90.254113       0.611123       0.419987      -1.057346       0.009754       0.011433       0.004060       0.015567       0.002786       0.005947       0.003065      -0.039228       0.049531      -0.028792       0.009931       0.018861             12.036222      16.854932       0.820223       2.553798       5.412655       1.634592      13.841080          -0.000002
          117              C      11.624178      12.928693      10.360963      -0.179581      35.433062 0.44442524E+03  0.10553221E+05                                 9.449837                            7.063937       0.076865       1.985598                    0.999639      30.544284      89.549625       0.612623       0.421043      -1.056526      -0.008624       0.013297      -0.001386       0.015909      -0.004172      -0.011494       0.003711      -0.039450       0.055352      -0.031840       0.009039       0.022801             11.570509      17.300975       0.030436       0.761702       5.315120       1.392032      12.095433          -0.000002
          118              C      12.007977      13.227712      11.727555       0.201610      41.356039 0.38287294E+03  0.87508837E+04                                10.701402                            6.693137      -0.096136       1.979739                    0.999638      26.294348      75.402384       0.610763       0.438769      -1.046660      -0.054642       0.014122       0.023874       0.061279       0.004569       0.002672      -0.003414      -0.003249       0.023303      -0.009727       0.000788       0.008939             15.672953      28.714579       0.595107       4.524796       5.841457       1.360692      12.462823          -0.000001
          119              C      13.305056      13.284721      12.189924      -0.095180      54.136970 0.47984632E+03  0.11502879E+05                                12.310215                            7.292109      -0.049057       1.978393                    0.999043      28.537359      81.444550       0.614846       0.415562      -1.070312       0.023212       0.007952      -0.015532       0.029039      -0.014281      -0.044920      -0.010439      -0.033556      -0.027963      -0.059459       0.024638       0.034821             18.283714      25.743564      -0.626605       0.464847       7.207325       3.319059      21.900252          -0.000001
          120              C      13.687087      13.494193      13.559772       0.181870      40.891274 0.41206191E+03  0.95676660E+04                                10.554859                            6.902416      -0.070358       1.979176                    0.999670      26.814047      76.844883       0.608403       0.433582      -1.052513      -0.031823       0.015034       0.044425       0.056678       0.004742       0.003819      -0.003201       0.021141       0.031263      -0.017360       0.004874       0.012486             14.480527      12.005298       0.556638       2.733581       6.275488       3.881706      25.160793          -0.000001
          121              C      15.036691      13.597751      14.085309      -0.189781      35.403447 0.45743352E+03  0.10907001E+05                                 9.345127                            7.128576       0.101871       1.993258                    0.999774      30.567055      88.899982       0.616623       0.416590      -1.062614       0.001897       0.020559       0.012901       0.024345       0.010681      -0.008608      -0.007405       0.033712      -0.081312      -0.029743      -0.005491       0.035234             10.985061      12.067127      -0.196608      -0.609372       5.607130       2.115921      15.280926          -0.000001
          122              C      14.963536      13.842143      15.408269      -0.179708      34.588713 0.44214060E+03  0.10451057E+05                                 9.198661                            7.002269       0.149018       2.009214                    0.999754      30.154260      87.262625       0.623100       0.415861      -1.063289       0.005321       0.006187      -0.014563       0.016693       0.015657       0.009919      -0.009073       0.024856      -0.063226      -0.029331      -0.001712       0.031043             10.872612      11.921352       0.295777       1.499780       5.207409       1.618287      15.489074          -0.000001
          123              C      13.575607      13.926373      15.728997       0.183039      39.247177 0.39367125E+03  0.90428267E+04                                10.244906                            6.733806      -0.085424       1.975701                    0.999609      26.585106      75.942121       0.617329       0.431935      -1.052826      -0.020450      -0.011312      -0.057678       0.062233       0.002592       0.000339       0.003535       0.014915       0.013764      -0.010948       0.004564       0.006384             13.673909      12.337575      -0.294802      -2.306611       5.542377       2.947155      23.141776          -0.000001
          124              C      13.049972      14.205206      16.999208      -0.073926      53.233229 0.47487905E+03  0.11325672E+05                                12.135429                            7.222982      -0.006219       1.992925                    0.999103      28.106938      79.355643       0.623367       0.411985      -1.075332       0.017619       0.008294       0.023614       0.030608       0.010163       0.042820      -0.004484      -0.068455      -0.039828      -0.064921       0.022479       0.042442             17.865690      26.083624       0.242521       1.630045       6.507082       2.554294      21.006363          -0.000000
          125              C      11.709591      14.299067      17.316354       0.195212      40.918809 0.37127735E+03  0.84064657E+04                                10.529295                            6.540081      -0.089888       1.980083                    0.999472      26.095001      74.064703       0.626170       0.432015      -1.052527      -0.048124      -0.007905      -0.029819       0.057163       0.005859       0.000515       0.005692      -0.006392       0.009860      -0.008907      -0.000627       0.009534             15.306523      29.727492      -0.298978      -1.093864       5.336386       0.895484      10.855690          -0.000000
          126              C      11.166502      14.539353      18.617498      -0.186235      36.862444 0.44135937E+03  0.10441657E+05                                 9.609127                            6.986890       0.091408       1.984042                    0.999773      30.547368      88.818096       0.624198       0.414769      -1.062595      -0.014627      -0.002687      -0.004878       0.015652       0.001396       0.010697       0.006969      -0.026913       0.095035      -0.031119      -0.003737       0.034856             11.792058      18.982533       0.325578       1.341481       4.918924       1.128698      11.474715           0.000000
          127              C       9.831649      14.536874      18.585262      -0.190475      36.486402 0.44349281E+03  0.10489288E+05                                 9.516538                            6.990851       0.123301       1.995517                    0.999766      30.400744      87.954631       0.626674       0.413242      -1.065146       0.007534      -0.001448       0.006246       0.009893      -0.002850      -0.008508       0.011124      -0.011933       0.085585      -0.021756      -0.011377       0.033132             11.618932      18.679341      -0.299935      -1.364922       4.872982       1.034109      11.304475           0.000002
          128              C       9.512348      14.309545      17.198157       0.194959      41.030637 0.38194427E+03  0.87022042E+04                                10.540938                            6.620200      -0.057138       1.986695                    0.999503      26.272229      74.598222       0.624746       0.430302      -1.054449       0.060153      -0.008931      -0.024146       0.065430      -0.000930       0.004722       0.002030       0.000194       0.000763      -0.005450       0.000477       0.004974             15.200210      28.733022       0.393906       2.914596       5.333269       0.953650      11.534337           0.000000
          129              C       8.192747      14.169847      16.739044      -0.072132      53.565217 0.47605621E+03  0.11368250E+05                                12.200058                            7.241170       0.002017       1.995733                    0.999216      28.157743      79.720913       0.620984       0.413039      -1.073939      -0.025893      -0.001020       0.028847       0.038777      -0.012141      -0.041320      -0.016471      -0.062988      -0.067654      -0.066486       0.019677       0.046809             18.041238      25.247995      -0.345521      -1.098356       6.604531       2.607278      22.271188           0.000001
          130              C       7.819564      13.906945      15.421619       0.186528      39.434965 0.38848399E+03  0.89064761E+04                                10.319416                            6.711501      -0.063455       1.985096                    0.999671      26.552646      76.120398       0.614435       0.434808      -1.049626       0.030045      -0.012750      -0.054423       0.063460      -0.008193       0.001524       0.003388       0.000341       0.006834      -0.010307       0.002880       0.007428             14.162162      11.668266       0.251590       1.270889       5.917087       3.457471      24.901134           0.000000
          131              C       6.483927      13.736857      14.976834      -0.181625      35.154085 0.44976234E+03  0.10682236E+05                                 9.325743                            7.075937       0.153704       2.010499                    0.999671      30.315708      88.088097       0.617747       0.417461      -1.061722      -0.005529       0.003341      -0.017113       0.018291      -0.006443      -0.002770      -0.003629       0.028483      -0.072436      -0.025013      -0.002765       0.027777             11.131010      12.111952      -0.162984      -1.956730       5.654769       2.265308      15.626309           0.000002
          132              C       6.579387      13.453288      13.638570      -0.192864      36.225895 0.45726933E+03  0.10906983E+05                                 9.494964                            7.117054       0.160418       2.004955                    0.999773      30.727297      89.512630       0.618178       0.415393      -1.062903      -0.002346       0.004382       0.020256       0.020857      -0.003123       0.013789       0.001457       0.036582      -0.069362      -0.026729      -0.006677       0.033406             11.382464      11.804129       0.675528       0.163016       5.870979       2.991167      16.472284           0.000001
          133              C       7.428108      12.977262      10.893664       0.122584      36.626129 0.41495109E+03  0.96382848E+04                                 9.890047                            6.946356      -0.399191       1.890133                    0.998661      26.442145      75.452097       0.604721       0.436062      -1.052465       0.014507       0.000597       0.018805       0.023758       0.013159      -0.006965       0.013775       0.051413       0.057261      -0.042122       0.017217       0.024904             14.042515      14.221718       2.162489       9.647635      10.230533       3.448537      17.675294           0.000000
          134              C       6.762833      13.935729      10.267187      -0.144485      32.590701 0.40830406E+03  0.94655804E+04                                 8.928006                            6.761238       0.230735       2.057970                    0.999415      28.867562      82.861104       0.629278       0.419856      -1.060244      -0.020886      -0.004006      -0.026388       0.033891       0.011667      -0.006088       0.010346      -0.019128      -0.021314      -0.019970      -0.000525       0.020495             11.267484      11.178942       1.241466       7.085480       9.100347       1.824009      13.523162           0.000001
          135              C       5.806768      13.601083       9.288398      -0.094181      32.835748 0.40740088E+03  0.94266247E+04                                 8.974620                            6.753208       0.071224       1.995052                    0.999604      28.811144      82.255118       0.630583       0.419788      -1.061725       0.027357      -0.004141       0.023822       0.036511      -0.021466      -0.003545      -0.021295      -0.011780      -0.021396      -0.031032      -0.001139       0.032172             11.431505      11.501398       2.228785       7.109061       9.600856       3.156601      13.192263           0.000001
          136              C       5.613929      12.312538       8.916550      -0.046247      36.983777 0.42469065E+03  0.98533277E+04                                 9.665594                            6.821360       0.044488       2.020678                    0.999391      27.163608      75.731861       0.642533       0.410866      -1.075675       0.040743       0.000065       0.031876       0.051731       0.005536       0.002731       0.002915      -0.008306      -0.006457      -0.006266      -0.003023       0.009288             13.368505      14.047340       2.033253       9.533861      10.098599       3.014682      15.959574           0.000000
          137              C       6.297660      11.328890       9.543678      -0.094905      32.842500 0.39808234E+03  0.91631119E+04                                 8.960399                            6.677190       0.092597       2.005289                    0.999723      28.671518      81.795879       0.633563       0.419997      -1.060987       0.007142       0.026376       0.011199       0.029532       0.000873      -0.016743       0.009439      -0.038442      -0.064047      -0.033954       0.002252       0.031702             11.339395      11.082631       1.293842       7.168763       9.540151       2.087767      13.395402          -0.000001
          138              C       7.232318      11.626977      10.527025      -0.151235      34.816302 0.43241826E+03  0.10142010E+05                                 9.290589                            6.929667       0.180709       2.029830                    0.999495      29.366398      84.039977       0.627096       0.416440      -1.065286      -0.012802      -0.002827      -0.018044       0.022303      -0.017337       0.006492      -0.014910      -0.022779      -0.026328      -0.017198      -0.014438       0.031636             11.977048      11.510333       2.570585       7.356489      10.706643       3.580856      13.714167          -0.000001
          139              C       4.552290      12.046709       7.858963       0.593238      24.293717 0.26054907E+03  0.54383062E+04                                 7.872675                            5.761917      -0.032162       2.054398                    0.999318      22.070578      61.568759       0.614124       0.477833      -1.019008      -0.039867      -0.017312      -0.048393       0.065046       0.017735      -0.092956      -0.024869      -0.013507       0.071148      -0.092815      -0.013428       0.106243             10.347622      11.059676       1.002676       6.333057       8.602653       2.329895      11.380538          -0.000000
          140              C      14.384665      13.088291      11.237835       0.135901      36.618120 0.39245927E+03  0.90042691E+04                                 9.869341                            6.762026      -0.367618       1.904022                    0.998917      26.122249      74.473630       0.611029       0.436908      -1.050257      -0.020449       0.005486       0.016186       0.026650       0.007968       0.011617       0.016463       0.035688       0.028581      -0.029752       0.001016       0.028735             13.836650      18.105305      -4.150381      -8.537838       9.081995       0.831942      14.322649          -0.000000
          141              C      14.639378      13.966985      10.243743      -0.115051      35.993804 0.41197112E+03  0.95978845E+04                                 9.685406                            6.893891       0.017399       2.003344                    0.998203      28.603941      83.037701       0.607721       0.432607      -1.049501       0.026655      -0.006094      -0.022978       0.035716      -0.002186       0.019294       0.011962      -0.000610      -0.019509      -0.025701       0.005332       0.020369             12.901841      16.139422      -3.577708      -7.902298       9.203838       0.431856      13.362263          -0.000000
          142              C      15.661485      13.749139       9.336589      -0.125975      36.435531 0.40298356E+03  0.92868601E+04                                 9.520541                            6.653359       0.199537       2.025359                    0.999416      29.119542      82.613674       0.645206       0.411932      -1.068150      -0.039500      -0.010897       0.036306       0.054746      -0.005983       0.021851      -0.033198      -0.068583       0.024293      -0.047736      -0.009769       0.057505             13.005836      17.272399      -4.802327      -8.380332       8.996503       1.399791      12.748606          -0.000000
          143              C      16.475668      12.685561       9.427434      -0.072610      40.128666 0.43051429E+03  0.10000450E+05                                10.076088                            6.790718       0.065859       2.012626                    0.999470      27.652681      76.588464       0.656446       0.401675      -1.084163      -0.046841      -0.005943       0.040994       0.062529      -0.003245      -0.004502       0.007509       0.008875       0.013264      -0.010509      -0.000967       0.011476             14.873655      19.675090      -4.680396     -10.724829       9.438301       1.192979      15.507574          -0.000000
          144              C      16.279138      11.769102      10.416968      -0.090521      32.957976 0.40004874E+03  0.92054342E+04                                 8.956022                            6.678257       0.037383       1.987321                    0.999639      28.606396      81.184639       0.636693       0.418066      -1.063859      -0.022669       0.016421       0.002000       0.028063      -0.016264       0.018719      -0.005308      -0.031467      -0.041869      -0.031194      -0.001924       0.033118             11.208121      13.371607      -2.921262      -6.634891       8.402980      -0.057528      11.849778          -0.000000
          145              C      15.223189      11.982199      11.325425      -0.135884      35.396875 0.42533802E+03  0.99432224E+04                                 9.420731                            6.896298       0.152623       2.026087                    0.999561      29.126223      83.444826       0.624862       0.419304      -1.062568       0.020282      -0.001778      -0.017421       0.026795       0.010270       0.003056      -0.021507      -0.028328       0.025380      -0.025499      -0.005798       0.031297             12.132917      15.081624      -4.646584      -6.771530       9.574055       1.048317      11.743072          -0.000001
          146              C      17.626170      12.412590       8.464275       0.568364      26.434790 0.27301519E+03  0.57256856E+04                                 8.186894                            5.808751       0.042564       2.069215                    0.999619      22.067922      60.327686       0.630167       0.463458      -1.033955       0.052055       0.018409      -0.085574       0.101841       0.069291       0.066246      -0.000874      -0.016444       0.097523      -0.105864       0.012371       0.093494             11.450476      14.537250      -3.139326      -7.696127       7.841263       0.688115      11.972914           0.000000
          147              C      14.079246      14.364707      18.111172       0.111469      37.324834 0.40778706E+03  0.94357066E+04                                 9.973327                            6.862371      -0.404148       1.886282                    0.998738      26.553959      75.756701       0.611250       0.433058      -1.053729      -0.014174      -0.000126      -0.016799       0.021980       0.009503       0.004613       0.006880       0.059714       0.072341      -0.043939       0.015765       0.028174             14.074340      16.149666       0.550821      10.031983      10.188532       1.629591      15.884822          -0.000000
          148              C      14.270950      15.638133      18.612288      -0.167288      36.269839 0.47312449E+03  0.11400755E+05                                 9.665066                            7.329226       0.012397       1.970377                    0.998931      30.519171      89.848956       0.597002       0.425767      -1.054608       0.024990      -0.000144       0.013293       0.028306      -0.011472      -0.001903      -0.015367       0.009064      -0.029705      -0.023164       0.003645       0.019519             12.157574      12.520129       2.439901       7.505396      10.919659       2.762716      13.032933          -0.000000
          149              C      15.180034      15.815582      19.704064      -0.102017      36.590051 0.46953275E+03  0.11310481E+05                                 9.798289                            7.359977      -0.121645       1.927820                    0.999477      30.267297      89.552544       0.587723       0.432632      -1.048745      -0.001029      -0.019458      -0.023398       0.030449       0.012237      -0.014227       0.010234      -0.006377      -0.015229      -0.025291       0.010063       0.015228             12.320893      12.462463       0.396285       7.783869      10.928949       1.344009      13.571268          -0.000000
          150              C      15.890648      14.719613      20.190202      -0.029046      38.500847 0.41965892E+03  0.97115252E+04                                 9.908000                            6.779710      -0.000404       2.008536                    0.999392      26.971816      75.199125       0.644404       0.410731      -1.075331      -0.018380      -0.005281      -0.039446       0.043838      -0.007457      -0.009135      -0.006071       0.009174      -0.018167      -0.016117       0.002615       0.013502             13.674690      14.947336       0.898235      10.148940      10.426400       1.877235      15.650335          -0.000000
          151              C      15.654925      13.498705      19.638290      -0.093703      34.324638 0.40215539E+03  0.92854713E+04                                 9.225743                            6.709598       0.019287       1.978219                    0.999665      28.909801      82.748965       0.631925       0.419788      -1.060545      -0.016068       0.017479      -0.023381       0.033323      -0.016411       0.001142      -0.014617      -0.011909      -0.039758      -0.021796      -0.006283       0.028079             11.595018      11.779831       0.725449       7.615529       9.932303       1.468222      13.072921          -0.000001
          152              C      14.755475      13.328043      18.590472      -0.160495      34.442341 0.40807458E+03  0.94719546E+04                                 9.255810                            6.761820       0.136777       2.017190                    0.999611      29.443464      84.947310       0.628040       0.420164      -1.058591       0.025820       0.008078       0.021670       0.034662       0.005785      -0.005741       0.013231      -0.034263      -0.029595      -0.020988      -0.006168       0.027155             11.716990      12.305370      -0.842459       7.828986       9.438643       0.041077      13.406956          -0.000001
          153              C      16.868509      14.950288      21.274489       0.620266      24.383579 0.24289730E+03  0.50022445E+04                                 7.860612                            5.564994      -0.176973       1.998855                    0.999506      22.212942      62.383089       0.622051       0.478121      -1.014676       0.048391       0.000339       0.030768       0.057345       0.027915      -0.086832      -0.040323       0.009126       0.039155      -0.082385      -0.029541       0.111925             10.319822      11.410329      -0.600968       6.515665       8.384185       1.185968      11.164952          -0.000000
          154              C       7.078820      14.323007      17.730206       0.102534      39.736808 0.42627221E+03  0.99622547E+04                                10.364940                            7.002121      -0.396683       1.886090                    0.998629      26.783806      76.515371       0.607620       0.431324      -1.055963       0.015968      -0.001852      -0.016774       0.023233       0.006805      -0.005358       0.007987       0.060365       0.063113      -0.042608       0.016815       0.025793             14.903865      18.635125      -2.936388     -10.523886      10.443783       1.008663      15.632688           0.000000
          155              C       6.463086      15.490591      18.000789      -0.159564      36.339088 0.43182074E+03  0.10199220E+05                                 9.677118                            7.000275       0.008622       1.976636                    0.998672      30.033305      88.347017       0.609375       0.425557      -1.051771      -0.026488      -0.007268       0.024693       0.036935       0.016741       0.008043      -0.018441       0.012478       0.010588      -0.031012       0.012047       0.018965             12.578469      14.632652      -3.704002      -7.899376      10.758435       1.274019      12.344322           0.000001
          156              C      22.382631      15.589226      18.922922      -0.090077      35.967988 0.42923238E+03  0.10144379E+05                                 9.722242                            7.064445      -0.218638       1.906888                    0.999184      29.724319      88.074059       0.594399       0.436008      -1.043193       0.011809      -0.025646      -0.020104       0.034660      -0.009258       0.023251       0.009108       0.005684      -0.006298      -0.028770       0.004392       0.024378             12.345575      13.360157      -1.452972      -7.756605      10.895684      -0.713276      12.780884           0.000001
          157              C      21.991381      14.509338      19.635034      -0.012909      38.051634 0.40329562E+03  0.92539406E+04                                 9.840845                            6.662090      -0.040025       1.999463                    0.999357      26.722308      74.540453       0.646806       0.412695      -1.072491       0.016873      -0.002723      -0.033619       0.037714      -0.003756       0.014926      -0.001752       0.014876      -0.000954      -0.011996      -0.007692       0.019688             13.484064      15.491880      -1.152535      -9.876910      10.166074      -0.669576      14.794237           0.000001
          158              C       5.671002      13.321675      19.405804      -0.115775      35.187495 0.41895974E+03  0.97921776E+04                                 9.410400                            6.869394      -0.013216       1.961724                    0.999661      29.629300      85.875924       0.620445       0.422373      -1.056843       0.015246       0.016755      -0.024709       0.033522       0.011532       0.004426      -0.020715      -0.023062      -0.029430      -0.026082      -0.003591       0.029673             11.734399      13.152749      -1.927525      -7.464879      10.114441       0.096488      11.936007           0.000003
          159              C       6.686881      13.171037      18.448505      -0.167829      35.839087 0.45220001E+03  0.10738363E+05                                 9.471327                            7.095419       0.150221       2.012137                    0.999387      30.078434      86.959736       0.617791       0.417500      -1.063308      -0.017957       0.003786       0.016570       0.024725      -0.016838      -0.006880      -0.000207      -0.041178      -0.060394      -0.025170      -0.011573       0.036743             11.743914      13.041227      -0.464360      -7.457812       9.790065      -1.069398      12.400451           0.000002
          160              C      20.920954      14.566657      20.661688       0.584892      26.066545 0.26222676E+03  0.54880606E+04                                 8.181177                            5.748519      -0.115935       2.014004                    0.999482      22.574321      63.282473       0.619296       0.472570      -1.020726      -0.039473      -0.017578       0.042545       0.060639       0.049492       0.066606       0.049543      -0.019202      -0.004319      -0.071951      -0.038532       0.110484             10.932003      12.511399      -0.840718      -7.296336       7.285629      -1.468137      12.998980           0.000001
          161              C      16.024827       3.382682      29.526465       0.192257      40.877501 0.38769705E+03  0.88907647E+04                                10.606526                            6.727577      -0.103695       1.973965                    0.999677      26.531022      76.259701       0.610103       0.437780      -1.047034       0.019924       0.022962       0.049086       0.057738       0.001717      -0.000723      -0.000063      -0.010949       0.011329      -0.007669       0.003662       0.004007             15.079160       6.844011       1.353140       3.110686      11.903577      -5.198962      26.489890           0.000000
          162              C      15.953875       3.948421      28.257882      -0.083785      53.585641 0.47380855E+03  0.11317520E+05                                12.241066                            7.251737      -0.029480       1.988426                    0.999090      28.240482      80.343464       0.616092       0.416210      -1.070342      -0.005161      -0.022186      -0.019507       0.029989      -0.010094       0.011649       0.048484       0.052226      -0.025845      -0.066545       0.031115       0.035430             18.103336       9.667872       5.434269       4.303684      20.252320      -1.603043      24.389818          -0.000000
          163              C      16.342656       5.217493      27.895802       0.197226      39.555423 0.38050128E+03  0.86784042E+04                                10.353171                            6.656178      -0.043651       1.995592                    0.999552      26.230630      75.005742       0.615032       0.436641      -1.048509       0.032172       0.044864       0.028521       0.062139      -0.000010       0.000708      -0.003182       0.000765       0.015564      -0.004096      -0.002238       0.006334             14.395449       8.099186       6.733307       0.753607      23.141961      -2.058590      11.945198          -0.000000
          164              C      16.262078       5.800315      26.581308      -0.187975      36.629751 0.45360297E+03  0.10824717E+05                                 9.658620                            7.127539       0.082648       1.985109                    0.999645      30.723121      90.253525       0.611126       0.419986      -1.057348       0.014052       0.005335       0.004058       0.015569      -0.010284       0.004887       0.004570       0.033866       0.049528      -0.028793       0.009934       0.018859             12.036111       7.229232       4.261291       2.398845      15.038113       1.854478      13.840989          -0.000002
          165              C      16.720439       7.039650      26.641546      -0.179584      35.432997 0.44442505E+03  0.10553215E+05                                 9.449814                            7.063929       0.076918       1.985613                    0.999639      30.544310      89.549685       0.612625       0.421042      -1.056526       0.009616      -0.012598      -0.001387       0.015910      -0.015733      -0.000374      -0.012071       0.025216       0.055346      -0.031839       0.009039       0.022800             11.570461       6.692626       3.822823       1.567178      15.923321       0.248605      12.095437          -0.000002
          166              C      17.131205       7.300390      28.008138       0.201618      41.355633 0.38287107E+03  0.87508329E+04                                10.701332                            6.693132      -0.096149       1.979736                    0.999638      26.294272      75.402211       0.610762       0.438771      -1.046659      -0.005098      -0.056203       0.023878       0.061277       0.002500      -0.002318       0.003668       0.008306       0.023301      -0.009726       0.000786       0.008940             15.672744       8.810619       7.710478       2.804414      25.744810       3.802533      12.462801          -0.000001
          167              C      17.621525       8.502575      28.470507      -0.095181      54.137054 0.47984720E+03  0.11502909E+05                                12.310238                            7.292122      -0.049038       1.978399                    0.999043      28.537410      81.444814       0.614844       0.415562      -1.070312       0.015302       0.019176      -0.015530       0.029035      -0.021672      -0.024952      -0.038785       0.007849      -0.027960      -0.059455       0.024635       0.034820             18.283744       8.910566       5.390969       3.281719      24.040094      -0.679992      21.900573          -0.000001
          168              C      17.947375       8.791795      29.840355       0.181863      40.891587 0.41206639E+03  0.95677971E+04                                10.554922                            6.902468      -0.070371       1.979171                    0.999670      26.814164      76.845358       0.608399       0.433584      -1.052512       0.003445      -0.035024       0.044422       0.056674       0.010372      -0.001725       0.004674      -0.010338       0.031267      -0.017363       0.004875       0.012487             14.480648       7.277659       2.246481       4.575374      11.002648       1.267011      25.161636          -0.000001
          169              C      18.499209      10.027770      30.365892      -0.189777      35.401470 0.45742423E+03  0.10906559E+05                                 9.344476                            7.128446       0.102014       1.993303                    0.999774      30.565633      88.890556       0.616646       0.416583      -1.062635       0.020003      -0.005124       0.012900       0.024348       0.018979      -0.009865      -0.005610      -0.012601      -0.081376      -0.029762      -0.005521       0.035282             10.984064       6.214292       1.895424       1.787290      11.458383      -1.285310      15.279515          -0.000001
          170              C      18.704712       9.876614      31.688852      -0.179706      34.586195 0.44212003E+03  0.10450308E+05                                 9.197854                            7.001970       0.149128       2.009251                    0.999754      30.152927      87.253816       0.623140       0.415845      -1.063314       0.007626       0.002933      -0.014563       0.016698       0.020008      -0.005197       0.012387       0.000575      -0.063267      -0.029333      -0.001738       0.031071             10.871420       6.155295       2.356631       2.028325      10.971906       0.867309      15.487059          -0.000001
          171              C      18.316804       8.541335      32.009580       0.183028      39.247156 0.39367405E+03  0.90429007E+04                                10.244877                            6.733830      -0.085335       1.975728                    0.999608      26.585143      75.942090       0.617328       0.431935      -1.052826      -0.017535      -0.015450      -0.057681       0.062236       0.006740       0.003448      -0.000870      -0.008250       0.013768      -0.010958       0.004565       0.006393             13.673879       6.125507       1.925830       1.998843      11.753823      -3.163717      23.142307          -0.000001
          172              C      17.135930       7.060293       0.718625      -0.073929      53.232729 0.47487776E+03  0.11325624E+05                                12.135316                            7.222954      -0.006199       1.992931                    0.999103      28.106896      79.355227       0.623371       0.411983      -1.075335       0.013741       0.013800       0.023616       0.030610      -0.013830       0.010191       0.041832       0.065822      -0.039826      -0.064919       0.022482       0.042436             17.865470       8.879155       6.392828       2.954098      23.710709       0.675555      21.006545          -0.000000
          173              C      16.773098       5.766544       1.035771       0.195211      40.918068 0.37127595E+03  0.84063993E+04                                10.529036                            6.540004      -0.089873       1.980086                    0.999472      26.094882      74.063439       0.626185       0.432007      -1.052535      -0.023646      -0.042654      -0.029821       0.057164       0.002502       0.005537      -0.001432       0.012370       0.009859      -0.008905      -0.000631       0.009536             15.305920       7.910581       7.499980       0.475034      27.151693      -1.331286      10.855487          -0.000000
          174              C      16.816539       5.174264       2.336915      -0.186236      36.860893 0.44134224E+03  0.10441084E+05                                 9.608629                            6.986612       0.091402       1.984039                    0.999773      30.546822      88.813958       0.624233       0.414753      -1.062612      -0.007447      -0.012874      -0.004879       0.015653      -0.007463       0.010165       0.007728       0.022596       0.095001      -0.031127      -0.003719       0.034846             11.791323       6.718640       4.709324       1.514316      17.181149       0.883134      11.474180           0.000000
          175              C      16.364851       3.918153       2.304679      -0.190471      36.484452 0.44346877E+03  0.10488511E+05                                 9.515973                            6.990516       0.123340       1.995529                    0.999766      30.400005      87.949787       0.626713       0.413225      -1.065164       0.001180       0.007579       0.006245       0.009891      -0.005995       0.007609      -0.011756       0.005644       0.085533      -0.021763      -0.011354       0.033118             11.618127       6.246991       4.144060       0.514245      17.303528      -1.633294      11.303864           0.000002
          176              C      16.043302       3.694013       0.917574       0.194961      41.029351 0.38193786E+03  0.87019827E+04                                10.540544                            6.620052      -0.057119       1.986701                    0.999502      26.271902      74.595874       0.624769       0.430290      -1.054461       0.011848       0.059645      -0.024148       0.065430      -0.000659       0.003501       0.003763      -0.001319       0.000759      -0.005451       0.000479       0.004972             15.199404       8.234271       7.721458       1.878991      25.830001       2.423167      11.533939           0.000000
          177              C      15.467538       2.498456       0.458461      -0.072131      53.564804 0.47605382E+03  0.11368167E+05                                12.199961                            7.241130       0.002041       1.995740                    0.999216      28.157670      79.720340       0.620989       0.413036      -1.073942      -0.009682      -0.024036       0.028849       0.038778      -0.029346      -0.029421      -0.033365       0.033325      -0.067652      -0.066484       0.019679       0.046805             18.041081       8.498007       5.642201       2.085130      23.353726      -1.912596      22.271509           0.000001
          178              C      16.360843       3.127776      31.702202       0.186521      39.435176 0.38848739E+03  0.89065713E+04                                10.319448                            6.711537      -0.063423       1.985105                    0.999671      26.552724      76.120630       0.614432       0.434809      -1.049625      -0.001890       0.032582      -0.054424       0.063460      -0.006224       0.003701       0.000294      -0.010659       0.006844      -0.010306       0.002882       0.007424             14.162278       6.728240       2.017305       3.683435      10.856548       0.032374      24.902045           0.000000
          179              C      15.751064       1.927348      31.257417      -0.181617      35.151602 0.44974772E+03  0.10681638E+05                                 9.324982                            7.075755       0.153812       2.010536                    0.999671      30.314162      88.078189       0.617774       0.417453      -1.061744       0.001285      -0.006345      -0.017114       0.018297       0.004074      -0.004349      -0.001378      -0.030275      -0.072492      -0.025031      -0.002800       0.027831             11.129802       6.282819       1.920482       1.474356      11.482048      -2.604203      15.624539           0.000002
          180              C      15.516180       2.112695      29.919153      -0.192858      36.223507 0.45725314E+03  0.10906367E+05                                 9.494239                            7.116835       0.160479       2.004975                    0.999773      30.726091      89.504598       0.618208       0.415383      -1.062923       0.003340      -0.003695       0.020255       0.020858       0.009203       0.006019       0.012490      -0.032325      -0.069415      -0.026744      -0.006710       0.033453             11.381333       6.971060       2.402815       2.870937      10.702607      -0.853457      16.470333           0.000001
          181              C      15.353643       3.072127      27.174247       0.122582      36.626321 0.41495201E+03  0.96383103E+04                                 9.890086                            6.946356      -0.399202       1.890128                    0.998661      26.442195      75.452225       0.604722       0.436061      -1.052465       0.005440       0.013460       0.018799       0.023753       0.026475       0.010624      -0.011194      -0.023077       0.057244      -0.042120       0.017218       0.024901             14.042583      12.053859       2.937540       6.494992      12.398559       7.923783      17.675330           0.000000
          182              C      16.032217       2.123030      26.547770      -0.144494      32.590956 0.40830797E+03  0.94656917E+04                                 8.928020                            6.761243       0.230735       2.057964                    0.999416      28.867827      82.861893       0.629282       0.419852      -1.060246      -0.010802      -0.018318      -0.026389       0.033891       0.002959       0.007689      -0.009214       0.029586      -0.021329      -0.019967      -0.000527       0.020495             11.267472      10.122999       1.618955       4.102726      10.156370       6.057911      13.523047           0.000001
          183              C      15.395260       1.335417      25.568981      -0.094186      32.835563 0.40739874E+03  0.94265522E+04                                 8.974551                            6.753167       0.071308       1.995077                    0.999604      28.811060      82.254482       0.630589       0.419785      -1.061728       0.005308       0.027153       0.023822       0.036509      -0.020328      -0.021248       0.003834      -0.018100      -0.021432      -0.031030      -0.001142       0.032172             11.431378      11.229133       2.326048       5.365414       9.872965       5.631447      13.192035           0.000001
          184              C      14.117005       1.587597      25.197133      -0.046235      36.982093 0.42467171E+03  0.98527595E+04                                 9.665260                            6.821182       0.044733       2.020764                    0.999392      27.162921      75.728977       0.642546       0.410863      -1.075679       0.013778       0.038349       0.031877       0.051736       0.001657       0.003661       0.001575       0.013426      -0.006464      -0.006248      -0.003033       0.009280             13.367915      11.834668       2.823894       6.047761      12.310330       7.962143      15.958747           0.000000
          185              C      13.420931       2.562551      25.824261      -0.094909      32.842589 0.39808343E+03  0.91631454E+04                                 8.960404                            6.677186       0.092597       2.005286                    0.999723      28.671657      81.796378       0.633565       0.419995      -1.060988       0.027249      -0.002160       0.011194       0.029537      -0.011521       0.003257      -0.018945       0.030822      -0.064047      -0.033954       0.002247       0.031707             11.339390      10.535296       1.489537       4.379162      10.087547       6.047515      13.395326          -0.000001
          186              C      14.016256       3.342314      26.807608      -0.151230      34.816307 0.43241785E+03  0.10142008E+05                                 9.290635                            6.929692       0.180685       2.029824                    0.999495      29.366375      84.040209       0.627091       0.416443      -1.065283      -0.006965      -0.011111      -0.018034       0.022298      -0.020634      -0.011854       0.011130      -0.004380      -0.026336      -0.017204      -0.014436       0.031640             11.977104      12.427501       2.242782       5.848328       9.789623       5.721742      13.714189          -0.000001
          187              C      13.509308       0.677406      24.139546       0.593228      24.292890 0.26054019E+03  0.54380634E+04                                 7.872472                            5.761808      -0.031981       2.054469                    0.999319      22.070027      61.566485       0.614133       0.477831      -1.019011      -0.029737      -0.031737      -0.048372       0.065048       0.009434      -0.054716      -0.079182       0.032919       0.071215      -0.092834      -0.013438       0.106272             10.347292       9.516484       1.554164       4.325639      10.145269       5.178900      11.380124          -0.000000
          188              C      17.799991       9.585298      27.518418       0.135900      36.618358 0.39246012E+03  0.90042860E+04                                 9.869380                            6.762016      -0.367635       1.904016                    0.998917      26.122231      74.473363       0.611032       0.436906      -1.050259      -0.001716      -0.021101       0.016182       0.026646       0.017476       0.019414       0.005399      -0.017499       0.028576      -0.029753       0.001014       0.028738             13.836765       7.473364      -0.349443      -2.090794      19.714143      -8.319768      14.322789          -0.000000
          189              C      18.713146       9.529349      26.524326      -0.115044      35.993596 0.41196591E+03  0.95977323E+04                                 9.685385                            6.893846       0.017385       2.003342                    0.998202      28.603759      83.037021       0.607723       0.432607      -1.049501       0.003234       0.027152      -0.022973       0.035713      -0.001880       0.017761       0.014145      -0.002301      -0.019506      -0.025703       0.005328       0.020375             12.901879       7.721620      -0.568334      -2.253532      17.621722      -7.586561      13.362294          -0.000000
          190              C      18.852087      10.565136      25.617172      -0.125971      36.435867 0.40298552E+03  0.92869292E+04                                 9.520651                            6.653404       0.199519       2.025354                    0.999416      29.119643      82.614436       0.645199       0.411936      -1.068146      -0.023558      -0.033524       0.036307       0.054745      -0.026366      -0.023895       0.031754       0.045469       0.024289      -0.047745      -0.009756       0.057500             13.006068       6.889884      -1.090559      -1.503029      19.379487      -8.362667      12.748834          -0.000000
          191              C      18.124664      11.689834      25.708017      -0.072609      40.129327 0.43052093E+03  0.10000646E+05                                10.076204                            6.790774       0.065747       2.012587                    0.999470      27.652933      76.589409       0.656443       0.401676      -1.084162      -0.021389      -0.042124       0.040975       0.062536       0.000283       0.005565      -0.006773      -0.010962       0.013335      -0.010509      -0.000987       0.011496             14.873883       7.631208      -0.374677      -2.487023      21.482625     -10.500692      15.507815          -0.000000
          192              C      17.195534      11.813284      26.697551      -0.090523      32.957183 0.40003964E+03  0.92051370E+04                                 8.955751                            6.678097       0.037391       1.987324                    0.999639      28.606113      81.182428       0.636715       0.418055      -1.063870       0.007833      -0.026870       0.002002       0.028060      -0.022552       0.001312       0.019422       0.003709      -0.041839      -0.031202      -0.001912       0.033114             11.207722       7.113856      -0.684095      -2.287701      14.659915      -6.227982      11.849394          -0.000000
          193              C      17.040728      10.747229      27.606008      -0.135889      35.396440 0.42533282E+03  0.99430518E+04                                 9.420565                            6.896188       0.152645       2.026091                    0.999561      29.126186      83.444002       0.624877       0.419296      -1.062575       0.005156       0.019698      -0.017419       0.026796      -0.001031      -0.019220       0.010123       0.034926       0.025353      -0.025500      -0.005792       0.031291             12.132648       7.252305      -1.847554      -1.292501      17.402836      -6.728960      11.742802          -0.000001
          194              C      18.254919      12.865080      24.744858       0.568349      26.435739 0.27302618E+03  0.57259747E+04                                 8.187077                            5.808861       0.042459       2.069172                    0.999619      22.068391      60.329316       0.630162       0.463456      -1.033956       0.034852       0.042819      -0.085577       0.101841       0.048373       0.021466       0.062675       0.100561       0.097490      -0.105859       0.012377       0.093482             11.450774       6.609962      -0.305296      -1.942857      15.769136      -7.478834      11.973225           0.000000
          195              C      17.632609       7.975802       1.830589       0.111472      37.324770 0.40778490E+03  0.94356341E+04                                 9.973311                            6.862338      -0.404100       1.886298                    0.998738      26.553804      75.755907       0.611254       0.433056      -1.053732      -0.004890      -0.013305      -0.016802       0.021982       0.026277       0.008029       0.002027      -0.034126       0.072347      -0.043937       0.015764       0.028173             14.074367      11.213218       2.315586       4.911590      15.124924       8.898032      15.884958          -0.000000
          196              C      18.896246       7.727642       2.331705      -0.167285      36.269151 0.47311296E+03  0.11400365E+05                                 9.664888                            7.329108       0.012487       1.970407                    0.998932      30.518649      89.845868       0.597013       0.425764      -1.054614       0.008279       0.023578       0.013291       0.028304      -0.005998      -0.015116       0.003380      -0.021560      -0.029689      -0.023169       0.003650       0.019519             12.157353      12.647606       2.394287       5.128030      10.791679       6.137195      13.032774          -0.000000
          197              C      19.369365       8.523933       3.423481      -0.102012      36.589846 0.46953045E+03  0.11310410E+05                                 9.798256                            7.359966      -0.121594       1.927837                    0.999477      30.267169      89.552060       0.587723       0.432632      -1.048745      -0.018669       0.005580      -0.023398       0.030449       0.007444       0.004847      -0.016841       0.020445      -0.015240      -0.025291       0.010060       0.015230             12.320834      11.353992       0.792598       3.885916      12.037315       6.877017      13.571195          -0.000000
          198              C      18.576576       9.562011       3.909619      -0.029047      38.500457 0.41965520E+03  0.97114110E+04                                 9.907917                            6.779671      -0.000292       2.008574                    0.999392      26.971670      75.198440       0.644407       0.410729      -1.075332      -0.011156      -0.015526      -0.039449       0.043838      -0.002854      -0.008792      -0.006561      -0.016550      -0.018176      -0.016117       0.002612       0.013505             13.674553      11.508138       2.127731       5.184139      13.865351       8.924514      15.650169          -0.000000
          199              C      17.347573       9.751042       3.357707      -0.093700      34.324292 0.40215057E+03  0.92853184E+04                                 9.225639                            6.709524       0.019353       1.978239                    0.999665      28.909640      82.747916       0.631934       0.419784      -1.060549       0.011050      -0.021014      -0.023384       0.033324      -0.016466      -0.013382       0.005991      -0.011594      -0.039761      -0.021798      -0.006278       0.028076             11.594895      10.601526       1.146727       3.946218      11.110374       6.676696      13.072784          -0.000001
          200              C      16.884088       8.961538       2.309889      -0.160497      34.442079 0.40807002E+03  0.94718275E+04                                 9.255745                            6.761758       0.136796       2.017196                    0.999612      29.443476      84.947409       0.628046       0.420161      -1.058593       0.016298       0.021596       0.021670       0.034665      -0.006388       0.010525      -0.009858       0.033828      -0.029592      -0.020985      -0.006168       0.027152             11.716901       9.229482       0.257217       2.674262      12.514423       7.358107      13.406799          -0.000001
          201              C      19.122968      10.405148       4.993906       0.620275      24.383273 0.24289432E+03  0.50021671E+04                                 7.860553                            5.564966      -0.176920       1.998875                    0.999506      22.212764      62.382468       0.622051       0.478122      -1.014675       0.016610       0.045454       0.030766       0.057346       0.024484      -0.067205      -0.068194       0.028339       0.039162      -0.082388      -0.029545       0.111933             10.319727       8.346078       0.494477       3.310123      11.448261       5.736056      11.164842          -0.000000
          202              C      15.236776       1.397984       1.449623       0.102531      39.737107 0.42627264E+03  0.99622561E+04                                10.364981                            7.002100      -0.396683       1.886090                    0.998629      26.783767      76.514945       0.607625       0.431321      -1.055966       0.003626       0.015662      -0.016772       0.023232       0.024394       0.005721      -0.007737      -0.038056       0.063108      -0.042606       0.016814       0.025793             14.903996       9.510497       0.325695      -2.592984      19.568510     -10.249451      15.632980           0.000000
          203              C      16.128939       0.425140       1.720206      -0.159567      36.339002 0.43181841E+03  0.10199122E+05                                 9.677030                            7.000210       0.008610       1.976628                    0.998672      30.033252      88.345837       0.609386       0.425552      -1.051777      -0.015758      -0.022496       0.024694       0.036935       0.016907      -0.014655       0.013785       0.011585       0.010568      -0.031017       0.012051       0.018967             12.578349       8.849104      -1.636406      -1.459508      16.541700      -7.867170      12.344242           0.000001
          204              C      21.580844      15.382359       2.642339      -0.090081      35.967892 0.42923118E+03  0.10144329E+05                                 9.722178                            7.064405      -0.218592       1.906902                    0.999184      29.724254      88.073353       0.594406       0.436005      -1.043197      -0.020173       0.019751      -0.020102       0.034657      -0.005355       0.016403       0.018828      -0.016137      -0.006301      -0.028768       0.004389       0.024380             12.345476      10.253728      -0.342505      -3.282716      14.001921      -7.063704      12.780780           0.000001
          205              C      20.432275      15.377469       3.354451      -0.012909      38.051438 0.40329369E+03  0.92538744E+04                                 9.840767                            6.662046      -0.040051       1.999455                    0.999357      26.722259      74.539943       0.646813       0.412691      -1.072495       0.003122       0.016811      -0.033614       0.037713       0.001804       0.003380       0.014644      -0.016261      -0.000933      -0.012000      -0.007686       0.019686             13.483934      10.038842       0.796775      -3.955280      15.618882      -9.074938      14.794078           0.000001
          206              C      13.819969       0.409411       3.125221      -0.115772      35.187320 0.41895537E+03  0.97920460E+04                                 9.410326                            6.869310      -0.013222       1.961720                    0.999661      29.629314      85.875733       0.620456       0.422367      -1.056847       0.020914       0.008712      -0.024710       0.033524       0.001611      -0.018013       0.011146       0.032469      -0.029427      -0.026087      -0.003588       0.029675             11.734333       9.236706      -0.527583      -2.422047      14.030346      -7.061654      11.935949           0.000003
          207              C      14.020100       1.416709       2.167922      -0.167832      35.839108 0.45219728E+03  0.10738297E+05                                 9.471366                            7.095406       0.150254       2.012150                    0.999387      30.078485      86.960283       0.617790       0.417501      -1.063306      -0.002477      -0.018185       0.016562       0.024721      -0.026072      -0.002510      -0.006412       0.010491      -0.060402      -0.025171      -0.011570       0.036741             11.744002       9.864128       0.671404      -3.517508      12.967332      -6.662663      12.400544           0.000002
          208              C      20.125909      14.350220       4.381105       0.584889      26.066681 0.26222898E+03  0.54881176E+04                                 8.181185                            5.748534      -0.115997       2.013981                    0.999482      22.574452      63.282863       0.619296       0.472569      -1.020727      -0.029839      -0.031251       0.042546       0.060640       0.032190       0.069069       0.046045       0.077605      -0.004331      -0.071954      -0.038528       0.110482             10.931995       7.344797       1.006257      -3.838570      12.452224      -6.376267      12.998965           0.000001
          209              C       7.881665      13.459070       3.034701       0.192257      40.877498 0.38769703E+03  0.88907641E+04                                10.606525                            6.727577      -0.103695       1.973965                    0.999677      26.531021      76.259696       0.610103       0.437780      -1.047034      -0.019924      -0.022962      -0.049086       0.057738       0.001718      -0.000723      -0.000063      -0.010949       0.011329      -0.007669       0.003662       0.004007             15.079159       6.844011       1.353140       3.110686      11.903576      -5.198962      26.489888           0.000000
          210              C       7.952617      12.893331       4.303284      -0.083785      53.585641 0.47380855E+03  0.11317520E+05                                12.241065                            7.251737      -0.029480       1.988426                    0.999090      28.240482      80.343462       0.616092       0.416210      -1.070342       0.005161       0.022186       0.019507       0.029989      -0.010094       0.011649       0.048484       0.052226      -0.025845      -0.066545       0.031115       0.035430             18.103336       9.667871       5.434268       4.303684      20.252319      -1.603043      24.389817          -0.000000
          211              C       7.563836      11.624259       4.665364       0.197226      39.555422 0.38050128E+03  0.86784042E+04                                10.353170                            6.656177      -0.043651       1.995592                    0.999552      26.230630      75.005739       0.615032       0.436641      -1.048509      -0.032172      -0.044864      -0.028521       0.062139      -0.000010       0.000708      -0.003182       0.000765       0.015564      -0.004096      -0.002238       0.006334             14.395447       8.099186       6.733307       0.753607      23.141959      -2.058590      11.945198          -0.000000
          212              C       7.644414      11.041437       5.979858      -0.187975      36.629750 0.45360294E+03  0.10824716E+05                                 9.658619                            7.127539       0.082648       1.985109                    0.999645      30.723120      90.253520       0.611126       0.419986      -1.057348      -0.014052      -0.005335      -0.004058       0.015569      -0.010284       0.004887       0.004570       0.033866       0.049528      -0.028793       0.009934       0.018859             12.036111       7.229232       4.261290       2.398845      15.038111       1.854477      13.840988          -0.000002
          213              C       7.186053       9.802102       5.919620      -0.179583      35.432994 0.44442500E+03  0.10553213E+05                                 9.449813                            7.063929       0.076918       1.985613                    0.999639      30.544308      89.549675       0.612625       0.421042      -1.056526      -0.009616       0.012598       0.001387       0.015909      -0.015733      -0.000374      -0.012071       0.025216       0.055346      -0.031839       0.009039       0.022800             11.570460       6.692625       3.822823       1.567178      15.923319       0.248605      12.095435          -0.000002
          214              C       6.775287       9.541362       4.553028       0.201618      41.355632 0.38287107E+03  0.87508329E+04                                10.701331                            6.693131      -0.096149       1.979736                    0.999638      26.294272      75.402207       0.610762       0.438770      -1.046659       0.005098       0.056203      -0.023878       0.061277       0.002500      -0.002318       0.003668       0.008306       0.023301      -0.009726       0.000786       0.008940             15.672742       8.810619       7.710477       2.804414      25.744808       3.802532      12.462800          -0.000001
          215              C       6.284967       8.339177       4.090659      -0.095181      54.137053 0.47984720E+03  0.11502909E+05                                12.310237                            7.292122      -0.049038       1.978399                    0.999043      28.537410      81.444812       0.614844       0.415562      -1.070312      -0.015302      -0.019176       0.015530       0.029035      -0.021672      -0.024952      -0.038785       0.007849      -0.027960      -0.059455       0.024635       0.034820             18.283743       8.910565       5.390969       3.281719      24.040093      -0.679992      21.900572          -0.000001
          216              C       5.959117       8.049957       2.720811       0.181863      40.891587 0.41206639E+03  0.95677970E+04                                10.554921                            6.902468      -0.070371       1.979171                    0.999670      26.814164      76.845356       0.608399       0.433584      -1.052512      -0.003445       0.035024      -0.044422       0.056674       0.010372      -0.001725       0.004674      -0.010338       0.031267      -0.017363       0.004875       0.012487             14.480647       7.277658       2.246481       4.575373      11.002648       1.267010      25.161634          -0.000001
          217              C       5.407283       6.813982       2.195274      -0.189777      35.401469 0.45742423E+03  0.10906558E+05                                 9.344476                            7.128445       0.102014       1.993303                    0.999774      30.565633      88.890556       0.616646       0.416583      -1.062635      -0.020003       0.005124      -0.012900       0.024348       0.018979      -0.009865      -0.005610      -0.012601      -0.081376      -0.029762      -0.005521       0.035283             10.984064       6.214292       1.895424       1.787290      11.458383      -1.285310      15.279515          -0.000001
          218              C       5.201780       6.965138       0.872314      -0.179706      34.586194 0.44212002E+03  0.10450308E+05                                 9.197855                            7.001970       0.149128       2.009251                    0.999754      30.152926      87.253815       0.623140       0.415845      -1.063314      -0.007626      -0.002933       0.014563       0.016698       0.020008      -0.005197       0.012387       0.000575      -0.063267      -0.029333      -0.001738       0.031071             10.871420       6.155295       2.356631       2.028325      10.971906       0.867309      15.487059          -0.000001
          219              C       5.589688       8.300417       0.551586       0.183028      39.247155 0.39367405E+03  0.90429006E+04                                10.244876                            6.733830      -0.085335       1.975728                    0.999608      26.585143      75.942088       0.617329       0.431935      -1.052827       0.017535       0.015450       0.057681       0.062236       0.006740       0.003448      -0.000870      -0.008250       0.013768      -0.010958       0.004565       0.006393             13.673878       6.125506       1.925830       1.998843      11.753823      -3.163717      23.142305          -0.000001
          220              C       6.770562       9.781459      31.842541      -0.073929      53.232729 0.47487776E+03  0.11325624E+05                                12.135316                            7.222954      -0.006199       1.992931                    0.999103      28.106896      79.355226       0.623371       0.411983      -1.075335      -0.013741      -0.013800      -0.023616       0.030610      -0.013830       0.010191       0.041832       0.065822      -0.039826      -0.064919       0.022482       0.042436             17.865469       8.879155       6.392828       2.954098      23.710709       0.675555      21.006544          -0.000000
          221              C       7.133394      11.075208      31.525395       0.195211      40.918068 0.37127595E+03  0.84063993E+04                                10.529036                            6.540004      -0.089873       1.980086                    0.999472      26.094882      74.063438       0.626185       0.432007      -1.052535       0.023646       0.042654       0.029821       0.057164       0.002502       0.005537      -0.001432       0.012370       0.009859      -0.008905      -0.000631       0.009536             15.305920       7.910581       7.499980       0.475034      27.151693      -1.331286      10.855487          -0.000000
          222              C       7.089953      11.667488      30.224251      -0.186236      36.860892 0.44134223E+03  0.10441083E+05                                 9.608629                            6.986612       0.091402       1.984039                    0.999773      30.546821      88.813953       0.624233       0.414753      -1.062612       0.007447       0.012874       0.004879       0.015653      -0.007463       0.010165       0.007728       0.022596       0.095000      -0.031127      -0.003719       0.034846             11.791323       6.718640       4.709324       1.514315      17.181149       0.883133      11.474179           0.000000
          223              C       7.541641      12.923599      30.256487      -0.190471      36.484449 0.44346875E+03  0.10488510E+05                                 9.515973                            6.990515       0.123340       1.995529                    0.999766      30.400004      87.949782       0.626713       0.413225      -1.065164      -0.001180      -0.007579      -0.006245       0.009891      -0.005995       0.007609      -0.011756       0.005644       0.085533      -0.021763      -0.011354       0.033118             11.618126       6.246990       4.144059       0.514245      17.303526      -1.633294      11.303863           0.000002
          224              C       7.863190      13.147739      31.643592       0.194961      41.029348 0.38193784E+03  0.87019821E+04                                10.540543                            6.620052      -0.057119       1.986701                    0.999502      26.271901      74.595872       0.624769       0.430290      -1.054461      -0.011848      -0.059645       0.024148       0.065430      -0.000659       0.003501       0.003763      -0.001319       0.000759      -0.005451       0.000479       0.004972             15.199403       8.234271       7.721458       1.878991      25.830000       2.423167      11.533939           0.000000
          225              C       8.438954      14.343296      32.102705      -0.072131      53.564804 0.47605382E+03  0.11368167E+05                                12.199961                            7.241130       0.002041       1.995740                    0.999216      28.157670      79.720340       0.620989       0.413036      -1.073942       0.009682       0.024036      -0.028849       0.038778      -0.029346      -0.029421      -0.033365       0.033325      -0.067652      -0.066484       0.019679       0.046805             18.041080       8.498007       5.642201       2.085130      23.353726      -1.912596      22.271508           0.000001
          226              C       7.545649      13.713976       0.858964       0.186521      39.435176 0.38848739E+03  0.89065714E+04                                10.319447                            6.711537      -0.063423       1.985105                    0.999671      26.552724      76.120628       0.614433       0.434809      -1.049625       0.001890      -0.032582       0.054424       0.063460      -0.006224       0.003701       0.000294      -0.010659       0.006844      -0.010306       0.002882       0.007424             14.162277       6.728240       2.017305       3.683435      10.856547       0.032374      24.902043           0.000000
          227              C       8.155428      14.914404       1.303749      -0.181617      35.151600 0.44974768E+03  0.10681637E+05                                 9.324981                            7.075755       0.153812       2.010536                    0.999671      30.314161      88.078185       0.617774       0.417453      -1.061744      -0.001285       0.006345       0.017114       0.018297       0.004074      -0.004349      -0.001378      -0.030275      -0.072492      -0.025031      -0.002800       0.027831             11.129801       6.282819       1.920482       1.474355      11.482047      -2.604203      15.624538           0.000002
          228              C       8.390312      14.729057       2.642013      -0.192858      36.223503 0.45725310E+03  0.10906365E+05                                 9.494237                            7.116835       0.160479       2.004975                    0.999773      30.726089      89.504587       0.618208       0.415383      -1.062923      -0.003340       0.003695      -0.020255       0.020858       0.009203       0.006019       0.012490      -0.032325      -0.069415      -0.026744      -0.006709       0.033453             11.381332       6.971059       2.402814       2.870937      10.702606      -0.853457      16.470331           0.000001
          229              C       8.552849      13.769625       5.386919       0.122582      36.626321 0.41495202E+03  0.96383104E+04                                 9.890086                            6.946356      -0.399202       1.890128                    0.998661      26.442195      75.452224       0.604722       0.436061      -1.052465      -0.005440      -0.013460      -0.018799       0.023753       0.026475       0.010624      -0.011194      -0.023077       0.057244      -0.042120       0.017218       0.024901             14.042582      12.053859       2.937540       6.494992      12.398558       7.923783      17.675330           0.000000
          230              C       7.874275      14.718722       6.013396      -0.144494      32.590957 0.40830797E+03  0.94656917E+04                                 8.928020                            6.761243       0.230735       2.057964                    0.999416      28.867827      82.861893       0.629282       0.419852      -1.060246       0.010802       0.018318       0.026389       0.033891       0.002959       0.007689      -0.009214       0.029586      -0.021329      -0.019968      -0.000527       0.020495             11.267472      10.122999       1.618955       4.102726      10.156371       6.057912      13.523047           0.000001
          231              C       8.511232      15.506335       6.992185      -0.094186      32.835563 0.40739874E+03  0.94265522E+04                                 8.974551                            6.753167       0.071308       1.995077                    0.999604      28.811060      82.254483       0.630589       0.419785      -1.061728      -0.005308      -0.027153      -0.023822       0.036509      -0.020328      -0.021248       0.003834      -0.018100      -0.021432      -0.031030      -0.001142       0.032172             11.431378      11.229133       2.326048       5.365414       9.872965       5.631447      13.192035           0.000001
          232              C       9.789487      15.254155       7.364033      -0.046235      36.982094 0.42467173E+03  0.98527602E+04                                 9.665260                            6.821182       0.044733       2.020764                    0.999392      27.162922      75.728979       0.642546       0.410863      -1.075679      -0.013778      -0.038349      -0.031877       0.051736       0.001657       0.003661       0.001575       0.013426      -0.006464      -0.006248      -0.003033       0.009280             13.367915      11.834668       2.823893       6.047761      12.310330       7.962142      15.958747           0.000000
          233              C      10.485561      14.279201       6.736905      -0.094909      32.842588 0.39808341E+03  0.91631448E+04                                 8.960403                            6.677186       0.092597       2.005286                    0.999723      28.671657      81.796375       0.633565       0.419995      -1.060988      -0.027249       0.002160      -0.011194       0.029537      -0.011521       0.003257      -0.018945       0.030822      -0.064047      -0.033954       0.002247       0.031707             11.339388      10.535295       1.489536       4.379162      10.087546       6.047514      13.395324          -0.000001
          234              C       9.890236      13.499438       5.753558      -0.151230      34.816305 0.43241782E+03  0.10142007E+05                                 9.290634                            6.929691       0.180685       2.029824                    0.999495      29.366374      84.040203       0.627091       0.416443      -1.065283       0.006965       0.011111       0.018034       0.022298      -0.020634      -0.011854       0.011130      -0.004380      -0.026336      -0.017204      -0.014436       0.031640             11.977104      12.427501       2.242782       5.848328       9.789622       5.721741      13.714188          -0.000001
          235              C       4.695280       0.214815       8.421620       0.593228      24.292890 0.26054019E+03  0.54380633E+04                                 7.872472                            5.761808      -0.031982       2.054469                    0.999319      22.070027      61.566486       0.614133       0.477831      -1.019011       0.029737       0.031737       0.048372       0.065048       0.009434      -0.054716      -0.079182       0.032919       0.071215      -0.092834      -0.013438       0.106272             10.347292       9.516484       1.554164       4.325639      10.145269       5.178900      11.380125           0.000000
          236              C       6.106501       7.256454       5.042748       0.135900      36.618358 0.39246012E+03  0.90042860E+04                                 9.869379                            6.762016      -0.367635       1.904016                    0.998917      26.122231      74.473363       0.611032       0.436906      -1.050259       0.001716       0.021101      -0.016182       0.026646       0.017476       0.019414       0.005399      -0.017499       0.028576      -0.029753       0.001014       0.028738             13.836765       7.473364      -0.349443      -2.090794      19.714143      -8.319768      14.322789          -0.000000
          237              C       5.193346       7.312403       6.036840      -0.115044      35.993596 0.41196591E+03  0.95977322E+04                                 9.685385                            6.893846       0.017385       2.003342                    0.998202      28.603759      83.037020       0.607723       0.432607      -1.049501      -0.003234      -0.027152       0.022973       0.035713      -0.001880       0.017761       0.014145      -0.002301      -0.019506      -0.025703       0.005328       0.020375             12.901878       7.721620      -0.568334      -2.253532      17.621721      -7.586561      13.362294          -0.000000
          238              C       5.054405       6.276616       6.943994      -0.125971      36.435866 0.40298551E+03  0.92869289E+04                                 9.520651                            6.653403       0.199519       2.025354                    0.999416      29.119643      82.614434       0.645199       0.411936      -1.068146       0.023558       0.033524      -0.036307       0.054745      -0.026366      -0.023895       0.031754       0.045469       0.024289      -0.047745      -0.009756       0.057500             13.006067       6.889883      -1.090559      -1.503029      19.379485      -8.362667      12.748833          -0.000000
          239              C       5.781828       5.151918       6.853149      -0.072609      40.129327 0.43052093E+03  0.10000646E+05                                10.076204                            6.790774       0.065747       2.012587                    0.999470      27.652933      76.589409       0.656443       0.401676      -1.084162       0.021389       0.042124      -0.040975       0.062536       0.000283       0.005565      -0.006773      -0.010962       0.013335      -0.010509      -0.000987       0.011496             14.873883       7.631208      -0.374677      -2.487023      21.482625     -10.500692      15.507815          -0.000000
          240              C       6.710958       5.028468       5.863615      -0.090523      32.957179 0.40003960E+03  0.92051357E+04                                 8.955750                            6.678096       0.037391       1.987324                    0.999639      28.606112      81.182419       0.636715       0.418055      -1.063870      -0.007833       0.026870      -0.002002       0.028060      -0.022552       0.001312       0.019422       0.003709      -0.041839      -0.031202      -0.001912       0.033114             11.207720       7.113855      -0.684095      -2.287701      14.659912      -6.227980      11.849392          -0.000000
          241              C       6.865764       6.094523       4.955158      -0.135889      35.396441 0.42533283E+03  0.99430521E+04                                 9.420565                            6.896189       0.152645       2.026091                    0.999561      29.126186      83.444001       0.624877       0.419296      -1.062575      -0.005156      -0.019698       0.017419       0.026796      -0.001031      -0.019220       0.010123       0.034926       0.025353      -0.025500      -0.005792       0.031291             12.132648       7.252305      -1.847554      -1.292501      17.402835      -6.728960      11.742802          -0.000001
          242              C       5.651573       3.976672       7.816308       0.568349      26.435738 0.27302617E+03  0.57259746E+04                                 8.187076                            5.808861       0.042459       2.069172                    0.999619      22.068391      60.329314       0.630162       0.463456      -1.033956      -0.034852      -0.042819       0.085577       0.101841       0.048373       0.021466       0.062675       0.100561       0.097490      -0.105859       0.012377       0.093482             11.450773       6.609961      -0.305296      -1.942857      15.769135      -7.478833      11.973224           0.000000
          243              C       6.273883       8.865950      30.730577       0.111472      37.324770 0.40778491E+03  0.94356342E+04                                 9.973311                            6.862337      -0.404100       1.886298                    0.998738      26.553804      75.755905       0.611254       0.433056      -1.053732       0.004890       0.013305       0.016802       0.021982       0.026277       0.008029       0.002027      -0.034126       0.072347      -0.043937       0.015764       0.028173             14.074366      11.213217       2.315586       4.911590      15.124923       8.898031      15.884958          -0.000000
          244              C       5.010246       9.114110      30.229461      -0.167285      36.269150 0.47311294E+03  0.11400364E+05                                 9.664888                            7.329108       0.012487       1.970407                    0.998932      30.518648      89.845867       0.597013       0.425764      -1.054614      -0.008279      -0.023578      -0.013291       0.028304      -0.005998      -0.015116       0.003380      -0.021560      -0.029689      -0.023169       0.003650       0.019519             12.157354      12.647606       2.394287       5.128030      10.791680       6.137195      13.032775          -0.000000
          245              C       4.537127       8.317819      29.137685      -0.102012      36.589847 0.46953046E+03  0.11310410E+05                                 9.798256                            7.359965      -0.121594       1.927837                    0.999477      30.267170      89.552060       0.587723       0.432632      -1.048745       0.018669      -0.005580       0.023398       0.030449       0.007444       0.004847      -0.016841       0.020445      -0.015240      -0.025291       0.010060       0.015230             12.320834      11.353992       0.792598       3.885916      12.037315       6.877017      13.571195          -0.000000
          246              C       5.329916       7.279741      28.651547      -0.029047      38.500457 0.41965520E+03  0.97114109E+04                                 9.907917                            6.779671      -0.000292       2.008574                    0.999392      26.971670      75.198439       0.644407       0.410729      -1.075332       0.011156       0.015526       0.039449       0.043838      -0.002854      -0.008792      -0.006561      -0.016550      -0.018176      -0.016117       0.002612       0.013505             13.674552      11.508138       2.127731       5.184138      13.865351       8.924514      15.650169          -0.000000
          247              C       6.558919       7.090710      29.203459      -0.093700      34.324289 0.40215053E+03  0.92853171E+04                                 9.225638                            6.709524       0.019353       1.978239                    0.999665      28.909639      82.747907       0.631934       0.419784      -1.060549      -0.011050       0.021014       0.023384       0.033324      -0.016465      -0.013382       0.005991      -0.011594      -0.039761      -0.021798      -0.006278       0.028076             11.594893      10.601524       1.146727       3.946217      11.110372       6.676695      13.072782          -0.000001
          248              C       7.022404       7.880214      30.251277      -0.160497      34.442079 0.40807003E+03  0.94718278E+04                                 9.255745                            6.761758       0.136796       2.017196                    0.999612      29.443476      84.947406       0.628046       0.420161      -1.058593      -0.016298      -0.021596      -0.021670       0.034665      -0.006388       0.010525      -0.009858       0.033828      -0.029592      -0.020985      -0.006168       0.027152             11.716901       9.229482       0.257217       2.674262      12.514423       7.358107      13.406798          -0.000001
          249              C       4.783524       6.436604      27.567260       0.620275      24.383273 0.24289431E+03  0.50021671E+04                                 7.860552                            5.564966      -0.176920       1.998875                    0.999506      22.212764      62.382468       0.622051       0.478122      -1.014675      -0.016610      -0.045454      -0.030766       0.057346       0.024484      -0.067205      -0.068194       0.028339       0.039162      -0.082388      -0.029545       0.111933             10.319727       8.346078       0.494477       3.310123      11.448261       5.736056      11.164842          -0.000000
          250              C       8.669716      15.443768      31.111543       0.102531      39.737106 0.42627265E+03  0.99622561E+04                                10.364980                            7.002100      -0.396683       1.886090                    0.998629      26.783767      76.514945       0.607625       0.431321      -1.055966      -0.003626      -0.015662       0.016772       0.023232       0.024394       0.005721      -0.007737      -0.038056       0.063108      -0.042606       0.016814       0.025793             14.903995       9.510496       0.325695      -2.592984      19.568511     -10.249452      15.632980           0.000000
          251              C       7.777553      16.416612      30.840960      -0.159567      36.339000 0.43181839E+03  0.10199121E+05                                 9.677030                            7.000210       0.008610       1.976628                    0.998672      30.033251      88.345834       0.609386       0.425552      -1.051777       0.015758       0.022496      -0.024694       0.036935       0.016907      -0.014655       0.013785       0.011585       0.010568      -0.031017       0.012051       0.018967             12.578349       8.849104      -1.636406      -1.459508      16.541700      -7.867170      12.344242           0.000001
          252              C       2.325648       1.459393      29.918827      -0.090081      35.967892 0.42923118E+03  0.10144329E+05                                 9.722178                            7.064405      -0.218592       1.906902                    0.999184      29.724254      88.073353       0.594406       0.436005      -1.043197       0.020173      -0.019751       0.020102       0.034657      -0.005355       0.016403       0.018828      -0.016137      -0.006301      -0.028768       0.004389       0.024380             12.345476      10.253728      -0.342505      -3.282716      14.001921      -7.063704      12.780780           0.000001
          253              C       3.474217       1.464283      29.206715      -0.012909      38.051441 0.40329372E+03  0.92538752E+04                                 9.840767                            6.662047      -0.040051       1.999455                    0.999357      26.722260      74.539947       0.646813       0.412691      -1.072495      -0.003122      -0.016811       0.033614       0.037713       0.001804       0.003380       0.014644      -0.016261      -0.000933      -0.012000      -0.007686       0.019686             13.483935      10.038842       0.796775      -3.955281      15.618883      -9.074939      14.794079           0.000001
          254              C      10.086523      16.432341      29.435945      -0.115772      35.187320 0.41895539E+03  0.97920465E+04                                 9.410326                            6.869310      -0.013222       1.961720                    0.999661      29.629314      85.875730       0.620456       0.422367      -1.056847      -0.020914      -0.008712       0.024710       0.033524       0.001611      -0.018013       0.011146       0.032469      -0.029427      -0.026087      -0.003588       0.029675             11.734333       9.236705      -0.527583      -2.422046      14.030346      -7.061654      11.935948           0.000003
          255              C       9.886392      15.425043      30.393244      -0.167832      35.839109 0.45219732E+03  0.10738298E+05                                 9.471366                            7.095406       0.150253       2.012150                    0.999387      30.078486      86.960282       0.617790       0.417501      -1.063306       0.002477       0.018185      -0.016562       0.024721      -0.026072      -0.002510      -0.006412       0.010491      -0.060402      -0.025171      -0.011570       0.036741             11.744001       9.864128       0.671404      -3.517508      12.967331      -6.662663      12.400543           0.000002
          256              C       3.780583       2.491532      28.180061       0.584889      26.066682 0.26222897E+03  0.54881176E+04                                 8.181185                            5.748534      -0.115997       2.013981                    0.999482      22.574452      63.282865       0.619296       0.472569      -1.020727       0.029839       0.031251      -0.042546       0.060640       0.032190       0.069069       0.046045       0.077605      -0.004331      -0.071954      -0.038528       0.110482             10.931996       7.344797       1.006257      -3.838570      12.452224      -6.376267      12.998966           0.000001
          257              C      15.960012       3.337021      19.315284       0.192259      40.877329 0.38769345E+03  0.88906586E+04                                10.606488                            6.727527      -0.103718       1.973960                    0.999677      26.530919      76.259222       0.610108       0.437778      -1.047036      -0.028329      -0.011033      -0.049086       0.057738      -0.002139      -0.000302      -0.000667       0.010644       0.011341      -0.007670       0.003665       0.004005             15.079073      12.188585      -0.557374      -3.848678       6.559435       4.679134      26.489198           0.000000
          258              C      15.451177       3.594278      20.583867      -0.083779      53.585494 0.47380561E+03  0.11317431E+05                                12.241049                            7.251714      -0.029449       1.988437                    0.999090      28.240380      80.343062       0.616093       0.416210      -1.070342       0.022636      -0.002616       0.019508       0.029996       0.008749       0.049577      -0.005355      -0.053185      -0.025847      -0.066546       0.031117       0.035429             18.103313      22.498339       0.847443      -0.061139       7.422110       4.592063      24.389490          -0.000000
          259              C      14.125297       3.655397      20.945947       0.197216      39.555995 0.38050500E+03  0.86785089E+04                                10.353270                            6.656199      -0.043675       1.995582                    0.999552      26.230791      75.006248       0.615032       0.436640      -1.048510      -0.053079      -0.015187      -0.028520       0.062141       0.000231      -0.002757       0.001738      -0.000598       0.015571      -0.004093      -0.002244       0.006337             14.395687      25.706605       0.438923      -1.684851       5.535194       1.402620      11.945262          -0.000000
          260              C      13.603615       3.927469      22.260441      -0.187975      36.630014 0.45360555E+03  0.10824800E+05                                 9.658688                            7.127572       0.082631       1.985103                    0.999644      30.723233      90.254110       0.611123       0.419987      -1.057346      -0.009753      -0.011433      -0.004060       0.015567       0.002786       0.005947       0.003065      -0.039228       0.049531      -0.028792       0.009931       0.018861             12.036222      16.854932       0.820223       2.553798       5.412655       1.634592      13.841080          -0.000002
          261              C      12.282314       3.913059      22.200203      -0.179581      35.433059 0.44442519E+03  0.10553219E+05                                 9.449836                            7.063937       0.076865       1.985598                    0.999639      30.544283      89.549621       0.612623       0.421043      -1.056526       0.008624      -0.013297       0.001386       0.015909      -0.004172      -0.011494       0.003711      -0.039450       0.055352      -0.031840       0.009039       0.022801             11.570508      17.300974       0.030436       0.761701       5.315119       1.392032      12.095432          -0.000002
          262              C      11.898515       3.614040      20.833611       0.201610      41.356039 0.38287295E+03  0.87508838E+04                                10.701402                            6.693137      -0.096136       1.979739                    0.999638      26.294348      75.402384       0.610763       0.438769      -1.046660       0.054642      -0.014122      -0.023874       0.061279       0.004569       0.002672      -0.003414      -0.003249       0.023303      -0.009727       0.000788       0.008939             15.672953      28.714578       0.595107       4.524795       5.841457       1.360692      12.462824          -0.000001
          263              C      10.601436       3.557031      20.371242      -0.095180      54.136967 0.47984629E+03  0.11502878E+05                                12.310215                            7.292109      -0.049057       1.978393                    0.999043      28.537358      81.444547       0.614846       0.415562      -1.070312      -0.023212      -0.007952       0.015532       0.029039      -0.014281      -0.044920      -0.010439      -0.033556      -0.027963      -0.059459       0.024638       0.034821             18.283714      25.743563      -0.626605       0.464847       7.207325       3.319059      21.900252          -0.000001
          264              C      10.219405       3.347559      19.001394       0.181870      40.891273 0.41206191E+03  0.95676659E+04                                10.554859                            6.902416      -0.070358       1.979176                    0.999670      26.814047      76.844880       0.608403       0.433582      -1.052513       0.031823      -0.015034      -0.044425       0.056678       0.004742       0.003819      -0.003201       0.021141       0.031263      -0.017360       0.004874       0.012486             14.480526      12.005298       0.556638       2.733581       6.275488       3.881706      25.160792          -0.000001
          265              C       8.869801       3.244001      18.475857      -0.189781      35.403449 0.45743354E+03  0.10907001E+05                                 9.345127                            7.128576       0.101871       1.993258                    0.999774      30.567056      88.899982       0.616623       0.416590      -1.062614      -0.001897      -0.020559      -0.012901       0.024345       0.010681      -0.008608      -0.007405       0.033712      -0.081312      -0.029743      -0.005491       0.035234             10.985061      12.067126      -0.196608      -0.609371       5.607130       2.115921      15.280927          -0.000001
          266              C       8.942956       2.999609      17.152897      -0.179708      34.588712 0.44214058E+03  0.10451056E+05                                 9.198660                            7.002269       0.149018       2.009214                    0.999754      30.154260      87.262624       0.623100       0.415861      -1.063289      -0.005321      -0.006187       0.014563       0.016693       0.015657       0.009919      -0.009073       0.024856      -0.063226      -0.029331      -0.001712       0.031043             10.872611      11.921352       0.295778       1.499781       5.207408       1.618287      15.489073          -0.000001
          267              C      10.330885       2.915379      16.832169       0.183039      39.247177 0.39367125E+03  0.90428267E+04                                10.244906                            6.733806      -0.085424       1.975701                    0.999609      26.585106      75.942119       0.617329       0.431935      -1.052826       0.020450       0.011312       0.057678       0.062233       0.002592       0.000339       0.003535       0.014915       0.013764      -0.010948       0.004564       0.006384             13.673909      12.337575      -0.294802      -2.306610       5.542377       2.947155      23.141775          -0.000000
          268              C      10.856520       2.636546      15.561958      -0.073926      53.233229 0.47487905E+03  0.11325672E+05                                12.135429                            7.222982      -0.006219       1.992925                    0.999103      28.106938      79.355643       0.623367       0.411985      -1.075332      -0.017619      -0.008294      -0.023614       0.030608       0.010163       0.042820      -0.004484      -0.068455      -0.039828      -0.064921       0.022479       0.042442             17.865689      26.083624       0.242521       1.630046       6.507082       2.554293      21.006362          -0.000000
          269              C      12.196901       2.542685      15.244812       0.195212      40.918809 0.37127735E+03  0.84064658E+04                                10.529295                            6.540081      -0.089888       1.980083                    0.999472      26.095001      74.064702       0.626170       0.432015      -1.052527       0.048124       0.007905       0.029819       0.057163       0.005859       0.000515       0.005692      -0.006392       0.009860      -0.008907      -0.000627       0.009534             15.306523      29.727492      -0.298978      -1.093863       5.336386       0.895484      10.855690          -0.000000
          270              C      12.739990       2.302399      13.943668      -0.186235      36.862439 0.44135931E+03  0.10441655E+05                                 9.609125                            6.986889       0.091408       1.984042                    0.999773      30.547366      88.818084       0.624198       0.414769      -1.062595       0.014627       0.002687       0.004878       0.015652       0.001396       0.010697       0.006969      -0.026913       0.095035      -0.031119      -0.003737       0.034856             11.792055      18.982529       0.325578       1.341482       4.918923       1.128698      11.474714           0.000000
          271              C      14.074843       2.304878      13.975904      -0.190475      36.486397 0.44349274E+03  0.10489286E+05                                 9.516537                            6.990850       0.123302       1.995517                    0.999766      30.400741      87.954618       0.626674       0.413242      -1.065146      -0.007534       0.001448      -0.006246       0.009893      -0.002850      -0.008508       0.011124      -0.011933       0.085585      -0.021756      -0.011377       0.033132             11.618931      18.679339      -0.299934      -1.364921       4.872981       1.034109      11.304473           0.000002
          272              C      14.394144       2.532207      15.363009       0.194959      41.030638 0.38194427E+03  0.87022043E+04                                10.540938                            6.620200      -0.057138       1.986695                    0.999503      26.272229      74.598223       0.624746       0.430302      -1.054449      -0.060153       0.008931       0.024146       0.065430      -0.000930       0.004722       0.002030       0.000194       0.000763      -0.005450       0.000477       0.004974             15.200210      28.733024       0.393906       2.914596       5.333270       0.953650      11.534337           0.000000
          273              C      15.713745       2.671905      15.822122      -0.072132      53.565218 0.47605621E+03  0.11368250E+05                                12.200058                            7.241170       0.002017       1.995733                    0.999216      28.157743      79.720915       0.620984       0.413039      -1.073939       0.025893       0.001020      -0.028847       0.038777      -0.012141      -0.041320      -0.016471      -0.062988      -0.067654      -0.066486       0.019677       0.046809             18.041239      25.247996      -0.345521      -1.098357       6.604531       2.607278      22.271189           0.000001
          274              C      16.086928       2.934807      17.139547       0.186528      39.434967 0.38848401E+03  0.89064768E+04                                10.319416                            6.711501      -0.063456       1.985096                    0.999671      26.552647      76.120401       0.614435       0.434808      -1.049626      -0.030045       0.012750       0.054423       0.063460      -0.008193       0.001524       0.003388       0.000341       0.006834      -0.010307       0.002880       0.007428             14.162163      11.668267       0.251590       1.270889       5.917087       3.457471      24.901135           0.000000
          275              C      17.422565       3.104895      17.584332      -0.181625      35.154086 0.44976235E+03  0.10682236E+05                                 9.325743                            7.075937       0.153704       2.010499                    0.999671      30.315709      88.088099       0.617747       0.417461      -1.061722       0.005529      -0.003341       0.017113       0.018291      -0.006443      -0.002770      -0.003629       0.028483      -0.072436      -0.025013      -0.002765       0.027777             11.131010      12.111953      -0.162985      -1.956731       5.654769       2.265308      15.626309           0.000002
          276              C      17.327105       3.388464      18.922596      -0.192864      36.225896 0.45726935E+03  0.10906983E+05                                 9.494964                            7.117054       0.160418       2.004955                    0.999773      30.727298      89.512631       0.618178       0.415393      -1.062904       0.002346      -0.004382      -0.020256       0.020857      -0.003123       0.013789       0.001457       0.036582      -0.069362      -0.026729      -0.006677       0.033406             11.382464      11.804129       0.675528       0.163016       5.870979       2.991167      16.472284           0.000001
          277              C      16.478384       3.864490      21.667502       0.122584      36.626129 0.41495110E+03  0.96382848E+04                                 9.890047                            6.946356      -0.399191       1.890133                    0.998661      26.442145      75.452096       0.604721       0.436062      -1.052465      -0.014507      -0.000597      -0.018805       0.023758       0.013159      -0.006965       0.013774       0.051413       0.057261      -0.042122       0.017217       0.024904             14.042515      14.221718       2.162489       9.647635      10.230533       3.448537      17.675293           0.000000
          278              C      17.143659       2.906023      22.293979      -0.144485      32.590701 0.40830406E+03  0.94655804E+04                                 8.928006                            6.761238       0.230735       2.057970                    0.999415      28.867562      82.861104       0.629278       0.419856      -1.060244       0.020886       0.004006       0.026388       0.033891       0.011667      -0.006088       0.010346      -0.019128      -0.021314      -0.019970      -0.000525       0.020495             11.267484      11.178942       1.241466       7.085480       9.100347       1.824009      13.523162           0.000001
          279              C      18.099724       3.240669      23.272768      -0.094181      32.835748 0.40740087E+03  0.94266243E+04                                 8.974620                            6.753208       0.071224       1.995052                    0.999604      28.811144      82.255117       0.630583       0.419788      -1.061725      -0.027357       0.004141      -0.023822       0.036511      -0.021466      -0.003545      -0.021295      -0.011780      -0.021396      -0.031032      -0.001139       0.032172             11.431505      11.501397       2.228785       7.109061       9.600856       3.156601      13.192262           0.000001
          280              C      18.292563       4.529214      23.644616      -0.046247      36.983777 0.42469065E+03  0.98533277E+04                                 9.665594                            6.821359       0.044488       2.020678                    0.999391      27.163608      75.731860       0.642533       0.410866      -1.075675      -0.040743      -0.000065      -0.031876       0.051731       0.005536       0.002731       0.002915      -0.008306      -0.006457      -0.006266      -0.003023       0.009288             13.368504      14.047339       2.033252       9.533861      10.098599       3.014682      15.959574           0.000000
          281              C      17.608832       5.512862      23.017488      -0.094905      32.842499 0.39808232E+03  0.91631114E+04                                 8.960398                            6.677190       0.092597       2.005289                    0.999723      28.671518      81.795878       0.633564       0.419997      -1.060987      -0.007142      -0.026376      -0.011199       0.029532       0.000873      -0.016743       0.009439      -0.038442      -0.064047      -0.033954       0.002252       0.031702             11.339394      11.082630       1.293842       7.168762       9.540151       2.087768      13.395401          -0.000000
          282              C      16.674174       5.214775      22.034141      -0.151235      34.816302 0.43241825E+03  0.10142010E+05                                 9.290590                            6.929667       0.180709       2.029830                    0.999495      29.366398      84.039978       0.627096       0.416440      -1.065286       0.012802       0.002827       0.018044       0.022303      -0.017337       0.006492      -0.014910      -0.022779      -0.026328      -0.017198      -0.014438       0.031636             11.977048      11.510333       2.570585       7.356489      10.706643       3.580856      13.714168          -0.000001
          283              C       2.416102       4.795043      24.702203       0.593238      24.293717 0.26054907E+03  0.54383061E+04                                 7.872675                            5.761917      -0.032162       2.054398                    0.999318      22.070578      61.568759       0.614124       0.477833      -1.019008       0.039867       0.017312       0.048393       0.065046       0.017735      -0.092956      -0.024869      -0.013507       0.071148      -0.092815      -0.013428       0.106243             10.347622      11.059675       1.002676       6.333057       8.602652       2.329894      11.380538           0.000000
          284              C       9.521827       3.753461      21.323331       0.135901      36.618120 0.39245927E+03  0.90042691E+04                                 9.869341                            6.762026      -0.367618       1.904022                    0.998917      26.122249      74.473630       0.611029       0.436908      -1.050257       0.020449      -0.005486      -0.016186       0.026650       0.007968       0.011617       0.016463       0.035688       0.028581      -0.029752       0.001016       0.028735             13.836650      18.105305      -4.150381      -8.537838       9.081995       0.831942      14.322649          -0.000000
          285              C       9.267114       2.874767      22.317423      -0.115051      35.993804 0.41197112E+03  0.95978845E+04                                 9.685406                            6.893891       0.017399       2.003344                    0.998203      28.603941      83.037702       0.607721       0.432607      -1.049501      -0.026655       0.006094       0.022978       0.035716      -0.002186       0.019294       0.011962      -0.000610      -0.019509      -0.025701       0.005332       0.020369             12.901841      16.139422      -3.577708      -7.902299       9.203838       0.431856      13.362263          -0.000000
          286              C       8.245007       3.092613      23.224577      -0.125975      36.435531 0.40298356E+03  0.92868601E+04                                 9.520541                            6.653359       0.199537       2.025359                    0.999416      29.119542      82.613677       0.645206       0.411932      -1.068150       0.039500       0.010897      -0.036306       0.054746      -0.005983       0.021851      -0.033198      -0.068583       0.024293      -0.047736      -0.009769       0.057505             13.005836      17.272399      -4.802327      -8.380333       8.996503       1.399791      12.748607          -0.000000
          287              C       7.430824       4.156191      23.133732      -0.072610      40.128666 0.43051429E+03  0.10000450E+05                                10.076088                            6.790718       0.065859       2.012626                    0.999470      27.652681      76.588463       0.656446       0.401675      -1.084163       0.046841       0.005943      -0.040994       0.062529      -0.003245      -0.004502       0.007509       0.008875       0.013264      -0.010509      -0.000967       0.011476             14.873655      19.675089      -4.680396     -10.724829       9.438301       1.192979      15.507574          -0.000000
          288              C       7.627354       5.072650      22.144198      -0.090521      32.957973 0.40004870E+03  0.92054329E+04                                 8.956021                            6.678257       0.037383       1.987321                    0.999639      28.606394      81.184632       0.636693       0.418066      -1.063859       0.022669      -0.016421      -0.002000       0.028063      -0.016264       0.018719      -0.005308      -0.031467      -0.041870      -0.031194      -0.001924       0.033118             11.208121      13.371606      -2.921262      -6.634890       8.402979      -0.057528      11.849777          -0.000000
          289              C       8.683303       4.859553      21.235741      -0.135884      35.396874 0.42533801E+03  0.99432222E+04                                 9.420730                            6.896297       0.152623       2.026087                    0.999561      29.126223      83.444824       0.624862       0.419304      -1.062568      -0.020282       0.001778       0.017421       0.026795       0.010270       0.003056      -0.021507      -0.028328       0.025380      -0.025499      -0.005798       0.031297             12.132917      15.081623      -4.646584      -6.771530       9.574055       1.048317      11.743071          -0.000001
          290              C       6.280322       4.429162      24.096891       0.568364      26.434789 0.27301519E+03  0.57256856E+04                                 8.186894                            5.808751       0.042564       2.069215                    0.999619      22.067922      60.327687       0.630167       0.463458      -1.033955      -0.052055      -0.018409       0.085574       0.101841       0.069291       0.066246      -0.000874      -0.016444       0.097524      -0.105864       0.012371       0.093494             11.450476      14.537250      -3.139326      -7.696127       7.841263       0.688115      11.972914           0.000000
          291              C       9.827246       2.477045      14.449994       0.111469      37.324834 0.40778706E+03  0.94357066E+04                                 9.973327                            6.862371      -0.404148       1.886282                    0.998738      26.553959      75.756701       0.611250       0.433058      -1.053729       0.014174       0.000126       0.016799       0.021980       0.009503       0.004613       0.006880       0.059714       0.072341      -0.043939       0.015765       0.028174             14.074340      16.149666       0.550821      10.031983      10.188532       1.629590      15.884822          -0.000000
          292              C       9.635542       1.203619      13.948878      -0.167288      36.269840 0.47312452E+03  0.11400756E+05                                 9.665066                            7.329226       0.012397       1.970377                    0.998931      30.519172      89.848958       0.597002       0.425767      -1.054608      -0.024990       0.000144      -0.013293       0.028306      -0.011472      -0.001903      -0.015367       0.009064      -0.029704      -0.023164       0.003645       0.019519             12.157574      12.520129       2.439901       7.505396      10.919659       2.762716      13.032933          -0.000000
          293              C       8.726458       1.026170      12.857102      -0.102017      36.590051 0.46953276E+03  0.11310481E+05                                 9.798290                            7.359977      -0.121645       1.927820                    0.999477      30.267297      89.552545       0.587723       0.432632      -1.048745       0.001029       0.019458       0.023398       0.030449       0.012237      -0.014227       0.010234      -0.006377      -0.015229      -0.025291       0.010063       0.015228             12.320893      12.462463       0.396285       7.783869      10.928949       1.344009      13.571268          -0.000000
          294              C       8.015844       2.122139      12.370964      -0.029046      38.500847 0.41965891E+03  0.97115252E+04                                 9.908000                            6.779710      -0.000404       2.008536                    0.999392      26.971816      75.199125       0.644404       0.410731      -1.075331       0.018380       0.005281       0.039447       0.043838      -0.007457      -0.009135      -0.006071       0.009174      -0.018167      -0.016117       0.002615       0.013502             13.674690      14.947336       0.898235      10.148940      10.426400       1.877235      15.650335          -0.000000
          295              C       8.251567       3.343047      12.922876      -0.093703      34.324640 0.40215541E+03  0.92854718E+04                                 9.225744                            6.709599       0.019287       1.978219                    0.999665      28.909802      82.748971       0.631925       0.419788      -1.060545       0.016068      -0.017479       0.023381       0.033323      -0.016411       0.001142      -0.014617      -0.011909      -0.039758      -0.021796      -0.006283       0.028079             11.595019      11.779832       0.725449       7.615530       9.932304       1.468222      13.072922          -0.000001
          296              C       9.151017       3.513709      13.970694      -0.160495      34.442341 0.40807458E+03  0.94719546E+04                                 9.255810                            6.761820       0.136777       2.017190                    0.999611      29.443464      84.947312       0.628040       0.420164      -1.058591      -0.025820      -0.008078      -0.021670       0.034662       0.005785      -0.005741       0.013231      -0.034263      -0.029595      -0.020988      -0.006168       0.027155             11.716990      12.305370      -0.842459       7.828986       9.438643       0.041077      13.406956          -0.000001
          297              C       7.037983       1.891464      11.286677       0.620266      24.383578 0.24289730E+03  0.50022445E+04                                 7.860612                            5.564995      -0.176973       1.998855                    0.999506      22.212942      62.383090       0.622051       0.478121      -1.014676      -0.048391      -0.000339      -0.030768       0.057345       0.027915      -0.086832      -0.040323       0.009126       0.039155      -0.082385      -0.029541       0.111925             10.319822      11.410329      -0.600968       6.515665       8.384185       1.185968      11.164952          -0.000000
          298              C      16.827672       2.518745      14.830960       0.102534      39.736808 0.42627221E+03  0.99622547E+04                                10.364940                            7.002121      -0.396683       1.886090                    0.998629      26.783806      76.515371       0.607620       0.431324      -1.055963      -0.015968       0.001852       0.016774       0.023233       0.006805      -0.005358       0.007987       0.060365       0.063113      -0.042608       0.016815       0.025793             14.903865      18.635125      -2.936388     -10.523886      10.443783       1.008662      15.632688           0.000000
          299              C      17.443406       1.351161      14.560377      -0.159564      36.339086 0.43182070E+03  0.10199219E+05                                 9.677117                            7.000275       0.008622       1.976636                    0.998672      30.033304      88.347013       0.609375       0.425557      -1.051771       0.026488       0.007268      -0.024693       0.036935       0.016741       0.008043      -0.018441       0.012478       0.010588      -0.031012       0.012047       0.018965             12.578469      14.632651      -3.704001      -7.899375      10.758435       1.274019      12.344321           0.000001
          300              C       1.523861       1.252526      13.638244      -0.090077      35.967989 0.42923240E+03  0.10144380E+05                                 9.722242                            7.064444      -0.218638       1.906888                    0.999184      29.724320      88.074060       0.594399       0.436008      -1.043193      -0.011809       0.025646       0.020104       0.034660      -0.009258       0.023251       0.009108       0.005684      -0.006298      -0.028770       0.004392       0.024378             12.345575      13.360156      -1.452972      -7.756605      10.895684      -0.713276      12.780883           0.000001
          301              C       1.915111       2.332414      12.926132      -0.012909      38.051634 0.40329562E+03  0.92539406E+04                                 9.840845                            6.662090      -0.040025       1.999463                    0.999357      26.722308      74.540453       0.646806       0.412695      -1.072491      -0.016873       0.002723       0.033620       0.037714      -0.003756       0.014926      -0.001752       0.014876      -0.000954      -0.011996      -0.007692       0.019688             13.484064      15.491879      -1.152535      -9.876910      10.166075      -0.669576      14.794237           0.000001
          302              C      18.235490       3.520077      13.155362      -0.115775      35.187494 0.41895972E+03  0.97921770E+04                                 9.410401                            6.869394      -0.013216       1.961724                    0.999661      29.629300      85.875928       0.620445       0.422373      -1.056843      -0.015246      -0.016755       0.024709       0.033522       0.011532       0.004426      -0.020715      -0.023062      -0.029430      -0.026082      -0.003591       0.029673             11.734399      13.152749      -1.927524      -7.464879      10.114442       0.096487      11.936007           0.000003
          303              C      17.219611       3.670715      14.112661      -0.167829      35.839091 0.45220005E+03  0.10738364E+05                                 9.471328                            7.095419       0.150221       2.012137                    0.999387      30.078436      86.959744       0.617791       0.417500      -1.063308       0.017957      -0.003786      -0.016570       0.024725      -0.016838      -0.006880      -0.000207      -0.041178      -0.060394      -0.025170      -0.011573       0.036743             11.743916      13.041229      -0.464360      -7.457813       9.790065      -1.069399      12.400453           0.000003
          304              C       2.985538       2.275095      11.899478       0.584892      26.066545 0.26222676E+03  0.54880605E+04                                 8.181177                            5.748519      -0.115935       2.014004                    0.999482      22.574321      63.282472       0.619296       0.472570      -1.020726       0.039473       0.017578      -0.042545       0.060639       0.049492       0.066606       0.049543      -0.019202      -0.004319      -0.071951      -0.038532       0.110484             10.932002      12.511399      -0.840718      -7.296336       7.285629      -1.468136      12.998980           0.000001
          305              N      10.855294      13.403686      12.468647      -0.372351      50.553266 0.61936784E+03  0.15654924E+05                                11.440027                            8.048102      -0.081283       1.970440                    0.998288      30.391093      85.960006       0.617923       0.392166      -1.097781       0.002532      -0.014078      -0.106007       0.106968      -0.000659       0.006812       0.010309       0.106086      -0.087426      -0.045284      -0.022807       0.068091             15.317361      23.949065       0.413694       1.094831       6.424345       2.245065      15.578672          -0.000001
          306              N      12.788588      13.722750      14.595868      -0.386756      50.265936 0.64011608E+03  0.16311850E+05                                11.373377                            8.171913      -0.140829       1.941682                    0.998474      30.943138      87.855707       0.614386       0.391219      -1.098534       0.103166       0.000995       0.008967       0.103560      -0.011504       0.000448       0.018352       0.022165       0.208160      -0.053071      -0.019188       0.072259             14.681603      16.409087      -0.017495       0.710722       6.244845       2.664090      21.390877          -0.000002
          307              N      10.651711      14.181464      16.458693      -0.376971      51.236980 0.59798699E+03  0.14979687E+05                                11.469201                            7.869575      -0.098928       1.959924                    0.998636      30.344895      85.396141       0.629583       0.388367      -1.100651      -0.001435       0.010398       0.105638       0.106158      -0.000330       0.006503      -0.005620       0.094092      -0.074688      -0.037232      -0.022766       0.059998             15.588541      25.820180       0.009687       0.855606       5.787286       1.197818      15.158156          -0.000001
          308              N       8.723435      13.744222      14.372499      -0.391213      51.704659 0.64411312E+03  0.16449015E+05                                11.620073                            8.214945      -0.146484       1.942236                    0.998324      30.954760      88.153714       0.610450       0.392897      -1.096709      -0.103510      -0.010769      -0.003044       0.104114       0.007138      -0.008673       0.020869       0.026401       0.211669      -0.054299      -0.020372       0.074671             15.395125      16.545204       0.113733      -0.669360       6.696726       3.260364      22.943444          -0.000001
          309              N      16.908879       6.155743      28.749230      -0.372351      50.552964 0.61936587E+03  0.15654861E+05                                11.439971                            8.048090      -0.081282       1.970442                    0.998288      30.391023      85.959745       0.617923       0.392166      -1.097781      -0.012403       0.007122      -0.106006       0.106967       0.033117       0.012000       0.002945      -0.082883      -0.087434      -0.045284      -0.022810       0.068094             15.317229       8.672447       5.874864       2.482586      21.700488       0.275147      15.578750          -0.000001
          310              N      17.860130       7.868795      30.876451      -0.386753      50.265733 0.64011544E+03  0.16311832E+05                                11.373342                            8.171915      -0.140797       1.941692                    0.998474      30.943139      87.855754       0.614386       0.391220      -1.098533       0.035668       0.096810       0.008972       0.103561      -0.001868       0.017432      -0.005756      -0.031729       0.208165      -0.053072      -0.019188       0.072261             14.681591       7.385520       3.208177       2.747936      15.267795      -0.227538      21.391459          -0.000002
          311              N      16.306242       4.809996       0.178110      -0.376971      51.235766 0.59797549E+03  0.14979291E+05                                11.468920                            7.869442      -0.098943       1.959920                    0.998636      30.344673      85.394536       0.629597       0.388361      -1.100658       0.009309      -0.004852       0.105638       0.106159       0.029567      -0.003099       0.008013      -0.073182      -0.074701      -0.037225      -0.022772       0.059997             15.588030       8.063323       6.357295       1.415895      23.542872       0.402444      15.157897          -0.000001
          312              N      16.511888       4.033671      30.653082      -0.391218      51.704872 0.64411788E+03  0.16449177E+05                                11.620113                            8.214992      -0.146477       1.942237                    0.998324      30.954900      88.154391       0.610446       0.392898      -1.096707      -0.044982      -0.093846      -0.003042       0.104114       0.013894       0.016735      -0.015194      -0.011365       0.211675      -0.054305      -0.020369       0.074674             15.395246       7.884847       3.209563       2.844835      15.356626      -1.727937      22.944265          -0.000001
          313              N       6.997613      10.686009       3.811936      -0.372352      50.552964 0.61936586E+03  0.15654861E+05                                11.439971                            8.048090      -0.081282       1.970442                    0.998288      30.391023      85.959744       0.617923       0.392166      -1.097781       0.012403      -0.007122       0.106006       0.106967       0.033117       0.012000       0.002945      -0.082883      -0.087434      -0.045284      -0.022810       0.068094             15.317229       8.672447       5.874864       2.482586      21.700488       0.275147      15.578750          -0.000001
          314              N       6.046362       8.972957       1.684715      -0.386753      50.265729 0.64011540E+03  0.16311830E+05                                11.373341                            8.171915      -0.140797       1.941692                    0.998474      30.943138      87.855749       0.614386       0.391220      -1.098533      -0.035668      -0.096810      -0.008972       0.103561      -0.001868       0.017432      -0.005756      -0.031729       0.208165      -0.053072      -0.019188       0.072261             14.681590       7.385519       3.208177       2.747936      15.267794      -0.227538      21.391457          -0.000002
          315              N       7.600250      12.031756      32.383056      -0.376971      51.235766 0.59797549E+03  0.14979291E+05                                11.468920                            7.869442      -0.098943       1.959920                    0.998636      30.344673      85.394536       0.629597       0.388361      -1.100658      -0.009309       0.004852      -0.105638       0.106159       0.029567      -0.003099       0.008013      -0.073182      -0.074701      -0.037225      -0.022772       0.059997             15.588030       8.063323       6.357295       1.415894      23.542873       0.402443      15.157896          -0.000001
          316              N       7.394604      12.808081       1.908084      -0.391218      51.704871 0.64411788E+03  0.16449177E+05                                11.620113                            8.214992      -0.146477       1.942237                    0.998324      30.954900      88.154389       0.610446       0.392898      -1.096707       0.044982       0.093846       0.003042       0.104114       0.013893       0.016735      -0.015194      -0.011365       0.211675      -0.054305      -0.020369       0.074674             15.395245       7.884847       3.209563       2.844835      15.356625      -1.727937      22.944264          -0.000001
          317              N      13.051198       3.438066      20.092519      -0.372351      50.553266 0.61936784E+03  0.15654925E+05                                11.440027                            8.048102      -0.081283       1.970440                    0.998288      30.391093      85.960007       0.617923       0.392166      -1.097781      -0.002532       0.014078       0.106007       0.106968      -0.000659       0.006812       0.010309       0.106086      -0.087426      -0.045284      -0.022807       0.068091             15.317361      23.949066       0.413694       1.094831       6.424346       2.245065      15.578673          -0.000001
          318              N      11.117904       3.119002      17.965298      -0.386756      50.265930 0.64011601E+03  0.16311847E+05                                11.373376                            8.171912      -0.140829       1.941682                    0.998474      30.943136      87.855699       0.614386       0.391219      -1.098534      -0.103166      -0.000995      -0.008967       0.103560      -0.011504       0.000448       0.018352       0.022165       0.208160      -0.053071      -0.019188       0.072259             14.681602      16.409085      -0.017495       0.710722       6.244844       2.664090      21.390876          -0.000002
          319              N      13.254781       2.660288      16.102473      -0.376971      51.236980 0.59798700E+03  0.14979687E+05                                11.469201                            7.869575      -0.098928       1.959924                    0.998636      30.344895      85.396141       0.629583       0.388367      -1.100651       0.001435      -0.010398      -0.105638       0.106158      -0.000330       0.006503      -0.005620       0.094092      -0.074688      -0.037232      -0.022766       0.059998             15.588541      25.820181       0.009687       0.855607       5.787286       1.197818      15.158156          -0.000001
          320              N      15.183057       3.097530      18.188667      -0.391213      51.704659 0.64411312E+03  0.16449015E+05                                11.620073                            8.214945      -0.146484       1.942236                    0.998324      30.954760      88.153714       0.610450       0.392897      -1.096709       0.103510       0.010769       0.003044       0.104114       0.007138      -0.008673       0.020869       0.026401       0.211669      -0.054299      -0.020372       0.074671             15.395125      16.545204       0.113733      -0.669360       6.696726       3.260364      22.943444          -0.000001
          321              O       4.420764      10.794199       7.568192      -0.434788      25.359872 0.35916659E+03  0.78496420E+04                                 6.900403                            5.792329       0.274365       2.188063                    0.996780      24.762428      63.205012       0.800037       0.350301      -1.139614      -0.006343      -0.011139       0.031233       0.033761       0.043530      -0.004625       0.050231      -0.094533       0.076934      -0.082558      -0.004053       0.086611              8.205996       6.461595       1.460186       2.720563       8.785654       3.170174       9.370738          -0.000000
          322              O      20.863685      12.977457       7.367615      -0.503418      31.664624 0.46857988E+03  0.10896607E+05                                 7.936507                            6.678607       0.240108       2.145937                    0.997398      26.492267      68.752512       0.737869       0.356960      -1.139283       0.035310       0.011237      -0.006997       0.037710      -0.037279      -0.034525      -0.038445       0.036310       0.028787      -0.076575       0.030508       0.046067              9.176901      11.382161      -2.011506       4.504110       6.907231      -1.610450       9.241310           0.000001
          323              O      18.319927      11.416912       8.501069      -0.414820      23.487950 0.33129305E+03  0.70450545E+04                                 6.419009                            5.531995       0.823086       2.358051                    0.998541      24.649999      60.627869       0.831479       0.346404      -1.151022      -0.001854      -0.030681       0.009653       0.032217      -0.006125       0.080800       0.045114      -0.021844      -0.083865      -0.106408       0.024660       0.081748              7.445160       9.143165      -3.136976      -2.269780       7.234527       1.005708       5.957789          -0.000000
          324              O      17.777075      13.399528       7.567215      -0.480244      26.767511 0.36515954E+03  0.79704588E+04                                 7.027452                            5.743025       0.322363       2.216500                    0.997223      24.503681      61.409708       0.828467       0.338712      -1.155476      -0.003870      -0.044163       0.010754       0.045618      -0.002193       0.009782      -0.046528      -0.100945      -0.023363      -0.050197      -0.029385       0.079582              8.601011       9.096153      -0.801552      -4.829998       6.633745      -0.738731      10.073136           0.000001
          325              O      17.627416      14.021986      21.534978      -0.576907      35.018878 0.49583193E+03  0.11701407E+05                                 8.495517                            6.832304       0.274078       2.130305                    0.997958      27.696201      72.548941       0.735142       0.353046      -1.141749      -0.021451       0.030126      -0.027607       0.046150      -0.026001      -0.022607      -0.045784       0.060707      -0.039957      -0.075164       0.027561       0.047603             10.389704      13.239068      -3.317969       5.526761       8.349983      -2.355977       9.580060           0.000000
          326              O      16.876656      16.068148      21.849194      -0.583959      36.411472 0.52612236E+03  0.12553690E+05                                 8.786865                            7.079476       0.626896       2.258089                    0.996910      27.417114      71.319871       0.718579       0.357229      -1.142743      -0.007353      -0.007466      -0.011824       0.015799       0.035985      -0.051366       0.045050      -0.089916       0.062758      -0.101948       0.028233       0.073716             10.558093       8.707339       1.502800       4.010027      11.771566       4.423074      11.195374          -0.000000
          327              O      20.782323      13.683827      21.522280      -0.590734      32.845397 0.45627279E+03  0.10533990E+05                                 8.072910                            6.481759       0.518001       2.205671                    0.998674      27.578934      71.180678       0.768326       0.345297      -1.149444      -0.008519       0.044151      -0.049568       0.066925       0.057008      -0.011814      -0.005514      -0.004755       0.140645      -0.080674       0.026454       0.054220              9.862333       8.779983       1.183303      -4.983810       7.872292      -3.525568      12.934725           0.000003
          328              O      20.095792      15.553291      20.591681      -0.603261      32.588603 0.54583442E+03  0.13133906E+05                                 7.982544                            7.155327       0.880364       2.306375                    0.999175      28.475151      74.191030       0.723675       0.351746      -1.148083      -0.001594      -0.005979      -0.010510       0.012196      -0.035693       0.057553       0.047198      -0.001912      -0.207447      -0.116879       0.045970       0.070909              8.835785      10.572540      -2.901237      -2.119670       8.616837      -0.057007       7.317977           0.000000
          329              O      12.285624       0.975191      23.848775      -0.434782      25.359287 0.35915659E+03  0.78493594E+04                                 6.900251                            5.792212       0.274457       2.188091                    0.996781      24.762282      63.204136       0.800054       0.350297      -1.139619      -0.012616      -0.002221       0.031228       0.033753       0.003689       0.045764      -0.021271       0.128300       0.076935      -0.082559      -0.004073       0.086633              8.205789       9.447714       0.392541       3.900839       5.799119       1.494582       9.370532          -0.000000
          330              O      19.876670      15.723490      23.648198      -0.503403      31.663570 0.46856282E+03  0.10896093E+05                                 7.936266                            6.678438       0.240292       2.145994                    0.997400      26.491984      68.751030       0.737887       0.356955      -1.139289       0.022470       0.029472      -0.006987       0.037714      -0.017320      -0.047843      -0.019563      -0.075301       0.028817      -0.076577       0.030517       0.046060              9.176575       6.138941      -0.137160      -0.000256      12.149861       4.783106       9.240925           0.000001
          331              O      17.550894      13.853524      24.781652      -0.414806      23.486303 0.33126431E+03  0.70442835E+04                                 6.418672                            5.531724       0.823333       2.358146                    0.998542      24.649351      60.625392       0.831508       0.346400      -1.151027      -0.029504       0.008595       0.009669       0.032216      -0.011629       0.069698       0.060918       0.009120      -0.083928      -0.106429       0.024641       0.081789              7.444726       5.461808      -1.820922       0.182925      10.914950      -2.475622       5.957421          -0.000000
          332              O      19.235056      12.674943      23.847798      -0.480236      26.768697 0.36517743E+03  0.79709663E+04                                 7.027721                            5.743209       0.322228       2.216447                    0.997223      24.504099      61.411696       0.828443       0.338717      -1.155468      -0.042883       0.011219       0.010756       0.045613      -0.033699      -0.040520       0.024872       0.075309      -0.023356      -0.050208      -0.029383       0.079591              8.601414       6.404843       0.160695      -2.321639       9.325765      -4.299742      10.073632           0.000001
          333              O      18.504317      11.432258       5.254395      -0.576906      35.018681 0.49583012E+03  0.11701350E+05                                 8.495468                            6.832282       0.274100       2.130309                    0.997959      27.696215      72.548868       0.735145       0.353045      -1.141750       0.021149      -0.030343      -0.027610       0.046155      -0.000861      -0.050725      -0.005877      -0.079904      -0.039960      -0.075164       0.027564       0.047600             10.389616       6.800499      -1.016175      -0.357959      14.788373       5.997206       9.579978          -0.000000
          334              O      20.178328      10.036512       5.568611      -0.583970      36.411564 0.52612429E+03  0.12553744E+05                                 8.786869                            7.079479       0.626924       2.258096                    0.996911      27.417188      71.320014       0.718581       0.357228      -1.142744      -0.009501      -0.004407      -0.011825       0.015796      -0.000673       0.025138      -0.063533       0.115166       0.062740      -0.101949       0.028226       0.073723             10.558109      12.377072       0.190888       5.514842       8.101860       2.287035      11.195395          -0.000000
          335              O      19.247936      14.516869       5.241697      -0.590742      32.846470 0.45629105E+03  0.10534527E+05                                 8.073106                            6.481912       0.517937       2.205643                    0.998674      27.579339      71.182320       0.768312       0.345299      -1.149441       0.038711      -0.022881      -0.049574       0.066931       0.042577      -0.009170      -0.009273       0.075962       0.140639      -0.080671       0.026451       0.054221              9.862579       8.725486       1.202856      -4.997595       7.927179      -3.506257      12.935074           0.000003
          336              O      20.777183      13.241085       4.311098      -0.603278      32.588202 0.54582567E+03  0.13133634E+05                                 7.982441                            7.155237       0.880388       2.306382                    0.999175      28.475181      74.190773       0.723685       0.351743      -1.148086      -0.006166       0.000505      -0.010520       0.012204      -0.028189       0.063833       0.038314      -0.043772      -0.207500      -0.116900       0.045997       0.070903              8.835656       6.999071      -1.623790      -0.767191      12.190029      -1.976704       7.317870           0.000000
          337              O      11.620868      15.866561       8.712391      -0.434782      25.359289 0.35915661E+03  0.78493602E+04                                 6.900252                            5.792212       0.274457       2.188091                    0.996781      24.762282      63.204138       0.800054       0.350297      -1.139619       0.012616       0.002221      -0.031228       0.033753       0.003689       0.045764      -0.021271       0.128300       0.076935      -0.082559      -0.004073       0.086633              8.205789       9.447715       0.392541       3.900839       5.799119       1.494582       9.370533          -0.000000
          338              O       4.029822       1.118262       8.912968      -0.503403      31.663569 0.46856280E+03  0.10896092E+05                                 7.936266                            6.678438       0.240292       2.145994                    0.997400      26.491984      68.751029       0.737887       0.356955      -1.139289      -0.022470      -0.029472       0.006987       0.037714      -0.017320      -0.047843      -0.019563      -0.075301       0.028817      -0.076577       0.030517       0.046060              9.176575       6.138941      -0.137160      -0.000256      12.149860       4.783106       9.240924           0.000001
          339              O       6.355598       2.988228       7.779514      -0.414806      23.486302 0.33126428E+03  0.70442828E+04                                 6.418672                            5.531723       0.823333       2.358146                    0.998542      24.649351      60.625391       0.831508       0.346400      -1.151027       0.029504      -0.008595      -0.009669       0.032216      -0.011629       0.069698       0.060918       0.009120      -0.083928      -0.106429       0.024641       0.081789              7.444726       5.461807      -1.820922       0.182925      10.914949      -2.475622       5.957420          -0.000000
          340              O       4.671436       4.166809       8.713368      -0.480236      26.768697 0.36517744E+03  0.79709666E+04                                 7.027721                            5.743209       0.322228       2.216447                    0.997223      24.504099      61.411697       0.828443       0.338717      -1.155468       0.042883      -0.011219      -0.010756       0.045613      -0.033699      -0.040520       0.024872       0.075309      -0.023356      -0.050208      -0.029383       0.079591              8.601414       6.404844       0.160695      -2.321639       9.325766      -4.299743      10.073632           0.000001
          341              O       5.402175       5.409494      27.306771      -0.576906      35.018681 0.49583011E+03  0.11701350E+05                                 8.495468                            6.832282       0.274100       2.130309                    0.997959      27.696215      72.548868       0.735145       0.353045      -1.141750      -0.021149       0.030343       0.027610       0.046155      -0.000861      -0.050725      -0.005877      -0.079904      -0.039960      -0.075164       0.027564       0.047600             10.389616       6.800499      -1.016175      -0.357959      14.788372       5.997205       9.579977          -0.000000
          342              O       3.728164       6.805240      26.992555      -0.583970      36.411565 0.52612431E+03  0.12553744E+05                                 8.786870                            7.079479       0.626924       2.258096                    0.996911      27.417188      71.320015       0.718581       0.357228      -1.142744       0.009501       0.004407       0.011825       0.015796      -0.000673       0.025138      -0.063533       0.115166       0.062740      -0.101949       0.028226       0.073723             10.558110      12.377073       0.190888       5.514842       8.101861       2.287035      11.195396          -0.000000
          343              O       4.658556       2.324883      27.319469      -0.590742      32.846472 0.45629108E+03  0.10534528E+05                                 8.073107                            6.481913       0.517937       2.205643                    0.998674      27.579339      71.182322       0.768312       0.345299      -1.149441      -0.038711       0.022881       0.049574       0.066931       0.042577      -0.009170      -0.009273       0.075962       0.140639      -0.080671       0.026451       0.054221              9.862580       8.725487       1.202856      -4.997596       7.927179      -3.506258      12.935075           0.000003
          344              O       3.129309       3.600667      28.250068      -0.603278      32.588201 0.54582566E+03  0.13133633E+05                                 7.982441                            7.155236       0.880388       2.306382                    0.999175      28.475182      74.190774       0.723685       0.351743      -1.148086       0.006166      -0.000505       0.010520       0.012204      -0.028189       0.063833       0.038314      -0.043772      -0.207500      -0.116900       0.045997       0.070903              8.835656       6.999070      -1.623790      -0.767191      12.190028      -1.976704       7.317869           0.000000
          345              O      19.485728       6.047553      24.992974      -0.434788      25.359872 0.35916659E+03  0.78496421E+04                                 6.900403                            5.792329       0.274365       2.188063                    0.996780      24.762428      63.205012       0.800037       0.350301      -1.139614       0.006343       0.011139      -0.031233       0.033761       0.043530      -0.004625       0.050231      -0.094533       0.076934      -0.082558      -0.004053       0.086611              8.205996       6.461596       1.460185       2.720563       8.785654       3.170174       9.370738          -0.000000
          346              O       3.042807       3.864295      25.193551      -0.503418      31.664625 0.46857989E+03  0.10896608E+05                                 7.936507                            6.678608       0.240108       2.145937                    0.997398      26.492267      68.752513       0.737868       0.356960      -1.139283      -0.035310      -0.011237       0.006997       0.037710      -0.037279      -0.034525      -0.038445       0.036310       0.028787      -0.076575       0.030508       0.046067              9.176901      11.382162      -2.011506       4.504110       6.907232      -1.610450       9.241310           0.000001
          347              O       5.586565       5.424840      24.060097      -0.414820      23.487952 0.33129309E+03  0.70450555E+04                                 6.419010                            5.531996       0.823086       2.358051                    0.998541      24.649999      60.627871       0.831479       0.346404      -1.151022       0.001854       0.030681      -0.009653       0.032217      -0.006125       0.080800       0.045114      -0.021844      -0.083865      -0.106408       0.024660       0.081748              7.445161       9.143166      -3.136977      -2.269780       7.234528       1.005708       5.957789          -0.000000
          348              O       6.129417       3.442224      24.993951      -0.480244      26.767512 0.36515954E+03  0.79704588E+04                                 7.027452                            5.743025       0.322363       2.216500                    0.997223      24.503681      61.409709       0.828467       0.338712      -1.155476       0.003870       0.044163      -0.010754       0.045618      -0.002193       0.009782      -0.046528      -0.100945      -0.023363      -0.050197      -0.029385       0.079582              8.601012       9.096154      -0.801552      -4.829998       6.633745      -0.738731      10.073136           0.000001
          349              O       6.279076       2.819766      11.026188      -0.576907      35.018881 0.49583198E+03  0.11701408E+05                                 8.495517                            6.832304       0.274078       2.130305                    0.997958      27.696202      72.548945       0.735142       0.353046      -1.141749       0.021451      -0.030126       0.027607       0.046150      -0.026001      -0.022607      -0.045784       0.060707      -0.039957      -0.075164       0.027561       0.047603             10.389704      13.239069      -3.317969       5.526761       8.349984      -2.355977       9.580061           0.000000
          350              O       7.029836       0.773604      10.711972      -0.583959      36.411472 0.52612236E+03  0.12553690E+05                                 8.786865                            7.079476       0.626896       2.258089                    0.996910      27.417114      71.319871       0.718579       0.357229      -1.142743       0.007353       0.007466       0.011824       0.015799       0.035985      -0.051366       0.045050      -0.089916       0.062758      -0.101948       0.028233       0.073716             10.558093       8.707339       1.502800       4.010027      11.771566       4.423074      11.195374          -0.000000
          351              O       3.124169       3.157925      11.038886      -0.590734      32.845400 0.45627284E+03  0.10533992E+05                                 8.072910                            6.481759       0.518001       2.205671                    0.998674      27.578935      71.180681       0.768326       0.345297      -1.149444       0.008519      -0.044151       0.049568       0.066925       0.057008      -0.011814      -0.005514      -0.004755       0.140645      -0.080674       0.026454       0.054220              9.862334       8.779983       1.183303      -4.983810       7.872292      -3.525568      12.934726           0.000003
          352              O       3.810700       1.288461      11.969485      -0.603261      32.588601 0.54583438E+03  0.13133904E+05                                 7.982544                            7.155327       0.880364       2.306375                    0.999175      28.475150      74.191027       0.723675       0.351746      -1.148083       0.001594       0.005979       0.010510       0.012196      -0.035693       0.057553       0.047198      -0.001912      -0.207447      -0.116879       0.045970       0.070909              8.835785      10.572540      -2.901237      -2.119670       8.616837      -0.057007       7.317977           0.000000

******************************************************
Auxiliary information for the entire system
The total spin magnetic moment of the unit cell is   0.000008
The total net atomic charge of the unit cell is   0.000003
Accuracy of reproducing the electrostatic potential in the unit cell:
  The inner radius (bohr) =    5.0000
  The outer radius (bohr) =   12.0000
  Valid grid points have density less than (e/(bohr^3)) =    0.0001
  The number of valid grid points were=       995380
  The rms potential error without charges in kcal/mol is=      3.96608
  The rms potential error with partial charges in kcal/mol is=      0.79052
  The RRMSE value at monopole order=      0.19932
  The rms potential error with partial charges and cloud penetration in kcal/mol is=      0.79361
  The RRMSE value at monopole order with cloud penetration is=      0.20010
  The rms potential error with partial charges and atomic dipoles in kcal/mol is=      0.31813
  The RRMSE value at dipole order=      0.08021
  The rms potential error with partial charges, atomic dipoles and cloud penetration in kcal/mol is=      0.30701
  The RRMSE value at dipole order with cloud penetration=      0.07741

******************************************************
The electron densities and ab initio electrostatic potential were computed in VASP using the PBE functional and
projector augmented wave method. See the main text of the journal article for a description of computational details.
The atomic charges, dipoles, and quadrupoles were computed with the DDEC6 method as described in
(a) T. A. Manz and N. Gabaldon Limas, RSC Adv. 6 (2016) 47771-47801 DOI: 10.1039/c6ra04656h
(b) N. Gabaldon Limas and T. A. Manz, RSC Adv. 8 (2018) 2678-2707 DOI: 10.1039/c7ra11829e.
For each atom in the material, the electron cloud parameters were fit to the spherically averaged atom-in-material
electron density using radial positions for which this density was between 10^-4 and 10^-2 electrons per cubic bohr.
The polarizabilities, dispersion coefficients, and quantum Drude oscillator (QDO) parameters were fit using the MCLF method.
The magnetic structure of the system was optimized in VASP from the default ferromagnetic initial guess using spin polarization.
The atomic spin moments (ASMs) were computed on this optimized magnetic structure using the DDEC6 partition as inputs
to the method of T. A. Manz and D. S. Sholl, J. Chem. Theory Comput. 7 (2011) 4146-4164 DOI: 10.1021/ct200539n.
The RMSE and RRMSE were computed using a uniform grid with Ewald summation.
