# Supplementary material for: A collection of forcefield precursors for metal–organic frameworks
Source: RSC Adv. 2019 Nov 13;9(63):36492–507. doi: 10.1039/c9ra07327b (PMC9075174; doi:10.1039/c9ra07327b)
Supplement: RA-009-C9RA07327B-s5978 [file RA-009-C9RA07327B-s5978.xyz]

   80
jmolscript: load "" {1 1 1} spacegroup "x,y,z" unitcell [{      8.663100     0.000000     0.000000 }, {      0.000000    14.242200     0.000000 }, {     -4.331564    -5.804707    12.618903 }]
Nd    -1.369557    -3.104608     6.904559     2.124751
Nd     2.961994    11.542101     5.714344     2.126750
H     -1.153932     1.343224     6.145406     0.109448
H     -1.225835     3.649385     5.971265     0.108989
H      3.986754     3.386329     3.954764     0.111991
H      4.001481     1.088964     4.199571     0.114593
H     -2.018510     5.655471     6.579496     0.109964
H      6.363040     7.941607     6.582020     0.095990
H      4.315087     7.694638     3.149678     0.118224
H      4.612231     5.399645     3.116869     0.118728
H      2.082606     8.850688     2.831682     0.116941
H      2.067881     7.495757     0.956513     0.107927
H      6.769346     7.860347     0.724325     0.109319
H      6.786670     9.217337     2.591923     0.116269
H      3.177618     7.094269     6.473497     0.110646
H      3.105714     4.788108     6.647638     0.109618
H     -0.344801     5.051164     8.664139     0.111334
H     -0.330073     7.348529     8.419332     0.114243
H      2.313041     2.782022     6.039407     0.111356
H      2.031490     0.495886     6.036883     0.096935
H     -0.016470     0.742855     9.469225     0.118578
H      0.280674     3.037848     9.502034     0.117492
H     -2.248952    -0.413195     9.787221     0.116741
H     -2.263681     0.941736    11.662390     0.106088
H      2.437783     0.577146    11.894578     0.108135
H      2.455111    -0.779844    10.026980     0.115164
C      5.748827    -0.511173     5.399376     0.680355
C      5.743630     0.980039     5.219683    -0.032058
C     -1.876434     1.754109     5.728982    -0.089547
C     -1.916284     3.141743     5.610364    -0.147950
C      5.687320     3.781570     4.962510     0.071073
C      4.683267     2.983294     4.419140    -0.154745
C      4.694529     1.598432     4.553405    -0.100554
C      5.603288     5.266076     4.880992     0.085116
C      6.156859     6.058651     5.898075    -0.137651
C      5.987062     7.431862     5.900599    -0.092052
C      5.262828     8.052501     4.898153    -0.025418
C      4.768166     7.280599     3.848513    -0.087322
C      4.939695     5.898570     3.831099    -0.154060
C      4.878186     9.498119     4.994057     0.613886
C      0.136006    10.058086     4.104929     0.662284
C      0.103088     9.188587     2.889729    -0.030624
C      1.279537     8.664933     2.402639    -0.096170
C      1.267410     7.852862     1.266938    -0.155609
C      0.090096     7.569832     0.588041     0.078282
C      7.580211     8.069106     1.128130    -0.152429
C      7.588007     8.880913     2.261307    -0.093578
C      1.417275     8.948666     7.219527     0.682224
C      1.412077     7.457454     7.399220    -0.032442
C      2.455115     6.683384     6.889921    -0.092186
C      2.415265     5.295750     7.008539    -0.146829
C      1.355767     4.655923     7.656393     0.071126
C      0.351713     5.454199     8.199763    -0.153844
C      0.362975     6.839061     8.065498    -0.100918
C      1.271734     3.171417     7.737911     0.083851
C      1.825308     2.378842     6.720828    -0.138049
C      1.655511     1.005631     6.718304    -0.095983
C      0.931275     0.384992     7.720750    -0.024885
C      0.436611     1.156894     8.770390    -0.087292
C      0.608140     2.538923     8.787804    -0.151226
C      0.546633    -1.060626     7.624846     0.615425
C      4.467551    -1.620593     8.513974     0.665158
C      4.434630    -0.751094     9.729174    -0.030292
C     -3.052021    -0.227440    10.216264    -0.095155
C     -3.064151     0.584631    11.351965    -0.154742
C      4.421633     0.867661    12.030862     0.079614
C      3.248650     0.368387    11.490773    -0.151906
C      3.256448    -0.443420    10.357596    -0.093343
O     -1.827054    -1.069634     5.672197    -0.634906
O      4.648614    -1.098414     5.273440    -0.735547
O      5.217778    10.166665     6.045464    -0.772767
O      4.135759     9.997790     4.127643    -0.603282
O     -0.957278    10.359201     4.660918    -0.654414
O      1.263075    10.421682     4.515801    -0.704768
O      2.504495     9.507127     6.946706    -0.634434
O      0.317061     9.535907     7.345463    -0.736419
O      0.886228    -1.729172     6.573439    -0.772720
O     -0.195795    -1.560297     8.491260    -0.604110
O      3.374269    -1.921708     7.957985    -0.656649
O      5.594621    -1.984189     8.103102    -0.705733

The following XYZ coordinates are in angstroms. Other properties are in atomic units.
The sperically averaged electron density of each atom fit to a function of the form exp(a - br)
eigen_1, eigen_2 and eigen_3 are the three eigenvalues of traceless quadrupole moment tensor
  atom number  atomic symbol              X              Y              Z     net charge C6 coefficient C8 coefficient C10 coefficient fluctuating dipole atomic polarizability isotropic forcefield polarizability              a              b squared Pearson coefficient          <r^3>          <r^4>         wp_QDO          m_QDO          q_QDO       dipole_x       dipole_y       dipole_z         dipole            Qxy            Qxz            Qyz     Q(x^2-y^2)  Q(3z^2 - R^2)        eigen_1        eigen_2        eigen_3 static polarizability      alpha(xx)      alpha(xy)      alpha(xz)      alpha(yy)      alpha(yz)      alpha(zz) atomic spin moment
            1             Nd      -1.369557      -3.104608       6.904559       2.124751     159.570214 0.33725479E+04  0.11781729E+06                                19.192004                           15.347772       2.498577       2.450019                    0.999540      83.804752     200.979885       0.669409       0.261917      -1.342134      -0.021345       0.015165      -0.017200       0.031328       0.046305      -0.026406      -0.064923      -0.100470       0.080585      -0.081765      -0.030581       0.112346             24.600106      29.432737      -4.583700      -0.414256      28.308244       6.089170      16.059337           0.000042
            2             Nd       2.961994      11.542101       5.714344       2.126750     159.158293 0.33626171E+04  0.11737983E+06                                19.157160                           15.323199       2.498387       2.450638                    0.999513      83.731450     200.704526       0.670096       0.261850      -1.342265      -0.017886      -0.014726       0.017396       0.028973      -0.045375       0.026802      -0.064144      -0.100168       0.080052      -0.080976      -0.030339       0.111314             24.551177      29.370182       4.568636       0.414593      28.249128       6.078997      16.034220           0.000039
            3              H      -1.153932       1.343224       6.145406       0.109448       1.045910 0.74603903E+01  0.72906356E+02                                 1.767868                            1.643517      -1.358543       2.229470                    0.993216       3.854485      11.229019       0.461620       1.357744      -0.689573       0.028279      -0.017625       0.014165       0.036208      -0.000411       0.005358      -0.001937      -0.001825      -0.019020      -0.009099       0.003317       0.005782              1.841292       2.185891      -0.362725       0.456394       1.793054      -0.233603       1.544930           0.000001
            4              H      -1.225835       3.649385       5.971265       0.108989       1.119123 0.82953424E+01  0.82524360E+02                                 1.796042                            1.695056      -1.233974       2.291225                    0.994058       3.715358      10.614996       0.474016       1.298867      -0.703344       0.027020       0.018141       0.011762       0.034605       0.004034       0.005792      -0.001381      -0.003066      -0.027172      -0.011839       0.002681       0.009158              1.830670       2.089387       0.319728       0.355205       1.931113       0.144962       1.471511           0.000001
            5              H       3.986754       3.386329       3.954764       0.111991       1.139869 0.83331407E+01  0.81235063E+02                                 1.693077                            1.605114      -0.867205       2.463005                    0.999154       3.269528       8.621798       0.541922       1.159403      -0.739277      -0.028110       0.011873      -0.019605       0.036270       0.002135       0.014493      -0.000830       0.003871      -0.027224      -0.017907       0.002605       0.015302              1.724060       1.828348      -0.248442       0.264554       1.770837      -0.254003       1.572995           0.000002
            6              H       4.001481       1.088964       4.199571       0.114593       1.208293 0.89399102E+01  0.88834140E+02                                 1.775170                            1.675087      -0.897206       2.452223                    0.998826       3.321637       8.888835       0.523705       1.176990      -0.735346      -0.028920      -0.018322      -0.016166       0.037861      -0.001317       0.014054       0.002839       0.011583      -0.020565      -0.015734      -0.001642       0.017376              1.807519       1.969609       0.364855       0.203741       1.908300       0.140538       1.544648           0.000004
            7              H      -2.018510       5.655471       6.579496       0.109964       1.092403 0.79863038E+01  0.78193835E+02                                 1.725573                            1.631033      -1.189242       2.307300                    0.996174       3.560801       9.882420       0.500805       1.249139      -0.714834       0.017624      -0.013047       0.025868       0.033912      -0.002037       0.006046       0.000111      -0.017399       0.022714      -0.014372       0.005074       0.009299              1.762094       1.777770      -0.271105       0.433766       1.779066      -0.271059       1.729445           0.000002
            8              H       6.363040       7.941607       6.582020       0.095990       1.309567 0.10090043E+02  0.10497685E+03                                 1.963616                            1.846122      -1.322922       2.234446                    0.993676       3.872107      11.160250       0.464779       1.266657      -0.710733       0.012154       0.013137       0.026342       0.031847      -0.003306       0.005869      -0.000344      -0.003110       0.028446      -0.009674      -0.001882       0.011556              2.014924       1.935970       0.253010       0.392223       2.147981       0.373356       1.960821           0.000003
            9              H       4.315087       7.694638       3.149678       0.118224       0.991080 0.69531863E+01  0.65759191E+02                                 1.631475                            1.532958      -0.785414       2.509905                    0.999689       3.305813       9.016177       0.511005       1.267383      -0.712270      -0.018934       0.017813      -0.031307       0.040693      -0.002029       0.011682      -0.002798      -0.007696       0.028591      -0.014359      -0.001579       0.015938              1.687550       1.659038      -0.222988       0.328839       1.584298      -0.286327       1.819314           0.000002
           10              H       4.612231       5.399645       3.116869       0.118728       1.094494 0.80225703E+01  0.77546687E+02                                 1.654320                            1.581520      -0.874476       2.465079                    0.999125       3.220498       8.484501       0.541988       1.169141      -0.736988      -0.011621      -0.017272      -0.029948       0.036472      -0.002365       0.011972       0.003078      -0.015754       0.023330      -0.017994       0.004203       0.013790              1.662932       1.420846       0.121459       0.199609       1.719506       0.207878       1.848443           0.000002
           11              H       2.082606       8.850688       2.831682       0.116941       1.063766 0.73415597E+01  0.70877684E+02                                 1.740753                            1.594841      -1.239679       2.291788                    0.995416       3.611016      10.181279       0.488323       1.299205      -0.702918       0.032993       0.009751       0.017957       0.038808      -0.001415      -0.000117       0.004452       0.018174      -0.001529      -0.010843       0.001368       0.009475              1.836480       2.270957       0.116386       0.505774       1.430671       0.204923       1.807813           0.000001
           12              H       2.067881       7.495757       0.956513       0.107927       1.074920 0.76469423E+01  0.73221961E+02                                 1.641460                            1.545899      -0.878271       2.455032                    0.999003       3.306743       8.743438       0.545817       1.171941      -0.734666       0.030806      -0.013269      -0.009656       0.034905      -0.004104       0.002004       0.009703       0.023148      -0.011740      -0.017528       0.003283       0.014244              1.681358       1.929506      -0.236337      -0.173716       1.398908       0.234217       1.715661           0.000002
           13              H       6.769346       7.860347       0.724325       0.109319       1.096826 0.79137251E+01  0.76429186E+02                                 1.666896                            1.576066      -0.885858       2.453480                    0.998883       3.310186       8.790251       0.538801       1.177061      -0.733864      -0.031804      -0.006783      -0.013344       0.035151      -0.002847       0.002584       0.010572       0.023662      -0.011519      -0.018332       0.004112       0.014220              1.703064       1.935451       0.135084       0.279628       1.396585       0.231297       1.777157           0.000003
           14              H       6.786670       9.217337       2.591923       0.116269       1.142167 0.82149567E+01  0.80990755E+02                                 1.785981                            1.660124      -1.111311       2.356894                    0.996037       3.512133       9.776599       0.493820       1.258077      -0.713662      -0.034680       0.017336       0.012387       0.040702      -0.007144       0.002573       0.009188       0.020315      -0.022528      -0.017641       0.001463       0.016178              1.858651       2.245550      -0.241856      -0.423758       1.549308       0.224524       1.781095           0.000001
           15              H       3.177618       7.094269       6.473497       0.110646       1.045934 0.74585051E+01  0.72837713E+02                                 1.762717                            1.639309      -1.368302       2.224745                    0.993090       3.848403      11.184542       0.464195       1.351143      -0.690846       0.027934       0.017080      -0.013968       0.035598       0.000914      -0.005377      -0.002031      -0.002108      -0.018880      -0.009074       0.002825       0.006249              1.835597       2.178250       0.360550      -0.453856       1.787806      -0.232271       1.540735           0.000001
           16              H       3.105714       4.788108       6.647638       0.109618       1.118490 0.82879331E+01  0.82422909E+02                                 1.794423                            1.693512      -1.224045       2.295309                    0.994263       3.712796      10.601974       0.474616       1.297663      -0.703587       0.027011      -0.017979      -0.011794       0.034524      -0.003917      -0.005965      -0.001237      -0.003050      -0.026896      -0.011842       0.002774       0.009067              1.829022       2.087538      -0.319555      -0.354835       1.929216       0.144906       1.470311           0.000001
           17              H      -0.344801       5.051164       8.664139       0.111334       1.141178 0.83439935E+01  0.81360691E+02                                 1.693752                            1.605661      -0.861123       2.465348                    0.999193       3.271590       8.625987       0.542126       1.158684      -0.739452      -0.028758      -0.012289       0.019574       0.036894      -0.002274      -0.014349      -0.000455       0.003694      -0.026616      -0.017643       0.002476       0.015167              1.724761       1.829232       0.248733      -0.264858       1.771425      -0.254212       1.573625           0.000002
           18              H      -0.330073       7.348529       8.419332       0.114243       1.204987 0.89082485E+01  0.88417474E+02                                 1.769443                            1.670124      -0.884891       2.456803                    0.998919       3.319768       8.870984       0.525562       1.174185      -0.735981      -0.028975       0.018414       0.016149       0.037940       0.001291      -0.014226       0.002958       0.011899      -0.020126      -0.015804      -0.001824       0.017629              1.801528       1.962601      -0.362717      -0.202491       1.901814       0.139725       1.540169           0.000004
           19              H       2.313041       2.782022       6.039407       0.111356       1.089209 0.79590885E+01  0.77883715E+02                                 1.724523                            1.630065      -1.199738       2.303781                    0.996091       3.556120       9.876113       0.499971       1.251924      -0.714227       0.016686       0.013050      -0.025539       0.033181       0.002277      -0.006152       0.000089      -0.017222       0.021991      -0.014302       0.005127       0.009175              1.761025       1.776728       0.270879      -0.433439       1.777898      -0.270860       1.728448           0.000002
           20              H       2.031490       0.495886       6.036883       0.096935       1.306151 0.10060381E+02  0.10460939E+03                                 1.961705                            1.844595      -1.325061       2.234042                    0.993704       3.868405      11.152769       0.464441       1.268292      -0.710380       0.012021      -0.012513      -0.026343       0.031544       0.003178      -0.005915      -0.000417      -0.003171       0.028293      -0.009583      -0.001962       0.011545              2.012906       1.934323      -0.252305      -0.391402       2.145728       0.372293       1.958667           0.000003
           21              H      -0.016470       0.742855       9.469225       0.118578       0.990989 0.69556289E+01  0.65827521E+02                                 1.635883                            1.536760      -0.803135       2.503699                    0.999523       3.308125       9.043276       0.508309       1.273230      -0.711024      -0.019161      -0.017795       0.030559       0.040220       0.002018      -0.011610      -0.002705      -0.008022       0.029811      -0.014529      -0.001567       0.016096              1.692290       1.663576       0.224080      -0.330469       1.588519      -0.287710       1.824776           0.000002
           22              H       0.280674       3.037848       9.502034       0.117492       1.097042 0.80422829E+01  0.77750930E+02                                 1.653132                            1.580439      -0.864927       2.467842                    0.999199       3.226016       8.487654       0.543967       1.164682      -0.738015      -0.011462       0.017549       0.030215       0.036774       0.002045      -0.012053       0.003204      -0.015995       0.023894      -0.018121       0.004061       0.014059              1.661690       1.419848      -0.121379      -0.199417       1.718136       0.207790       1.847086           0.000002
           23              H      -2.248952      -0.413195       9.787221       0.116741       1.062927 0.73344515E+01  0.70797339E+02                                 1.740598                            1.594647      -1.236380       2.293498                    0.995501       3.609762      10.179449       0.488049       1.300148      -0.702737       0.032823      -0.010232      -0.017546       0.038599       0.001377      -0.000052       0.004426       0.018243      -0.000904      -0.010914       0.001529       0.009385              1.836342       2.270894      -0.116431      -0.505923       1.430486       0.204900       1.807644           0.000001
           24              H      -2.263681       0.941736      11.662390       0.106088       1.079301 0.76820451E+01  0.73600720E+02                                 1.641324                            1.545795      -0.905427       2.440071                    0.998823       3.314566       8.750484       0.548078       1.166429      -0.735949       0.031731       0.013029       0.010168       0.035777       0.004315      -0.002193       0.009743       0.023031      -0.012781      -0.017622       0.003182       0.014440              1.681196       1.929278       0.236257       0.173605       1.398790       0.234162       1.715521           0.000002
           25              H       2.437783       0.577146      11.894578       0.108135       1.098606 0.79277898E+01  0.76577498E+02                                 1.666463                            1.575675      -0.870701       2.459184                    0.999007       3.313734       8.792317       0.539939       1.174390      -0.734487      -0.032163       0.006603       0.013911       0.035659       0.002826      -0.002501       0.010553       0.023964      -0.011872      -0.018395       0.003989       0.014406              1.702622       1.934898      -0.135005      -0.279453       1.396285       0.231191       1.776682           0.000003
           26              H       2.455111      -0.779844      10.026980       0.115164       1.141446 0.82057764E+01  0.80835785E+02                                 1.780911                            1.655827      -1.094074       2.363181                    0.996188       3.511594       9.754697       0.496227       1.252972      -0.714758      -0.035529      -0.017477      -0.012642       0.041564       0.007577      -0.002702       0.009237       0.020247      -0.022263      -0.017827       0.001465       0.016362              1.853141       2.238127       0.240652       0.421664       1.545343       0.223461       1.775955           0.000001
           27              C       5.748827      -0.511173       5.399376       0.680355      22.998842 0.23082704E+03  0.47044877E+04                                 7.577956                            5.473730      -0.253402       1.990428                    0.998877      21.586717      60.773257       0.617404       0.486756      -1.007782      -0.004532      -0.080674      -0.002408       0.080837      -0.003007      -0.025258       0.042001       0.039839       0.348722      -0.086835      -0.041944       0.128779              9.374074       9.783135      -0.000648       0.686020      13.898221      -1.219500       4.440865           0.000002
           28              C       5.743630       0.980039       5.219683      -0.032058      36.903107 0.43136972E+03  0.10029440E+05                                 9.562546                            6.850486       0.131571       2.050913                    0.999307      26.923363      74.703238       0.645736       0.407966      -1.079512      -0.000861       0.050820      -0.005235       0.051096      -0.001336      -0.010132       0.002650       0.026857      -0.004884      -0.013268      -0.006084       0.019352             12.052174       9.876309       0.183766       2.215431      20.224358      -1.939604       6.055855           0.000002
           29              C      -1.876434       1.754109       5.728982      -0.089547      34.906497 0.44420036E+03  0.10555402E+05                                 9.463554                            7.160794      -0.176104       1.919556                    0.999098      29.676098      87.274225       0.595437       0.432887      -1.048343      -0.015118       0.015965      -0.017427       0.028056      -0.013521      -0.006914      -0.007155       0.020789       0.027081      -0.024283       0.009188       0.015095             11.145046      10.399098       0.409776       2.551583      17.125790      -1.205473       5.910249           0.000003
           30              C      -1.916284       3.141743       5.610364      -0.147950      35.981182 0.45133005E+03  0.10757060E+05                                 9.588826                            7.164395      -0.018965       1.963853                    0.999256      30.178127      88.600029       0.602574       0.426477      -1.053291      -0.008454      -0.023142      -0.006614       0.025510       0.021444      -0.001908       0.014584       0.011678      -0.012607      -0.027442       0.001123       0.026319             11.409877      10.281722      -1.799471       2.770870      17.786619      -2.192818       6.161290           0.000002
           31              C       5.687320       3.781570       4.962510       0.071073      37.711010 0.41656488E+03  0.96335745E+04                                 9.822491                            6.813831      -0.072825       1.984437                    0.999284      26.579495      74.369675       0.633680       0.417957      -1.069378       0.002285      -0.007882       0.000212       0.008209       0.000190       0.005313      -0.002691      -0.037465       0.014107      -0.022148       0.005152       0.016997             12.565071       9.609559      -1.227939       2.219506      21.934459      -2.021282       6.151195           0.000001
           32              C       4.683267       2.983294       4.419140      -0.154745      34.065076 0.43644319E+03  0.10276612E+05                                 9.140323                            6.983600       0.154111       2.016358                    0.999718      29.719572      85.664976       0.620757       0.419047      -1.061922       0.011886      -0.027080       0.005407       0.030064      -0.011374       0.019866      -0.013981       0.038584      -0.004377      -0.026401      -0.010685       0.037086             10.595209       8.648009       0.881674       1.579437      17.201424      -1.191552       5.936194           0.000005
           33              C       4.694529       1.598432       4.553405      -0.100554      32.949734 0.41765045E+03  0.97429445E+04                                 8.986271                            6.866767       0.037336       1.985153                    0.999653      29.214820      84.282659       0.620163       0.423373      -1.057410       0.012635       0.022015       0.008892       0.026895       0.011371       0.007051       0.012331       0.039504       0.000480      -0.026932       0.000154       0.026779             10.444087       9.026067      -0.743752       1.877917      16.303785      -1.799696       6.002408           0.000005
           34              C       5.603288       5.266076       4.880992       0.085116      36.014362 0.41602039E+03  0.96237142E+04                                 9.580941                            6.845449      -0.069573       1.990718                    0.999326      26.413757      74.064070       0.626841       0.422397      -1.065905       0.000862       0.006790      -0.001390       0.006984      -0.006383       0.001627       0.002636       0.000394      -0.065212      -0.022093       0.004827       0.017266             12.069766       6.701391      -1.148692       2.057827      21.321734      -1.787160       8.186175           0.000002
           35              C       6.156859       6.058651       5.898075      -0.137651      33.051327 0.43937500E+03  0.10385140E+05                                 9.036605                            7.057478       0.102554       2.009388                    0.999398      29.545525      85.923251       0.609585       0.425104      -1.055860      -0.006603       0.022255      -0.010230       0.025368      -0.009727      -0.004602      -0.014814       0.024747       0.035667      -0.027749       0.009769       0.017980             10.310402       7.285323      -0.696282       2.271485      16.466874       0.190278       7.179010           0.000004
           36              C       5.987062       7.431862       5.900599      -0.092052      32.574704 0.43066182E+03  0.10183315E+05                                 9.064914                            7.065487      -0.112901       1.939644                    0.999261      29.817650      88.279199       0.595901       0.434689      -1.044323      -0.008620      -0.020204      -0.013519       0.025793       0.001266      -0.018654       0.010858       0.045586       0.060811      -0.035607      -0.000750       0.036358             10.446296       7.838716      -1.353611       2.398584      16.061767      -0.640942       7.438405           0.000006
           37              C       5.262828       8.052501       4.898153      -0.025418      36.379084 0.46173866E+03  0.10982203E+05                                 9.641668                            7.225562      -0.149455       1.966472                    0.998085      27.552879      78.778837       0.607344       0.424012      -1.063064       0.010592      -0.045357      -0.003205       0.046688       0.005039      -0.005958      -0.004210       0.017101       0.037398      -0.016393       0.000027       0.016366             11.714412       7.971469      -2.483209       1.832202      18.528492       0.861004       8.643275          -0.000000
           38              C       4.768166       7.280599       3.848513      -0.087322      31.828336 0.43103755E+03  0.10128841E+05                                 8.804694                            6.997983       0.136417       2.023792                    0.999751      28.901666      83.521496       0.611786       0.426051      -1.056372       0.012958      -0.015849       0.016063       0.026021      -0.009922       0.003513      -0.015746       0.031651       0.042267      -0.030382       0.007083       0.023300              9.945051       6.648847      -0.885632       1.769924      14.517091       0.253526       8.669216           0.000005
           39              C       4.939695       5.898570       3.831099      -0.154060      32.840138 0.43647231E+03  0.10270852E+05                                 8.907218                            6.973780       0.188105       2.029416                    0.999741      29.566364      85.017613       0.622939       0.417841      -1.063371       0.003417       0.023383       0.004873       0.024129       0.013030       0.009553       0.017131      -0.004950       0.040865      -0.020691      -0.009115       0.029806             10.195300       6.225039      -1.699667       1.875256      15.577132      -1.819239       8.783728           0.000002
           40              C       4.878186       9.498119       4.994057       0.613886      23.867289 0.26604994E+03  0.56394519E+04                                 7.846479                            5.900160      -0.367947       1.925473                    0.999047      23.447298      68.149660       0.588893       0.490677      -1.001997       0.002189       0.064902       0.007516       0.065373       0.066871      -0.050259      -0.032079       0.089130       0.085495      -0.094815      -0.014878       0.109693              9.488802       7.652860      -2.089727       1.322633      13.751685       1.615920       7.061861           0.000001
           41              C       0.136006      10.058086       4.104929       0.662284      23.794488 0.23445657E+03  0.47943611E+04                                 7.706303                            5.489891      -0.145749       2.020635                    0.999278      21.781953      61.308873       0.621357       0.482055      -1.010815       0.004811       0.047546       0.056176       0.073753      -0.027025       0.016275      -0.092874      -0.082624      -0.085930      -0.088507      -0.033642       0.122149              9.591682      10.490138       0.319326       0.060199       7.514607       4.599862      10.770299           0.000003
           42              C       0.103088       9.188587       2.889729      -0.030624      36.230620 0.41661975E+03  0.96171348E+04                                 9.470568                            6.747822       0.094715       2.042197                    0.999320      26.778941      74.402339       0.647413       0.409844      -1.076645       0.000685      -0.030757      -0.039378       0.049971       0.002577      -0.001712      -0.005915       0.007090      -0.021147      -0.010417       0.001604       0.008814             12.014128      10.972730      -0.079315       0.744035       9.502454       7.107795      15.567201           0.000003
           43              C       1.279537       8.664933       2.402639      -0.096170      35.680027 0.43112549E+03  0.10154633E+05                                 9.570127                            7.028653      -0.042328       1.961205                    0.999563      29.387812      85.663639       0.605165       0.429706      -1.051709      -0.021405      -0.003754      -0.014644       0.026206       0.015731       0.012451      -0.008057       0.014292      -0.021895      -0.024667       0.002229       0.022438             11.627531      11.221539      -0.759133       0.642510       8.556885       5.959039      15.104170           0.000005
           44              C       1.267410       7.852862       1.266938      -0.155609      36.925917 0.44281536E+03  0.10467241E+05                                 9.688088                            7.042357       0.081904       1.990263                    0.999680      29.907204      86.447262       0.616953       0.419995      -1.061044      -0.011511       0.013514       0.019307       0.026227      -0.018164      -0.019518       0.009157       0.039187      -0.036626      -0.022028      -0.019425       0.041453             11.982078      10.339049       0.390537       2.224736       8.480255       6.457140      17.126930           0.000004
           45              C       0.090096       7.569832       0.588041       0.078282      39.937028 0.40804767E+03  0.93988875E+04                                10.275650                            6.760691      -0.129866       1.967377                    0.999337      26.546767      74.410876       0.633050       0.420052      -1.066804      -0.001048       0.005606       0.003047       0.006466       0.004468      -0.003732       0.013832       0.001731       0.026514      -0.016349      -0.000994       0.017343             14.196623      10.396267      -0.368562       0.297553      10.332662       9.237315      21.860939           0.000004
           46              C       7.580211       8.069106       1.128130      -0.152429      36.007664 0.43959465E+03  0.10380233E+05                                 9.551613                            7.035272       0.069524       1.989250                    0.999644      29.838384      86.422446       0.614343       0.422222      -1.058818       0.010202       0.010356       0.022984       0.027196       0.007673       0.025434       0.005053       0.037353      -0.026452      -0.022957      -0.015782       0.038740             11.667523       9.971545      -1.031776      -1.366113       8.585623       6.458226      16.445402           0.000006
           47              C       7.588007       8.880913       2.261307      -0.093578      34.278876 0.42118752E+03  0.98636449E+04                                 9.295482                            6.929886      -0.041932       1.961380                    0.999609      29.295980      85.172103       0.611697       0.427571      -1.052939       0.020752      -0.012158      -0.015302       0.028506      -0.020012      -0.009854      -0.006582       0.005425      -0.056099      -0.026980      -0.002776       0.029756             11.174175      10.720273       0.115360       0.221188       8.178750       5.661420      14.623503           0.000005
           48              C       1.417275       8.948666       7.219527       0.682224      22.963140 0.23040922E+03  0.46936782E+04                                 7.570454                            5.468712      -0.255899       1.990195                    0.998889      21.562308      60.682638       0.617719       0.486745      -1.007823      -0.004884       0.078352       0.003545       0.078584       0.001708       0.024427       0.042575       0.039515       0.348328      -0.086991      -0.041580       0.128572              9.364566       9.773737       0.000041      -0.685249      13.882926      -1.217897       4.437036           0.000002
           49              C       1.412077       7.457454       7.399220      -0.032442      36.872821 0.43101556E+03  0.10018628E+05                                 9.554758                            6.845694       0.133247       2.051561                    0.999281      26.915232      74.658402       0.646275       0.407731      -1.079724      -0.001047      -0.052538       0.005806       0.052868       0.000654       0.010542       0.003194       0.027429      -0.006489      -0.013777      -0.006189       0.019965             12.041676       9.866754      -0.185612      -2.212188      20.207196      -1.937444       6.051078           0.000002
           50              C       2.455115       6.683384       6.889921      -0.092186      35.000780 0.44565675E+03  0.10599541E+05                                 9.485121                            7.177547      -0.180327       1.917803                    0.999081      29.723769      87.476996       0.594069       0.433494      -1.047891      -0.017825      -0.015958       0.016942       0.029316       0.015202       0.007988      -0.007038       0.020496       0.026585      -0.025670       0.009073       0.016597             11.170997      10.419751      -0.414653      -2.555155      17.171381      -1.207691       5.921860           0.000003
           51              C       2.415265       5.295750       7.008539      -0.146829      35.926682 0.45051341E+03  0.10732100E+05                                 9.576523                            7.155973      -0.016371       1.964883                    0.999251      30.151787      88.482902       0.603210       0.426247      -1.053496      -0.008477       0.024122       0.008174       0.026843      -0.019171       0.002316       0.014337       0.011352      -0.011138      -0.025928       0.002158       0.023771             11.394398      10.268412       1.795149      -2.766763      17.760924      -2.188603       6.153857           0.000002
           52              C       1.355767       4.655923       7.656393       0.071126      37.723989 0.41668132E+03  0.96376928E+04                                 9.828265                            6.817399      -0.075653       1.983607                    0.999285      26.580812      74.397821       0.633100       0.418278      -1.069090       0.000760       0.006519       0.000811       0.006613      -0.001495      -0.005236      -0.001391      -0.038364       0.013918      -0.022588       0.005546       0.017041             12.573195       9.613327       1.228977      -2.219894      21.952189      -2.022830       6.154070           0.000001
           53              C       0.351713       5.454199       8.199763      -0.153844      34.026298 0.43586245E+03  0.10259402E+05                                 9.132495                            6.978303       0.156649       2.017544                    0.999719      29.701423      85.594668       0.621086       0.418969      -1.061983       0.011397       0.028230      -0.004942       0.030842       0.013209      -0.020181      -0.014228       0.037535      -0.004243      -0.026292      -0.011743       0.038035             10.585246       8.641250      -0.878570      -1.578690      17.182421      -1.190949       5.932068           0.000005
           54              C       0.362975       6.839061       8.065498      -0.100918      32.992272 0.41834674E+03  0.97635353E+04                                 8.996792                            6.875368       0.033047       1.983716                    0.999713      29.231743      84.358247       0.619368       0.423728      -1.057158       0.011725      -0.020829      -0.008860       0.025491      -0.010808      -0.007832       0.012972       0.039780       0.001981      -0.027376       0.000260       0.027115             10.456615       9.033723       0.748143      -1.878657      16.326887      -1.804483       6.009235           0.000005
           55              C       1.271734       3.171417       7.737911       0.083851      36.055405 0.41657012E+03  0.96399106E+04                                 9.588823                            6.850384      -0.068627       1.990682                    0.999373      26.432454      74.137359       0.626539       0.422448      -1.065840       0.002459      -0.007680       0.000016       0.008064       0.005117      -0.002047       0.003197      -0.001308      -0.066369      -0.022618       0.006368       0.016250             12.080419       6.706058       1.149220      -2.058575      21.343905      -1.788131       8.191294           0.000002
           56              C       1.825308       2.378842       6.720828      -0.138049      33.046514 0.43929373E+03  0.10382525E+05                                 9.034076                            7.055242       0.103855       2.009788                    0.999440      29.543701      85.909318       0.609899       0.424913      -1.056000      -0.007095      -0.025211       0.010311       0.028147       0.009629       0.004154      -0.014114       0.025367       0.026101      -0.026429       0.011495       0.014935             10.307566       7.283488       0.695775      -2.270566      16.462389       0.190409       7.176820           0.000004
           57              C       1.655511       1.005631       6.718304      -0.095983      32.691618 0.43258156E+03  0.10240448E+05                                 9.086770                            7.081572      -0.120521       1.936813                    0.999287      29.887566      88.547090       0.595158       0.434733      -1.044260      -0.009488       0.018272       0.013064       0.024383      -0.001194       0.019178       0.010683       0.046973       0.057374      -0.035697      -0.000954       0.036651             10.472891       7.858837       1.359455      -2.403564      16.106495      -0.645407       7.453342           0.000006
           58              C       0.931275       0.384992       7.720750      -0.024885      36.337791 0.46113875E+03  0.10964360E+05                                 9.635155                            7.221416      -0.150198       1.966698                    0.998104      27.534119      78.712141       0.607449       0.424077      -1.063025       0.013002       0.046399       0.001998       0.048228      -0.004599       0.005496      -0.004197       0.016531       0.031492      -0.015015       0.000376       0.014638             11.705583       7.967449       2.481828      -1.832014      18.510386       0.858644       8.638914          -0.000000
           59              C       0.436611       1.156894       8.770390      -0.087292      31.813943 0.43088354E+03  0.10123455E+05                                 8.797280                            6.992257       0.139049       2.024441                    0.999756      28.895711      83.473763       0.612676       0.425506      -1.056800       0.014158       0.015717      -0.016110       0.026589       0.009280      -0.004050      -0.016475       0.029265       0.041861      -0.029488       0.005694       0.023794              9.936224       6.644318       0.886898      -1.770986      14.499098       0.249439       8.665256           0.000005
           60              C       0.608140       2.538923       8.787804      -0.151226      32.756450 0.43510479E+03  0.10231130E+05                                 8.896861                            6.966709       0.187154       2.029717                    0.999739      29.514225      84.849605       0.622707       0.418305      -1.063026       0.003553      -0.021773      -0.004752       0.022567      -0.011823      -0.010194       0.016895      -0.004484       0.042149      -0.019532      -0.010136       0.029668             10.182658       6.218259       1.698193      -1.873181      15.555667      -1.817673       8.774047           0.000003
           61              C       0.546633      -1.060626       7.624846       0.615425      23.840851 0.26571147E+03  0.56306182E+04                                 7.842339                            5.897612      -0.362655       1.927182                    0.998974      23.428897      68.091399       0.588826       0.490878      -1.001871       0.000009      -0.065756      -0.007982       0.066239      -0.066290       0.049578      -0.031938       0.088523       0.084670      -0.094048      -0.014580       0.108628              9.483381       7.649355       2.089018      -1.322114      13.742654       1.613653       7.058133           0.000001
           62              C       4.467551      -1.620593       8.513974       0.665158      23.723264 0.23363982E+03  0.47736568E+04                                 7.693438                            5.481680      -0.148106       2.020616                    0.999247      21.741326      61.175740       0.621570       0.482294      -1.010655       0.004445      -0.048471      -0.057731       0.075512       0.025560      -0.016617      -0.093133      -0.082326      -0.086665      -0.088909      -0.032973       0.121882              9.574866      10.472728      -0.319283      -0.060802       7.501570       4.589831      10.750301           0.000003
           63              C       4.434630      -0.751094       9.729174      -0.030292      36.252261 0.41691551E+03  0.96256162E+04                                 9.473751                            6.749865       0.098902       2.043210                    0.999326      26.787433      74.430981       0.647370       0.409801      -1.076680      -0.000615       0.029179       0.041140       0.050441      -0.003101       0.001559      -0.007064       0.008292      -0.019236      -0.011263       0.001782       0.009481             12.018925      10.974684       0.079340      -0.744042       9.506677       7.112003      15.575414           0.000003
           64              C      -3.052021      -0.227440      10.216264      -0.095155      35.634013 0.43049565E+03  0.10135797E+05                                 9.561118                            7.022738      -0.045961       1.960618                    0.999636      29.363383      85.567425       0.605538       0.429611      -1.051798      -0.020641       0.005600       0.013709       0.025404      -0.016063      -0.012012      -0.007892       0.015533      -0.018694      -0.024498       0.002053       0.022444             11.615812      11.211839       0.757646      -0.643392       8.548218       5.951689      15.087380           0.000005
           65              C      -3.064151       0.584631      11.351965      -0.154742      36.913331 0.44258166E+03  0.10460919E+05                                 9.689692                            7.043732       0.079616       1.989684                    0.999697      29.898908      86.435712       0.616433       0.420381      -1.060741      -0.010164      -0.011853      -0.018835       0.024466       0.018815       0.020240       0.009763       0.038090      -0.041823      -0.023282      -0.019357       0.042639             11.984168      10.340883      -0.390934      -2.225889       8.481538       6.458198      17.130082           0.000004
           66              C       4.421633       0.867661      12.030862       0.079614      39.911199 0.40772923E+03  0.93900621E+04                                10.272857                            6.759181      -0.130832       1.967203                    0.999322      26.534519      74.379496       0.632939       0.420192      -1.066676      -0.000667      -0.006001      -0.002938       0.006715      -0.004369       0.003131       0.013372       0.002464       0.026280      -0.015864      -0.000901       0.016765             14.192362      10.393571       0.368472      -0.297527      10.329741       9.234138      21.853773           0.000004
           67              C       3.248650       0.368387      11.490773      -0.151906      36.023099 0.43976830E+03  0.10385745E+05                                 9.555555                            7.037979       0.069165       1.989079                    0.999661      29.845764      86.460186       0.614029       0.422380      -1.058680       0.008133      -0.010512      -0.023251       0.026782      -0.009019      -0.025696       0.005546       0.036593      -0.029409      -0.023874      -0.015481       0.039355             11.672601       9.975207       1.031615       1.365813       8.589175       6.461244      16.453420           0.000006
           68              C       3.256448      -0.443420      10.357596      -0.093343      34.292391 0.42135456E+03  0.98689024E+04                                 9.300946                            6.934342      -0.050184       1.958969                    0.999588      29.298997      85.197044       0.611070       0.427951      -1.052666       0.018717       0.012816       0.014787       0.027078       0.021031       0.009629      -0.006233       0.005669      -0.054323      -0.026671      -0.003821       0.030492             11.181138      10.722618      -0.117440      -0.223937       8.184626       5.666485      14.636171           0.000005
           69              O      -1.827054      -1.069634       5.672197      -0.634906      39.504867 0.58289984E+03  0.14319049E+05                                 9.284951                            7.537597       0.233759       2.112272                    0.995962      28.712447      76.648784       0.682154       0.365513      -1.132272      -0.010045       0.050734      -0.046795       0.069747      -0.028610      -0.001379       0.027024       0.103726       0.169326      -0.091962       0.029041       0.062921             10.935364      14.106690      -5.126585       1.707652      12.581473      -1.194162       6.117930           0.000002
           70              O       4.648614      -1.098414       5.273440      -0.735547      46.131992 0.67800663E+03  0.17309877E+05                                10.255496                            8.086853       0.207139       2.056404                    0.998410      31.076997      84.785440       0.663269       0.361707      -1.134378       0.104352       0.052157      -0.014085       0.117508       0.025991      -0.035519       0.027775       0.040480       0.231433      -0.082175      -0.009083       0.091258             12.408384      15.485963       6.674583      -0.192047      15.335218      -0.210763       6.403971           0.000002
           71              O       5.217778      10.166665       6.045464      -0.772767      54.908400 0.86578261E+03  0.23551546E+05                                11.693500                            9.270944      -0.270561       1.893094                    0.997391      33.136822      94.027964       0.604819       0.372281      -1.123627      -0.033388      -0.065569      -0.033073       0.080671       0.056639      -0.053833       0.017372       0.011518       0.185771      -0.103007       0.014639       0.088368             14.295866      13.117919       2.276401       1.627965      17.911998       6.664286      11.857681           0.000002
           72              O       4.135759       9.997790       4.127643      -0.603282      32.546616 0.50520019E+03  0.11990480E+05                                 8.109162                            6.961258       0.386071       2.162625                    0.996612      28.232477      74.408533       0.717447       0.359702      -1.135286       0.043563      -0.044418      -0.048778       0.079056       0.030065      -0.003389      -0.058764       0.131049       0.048774      -0.106677       0.035304       0.071373              8.984088      10.347423      -2.502666       2.290826       8.592315      -0.762257       8.012527           0.000000
           73              O      -0.957278      10.359201       4.660918      -0.654414      42.809574 0.63520706E+03  0.15932703E+05                                 9.801211                            7.878447       0.209532       2.097332                    0.995620      29.251645      78.742522       0.666400       0.366435      -1.132280       0.009449      -0.005585      -0.079368       0.080123      -0.025453      -0.023769      -0.059891       0.024637      -0.100898      -0.087482       0.035996       0.051486             11.646466      15.394061      -2.655586      -4.827458       8.931857       3.461912      10.613480           0.000001
           74              O       1.263075      10.421682       4.515801      -0.704768      48.420238 0.67207315E+03  0.17141735E+05                                10.685080                            8.126874       0.108103       2.040641                    0.997189      30.524975      83.573046       0.651638       0.368521      -1.127713      -0.068386      -0.066280      -0.031580       0.100334      -0.010736       0.025375      -0.056796      -0.040149      -0.087658      -0.067116      -0.007060       0.074176             13.270337      18.066746       4.385998       5.873242      10.057886       4.189777      11.686381           0.000004
           75              O       2.504495       9.507127       6.946706      -0.634434      39.447801 0.58192212E+03  0.14288137E+05                                 9.274112                            7.529499       0.243793       2.115821                    0.995972      28.696141      76.571086       0.682805       0.365341      -1.132476      -0.010347      -0.050030       0.046604       0.069152       0.027892       0.001680       0.027544       0.104788       0.168060      -0.092061       0.029240       0.062820             10.921764      14.090792       5.118475      -1.705396      12.563063      -1.191686       6.111437           0.000002
           76              O       0.317061       9.535907       7.345463      -0.736419      46.221872 0.67953613E+03  0.17359418E+05                                10.270547                            8.097375       0.206665       2.055880                    0.998403      31.103209      84.894048       0.662638       0.361832      -1.134232       0.101907      -0.050541       0.013776       0.114583      -0.025743       0.034829       0.028514       0.040642       0.231723      -0.082200      -0.008988       0.091188             12.428740      15.509260      -6.687863       0.192972      15.364215      -0.211730       6.412746           0.000002
           77              O       0.886228      -1.729172       6.573439      -0.772720      54.863151 0.86498050E+03  0.23524129E+05                                11.687693                            9.267055      -0.272615       1.893077                    0.997338      33.119885      93.966817       0.604909       0.372313      -1.123610      -0.033595       0.065014       0.033390       0.080438      -0.056399       0.054403       0.017786       0.011398       0.186337      -0.103254       0.014388       0.088867             14.288224      13.112927      -2.273237      -1.625845      17.900761       6.658505      11.850984           0.000002
           78              O      -0.195795      -1.560297       8.491260      -0.604110      32.557330 0.50542496E+03  0.11997189E+05                                 8.111039                            6.962923       0.383381       2.161771                    0.996563      28.236939      74.425365       0.717341       0.359714      -1.135273       0.043467       0.044304       0.049651       0.079483      -0.029607       0.003851      -0.058635       0.130833       0.045461      -0.106058       0.034459       0.071599              8.986298      10.349773       2.503607      -2.290963       8.594886      -0.762272       8.014237           0.000000
           79              O       3.374269      -1.921708       7.957985      -0.656649      42.944270 0.63767774E+03  0.16010947E+05                                 9.822961                            7.894775       0.203035       2.094618                    0.995448      29.300203      78.925312       0.665550       0.366530      -1.132154       0.008391       0.004860       0.079779       0.080366       0.024702       0.023039      -0.060213       0.024465      -0.102653      -0.087419       0.035782       0.051637             11.674142      15.431348       2.661344       4.838924       8.952396       3.472005      10.638683           0.000001
           80              O       5.594621      -1.984189       8.103102      -0.705733      48.473354 0.67292820E+03  0.17169144E+05                                10.693174                            8.132255       0.108106       2.040361                    0.997209      30.539997      83.630092       0.651391       0.368540      -1.127689      -0.066681       0.066313       0.031702       0.099241       0.010223      -0.025526      -0.056210      -0.040864      -0.087719      -0.066840      -0.006875       0.073715             13.281663      18.083714      -4.390214      -5.878778      10.065653       4.193717      11.695622           0.000004

******************************************************
Auxiliary information for the entire system
The total spin magnetic moment of the unit cell is   0.000295
The total net atomic charge of the unit cell is   -0.000000
Accuracy of reproducing the electrostatic potential in the unit cell:
  The inner radius (bohr) =    5.0000
  The outer radius (bohr) =   12.0000
  Valid grid points have density less than (e/(bohr^3)) =    0.0001
  The number of valid grid points were=       137505
  The rms potential error without charges in kcal/mol is=      3.49646
  The rms potential error with partial charges in kcal/mol is=      0.84061
  The RRMSE value at monopole order=      0.24042
  The rms potential error with partial charges and cloud penetration in kcal/mol is=      0.84794
  The RRMSE value at monopole order with cloud penetration is=      0.24251
  The rms potential error with partial charges and atomic dipoles in kcal/mol is=      0.58587
  The RRMSE value at dipole order=      0.16756
  The rms potential error with partial charges, atomic dipoles and cloud penetration in kcal/mol is=      0.58595
  The RRMSE value at dipole order with cloud penetration=      0.16758

******************************************************
The electron densities and ab initio electrostatic potential were computed in VASP using the PBE functional and
projector augmented wave method. See the main text of the journal article for a description of computational details.
The atomic charges, dipoles, and quadrupoles were computed with the DDEC6 method as described in
(a) T. A. Manz and N. Gabaldon Limas, RSC Adv. 6 (2016) 47771-47801 DOI: 10.1039/c6ra04656h
(b) N. Gabaldon Limas and T. A. Manz, RSC Adv. 8 (2018) 2678-2707 DOI: 10.1039/c7ra11829e.
For each atom in the material, the electron cloud parameters were fit to the spherically averaged atom-in-material
electron density using radial positions for which this density was between 10^-4 and 10^-2 electrons per cubic bohr.
The polarizabilities, dispersion coefficients, and quantum Drude oscillator (QDO) parameters were fit using the MCLF method.
The magnetic structure of the system was optimized in VASP from the default ferromagnetic initial guess using spin polarization.
The atomic spin moments (ASMs) were computed on this optimized magnetic structure using the DDEC6 partition as inputs
to the method of T. A. Manz and D. S. Sholl, J. Chem. Theory Comput. 7 (2011) 4146-4164 DOI: 10.1021/ct200539n.
The RMSE and RRMSE were computed using a uniform grid with Ewald summation.
