# Supplementary material for: A collection of forcefield precursors for metal–organic frameworks
Source: RSC Adv. 2019 Nov 13;9(63):36492–507. doi: 10.1039/c9ra07327b (PMC9075174; doi:10.1039/c9ra07327b)
Supplement: RA-009-C9RA07327B-s5979 [file RA-009-C9RA07327B-s5979.xyz]

   36
jmolscript: load "" {1 1 1} spacegroup "x,y,z" unitcell [{      6.612500     0.000000     0.000000 }, {      3.306233    10.526697     0.000000 }, {      3.306233     2.848491    10.133975 }]
Al     8.265608     8.607145     2.533494     1.698259
Al     4.959358     8.607145     2.533494     1.698266
C      5.303215     4.053349     2.855754    -0.101517
C      5.301895     2.551646     2.692597    -0.092990
C      7.921751     9.529151     7.004604    -0.101510
C      7.923071    10.092577     8.406132    -0.092996
C      5.303201     9.529151     7.004604    -0.100359
C      5.301876    10.092577     8.406132    -0.092948
C      7.921765     4.053349     2.855754    -0.100358
C      7.923090     2.551646     2.692597    -0.092945
C      6.612493     2.094514     2.642941    -0.009502
C      6.612489     4.507037     2.904397    -0.006507
C      9.918729    11.139052     2.556802     0.626096
C      6.612487     5.993604     2.815218     0.599223
C      6.612473    10.264079     8.832773    -0.009506
C      6.612477     9.359556     6.581003    -0.006504
C      3.306237     7.899581     0.102353     0.626096
C      6.612479     9.043147     5.125765     0.599205
O      7.613618     6.837028     2.752388    -0.535943
O      4.379439    10.437949     2.567949    -0.589066
O      5.611348     8.875406     4.296805    -0.535943
O      8.845527     8.078566     0.780316    -0.589055
O      7.613613     8.875406     4.296805    -0.535861
O      4.379445     8.078566     0.780316    -0.589682
O      5.611353     6.837028     2.752388    -0.536030
O      8.845521    10.437949     2.567949    -0.589672
O      3.306233     8.162577     3.120251    -0.853319
O      6.612483     9.047107     1.952817    -0.830517
H      4.316431     4.620830     2.917875     0.142187
H      4.314121     1.985809     2.631084     0.144381
H      8.908535     9.315788     6.475103     0.142185
H      8.910845    10.304909     8.934214     0.144381
H     10.928919     9.315788     6.475103     0.141796
H     10.926600    10.304909     8.934214     0.144430
H      2.296047     4.620830     2.917875     0.141794
H      2.298366     1.985809     2.631084     0.144431

The following XYZ coordinates are in angstroms. Other properties are in atomic units.
The sperically averaged electron density of each atom fit to a function of the form exp(a - br)
eigen_1, eigen_2 and eigen_3 are the three eigenvalues of traceless quadrupole moment tensor
  atom number  atomic symbol              X              Y              Z     net charge C6 coefficient C8 coefficient C10 coefficient fluctuating dipole atomic polarizability isotropic forcefield polarizability              a              b squared Pearson coefficient          <r^3>          <r^4>         wp_QDO          m_QDO          q_QDO       dipole_x       dipole_y       dipole_z         dipole            Qxy            Qxz            Qyz     Q(x^2-y^2)  Q(3z^2 - R^2)        eigen_1        eigen_2        eigen_3 static polarizability      alpha(xx)      alpha(xy)      alpha(xz)      alpha(yy)      alpha(yz)      alpha(zz) atomic spin moment
            1             Al       8.265608       8.607145       2.533494       1.698259      52.550534 0.60554291E+03  0.15832973E+05                                14.623676                            9.946818      -0.556265       1.763936                    0.999864      29.819271      97.606209       0.382326       0.612710      -0.943851      -0.007267      -0.002059       0.002424       0.007933      -0.013031       0.017555      -0.000365      -0.066113       0.066052      -0.050614       0.021686       0.028928             20.460954      28.103210       3.376338      -4.456948      17.263637       2.221584      16.016014          -0.007762
            2             Al       4.959358       8.607145       2.533494       1.698266      52.549970 0.60553240E+03  0.15832633E+05                                14.623588                            9.946739      -0.556264       1.763939                    0.999864      29.819073      97.605437       0.382327       0.612710      -0.943850       0.007268      -0.001779       0.002639       0.007934       0.013374      -0.017295      -0.000303      -0.065900       0.066703      -0.050616       0.021688       0.028928             20.460854      28.102927      -3.377137       4.456355      17.264886       2.221231      16.014750          -0.007761
            3              C       5.303215       4.053349       2.855754      -0.101517      41.351667 0.52471534E+03  0.12838543E+05                                10.259659                            7.546514       0.202455       2.024985                    0.999748      30.138760      86.366640       0.615055       0.407005      -1.077922       0.025351       0.005518      -0.001063       0.025966      -0.008460      -0.000944      -0.006270      -0.005329       0.104451      -0.026609      -0.008989       0.035598             12.281668      13.830762       0.394030      -0.145966      17.948123       0.131606       5.066120           0.000102
            4              C       5.301895       2.551646       2.692597      -0.092990      40.953334 0.51931115E+03  0.12666469E+05                                10.187416                            7.501219       0.234856       2.037396                    0.999750      29.907605      85.415419       0.618032       0.406319      -1.078973       0.026567      -0.011496      -0.002326       0.029040       0.006522       0.003196      -0.007949      -0.022153       0.103001      -0.030446      -0.005453       0.035899             12.209751      13.633233      -0.304699       0.000229      17.987810       0.229982       5.008210           0.000684
            5              C       7.921751       9.529151       7.004604      -0.101510      41.351760 0.52471610E+03  0.12838572E+05                                10.259687                            7.546527       0.202429       2.024976                    0.999748      30.138793      86.366911       0.615053       0.407006      -1.077921      -0.025351      -0.000469      -0.005600       0.025966      -0.003198      -0.007888      -0.018264      -0.047997      -0.023548      -0.026610      -0.008991       0.035600             12.281696      13.830851      -0.033900       0.418822       6.077949       3.468113      16.936288           0.000103
            6              C       7.923071      10.092577       8.406132      -0.092996      40.953412 0.51931263E+03  0.12666514E+05                                10.187423                            7.501227       0.234860       2.037397                    0.999750      29.907660      85.415590       0.618032       0.406319      -1.078973      -0.026566       0.005351       0.010437       0.029040       0.004842       0.005413      -0.017315      -0.055475       0.003031      -0.030445      -0.005454       0.035899             12.209755      13.633231      -0.082229      -0.293401       6.078434       3.577511      16.917599           0.000683
            7              C       5.303201       9.529151       7.004604      -0.100359      41.317617 0.52416956E+03  0.12821820E+05                                10.254075                            7.542378       0.201939       2.024901                    0.999764      30.123276      86.310217       0.615251       0.406983      -1.077939       0.025701      -0.000738      -0.006029       0.026409       0.003602       0.007765      -0.017942      -0.046714      -0.023476      -0.026203      -0.008618       0.034821             12.274688      13.825270       0.034628      -0.416304       6.074670       3.465496      16.924123           0.000102
            8              C       5.301876      10.092577       8.406132      -0.092948      40.991406 0.51994769E+03  0.12686305E+05                                10.195234                            7.507110       0.231842       2.036217                    0.999751      29.921785      85.479799       0.617609       0.406459      -1.078843       0.026746       0.005471       0.010878       0.029387      -0.005262      -0.004676      -0.017084      -0.054921       0.003329      -0.030007      -0.005516       0.035524             12.219535      13.641056       0.083445       0.297168       6.083183       3.581217      16.934366           0.000689
            9              C       7.921765       4.053349       2.855754      -0.100358      41.317721 0.52417083E+03  0.12821859E+05                                10.254092                            7.542388       0.201928       2.024896                    0.999764      30.123324      86.310398       0.615250       0.406983      -1.077939      -0.025702       0.006003      -0.000919       0.026409       0.008450       0.001367      -0.006172      -0.004836       0.102147      -0.026203      -0.008618       0.034822             12.274710      13.825307      -0.391406       0.145984      17.935252       0.131687       5.063570           0.000102
           10              C       7.923090       2.551646       2.692597      -0.092945      40.991307 0.51994614E+03  0.12686257E+05                                10.195221                            7.507099       0.231847       2.036220                    0.999751      29.921725      85.479580       0.617609       0.406459      -1.078843      -0.026746      -0.011954      -0.002322       0.029388      -0.005925      -0.003801      -0.007862      -0.022115       0.101753      -0.030008      -0.005516       0.035524             12.219523      13.641034       0.308657      -0.000082      18.005628       0.230012       5.011906           0.000688
           11              C       6.612493       2.094514       2.642941      -0.009502      40.537209 0.43125260E+03  0.10062170E+05                                10.265046                            6.900240      -0.236700       1.927066                    0.998185      27.459560      77.227783       0.634042       0.414026      -1.071678      -0.000194       0.092260       0.007944       0.092601       0.000186      -0.000195       0.000803      -0.068614       0.097312      -0.050527       0.018044       0.032483             13.419885      13.470308       0.000044      -0.000000      21.814188       0.186988       4.975160           0.004440
           12              C       6.612489       4.507037       2.904397      -0.006507      41.171509 0.43164378E+03  0.10074491E+05                                10.346196                            6.895147      -0.216821       1.930533                    0.998241      27.584239      77.613656       0.635354       0.413041      -1.072220      -0.000703      -0.094610       0.000457       0.094614       0.000004      -0.000049       0.008211      -0.082994       0.067202      -0.052697       0.017238       0.035459             13.573454      13.487337      -0.000350       0.000022      22.162768      -0.520952       5.070257           0.002543
           13              C       9.918729      11.139052       2.556802       0.626096      26.679262 0.24672839E+03  0.50854894E+04                                 8.298776                            5.578709       0.063582       2.086670                    0.999315      21.758306      60.524976       0.628222       0.473020      -1.020515      -0.000600      -0.075027       0.002362       0.075066       0.000224      -0.000009      -0.006457       0.041380       0.335180      -0.076776      -0.035172       0.111948             10.861820       9.810685       0.000012      -0.000017      18.429744       0.123021       4.345030          -0.000187
           14              C       6.612487       5.993604       2.815218       0.599223      30.190665 0.26585138E+03  0.55698058E+04                                 8.971423                            5.767996       0.103081       2.095060                    0.999542      22.098836      61.503421       0.622964       0.469291      -1.024935      -0.000070       0.077891      -0.008415       0.078345      -0.000150      -0.000267       0.021321       0.037825       0.312083      -0.073487      -0.033102       0.106589             12.123713       9.081659       0.000135       0.000025      22.536659      -0.780113       4.752822          -0.004899
           15              C       6.612473      10.264079       8.832773      -0.009506      40.537330 0.43125427E+03  0.10062219E+05                                10.265064                            6.900253      -0.236704       1.927064                    0.998185      27.459624      77.228011       0.634042       0.414026      -1.071678       0.000195      -0.032612      -0.086669       0.092602      -0.000137       0.000232      -0.003052      -0.082331       0.056163      -0.050527       0.018045       0.032483             13.419903      13.470329       0.000016       0.000054       6.305585       4.546201      20.483794           0.004440
           16              C       6.612477       9.359556       6.581003      -0.006504      41.171621 0.43164494E+03  0.10074530E+05                                10.346227                            6.895166      -0.216846       1.930525                    0.998241      27.584285      77.613957       0.635351       0.413042      -1.072218       0.000703       0.025161       0.091202       0.094611      -0.000046       0.000019       0.009065      -0.079955       0.076321      -0.052698       0.017239       0.035459             13.573488      13.487378      -0.000054      -0.000272       6.050414       4.007978      21.182671           0.002544
           17              C       3.306237       7.899581       0.102353       0.626096      26.679222 0.24672811E+03  0.50854802E+04                                 8.298759                            5.578700       0.063592       2.086673                    0.999315      21.758280      60.524816       0.628223       0.473019      -1.020516       0.000602       0.018029       0.072867       0.075067       0.000052       0.000218      -0.054559      -0.129749      -0.178208      -0.076776      -0.035172       0.111948             10.861791       9.810669      -0.000012       0.000033       5.440427       3.774078      17.334278          -0.000187
           18              C       6.612479       9.043147       5.125765       0.599205      30.191680 0.26586134E+03  0.55700652E+04                                 8.971609                            5.768102       0.103057       2.095044                    0.999542      22.099206      61.504675       0.622958       0.469291      -1.024935       0.000060      -0.012975      -0.077260       0.078342      -0.000297      -0.000070      -0.027375      -0.135424      -0.207665      -0.073485      -0.033101       0.106586             12.123981       9.081816       0.000070       0.000138       5.648667       3.966962      21.641460          -0.004897
           19              O       7.613618       6.837028       2.752388      -0.535943      43.841790 0.58406192E+03  0.14328178E+05                                10.005100                            7.480956       0.071221       2.070890                    0.998676      27.578040      73.126852       0.694844       0.359324      -1.139224      -0.075529      -0.025805       0.009700       0.080403       0.028308       0.001337       0.007239       0.059635       0.149347      -0.066340       0.015777       0.050563             12.578878      13.942330       7.073638      -0.775008      17.588912      -0.353707       6.205391           0.150595
           20              O       4.379439      10.437949       2.567949      -0.589066      43.575242 0.57981702E+03  0.14195094E+05                                 9.928589                            7.437828       0.117368       2.083361                    0.998287      27.904344      73.865195       0.699240       0.357794      -1.140685      -0.052251       0.035422       0.012363       0.064325      -0.037687      -0.004881      -0.009852       0.081085       0.179161      -0.086037       0.025469       0.060569             12.416112      14.193921      -7.099097       0.281101      17.259718      -0.011125       5.794696           0.047024
           21              O       5.611348       8.875406       4.296805      -0.535943      43.841814 0.58406129E+03  0.14328165E+05                                10.005133                            7.480975       0.071178       2.070879                    0.998676      27.577943      73.126700       0.694840       0.359327      -1.139222       0.075528      -0.002354       0.027475       0.080404       0.008946       0.026884      -0.021039      -0.040959      -0.152488      -0.066334       0.015780       0.050554             12.578932      13.942237       1.168034       7.019483       6.854693       2.663591      16.939865           0.150624
           22              O       8.845527       8.078566       0.780316      -0.589055      43.574860 0.57981215E+03  0.14194942E+05                                 9.928517                            7.437789       0.117379       2.083365                    0.998287      27.904256      73.864814       0.699243       0.357793      -1.140685       0.052249      -0.021485      -0.030753       0.064322      -0.014898      -0.034962      -0.042307      -0.034376      -0.167222      -0.086038       0.025470       0.060568             12.416001      14.193811      -1.650366      -6.910233       6.628349       2.977129      16.425842           0.047024
           23              O       7.613613       8.875406       4.296805      -0.535861      43.862730 0.58437042E+03  0.14337971E+05                                10.009072                            7.483533       0.072814       2.071322                    0.998737      27.584035      73.153949       0.694625       0.359382      -1.139152      -0.075003      -0.001866       0.027070       0.079760      -0.009542      -0.026305      -0.020532      -0.040583      -0.151679      -0.065636       0.015425       0.050211             12.584400      13.947684      -1.168421      -7.022844       6.857161       2.664973      16.948354           0.150632
           24              O       4.379445       8.078566       0.780316      -0.589682      43.578381 0.57989375E+03  0.14197247E+05                                 9.928259                            7.437741       0.118506       2.083796                    0.998290      27.908099      73.872529       0.699335       0.357738      -1.140745      -0.051262      -0.021305      -0.030122       0.063159       0.014761       0.034522      -0.042243      -0.034537      -0.167605      -0.085774       0.025129       0.060645             12.415462      14.193332       1.650093       6.909782       6.628077       2.976738      16.424977           0.047021
           25              O       5.611353       6.837028       2.752388      -0.536030      43.867858 0.58444666E+03  0.14340358E+05                                10.009961                            7.484114       0.072591       2.071232                    0.998737      27.585542      73.160074       0.694583       0.359391      -1.139141       0.075006      -0.025553       0.009123       0.079763      -0.027921      -0.002069       0.007518       0.059202       0.147758      -0.065656       0.015422       0.050234             12.585621      13.949034      -7.077756       0.775602      17.599722      -0.354094       6.208107           0.150548
           26              O       8.845521      10.437949       2.567949      -0.589672      43.578559 0.57989689E+03  0.14197345E+05                                 9.928283                            7.437759       0.118500       2.083792                    0.998290      27.908181      73.872827       0.699335       0.357738      -1.140745       0.051262       0.034761       0.012359       0.063158       0.037229       0.004871      -0.009726       0.081138       0.179427      -0.085772       0.025129       0.060643             12.415485      14.193348       7.098499      -0.281211      17.258559      -0.011269       5.794550           0.047022
           27              O       3.306233       8.162577       3.120251      -0.853319      62.551135 0.99861797E+03  0.27932263E+05                                12.666993                            9.704231      -0.155263       1.919019                    0.998555      33.866850      94.985736       0.619220       0.353634      -1.147104      -0.000000      -0.070730       0.093350       0.117119       0.000198       0.000155       0.125080      -0.275729       0.135078      -0.160378      -0.049740       0.210117             16.273527      28.309272      -0.000592      -0.000383      10.373814       0.420372      10.137493           0.615035
           28              O       6.612483       9.047107       1.952817      -0.830517      57.484007 0.91888148E+03  0.25191702E+05                                12.014210                            9.341986      -0.202733       1.923088                    0.997476      32.916274      91.623204       0.627275       0.356164      -1.144202       0.000000       0.045330      -0.059829       0.075062      -0.000016      -0.000011       0.207712      -0.295757       0.062246      -0.158253      -0.136633       0.294886             15.245918      25.866721       0.000458       0.000302       9.976348       0.145231       9.894683           0.600115
           29              H       4.316431       4.620830       2.917875       0.142187       1.655303 0.12912339E+02  0.14200644E+03                                 2.251686                            2.047493      -1.334597       2.219208                    0.994111       4.041115      11.736542       0.457438       1.217506      -0.722235      -0.052871       0.024190       0.003592       0.058253      -0.009055      -0.000718       0.003085       0.017731      -0.036919      -0.013374      -0.005563       0.018937              2.361946       3.200975      -0.512963      -0.044529       2.259166      -0.002712       1.625697           0.000402
           30              H       4.314121       1.985809       2.631084       0.144381       1.586528 0.12274442E+02  0.13345197E+03                                 2.198500                            2.003294      -1.304751       2.234039                    0.994868       4.002206      11.602454       0.459477       1.226080      -0.720105      -0.052518      -0.027210      -0.003311       0.059241       0.010255       0.000704       0.001275       0.017573      -0.037208      -0.012586      -0.007162       0.019749              2.306344       3.110519       0.486639       0.030822       2.225323       0.000947       1.583189           0.000179
           31              H       8.908535       9.315788       6.475103       0.142185       1.655362 0.12912889E+02  0.14201398E+03                                 2.251734                            2.047533      -1.334635       2.219186                    0.994111       4.041185      11.736799       0.457434       1.217502      -0.722236       0.052871      -0.010004      -0.022315       0.058252      -0.003141      -0.008523       0.005132       0.025016      -0.015068      -0.013374      -0.005563       0.018937              2.361999       3.201058      -0.181680      -0.481794       1.670698       0.162710       2.214241           0.000403
           32              H       8.910845      10.304909       8.934214       0.144381       1.586513 0.12274304E+02  0.13345005E+03                                 2.198485                            2.003281      -1.304743       2.234043                    0.994868       4.002187      11.602372       0.459479       1.226078      -0.720105       0.052518       0.010551       0.025299       0.059241       0.003453       0.009682       0.003646       0.026007      -0.011904      -0.012587      -0.007162       0.019748              2.306326       3.110492       0.161354       0.460138       1.630692       0.168084       2.177795           0.000179
           33              H      10.928919       9.315788       6.475103       0.141796       1.656873 0.12926379E+02  0.14219994E+03                                 2.253240                            2.048717      -1.390951       2.194507                    0.993794       4.042698      11.742877       0.457262       1.217638      -0.722213      -0.053179      -0.010000      -0.022464       0.058589       0.002961       0.008571       0.005116       0.024905      -0.014701      -0.013352      -0.005480       0.018832              2.363688       3.203748       0.181930       0.482475       1.671581       0.162901       2.215736           0.000402
           34              H      10.926600      10.304909       8.934214       0.144430       1.581214 0.12225485E+02  0.13279884E+03                                 2.194759                            2.000245      -1.301219       2.236126                    0.994930       3.995866      11.582192       0.459459       1.227245      -0.719870      -0.052811       0.010475       0.025430       0.059543      -0.003498      -0.009691       0.003470       0.025761      -0.011410      -0.012391      -0.007213       0.019604              2.302223       3.104201      -0.160848      -0.458668       1.628464       0.167601       2.174003           0.000179
           35              H       2.296047       4.620830       2.917875       0.141794       1.656889 0.12926530E+02  0.14220194E+03                                 2.253249                            2.048724      -1.390960       2.194501                    0.993794       4.042717      11.742928       0.457263       1.217633      -0.722214       0.053179       0.024332       0.003549       0.058589       0.009053       0.000532       0.003038       0.017512      -0.036882      -0.013352      -0.005480       0.018833              2.363698       3.203761       0.513708       0.044586       2.260773      -0.002709       1.626559           0.000402
           36              H       2.298366       1.985809       2.631084       0.144431       1.581211 0.12225456E+02  0.13279849E+03                                 2.194760                            2.000245      -1.301216       2.236129                    0.994930       3.995862      11.582191       0.459458       1.227248      -0.719869       0.052811      -0.027316      -0.003202       0.059543      -0.010276      -0.000746       0.001092       0.017303      -0.036783      -0.012391      -0.007212       0.019604              2.302224       3.104203      -0.485082      -0.030733       2.221378       0.000942       1.581090           0.000178

******************************************************
Auxiliary information for the entire system
The total spin magnetic moment of the unit cell is   1.999392
The total net atomic charge of the unit cell is   0.000000
Accuracy of reproducing the electrostatic potential in the unit cell:
  The inner radius (bohr) =    5.0000
  The outer radius (bohr) =   12.0000
  Valid grid points have density less than (e/(bohr^3)) =    0.0001
  The number of valid grid points were=        60372
  The rms potential error without charges in kcal/mol is=      3.27728
  The rms potential error with partial charges in kcal/mol is=      0.49052
  The RRMSE value at monopole order=      0.14967
  The rms potential error with partial charges and cloud penetration in kcal/mol is=      0.47355
  The RRMSE value at monopole order with cloud penetration is=      0.14449
  The rms potential error with partial charges and atomic dipoles in kcal/mol is=      0.41498
  The RRMSE value at dipole order=      0.12662
  The rms potential error with partial charges, atomic dipoles and cloud penetration in kcal/mol is=      0.39349
  The RRMSE value at dipole order with cloud penetration=      0.12006

******************************************************
The electron densities and ab initio electrostatic potential were computed in VASP using the PBE functional and
projector augmented wave method. See the main text of the journal article for a description of computational details.
The atomic charges, dipoles, and quadrupoles were computed with the DDEC6 method as described in
(a) T. A. Manz and N. Gabaldon Limas, RSC Adv. 6 (2016) 47771-47801 DOI: 10.1039/c6ra04656h
(b) N. Gabaldon Limas and T. A. Manz, RSC Adv. 8 (2018) 2678-2707 DOI: 10.1039/c7ra11829e.
For each atom in the material, the electron cloud parameters were fit to the spherically averaged atom-in-material
electron density using radial positions for which this density was between 10^-4 and 10^-2 electrons per cubic bohr.
The polarizabilities, dispersion coefficients, and quantum Drude oscillator (QDO) parameters were fit using the MCLF method.
The magnetic structure of the system was optimized in VASP from the default ferromagnetic initial guess using spin polarization.
The atomic spin moments (ASMs) were computed on this optimized magnetic structure using the DDEC6 partition as inputs
to the method of T. A. Manz and D. S. Sholl, J. Chem. Theory Comput. 7 (2011) 4146-4164 DOI: 10.1021/ct200539n.
The RMSE and RRMSE were computed using a uniform grid with Ewald summation.
