# Supplementary material for: A collection of forcefield precursors for metal–organic frameworks
Source: RSC Adv. 2019 Nov 13;9(63):36492–507. doi: 10.1039/c9ra07327b (PMC9075174; doi:10.1039/c9ra07327b)
Supplement: RA-009-C9RA07327B-s5980 [file RA-009-C9RA07327B-s5980.xyz]

   76
jmolscript: load "" {1 1 1} spacegroup "x,y,z" unitcell [{      6.560300     0.000000     0.000000 }, {      0.000000    15.984600     0.000000 }, {      0.000000     0.000000    13.444100 }]
O      4.402158    14.732526     4.422302    -0.602967
O      2.126521     9.274105     8.863695    -0.602834
O      1.115317     6.735431    11.148385    -0.605334
O      5.410804     1.292195     2.143527    -0.602468
O      2.113663     1.314094     4.459542    -0.603270
O      4.381362     6.767880     8.899053    -0.606083
O      5.392632     9.311189    11.176753    -0.603265
O      1.103049    14.760979     2.175928    -0.604686
O      4.381165     1.313934     4.451207    -0.603071
O      2.117665     6.777630     8.876198    -0.603737
O      1.105870     9.317743    11.156990    -0.602900
O      5.393223    14.768172     2.159526    -0.603349
O      2.132294    14.734444     4.429562    -0.601432
O      4.397763     9.283216     8.864636    -0.599793
O      5.409295     6.751256    11.157527    -0.602419
O      1.118006     1.290117     2.147695    -0.601525
O     -0.033720     0.074648     4.031482    -1.059079
O      3.241051     8.054960    10.751381    -1.058854
O      3.248989     0.076566     2.598341    -1.061574
O      6.520479     8.051603     9.317434    -1.064293
C      2.062755    12.480776     6.121502    -0.091025
C      2.060721    11.379117     6.985958    -0.092721
C      5.339363     4.492632    12.853770    -0.091766
C      5.342249     3.390494     0.271302    -0.093452
C      4.458577     3.529879     6.196655    -0.088825
C      4.458773     4.634735     7.057480    -0.096337
C      1.178033    11.531290    12.909025    -0.088779
C      1.179542    12.632949     0.328977    -0.096149
C      2.042090     3.533236     6.193294    -0.089289
C      2.040844     4.637932     7.054791    -0.092361
C      5.321059    11.532729    12.906739    -0.090578
C      5.321584    12.634388     0.327095    -0.092056
C      4.480226    12.480616     6.124594    -0.093818
C      4.476880    11.376719     6.990125    -0.091968
C      1.197714     4.495669    12.852022    -0.094312
C      1.198764     3.391293     0.270630    -0.091340
C      3.265521    10.833403     7.458249    -0.032920
C      3.271490    13.064054     5.701912    -0.035269
C      3.261191     9.726469     8.452306     0.636986
C      3.268669    14.251390     4.801291     0.640195
C     -0.010103     2.846857     0.741039    -0.033763
C     -0.014564     5.077188    12.432431    -0.034379
C     -0.013973     1.738165     1.733482     0.641017
C     -0.018959     6.263725    11.530870     0.642666
C      3.250825     5.190839     7.511353    -0.033404
C      3.250760     2.956032     5.762276    -0.038165
C      3.252006     6.316634     8.482017     0.642690
C      3.248529     1.785800     4.840952     0.644193
C     -0.028865    13.185537     0.787152    -0.032792
C     -0.029718    10.958722    12.471957    -0.038540
C     -0.030899    14.309254     1.763059     0.640887
C     -0.028472     9.787051    11.549557     0.642233
H      1.118203    12.883428     5.785668     0.111767
H      1.116169    10.962718     7.298533     0.109574
H      4.395204     4.895284    12.518608     0.113126
H      4.399796     2.972336     0.583205     0.110845
H      5.404834     3.128666     5.864720     0.110708
H      5.404047     5.055449     7.372744     0.112879
H      2.123372    11.133753    12.572385     0.111398
H      2.124488    13.050467     0.649350     0.112875
H      1.095701     3.133621     5.860014     0.110093
H      1.094914     5.062323     7.365216     0.111339
H      4.374342    11.135991    12.570099     0.111670
H      4.376770    13.054303     0.643972     0.111631
H      5.428583    12.883428     5.788626     0.112526
H      5.423597    10.960161     7.306196     0.110435
H      2.144496     4.900079    12.515516     0.112614
H      2.145284     2.974095     0.584415     0.110393
H      6.512803     8.052562     8.453919     0.447412
H      3.234031     8.060075    11.612207     0.445486
H      3.250760     0.091592     1.736306     0.445520
H     -0.033851     0.086637     4.893921     0.447062
Al     4.886899     0.050032     3.306845     1.735819
Al     1.600844     8.035458    10.030643     1.740096
Al     1.604715     0.048913     3.313298     1.734463
Al     4.886243     8.038975    10.036693     1.736346

The following XYZ coordinates are in angstroms. Other properties are in atomic units.
The sperically averaged electron density of each atom fit to a function of the form exp(a - br)
eigen_1, eigen_2 and eigen_3 are the three eigenvalues of traceless quadrupole moment tensor
  atom number  atomic symbol              X              Y              Z     net charge C6 coefficient C8 coefficient C10 coefficient fluctuating dipole atomic polarizability isotropic forcefield polarizability              a              b squared Pearson coefficient          <r^3>          <r^4>         wp_QDO          m_QDO          q_QDO       dipole_x       dipole_y       dipole_z         dipole            Qxy            Qxz            Qyz     Q(x^2-y^2)  Q(3z^2 - R^2)        eigen_1        eigen_2        eigen_3 static polarizability      alpha(xx)      alpha(xy)      alpha(xz)      alpha(yy)      alpha(yz)      alpha(zz) atomic spin moment
            1              O       4.402158      14.732526       4.422302      -0.602967      43.196796 0.55634735E+03  0.13461616E+05                                 9.834569                            7.233229       0.200334       2.121416                    0.998345      27.359846      71.670652       0.717803       0.352655      -1.146426      -0.031821      -0.046498       0.019020       0.059468       0.027770      -0.013283       0.071824       0.052893       0.018938      -0.093442       0.029775       0.063667             12.610634      14.933139       5.585416      -4.951176      12.601114      -5.389741      10.297649          -0.000004
            2              O       2.126521       9.274105       8.863695      -0.602834      43.862123 0.56435739E+03  0.13705442E+05                                 9.944922                            7.291326       0.170381       2.111227                    0.998240      27.403754      71.936273       0.713965       0.353256      -1.145844       0.036742       0.044042      -0.022856       0.061742       0.025721      -0.014812       0.074298       0.043147      -0.015386      -0.093830       0.030084       0.063746             12.793464      15.385151       5.464062      -5.306097      12.204223      -5.407695      10.791020          -0.000004
            3              O       1.115317       6.735431      11.148385      -0.605334      43.143900 0.55580808E+03  0.13444707E+05                                 9.822874                            7.226559       0.207553       2.123483                    0.998313      27.368686      71.673051       0.718638       0.352346      -1.146729      -0.031330      -0.048368       0.021013       0.061340       0.026817      -0.013064       0.072692       0.055518       0.016205      -0.094529       0.030997       0.063532             12.590123      14.960012       5.548544      -4.948968      12.506999      -5.389263      10.303357          -0.000004
            4              O       5.410804       1.292195       2.143527      -0.602468      43.702343 0.56202293E+03  0.13634827E+05                                 9.920785                            7.276257       0.164031       2.109874                    0.998274      27.370426      71.815801       0.714689       0.353259      -1.145824       0.035113       0.043292      -0.021646       0.059797       0.026177      -0.014694       0.073025       0.044424      -0.013079      -0.092969       0.030390       0.062579             12.756243      15.393597       5.448011      -5.265000      12.142763      -5.390415      10.732368          -0.000004
            5              O       2.113663       1.314094       4.459542      -0.603270      43.329798 0.55439741E+03  0.13403628E+05                                 9.861174                            7.221279       0.192226       2.118856                    0.998460      27.339373      71.604979       0.718235       0.352727      -1.146285       0.034136       0.043600       0.018959       0.058529       0.026491       0.011404      -0.073047       0.050095       0.002826      -0.093044       0.029121       0.063923             12.686042      15.164130       5.600087       5.039169      12.423360       5.472077      10.470637          -0.000004
            6              O       4.381362       6.767880       8.899053      -0.606083      43.936232 0.56577911E+03  0.13750699E+05                                 9.954417                            7.302559       0.169485       2.110829                    0.998373      27.430175      72.069436       0.713007       0.353455      -1.145509      -0.032787      -0.044512      -0.019392       0.058586       0.025683       0.014762      -0.073122       0.046491      -0.000804      -0.092993       0.029792       0.063201             12.794442      15.356717       5.489621       5.286125      12.342964       5.370632      10.683645          -0.000004
            7              O       5.392632       9.311189      11.176753      -0.603265      43.200142 0.55507961E+03  0.13422748E+05                                 9.839797                            7.224415       0.193391       2.119131                    0.998377      27.345726      71.602487       0.718354       0.352599      -1.146517       0.033713       0.045126       0.019879       0.059734       0.026452       0.011550      -0.072785       0.050355       0.001492      -0.092926       0.029480       0.063445             12.637069      15.044053       5.581516       4.962332      12.471096       5.449516      10.396058          -0.000004
            8              O       1.103049      14.760979       2.175928      -0.604686      43.792874 0.56611038E+03  0.13759557E+05                                 9.930894                            7.304045       0.172073       2.111413                    0.998396      27.428750      72.047166       0.713092       0.353392      -1.145661      -0.032501      -0.045563      -0.020343       0.059549       0.025689       0.015616      -0.072600       0.047279      -0.002455      -0.093012       0.030840       0.062172             12.741803      15.240832       5.435340       5.240033      12.325236       5.351052      10.659342          -0.000004
            9              O       4.381165       1.313934       4.451207      -0.603071      43.381951 0.55445898E+03  0.13404714E+05                                 9.867532                            7.220630       0.187185       2.117748                    0.998375      27.323234      71.548118       0.718465       0.352624      -1.146435      -0.034751       0.043534       0.020620       0.059397      -0.027056      -0.012221      -0.072077       0.049761       0.003104      -0.092489       0.029493       0.062996             12.697999      15.160790      -5.613702      -5.058511      12.448370       5.494558      10.484836          -0.000004
           10              O       2.117665       6.777630       8.876198      -0.603737      43.644820 0.56422840E+03  0.13702321E+05                                 9.910316                            7.291025       0.169050       2.110562                    0.998344      27.415278      71.980173       0.713861       0.353308      -1.145736       0.036241      -0.043602      -0.023661       0.061436      -0.024967      -0.016880      -0.074588       0.045819      -0.004065      -0.094681       0.030773       0.063908             12.717665      15.246951      -5.459930      -5.155868      12.338487       5.315591      10.567556          -0.000004
           11              O       1.105870       9.317743      11.156990      -0.602900      43.375693 0.55493847E+03  0.13417415E+05                                 9.861246                            7.220240       0.192227       2.119253                    0.998366      27.324558      71.523355       0.719105       0.352281      -1.146867      -0.033420       0.047938       0.021717       0.062342      -0.026925      -0.013640      -0.072675       0.055093       0.007328      -0.094707       0.032224       0.062482             12.683935      15.125061      -5.601215      -5.071676      12.445078       5.488233      10.481667          -0.000004
           12              O       5.393223      14.768172       2.159526      -0.603349      43.663699 0.56499902E+03  0.13725782E+05                                 9.913153                            7.297008       0.177576       2.113235                    0.998390      27.423472      72.015245       0.713417       0.353405      -1.145651       0.032587      -0.045589      -0.022128       0.060249      -0.025469      -0.017013      -0.073439       0.045246      -0.001542      -0.093625       0.030406       0.063219             12.716866      15.222419      -5.446543      -5.186036      12.318706       5.323411      10.609473          -0.000004
           13              O       2.132294      14.734444       4.429562      -0.601432      43.214156 0.55757482E+03  0.13498662E+05                                 9.844130                            7.246302       0.188191       2.117203                    0.998396      27.370314      71.716025       0.716403       0.353151      -1.146031       0.037619      -0.046571       0.018303       0.062602      -0.028985       0.013976       0.070438       0.050090       0.011701      -0.092206       0.030005       0.062201             12.616290      15.002705      -5.594350       4.942403      12.582278      -5.353999      10.263887          -0.000004
           14              O       4.397763       9.283216       8.864636      -0.599793      43.436023 0.55910476E+03  0.13545025E+05                                 9.875623                            7.254242       0.177810       2.115570                    0.998283      27.302921      71.564919       0.716304       0.352957      -1.146184      -0.034938       0.046253      -0.024349       0.062872      -0.029062       0.015148       0.072939       0.049627      -0.023537      -0.095688       0.034103       0.061585             12.686467      15.258645      -5.386418       5.230789      12.090024      -5.375176      10.710733          -0.000004
           15              O       5.409295       6.751256      11.157527      -0.602419      43.204691 0.55556945E+03  0.13439073E+05                                 9.840886                            7.231000       0.183104       2.115614                    0.998404      27.357227      71.670958       0.717440       0.352931      -1.146118       0.035765      -0.045854       0.018353       0.060980      -0.028871       0.013670       0.070751       0.047458       0.011670      -0.091683       0.028631       0.063052             12.622509      15.008537      -5.619213       4.958409      12.568674      -5.374200      10.290318          -0.000004
           16              O       1.118006       1.290117       2.147695      -0.601525      43.536554 0.55829670E+03  0.13523031E+05                                 9.892230                            7.249957       0.163214       2.110814                    0.998296      27.306680      71.611109       0.716242       0.353051      -1.145899      -0.032570       0.045506      -0.022882       0.060458      -0.028579       0.015300       0.073559       0.046730      -0.019799      -0.095321       0.032632       0.062689             12.722090      15.308604      -5.430158       5.258294      12.120072      -5.401143      10.737594          -0.000004
           17              O      -0.033720       0.074648       4.031482      -1.059079      56.682359 0.87511152E+03  0.23840294E+05                                11.926391                            9.033422      -0.456451       1.839344                    0.996740      33.772205      95.522638       0.642962       0.349681      -1.142741      -0.002942       0.003804       0.002919       0.005626       0.000768      -0.000690      -0.000273      -0.116836       0.222720      -0.095546       0.021301       0.074244             15.712753      27.112129       0.086053      -0.077442       9.165993       0.103506      10.860138          -0.000003
           18              O       3.241051       8.054960      10.751381      -1.058854      56.696450 0.87591270E+03  0.23869577E+05                                11.937730                            9.043354      -0.461935       1.837466                    0.996592      33.788453      95.609648       0.641937       0.350130      -1.142279       0.000701       0.003275       0.002867       0.004409       0.001276      -0.000388      -0.000397      -0.120356       0.228427      -0.098263       0.022117       0.076146             15.727560      27.138648       0.036131      -0.095614       9.180209       0.078363      10.863824          -0.000003
           19              O       3.248989       0.076566       2.598341      -1.061574      57.924727 0.88849467E+03  0.24303381E+05                                12.117115                            9.109812      -0.470451       1.833370                    0.996680      33.906164      96.180184       0.639291       0.350264      -1.141961      -0.002901       0.003094      -0.000298       0.004252      -0.001018       0.000317       0.000576      -0.121870       0.218646      -0.097385       0.024496       0.072890             16.092438      27.996898      -0.090638       0.069347       9.366002      -0.095173      10.914415          -0.000003
           20              O       6.520479       8.051603       9.317434      -1.064293      58.030488 0.89038722E+03  0.24366940E+05                                12.123166                            9.112639      -0.470847       1.833078                    0.996643      33.936011      96.273084       0.639946       0.349736      -1.142446       0.000002       0.003024      -0.001843       0.003542       0.000176       0.001196       0.000588      -0.123476       0.212473      -0.097159       0.026318       0.070841             16.100812      28.012167      -0.047563       0.111421       9.368752      -0.057923      10.921519          -0.000003
           21              C       2.062755      12.480776       6.121502      -0.091025      40.305455 0.48243869E+03  0.11610859E+05                                10.174409                            7.294733       0.078032       1.987077                    0.999579      29.846478      86.079675       0.615285       0.413626      -1.068771       0.036845      -0.011591       0.005298       0.038986      -0.016673       0.012105       0.016749       0.019386       0.014582      -0.032925       0.014539       0.018386             12.595792      11.919478       0.855460      -0.550580      14.264706      -7.853547      11.603191          -0.000006
           22              C       2.060721      11.379117       6.985958      -0.092721      40.317990 0.48198486E+03  0.11598126E+05                                10.174329                            7.290046       0.078178       1.986328                    0.999535      29.882136      86.198085       0.615592       0.413484      -1.068778       0.032600       0.010491      -0.005629       0.034706       0.019661      -0.016152       0.017714       0.022758       0.011772      -0.037921       0.014093       0.023829             12.597877      11.923829      -0.704492       0.758098      14.129722      -7.876116      11.740080          -0.000006
           23              C       5.339363       4.492632      12.853770      -0.091766      40.206764 0.48086011E+03  0.11562966E+05                                10.154624                            7.280589       0.088009       1.990362                    0.999587      29.820049      85.956398       0.616183       0.413376      -1.068971       0.037793      -0.011028       0.005561       0.039760      -0.015693       0.012823       0.016747       0.018149       0.017447      -0.032498       0.013649       0.018849             12.566114      11.890785       0.834161      -0.540963      14.234486      -7.833108      11.573072          -0.000006
           24              C       5.342249       3.390494       0.271302      -0.093452      40.245766 0.48103200E+03  0.11568820E+05                                10.159904                            7.280865       0.085536       1.988708                    0.999566      29.862775      86.102664       0.616265       0.413260      -1.068983       0.034574       0.011896      -0.006172       0.037081       0.019231      -0.015310       0.017823       0.021141       0.016521      -0.037291       0.014987       0.022304             12.578894      11.899063      -0.710248       0.762856      14.124200      -7.865488      11.713418          -0.000006
           25              C       4.458577       3.529879       6.196655      -0.088825      40.151520 0.47995731E+03  0.11534777E+05                                10.143874                            7.272719       0.078926       1.987847                    0.999576      29.782083      85.797107       0.616705       0.413259      -1.069145      -0.034655       0.010160       0.006199       0.036642      -0.014620      -0.014549      -0.015801       0.020888       0.011803      -0.032071       0.011102       0.020970             12.555090      11.902286       0.820937       0.609807      14.186925       7.823895      11.576060          -0.000006
           26              C       4.458773       4.634735       7.057480      -0.096337      40.426973 0.48444451E+03  0.11669782E+05                                10.187271                            7.305015       0.084701       1.988031                    0.999556      29.918106      86.290620       0.615542       0.413076      -1.069260      -0.037557      -0.012833      -0.005110       0.040017       0.019309       0.014789      -0.016133       0.019104       0.020925      -0.035896       0.014324       0.021572             12.608265      11.946000      -0.735618      -0.698244      14.206176       7.861114      11.672619          -0.000006
           27              C       1.178033      11.531290      12.909025      -0.088779      40.107207 0.47947949E+03  0.11520547E+05                                10.136460                            7.269015       0.075237       1.986953                    0.999593      29.774864      85.769093       0.616866       0.413250      -1.069140      -0.035726       0.011087       0.005723       0.037842      -0.014423      -0.013973      -0.015533       0.019371       0.012777      -0.031261       0.011270       0.019990             12.543602      11.882074       0.825106       0.600183      14.139651       7.826177      11.609080          -0.000006
           28              C       1.179542      12.632949       0.328977      -0.096149      40.378627 0.48388762E+03  0.11652528E+05                                10.177249                            7.299292       0.084954       1.988325                    0.999550      29.904100      86.224218       0.616002       0.412903      -1.069416      -0.036724      -0.012254      -0.004792       0.039010       0.019914       0.014662      -0.016533       0.018883       0.019093      -0.036403       0.014962       0.021441             12.592568      11.935977      -0.726159      -0.693031      14.136109       7.854664      11.705619          -0.000006
           29              C       2.042090       3.533236       6.193294      -0.089289      40.170490 0.48058561E+03  0.11552949E+05                                10.145254                            7.275608       0.083534       1.989146                    0.999574      29.793529      85.824374       0.616858       0.413047      -1.069348       0.035216       0.008956       0.004690       0.036639       0.015397       0.015048      -0.015750       0.020894       0.012064      -0.032790       0.011251       0.021539             12.557690      11.895024      -0.828119      -0.594122      14.200454       7.829342      11.577592          -0.000006
           30              C       2.040844       4.637932       7.054791      -0.092361      40.357392 0.48370725E+03  0.11647597E+05                                10.179051                            7.301532       0.079725       1.986837                    0.999548      29.875470      86.151534       0.615426       0.413311      -1.069107       0.036901      -0.011342      -0.004776       0.038899      -0.018829      -0.013954      -0.014968       0.021187       0.015607      -0.034374       0.012758       0.021616             12.596899      11.944346       0.715072       0.710377      14.187371       7.847880      11.658979          -0.000006
           31              C       5.321059      11.532729      12.906739      -0.090578      40.178332 0.48094515E+03  0.11563381E+05                                10.144988                            7.277290       0.081772       1.988677                    0.999574      29.802931      85.849075       0.616938       0.412929      -1.069459       0.036349       0.008308       0.003583       0.037458       0.014970       0.013927      -0.016187       0.018989       0.013357      -0.032049       0.012186       0.019863             12.553439      11.898761      -0.825782      -0.589659      14.151460       7.827229      11.610095          -0.000006
           32              C       5.321584      12.634388       0.327095      -0.092056      40.289024 0.48289585E+03  0.11623236E+05                                10.167168                            7.294655       0.079530       1.986985                    0.999571      29.859327      86.088489       0.615808       0.413226      -1.069156       0.036997      -0.012100      -0.005284       0.039283      -0.018782      -0.014192      -0.014840       0.020234       0.015251      -0.034184       0.012648       0.021536             12.579943      11.917479       0.714270       0.701523      14.126406       7.848966      11.695943          -0.000006
           33              C       4.480226      12.480616       6.124594      -0.093818      40.451853 0.48616219E+03  0.11720510E+05                                10.192532                            7.319441       0.079236       1.986298                    0.999553      29.916519      86.296027       0.614801       0.413243      -1.069244      -0.036283      -0.010667       0.005830       0.038265       0.016645      -0.013589       0.015333       0.018569       0.006727      -0.032067       0.012091       0.019976             12.600335      11.963939      -0.837254       0.542889      14.240342      -7.830467      11.596724          -0.000006
           34              C       4.476880      11.376719       6.990125      -0.091968      40.303003 0.48365940E+03  0.11644906E+05                                10.166641                            7.299071       0.074951       1.985607                    0.999558      29.864705      86.084583       0.615861       0.413073      -1.069375      -0.034903       0.011680      -0.004228       0.037048      -0.018007       0.015710       0.014896       0.021709       0.017550      -0.034713       0.011639       0.023074             12.571625      11.944377       0.713533      -0.752632      14.072429      -7.829596      11.698070          -0.000006
           35              C       1.197714       4.495669      12.852022      -0.094312      40.396640 0.48553592E+03  0.11700876E+05                                10.181389                            7.313225       0.079153       1.986593                    0.999589      29.900235      86.213939       0.615292       0.413074      -1.069423      -0.035209      -0.011302       0.005528       0.037389       0.017272      -0.014260       0.015238       0.018393       0.009410      -0.032834       0.012260       0.020574             12.584181      11.945500      -0.836340       0.544697      14.228820      -7.820398      11.578224          -0.000006
           36              C       1.198764       3.391293       0.270630      -0.091340      40.218070 0.48229368E+03  0.11604212E+05                                10.152512                            7.289536       0.075700       1.986002                    0.999543      29.841703      85.998897       0.616144       0.413161      -1.069282      -0.034518       0.011482      -0.003349       0.036531      -0.017789       0.015392       0.015426       0.023107       0.018514      -0.035076       0.012000       0.023076             12.547962      11.923565       0.700648      -0.749274      14.053645      -7.810051      11.666676          -0.000006
           37              C       3.265521      10.833403       7.458249      -0.032920      42.900867 0.44460561E+03  0.10417164E+05                                10.610602                            6.950307      -0.043628       1.984344                    0.999050      27.484285      76.592212       0.641604       0.407441      -1.079696       0.000067       0.044353      -0.032024       0.054706       0.000174      -0.000770       0.014311      -0.019746       0.027968      -0.014595      -0.007136       0.021731             14.585521      11.742523      -0.007874       0.013168      17.221192     -10.722130      14.792848          -0.000003
           38              C       3.271490      13.064054       5.701912      -0.035269      42.960952 0.44682954E+03  0.10483952E+05                                10.627319                            6.973110      -0.051733       1.981649                    0.999041      27.538662      76.836163       0.639706       0.408077      -1.079108       0.001493      -0.043810       0.031110       0.053753      -0.000978      -0.000378       0.012587      -0.012125       0.049739      -0.014453      -0.008452       0.022904             14.594591      11.759822      -0.001605       0.005519      18.200224     -10.561873      13.823726          -0.000004
           39              C       3.261191       9.726469       8.452306       0.636986      27.299870 0.24743172E+03  0.50968562E+04                                 8.442002                            5.597561       0.076866       2.098930                    0.999608      21.504555      59.542387       0.626160       0.474869      -1.020873      -0.000535      -0.049298       0.058183       0.076262       0.001066      -0.001147       0.085872      -0.038294       0.077821      -0.070444      -0.032054       0.102498             11.327936      10.898983       0.038001      -0.018162      12.391156      -6.994495      10.693669          -0.000002
           40              C       3.268669      14.251390       4.801291       0.640195      27.292954 0.24775482E+03  0.51038974E+04                                 8.435730                            5.599084       0.080830       2.100509                    0.999592      21.485957      59.444448       0.626590       0.474507      -1.021323       0.001345       0.053779      -0.051485       0.074463      -0.001146       0.000740       0.082500      -0.020197       0.125239      -0.071139      -0.030925       0.102064             11.309809      10.822739       0.013549      -0.027468      13.121059      -6.900257       9.985629          -0.000002
           41              C      -0.010103       2.846857       0.741039      -0.033763      42.905079 0.44462711E+03  0.10416953E+05                                10.609662                            6.949476      -0.042017       1.984957                    0.999062      27.478733      76.553926       0.641833       0.407324      -1.079860      -0.000953       0.044231      -0.032942       0.055158      -0.000446       0.000039       0.014071      -0.018955       0.030420      -0.014568      -0.007068       0.021636             14.584057      11.740334       0.010838      -0.007493      17.227626     -10.721691      14.784212          -0.000003
           42              C      -0.014564       5.077188      12.432431      -0.034379      42.924528 0.44651834E+03  0.10473886E+05                                10.620073                            6.969689      -0.042955       1.984315                    0.999032      27.520490      76.752817       0.640057       0.407961      -1.079282       0.004224      -0.044421       0.030435       0.054013      -0.002555       0.000470       0.011821      -0.015547       0.050394      -0.016796      -0.005989       0.022785             14.581827      11.752827       0.014053      -0.012108      18.161086     -10.555301      13.831568          -0.000004
           43              C      -0.013973       1.738165       1.733482       0.641017      27.195069 0.24599419E+03  0.50605028E+04                                 8.423589                            5.583248       0.074192       2.098661                    0.999622      21.462849      59.411691       0.626552       0.475204      -1.020565       0.000568      -0.049232       0.059523       0.077247       0.000113      -0.000604       0.085731      -0.036797       0.076782      -0.070720      -0.031191       0.101911             11.302329      10.883560      -0.013425       0.020973      12.359277      -6.976131      10.664151          -0.000002
           44              C      -0.018959       6.263725      11.530870       0.642666      27.191755 0.24642232E+03  0.50703133E+04                                 8.419258                            5.586646       0.077535       2.099865                    0.999642      21.449355      59.334287       0.626755       0.474956      -1.020940       0.001787       0.054634      -0.054307       0.077054      -0.002158       0.000682       0.083375      -0.019952       0.125728      -0.072114      -0.030823       0.102937             11.285767      10.807753      -0.051172       0.004358      13.058102      -6.890423       9.991447          -0.000002
           45              C       3.250825       5.190839       7.511353      -0.033404      42.803784 0.44429762E+03  0.10409506E+05                                10.598578                            6.950653      -0.037168       1.986626                    0.999041      27.480866      76.613785       0.641123       0.407764      -1.079341       0.000607      -0.043145      -0.031843       0.053627      -0.000185      -0.000065      -0.013973      -0.020517       0.034272      -0.015974      -0.006402       0.022376             14.547756      11.746674      -0.010339       0.006035      17.424805      10.631042      14.471789          -0.000004
           46              C       3.250760       2.956032       5.762276      -0.038165      43.281196 0.44818566E+03  0.10523701E+05                                10.680365                            6.984238      -0.058772       1.978827                    0.999029      27.582323      76.986040       0.639123       0.408142      -1.079069      -0.000641       0.044761       0.028013       0.052808       0.000310      -0.000313      -0.012471      -0.017302       0.046158      -0.016350      -0.006234       0.022584             14.717718      11.801034       0.017903       0.026643      18.151949      10.750952      14.200171          -0.000003
           47              C       3.252006       6.316634       8.482017       0.642690      27.040889 0.24487714E+03  0.50335228E+04                                 8.400237                            5.575845       0.072201       2.099027                    0.999605      21.439481      59.390016       0.625861       0.476107      -1.019731       0.002850       0.049776       0.060138       0.078117       0.002783      -0.001006      -0.084371      -0.029648       0.085725      -0.071024      -0.029111       0.100135             11.255140      10.827974       0.006742       0.057608      12.517413       6.901463      10.420033          -0.000002
           48              C       3.248529       1.785800       4.840952       0.644193      27.282037 0.24604806E+03  0.50596987E+04                                 8.431435                            5.577238       0.091876       2.104096                    0.999637      21.435796      59.241815       0.628278       0.474078      -1.021612      -0.000822      -0.053466      -0.052782       0.075134       0.000084      -0.000069      -0.086191      -0.022819       0.111784      -0.073994      -0.030040       0.104035             11.334482      10.842655       0.000557      -0.007913      12.941639       6.987730      10.219151          -0.000002
           49              C      -0.028865      13.185537       0.787152      -0.032792      42.800641 0.44503181E+03  0.10431123E+05                                10.600969                            6.958377      -0.040682       1.985408                    0.999028      27.487584      76.651405       0.640486       0.407996      -1.079175       0.001055      -0.043028      -0.033057       0.054271       0.000502      -0.000222      -0.013863      -0.019700       0.033752      -0.015489      -0.006556       0.022045             14.543691      11.751194      -0.026931      -0.014943      17.356516      10.628906      14.523363          -0.000004
           50              C      -0.029718      10.958722      12.471957      -0.038540      43.341059 0.44966041E+03  0.10567374E+05                                10.692794                            6.997510      -0.063060       1.977261                    0.998989      27.613745      77.115574       0.638249       0.408351      -1.078894      -0.001277       0.043427       0.028550       0.051987       0.001153      -0.000555      -0.010965      -0.018246       0.051330      -0.017751      -0.004848       0.022599             14.728340      11.816300       0.001201       0.005231      18.146904      10.755311      14.221814          -0.000003
           51              C      -0.030899      14.309254       1.763059       0.640887      27.136377 0.24669532E+03  0.50791807E+04                                 8.415556                            5.594145       0.079817       2.100807                    0.999603      21.477838      59.502677       0.625368       0.475705      -1.020167       0.001344       0.048774       0.060730       0.077903       0.001689      -0.000921      -0.084309      -0.030266       0.085528      -0.070751      -0.029401       0.100152             11.269047      10.856350      -0.014492       0.020518      12.493091       6.903014      10.457699          -0.000002
           52              C      -0.028472       9.787051      11.549557       0.642233      27.317431 0.24723062E+03  0.50892048E+04                                 8.438152                            5.590354       0.090024       2.103747                    0.999619      21.444330      59.261028       0.627698       0.474032      -1.021820      -0.000252      -0.053084      -0.053996       0.075720       0.001422       0.000312      -0.084934      -0.020787       0.116228      -0.073379      -0.029727       0.103107             11.335819      10.858087      -0.011125      -0.052787      12.946707       6.973859      10.202662          -0.000002
           53              H       1.118203      12.883428       5.785668       0.111767       1.501384 0.11598267E+02  0.12398719E+03                                 2.090830                            1.926217      -1.293317       2.231430                    0.996134       3.973895      11.321885       0.477611       1.199633      -0.726024      -0.043268       0.017896      -0.016954       0.049798      -0.005401       0.005672      -0.008094       0.021097      -0.024202      -0.015435      -0.002688       0.018123              2.176642       2.800248      -0.370977       0.329646       1.914703      -0.355521       1.814974          -0.000003
           54              H       1.116169      10.962718       7.298533       0.109574       1.510249 0.11670723E+02  0.12487792E+03                                 2.094544                            1.928969      -1.295498       2.230532                    0.996042       3.970100      11.293210       0.478778       1.195595      -0.727091      -0.043674      -0.018610       0.016218       0.050167       0.006138      -0.003406      -0.008016       0.019703      -0.027386      -0.015498      -0.001892       0.017390              2.180423       2.811009       0.392465      -0.303742       1.922365      -0.352753       1.807895          -0.000003
           55              H       4.395204       4.895284      12.518608       0.113126       1.496007 0.11544209E+02  0.12329163E+03                                 2.088083                            1.923511      -1.297204       2.230759                    0.996204       3.964801      11.298482       0.477178       1.201866      -0.725531      -0.042445       0.017696      -0.016408       0.048826      -0.005666       0.006018      -0.008102       0.020777      -0.024484      -0.015410      -0.002961       0.018370              2.173707       2.798663      -0.371685       0.329106       1.911052      -0.353981       1.811406          -0.000003
           56              H       4.399796       2.972336       0.583205       0.110845       1.504117 0.11612510E+02  0.12412869E+03                                 2.090924                            1.925784      -1.305121       2.227292                    0.996166       3.962824      11.275349       0.478453       1.197624      -0.726614      -0.043021      -0.018415       0.015921       0.049431       0.006185      -0.003476      -0.007760       0.019464      -0.027172      -0.015170      -0.002122       0.017291              2.176567       2.800786       0.393273      -0.302694       1.923147      -0.354525       1.805769          -0.000003
           57              H       5.404834       3.128666       5.864720       0.110708       1.505609 0.11625810E+02  0.12429293E+03                                 2.090709                            1.925443      -1.276916       2.237884                    0.996232       3.970707      11.294775       0.479086       1.195830      -0.726965       0.043359      -0.017839      -0.016595       0.049735      -0.005576      -0.005559       0.008380       0.020701      -0.027096      -0.015984      -0.002445       0.018429              2.176211       2.805125      -0.375178      -0.324304       1.912706       0.354960       1.810802          -0.000003
           58              H       5.404047       5.055449       7.372744       0.112879       1.506351 0.11649675E+02  0.12466505E+03                                 2.095817                            1.930912      -1.300639       2.228941                    0.996284       3.968432      11.309335       0.476906       1.200170      -0.725998       0.042465       0.019110       0.014974       0.048915       0.006235       0.004717       0.008089       0.019741      -0.026917      -0.015466      -0.002512       0.017979              2.181996       2.810241       0.390834       0.306871       1.926453       0.352203       1.809294          -0.000003
           59              H       2.123372      11.133753      12.572385       0.111398       1.500936 0.11582132E+02  0.12371500E+03                                 2.086724                            1.922086      -1.277375       2.238092                    0.996259       3.965289      11.275948       0.479385       1.196157      -0.726883       0.043152      -0.017535      -0.016656       0.049467      -0.005301      -0.005949       0.008233       0.020777      -0.024879      -0.015598      -0.002607       0.018205              2.171862       2.797468      -0.371533      -0.326995       1.906792       0.354952       1.811326          -0.000003
           60              H       2.124488      13.050467       0.649350       0.112875       1.505799 0.11642556E+02  0.12457744E+03                                 2.096058                            1.930922      -1.303999       2.227925                    0.996251       3.966927      11.306782       0.476654       1.200915      -0.725841       0.042577       0.018739       0.015821       0.049135       0.006249       0.004745       0.008087       0.019633      -0.026389      -0.015372      -0.002519       0.017891              2.182329       2.810228       0.388659       0.310527       1.923444       0.353002       1.813316          -0.000003
           61              H       1.095701       3.133621       5.860014       0.110093       1.508574 0.11657668E+02  0.12472812E+03                                 2.093986                            1.928471      -1.285750       2.234032                    0.996223       3.976900      11.319443       0.478528       1.196315      -0.726837      -0.044092      -0.017959      -0.016364       0.050343       0.005009       0.005609       0.008664       0.020216      -0.025793      -0.016017      -0.001831       0.017848              2.179700       2.808675       0.374664       0.325529       1.915468       0.356631       1.814958          -0.000003
           62              H       1.094914       5.062323       7.365216       0.111339       1.518492 0.11762333E+02  0.12612714E+03                                 2.103529                            1.937489      -1.297024       2.229037                    0.996212       3.980824      11.342483       0.477282       1.196785      -0.726779      -0.043404       0.019586       0.015234       0.049995      -0.006670      -0.004286       0.007929       0.019469      -0.026673      -0.015247      -0.002644       0.017891              2.190283       2.821657      -0.394680      -0.305426       1.936331       0.353684       1.812862          -0.000003
           63              H       4.374342      11.135991      12.570099       0.111670       1.503917 0.11614382E+02  0.12417600E+03                                 2.091835                            1.926598      -1.287141       2.234459                    0.996298       3.969331      11.301732       0.478021       1.198443      -0.726359      -0.043550      -0.017355      -0.016374       0.049658       0.005212       0.005783       0.008602       0.020562      -0.024110      -0.015822      -0.002139       0.017961              2.177311       2.805589       0.371626       0.327786       1.910996       0.355785       1.815349          -0.000003
           64              H       4.376770      13.054303       0.643972       0.111631       1.514251 0.11723363E+02  0.12563096E+03                                 2.101480                            1.935723      -1.300280       2.228193                    0.996263       3.977817      11.338031       0.476866       1.198575      -0.726358      -0.043099       0.019116       0.015748       0.049708      -0.006603      -0.004477       0.008026       0.019579      -0.026205      -0.015293      -0.002636       0.017928              2.188092       2.816505      -0.391451      -0.309489       1.931346       0.355050       1.816424          -0.000003
           65              H       5.428583      12.883428       5.788626       0.112526       1.505680 0.11648301E+02  0.12465133E+03                                 2.095129                            1.930672      -1.293004       2.231875                    0.996184       3.973692      11.325752       0.476965       1.200012      -0.725994       0.043000       0.018082      -0.017278       0.049744       0.005194      -0.005750      -0.008470       0.020831      -0.024681      -0.015814      -0.002264       0.018079              2.180603       2.810344       0.370528      -0.329004       1.915023      -0.352962       1.816442          -0.000003
           66              H       5.423597      10.960161       7.306196       0.110435       1.516785 0.11742319E+02  0.12583206E+03                                 2.100126                            1.934463      -1.289552       2.232399                    0.996279       3.977594      11.321759       0.478267       1.195084      -0.727193       0.044081      -0.018898       0.015329       0.050351      -0.006488       0.004529      -0.008465       0.019732      -0.027213      -0.015880      -0.002266       0.018146              2.186082       2.816324      -0.392522       0.305748       1.927315      -0.354829       1.814608          -0.000003
           67              H       2.144496       4.900079      12.515516       0.112614       1.502737 0.11618777E+02  0.12425615E+03                                 2.092495                            1.928323      -1.292873       2.231909                    0.996222       3.969270      11.309430       0.477220       1.200136      -0.725978       0.042978       0.018291      -0.016969       0.049695       0.005034      -0.005885      -0.008516       0.020578      -0.024975      -0.015857      -0.002159       0.018016              2.177884       2.802277       0.371432      -0.328487       1.915479      -0.354810       1.815896          -0.000003
           68              H       2.145284       2.974095       0.584415       0.110393       1.509520 0.11668648E+02  0.12483350E+03                                 2.093075                            1.928218      -1.276182       2.238835                    0.996193       3.965090      11.273038       0.479151       1.194877      -0.727297       0.043979      -0.019198       0.015100       0.050307      -0.006490       0.004421      -0.008590       0.019607      -0.027338      -0.015998      -0.002095       0.018093              2.178375       2.808247      -0.392306       0.303458       1.920608      -0.351518       1.806269          -0.000003
           69              H       6.512803       8.052562       8.453919       0.447412       0.447824 0.27927932E+01  0.21827848E+02                                 1.132313                            1.115933      -1.260601       2.498365                    0.999905       2.137811       5.988900       0.468668       1.672125      -0.640204      -0.000081       0.000291      -0.028229       0.028231       0.000466      -0.000169       0.000248       0.001163       0.048408      -0.008817      -0.007323       0.016140              1.153229       1.180720      -0.001439       0.002059       1.058800      -0.003535       1.220168          -0.000002
           70              H       3.234031       8.060075      11.612207       0.445486       0.454874 0.28395075E+01  0.22214909E+02                                 1.131677                            1.115570      -1.243846       2.504658                    0.999898       2.110585       5.854835       0.476346       1.643545      -0.645004      -0.000734       0.000598       0.028721       0.028737       0.000219       0.000126      -0.000159       0.001701       0.049997      -0.009212      -0.007455       0.016667              1.150614       1.171073       0.000897      -0.001905       1.056881       0.004697       1.223887          -0.000002
           71              H       3.250760       0.091592       1.736306       0.445520       0.448176 0.27928456E+01  0.21811746E+02                                 1.129095                            1.112788      -1.252119       2.499546                    0.999905       2.138664       5.974146       0.471687       1.662682      -0.641600      -0.000381       0.000437      -0.028397       0.028403       0.000197       0.000030       0.000206       0.001454       0.048984      -0.008919      -0.007411       0.016330              1.149954       1.177618      -0.001576       0.000088       1.055832      -0.008430       1.216411          -0.000002
           72              H      -0.033851       0.086637       4.893921       0.447062       0.455641 0.28468512E+01  0.22294863E+02                                 1.134751                            1.118487      -1.247453       2.504286                    0.999894       2.110615       5.864845       0.474611       1.647890      -0.644343      -0.000197       0.000231       0.028355       0.028357       0.000086       0.000040      -0.000131       0.001803       0.050184      -0.009270      -0.007459       0.016729              1.153777       1.174166       0.001323      -0.000405       1.059444       0.007653       1.227720          -0.000002
           73             Al       4.886899       0.050032       3.306845       1.735819      36.357057 0.38049838E+03  0.89307690E+04                                12.570230                            8.579240      -0.570291       1.797424                    0.999230      26.993229      85.989318       0.359744       0.725398      -0.897442       0.000812       0.002247      -0.001805       0.002994      -0.000336       0.036583       0.000444       0.007700       0.000842      -0.034638      -0.003980       0.038619             17.786599      23.847186      -0.014633      -4.754038      15.804156       0.019959      13.708456          -0.000004
           74             Al       1.600844       8.035458      10.030643       1.740096      36.318021 0.37993006E+03  0.89172748E+04                                12.581382                            8.585721      -0.582611       1.793653                    0.999273      26.990232      86.079142       0.358671       0.727581      -0.896449       0.000472       0.001582      -0.002048       0.002630       0.000714       0.036062       0.000171       0.007775       0.000958      -0.034083      -0.004052       0.038135             17.804351      23.873848      -0.010927      -4.757540      15.834561       0.015052      13.704644          -0.000004
           75             Al       1.604715       0.048913       3.313298       1.734463      36.620777 0.38368743E+03  0.90234524E+04                                12.614404                            8.606244      -0.568546       1.796945                    0.999242      27.059630      86.255599       0.359774       0.723904      -0.898002      -0.000027       0.000634      -0.000576       0.000857      -0.000595      -0.036503      -0.000034       0.007926       0.000329      -0.034550      -0.004015       0.038565             17.854148      23.952962       0.020895       4.786961      15.862939       0.031682      13.746542          -0.000004
           76             Al       4.886243       8.038975      10.036693       1.736346      36.465967 0.38196537E+03  0.89750029E+04                                12.598050                            8.598082      -0.572453       1.795921                    0.999274      27.047258      86.245335       0.359158       0.725789      -0.897204      -0.000047       0.000982      -0.001284       0.001617      -0.000069      -0.036479      -0.000158       0.008640      -0.001965      -0.034580      -0.003992       0.038572             17.826116      23.909889       0.031685       4.766356      15.831762       0.025323      13.736699          -0.000004

******************************************************
Auxiliary information for the entire system
The total spin magnetic moment of the unit cell is   -0.000277
The total net atomic charge of the unit cell is   0.000003
Accuracy of reproducing the electrostatic potential in the unit cell:
  The inner radius (bohr) =    5.0000
  The outer radius (bohr) =   12.0000
  Valid grid points have density less than (e/(bohr^3)) =    0.0001
  The number of valid grid points were=       116089
  The rms potential error without charges in kcal/mol is=      1.16873
  The rms potential error with partial charges in kcal/mol is=      0.35073
  The RRMSE value at monopole order=      0.30010
  The rms potential error with partial charges and cloud penetration in kcal/mol is=      0.32593
  The RRMSE value at monopole order with cloud penetration is=      0.27888
  The rms potential error with partial charges and atomic dipoles in kcal/mol is=      0.34343
  The RRMSE value at dipole order=      0.29385
  The rms potential error with partial charges, atomic dipoles and cloud penetration in kcal/mol is=      0.32572
  The RRMSE value at dipole order with cloud penetration=      0.27869

******************************************************
The electron densities and ab initio electrostatic potential were computed in VASP using the PBE functional and
projector augmented wave method. See the main text of the journal article for a description of computational details.
The atomic charges, dipoles, and quadrupoles were computed with the DDEC6 method as described in
(a) T. A. Manz and N. Gabaldon Limas, RSC Adv. 6 (2016) 47771-47801 DOI: 10.1039/c6ra04656h
(b) N. Gabaldon Limas and T. A. Manz, RSC Adv. 8 (2018) 2678-2707 DOI: 10.1039/c7ra11829e.
For each atom in the material, the electron cloud parameters were fit to the spherically averaged atom-in-material
electron density using radial positions for which this density was between 10^-4 and 10^-2 electrons per cubic bohr.
The polarizabilities, dispersion coefficients, and quantum Drude oscillator (QDO) parameters were fit using the MCLF method.
The magnetic structure of the system was optimized in VASP from the default ferromagnetic initial guess using spin polarization.
The atomic spin moments (ASMs) were computed on this optimized magnetic structure using the DDEC6 partition as inputs
to the method of T. A. Manz and D. S. Sholl, J. Chem. Theory Comput. 7 (2011) 4146-4164 DOI: 10.1021/ct200539n.
The RMSE and RRMSE were computed using a uniform grid with Ewald summation.
