# Supplementary material for: A collection of forcefield precursors for metal–organic frameworks
Source: RSC Adv. 2019 Nov 13;9(63):36492–507. doi: 10.1039/c9ra07327b (PMC9075174; doi:10.1039/c9ra07327b)
Supplement: RA-009-C9RA07327B-s5981 [file RA-009-C9RA07327B-s5981.xyz]

   76
jmolscript: load "" {1 1 1} spacegroup "x,y,z" unitcell [{      6.672000     0.000000     0.000000 }, {      0.000000    16.936000     0.000000 }, {      0.000000     0.000000    12.807000 }]
O      1.161528    14.041468     2.065129    -0.602268
O      4.498062     5.572283     8.467092    -0.602181
O      5.555975    11.441115     2.065641    -0.601238
O      2.220708     2.971929     8.470550    -0.601693
O      5.556708     5.573468    10.757496    -0.602363
O      2.220108    14.040113     4.355405    -0.602278
O      1.162129     2.973284    10.757496    -0.601366
O      4.497595    11.440776     4.353484    -0.601483
O      5.556775     2.973284    10.756984    -0.601566
O      2.220308    11.440099     4.352459    -0.601830
O      1.161929     5.573468    10.757880    -0.601241
O      4.497262    14.040283     4.355533    -0.600820
O      1.161328    11.440945     2.065385    -0.601287
O      4.497996     2.971929     8.470038    -0.601809
O      5.556375    14.042146     2.066153    -0.601664
O      2.220842     5.572452     8.467476    -0.602115
O      0.023352    12.741969     3.927907    -1.050260
O      3.360153     4.274985    10.331535    -1.050408
O      0.024153     4.274308     8.894462    -1.050914
O      3.359352    12.742646     2.490962    -1.050971
C      5.491790    16.384394     0.395864    -0.092300
C      2.155990     7.912838     6.794882    -0.092365
C      1.226047     9.096495     0.399322    -0.092235
C      4.562180     0.626293     6.805256    -0.091340
C      1.226180     7.915040    12.428681    -0.092674
C      4.562047    16.380669     6.027615    -0.093899
C      5.491923     0.629850    12.424967    -0.096146
C      2.155790     9.094463     6.017369    -0.096131
C      1.226514     0.628664    12.423558    -0.091867
C      4.562380     9.095479     6.018522    -0.091146
C      5.491656     7.914870    12.428425    -0.094090
C      2.155523    16.380669     6.028255    -0.093291
C      5.491523     9.096326     0.399066    -0.093002
C      2.155656     0.626124     6.805896    -0.093235
C      1.226314    16.383209     0.394456    -0.092991
C      4.562514     7.913854     6.796035    -0.093690
C      0.023018    15.766569     0.799925    -0.033352
C      0.022952    14.533628     1.688091     0.638982
C      3.359285     7.296029     7.200223    -0.033072
C      3.359419     6.063765     8.089157     0.638876
C      0.022685     9.714659     0.802743    -0.032244
C      0.022618    10.948785     1.688731     0.636577
C      3.359018     1.244457     7.208804    -0.032925
C      3.359219     2.479261     8.093896     0.637682
C      0.023018     7.297722    12.023724    -0.031844
C      0.023219     6.065120    11.135430     0.638153
C      3.358685    15.763521     5.622913    -0.031444
C      3.358618    14.531596     4.733723     0.637790
C      0.023285     1.247167    12.020650    -0.031399
C      0.023419     2.481124    11.134150     0.637758
C      3.359018     9.713304     5.614845    -0.032470
C      3.358952    10.947938     4.729497     0.638769
H      4.543098    15.956083     0.687352     0.111707
H      1.207432     7.483341     7.084960     0.111843
H      2.174605     9.524976     0.691194     0.111065
H      5.510805     1.054605     7.096743     0.111029
H      2.174805     7.486220    12.138090     0.110861
H      5.510605    15.951849     5.736640     0.110863
H      4.543365     1.058669    12.133864     0.112338
H      1.207165     9.522435     5.725241     0.112489
H      2.175139     1.056468    12.131303     0.110676
H      5.510872     9.524298     5.727418     0.110839
H      4.543098     7.485881    12.137450     0.111652
H      1.206898    15.951680     5.737664     0.111330
H      4.542898     9.524637     0.690682     0.111413
H      1.207098     1.054435     7.097896     0.111499
H      2.174805    15.953881     0.684790     0.111248
H      5.511072     7.485373     7.087138     0.111349
H      3.360286     4.276848    11.193574     0.446549
H      0.024286     4.275154     8.032422     0.446814
H      0.023419    12.742477     4.790074     0.446448
H      3.359419    12.744171     1.628794     0.446968
Al     1.691352    12.741292     3.209306     1.726118
Al     5.027219    12.741461     3.209946     1.726084
Al     5.028019     4.273461     9.612678     1.726168
Al     1.692019     4.273461     9.613446     1.726973

The following XYZ coordinates are in angstroms. Other properties are in atomic units.
The sperically averaged electron density of each atom fit to a function of the form exp(a - br)
eigen_1, eigen_2 and eigen_3 are the three eigenvalues of traceless quadrupole moment tensor
  atom number  atomic symbol              X              Y              Z     net charge C6 coefficient C8 coefficient C10 coefficient fluctuating dipole atomic polarizability isotropic forcefield polarizability              a              b squared Pearson coefficient          <r^3>          <r^4>         wp_QDO          m_QDO          q_QDO       dipole_x       dipole_y       dipole_z         dipole            Qxy            Qxz            Qyz     Q(x^2-y^2)  Q(3z^2 - R^2)        eigen_1        eigen_2        eigen_3 static polarizability      alpha(xx)      alpha(xy)      alpha(xz)      alpha(yy)      alpha(yz)      alpha(zz) atomic spin moment
            1              O       1.161528      14.041468       2.065129      -0.602268      42.645197 0.55964310E+03  0.13561804E+05                                 9.744680                            7.259595       0.199581       2.119097                    0.998248      27.490222      72.074029       0.715739       0.353138      -1.145997      -0.036027       0.042431      -0.019695       0.059044      -0.026648       0.013395       0.070042       0.052479       0.016783      -0.091335       0.029831       0.061504             12.324990      14.777041      -5.496182       4.654041      12.446889      -5.025449       9.751042           0.000000
            2              O       4.498062       5.572283       8.467092      -0.602181      42.640434 0.55956093E+03  0.13559196E+05                                 9.743640                            7.258762       0.200110       2.119287                    0.998289      27.489963      72.069640       0.715831       0.353109      -1.146031      -0.036192       0.042455      -0.019814       0.059202      -0.026593       0.013542       0.070170       0.052051       0.016598      -0.091362       0.029729       0.061633             12.323830      14.777409      -5.490758       4.659848      12.435374      -5.026099       9.758705           0.000000
            3              O       5.555975      11.441115       2.065641      -0.601238      42.624540 0.55945722E+03  0.13556361E+05                                 9.741026                            7.258024       0.201192       2.119202                    0.998313      27.490793      72.076268       0.715861       0.353103      -1.146010       0.037438      -0.045060      -0.019631       0.061785      -0.030098      -0.012913      -0.069731       0.052293       0.010192      -0.092257       0.030517       0.061741             12.318427      14.770684      -5.494852      -4.650036      12.445755       5.016137       9.738841           0.000000
            4              O       2.220708       2.971929       8.470550      -0.601693      42.615746 0.55931238E+03  0.13551574E+05                                 9.738535                            7.256087       0.200541       2.118964                    0.998318      27.489445      72.062399       0.716125       0.353006      -1.146123       0.036937      -0.044908      -0.019815       0.061431      -0.029511      -0.013032      -0.069794       0.051889       0.012654      -0.091994       0.030146       0.061848             12.315604      14.764166      -5.495177      -4.646220      12.451555       5.013500       9.731090           0.000000
            5              O       5.556708       5.573468      10.757496      -0.602363      42.701648 0.56039789E+03  0.13585430E+05                                 9.755154                            7.266183       0.155602       2.104431                    0.998233      27.501294      72.130367       0.715125       0.353303      -1.145800       0.035996       0.044077       0.019851       0.060270       0.029424       0.013626      -0.069990       0.052112       0.012222      -0.092380       0.030670       0.061710             12.339979      14.792672       5.501419       4.663559      12.461179       5.034750       9.766087           0.000000
            6              O       2.220108      14.040113       4.355405      -0.602278      42.671909 0.56001941E+03  0.13573500E+05                                 9.749124                            7.262536       0.156749       2.104850                    0.998231      27.496692      72.102970       0.715505       0.353187      -1.145933       0.036220       0.044020       0.019604       0.060283       0.029450       0.013437      -0.070423       0.052413       0.012121      -0.092801       0.030675       0.062126             12.331215      14.783384       5.494459       4.663401      12.444907       5.030943       9.765355           0.000000
            7              O       1.162129       2.973284      10.757496      -0.601366      42.583530 0.55893826E+03  0.13540312E+05                                 9.734153                            7.254242       0.197795       2.118779                    0.998315      27.479165      72.030786       0.716127       0.353062      -1.146071      -0.036266      -0.042833       0.019547       0.059430       0.027237      -0.014047       0.070348       0.052845       0.017625      -0.092122       0.030337       0.061785             12.308140      14.758484       5.486468      -4.646513      12.433651      -5.009304       9.732285           0.000000
            8              O       4.497595      11.440776       4.353484      -0.601483      42.594901 0.55910080E+03  0.13545376E+05                                 9.736394                            7.255725       0.197118       2.118618                    0.998308      27.480780      72.040463       0.715982       0.353104      -1.146025      -0.036030      -0.042481       0.019313       0.058956       0.027196      -0.014091       0.070193       0.053001       0.018139      -0.092017       0.030369       0.061648             12.311260      14.761068       5.492636      -4.641701      12.446335      -5.009552       9.726378           0.000000
            9              O       5.556775       2.973284      10.756984      -0.601566      42.639104 0.55967637E+03  0.13563121E+05                                 9.743957                            7.260292       0.158485       2.105345                    0.998255      27.489781      72.079599       0.715617       0.353185      -1.145933       0.036828      -0.044046       0.019765       0.060721      -0.029622       0.013487       0.070001       0.052858       0.012220      -0.092618       0.030919       0.061699             12.322215      14.772787      -5.493010       4.652641      12.449642      -5.017582       9.744216           0.000000
           10              O       2.220308      11.440099       4.352459      -0.601830      42.665567 0.56005784E+03  0.13575056E+05                                 9.749061                            7.263569       0.156729       2.104805                    0.998240      27.496821      72.111757       0.715318       0.353263      -1.145838       0.036671      -0.044043       0.019433       0.060516      -0.029694       0.013196       0.069849       0.053027       0.012319      -0.092463       0.030795       0.061668             12.329407      14.782119      -5.498668       4.653319      12.462576      -5.019460       9.743525           0.000000
           11              O       1.161929       5.573468      10.757880      -0.601241      42.604239 0.55908294E+03  0.13544382E+05                                 9.737150                            7.254904       0.202358       2.120166                    0.998298      27.478874      72.026115       0.716151       0.353036      -1.146119      -0.036508       0.042812       0.019685       0.059608      -0.027207      -0.014288      -0.070513       0.053078       0.016719      -0.092398       0.030674       0.061723             12.314278      14.766775      -5.489237      -4.652687      12.431333       5.019537       9.744727           0.000000
           12              O       4.497262      14.040283       4.355533      -0.600820      42.607562 0.55907903E+03  0.13544384E+05                                 9.737964                            7.255100       0.200469       2.119584                    0.998289      27.477148      72.023942       0.716102       0.353057      -1.146092      -0.036744       0.042750       0.020058       0.059834      -0.027283      -0.014743      -0.070204       0.053127       0.017094      -0.092295       0.030930       0.061365             12.315935      14.765454      -5.485923      -4.658288      12.428094       5.022976       9.754256           0.000000
           13              O       1.161328      11.440945       2.065385      -0.601287      42.595687 0.55901796E+03  0.13542960E+05                                 9.737149                            7.255646       0.198720       2.118984                    0.998260      27.478575      72.035207       0.715914       0.353149      -1.145981      -0.037034      -0.043019      -0.019871       0.060142       0.027278       0.013665      -0.069891       0.053311       0.016746      -0.091740       0.030465       0.061275             12.313127      14.763516       5.489820       4.647831      12.440083       5.013339       9.735783           0.000000
           14              O       4.497996       2.971929       8.470038      -0.601809      42.619057 0.55939549E+03  0.13554500E+05                                 9.741029                            7.258285       0.195950       2.117980                    0.998267      27.486641      72.064572       0.715750       0.353167      -1.145957      -0.036655      -0.042718      -0.019752       0.059654       0.026971       0.013663      -0.069939       0.053202       0.017632      -0.091630       0.030258       0.061372             12.318750      14.769637       5.496296       4.646485      12.453601       5.014012       9.733013           0.000000
           15              O       5.556375      14.042146       2.066153      -0.601664      42.656181 0.55976508E+03  0.13565406E+05                                 9.745553                            7.259710       0.195536       2.117283                    0.998341      27.494008      72.084058       0.715839       0.353073      -1.146058       0.037188       0.044585      -0.019190       0.061147       0.029643      -0.013000       0.070088       0.052328       0.010528      -0.092432       0.030529       0.061903             12.326475      14.780742       5.495434      -4.659558      12.444246      -5.026070       9.754438           0.000000
           16              O       2.220842       5.572452       8.467476      -0.602115      42.694060 0.56035572E+03  0.13583865E+05                                 9.752903                            7.264696       0.194774       2.116965                    0.998315      27.505441      72.134830       0.715392       0.353185      -1.145919       0.037076       0.044634      -0.019553       0.061231       0.029719      -0.012907       0.070089       0.052803       0.009262      -0.092568       0.030798       0.061770             12.336628      14.791841       5.497570      -4.665855      12.449017      -5.033449       9.769027           0.000000
           17              O       0.023352      12.741969       3.927907      -1.050260      55.072681 0.87222565E+03  0.23734525E+05                                11.682195                            9.023670      -0.441245       1.845597                    0.996134      33.712393      95.200185       0.642962       0.350081      -1.142777       0.001330      -0.000347      -0.002021       0.002444      -0.000283       0.000084      -0.000078      -0.116692       0.235536      -0.097603       0.019091       0.078512             15.131539      25.851713       0.001438       0.003780       9.133553       0.005482      10.409349          -0.000000
           18              O       3.360153       4.274985      10.331535      -1.050408      55.098274 0.87271357E+03  0.23751389E+05                                11.687702                            9.027715      -0.441932       1.845392                    0.996134      33.717064      95.224063       0.642649       0.350199      -1.142668       0.001528      -0.000457      -0.002040       0.002589      -0.000463       0.000035       0.000206      -0.116545       0.235796      -0.097574       0.018974       0.078599             15.139427      25.868257       0.001285       0.006359       9.138160       0.009212      10.411863          -0.000000
           19              O       0.024153       4.274308       8.894462      -1.050914      55.166465 0.87376670E+03  0.23788966E+05                                11.706788                            9.040799      -0.441025       1.845827                    0.996018      33.725811      95.289439       0.641323       0.350792      -1.142102       0.000360       0.000075       0.002305       0.002334      -0.000190      -0.001575       0.000222      -0.117485       0.234777      -0.097886       0.019612       0.078274             15.167056      25.924829      -0.000217      -0.005318       9.154583      -0.006668      10.421755          -0.000000
           20              O       3.359352      12.742646       2.490962      -1.050971      55.116292 0.87302238E+03  0.23763398E+05                                11.694338                            9.032720      -0.443062       1.845192                    0.996037      33.723822      95.270057       0.642066       0.350464      -1.142380       0.000866       0.000007       0.002839       0.002968      -0.000102      -0.001764       0.000292      -0.117136       0.233804      -0.097553       0.019599       0.077954             15.147765      25.882882      -0.001541      -0.002643       9.142345      -0.006907      10.418068          -0.000000
           21              C       5.491790      16.384394       0.395864      -0.092300      40.108583 0.49251133E+03  0.11914908E+05                                10.141488                            7.373252       0.052385       1.977002                    0.999507      30.046532      86.887343       0.611644       0.413936      -1.068549       0.036925       0.015560      -0.007507       0.040767       0.020603      -0.014283       0.011016       0.024228       0.016305      -0.033840       0.009183       0.024657             12.379402      11.887869      -0.826068       0.600739      14.688534      -7.330065      10.561803           0.000001
           22              C       2.155990       7.912838       6.794882      -0.092365      40.072441 0.49195400E+03  0.11897676E+05                                10.133739                            7.367550       0.049236       1.976318                    0.999533      30.033489      86.826890       0.612090       0.413764      -1.068694       0.037147       0.015132      -0.007608       0.040826       0.020697      -0.013853       0.010546       0.023795       0.015364      -0.033299       0.008833       0.024466             12.369631      11.880122      -0.819211       0.607603      14.676480      -7.322952      10.552291           0.000001
           23              C       1.226047       9.096495       0.399322      -0.092235      40.197826 0.49375543E+03  0.11953440E+05                                10.158499                            7.384000       0.054049       1.976907                    0.999556      30.084002      87.047781       0.610973       0.414098      -1.068365      -0.038316      -0.013714      -0.005733       0.041098       0.020222       0.014074      -0.011327       0.027991       0.017605      -0.034486       0.009180       0.025306             12.402520      11.905837      -0.830489      -0.600523      14.722256       7.346522      10.579467           0.000001
           24              C       4.562180       0.626293       6.805256      -0.091340      40.176688 0.49342113E+03  0.11943511E+05                                10.155565                            7.381772       0.056192       1.977564                    0.999550      30.074666      87.018524       0.611022       0.414128      -1.068328      -0.038283      -0.014562      -0.005903       0.041382       0.020404       0.013605      -0.011213       0.027329       0.016699      -0.034165       0.009229       0.024936             12.398928      11.904648      -0.830179      -0.600637      14.717933       7.342787      10.574203           0.000001
           25              C       1.226180       7.915040      12.428681      -0.092674      40.100408 0.49225770E+03  0.11906666E+05                                10.136050                            7.367729       0.059380       1.979110                    0.999511      30.050449      86.877339       0.612354       0.413529      -1.068864      -0.036494       0.012676       0.005984       0.039094      -0.019488      -0.014666      -0.012204       0.027643       0.017733      -0.034653       0.009552       0.025101             12.373712      11.885640       0.821620       0.604161      14.680747       7.325796      10.554749           0.000001
           26              C       4.562047      16.380669       6.027615      -0.093899      40.149707 0.49304167E+03  0.11930378E+05                                10.144126                            7.373530       0.057759       1.978438                    0.999481      30.073687      86.961944       0.612121       0.413522      -1.068868      -0.035733       0.012756       0.005458       0.038332      -0.020257      -0.014770      -0.012711       0.027256       0.018507      -0.035570       0.010344       0.025226             12.384337      11.893573       0.823407       0.604934      14.693790       7.333860      10.565649           0.000001
           27              C       5.491923       0.629850      12.424967      -0.096146      40.273145 0.49504843E+03  0.11991998E+05                                10.168216                            7.392015       0.044905       1.973868                    0.999536      30.124744      87.178210       0.610876       0.413913      -1.068536       0.036433      -0.013807       0.007143       0.039611      -0.020752       0.013249       0.012439       0.024686       0.015642      -0.034452       0.010635       0.023817             12.413652      11.915391       0.831932      -0.608227      14.733080      -7.354008      10.592485           0.000001
           28              C       2.155790       9.094463       6.017369      -0.096131      40.296494 0.49540401E+03  0.12003044E+05                                10.173480                            7.395855       0.040401       1.972490                    0.999525      30.132864      87.217135       0.610556       0.414046      -1.068425       0.036851      -0.014390       0.007302       0.040229      -0.020590       0.013819       0.012427       0.024644       0.016544      -0.034617       0.010579       0.024037             12.420295      11.919303       0.837952      -0.600516      14.748549      -7.357699      10.593031           0.000001
           29              C       1.226514       0.628664      12.423558      -0.091867      40.112889 0.49258274E+03  0.11916346E+05                                10.137273                            7.369627       0.064610       1.980434                    0.999540      30.057431      86.900616       0.612349       0.413469      -1.068916      -0.036592      -0.013179       0.006031       0.039358       0.019793      -0.014371       0.012007       0.026897       0.016319      -0.034373       0.009482       0.024892             12.374195      11.886650      -0.824966       0.592579      14.682270      -7.324345      10.553665           0.000001
           30              C       4.562380       9.095479       6.018522      -0.091146      40.103451 0.49241312E+03  0.11911624E+05                                10.137498                            7.369714       0.065958       1.980809                    0.999560      30.050793      86.888859       0.612156       0.413621      -1.068781      -0.037475      -0.013135       0.006049       0.040168       0.019451      -0.013939       0.011786       0.025827       0.016217      -0.033598       0.009480       0.024118             12.374520      11.886221      -0.823636       0.598851      14.686524      -7.324035      10.550815           0.000001
           31              C       5.491656       7.914870      12.428425      -0.094090      40.215146 0.49406913E+03  0.11962187E+05                                10.157947                            7.383830       0.047084       1.974741                    0.999554      30.096754      87.071128       0.611331       0.413816      -1.068613       0.036133       0.014475       0.006760       0.039508       0.020750       0.013903      -0.011835       0.025488       0.013394      -0.034286       0.009421       0.024865             12.401398      11.905505      -0.828244      -0.607713      14.717507       7.346351      10.581181           0.000001
           32              C       2.155523      16.380669       6.028255      -0.093291      40.177829 0.49347692E+03  0.11944077E+05                                10.151052                            7.378690       0.049075       1.975433                    0.999561      30.080151      87.004834       0.611642       0.413736      -1.068682       0.036385       0.014298       0.006417       0.039617       0.020916       0.013809      -0.011778       0.025745       0.012291      -0.034293       0.009196       0.025097             12.392856      11.899702      -0.823699      -0.608315      14.704412       7.340315      10.574455           0.000001
           33              C       5.491523       9.096326       0.399066      -0.093002      40.114004 0.49255833E+03  0.11915835E+05                                10.140124                            7.371685       0.056055       1.978035                    0.999492      30.051988      86.890578       0.611973       0.413721      -1.068733       0.036630      -0.014303      -0.006531       0.039862      -0.020858      -0.014610      -0.011810       0.025086       0.015045      -0.034700       0.009532       0.025168             12.378321      11.887045       0.826658       0.598860      14.690386       7.328386      10.557533           0.000001
           34              C       2.155656       0.626124       6.805896      -0.093235      40.130050 0.49281439E+03  0.11923481E+05                                10.142073                            7.373018       0.053539       1.977140                    0.999494      30.060984      86.919569       0.611995       0.413655      -1.068784       0.036757      -0.014170      -0.005773       0.039814      -0.020766      -0.014699      -0.011854       0.024858       0.017586      -0.034867       0.009933       0.024934             12.380880      11.890352       0.829923       0.596997      14.694763       7.329190      10.557524           0.000001
           35              C       1.226314      16.383209       0.394456      -0.092991      40.222406 0.49413220E+03  0.11965001E+05                                10.162852                            7.387394       0.053692       1.976665                    0.999580      30.097964      87.100828       0.610753       0.414162      -1.068309      -0.038352       0.013477      -0.005149       0.040976      -0.020091       0.013057       0.013082       0.029272       0.017054      -0.035339       0.010806       0.024533             12.407665      11.909292       0.827984      -0.612591      14.724561      -7.352082      10.589141           0.000001
           36              C       4.562514       7.913854       6.796035      -0.093690      40.254529 0.49462870E+03  0.11980085E+05                                10.167984                            7.390947       0.053928       1.976573                    0.999579      30.113314      87.157663       0.610623       0.414145      -1.068315      -0.038179       0.012938      -0.005360       0.040667      -0.019850       0.013238       0.012992       0.029401       0.016651      -0.035167       0.010529       0.024638             12.414085      11.914738       0.830936      -0.607143      14.735453      -7.355543      10.592065           0.000001
           37              C       0.023018      15.766569       0.799925      -0.033352      42.774238 0.45868536E+03  0.10827968E+05                                10.589416                            7.065982      -0.028763       1.986539                    0.999000      27.732835      77.500919       0.635642       0.408189      -1.079517      -0.000146       0.040367      -0.024860       0.047408      -0.001217      -0.000311       0.011914      -0.009998       0.036812      -0.011402      -0.007861       0.019263             14.299709      11.649798      -0.000781      -0.004530      18.376955     -10.003464      12.872373           0.000001
           38              C       0.022952      14.533628       1.688091       0.638982      27.652952 0.25753541E+03  0.53533284E+04                                 8.503011                            5.709617       0.063439       2.091533                    0.999529      21.689648      60.144211       0.620742       0.474688      -1.021924       0.000465      -0.055748       0.053008       0.076928       0.002294       0.001617       0.083005      -0.018060       0.122239      -0.072312      -0.029438       0.101750             11.262526      10.890868       0.001029      -0.003769      13.326241      -6.657192       9.570471           0.000001
           39              C       3.359285       7.296029       7.200223      -0.033072      42.752393 0.45839975E+03  0.10819475E+05                                10.586342                            7.064082      -0.029092       1.986687                    0.998977      27.722486      77.464170       0.635691       0.408224      -1.079501       0.000291       0.040701      -0.024397       0.047453      -0.001102      -0.000187       0.011977      -0.011193       0.036594      -0.011884      -0.007537       0.019421             14.295436      11.646708       0.002359       0.002422      18.364559     -10.001834      12.875041           0.000001
           40              C       3.359419       6.063765       8.089157       0.638876      27.648446 0.25749368E+03  0.53522082E+04                                 8.501814                            5.708953       0.062067       2.091094                    0.999548      21.688182      60.137412       0.620815       0.474655      -1.021949      -0.000033      -0.055732       0.053047       0.076942       0.002297       0.001342       0.083127      -0.018057       0.123154      -0.072429      -0.029573       0.102002             11.260871      10.889170       0.000914      -0.001188      13.316539      -6.658209       9.576905           0.000002
           41              C       0.022685       9.714659       0.802743      -0.032244      42.745602 0.45835837E+03  0.10818755E+05                                10.587036                            7.065061      -0.029371       1.986484                    0.999047      27.720134      77.470234       0.635442       0.408374      -1.079352       0.000349      -0.040102      -0.024144       0.046810       0.000647      -0.000679      -0.011506      -0.011558       0.036794      -0.011948      -0.007157       0.019105             14.293875      11.648521      -0.000182       0.000399      18.388414       9.990242      12.844691           0.000001
           42              C       0.022618      10.948785       1.688731       0.636577      27.702268 0.25811230E+03  0.53684386E+04                                 8.512207                            5.715772       0.061287       2.090393                    0.999535      21.718065      60.244774       0.620432       0.474649      -1.021923       0.000357       0.056449       0.052860       0.077336      -0.002245       0.001780      -0.083690      -0.018118       0.123312      -0.072933      -0.029655       0.102588             11.273451      10.904669      -0.002796      -0.001972      13.352358       6.657086       9.563324           0.000002
           43              C       3.359018       1.244457       7.208804      -0.032925      42.777612 0.45874313E+03  0.10830046E+05                                10.591086                            7.067258      -0.030022       1.986074                    0.999039      27.735059      77.518403       0.635451       0.408285      -1.079416       0.000271      -0.039786      -0.024764       0.046865       0.000556      -0.000767      -0.011914      -0.010925       0.037554      -0.011752      -0.007785       0.019537             14.299896      11.654615       0.000750      -0.001183      18.404429       9.991872      12.840643           0.000001
           44              C       3.359219       2.479261       8.093896       0.637682      27.695120 0.25802813E+03  0.53663177E+04                                 8.511342                            5.715186       0.062570       2.090851                    0.999511      21.713646      60.232909       0.620400       0.474706      -1.021879       0.000379       0.056195       0.053398       0.077520      -0.002203       0.001475      -0.083437      -0.018048       0.123171      -0.072721      -0.029581       0.102302             11.272648      10.902271      -0.000891      -0.001570      13.360695       6.654897       9.554979           0.000001
           45              C       0.023018       7.297722      12.023724      -0.031844      42.771129 0.45847059E+03  0.10822831E+05                                10.594757                            7.068496      -0.033615       1.985268                    0.999004      27.720452      77.494134       0.634896       0.408671      -1.079079      -0.000715       0.040820       0.023516       0.047114      -0.000403      -0.000102      -0.011761      -0.013085       0.037774      -0.012865      -0.006837       0.019702             14.308065      11.657785       0.001721       0.001842      18.385743      10.010053      12.880667           0.000001
           46              C       0.023219       6.065120      11.135430       0.638153      27.670537 0.25772701E+03  0.53582677E+04                                 8.505242                            5.710957       0.067253       2.092383                    0.999495      21.700374      60.177875       0.620801       0.474558      -1.022001      -0.001301      -0.056245      -0.053497       0.077634       0.002632       0.000190      -0.082020      -0.017962       0.123814      -0.071494      -0.029512       0.101006             11.265565      10.893059      -0.000706       0.000119      13.328894       6.659962       9.574743           0.000001
           47              C       3.358685      15.763521       5.622913      -0.031444      42.763124 0.45836839E+03  0.10819840E+05                                10.593661                            7.067798      -0.034435       1.984993                    0.999008      27.717455      77.484260       0.634914       0.408681      -1.079070      -0.000309       0.040723       0.024104       0.047323      -0.000492       0.000302      -0.011454      -0.012341       0.038226      -0.012563      -0.006871       0.019434             14.306796      11.656518       0.001208      -0.000694      18.375825      10.011456      12.888046           0.000001
           48              C       3.358618      14.531596       4.733723       0.637790      27.678843 0.25779295E+03  0.53600683E+04                                 8.507705                            5.712238       0.068860       2.092906                    0.999489      21.702349      60.188947       0.620632       0.474649      -1.021936      -0.001520      -0.055689      -0.053514       0.077248       0.002707      -0.000153      -0.082192      -0.018518       0.122834      -0.071469      -0.029649       0.101118             11.269500      10.895067       0.001248       0.000556      13.326945       6.665675       9.586487           0.000001
           49              C       0.023285       1.247167      12.020650      -0.031399      42.712185 0.45797332E+03  0.10808199E+05                                10.585451                            7.064852      -0.037870       1.984258                    0.998992      27.705404      77.442614       0.635032       0.408693      -1.079061      -0.000562      -0.041267       0.024153       0.047819       0.000998      -0.000374       0.011458      -0.012886       0.037967      -0.012947      -0.006500       0.019448             14.290358      11.647918      -0.002519      -0.003151      18.378454      -9.987141      12.844701           0.000001
           50              C       0.023419       2.481124      11.134150       0.637758      27.685919 0.25797618E+03  0.53649415E+04                                 8.509504                            5.714651       0.068037       2.092391                    0.999510      21.710034      60.220287       0.620425       0.474713      -1.021880      -0.000621       0.055619      -0.052820       0.076706      -0.001664      -0.000328       0.081997      -0.017968       0.124061      -0.071382      -0.029641       0.101022             11.269156      10.900993       0.000769      -0.000146      13.344721      -6.654083       9.561755           0.000002
           51              C       3.359018       9.713304       5.614845      -0.032470      42.716357 0.45804918E+03  0.10809802E+05                                10.583247                            7.063382      -0.035254       1.985089                    0.998977      27.710371      77.440983       0.635413       0.408455      -1.079281      -0.001015      -0.041280       0.024248       0.047886       0.000862      -0.000341       0.012105      -0.012823       0.036905      -0.012715      -0.007087       0.019802             14.287287      11.644675      -0.000565       0.004715      18.387398      -9.981797      12.829788           0.000001
           52              C       3.358952      10.947938       4.729497       0.638769      27.658163 0.25765709E+03  0.53567372E+04                                 8.505002                            5.711768       0.067835       2.092653                    0.999502      21.695821      60.175331       0.620465       0.474821      -1.021805      -0.000772       0.055429      -0.052553       0.076386      -0.001667      -0.000535       0.081942      -0.018132       0.122696      -0.071278      -0.029505       0.100783             11.262984      10.894761       0.001100       0.002132      13.346855      -6.647630       9.547338           0.000002
           53              H       4.543098      15.956083       0.687352       0.111707       1.529180 0.11944210E+02  0.12852330E+03                                 2.111833                            1.951938      -1.285263       2.233591                    0.996241       3.975346      11.333212       0.475856       1.196206      -0.727129      -0.043461      -0.019661       0.015383       0.050121       0.005591      -0.004186      -0.008297       0.020227      -0.032631      -0.016636      -0.001736       0.018372              2.192525       2.812409       0.401371      -0.293071       1.966155      -0.334395       1.799009           0.000001
           54              H       1.207432       7.483341       7.084960       0.111843       1.531305 0.11964614E+02  0.12880672E+03                                 2.114512                            1.954162      -1.294070       2.230022                    0.996141       3.977057      11.343470       0.475349       1.196889      -0.726975      -0.043278      -0.019318       0.015377       0.049827       0.005934      -0.004177      -0.008215       0.020203      -0.032949      -0.016608      -0.001981       0.018589              2.195410       2.816413       0.403158      -0.292608       1.969446      -0.334930       1.800372           0.000001
           55              H       2.174605       9.524976       0.691194       0.111065       1.533267 0.11987002E+02  0.12911672E+03                                 2.116644                            1.956252      -1.294963       2.229637                    0.996068       3.983249      11.366657       0.474968       1.197209      -0.726878       0.044186       0.019824       0.014880       0.050664       0.005389       0.004494       0.008223       0.020066      -0.031541      -0.016364      -0.001797       0.018161              2.197667       2.818948       0.402267       0.294398       1.970904       0.335641       1.803149           0.000001
           56              H       5.510805       1.054605       7.096743       0.111029       1.532688 0.11981066E+02  0.12904341E+03                                 2.116708                            1.956243      -1.297841       2.228694                    0.996065       3.982242      11.365270       0.474771       1.197792      -0.726752       0.044148       0.019838       0.015055       0.050687       0.005295       0.004427       0.008117       0.020029      -0.031946      -0.016328      -0.001780       0.018109              2.197753       2.819641       0.402242       0.294282       1.970821       0.335396       1.802796           0.000001
           57              H       2.174805       7.486220      12.138090       0.110861       1.538351 0.12032198E+02  0.12971407E+03                                 2.120485                            1.959236      -1.297961       2.228068                    0.996186       3.987892      11.381471       0.474902       1.196354      -0.727072       0.043963      -0.019844      -0.014920       0.050489      -0.005451      -0.004246       0.008311       0.020144      -0.031939      -0.016520      -0.001669       0.018189              2.201852       2.825927      -0.404545      -0.294415       1.974428       0.336461       1.805199           0.000001
           58              H       5.510605      15.951849       5.736640       0.110863       1.536350 0.12013858E+02  0.12947036E+03                                 2.118954                            1.957994      -1.296872       2.228693                    0.996122       3.985874      11.374659       0.474949       1.196661      -0.727006       0.044174      -0.019796      -0.014995       0.050676      -0.005453      -0.004196       0.008304       0.019981      -0.031338      -0.016385      -0.001636       0.018021              2.200212       2.823170      -0.403902      -0.294126       1.973040       0.336239       1.804425           0.000001
           59              H       4.543365       1.058669      12.133864       0.112338       1.523201 0.11891700E+02  0.12784716E+03                                 2.108644                            1.949485      -1.292358       2.231668                    0.996170       3.969368      11.319859       0.475370       1.198470      -0.726617      -0.043253       0.019412      -0.015820       0.049979      -0.005773       0.003974      -0.008145       0.019720      -0.032657      -0.016415      -0.001766       0.018181              2.189014       2.806837      -0.399899       0.291883       1.963724      -0.333264       1.796480           0.000001
           60              H       1.207165       9.522435       5.725241       0.112489       1.521198 0.11873268E+02  0.12760272E+03                                 2.106990                            1.948134      -1.290675       2.232512                    0.996164       3.967588      11.313663       0.475464       1.198668      -0.726568      -0.043259       0.019486      -0.015531       0.049923      -0.005578       0.004216      -0.008216       0.019808      -0.032207      -0.016420      -0.001725       0.018145              2.187224       2.804241      -0.398706       0.292278       1.961798      -0.332976       1.795634           0.000001
           61              H       2.175139       1.056468      12.131303       0.110676       1.536203 0.12012646E+02  0.12946023E+03                                 2.119301                            1.958275      -1.298185       2.228083                    0.996114       3.986304      11.377797       0.474754       1.197126      -0.726901       0.044481       0.019782      -0.015112       0.050974       0.005276      -0.004160      -0.008354       0.019940      -0.031425      -0.016440      -0.001470       0.017910              2.200635       2.823892       0.403224      -0.295681       1.972655      -0.336319       1.805358           0.000001
           62              H       5.510872       9.524298       5.727418       0.110839       1.536078 0.12011554E+02  0.12944226E+03                                 2.118971                            1.958030      -1.299464       2.227681                    0.996167       3.985361      11.373898       0.474852       1.196935      -0.726948       0.044364       0.019712      -0.015076       0.050833       0.005358      -0.004105      -0.008324       0.019918      -0.031538      -0.016426      -0.001511       0.017937              2.200240       2.822998       0.403747      -0.294835       1.973390      -0.336129       1.804331           0.000001
           63              H       4.543098       7.485881      12.137450       0.111652       1.527310 0.11930251E+02  0.12837535E+03                                 2.113230                            1.953258      -1.299342       2.228713                    0.996222       3.974759      11.343119       0.474649       1.199226      -0.726446      -0.043540      -0.019466      -0.015464       0.050138       0.005769       0.004109       0.008186       0.019775      -0.032507      -0.016437      -0.001801       0.018238              2.193986       2.814077       0.401835       0.292657       1.968013       0.334694       1.799869           0.000001
           64              H       1.206898      15.951680       5.737664       0.111330       1.530338 0.11958552E+02  0.12875736E+03                                 2.116089                            1.955619      -1.304278       2.226455                    0.996190       3.978432      11.357371       0.474342       1.199282      -0.726431      -0.043722      -0.019511      -0.015330       0.050272       0.005708       0.004182       0.008296       0.019735      -0.032344      -0.016505      -0.001703       0.018208              2.197084       2.818946       0.402973       0.293058       1.970403       0.335258       1.801904           0.000001
           65              H       4.542898       9.524637       0.690682       0.111413       1.531495 0.11967301E+02  0.12884166E+03                                 2.114456                            1.954192      -1.290618       2.231180                    0.996173       3.979234      11.349593       0.475419       1.196657      -0.727017      -0.043620       0.019644       0.015404       0.050258      -0.005583      -0.004257       0.008278       0.019973      -0.032815      -0.016611      -0.001712       0.018322              2.195391       2.816556      -0.401965      -0.294013       1.968558       0.334879       1.801059           0.000001
           66              H       1.207098       1.054435       7.097896       0.111499       1.531230 0.11965691E+02  0.12882983E+03                                 2.114908                            1.954601      -1.292210       2.230682                    0.996179       3.979609      11.353738       0.475136       1.197319      -0.726861      -0.043727       0.019718       0.015067       0.050278      -0.005500      -0.004408       0.008139       0.019736      -0.032244      -0.016349      -0.001798       0.018148              2.195892       2.816950      -0.401918      -0.294449       1.969109       0.335145       1.801617           0.000001
           67              H       2.174805      15.953881       0.684790       0.111248       1.531705 0.11970944E+02  0.12888243E+03                                 2.113927                            1.953969      -1.290410       2.231564                    0.996052       3.979786      11.348858       0.475666       1.196020      -0.727161       0.043908      -0.019971       0.015151       0.050560      -0.005445       0.004186      -0.008112       0.020581      -0.031885      -0.016394      -0.001902       0.018297              2.194608       2.814576      -0.402180       0.292346       1.969048      -0.334814       1.800200           0.000001
           68              H       5.511072       7.485373       7.087138       0.111349       1.530086 0.11955985E+02  0.12869059E+03                                 2.113113                            1.953270      -1.292366       2.231017                    0.996062       3.978741      11.347242       0.475526       1.196659      -0.727010       0.043941      -0.019841       0.015319       0.050588      -0.005437       0.004081      -0.008155       0.020475      -0.031725      -0.016390      -0.001801       0.018191              2.193761       2.813590      -0.401447       0.292612       1.967617      -0.334643       1.800076           0.000001
           69              H       3.360286       4.276848      11.193574       0.446549       0.461741 0.29016123E+01  0.22809072E+02                                 1.141189                            1.126336      -1.246214       2.505079                    0.999907       2.106689       5.845522       0.475237       1.639562      -0.645815      -0.000165       0.000133       0.028997       0.028998       0.000040      -0.000213      -0.000101       0.001614       0.049705      -0.009093      -0.007478       0.016571              1.158119       1.175348       0.000012       0.000079       1.064097       0.000829       1.234914           0.000000
           70              H       0.024286       4.275154       8.032422       0.446814       0.460490 0.28887638E+01  0.22666171E+02                                 1.135208                            1.120567      -1.244090       2.504433                    0.999900       2.102601       5.814769       0.478901       1.630027      -0.647234      -0.000514       0.000010      -0.028942       0.028946      -0.000125       0.000124      -0.000115       0.001682       0.049929      -0.009172      -0.007472       0.016644              1.151968       1.169022       0.000004      -0.000064       1.058928      -0.000552       1.227955           0.000001
           71              H       0.023419      12.742477       4.790074       0.446448       0.463133 0.29131378E+01  0.22923029E+02                                 1.143536                            1.128597      -1.246001       2.504908                    0.999907       2.110012       5.858270       0.474730       1.639638      -0.645789      -0.000179       0.000186       0.029005       0.029006       0.000022      -0.000190      -0.000086       0.001665       0.049943      -0.009157      -0.007493       0.016649              1.160539       1.177864       0.000056       0.000029       1.066117       0.000440       1.237638           0.000001
           72              H       3.359419      12.744171       1.628794       0.446968       0.463429 0.29142357E+01  0.22924815E+02                                 1.141754                            1.126894      -1.243688       2.504553                    0.999901       2.109962       5.849740       0.476489       1.634077      -0.646592      -0.000641       0.000084      -0.028895       0.028902      -0.000132       0.000119      -0.000133       0.001666       0.050070      -0.009189      -0.007503       0.016691              1.158683       1.175904      -0.000045      -0.000006       1.064608      -0.000679       1.235537           0.000001
           73             Al       1.691352      12.741292       3.209306       1.726118      40.164993 0.44440451E+03  0.10802737E+05                                12.994028                            8.995212      -0.553452       1.793705                    0.999387      27.601623      88.386595       0.369041       0.682772      -0.914574       0.000021       0.000315      -0.001095       0.001140      -0.000285      -0.038185       0.000365       0.005864       0.008049      -0.036052      -0.004278       0.040330             18.144462      24.445784      -0.001901       4.522299      16.828768       0.000988      13.158836           0.000000
           74             Al       5.027219      12.741461       3.209946       1.726084      40.225282 0.44515753E+03  0.10827024E+05                                13.012594                            9.007012      -0.556167       1.792310                    0.999422      27.643246      88.581783       0.368495       0.683406      -0.914243      -0.000311      -0.000059       0.000121       0.000339      -0.000298       0.038060       0.000320       0.008460       0.007886      -0.035294      -0.005538       0.040832             18.171821      24.487996       0.001263      -4.530329      16.851553       0.001927      13.175913           0.000000
           75             Al       5.028019       4.273461       9.612678       1.726168      40.159220 0.44429306E+03  0.10799208E+05                                12.991884                            8.993301      -0.553108       1.793872                    0.999392      27.596522      88.363089       0.369134       0.682653      -0.914625       0.000083       0.000382      -0.001063       0.001132      -0.000403      -0.038089       0.000360       0.005526       0.007563      -0.036080      -0.004030       0.040111             18.142068      24.441708       0.002352       4.523759      16.826887      -0.000097      13.157610           0.000000
           76             Al       1.692019       4.273461       9.613446       1.726973      40.194338 0.44472811E+03  0.10814553E+05                                13.009439                            9.004688      -0.558687       1.791705                    0.999438      27.632199      88.553659       0.368399       0.683713      -0.914091      -0.000438       0.000139      -0.000040       0.000461      -0.000152       0.038158       0.000253       0.008632       0.007703      -0.035361      -0.005597       0.040959             18.167834      24.482661      -0.001323      -4.531011      16.847609      -0.001675      13.173233           0.000000

******************************************************
Auxiliary information for the entire system
The total spin magnetic moment of the unit cell is   0.000058
The total net atomic charge of the unit cell is   0.000003
Accuracy of reproducing the electrostatic potential in the unit cell:
  The inner radius (bohr) =    5.0000
  The outer radius (bohr) =   12.0000
  Valid grid points have density less than (e/(bohr^3)) =    0.0001
  The number of valid grid points were=       108253
  The rms potential error without charges in kcal/mol is=      1.09575
  The rms potential error with partial charges in kcal/mol is=      0.30890
  The RRMSE value at monopole order=      0.28190
  The rms potential error with partial charges and cloud penetration in kcal/mol is=      0.28906
  The RRMSE value at monopole order with cloud penetration is=      0.26380
  The rms potential error with partial charges and atomic dipoles in kcal/mol is=      0.37685
  The RRMSE value at dipole order=      0.34392
  The rms potential error with partial charges, atomic dipoles and cloud penetration in kcal/mol is=      0.36924
  The RRMSE value at dipole order with cloud penetration=      0.33698

******************************************************
The electron densities and ab initio electrostatic potential were computed in VASP using the PBE functional and
projector augmented wave method. See the main text of the journal article for a description of computational details.
The atomic charges, dipoles, and quadrupoles were computed with the DDEC6 method as described in
(a) T. A. Manz and N. Gabaldon Limas, RSC Adv. 6 (2016) 47771-47801 DOI: 10.1039/c6ra04656h
(b) N. Gabaldon Limas and T. A. Manz, RSC Adv. 8 (2018) 2678-2707 DOI: 10.1039/c7ra11829e.
For each atom in the material, the electron cloud parameters were fit to the spherically averaged atom-in-material
electron density using radial positions for which this density was between 10^-4 and 10^-2 electrons per cubic bohr.
The polarizabilities, dispersion coefficients, and quantum Drude oscillator (QDO) parameters were fit using the MCLF method.
The magnetic structure of the system was optimized in VASP from the default ferromagnetic initial guess using spin polarization.
The atomic spin moments (ASMs) were computed on this optimized magnetic structure using the DDEC6 partition as inputs
to the method of T. A. Manz and D. S. Sholl, J. Chem. Theory Comput. 7 (2011) 4146-4164 DOI: 10.1021/ct200539n.
The RMSE and RRMSE were computed using a uniform grid with Ewald summation.
