# Supplementary material for: A collection of forcefield precursors for metal–organic frameworks
Source: RSC Adv. 2019 Nov 13;9(63):36492–507. doi: 10.1039/c9ra07327b (PMC9075174; doi:10.1039/c9ra07327b)
Supplement: RA-009-C9RA07327B-s5982 [file RA-009-C9RA07327B-s5982.xyz]

  172
jmolscript: load "" {1 1 1} spacegroup "x,y,z" unitcell [{     13.251000     0.000000     0.000000 }, {      0.000000    14.068000     0.000000 }, {     -5.063734     0.000000    15.322978 }]
La     4.686450     0.320188     1.308889     2.047757
La    -0.592817     7.354188     6.352600     2.047757
La     3.500816    13.747812    14.014089     2.047758
La     8.780083     6.713812     8.970378     2.047758
B     -2.036434    12.392501    11.683771     0.041440
B     -0.496122    12.602114    10.844072     0.034154
B      0.563860    11.361317    11.369650     0.026477
B     -0.255228    10.356862    12.525002     0.036633
B     -1.885105    10.982888    12.713475     0.035158
B     -2.712914    10.836580    11.176580     0.039581
B     -1.850021    11.842442    10.008969     0.039533
B     -0.248241    11.192501     9.837352     0.035472
B     -0.093949     9.815244    10.870121     0.032030
B     -1.611229     9.585935    11.708287     0.035472
B      2.768498     0.658382     6.835580     0.034933
B      2.852444    12.983357     7.243172     0.038817
B      4.567275    12.512079     7.218655     0.033340
B      5.546134    13.955456     6.798805     0.032596
B      4.430513     1.253459     6.565896     0.032344
B      1.066333     5.358501    11.300696     0.041440
B     -0.473979     5.568114    12.140395     0.034154
B     -1.533961     4.327317    11.614817     0.026477
B     -0.714873     3.322862    10.459465     0.036632
B      0.915004     3.948888    10.270992     0.035157
B      1.742813     3.802580    11.807887     0.039581
B      0.879920     4.808442    12.975498     0.039533
B     -0.721860     4.158501    13.147115     0.035471
B     -0.876152     2.781244    12.114346     0.032030
B      0.641128     2.551935    11.276180     0.035472
B      1.325135     7.692382     0.825909     0.034933
B      1.241189     5.949357     0.418317     0.038817
B     12.777358     5.478079     0.442834     0.033340
B     11.798499     6.921456     0.862684     0.032596
B     -0.336880     8.287459     1.095593     0.032344
B     10.223700     1.675499     3.639207     0.041440
B      8.683388     1.465886     4.478906     0.034153
B      7.623406     2.706683     3.953328     0.026477
B      8.442494     3.711138     2.797976     0.036632
B     10.072371     3.085112     2.609503     0.035157
B     10.900180     3.231420     4.146398     0.039581
B     10.037287     2.225558     5.314009     0.039533
B      8.435507     2.875499     5.485626     0.035471
B      8.281215     4.252756     4.452857     0.032030
B      9.798495     4.482065     3.614691     0.035472
B      5.418768    13.409618     8.487398     0.034932
B      5.334822     1.084643     8.079806     0.038816
B      3.619991     1.555921     8.104323     0.033341
B      2.641132     0.112544     8.524173     0.032595
B      3.756753    12.814541     8.757082     0.032345
B      7.120933     8.709499     4.022282     0.041440
B      8.661245     8.499886     3.182583     0.034154
B      9.721227     9.740683     3.708161     0.026477
B      8.902139    10.745138     4.863513     0.036632
B      7.272262    10.119112     5.051986     0.035157
B      6.444453    10.265420     3.515091     0.039581
B      7.307346     9.259558     2.347480     0.039534
B      8.909126     9.909499     2.175863     0.035471
B      9.063418    11.286756     3.208632     0.032030
B      7.546138    11.516065     4.046798     0.035472
B      6.862131     6.375618    14.497069     0.034932
B      6.946077     8.118643    14.904661     0.038816
B     -4.590092     8.589921    14.880144     0.033341
B     -3.611233     7.146544    14.460294     0.032595
B     -4.726854     5.780541    14.227385     0.032345
H     -2.674029    13.257683    11.961117    -0.037462
H     -0.111114    13.605163    10.565193    -0.028602
H      1.654782    11.547014    11.444732    -0.045097
H      0.292504     9.874329    13.361637    -0.035055
H     -2.427244    10.909734    13.680355    -0.032845
H      9.444008    10.659324    11.103030    -0.022919
H     -2.371176    12.333416     9.160076    -0.033374
H      0.290429    11.238925     8.868940    -0.033444
H      0.547815     8.954282    10.588178    -0.036098
H     -1.971565     8.574446    11.988698    -0.032301
H      1.906807     1.083236     6.279356    -0.041526
H      2.046262    12.277144     6.952035    -0.047919
H      4.876278    11.492149     6.909131    -0.041969
H      6.489382    13.873862     6.218064    -0.039152
H      4.645045     2.062369     5.836522    -0.043139
H      1.703928     6.223683    11.023350    -0.037463
H     -0.858987     6.571163    12.419274    -0.028602
H     -2.624883     4.513014    11.539735    -0.045097
H     -1.262605     2.840329     9.622830    -0.035055
H      1.457143     3.875734     9.304112    -0.032845
H      2.836891     3.625324    11.881437    -0.022919
H      1.401075     5.299416    13.824391    -0.033374
H     -1.260530     4.204925    14.115527    -0.033444
H     -1.517916     1.920282    12.396289    -0.036098
H      1.001464     1.540446    10.995769    -0.032301
H      2.186826     8.117236     1.382133    -0.041526
H      2.047371     5.243144     0.709454    -0.047919
H     12.468355     4.458149     0.752358    -0.041969
H     10.855251     6.839862     1.443425    -0.039152
H     -0.551412     9.096369     1.824967    -0.043139
H     10.861295     0.810317     3.361861    -0.037462
H      8.298380     0.462837     4.757785    -0.028602
H      6.532484     2.520986     3.878246    -0.045097
H      7.894762     4.193671     1.961341    -0.035055
H     10.614510     3.158266     1.642623    -0.032845
H     -1.256742     3.408676     4.219948    -0.022919
H     10.558442     1.734584     6.162902    -0.033374
H      7.896837     2.829075     6.454038    -0.033444
H      7.639451     5.113718     4.734800    -0.036098
H     10.158831     5.493554     3.334280    -0.032301
H      6.280459    12.984764     9.043622    -0.041525
H      6.141004     1.790856     8.370943    -0.047919
H      3.310988     2.575851     8.413847    -0.041968
H      1.697884     0.194138     9.104914    -0.039153
H      3.542221    12.005631     9.486456    -0.043139
H      6.483338     7.844317     4.299628    -0.037462
H      9.046253     7.496837     2.903704    -0.028602
H     10.812149     9.554986     3.783243    -0.045097
H      9.449871    11.227671     5.700148    -0.035055
H      6.730123    10.192266     6.018866    -0.032845
H      5.350375    10.442676     3.441541    -0.022918
H      6.786191     8.768584     1.498587    -0.033374
H      9.447796     9.863075     1.207451    -0.033444
H      9.705182    12.147718     2.926689    -0.036098
H      7.185802    12.527554     4.327209    -0.032301
H      6.000440     5.950764    13.940845    -0.041526
H      6.139895     8.824856    14.613524    -0.047919
H     -4.281089     9.609851    14.570620    -0.041968
H     -2.667985     7.228138    13.879553    -0.039153
H      8.738678     4.971631    13.498011    -0.043139
C     -0.582623    12.016886    12.433064    -0.117476
C     -1.579132    10.189452    10.131553    -0.124377
C     -0.068467    12.908797    13.583820     0.735396
C     -2.080577     9.249710     9.014508     0.743554
C      3.972889    13.716300     6.158305    -0.105506
C      3.830749    13.353346     4.659718     0.672267
C     -0.387478     4.982886    10.551403    -0.117475
C      0.609031     3.155452    12.852914    -0.124377
C     -0.901634     5.874797     9.400647     0.735395
C      1.110476     2.215710    13.969959     0.743554
C      0.120744     6.682300     1.503184    -0.105506
C      0.262884     6.319346     3.001771     0.672267
C      8.769889     2.051114     2.889914    -0.117476
C      9.766398     3.878548     5.191425    -0.124377
C      8.255733     1.159203     1.739158     0.735396
C     10.267843     4.818290     6.308470     0.743554
C      4.214377     0.351700     9.164673    -0.105506
C      4.356517     0.714654    10.663260     0.672267
C      8.574744     9.085114     4.771575    -0.117475
C      7.578235    10.912548     2.470064    -0.124377
C      9.088900     8.193203     5.922331     0.735395
C      7.076790    11.852290     1.353019     0.743554
C      8.066522     7.385700    13.819794    -0.105506
C      7.924382     7.748654    12.321207     0.672266
O     -0.914123    13.250649    14.446657    -0.624248
O      1.136150    13.218293    13.559456    -0.654467
O      9.999425     8.844552     9.101542    -0.611715
O     -1.240230     8.975384     8.123630    -0.658688
O      4.373599     0.043611     3.835035    -0.705066
O      3.184010    12.313720     4.403364    -0.574507
O     -0.055978     6.216649     8.537810    -0.624247
O     -2.106251     6.184293     9.425011    -0.654467
O      2.281474     1.810552    13.882925    -0.611715
O      0.270129     1.941384    14.860837    -0.658688
O     -0.279966     7.077611     3.826454    -0.705067
O      0.909623     5.279720     3.258125    -0.574507
O      9.101389     0.817351     0.876321    -0.624248
O      7.051116     0.849707     1.763522    -0.654467
O     -1.812159     5.223448     6.221436    -0.611715
O      9.427496     5.092616     7.199348    -0.658688
O      3.813667    14.024389    11.487943    -0.705067
O      5.003256     1.754280    10.919614    -0.574507
O      8.243244     7.851351     6.785168    -0.624247
O     10.293517     7.883707     5.897967    -0.654467
O      5.905792    12.257448     1.440053    -0.611715
O      7.917137    12.126616     0.462141    -0.658688
O      8.467232     6.990389    11.496524    -0.705067
O      7.277643     8.788280    12.064853    -0.574507

The following XYZ coordinates are in angstroms. Other properties are in atomic units.
The sperically averaged electron density of each atom fit to a function of the form exp(a - br)
eigen_1, eigen_2 and eigen_3 are the three eigenvalues of traceless quadrupole moment tensor
  atom number  atomic symbol              X              Y              Z     net charge C6 coefficient C8 coefficient C10 coefficient fluctuating dipole atomic polarizability isotropic forcefield polarizability              a              b squared Pearson coefficient          <r^3>          <r^4>         wp_QDO          m_QDO          q_QDO       dipole_x       dipole_y       dipole_z         dipole            Qxy            Qxz            Qyz     Q(x^2-y^2)  Q(3z^2 - R^2)        eigen_1        eigen_2        eigen_3 static polarizability      alpha(xx)      alpha(xy)      alpha(xz)      alpha(yy)      alpha(yz)      alpha(zz) atomic spin moment
            1             La       4.686450       0.320188       1.308889       2.047757     152.461552 0.37271333E+04  0.13598539E+06                                20.185999                           17.534608       1.966658       2.229038                    0.999957      95.894732     249.622426       0.542676       0.309349      -1.263900      -0.015025       0.009919       0.023066       0.029260       0.000486       0.127750       0.035359      -0.014178      -0.694185      -0.276836       0.121100       0.155736             23.089985      17.739409      -0.298620       0.382702      18.554733      -2.900213      32.975814          -0.000019
            2             La      -0.592817       7.354188       6.352600       2.047757     152.461634 0.37271353E+04  0.13598549E+06                                20.186009                           17.534615       1.966660       2.229039                    0.999957      95.894725     249.622434       0.542675       0.309349      -1.263899       0.015026       0.009919      -0.023064       0.029260      -0.000485       0.127749      -0.035359      -0.014179      -0.694181      -0.276835       0.121101       0.155734             23.089999      17.739416       0.298619       0.382700      18.554740       2.900215      32.975840          -0.000028
            3             La       3.500816      13.747812      14.014089       2.047758     152.461354 0.37271270E+04  0.13598510E+06                                20.185977                           17.534589       1.966661       2.229039                    0.999957      95.894709     249.622276       0.542676       0.309349      -1.263900       0.015027      -0.009920      -0.023065       0.029261       0.000487       0.127749       0.035359      -0.014177      -0.694185      -0.276836       0.121100       0.155736             23.089960      17.739389      -0.298619       0.382700      18.554713      -2.900211      32.975778          -0.000005
            4             La       8.780083       6.713812       8.970378       2.047758     152.461525 0.37271321E+04  0.13598534E+06                                20.185998                           17.534606       1.966663       2.229040                    0.999957      95.894709     249.622353       0.542676       0.309349      -1.263900      -0.015025      -0.009919       0.023063       0.029259      -0.000486       0.127749      -0.035358      -0.014179      -0.694181      -0.276834       0.121100       0.155734             23.089984      17.739407       0.298620       0.382701      18.554730       2.900211      32.975816          -0.000038
            5              B      -2.036434      12.392501      11.683771       0.041440      31.220506 0.57729849E+03  0.14845368E+05                                 9.191955                            8.445972      -0.421032       1.798269                    0.998758      32.333781     103.361065       0.514026       0.463372      -1.016893       0.011846       0.007542       0.018202       0.022989       0.011287       0.034057      -0.026193       0.087005       0.017870      -0.063147       0.001544       0.061603              9.741394       9.015923      -0.546013       0.389169      11.804893       1.233389       8.403364          -0.000012
            6              B      -0.496122      12.602114      10.844072       0.034154      32.291729 0.57655164E+03  0.14828076E+05                                 9.440978                            8.440201      -0.395342       1.807900                    0.998878      32.319595     103.475281       0.513997       0.463339      -1.016451       0.006384       0.006887       0.021388       0.023358      -0.014060      -0.000076      -0.011642       0.039576       0.190532      -0.057056      -0.007644       0.064700             10.449686       8.543383       2.962857      -0.181850      13.952431      -0.496342       8.853244          -0.000006
            7              B       0.563860      11.361317      11.369650       0.026477      30.928720 0.56015304E+03  0.14345010E+05                                 9.157736                            8.292305      -0.464781       1.782766                    0.998895      32.797524     105.795705       0.519561       0.460336      -1.015107      -0.002391       0.016699       0.012468       0.020977      -0.032192      -0.051287       0.017921      -0.041806       0.065340      -0.067679      -0.002838       0.070517              9.885441      11.315734       2.432256       0.220886       9.749094       0.733024       8.591493          -0.000006
            8              B      -0.255228      10.356862      12.525002       0.036633      30.757080 0.57862485E+03  0.14876506E+05                                 9.065258                            8.431892      -0.386062       1.806901                    0.998967      32.325941     103.065023       0.517033       0.460770      -1.019114       0.000682       0.016718       0.017125       0.023942      -0.006403      -0.022901       0.012569      -0.074557      -0.111082      -0.052989      -0.005684       0.058674              9.628924       8.251855       0.601122       1.650677      10.369195      -0.417321      10.265722          -0.000006
            9              B      -1.885105      10.982888      12.713475       0.035158      31.237192 0.56826665E+03  0.14575401E+05                                 9.228354                            8.383213      -0.439793       1.794907                    0.998694      32.346790     103.728321       0.514917       0.463767      -1.015297       0.013926       0.017379       0.011003       0.024840       0.033253       0.019052      -0.010149       0.008497      -0.162604      -0.062016       0.000865       0.061151              9.930472       9.163319       2.183571      -1.339904       9.771419      -0.019309      10.856679          -0.000004
           10              B      -2.712914      10.836580      11.176580       0.039581      30.709747 0.56738755E+03  0.14551771E+05                                 9.135347                            8.385878      -0.438810       1.796971                    0.998770      32.287046     103.638695       0.513832       0.464781      -1.014425       0.001678      -0.018502      -0.019292       0.026783      -0.028415      -0.039699       0.009970      -0.043492       0.085073      -0.061848       0.004656       0.057192              9.694896      11.365212       1.701416       0.415412       9.196823       0.743637       8.522654          -0.000007
           11              B      -1.850021      11.842442      10.008969       0.039533      31.047540 0.57430473E+03  0.14710828E+05                                 9.069583                            8.363589      -0.360995       1.815189                    0.998846      32.013967     101.273710       0.523525       0.456745      -1.023224      -0.006467      -0.022398      -0.012937       0.026661       0.004825      -0.020572       0.015120      -0.072392      -0.124276      -0.054945      -0.004278       0.059223              9.622243       8.579168       0.113042       1.946125      10.159302      -0.653483      10.128260          -0.000012
           12              B      -0.248241      11.192501       9.837352       0.035472      31.215225 0.56633463E+03  0.14528274E+05                                 9.244475                            8.379999      -0.455926       1.788949                    0.998825      32.499663     104.574583       0.513475       0.464993      -1.013594      -0.011556      -0.012261      -0.011866       0.020608       0.042845       0.017748      -0.008656       0.014724      -0.157153      -0.060431      -0.009771       0.070202              9.963553       9.258938       2.062855      -1.299174       9.779489       0.199969      10.852232          -0.000007
           13              B      -0.093949       9.815244      10.870121       0.032030      31.149495 0.57454354E+03  0.14778338E+05                                 9.194622                            8.414580      -0.421561       1.796165                    0.998903      32.611931     104.760057       0.515265       0.462140      -1.016092      -0.013609      -0.008803      -0.018338       0.024474       0.011244       0.042035      -0.018546       0.086862      -0.014167      -0.057360      -0.012219       0.069578              9.893603       8.431319      -0.269222       0.160591      12.723855       1.367191       8.525637          -0.000007
           14              B      -1.611229       9.585935      11.708287       0.035472      31.854182 0.57343322E+03  0.14750588E+05                                 9.438183                            8.477363      -0.421277       1.800062                    0.998789      32.494472     104.569387       0.506652       0.469970      -1.011288      -0.013844      -0.003749      -0.021537       0.025876      -0.011543      -0.001005      -0.014271       0.053779       0.173213      -0.059843       0.000335       0.059507             10.452178       8.247051       2.644640      -0.347396      13.984747      -0.930657       9.124737          -0.000003
           15              B       2.768498       0.658382       6.835580       0.034933      32.306311 0.60739368E+03  0.15791052E+05                                 9.358481                            8.650996      -0.379297       1.806080                    0.998758      32.676391     104.424779       0.509885       0.462055      -1.019417       0.006995      -0.015392      -0.028230       0.032905      -0.009200      -0.044059       0.029911      -0.015267      -0.020118      -0.053572      -0.002540       0.056112              9.870613      11.106861      -1.582297       0.031305       8.281933      -0.180212      10.223044          -0.000009
           16              B       2.852444      12.983357       7.243172       0.038817      32.664261 0.59983352E+03  0.15589424E+05                                 9.484403                            8.617540      -0.444455       1.785555                    0.998661      33.003168     106.422724       0.507621       0.464266      -1.015348       0.010996       0.001410      -0.042535       0.043956      -0.018088      -0.037043      -0.028854       0.009709       0.077719      -0.057207       0.004019       0.053188             10.106357      11.190762       2.086641      -1.140119       9.055954       0.543711      10.072354          -0.000007
           17              B       4.567275      12.512079       7.218655       0.033340      32.710523 0.59893660E+03  0.15536422E+05                                 9.464000                            8.581451      -0.404804       1.798545                    0.998691      32.753112     104.987827       0.512111       0.461075      -1.018663      -0.008994       0.007503      -0.038647       0.040383       0.001193       0.017230      -0.041855       0.011533       0.068296      -0.046258      -0.006319       0.052577             10.140170       9.366410      -1.907636      -1.937444      10.814991       1.688409      10.239108          -0.000002
           18              B       5.546134      13.955456       6.798805       0.032596      33.343314 0.60500096E+03  0.15718061E+05                                 9.598357                            8.632015      -0.345595       1.818689                    0.998747      32.574335     104.165277       0.510462       0.461849      -1.019224      -0.012727      -0.008615      -0.033523       0.036878       0.015075       0.051088      -0.000625       0.021303      -0.017417      -0.050571      -0.007245       0.057817             10.528544      12.393309      -0.304869      -3.826329       7.879525       0.630340      11.312797          -0.000001
           19              B       4.430513       1.253459       6.565896       0.032344      32.514335 0.59686542E+03  0.15485723E+05                                 9.446496                            8.580698      -0.408718       1.798141                    0.998722      32.865212     105.723411       0.510330       0.462594      -1.016746      -0.004933      -0.022261      -0.034084       0.041008       0.009587       0.010616       0.051386      -0.029172      -0.077221      -0.057314      -0.004377       0.061690             10.095619       9.118277       0.970315      -2.242758       9.641895      -1.480442      11.526685          -0.000003
           20              B       1.066333       5.358501      11.300696       0.041440      31.220495 0.57729808E+03  0.14845355E+05                                 9.191953                            8.445969      -0.421031       1.798270                    0.998758      32.333775     103.361047       0.514027       0.463372      -1.016893      -0.011846       0.007542      -0.018202       0.022989      -0.011287       0.034057       0.026193       0.087005       0.017870      -0.063147       0.001544       0.061603              9.741392       9.015922       0.546017       0.389167      11.804894      -1.233390       8.403361          -0.000012
           21              B      -0.473979       5.568114      12.140395       0.034154      32.291731 0.57655167E+03  0.14828077E+05                                 9.440978                            8.440201      -0.395342       1.807900                    0.998878      32.319596     103.475284       0.513997       0.463339      -1.016451      -0.006383       0.006887      -0.021387       0.023358       0.014060      -0.000076       0.011642       0.039576       0.190532      -0.057056      -0.007644       0.064700             10.449686       8.543383      -2.962857      -0.181851      13.952431       0.496343       8.853245          -0.000006
           22              B      -1.533961       4.327317      11.614817       0.026477      30.928718 0.56015303E+03  0.14345009E+05                                 9.157736                            8.292305      -0.464781       1.782766                    0.998895      32.797523     105.795703       0.519561       0.460336      -1.015107       0.002391       0.016699      -0.012468       0.020977       0.032192      -0.051287      -0.017921      -0.041805       0.065340      -0.067679      -0.002838       0.070517              9.885441      11.315734      -2.432256       0.220885       9.749094      -0.733023       8.591494          -0.000006
           23              B      -0.714873       3.322862      10.459465       0.036632      30.757084 0.57862490E+03  0.14876508E+05                                 9.065259                            8.431892      -0.386062       1.806901                    0.998967      32.325946     103.065045       0.517033       0.460770      -1.019114      -0.000682       0.016718      -0.017125       0.023942       0.006403      -0.022901      -0.012569      -0.074557      -0.111082      -0.052989      -0.005684       0.058674              9.628926       8.251856      -0.601122       1.650677      10.369197       0.417321      10.265724          -0.000006
           24              B       0.915004       3.948888      10.270992       0.035157      31.237197 0.56826675E+03  0.14575404E+05                                 9.228355                            8.383214      -0.439792       1.794907                    0.998694      32.346795     103.728342       0.514917       0.463767      -1.015297      -0.013926       0.017379      -0.011003       0.024840      -0.033253       0.019052       0.010149       0.008497      -0.162604      -0.062016       0.000865       0.061151              9.930474       9.163320      -2.183571      -1.339904       9.771421       0.019309      10.856680          -0.000004
           25              B       1.742813       3.802580      11.807887       0.039581      30.709743 0.56738747E+03  0.14551769E+05                                 9.135347                            8.385878      -0.438809       1.796971                    0.998770      32.287042     103.638684       0.513832       0.464781      -1.014425      -0.001678      -0.018502       0.019292       0.026783       0.028415      -0.039699      -0.009970      -0.043492       0.085073      -0.061848       0.004656       0.057192              9.694896      11.365211      -1.701416       0.415412       9.196824      -0.743638       8.522654          -0.000007
           26              B       0.879920       4.808442      12.975498       0.039533      31.047536 0.57430473E+03  0.14710828E+05                                 9.069581                            8.363588      -0.360994       1.815190                    0.998846      32.013961     101.273672       0.523525       0.456745      -1.023224       0.006467      -0.022398       0.012936       0.026661      -0.004825      -0.020572      -0.015120      -0.072392      -0.124277      -0.054945      -0.004278       0.059223              9.622241       8.579165      -0.113043       1.946123      10.159300       0.653481      10.128257          -0.000012
           27              B      -0.721860       4.158501      13.147115       0.035471      31.215228 0.56633467E+03  0.14528275E+05                                 9.244477                            8.380000      -0.455926       1.788949                    0.998825      32.499666     104.574597       0.513475       0.464993      -1.013594       0.011556      -0.012261       0.011866       0.020608      -0.042845       0.017748       0.008656       0.014724      -0.157153      -0.060431      -0.009771       0.070202              9.963554       9.258939      -2.062855      -1.299175       9.779490      -0.199969      10.852234          -0.000007
           28              B      -0.876152       2.781244      12.114346       0.032030      31.149494 0.57454354E+03  0.14778338E+05                                 9.194621                            8.414580      -0.421560       1.796165                    0.998903      32.611931     104.760056       0.515265       0.462140      -1.016092       0.013609      -0.008802       0.018338       0.024474      -0.011244       0.042035       0.018546       0.086862      -0.014167      -0.057360      -0.012219       0.069578              9.893603       8.431318       0.269221       0.160591      12.723853      -1.367191       8.525638          -0.000007
           29              B       0.641128       2.551935      11.276180       0.035472      31.854181 0.57343315E+03  0.14750586E+05                                 9.438183                            8.477362      -0.421277       1.800062                    0.998789      32.494472     104.569385       0.506652       0.469970      -1.011288       0.013844      -0.003749       0.021537       0.025876       0.011543      -0.001005       0.014271       0.053779       0.173213      -0.059842       0.000335       0.059507             10.452179       8.247051      -2.644640      -0.347396      13.984749       0.930657       9.124736          -0.000003
           30              B       1.325135       7.692382       0.825909       0.034933      32.306317 0.60739381E+03  0.15791056E+05                                 9.358483                            8.650997      -0.379298       1.806080                    0.998758      32.676396     104.424803       0.509885       0.462055      -1.019417      -0.006995      -0.015392       0.028230       0.032905       0.009200      -0.044059      -0.029911      -0.015267      -0.020118      -0.053572      -0.002540       0.056112              9.870614      11.106863       1.582297       0.031305       8.281934       0.180212      10.223046          -0.000009
           31              B       1.241189       5.949357       0.418317       0.038817      32.664254 0.59983334E+03  0.15589418E+05                                 9.484401                            8.617539      -0.444455       1.785555                    0.998661      33.003162     106.422698       0.507621       0.464266      -1.015348      -0.010996       0.001410       0.042535       0.043956       0.018088      -0.037043       0.028854       0.009709       0.077718      -0.057207       0.004019       0.053188             10.106355      11.190760      -2.086641      -1.140119       9.055952      -0.543711      10.072354          -0.000007
           32              B      12.777358       5.478079       0.442834       0.033340      32.710507 0.59893628E+03  0.15536411E+05                                 9.463998                            8.581450      -0.404804       1.798545                    0.998691      32.753099     104.987778       0.512111       0.461075      -1.018663       0.008994       0.007503       0.038647       0.040383      -0.001193       0.017230       0.041855       0.011533       0.068295      -0.046258      -0.006319       0.052577             10.140167       9.366408       1.907634      -1.937443      10.814986      -1.688407      10.239107          -0.000002
           33              B      11.798499       6.921456       0.862684       0.032596      33.343309 0.60500080E+03  0.15718056E+05                                 9.598356                            8.632014      -0.345596       1.818689                    0.998747      32.574331     104.165263       0.510462       0.461849      -1.019224       0.012728      -0.008615       0.033522       0.036878      -0.015075       0.051088       0.000625       0.021303      -0.017418      -0.050571      -0.007245       0.057816             10.528543      12.393308       0.304869      -3.826329       7.879523      -0.630340      11.312798          -0.000001
           34              B      -0.336880       8.287459       1.095593       0.032344      32.514338 0.59686552E+03  0.15485726E+05                                 9.446496                            8.580699      -0.408719       1.798141                    0.998722      32.865213     105.723412       0.510330       0.462594      -1.016746       0.004933      -0.022261       0.034084       0.041007      -0.009587       0.010616      -0.051386      -0.029172      -0.077221      -0.057314      -0.004377       0.061691             10.095619       9.118277      -0.970315      -2.242757       9.641894       1.480440      11.526685          -0.000003
           35              B      10.223700       1.675499       3.639207       0.041440      31.220503 0.57729848E+03  0.14845367E+05                                 9.191954                            8.445972      -0.421031       1.798269                    0.998758      32.333776     103.361041       0.514026       0.463372      -1.016893      -0.011846      -0.007542      -0.018202       0.022989       0.011287       0.034057      -0.026193       0.087005       0.017870      -0.063147       0.001544       0.061603              9.741392       9.015923      -0.546011       0.389169      11.804890       1.233389       8.403364          -0.000012
           36              B       8.683388       1.465886       4.478906       0.034153      32.291731 0.57655168E+03  0.14828077E+05                                 9.440979                            8.440202      -0.395342       1.807900                    0.998878      32.319598     103.475294       0.513997       0.463339      -1.016451      -0.006384      -0.006887      -0.021387       0.023358      -0.014060      -0.000076      -0.011642       0.039576       0.190532      -0.057056      -0.007644       0.064700             10.449687       8.543383       2.962858      -0.181850      13.952434      -0.496343       8.853244          -0.000006
           37              B       7.623406       2.706683       3.953328       0.026477      30.928718 0.56015297E+03  0.14345008E+05                                 9.157736                            8.292304      -0.464781       1.782766                    0.998895      32.797525     105.795713       0.519561       0.460336      -1.015107       0.002391      -0.016699      -0.012468       0.020977      -0.032192      -0.051287       0.017921      -0.041805       0.065340      -0.067679      -0.002838       0.070517              9.885441      11.315736       2.432257       0.220886       9.749093       0.733023       8.591493          -0.000006
           38              B       8.442494       3.711138       2.797976       0.036632      30.757083 0.57862495E+03  0.14876509E+05                                 9.065259                            8.431893      -0.386062       1.806901                    0.998967      32.325944     103.065036       0.517033       0.460770      -1.019114      -0.000682      -0.016718      -0.017125       0.023942      -0.006403      -0.022901       0.012569      -0.074557      -0.111082      -0.052989      -0.005684       0.058674              9.628925       8.251856       0.601123       1.650676      10.369197      -0.417320      10.265723          -0.000005
           39              B      10.072371       3.085112       2.609503       0.035157      31.237195 0.56826677E+03  0.14575405E+05                                 9.228355                            8.383214      -0.439793       1.794907                    0.998694      32.346791     103.728323       0.514917       0.463767      -1.015297      -0.013926      -0.017379      -0.011003       0.024840       0.033253       0.019052      -0.010149       0.008497      -0.162604      -0.062016       0.000865       0.061151              9.930473       9.163320       2.183572      -1.339903       9.771420      -0.019308      10.856679          -0.000004
           40              B      10.900180       3.231420       4.146398       0.039581      30.709743 0.56738747E+03  0.14551769E+05                                 9.135347                            8.385878      -0.438810       1.796971                    0.998770      32.287043     103.638687       0.513832       0.464781      -1.014425      -0.001678       0.018502       0.019292       0.026783      -0.028415      -0.039699       0.009970      -0.043492       0.085073      -0.061848       0.004656       0.057192              9.694896      11.365213       1.701417       0.415412       9.196822       0.743637       8.522653          -0.000007
           41              B      10.037287       2.225558       5.314009       0.039533      31.047540 0.57430476E+03  0.14710829E+05                                 9.069583                            8.363588      -0.360994       1.815189                    0.998846      32.013966     101.273701       0.523525       0.456745      -1.023224       0.006467       0.022398       0.012936       0.026661       0.004825      -0.020572       0.015120      -0.072392      -0.124277      -0.054945      -0.004278       0.059223              9.622243       8.579168       0.113043       1.946125      10.159301      -0.653483      10.128259          -0.000012
           42              B       8.435507       2.875499       5.485626       0.035471      31.215231 0.56633476E+03  0.14528278E+05                                 9.244476                            8.380000      -0.455926       1.788949                    0.998825      32.499668     104.574599       0.513475       0.464993      -1.013594       0.011556       0.012261       0.011866       0.020608       0.042845       0.017748      -0.008656       0.014724      -0.157153      -0.060431      -0.009771       0.070202              9.963554       9.258939       2.062855      -1.299174       9.779490       0.199969      10.852232          -0.000007
           43              B       8.281215       4.252756       4.452857       0.032030      31.149499 0.57454367E+03  0.14778342E+05                                 9.194623                            8.414581      -0.421560       1.796165                    0.998903      32.611935     104.760076       0.515264       0.462140      -1.016092       0.013609       0.008802       0.018338       0.024474       0.011244       0.042035      -0.018546       0.086862      -0.014167      -0.057360      -0.012219       0.069578              9.893605       8.431320      -0.269220       0.160591      12.723856       1.367191       8.525638          -0.000007
           44              B       9.798495       4.482065       3.614691       0.035472      31.854177 0.57343305E+03  0.14750583E+05                                 9.438182                            8.477361      -0.421277       1.800062                    0.998789      32.494468     104.569369       0.506652       0.469970      -1.011288       0.013844       0.003749       0.021537       0.025876      -0.011543      -0.001005      -0.014271       0.053779       0.173213      -0.059843       0.000335       0.059507             10.452177       8.247050       2.644640      -0.347397      13.984747      -0.930658       9.124735          -0.000003
           45              B       5.418768      13.409618       8.487398       0.034932      32.306324 0.60739407E+03  0.15791064E+05                                 9.358484                            8.650999      -0.379297       1.806080                    0.998758      32.676401     104.424817       0.509885       0.462055      -1.019417      -0.006995       0.015392       0.028230       0.032905      -0.009200      -0.044059       0.029911      -0.015267      -0.020118      -0.053572      -0.002540       0.056112              9.870615      11.106863      -1.582297       0.031304       8.281935      -0.180211      10.223047          -0.000009
           46              B       5.334822       1.084643       8.079806       0.038816      32.664270 0.59983379E+03  0.15589432E+05                                 9.484404                            8.617542      -0.444455       1.785555                    0.998661      33.003175     106.422750       0.507621       0.464266      -1.015348      -0.010996      -0.001410       0.042535       0.043956      -0.018088      -0.037043      -0.028854       0.009709       0.077719      -0.057207       0.004019       0.053188             10.106358      11.190763       2.086641      -1.140120       9.055955       0.543711      10.072357          -0.000007
           47              B       3.619991       1.555921       8.104323       0.033341      32.710506 0.59893626E+03  0.15536411E+05                                 9.463997                            8.581449      -0.404803       1.798545                    0.998691      32.753098     104.987773       0.512111       0.461075      -1.018663       0.008994      -0.007503       0.038647       0.040383       0.001193       0.017230      -0.041855       0.011533       0.068296      -0.046258      -0.006319       0.052577             10.140166       9.366407      -1.907634      -1.937443      10.814986       1.688407      10.239106          -0.000002
           48              B       2.641132       0.112544       8.524173       0.032595      33.343325 0.60500117E+03  0.15718068E+05                                 9.598358                            8.632016      -0.345595       1.818689                    0.998747      32.574342     104.165301       0.510462       0.461849      -1.019224       0.012727       0.008615       0.033523       0.036878       0.015075       0.051088      -0.000625       0.021303      -0.017417      -0.050571      -0.007245       0.057817             10.528546      12.393311      -0.304869      -3.826330       7.879526       0.630340      11.312800          -0.000001
           49              B       3.756753      12.814541       8.757082       0.032345      32.514323 0.59686514E+03  0.15485714E+05                                 9.446494                            8.580696      -0.408718       1.798141                    0.998722      32.865202     105.723370       0.510330       0.462594      -1.016746       0.004933       0.022261       0.034084       0.041007       0.009587       0.010616       0.051386      -0.029172      -0.077221      -0.057314      -0.004377       0.061690             10.095616       9.118274       0.970314      -2.242757       9.641892      -1.480440      11.526682          -0.000003
           50              B       7.120933       8.709499       4.022282       0.041440      31.220494 0.57729810E+03  0.14845356E+05                                 9.191953                            8.445969      -0.421031       1.798270                    0.998758      32.333772     103.361032       0.514026       0.463372      -1.016893       0.011846      -0.007542       0.018202       0.022989      -0.011287       0.034057       0.026193       0.087005       0.017870      -0.063147       0.001544       0.061603              9.741392       9.015922       0.546015       0.389168      11.804892      -1.233390       8.403361          -0.000012
           51              B       8.661245       8.499886       3.182583       0.034154      32.291728 0.57655159E+03  0.14828075E+05                                 9.440978                            8.440201      -0.395342       1.807900                    0.998878      32.319594     103.475277       0.513997       0.463339      -1.016451       0.006384      -0.006887       0.021387       0.023358       0.014060      -0.000076       0.011642       0.039576       0.190532      -0.057056      -0.007644       0.064700             10.449686       8.543383      -2.962857      -0.181851      13.952431       0.496343       8.853244          -0.000006
           52              B       9.721227       9.740683       3.708161       0.026477      30.928718 0.56015298E+03  0.14345008E+05                                 9.157736                            8.292304      -0.464781       1.782766                    0.998895      32.797523     105.795702       0.519561       0.460336      -1.015107      -0.002391      -0.016699       0.012468       0.020977       0.032192      -0.051287      -0.017921      -0.041805       0.065340      -0.067679      -0.002838       0.070517              9.885440      11.315734      -2.432256       0.220885       9.749093      -0.733023       8.591493          -0.000006
           53              B       8.902139      10.745138       4.863513       0.036632      30.757085 0.57862491E+03  0.14876508E+05                                 9.065259                            8.431892      -0.386062       1.806901                    0.998967      32.325946     103.065044       0.517033       0.460770      -1.019114       0.000682      -0.016718       0.017125       0.023942       0.006403      -0.022901      -0.012569      -0.074557      -0.111082      -0.052989      -0.005684       0.058674              9.628926       8.251856      -0.601122       1.650677      10.369197       0.417321      10.265724          -0.000006
           54              B       7.272262      10.119112       5.051986       0.035157      31.237199 0.56826683E+03  0.14575407E+05                                 9.228356                            8.383215      -0.439793       1.794907                    0.998694      32.346796     103.728348       0.514917       0.463767      -1.015297       0.013926      -0.017379       0.011003       0.024840      -0.033253       0.019052       0.010149       0.008497      -0.162604      -0.062016       0.000865       0.061151              9.930475       9.163321      -2.183572      -1.339903       9.771423       0.019309      10.856680          -0.000004
           55              B       6.444453      10.265420       3.515091       0.039581      30.709749 0.56738761E+03  0.14551773E+05                                 9.135348                            8.385879      -0.438809       1.796971                    0.998770      32.287047     103.638703       0.513832       0.464781      -1.014425       0.001678       0.018502      -0.019292       0.026783       0.028415      -0.039699      -0.009970      -0.043492       0.085073      -0.061848       0.004656       0.057192              9.694897      11.365213      -1.701416       0.415412       9.196825      -0.743638       8.522655          -0.000007
           56              B       7.307346       9.259558       2.347480       0.039534      31.047529 0.57430451E+03  0.14710821E+05                                 9.069580                            8.363586      -0.360994       1.815190                    0.998846      32.013955     101.273652       0.523525       0.456745      -1.023224      -0.006467       0.022398      -0.012936       0.026661      -0.004825      -0.020572      -0.015120      -0.072392      -0.124277      -0.054945      -0.004278       0.059223              9.622240       8.579165      -0.113043       1.946123      10.159298       0.653482      10.128256          -0.000012
           57              B       8.909126       9.909499       2.175863       0.035471      31.215232 0.56633475E+03  0.14528278E+05                                 9.244477                            8.380001      -0.455926       1.788949                    0.998825      32.499668     104.574603       0.513475       0.464993      -1.013594      -0.011556       0.012261      -0.011866       0.020608      -0.042845       0.017748       0.008656       0.014724      -0.157153      -0.060431      -0.009771       0.070202              9.963555       9.258940      -2.062855      -1.299174       9.779491      -0.199969      10.852234          -0.000007
           58              B       9.063418      11.286756       3.208632       0.032030      31.149491 0.57454348E+03  0.14778336E+05                                 9.194621                            8.414580      -0.421561       1.796165                    0.998903      32.611929     104.760051       0.515264       0.462140      -1.016092      -0.013609       0.008802      -0.018338       0.024474      -0.011244       0.042035       0.018546       0.086862      -0.014167      -0.057360      -0.012219       0.069578              9.893603       8.431318       0.269221       0.160591      12.723853      -1.367191       8.525638          -0.000007
           59              B       7.546138      11.516065       4.046798       0.035472      31.854181 0.57343314E+03  0.14750586E+05                                 9.438183                            8.477362      -0.421277       1.800062                    0.998789      32.494472     104.569386       0.506652       0.469970      -1.011288      -0.013844       0.003749      -0.021537       0.025876       0.011543      -0.001005       0.014271       0.053779       0.173213      -0.059842       0.000335       0.059507             10.452179       8.247051      -2.644640      -0.347396      13.984749       0.930657       9.124736          -0.000003
           60              B       6.862131       6.375618      14.497069       0.034932      32.306321 0.60739396E+03  0.15791061E+05                                 9.358484                            8.650999      -0.379298       1.806080                    0.998758      32.676399     104.424817       0.509885       0.462055      -1.019417       0.006995       0.015392      -0.028230       0.032905       0.009200      -0.044059      -0.029911      -0.015267      -0.020118      -0.053572      -0.002540       0.056112              9.870615      11.106864       1.582297       0.031304       8.281935       0.180212      10.223048          -0.000008
           61              B       6.946077       8.118643      14.904661       0.038816      32.664266 0.59983361E+03  0.15589426E+05                                 9.484403                            8.617540      -0.444455       1.785555                    0.998661      33.003172     106.422735       0.507621       0.464266      -1.015348       0.010996      -0.001410      -0.042535       0.043956       0.018088      -0.037043       0.028854       0.009709       0.077719      -0.057207       0.004019       0.053188             10.106357      11.190763      -2.086642      -1.140119       9.055954      -0.543711      10.072355          -0.000007
           62              B      -4.590092       8.589921      14.880144       0.033341      32.710497 0.59893603E+03  0.15536404E+05                                 9.463996                            8.581448      -0.404804       1.798545                    0.998691      32.753091     104.987749       0.512111       0.461075      -1.018663      -0.008994      -0.007503      -0.038647       0.040383      -0.001193       0.017230       0.041855       0.011533       0.068295      -0.046258      -0.006319       0.052577             10.140165       9.366406       1.907633      -1.937443      10.814984      -1.688406      10.239105          -0.000002
           63              B      -3.611233       7.146544      14.460294       0.032595      33.343321 0.60500105E+03  0.15718064E+05                                 9.598358                            8.632016      -0.345595       1.818689                    0.998747      32.574339     104.165293       0.510462       0.461849      -1.019224      -0.012728       0.008615      -0.033522       0.036878      -0.015075       0.051088       0.000625       0.021303      -0.017417      -0.050571      -0.007245       0.057817             10.528546      12.393312       0.304869      -3.826331       7.879525      -0.630340      11.312801          -0.000001
           64              B      -4.726854       5.780541      14.227385       0.032345      32.514317 0.59686499E+03  0.15485709E+05                                 9.446493                            8.580695      -0.408719       1.798141                    0.998722      32.865196     105.723344       0.510330       0.462594      -1.016746      -0.004933       0.022261      -0.034084       0.041007      -0.009587       0.010616      -0.051386      -0.029172      -0.077221      -0.057314      -0.004377       0.061690             10.095615       9.118273      -0.970314      -2.242757       9.641890       1.480440      11.526681          -0.000003
           65              H      -2.674029      13.257683      11.961117      -0.037462       2.071118 0.18038767E+02  0.20911103E+03                                 2.298927                            2.184628      -0.688822       2.411419                    0.998979       4.445059      11.980360       0.532545       0.992155      -0.784034      -0.036870       0.038841       0.008980       0.054301      -0.006903       0.002073       0.001021       0.005167      -0.011354      -0.006847      -0.002514       0.009361              2.336282       2.259474      -0.585678      -0.125268       2.899239       0.271763       1.850132          -0.000012
           66              H      -0.111114      13.605163      10.565193      -0.028602       1.778220 0.14112062E+02  0.15651551E+03                                 2.215256                            2.026700      -0.649147       2.443743                    0.998068       4.496428      12.537081       0.505964       1.091490      -0.752530       0.020532       0.047423      -0.021419       0.055940       0.002509       0.001730      -0.004949      -0.013607       0.006669      -0.009033      -0.000235       0.009268              2.372787       1.964100       0.647603      -0.206406       3.342057      -0.307759       1.812204           0.000000
           67              H       1.654782      11.547014      11.444732      -0.045097       2.359270 0.21290044E+02  0.26070160E+03                                 2.630916                            2.464159      -1.060369       2.240813                    0.996394       4.998571      14.464294       0.467678       1.069528      -0.759237       0.049976       0.006968      -0.009412       0.051330      -0.003885      -0.003357       0.000508       0.006421      -0.014573      -0.005931      -0.002348       0.008280              2.713362       3.782762       0.560684      -0.042560       2.218189      -0.016930       2.139133          -0.000004
           68              H       0.292504       9.874329      13.361637      -0.035055       1.795479 0.15195222E+02  0.16882598E+03                                 2.085208                            2.000726      -0.494485       2.499467                    0.999649       4.265596      11.271045       0.558052       0.987869      -0.784545       0.024935      -0.031151       0.036687       0.054204      -0.002780       0.003711      -0.000376      -0.008100       0.002656      -0.006905       0.001758       0.005147              2.115936       1.918256      -0.205212       0.518649       1.981205      -0.393229       2.448347          -0.000007
           69              H      -2.427244      10.909734      13.680355      -0.032845       1.987851 0.17060091E+02  0.19703086E+03                                 2.322285                            2.186288      -0.760323       2.385148                    0.998351       4.574157      12.723164       0.504764       1.050666      -0.765023      -0.031407      -0.009607       0.044149       0.055026       0.001536      -0.003586      -0.001831       0.004448       0.017554      -0.005682      -0.002157       0.007839              2.386515       2.282491       0.313915      -0.711398       1.974870      -0.233922       2.902183          -0.000002
           70              H       9.444008      10.659324      11.103030      -0.022919       2.032638 0.17876081E+02  0.20962139E+03                                 2.395789                            2.271348      -0.858937       2.352930                    0.997292       4.615309      13.086177       0.482632       1.082247      -0.756696      -0.060739      -0.008841       0.003235       0.061465      -0.002778      -0.003003       0.001489       0.015265      -0.005232      -0.007427      -0.002461       0.009888              2.444506       3.403733       0.342986       0.059200       2.001198      -0.025518       1.928586          -0.000005
           71              H      -2.371176      12.333416       9.160076      -0.033374       1.827809 0.15267160E+02  0.16950969E+03                                 2.096547                            1.993367      -0.542610       2.478922                    0.999559       4.243917      11.141959       0.565226       0.975995      -0.788387      -0.023896       0.031458      -0.036892       0.054052      -0.001494       0.003023      -0.000683      -0.008856      -0.004097      -0.005872       0.000293       0.005579              2.142633       1.986660      -0.271200       0.558126       1.979154      -0.454991       2.462085          -0.000013
           72              H       0.290429      11.238925       8.868940      -0.033444       1.912067 0.16375447E+02  0.18780680E+03                                 2.287559                            2.161287      -0.755665       2.390768                    0.997726       4.601573      12.890988       0.499258       1.069702      -0.759124       0.032448       0.009563      -0.043682       0.055249       0.004090      -0.004031      -0.002019       0.008393       0.005358      -0.006771      -0.001376       0.008147              2.344363       2.284697       0.275408      -0.701062       1.895967      -0.164096       2.852426          -0.000005
           73              H       0.547815       8.954282      10.588178      -0.036098       1.998603 0.17380074E+02  0.20141274E+03                                 2.323831                            2.203952      -0.666301       2.428035                    0.998399       4.543683      12.609134       0.504298       1.048055      -0.766443       0.036028      -0.037984      -0.007895       0.052945      -0.003040       0.003250       0.003766       0.003684      -0.018805      -0.009077       0.002289       0.006788              2.377757       2.151876      -0.582406      -0.141355       3.110135       0.275630       1.871260          -0.000006
           74              H      -1.971565       8.574446      11.988698      -0.032301       1.701461 0.13604906E+02  0.15065828E+03                                 2.206998                            2.031414      -0.874914       2.344740                    0.995277       4.692893      13.403806       0.486269       1.137450      -0.739165      -0.021484      -0.048510       0.022541       0.057645       0.005986      -0.001386      -0.002040      -0.007838      -0.003372      -0.006605      -0.001747       0.008352              2.358716       1.907406       0.493945      -0.233505       3.273224      -0.464606       1.895518           0.000002
           75              H       1.906807       1.083236       6.279356      -0.041526       1.919184 0.16358109E+02  0.18494172E+03                                 2.164890                            2.063066      -0.651891       2.419047                    0.999398       4.403011      11.697463       0.555239       0.975718      -0.787769      -0.042010       0.022156      -0.020005       0.051535      -0.006044       0.001289       0.002022       0.004754       0.001131      -0.007420       0.001113       0.006307              2.200933       2.650076      -0.484570       0.483213       1.906171      -0.243605       2.046552          -0.000010
           76              H       2.046262      12.277144       6.952035      -0.047919       2.337854 0.20945499E+02  0.25336632E+03                                 2.526497                            2.377978      -0.988420       2.265069                    0.997722       4.861082      13.613654       0.500140       1.012409      -0.776021      -0.037280      -0.032248      -0.014244       0.051310       0.004202       0.003111       0.000184       0.004157      -0.009108      -0.004949      -0.002025       0.006973              2.583738       3.030589       0.883101       0.086994       2.571161       0.172431       2.149463          -0.000011
           77              H       4.876278      11.492149       6.909131      -0.041969       2.098694 0.17956041E+02  0.20947799E+03                                 2.385014                            2.225353      -0.709890       2.400174                    0.998786       4.603593      12.755755       0.507645       1.034233      -0.770138       0.014017      -0.048722      -0.012034       0.052107      -0.002832      -0.000592       0.001652      -0.013819       0.008407      -0.008874       0.002057       0.006817              2.471023       2.184364      -0.640212      -0.358332       3.113585       0.553175       2.115121          -0.000002
           78              H       6.489382      13.873862       6.218064      -0.039152       1.842367 0.14843594E+02  0.16619759E+03                                 2.236109                            2.055032      -0.601205       2.453638                    0.998643       4.544675      12.601471       0.512733       1.066914      -0.759215       0.048353      -0.000210      -0.023208       0.053634      -0.000015      -0.000216       0.000654       0.015419      -0.004110      -0.007099      -0.001300       0.008400              2.387513       2.963320      -0.058583      -0.939382       1.844984       0.093957       2.354236           0.000001
           79              H       4.645045       2.062369       5.836522      -0.043139       2.233265 0.19691811E+02  0.23517548E+03                                 2.490821                            2.336828      -0.787968       2.362205                    0.998396       4.718816      13.245049       0.493174       1.039918      -0.768800       0.013644       0.040014      -0.029740       0.051689       0.004947      -0.001496      -0.003558      -0.014289      -0.011231      -0.006877      -0.004652       0.011529              2.567879       2.213410       0.372441      -0.455147       2.741045      -0.806505       2.749181          -0.000005
           80              H       1.703928       6.223683      11.023350      -0.037463       2.071123 0.18038830E+02  0.20911201E+03                                 2.298934                            2.184635      -0.688823       2.411419                    0.998979       4.445063      11.980387       0.532543       0.992157      -0.784034       0.036870       0.038841      -0.008980       0.054302       0.006903       0.002073      -0.001021       0.005167      -0.011355      -0.006847      -0.002514       0.009361              2.336289       2.259482       0.585681      -0.125269       2.899249      -0.271764       1.850137          -0.000012
           81              H      -0.858987       6.571163      12.419274      -0.028602       1.778221 0.14112070E+02  0.15651561E+03                                 2.215256                            2.026700      -0.649147       2.443743                    0.998068       4.496429      12.537083       0.505964       1.091489      -0.752531      -0.020532       0.047423       0.021419       0.055940      -0.002509       0.001730       0.004949      -0.013607       0.006669      -0.009033      -0.000235       0.009268              2.372787       1.964100      -0.647604      -0.206406       3.342058       0.307759       1.812205           0.000000
           82              H      -2.624883       4.513014      11.539735      -0.045097       2.359269 0.21290031E+02  0.26070140E+03                                 2.630915                            2.464158      -1.060369       2.240813                    0.996394       4.998570      14.464289       0.467678       1.069528      -0.759237      -0.049976       0.006968       0.009412       0.051330       0.003885      -0.003357      -0.000508       0.006421      -0.014573      -0.005931      -0.002348       0.008280              2.713360       3.782760      -0.560684      -0.042560       2.218188       0.016930       2.139133          -0.000004
           83              H      -1.262605       2.840329       9.622830      -0.035055       1.795481 0.15195247E+02  0.16882633E+03                                 2.085210                            2.000728      -0.494486       2.499466                    0.999649       4.265599      11.271057       0.558051       0.987869      -0.784545      -0.024935      -0.031151      -0.036687       0.054204       0.002780       0.003711       0.000376      -0.008100       0.002656      -0.006905       0.001758       0.005147              2.115938       1.918258       0.205213       0.518650       1.981207       0.393230       2.448350          -0.000007
           84              H       1.457143       3.875734       9.304112      -0.032845       1.987852 0.17060100E+02  0.19703101E+03                                 2.322286                            2.186290      -0.760322       2.385148                    0.998351       4.574158      12.723173       0.504764       1.050667      -0.765023       0.031407      -0.009607      -0.044149       0.055026      -0.001536      -0.003586       0.001831       0.004448       0.017554      -0.005682      -0.002157       0.007839              2.386517       2.282493      -0.313915      -0.711398       1.974872       0.233922       2.902186          -0.000002
           85              H       2.836891       3.625324      11.881437      -0.022919       2.032637 0.17876065E+02  0.20962116E+03                                 2.395789                            2.271347      -0.858936       2.352930                    0.997292       4.615307      13.086171       0.482632       1.082247      -0.756696       0.060739      -0.008841      -0.003235       0.061465       0.002778      -0.003003      -0.001489       0.015265      -0.005232      -0.007427      -0.002461       0.009888              2.444505       3.403731      -0.342986       0.059200       2.001198       0.025518       1.928585          -0.000005
           86              H       1.401075       5.299416      13.824391      -0.033374       1.827805 0.15267117E+02  0.16950909E+03                                 2.096543                            1.993364      -0.542607       2.478924                    0.999559       4.243912      11.141939       0.565227       0.975995      -0.788388       0.023896       0.031458       0.036892       0.054052       0.001494       0.003023       0.000684      -0.008856      -0.004097      -0.005872       0.000293       0.005579              2.142629       1.986657       0.271200       0.558125       1.979150       0.454989       2.462080          -0.000013
           87              H      -1.260530       4.204925      14.115527      -0.033444       1.912067 0.16375455E+02  0.18780691E+03                                 2.287560                            2.161288      -0.755666       2.390767                    0.997726       4.601574      12.890992       0.499258       1.069702      -0.759124      -0.032448       0.009563       0.043682       0.055249      -0.004090      -0.004031       0.002019       0.008393       0.005358      -0.006771      -0.001376       0.008147              2.344364       2.284698      -0.275408      -0.701063       1.895968       0.164096       2.852427          -0.000005
           88              H      -1.517916       1.920282      12.396289      -0.036098       1.998603 0.17380074E+02  0.20141273E+03                                 2.323830                            2.203952      -0.666301       2.428036                    0.998399       4.543683      12.609132       0.504298       1.048054      -0.766443      -0.036028      -0.037984       0.007895       0.052945       0.003040       0.003250      -0.003766       0.003684      -0.018805      -0.009077       0.002289       0.006788              2.377756       2.151875       0.582405      -0.141355       3.110134      -0.275630       1.871260          -0.000006
           89              H       1.001464       1.540446      10.995769      -0.032301       1.701463 0.13604921E+02  0.15065849E+03                                 2.207000                            2.031415      -0.874915       2.344740                    0.995277       4.692896      13.403818       0.486268       1.137450      -0.739165       0.021484      -0.048510      -0.022541       0.057645      -0.005986      -0.001386       0.002040      -0.007838      -0.003372      -0.006605      -0.001747       0.008352              2.358718       1.907407      -0.493946      -0.233505       3.273227       0.464607       1.895519           0.000002
           90              H       2.186826       8.117236       1.382133      -0.041526       1.919184 0.16358113E+02  0.18494178E+03                                 2.164891                            2.063067      -0.651892       2.419047                    0.999398       4.403011      11.697465       0.555239       0.975718      -0.787769       0.042010       0.022156       0.020005       0.051535       0.006044       0.001289      -0.002022       0.004754       0.001131      -0.007420       0.001113       0.006307              2.200934       2.650077       0.484570       0.483213       1.906172       0.243605       2.046553          -0.000010
           91              H       2.047371       5.243144       0.709454      -0.047919       2.337854 0.20945506E+02  0.25336642E+03                                 2.526497                            2.377978      -0.988421       2.265069                    0.997722       4.861083      13.613656       0.500140       1.012409      -0.776022       0.037280      -0.032248       0.014244       0.051310      -0.004202       0.003111      -0.000184       0.004157      -0.009108      -0.004949      -0.002025       0.006973              2.583738       3.030589      -0.883101       0.086994       2.571161      -0.172431       2.149463          -0.000011
           92              H      12.468355       4.458149       0.752358      -0.041969       2.098692 0.17956022E+02  0.20947769E+03                                 2.385011                            2.225351      -0.709889       2.400175                    0.998786       4.603591      12.755743       0.507645       1.034232      -0.770138      -0.014017      -0.048722       0.012034       0.052107       0.002832      -0.000592      -0.001652      -0.013819       0.008407      -0.008874       0.002057       0.006817              2.471021       2.184362       0.640211      -0.358331       3.113581      -0.553174       2.115119          -0.000003
           93              H      10.855251       6.839862       1.443425      -0.039152       1.842369 0.14843608E+02  0.16619779E+03                                 2.236110                            2.055033      -0.601205       2.453638                    0.998643       4.544677      12.601477       0.512733       1.066914      -0.759215      -0.048353      -0.000210       0.023208       0.053634       0.000015      -0.000216      -0.000654       0.015419      -0.004111      -0.007099      -0.001300       0.008400              2.387514       2.963321       0.058583      -0.939383       1.844984      -0.093957       2.354237           0.000001
           94              H      -0.551412       9.096369       1.824967      -0.043139       2.233264 0.19691797E+02  0.23517524E+03                                 2.490819                            2.336826      -0.787967       2.362205                    0.998396       4.718815      13.245040       0.493175       1.039917      -0.768801      -0.013644       0.040014       0.029740       0.051689      -0.004947      -0.001496       0.003558      -0.014289      -0.011231      -0.006877      -0.004652       0.011529              2.567877       2.213408      -0.372440      -0.455146       2.741043       0.806503       2.749179          -0.000005
           95              H      10.861295       0.810317       3.361861      -0.037462       2.071114 0.18038727E+02  0.20911044E+03                                 2.298923                            2.184625      -0.688821       2.411420                    0.998979       4.445056      11.980344       0.532546       0.992154      -0.784034       0.036870      -0.038841      -0.008980       0.054301      -0.006903       0.002073       0.001021       0.005167      -0.011355      -0.006847      -0.002514       0.009361              2.336278       2.259471      -0.585676      -0.125268       2.899233       0.271762       1.850129          -0.000012
           96              H       8.298380       0.462837       4.757785      -0.028602       1.778221 0.14112069E+02  0.15651561E+03                                 2.215256                            2.026700      -0.649147       2.443743                    0.998068       4.496429      12.537085       0.505964       1.091490      -0.752530      -0.020532      -0.047423       0.021419       0.055940       0.002509       0.001730      -0.004949      -0.013607       0.006669      -0.009033      -0.000235       0.009268              2.372788       1.964100       0.647604      -0.206406       3.342059      -0.307759       1.812205           0.000000
           97              H       6.532484       2.520986       3.878246      -0.045097       2.359272 0.21290070E+02  0.26070201E+03                                 2.630918                            2.464161      -1.060370       2.240812                    0.996394       4.998574      14.464307       0.467677       1.069529      -0.759237      -0.049976      -0.006968       0.009412       0.051330      -0.003885      -0.003357       0.000508       0.006421      -0.014573      -0.005931      -0.002348       0.008280              2.713364       3.782766       0.560685      -0.042560       2.218191      -0.016930       2.139135          -0.000004
           98              H       7.894762       4.193671       1.961341      -0.035055       1.795478 0.15195213E+02  0.16882586E+03                                 2.085207                            2.000725      -0.494484       2.499467                    0.999649       4.265595      11.271041       0.558052       0.987869      -0.784545      -0.024935       0.031151      -0.036687       0.054204      -0.002780       0.003711      -0.000376      -0.008100       0.002656      -0.006905       0.001758       0.005147              2.115935       1.918256      -0.205212       0.518648       1.981204      -0.393229       2.448346          -0.000007
           99              H      10.614510       3.158266       1.642623      -0.032845       1.987848 0.17060058E+02  0.19703037E+03                                 2.322282                            2.186286      -0.760321       2.385149                    0.998351       4.574153      12.723148       0.504764       1.050666      -0.765023       0.031407       0.009607      -0.044149       0.055026       0.001536      -0.003586      -0.001831       0.004448       0.017554      -0.005682      -0.002157       0.007839              2.386512       2.282488       0.313914      -0.711396       1.974868      -0.233922       2.902179          -0.000002
          100              H      -1.256742       3.408676       4.219948      -0.022919       2.032638 0.17876074E+02  0.20962130E+03                                 2.395789                            2.271348      -0.858936       2.352930                    0.997292       4.615308      13.086174       0.482632       1.082247      -0.756696       0.060739       0.008841      -0.003235       0.061465      -0.002778      -0.003003       0.001489       0.015265      -0.005231      -0.007427      -0.002461       0.009888              2.444505       3.403732       0.342986       0.059200       2.001198      -0.025518       1.928586          -0.000005
          101              H      10.558442       1.734584       6.162902      -0.033374       1.827807 0.15267138E+02  0.16950939E+03                                 2.096545                            1.993366      -0.542609       2.478923                    0.999559       4.243914      11.141949       0.565226       0.975995      -0.788387       0.023896      -0.031458       0.036892       0.054052      -0.001494       0.003023      -0.000683      -0.008856      -0.004097      -0.005872       0.000293       0.005579              2.142631       1.986659      -0.271200       0.558126       1.979152      -0.454990       2.462083          -0.000013
          102              H       7.896837       2.829075       6.454038      -0.033444       1.912067 0.16375449E+02  0.18780682E+03                                 2.287559                            2.161287      -0.755665       2.390768                    0.997726       4.601573      12.890988       0.499258       1.069702      -0.759124      -0.032448      -0.009563       0.043682       0.055249       0.004090      -0.004031      -0.002019       0.008393       0.005358      -0.006771      -0.001376       0.008147              2.344363       2.284697       0.275408      -0.701062       1.895967      -0.164096       2.852426          -0.000005
          103              H       7.639451       5.113718       4.734800      -0.036098       1.998602 0.17380064E+02  0.20141259E+03                                 2.323830                            2.203951      -0.666300       2.428036                    0.998399       4.543682      12.609130       0.504298       1.048055      -0.766443      -0.036028       0.037984       0.007895       0.052945      -0.003040       0.003250       0.003766       0.003684      -0.018805      -0.009077       0.002289       0.006788              2.377756       2.151875      -0.582405      -0.141355       3.110134       0.275629       1.871259          -0.000006
          104              H      10.158831       5.493554       3.334280      -0.032301       1.701463 0.13604920E+02  0.15065848E+03                                 2.207000                            2.031415      -0.874915       2.344739                    0.995277       4.692896      13.403819       0.486268       1.137451      -0.739165       0.021484       0.048510      -0.022541       0.057645       0.005986      -0.001386      -0.002040      -0.007838      -0.003372      -0.006605      -0.001747       0.008352              2.358718       1.907407       0.493946      -0.233505       3.273227      -0.464607       1.895519           0.000002
          105              H       6.280459      12.984764       9.043622      -0.041525       1.919181 0.16358079E+02  0.18494130E+03                                 2.164888                            2.063064      -0.651890       2.419048                    0.999398       4.403007      11.697451       0.555239       0.975718      -0.787769       0.042010      -0.022156       0.020005       0.051535      -0.006044       0.001289       0.002022       0.004754       0.001131      -0.007420       0.001113       0.006307              2.200931       2.650073      -0.484569       0.483212       1.906169      -0.243605       2.046550          -0.000010
          106              H       6.141004       1.790856       8.370943      -0.047919       2.337851 0.20945474E+02  0.25336594E+03                                 2.526495                            2.377976      -0.988420       2.265069                    0.997722       4.861080      13.613645       0.500140       1.012409      -0.776022       0.037280       0.032248       0.014244       0.051310       0.004202       0.003111       0.000184       0.004157      -0.009108      -0.004949      -0.002025       0.006973              2.583736       3.030587       0.883100       0.086993       2.571159       0.172431       2.149461          -0.000011
          107              H       3.310988       2.575851       8.413847      -0.041968       2.098691 0.17956013E+02  0.20947758E+03                                 2.385011                            2.225350      -0.709888       2.400175                    0.998786       4.603590      12.755743       0.507645       1.034232      -0.770138      -0.014017       0.048722       0.012034       0.052107      -0.002832      -0.000592       0.001652      -0.013819       0.008407      -0.008874       0.002057       0.006817              2.471021       2.184362      -0.640211      -0.358331       3.113581       0.553174       2.115119          -0.000002
          108              H       1.697884       0.194138       9.104914      -0.039153       1.842368 0.14843606E+02  0.16619777E+03                                 2.236111                            2.055034      -0.601207       2.453637                    0.998643       4.544677      12.601479       0.512732       1.066915      -0.759215      -0.048353       0.000210       0.023208       0.053634      -0.000015      -0.000216       0.000654       0.015419      -0.004110      -0.007099      -0.001300       0.008400              2.387515       2.963322      -0.058583      -0.939383       1.844985       0.093957       2.354238           0.000001
          109              H       3.542221      12.005631       9.486456      -0.043139       2.233265 0.19691807E+02  0.23517540E+03                                 2.490820                            2.336827      -0.787967       2.362205                    0.998396       4.718816      13.245045       0.493175       1.039918      -0.768800      -0.013644      -0.040014       0.029740       0.051689       0.004947      -0.001496      -0.003558      -0.014289      -0.011231      -0.006877      -0.004652       0.011529              2.567878       2.213409       0.372440      -0.455146       2.741044      -0.806504       2.749180          -0.000005
          110              H       6.483338       7.844317       4.299628      -0.037462       2.071121 0.18038800E+02  0.20911156E+03                                 2.298931                            2.184632      -0.688822       2.411419                    0.998979       4.445061      11.980376       0.532544       0.992156      -0.784034      -0.036870      -0.038841       0.008980       0.054301       0.006903       0.002073      -0.001021       0.005167      -0.011354      -0.006847      -0.002514       0.009361              2.336286       2.259479       0.585680      -0.125269       2.899245      -0.271763       1.850135          -0.000012
          111              H       9.046253       7.496837       2.903704      -0.028602       1.778221 0.14112076E+02  0.15651570E+03                                 2.215256                            2.026701      -0.649148       2.443743                    0.998068       4.496430      12.537087       0.505964       1.091489      -0.752531       0.020532      -0.047423      -0.021419       0.055940      -0.002509       0.001730       0.004949      -0.013607       0.006669      -0.009033      -0.000235       0.009268              2.372788       1.964101      -0.647604      -0.206406       3.342059       0.307759       1.812205           0.000000
          112              H      10.812149       9.554986       3.783243      -0.045097       2.359271 0.21290052E+02  0.26070172E+03                                 2.630917                            2.464160      -1.060370       2.240813                    0.996394       4.998572      14.464298       0.467678       1.069528      -0.759237       0.049976      -0.006968      -0.009412       0.051330       0.003885      -0.003357      -0.000508       0.006421      -0.014573      -0.005931      -0.002348       0.008280              2.713362       3.782763      -0.560684      -0.042560       2.218190       0.016930       2.139134          -0.000004
          113              H       9.449871      11.227671       5.700148      -0.035055       1.795481 0.15195242E+02  0.16882627E+03                                 2.085210                            2.000728      -0.494486       2.499466                    0.999649       4.265598      11.271055       0.558051       0.987869      -0.784545       0.024935       0.031151       0.036687       0.054204       0.002780       0.003711       0.000376      -0.008100       0.002656      -0.006905       0.001758       0.005147              2.115938       1.918258       0.205213       0.518650       1.981207       0.393230       2.448350          -0.000007
          114              H       6.730123      10.192266       6.018866      -0.032845       1.987850 0.17060081E+02  0.19703071E+03                                 2.322284                            2.186288      -0.760321       2.385149                    0.998351       4.574156      12.723162       0.504764       1.050666      -0.765023      -0.031407       0.009607       0.044149       0.055026      -0.001536      -0.003586       0.001831       0.004448       0.017554      -0.005682      -0.002157       0.007839              2.386514       2.282491      -0.313915      -0.711397       1.974870       0.233922       2.902182          -0.000002
          115              H       5.350375      10.442676       3.441541      -0.022918       2.032638 0.17876074E+02  0.20962130E+03                                 2.395789                            2.271347      -0.858936       2.352930                    0.997292       4.615308      13.086174       0.482633       1.082247      -0.756696      -0.060739       0.008841       0.003235       0.061465       0.002778      -0.003003      -0.001489       0.015265      -0.005231      -0.007427      -0.002461       0.009888              2.444505       3.403731      -0.342986       0.059200       2.001198       0.025518       1.928585          -0.000005
          116              H       6.786191       8.768584       1.498587      -0.033374       1.827807 0.15267133E+02  0.16950930E+03                                 2.096544                            1.993365      -0.542608       2.478923                    0.999559       4.243914      11.141945       0.565227       0.975994      -0.788388      -0.023896      -0.031458      -0.036892       0.054052       0.001494       0.003023       0.000684      -0.008856      -0.004097      -0.005872       0.000293       0.005579              2.142630       1.986658       0.271200       0.558125       1.979151       0.454990       2.462081          -0.000013
          117              H       9.447796       9.863075       1.207451      -0.033444       1.912067 0.16375455E+02  0.18780690E+03                                 2.287559                            2.161287      -0.755666       2.390767                    0.997726       4.601574      12.890990       0.499258       1.069702      -0.759124       0.032448      -0.009563      -0.043682       0.055249      -0.004090      -0.004031       0.002019       0.008393       0.005358      -0.006771      -0.001376       0.008147              2.344364       2.284697      -0.275408      -0.701062       1.895967       0.164096       2.852426          -0.000005
          118              H       9.705182      12.147718       2.926689      -0.036098       1.998602 0.17380070E+02  0.20141268E+03                                 2.323831                            2.203952      -0.666301       2.428036                    0.998399       4.543682      12.609130       0.504298       1.048055      -0.766443       0.036028       0.037984      -0.007895       0.052945       0.003040       0.003250      -0.003766       0.003684      -0.018805      -0.009077       0.002289       0.006788              2.377756       2.151875       0.582405      -0.141355       3.110134      -0.275630       1.871260          -0.000006
          119              H       7.185802      12.527554       4.327209      -0.032301       1.701462 0.13604919E+02  0.15065848E+03                                 2.207000                            2.031415      -0.874916       2.344739                    0.995277       4.692896      13.403821       0.486268       1.137451      -0.739165      -0.021484       0.048510       0.022541       0.057645      -0.005986      -0.001386       0.002040      -0.007838      -0.003372      -0.006605      -0.001747       0.008352              2.358718       1.907408      -0.493946      -0.233505       3.273228       0.464607       1.895519           0.000002
          120              H       6.000440       5.950764      13.940845      -0.041526       1.919183 0.16358099E+02  0.18494158E+03                                 2.164889                            2.063065      -0.651891       2.419047                    0.999398       4.403010      11.697459       0.555239       0.975718      -0.787769      -0.042010      -0.022156      -0.020005       0.051535       0.006044       0.001289      -0.002022       0.004754       0.001131      -0.007420       0.001113       0.006307              2.200932       2.650075       0.484570       0.483212       1.906170       0.243605       2.046551          -0.000010
          121              H       6.139895       8.824856      14.613524      -0.047919       2.337856 0.20945521E+02  0.25336664E+03                                 2.526498                            2.377978      -0.988422       2.265068                    0.997722       4.861085      13.613661       0.500140       1.012409      -0.776022      -0.037280       0.032248      -0.014244       0.051310      -0.004202       0.003111      -0.000184       0.004157      -0.009108      -0.004949      -0.002025       0.006973              2.583738       3.030590      -0.883101       0.086994       2.571162      -0.172431       2.149463          -0.000011
          122              H      -4.281089       9.609851      14.570620      -0.041968       2.098692 0.17956019E+02  0.20947763E+03                                 2.385010                            2.225350      -0.709888       2.400175                    0.998786       4.603591      12.755741       0.507646       1.034231      -0.770138       0.014017       0.048722      -0.012034       0.052107       0.002832      -0.000592      -0.001652      -0.013819       0.008407      -0.008874       0.002057       0.006817              2.471020       2.184361       0.640210      -0.358331       3.113580      -0.553173       2.115118          -0.000003
          123              H      -2.667985       7.228138      13.879553      -0.039153       1.842369 0.14843614E+02  0.16619788E+03                                 2.236111                            2.055034      -0.601207       2.453637                    0.998643       4.544678      12.601483       0.512732       1.066915      -0.759215       0.048353       0.000210      -0.023208       0.053634       0.000015      -0.000216      -0.000654       0.015419      -0.004111      -0.007099      -0.001300       0.008400              2.387516       2.963323       0.058583      -0.939384       1.844985      -0.093957       2.354238           0.000001
          124              H       8.738678       4.971631      13.498011      -0.043139       2.233264 0.19691803E+02  0.23517533E+03                                 2.490820                            2.336827      -0.787967       2.362205                    0.998396       4.718815      13.245042       0.493175       1.039918      -0.768800       0.013644      -0.040014      -0.029740       0.051689      -0.004947      -0.001496       0.003558      -0.014289      -0.011231      -0.006877      -0.004652       0.011529              2.567878       2.213409      -0.372440      -0.455146       2.741044       0.806504       2.749180          -0.000005
          125              C      -0.582623      12.016886      12.433064      -0.117476      32.307966 0.46548444E+03  0.11288732E+05                                 9.952847                            8.022642      -0.638006       1.775780                    0.997082      31.665187      96.777341       0.487086       0.518514      -0.993446      -0.018791      -0.030668      -0.040808       0.054396      -0.006696      -0.022724      -0.019598       0.015082      -0.027058      -0.035969       0.008348       0.027621             12.062600       9.706970       3.400336       2.891225      13.019922       4.638447      13.460906          -0.000003
          126              C      -1.579132      10.189452      10.131553      -0.124377      32.084688 0.46736121E+03  0.11345550E+05                                 9.868167                            8.008490      -0.634161       1.775549                    0.997156      31.761103      97.115985       0.490290       0.514612      -0.995333       0.021749       0.035487       0.036643       0.055453      -0.009636      -0.014696      -0.024896       0.036113      -0.016024      -0.040397       0.012979       0.027418             11.872595       9.142291       2.955538       2.314797      13.337456       4.622501      13.138039          -0.000005
          127              C      -0.068467      12.908797      13.583820       0.735396      19.197130 0.22261694E+03  0.45356271E+04                                 7.074157                            5.592375      -0.445068       1.956444                    0.996252      21.331825      61.779763       0.570639       0.526824      -0.979473       0.012145       0.030394       0.026615       0.042186      -0.033070       0.004503      -0.097435      -0.105881      -0.077014      -0.091675      -0.041347       0.133022              8.163284       7.705796       2.231925       1.357327       7.432913       3.781071       9.351143          -0.000002
          128              C      -2.080577       9.249710       9.014508       0.743554      18.885681 0.22105294E+03  0.44910846E+04                                 6.966122                            5.554123      -0.431499       1.960325                    0.997254      21.151859      60.961590       0.576083       0.523318      -0.982146      -0.015985      -0.010738      -0.040350       0.044710      -0.059404       0.025952      -0.094785      -0.052870      -0.019012      -0.091422      -0.041735       0.133157              7.966433       7.233592       2.010960       0.863860       7.545745       3.778947       9.119962          -0.000003
          129              C       3.972889      13.716300       6.158305      -0.105506      32.695176 0.50175676E+03  0.12355292E+05                                 9.735180                            8.113616      -0.623010       1.785052                    0.996366      31.380063      95.535908       0.505568       0.492002      -1.010113       0.005640       0.009107       0.055262       0.056290       0.006462      -0.011219      -0.019111      -0.000726      -0.102496      -0.041776       0.010912       0.030864             11.246137       8.911035      -0.088273      -1.659323       8.366756       1.766343      16.460620          -0.000000
          130              C       3.830749      13.353346       4.659718       0.672267      21.419536 0.24665565E+03  0.51397222E+04                                 7.421830                            5.803569      -0.466894       1.925809                    0.996761      22.318694      64.701889       0.574020       0.512071      -0.989555       0.026156       0.019008      -0.032527       0.045863      -0.081300      -0.006660      -0.011794       0.074388      -0.256253      -0.089675      -0.042440       0.132115              8.387074       5.809409       1.857440      -1.381741       7.023258       0.531270      12.328557          -0.000004
          131              C      -0.387478       4.982886      10.551403      -0.117475      32.307963 0.46548437E+03  0.11288730E+05                                 9.952846                            8.022641      -0.638005       1.775780                    0.997082      31.665185      96.777334       0.487086       0.518515      -0.993446       0.018791      -0.030668       0.040808       0.054396       0.006696      -0.022724       0.019598       0.015082      -0.027058      -0.035969       0.008348       0.027621             12.062599       9.706970      -3.400335       2.891225      13.019922      -4.638447      13.460905          -0.000003
          132              C       0.609031       3.155452      12.852914      -0.124377      32.084697 0.46736137E+03  0.11345555E+05                                 9.868167                            8.008490      -0.634161       1.775549                    0.997156      31.761105      97.115985       0.490290       0.514612      -0.995333      -0.021749       0.035487      -0.036643       0.055453       0.009636      -0.014696       0.024896       0.036112      -0.016024      -0.040397       0.012979       0.027417             11.872595       9.142291      -2.955538       2.314797      13.337456      -4.622501      13.138039          -0.000005
          133              C      -0.901634       5.874797       9.400647       0.735395      19.197134 0.22261700E+03  0.45356289E+04                                 7.074158                            5.592375      -0.445067       1.956444                    0.996252      21.331831      61.779783       0.570639       0.526824      -0.979473      -0.012145       0.030394      -0.026615       0.042186       0.033070       0.004503       0.097435      -0.105881      -0.077014      -0.091675      -0.041347       0.133022              8.163285       7.705797      -2.231926       1.357328       7.432913      -3.781071       9.351144          -0.000003
          134              C       1.110476       2.215710      13.969959       0.743554      18.885679 0.22105291E+03  0.44910838E+04                                 6.966121                            5.554122      -0.431498       1.960325                    0.997254      21.151856      60.961574       0.576083       0.523318      -0.982146       0.015985      -0.010738       0.040350       0.044710       0.059404       0.025952       0.094785      -0.052870      -0.019012      -0.091422      -0.041735       0.133157              7.966431       7.233591      -2.010959       0.863860       7.545743      -3.778946       9.119961          -0.000003
          135              C       0.120744       6.682300       1.503184      -0.105506      32.695187 0.50175689E+03  0.12355296E+05                                 9.735183                            8.113617      -0.623010       1.785052                    0.996366      31.380070      95.535933       0.505568       0.492002      -1.010113      -0.005640       0.009107      -0.055262       0.056290      -0.006462      -0.011219       0.019111      -0.000726      -0.102496      -0.041776       0.010912       0.030863             11.246141       8.911037       0.088273      -1.659324       8.366757      -1.766344      16.460629          -0.000001
          136              C       0.262884       6.319346       3.001771       0.672267      21.419537 0.24665564E+03  0.51397222E+04                                 7.421831                            5.803569      -0.466894       1.925809                    0.996761      22.318700      64.701917       0.574020       0.512071      -0.989555      -0.026156       0.019007       0.032527       0.045863       0.081300      -0.006661       0.011794       0.074388      -0.256252      -0.089675      -0.042440       0.132115              8.387075       5.809409      -1.857441      -1.381742       7.023259      -0.531271      12.328559          -0.000004
          137              C       8.769889       2.051114       2.889914      -0.117476      32.307967 0.46548446E+03  0.11288733E+05                                 9.952847                            8.022641      -0.638006       1.775780                    0.997082      31.665187      96.777340       0.487086       0.518514      -0.993446       0.018791       0.030669       0.040808       0.054396      -0.006696      -0.022724      -0.019598       0.015082      -0.027058      -0.035969       0.008348       0.027621             12.062600       9.706970       3.400336       2.891225      13.019922       4.638448      13.460907          -0.000003
          138              C       9.766398       3.878548       5.191425      -0.124377      32.084694 0.46736133E+03  0.11345554E+05                                 9.868167                            8.008490      -0.634161       1.775549                    0.997156      31.761105      97.115988       0.490290       0.514612      -0.995333      -0.021749      -0.035487      -0.036643       0.055453      -0.009636      -0.014696      -0.024896       0.036113      -0.016024      -0.040397       0.012979       0.027418             11.872595       9.142291       2.955539       2.314797      13.337456       4.622500      13.138038          -0.000004
          139              C       8.255733       1.159203       1.739158       0.735396      19.197128 0.22261691E+03  0.45356266E+04                                 7.074157                            5.592375      -0.445068       1.956444                    0.996252      21.331824      61.779761       0.570639       0.526824      -0.979473      -0.012145      -0.030394      -0.026615       0.042186      -0.033070       0.004503      -0.097435      -0.105881      -0.077014      -0.091675      -0.041347       0.133022              8.163284       7.705795       2.231925       1.357327       7.432913       3.781071       9.351144          -0.000002
          140              C      10.267843       4.818290       6.308470       0.743554      18.885679 0.22105292E+03  0.44910840E+04                                 6.966121                            5.554122      -0.431498       1.960325                    0.997254      21.151856      60.961576       0.576083       0.523318      -0.982146       0.015985       0.010738       0.040350       0.044710      -0.059404       0.025952      -0.094785      -0.052870      -0.019012      -0.091422      -0.041735       0.133157              7.966432       7.233591       2.010960       0.863860       7.545743       3.778946       9.119961          -0.000003
          141              C       4.214377       0.351700       9.164673      -0.105506      32.695177 0.50175673E+03  0.12355291E+05                                 9.735181                            8.113616      -0.623010       1.785052                    0.996366      31.380064      95.535912       0.505568       0.492002      -1.010113      -0.005640      -0.009107      -0.055262       0.056290       0.006462      -0.011219      -0.019111      -0.000726      -0.102496      -0.041776       0.010912       0.030864             11.246139       8.911035      -0.088273      -1.659323       8.366756       1.766344      16.460624          -0.000001
          142              C       4.356517       0.714654      10.663260       0.672267      21.419538 0.24665566E+03  0.51397227E+04                                 7.421832                            5.803570      -0.466894       1.925809                    0.996761      22.318700      64.701920       0.574020       0.512071      -0.989555      -0.026156      -0.019008       0.032527       0.045863      -0.081300      -0.006661      -0.011794       0.074388      -0.256253      -0.089675      -0.042440       0.132115              8.387076       5.809409       1.857441      -1.381741       7.023259       0.531271      12.328559          -0.000004
          143              C       8.574744       9.085114       4.771575      -0.117475      32.307965 0.46548440E+03  0.11288731E+05                                 9.952846                            8.022641      -0.638005       1.775780                    0.997082      31.665185      96.777332       0.487086       0.518514      -0.993446      -0.018791       0.030668      -0.040808       0.054396       0.006696      -0.022724       0.019598       0.015082      -0.027058      -0.035969       0.008348       0.027621             12.062599       9.706970      -3.400335       2.891225      13.019922      -4.638447      13.460906          -0.000003
          144              C       7.578235      10.912548       2.470064      -0.124377      32.084696 0.46736134E+03  0.11345554E+05                                 9.868167                            8.008491      -0.634160       1.775549                    0.997156      31.761105      97.115988       0.490290       0.514612      -0.995333       0.021749      -0.035487       0.036643       0.055453       0.009636      -0.014696       0.024896       0.036112      -0.016024      -0.040397       0.012979       0.027417             11.872596       9.142291      -2.955539       2.314798      13.337456      -4.622501      13.138040          -0.000004
          145              C       9.088900       8.193203       5.922331       0.735395      19.197134 0.22261699E+03  0.45356287E+04                                 7.074158                            5.592376      -0.445068       1.956444                    0.996252      21.331831      61.779786       0.570639       0.526824      -0.979473       0.012145      -0.030394       0.026615       0.042186       0.033070       0.004503       0.097435      -0.105881      -0.077014      -0.091675      -0.041347       0.133022              8.163285       7.705797      -2.231926       1.357328       7.432914      -3.781071       9.351145          -0.000003
          146              C       7.076790      11.852290       1.353019       0.743554      18.885680 0.22105293E+03  0.44910842E+04                                 6.966121                            5.554122      -0.431498       1.960325                    0.997254      21.151857      60.961576       0.576083       0.523318      -0.982146      -0.015985       0.010738      -0.040351       0.044710       0.059404       0.025952       0.094785      -0.052870      -0.019012      -0.091422      -0.041735       0.133157              7.966431       7.233591      -2.010959       0.863860       7.545743      -3.778946       9.119961          -0.000003
          147              C       8.066522       7.385700      13.819794      -0.105506      32.695181 0.50175680E+03  0.12355293E+05                                 9.735181                            8.113616      -0.623010       1.785052                    0.996366      31.380065      95.535915       0.505568       0.492002      -1.010113       0.005640      -0.009107       0.055262       0.056290      -0.006462      -0.011219       0.019111      -0.000726      -0.102496      -0.041776       0.010912       0.030863             11.246139       8.911036       0.088273      -1.659324       8.366756      -1.766344      16.460626          -0.000001
          148              C       7.924382       7.748654      12.321207       0.672266      21.419538 0.24665567E+03  0.51397227E+04                                 7.421831                            5.803569      -0.466894       1.925809                    0.996761      22.318699      64.701909       0.574020       0.512071      -0.989555       0.026156      -0.019007      -0.032527       0.045863       0.081300      -0.006661       0.011794       0.074388      -0.256252      -0.089675      -0.042440       0.132115              8.387075       5.809409      -1.857440      -1.381742       7.023259      -0.531271      12.328558          -0.000004
          149              O      -0.914123      13.250649      14.446657      -0.624248      30.736578 0.51169227E+03  0.12143916E+05                                 7.709144                            6.942970       0.558367       2.222605                    0.997240      28.027546      73.087508       0.730539       0.353275      -1.144122      -0.023538      -0.036613      -0.070725       0.083046      -0.039496      -0.044502      -0.034113      -0.042037       0.025969      -0.083040       0.036018       0.047022              8.173079       6.423183      -0.255142      -1.104848       6.979116       2.797256      11.116938          -0.000014
          150              O       1.136150      13.218293      13.559456      -0.654467      40.752639 0.70138117E+03  0.18013809E+05                                 9.440169                            8.262083       0.141818       2.070896                    0.995454      29.523395      80.128735       0.653429       0.364969      -1.134674      -0.077213      -0.014081      -0.048933       0.092490      -0.001369       0.007154      -0.080119      -0.024663      -0.160380      -0.099980       0.014345       0.085635             10.345697      13.211828       4.195373       2.762012       9.328720       1.539653       8.496542          -0.000005
          151              O       9.999425       8.844552       9.101542      -0.611715      33.929929 0.57825305E+03  0.14178601E+05                                 8.372587                            7.513769       0.238776       2.124794                    0.994846      28.312758      75.548277       0.682278       0.366125      -1.131632       0.021250       0.090061       0.007949       0.092875      -0.009279       0.022564      -0.075165       0.019808      -0.097820      -0.092041       0.017970       0.074071              8.934544      10.796895       3.464113       1.782752       8.480081       1.465316       7.526657          -0.000008
          152              O      -1.240230       8.975384       8.123630      -0.658688      35.839282 0.59921964E+03  0.14788637E+05                                 8.597708                            7.548780       0.362928       2.141371                    0.997515      29.063469      77.197798       0.695929       0.356614      -1.141834      -0.020997       0.066405       0.058994       0.091273      -0.057980      -0.020383      -0.050772      -0.017955       0.062069      -0.090995       0.022120       0.068875              9.382347       6.658138      -0.570694      -1.560348       8.440109       4.019842      13.048795          -0.000014
          153              O       4.373599       0.043611       3.835035      -0.705066      42.650109 0.64456120E+03  0.16224034E+05                                 9.680897                            7.835473       0.342039       2.116506                    0.996703      30.352919      81.809173       0.681261       0.357189      -1.139712       0.012970      -0.036185       0.133854       0.139264      -0.025697      -0.039021      -0.032752       0.045272      -0.096029      -0.073845       0.015790       0.058055             11.186888       8.565674       1.973534      -4.740730       8.060012      -3.517686      16.934977          -0.000008
          154              O       3.184010      12.313720       4.403364      -0.574507      29.204724 0.47645721E+03  0.11119168E+05                                 7.358925                            6.661580       0.580840       2.207429                    0.999138      28.232044      73.249101       0.751443       0.349270      -1.146213       0.009706      -0.010551       0.045416       0.047625      -0.009535       0.000480       0.019591       0.000650      -0.489131      -0.164611       0.072828       0.091783              7.561103       7.081327       2.467385       0.655568       8.757506       2.058115       6.844477          -0.000026
          155              O      -0.055978       6.216649       8.537810      -0.624247      30.736611 0.51169298E+03  0.12143937E+05                                 7.709152                            6.942977       0.558366       2.222604                    0.997240      28.027551      73.087548       0.730538       0.353275      -1.144122       0.023539      -0.036613       0.070725       0.083046       0.039496      -0.044502       0.034113      -0.042038       0.025970      -0.083040       0.036018       0.047022              8.173088       6.423189       0.255142      -1.104849       6.979123      -2.797260      11.116951          -0.000014
          156              O      -2.106251       6.184293       9.425011      -0.654467      40.752642 0.70138122E+03  0.18013811E+05                                 9.440170                            8.262083       0.141818       2.070896                    0.995454      29.523397      80.128741       0.653429       0.364969      -1.134674       0.077212      -0.014081       0.048933       0.092490       0.001368       0.007154       0.080119      -0.024663      -0.160381      -0.099981       0.014345       0.085635             10.345697      13.211830      -4.195373       2.762011       9.328720      -1.539653       8.496542          -0.000005
          157              O       2.281474       1.810552      13.882925      -0.611715      33.929936 0.57825318E+03  0.14178605E+05                                 8.372589                            7.513771       0.238776       2.124794                    0.994846      28.312760      75.548288       0.682278       0.366125      -1.131632      -0.021250       0.090061      -0.007949       0.092875       0.009279       0.022564       0.075165       0.019808      -0.097820      -0.092041       0.017969       0.074071              8.934546      10.796897      -3.464114       1.782752       8.480083      -1.465316       7.526659          -0.000009
          158              O       0.270129       1.941384      14.860837      -0.658688      35.839257 0.59921910E+03  0.14788620E+05                                 8.597704                            7.548777       0.362928       2.141372                    0.997515      29.063458      77.197756       0.695930       0.356614      -1.141834       0.020997       0.066405      -0.058994       0.091273       0.057980      -0.020383       0.050772      -0.017955       0.062068      -0.090995       0.022120       0.068875              9.382343       6.658135       0.570693      -1.560348       8.440104      -4.019838      13.048788          -0.000014
          159              O      -0.279966       7.077611       3.826454      -0.705067      42.650169 0.64456220E+03  0.16224066E+05                                 9.680909                            7.835482       0.342038       2.116506                    0.996703      30.352931      81.809240       0.681261       0.357189      -1.139712      -0.012970      -0.036185      -0.133853       0.139263       0.025697      -0.039021       0.032752       0.045272      -0.096030      -0.073846       0.015790       0.058056             11.186903       8.565685      -1.973538      -4.740738       8.060021       3.517692      16.935003          -0.000009
          160              O       0.909623       5.279720       3.258125      -0.574507      29.204772 0.47645821E+03  0.11119198E+05                                 7.358937                            6.661590       0.580838       2.207428                    0.999138      28.232048      73.249151       0.751442       0.349271      -1.146213      -0.009706      -0.010551      -0.045416       0.047625       0.009535       0.000480      -0.019591       0.000649      -0.489131      -0.164611       0.072828       0.091783              7.561116       7.081339      -2.467390       0.655569       8.757520      -2.058119       6.844489          -0.000026
          161              O       9.101389       0.817351       0.876321      -0.624248      30.736583 0.51169238E+03  0.12143919E+05                                 7.709146                            6.942971       0.558366       2.222604                    0.997240      28.027549      73.087522       0.730538       0.353275      -1.144122       0.023538       0.036613       0.070725       0.083046      -0.039496      -0.044502      -0.034113      -0.042037       0.025969      -0.083040       0.036018       0.047022              8.173080       6.423184      -0.255142      -1.104849       6.979117       2.797256      11.116940          -0.000014
          162              O       7.051116       0.849707       1.763522      -0.654467      40.752628 0.70138093E+03  0.18013801E+05                                 9.440168                            8.262082       0.141818       2.070896                    0.995454      29.523390      80.128717       0.653429       0.364969      -1.134674       0.077212       0.014081       0.048933       0.092490      -0.001369       0.007154      -0.080119      -0.024663      -0.160381      -0.099980       0.014345       0.085635             10.345695      13.211826       4.195372       2.762011       9.328719       1.539653       8.496541          -0.000004
          163              O      -1.812159       5.223448       6.221436      -0.611715      33.929923 0.57825290E+03  0.14178596E+05                                 8.372586                            7.513768       0.238777       2.124795                    0.994846      28.312755      75.548265       0.682278       0.366125      -1.131632      -0.021250      -0.090061      -0.007949       0.092875      -0.009279       0.022564      -0.075165       0.019808      -0.097820      -0.092041       0.017970       0.074071              8.934543      10.796894       3.464113       1.782752       8.480079       1.465316       7.526656          -0.000009
          164              O       9.427496       5.092616       7.199348      -0.658688      35.839260 0.59921919E+03  0.14788623E+05                                 8.597704                            7.548777       0.362928       2.141372                    0.997515      29.063462      77.197766       0.695930       0.356614      -1.141834       0.020997      -0.066405      -0.058994       0.091273      -0.057980      -0.020383      -0.050772      -0.017955       0.062069      -0.090995       0.022120       0.068875              9.382342       6.658135      -0.570693      -1.560347       8.440104       4.019838      13.048787          -0.000014
          165              O       3.813667      14.024389      11.487943      -0.705067      42.650164 0.64456218E+03  0.16224065E+05                                 9.680906                            7.835480       0.342038       2.116505                    0.996703      30.352938      81.809251       0.681261       0.357189      -1.139712      -0.012970       0.036185      -0.133854       0.139264      -0.025696      -0.039021      -0.032751       0.045272      -0.096029      -0.073845       0.015790       0.058055             11.186899       8.565683       1.973537      -4.740736       8.060020      -3.517690      16.934996          -0.000009
          166              O       5.003256       1.754280      10.919614      -0.574507      29.204765 0.47645806E+03  0.11119193E+05                                 7.358934                            6.661588       0.580838       2.207428                    0.999138      28.232054      73.249157       0.751442       0.349271      -1.146213      -0.009706       0.010551      -0.045416       0.047625      -0.009535       0.000480       0.019591       0.000650      -0.489132      -0.164612       0.072828       0.091783              7.561113       7.081336       2.467389       0.655569       8.757517       2.058118       6.844485          -0.000026
          167              O       8.243244       7.851351       6.785168      -0.624247      30.736615 0.51169305E+03  0.12143940E+05                                 7.709153                            6.942978       0.558366       2.222604                    0.997240      28.027552      73.087555       0.730538       0.353275      -1.144122      -0.023539       0.036613      -0.070725       0.083046       0.039496      -0.044502       0.034113      -0.042037       0.025970      -0.083040       0.036018       0.047022              8.173089       6.423190       0.255142      -1.104849       6.979124      -2.797260      11.116953          -0.000014
          168              O      10.293517       7.883707       5.897967      -0.654467      40.752638 0.70138113E+03  0.18013807E+05                                 9.440169                            8.262083       0.141818       2.070896                    0.995454      29.523395      80.128732       0.653429       0.364969      -1.134674      -0.077212       0.014081      -0.048933       0.092490       0.001369       0.007154       0.080119      -0.024663      -0.160381      -0.099981       0.014345       0.085635             10.345696      13.211828      -4.195372       2.762011       9.328719      -1.539652       8.496541          -0.000005
          169              O       5.905792      12.257448       1.440053      -0.611715      33.929929 0.57825303E+03  0.14178600E+05                                 8.372588                            7.513769       0.238776       2.124794                    0.994846      28.312757      75.548276       0.682278       0.366125      -1.131632       0.021250      -0.090061       0.007949       0.092875       0.009279       0.022564       0.075165       0.019808      -0.097820      -0.092041       0.017969       0.074071              8.934545      10.796896      -3.464113       1.782752       8.480081      -1.465316       7.526657          -0.000009
          170              O       7.917137      12.126616       0.462141      -0.658688      35.839269 0.59921937E+03  0.14788629E+05                                 8.597706                            7.548779       0.362928       2.141371                    0.997515      29.063465      77.197781       0.695929       0.356614      -1.141834      -0.020997      -0.066405       0.058994       0.091273       0.057980      -0.020383       0.050772      -0.017956       0.062068      -0.090995       0.022120       0.068875              9.382345       6.658136       0.570693      -1.560348       8.440106      -4.019840      13.048792          -0.000014
          171              O       8.467232       6.990389      11.496524      -0.705067      42.650158 0.64456203E+03  0.16224061E+05                                 9.680906                            7.835480       0.342039       2.116506                    0.996703      30.352931      81.809233       0.681261       0.357189      -1.139712       0.012970       0.036185       0.133853       0.139263       0.025697      -0.039021       0.032752       0.045272      -0.096031      -0.073846       0.015790       0.058056             11.186900       8.565683      -1.973537      -4.740736       8.060019       3.517690      16.934997          -0.000009
          172              O       7.277643       8.788280      12.064853      -0.574507      29.204747 0.47645770E+03  0.11119182E+05                                 7.358931                            6.661585       0.580839       2.207429                    0.999138      28.232044      73.249121       0.751442       0.349271      -1.146213       0.009706       0.010551       0.045416       0.047625       0.009535       0.000480      -0.019591       0.000649      -0.489131      -0.164611       0.072829       0.091783              7.561110       7.081333      -2.467387       0.655568       8.757513      -2.058117       6.844483          -0.000026

******************************************************
Auxiliary information for the entire system
The total spin magnetic moment of the unit cell is   -0.001156
The total net atomic charge of the unit cell is   -0.000002
Accuracy of reproducing the electrostatic potential in the unit cell:
  The inner radius (bohr) =    5.0000
  The outer radius (bohr) =   12.0000
  Valid grid points have density less than (e/(bohr^3)) =    0.0001
  The number of valid grid points were=       100546
  The rms potential error without charges in kcal/mol is=     13.50276
  The rms potential error with partial charges in kcal/mol is=      1.15475
  The RRMSE value at monopole order=      0.08552
  The rms potential error with partial charges and cloud penetration in kcal/mol is=      1.16068
  The RRMSE value at monopole order with cloud penetration is=      0.08596
  The rms potential error with partial charges and atomic dipoles in kcal/mol is=      0.38175
  The RRMSE value at dipole order=      0.02827
  The rms potential error with partial charges, atomic dipoles and cloud penetration in kcal/mol is=      0.37209
  The RRMSE value at dipole order with cloud penetration=      0.02756

******************************************************
The electron densities and ab initio electrostatic potential were computed in VASP using the PBE functional and
projector augmented wave method. See the main text of the journal article for a description of computational details.
The atomic charges, dipoles, and quadrupoles were computed with the DDEC6 method as described in
(a) T. A. Manz and N. Gabaldon Limas, RSC Adv. 6 (2016) 47771-47801 DOI: 10.1039/c6ra04656h
(b) N. Gabaldon Limas and T. A. Manz, RSC Adv. 8 (2018) 2678-2707 DOI: 10.1039/c7ra11829e.
For each atom in the material, the electron cloud parameters were fit to the spherically averaged atom-in-material
electron density using radial positions for which this density was between 10^-4 and 10^-2 electrons per cubic bohr.
The polarizabilities, dispersion coefficients, and quantum Drude oscillator (QDO) parameters were fit using the MCLF method.
The magnetic structure of the system was optimized in VASP from the default ferromagnetic initial guess using spin polarization.
The atomic spin moments (ASMs) were computed on this optimized magnetic structure using the DDEC6 partition as inputs
to the method of T. A. Manz and D. S. Sholl, J. Chem. Theory Comput. 7 (2011) 4146-4164 DOI: 10.1021/ct200539n.
The RMSE and RRMSE were computed using a uniform grid with Ewald summation.
