# Supplementary material for: A collection of forcefield precursors for metal–organic frameworks
Source: RSC Adv. 2019 Nov 13;9(63):36492–507. doi: 10.1039/c9ra07327b (PMC9075174; doi:10.1039/c9ra07327b)
Supplement: RA-009-C9RA07327B-s5983 [file RA-009-C9RA07327B-s5983.xyz]

  150
jmolscript: load "" {1 1 1} spacegroup "x,y,z" unitcell [{     17.154000     0.000000     0.000000 }, {      8.577009    16.113568     0.000000 }, {      8.577009     0.000004    16.113568 }]
In    14.418979    14.483199     8.108025     1.379859
In    14.418972     1.630373     8.005543     1.379176
In    11.312039     8.108026     1.630371     1.379233
In    28.466046     8.005546    14.483197     1.380353
In    21.442509     8.056786     8.056784     1.427236
Co     8.577000     0.000000     0.000000     1.097608
H     21.993155    12.734555     8.496684     0.140554
H     18.205551    11.537317     8.559527     0.139357
H     19.011792    15.390071     8.767392     0.141131
H     27.662555    12.568587    14.434534     0.129534
H     12.882667    11.556654    11.453524     0.148323
H     29.491172    15.449692    12.301098     0.144583
H     21.993150     3.379017     7.616884     0.141897
H     18.205547     4.576255     7.554041     0.140671
H     19.011783     0.723501     7.346176     0.141144
H     10.508543     3.544985     1.679034     0.130695
H     12.882659     4.556918     4.660044     0.148658
H     12.337159     0.663880     3.812470     0.144055
H     20.891863     8.496685     3.379015     0.141178
H      7.525467     8.559528     4.576253     0.139892
H      6.719227     8.767393     0.723499     0.141816
H     15.222470    14.434535     3.544985     0.130179
H     12.848355    11.453525     4.556917     0.147280
H     13.393850    12.301098     0.663879     0.143857
H     20.891868     7.616887    12.734553     0.141185
H     24.679470     7.554044    11.537315     0.140346
H     23.873234     7.346179    15.390069     0.141825
H     15.222468     1.679037    12.568583     0.131191
H     12.848355     4.660047    11.556651     0.148788
H     13.393854     3.812474    15.449689     0.145245
C     20.185123    11.930488     8.420951    -0.014735
C     21.083993    12.924695     8.464457    -0.090687
C     18.438847    13.585351     8.480571     0.021117
C     28.647194    10.531831    13.738428     0.539154
C     20.620836    14.308850     8.462846     0.014416
C     21.531714    15.533482     8.198583     0.541096
C     20.613972    10.520551     8.161522     0.652011
C     18.836819    12.217309     8.498296    -0.095495
C     16.960172    13.786771     8.308156     0.554407
C     19.306840    14.527995     8.591754    -0.110889
C     28.765557    11.904707    13.177676     0.021553
C     28.317839    14.196057    13.525729     0.012038
C     28.230353    12.818347    13.740039    -0.123550
C     29.664426    12.222144    11.983661    -0.086538
C     29.880567    13.495116    11.751625     0.002241
C     27.645403    15.356234    14.447425     0.582658
C     29.281893    14.561834    12.479958    -0.087988
C     13.611713    13.798051    10.462540     0.596889
C     20.185118     4.183084     7.692617    -0.019209
C     21.083987     3.188877     7.649111    -0.091253
C     18.438840     2.528221     7.632997     0.020207
C     11.493184     5.581741     2.375140     0.538974
C     20.620829     1.804722     7.650722     0.013661
C     21.531706     0.580090     7.914985     0.540357
C     20.613969     5.593021     7.952046     0.653780
C     18.836814     3.896263     7.615272    -0.095880
C     16.960165     2.326801     7.805412     0.555861
C     19.306832     1.585577     7.521814    -0.109352
C     11.611547     4.208865     2.935892     0.021367
C     11.163826     1.917515     2.587839     0.014333
C     11.076341     3.295225     2.373529    -0.125310
C     12.510417     3.891428     4.129907    -0.088073
C     12.726556     2.618456     4.361943     0.003656
C     10.491388     0.757338     1.666143     0.580693
C     12.127881     1.551738     3.633610    -0.087753
C     13.611703     2.315521     5.651028     0.596362
C     22.699895     8.420952     4.183082    -0.019408
C     21.801025     8.464458     3.188875    -0.090539
C      7.292172     8.480571     2.528219     0.022745
C     14.237831    13.738429     5.581740     0.538669
C     22.264182     8.462846     1.804720     0.016157
C     21.353304     8.198584     0.580088     0.540152
C     22.271046     8.161524     5.593019     0.652786
C      6.894200     8.498297     3.896261    -0.095438
C      8.770846     8.308156     2.326799     0.553587
C      6.424179     8.591755     1.585575    -0.112112
C     14.119467    13.177677     4.208864     0.020780
C     14.567185    13.525729     1.917515     0.015123
C     14.654672    13.740040     3.295225    -0.125246
C     13.220597    11.983661     3.891427    -0.085491
C     13.004455    11.751626     2.618455     0.001020
C     15.239622    14.447425     0.757338     0.580415
C     13.603130    12.479959     1.551737    -0.087207
C     12.119308    10.462540     2.315520     0.596953
C     22.699899     7.692620    11.930486    -0.020256
C     21.801030     7.649114    12.924693    -0.090174
C     24.446177     7.633001    13.585349     0.022153
C     14.237827     2.375143    10.531828     0.538839
C     22.264189     7.650726    14.308848     0.015011
C     21.353312     7.914988    15.533480     0.539460
C     22.271049     7.952048    10.520549     0.654390
C     24.048204     7.615275    12.217307    -0.095200
C     25.924852     7.805416    13.786769     0.555071
C     23.578185     7.521817    14.527993    -0.111599
C     14.119466     2.935895    11.904704     0.021400
C     14.567186     2.587843    14.196053     0.015223
C     14.654671     2.373532    12.818343    -0.126250
C     13.220597     4.129911    12.222141    -0.087984
C     13.004457     4.361946    13.495113     0.003392
C     15.239623     1.666147    15.356230     0.582989
C     13.603132     3.633613    14.561831    -0.089707
C     12.119312     5.651032    13.798048     0.595234
O     16.543331    14.951782     8.545025    -0.493970
O     16.153934    12.861852     8.188915    -0.493889
O     13.942785    15.016237    10.323963    -0.550789
O     13.501926    13.077774     9.645582    -0.422340
O     27.973042    10.172499    14.613395    -0.413256
O     12.211945     9.450611    13.027820    -0.514300
O     22.789102    15.396516     8.116404    -0.459221
O     21.831906    10.369083     8.254981    -0.553471
O     12.481255     0.592981     8.237256    -0.489712
O     19.977558     9.652029     8.169579    -0.473718
O     26.770549    14.774534    15.112915    -0.479986
O     19.445783     0.338388    14.266953    -0.437353
O     16.543322     1.161790     7.568543    -0.494297
O     16.153928     3.251720     7.924653    -0.494679
O     13.942775     1.097335     5.789605    -0.550570
O     13.501919     3.035798     6.467986    -0.422153
O     10.819032     5.941073     1.500173    -0.413084
O     12.211938     6.662961     3.085748    -0.513531
O      5.635094     0.717056     7.997164    -0.459693
O     21.831903     5.744489     7.858587    -0.554346
O     12.481263    15.520591     7.876312    -0.488481
O     19.977556     6.461543     7.943989    -0.472253
O      9.616534     1.339038     1.000653    -0.480343
O     19.445784    15.775184     1.846615    -0.436750
O      9.187688     8.545025     1.161788    -0.494528
O      9.577085     8.188916     3.251718    -0.493057
O     11.788235    10.323963     1.097334    -0.550574
O     12.229094     9.645583     3.035796    -0.421985
O     14.911984    14.613396     5.941073    -0.412428
O     13.519078    13.027821     6.662960    -0.513853
O     20.095916     8.116404     0.717054    -0.459531
O     21.053112     8.254982     5.744487    -0.554347
O     13.249763     8.237260    15.520589    -0.488842
O     22.907460     8.169581     6.461541    -0.472212
O     16.114477    15.112916     1.339038    -0.480830
O     23.439242    14.266957    15.775183    -0.435667
O     26.341695     7.568547    14.951780    -0.494797
O     26.731090     7.924656    12.861850    -0.494490
O     11.788240     5.789609    15.016234    -0.550401
O     12.229098     6.467989    13.077772    -0.421474
O     14.911979     1.500176    10.172495    -0.413572
O     13.519074     3.085751     9.450608    -0.513322
O     20.095924     7.997168    15.396514    -0.458701
O     21.053114     7.858590    10.369081    -0.554164
O     13.249754     7.876312     0.592979    -0.488958
O     22.907461     7.943991     9.652027    -0.473200
O     16.114476     1.000656    14.774530    -0.481917
O      6.285227     1.846615     0.338385    -0.436876

The following XYZ coordinates are in angstroms. Other properties are in atomic units.
The sperically averaged electron density of each atom fit to a function of the form exp(a - br)
eigen_1, eigen_2 and eigen_3 are the three eigenvalues of traceless quadrupole moment tensor
  atom number  atomic symbol              X              Y              Z     net charge C6 coefficient C8 coefficient C10 coefficient fluctuating dipole atomic polarizability isotropic forcefield polarizability              a              b squared Pearson coefficient          <r^3>          <r^4>         wp_QDO          m_QDO          q_QDO       dipole_x       dipole_y       dipole_z         dipole            Qxy            Qxz            Qyz     Q(x^2-y^2)  Q(3z^2 - R^2)        eigen_1        eigen_2        eigen_3 static polarizability      alpha(xx)      alpha(xy)      alpha(xz)      alpha(yy)      alpha(yz)      alpha(zz) atomic spin moment
            1             In      14.418979      14.483199       8.108025       1.379859     162.908181 0.38527817E+04  0.14125259E+06                                19.765217                           16.428835       1.297835       2.117297                    0.999100      73.289311     189.102731       0.635936       0.262706      -1.321150      -0.008201       0.003772      -0.003988       0.009869       0.023352      -0.014435      -0.023072       0.000705      -0.024801      -0.026609      -0.015093       0.041701             25.165174      27.205289      -8.267498      -2.675882      17.908218       0.634062      30.382014           0.006889
            2             In      14.418972       1.630373       8.005543       1.379176     162.993188 0.38554477E+04  0.14137587E+06                                19.771525                           16.434346       1.297980       2.117233                    0.999112      73.312947     189.185571       0.635835       0.262701      -1.321147      -0.007867      -0.003138       0.003856       0.009306      -0.022812       0.014749      -0.022583      -0.000092      -0.022035      -0.025517      -0.015527       0.041044             25.172232      27.215080       8.271039       2.676614      17.913368       0.633547      30.388247           0.006892
            3             In      11.312039       8.108026       1.630371       1.379233     162.967630 0.38545789E+04  0.14133524E+06                                19.769346                           16.432219       1.300542       2.117888                    0.999103      73.308848     189.165606       0.635896       0.262692      -1.321166       0.007289      -0.003264      -0.004255       0.009049       0.014366       0.022863       0.022487       0.011690       0.009600      -0.025810      -0.014969       0.040779             25.170175      27.213758       2.675996      -8.269400      30.385612      -0.632951      17.911155           0.006983
            4             In      28.466046       8.005546      14.483197       1.380353     162.819139 0.38504524E+04  0.14114465E+06                                19.757850                           16.423903       1.295533       2.116801                    0.999067      73.269493     189.031230       0.636035       0.262707      -1.321160       0.007578       0.004492       0.002848       0.009258      -0.014637      -0.023289       0.022229       0.011468       0.008541      -0.025644      -0.015400       0.041044             25.153736      27.191123      -2.674908       8.262678      30.368396      -0.633671      17.901690           0.006967
            5             In      21.442509       8.056786       8.056784       1.427236     152.139939 0.33488275E+04  0.11842828E+06                                18.905043                           15.253568       1.339735       2.151185                    0.998819      70.809378     178.848113       0.664756       0.260544      -1.325222       0.000632       0.000218      -0.000035       0.000670       0.000609       0.000417      -0.000221       0.091660      -0.092055      -0.030834      -0.030345       0.061179             25.136496      11.381024      -0.001875      -0.000074      32.016986       0.000138      32.011478          -0.022180
            6             Co       8.577000       0.000000       0.000000       1.097608      95.637734 0.20365727E+04  0.65112056E+05                                15.900629                           13.713605       0.346487       2.014367                    0.997294      43.209107     112.040935       0.553235       0.346286      -1.205600       0.000004       0.000615       0.000014       0.000615       0.000268       0.000717      -0.000684      -0.104395       0.093846      -0.067845       0.031200       0.036644             18.490060      22.627723       0.000667       0.001580      16.420412      -0.001497      16.422046           4.027821
            7              H      21.993155      12.734555       8.496684       0.140554       1.140322 0.84045215E+01  0.82400383E+02                                 1.718557                            1.632950      -1.089706       2.384381                    0.997388       3.242552       8.676029       0.525080       1.189773      -0.731887       0.043040      -0.009794       0.005973       0.044543      -0.002367       0.004648      -0.001679       0.027696      -0.019249      -0.011247      -0.006938       0.018186              1.743818       2.190845      -0.124736       0.054310       1.690806      -0.003871       1.349804          -0.000401
            8              H      18.205551      11.537317       8.559527       0.139357       1.095478 0.79857256E+01  0.77095258E+02                                 1.652870                            1.575087      -1.096905       2.379229                    0.997565       3.188764       8.393396       0.544587       1.165000      -0.737704      -0.028827      -0.032908       0.008274       0.044524       0.012194      -0.004771      -0.004723      -0.006237      -0.018895      -0.009855      -0.007738       0.017593              1.676556       1.862319       0.241963      -0.039891       1.860904      -0.049503       1.306447           0.000306
            9              H      19.011792      15.390071       8.767392       0.141131       1.090178 0.79263948E+01  0.76637804E+02                                 1.671700                            1.587157      -1.090223       2.384252                    0.997542       3.211247       8.552584       0.531549       1.191777      -0.731057      -0.013126       0.033377       0.015578       0.039102      -0.006459      -0.002488       0.008894      -0.015804      -0.004981      -0.009489      -0.006391       0.015880              1.698961       1.655464      -0.124471      -0.043372       2.112407       0.144470       1.329012           0.000279
           10              H      27.662555      12.568587      14.434534       0.129534       1.038133 0.75125942E+01  0.71736086E+02                                 1.617476                            1.541600      -1.072770       2.380263                    0.997759       3.251376       8.631646       0.540721       1.186273      -0.731226      -0.022306      -0.009659       0.023385       0.033730       0.002818      -0.006610      -0.002105       0.010575       0.012581      -0.008111      -0.002862       0.010974              1.647338       1.596785       0.021679      -0.417430       1.615130      -0.081375       1.730099          -0.000514
           11              H      12.882667      11.556654      11.453524       0.148323       1.081447 0.77567560E+01  0.74468669E+02                                 1.652990                            1.564401      -1.021555       2.421940                    0.998361       3.134984       8.274730       0.539219       1.183170      -0.733606       0.016846      -0.031649      -0.027508       0.045190      -0.006756      -0.005980       0.013240      -0.004291      -0.011428      -0.013744      -0.004552       0.018296              1.685612       1.484160      -0.189899      -0.270958       1.891341       0.195241       1.681336           0.000157
           12              H      29.491172      15.449692      12.301098       0.144583       1.122499 0.82560328E+01  0.80717706E+02                                 1.714721                            1.630462      -1.113591       2.378353                    0.997462       3.209535       8.621987       0.518833       1.207484      -0.727987       0.012145       0.043866      -0.008889       0.046376       0.004334       0.001273      -0.003901      -0.022132      -0.023062      -0.010091      -0.006181       0.016272              1.739126       1.469800       0.136982      -0.173270       2.177519      -0.147825       1.570058          -0.000048
           13              H      21.993150       3.379017       7.616884       0.141897       1.138522 0.83898480E+01  0.82240399E+02                                 1.718759                            1.633137      -1.096226       2.382593                    0.997301       3.238495       8.671144       0.524146       1.192127      -0.731350       0.042153       0.009972      -0.006295       0.043771       0.002256      -0.004540      -0.001533       0.028272      -0.018955      -0.011466      -0.006885       0.018351              1.744034       2.191077       0.124766      -0.054309       1.691081      -0.003865       1.349944          -0.000445
           14              H      18.205547       4.576255       7.554041       0.140671       1.092559 0.79612035E+01  0.76818868E+02                                 1.652028                            1.574371      -1.106405       2.376547                    0.997450       3.183053       8.383123       0.543688       1.167527      -0.737118      -0.028175       0.032734      -0.008280       0.043976      -0.012182       0.004755      -0.004699      -0.005512      -0.018932      -0.009704      -0.007795       0.017499              1.675691       1.861277      -0.241593       0.039839       1.859837      -0.049445       1.305960           0.000322
           15              H      19.011783       0.723501       7.346176       0.141144       1.094595 0.79667437E+01  0.77135535E+02                                 1.677097                            1.591879      -1.090008       2.383872                    0.997508       3.217088       8.577672       0.530349       1.192808      -0.730806      -0.012905      -0.033109      -0.015981       0.038963       0.006754       0.002493       0.008845      -0.016250      -0.004992      -0.009838      -0.006287       0.016125              1.704579       1.660792       0.125242       0.043622       2.120408       0.145303       1.332538           0.000263
           16              H      10.508543       3.544985       1.679034       0.130695       1.038078 0.75148399E+01  0.71788237E+02                                 1.620011                            1.543894      -1.085319       2.375464                    0.997626       3.251253       8.643130       0.539046       1.189451      -0.730480      -0.021701       0.009269      -0.023046       0.032984      -0.002788       0.006872      -0.001992       0.010401       0.011824      -0.007880      -0.003207       0.011087              1.649981       1.599246      -0.021659       0.418387       1.617856      -0.081512       1.732842          -0.000490
           17              H      12.882659       4.556918       4.660044       0.148658       1.079209 0.77369828E+01  0.74225937E+02                                 1.650045                            1.561872      -1.014100       2.425163                    0.998443       3.132483       8.263178       0.539973       1.182362      -0.733786       0.016865       0.031687       0.027153       0.045009       0.006646       0.006012       0.013390      -0.004296      -0.011221      -0.013863      -0.004495       0.018358              1.682535       1.481752       0.189166       0.270067       1.887560       0.194423       1.678292           0.000161
           18              H      12.337159       0.663880       3.812470       0.144055       1.125887 0.82877930E+01  0.81116420E+02                                 1.719459                            1.634649      -1.119267       2.375927                    0.997339       3.212920       8.639389       0.517601       1.209042      -0.727659       0.012039      -0.043854       0.008511       0.046266      -0.004425      -0.001075      -0.003855      -0.022328      -0.022942      -0.009944      -0.006426       0.016370              1.744043       1.473440      -0.137675       0.174099       2.184517      -0.148588       1.574173          -0.000176
           19              H      20.891863       8.496685       3.379015       0.141178       1.140886 0.84118678E+01  0.82517732E+02                                 1.722107                            1.636075      -1.105988       2.378793                    0.997259       3.241010       8.683669       0.523246       1.193288      -0.731106      -0.042812       0.006249       0.010001       0.044407      -0.004561      -0.002217       0.001667       0.022958      -0.031882      -0.011200      -0.006683       0.017883              1.747501       2.196201      -0.054506      -0.125174       1.352065       0.003884       1.694237          -0.000330
           20              H       7.525467       8.559528       4.576253       0.139892       1.096882 0.79989512E+01  0.77260328E+02                                 1.654645                            1.576656      -1.100894       2.377452                    0.997524       3.190766       8.402629       0.544140       1.165392      -0.737590       0.028728       0.008185       0.032723       0.044306       0.004983       0.012234       0.004675       0.006362       0.018827      -0.010044      -0.007641       0.017685              1.678391       1.864560       0.039968       0.242457       1.307590       0.049598       1.863022           0.000343
           21              H       6.719227       8.767393       0.723499       0.141816       1.087480 0.79018724E+01  0.76334039E+02                                 1.668049                            1.583983      -1.081090       2.388127                    0.997618       3.207659       8.536558       0.532495       1.190700      -0.731294       0.013165       0.015505      -0.033272       0.038997       0.002625      -0.006655      -0.008846      -0.005573       0.026376      -0.009665      -0.006352       0.016018              1.695162       1.651979       0.043193      -0.123936       1.326657      -0.143879       2.106848           0.000359
           22              H      15.222470      14.434535       3.544985       0.130179       1.035467 0.74895785E+01  0.71463532E+02                                 1.614883                            1.539397      -1.071921       2.381127                    0.997753       3.247662       8.619414       0.541008       1.186520      -0.731167       0.021978       0.023721       0.009369       0.033667       0.006616       0.002800       0.001954      -0.000733      -0.021783      -0.007970      -0.002904       0.010874              1.644615       1.594113       0.415967       0.021472       1.726902       0.080998       1.612830          -0.000615
           23              H      12.848355      11.453525       4.556917       0.147280       1.082339 0.77616627E+01  0.74495947E+02                                 1.650307                            1.561997      -1.006395       2.426943                    0.998575       3.138476       8.271375       0.541366       1.178791      -0.734598      -0.017023      -0.028025       0.031744       0.045639       0.005995      -0.006666      -0.013330       0.003689       0.012459      -0.013877      -0.004461       0.018339              1.682810       1.481882       0.270242      -0.189468       1.678536      -0.194834       1.888011           0.000146
           24              H      13.393850      12.301098       0.663879       0.143857       1.125769 0.82870325E+01  0.81110911E+02                                 1.719727                            1.634885      -1.121724       2.375018                    0.997340       3.213205       8.641579       0.517391       1.209502      -0.727555      -0.011962      -0.009085      -0.044058       0.046549      -0.001243       0.004506       0.003852       0.000459       0.044647      -0.010087      -0.006205       0.016293              1.744324       1.473634       0.174124       0.137699       1.574381       0.148612       2.184958           0.000024
           25              H      20.891868       7.616887      12.734553       0.141185       1.137681 0.83803733E+01  0.82105671E+02                                 1.716020                            1.630706      -1.086432       2.386192                    0.997450       3.238447       8.662377       0.525384       1.189924      -0.731854      -0.042759      -0.005955      -0.010200       0.044360       0.004687       0.002091       0.001626       0.022972      -0.032165      -0.011253      -0.006709       0.017962              1.741191       2.187080       0.054166       0.124411       1.348172       0.003858       1.688320          -0.000322
           26              H      24.679470       7.554044      11.537315       0.140346       1.095381 0.79866395E+01  0.77129255E+02                                 1.655307                            1.577224      -1.111160       2.374389                    0.997384       3.186338       8.396544       0.542997       1.168029      -0.737006       0.028228      -0.008284      -0.032805       0.044064      -0.004902      -0.012197       0.004585       0.006705       0.017789      -0.009866      -0.007653       0.017520              1.679089       1.865352      -0.039996      -0.242702       1.307993       0.049638       1.863921           0.000355
           27              H      23.873234       7.346179      15.390069       0.141825       1.090309 0.79288181E+01  0.76677435E+02                                 1.672815                            1.588175      -1.094188       2.382888                    0.997428       3.211161       8.557028       0.530918       1.192943      -0.730780       0.013229      -0.015588       0.033193       0.038984      -0.002517       0.006518      -0.008858      -0.005536       0.026993      -0.009638      -0.006406       0.016044              1.700122       1.656680      -0.043403       0.124511       1.329799      -0.144591       2.113888           0.000431
           28              H      15.222468       1.679037      12.568583       0.131191       1.036798 0.75035728E+01  0.71655530E+02                                 1.618866                            1.542889      -1.089317       2.374139                    0.997607       3.249021       8.636398       0.539128       1.189687      -0.730425       0.021658      -0.022881      -0.009689       0.032962      -0.006681      -0.002822       0.002072      -0.000811      -0.022195      -0.008117      -0.002919       0.011036              1.648783       1.598112      -0.417867      -0.021598       1.731529       0.081376       1.616707          -0.000522
           29              H      12.848355       4.660047      11.556651       0.148788       1.079220 0.77356096E+01  0.74197169E+02                                 1.648661                            1.560598      -1.010935       2.425983                    0.998457       3.132510       8.257908       0.540872       1.180644      -0.734175      -0.016791       0.027401      -0.031713       0.045149      -0.005940       0.006711      -0.013185       0.003304       0.011988      -0.013605      -0.004602       0.018206              1.681085       1.480555      -0.269761       0.189043       1.676866      -0.194356       1.885833           0.000186
           30              H      13.393854       3.812474      15.449689       0.145245       1.118033 0.82159597E+01  0.80227384E+02                                 1.710157                            1.626520      -1.107856       2.381023                    0.997527       3.203116       8.599154       0.519457       1.207513      -0.727990      -0.011774       0.008921       0.043632       0.046065       0.001350      -0.004534       0.003825       0.000542       0.044136      -0.010118      -0.006014       0.016133              1.734378       1.466479      -0.172528      -0.136201       1.566321       0.147005       2.170334          -0.000059
           31              C      20.185123      11.930488       8.420951      -0.014735      36.547863 0.38788972E+03  0.87648149E+04                                 9.433398                            6.461283       0.133418       2.062672                    0.999559      25.916803      70.436089       0.671601       0.403609      -1.084553      -0.004471       0.032684       0.017773       0.037471      -0.001209       0.005544      -0.021105       0.022609      -0.007762      -0.027902       0.008801       0.019101             12.406704      12.107815      -3.254060      -0.363016      20.179211       1.074262       4.933085          -0.012986
           32              C      21.083993      12.924695       8.464457      -0.090687      33.101062 0.41375228E+03  0.96150343E+04                                 9.028529                            6.854870      -0.069952       1.958387                    0.999374      28.782102      82.471737       0.618880       0.425882      -1.057428      -0.014791       0.011762       0.008826       0.020858      -0.021873      -0.004005      -0.006726       0.051270       0.158721      -0.060674       0.007201       0.053473             10.695847       9.955197       0.691549       0.292447      17.363958       0.091435       4.768387           0.010465
           33              C      18.438847      13.585351       8.480571       0.021117      36.657274 0.37481609E+03  0.84059426E+04                                 9.475852                            6.375544       0.115566       2.061873                    0.999366      25.568100      69.465527       0.671569       0.406675      -1.081366       0.035761       0.005218       0.008424       0.037108      -0.015610      -0.022361       0.004265      -0.030157       0.037846      -0.035896       0.006024       0.029873             12.473103      20.767577      -0.463043       1.021102      11.768466       0.084861       4.883266           0.010242
           34              C      28.647194      10.531831      13.738428       0.539154      26.840223 0.28127737E+03  0.59461877E+04                                 8.247351                            5.899703       0.047538       2.066922                    0.999650      22.450605      61.723920       0.624375       0.464042      -1.033092      -0.000107      -0.040887       0.021239       0.046074      -0.002783       0.066773       0.053216       0.108260       0.039836      -0.097776      -0.007595       0.105372             10.586932       5.876260       0.632440      -1.617106      18.353774      -4.193094       7.530762          -0.009744
           35              C      20.620836      14.308850       8.462846       0.014416      38.679710 0.41469180E+03  0.95090251E+04                                 9.800154                            6.684976       0.181869       2.073296                    0.999331      26.144583      71.107407       0.660983       0.404115      -1.086407      -0.017752      -0.028967       0.005793       0.034464      -0.011741       0.009606       0.016290       0.009159      -0.002323      -0.026227       0.012096       0.014131             12.856447      15.202996       4.613613      -0.794392      18.233231      -0.829134       5.133113           0.020376
           36              C      21.531714      15.533482       8.198583       0.541096      25.520442 0.27995221E+03  0.59130720E+04                                 7.935201                            5.855466       0.059704       2.067641                    0.999467      22.608310      62.195306       0.631403       0.459272      -1.035434       0.015992       0.042169      -0.030170       0.054261      -0.027890       0.016877       0.018713       0.027130       0.306205      -0.085339      -0.020166       0.105505              9.926787      11.384766       5.004447      -0.652050      13.777252      -0.846322       4.618343          -0.004638
           37              C      20.613972      10.520551       8.161522       0.652011      18.658624 0.18547005E+03  0.35722066E+04                                 6.625334                            4.885299      -0.110017       2.055973                    0.999349      20.313239      55.255944       0.659027       0.482547      -1.011857       0.010161      -0.033344      -0.017632       0.039064       0.009968       0.001135      -0.017640       0.044577       0.340023      -0.082648      -0.032298       0.114946              8.288691       6.631247      -1.960830      -0.100211      14.331955       0.806627       3.902871          -0.002261
           38              C      18.836819      12.217309       8.498296      -0.095495      32.717478 0.41118906E+03  0.95213789E+04                                 8.931043                            6.806389       0.049129       1.997676                    0.999616      28.485565      80.940394       0.626072       0.422497      -1.061682       0.007734       0.009498       0.012041       0.017176       0.028476       0.003838       0.000760      -0.017265       0.171024      -0.058320       0.001102       0.057218             10.610631      13.934883      -3.878293      -0.267115      13.180307      -0.128087       4.716705           0.015219
           39              C      16.960172      13.786771       8.308156       0.554407      24.222776 0.25570807E+03  0.52878355E+04                                 7.676754                            5.599472       0.099640       2.088212                    0.999710      22.078414      60.387508       0.644157       0.459813      -1.033607      -0.039766       0.009014      -0.008758       0.041704       0.011035      -0.018095      -0.024092      -0.062357       0.316283      -0.086830      -0.025020       0.111850              9.712185      17.245060      -1.631198       0.894522       7.416272       0.352964       4.475222          -0.002175
           40              C      19.306840      14.527995       8.591754      -0.110889      31.403203 0.36106931E+03  0.81523369E+04                                 8.759105                            6.437720      -0.110177       1.954107                    0.999538      28.317574      81.355968       0.630245       0.430432      -1.049127       0.003210      -0.011523       0.010327       0.015803      -0.022745      -0.000756      -0.009005      -0.048307       0.241471      -0.073528      -0.007807       0.081336             10.478443      16.238062       2.957377      -0.117780      10.560734       0.582929       4.636531          -0.001108
           41              C      28.765557      11.904707      13.177676       0.021553      35.494591 0.35603804E+03  0.78921612E+04                                 9.291273                            6.231755       0.162861       2.082999                    0.999361      25.361170      68.766616       0.675540       0.409030      -1.078534       0.013657       0.023033      -0.035651       0.044587       0.018958       0.004862      -0.003402       0.038977       0.047915      -0.035657       0.014336       0.021321             12.168581       7.286256      -0.258885      -3.373167      19.390843      -2.967565       9.828644           0.008650
           42              C      28.317839      14.196057      13.525729       0.012038      39.521407 0.45227921E+03  0.10570112E+05                                 9.923591                            6.974449       0.240754       2.082693                    0.999360      26.616306      72.448589       0.649813       0.403315      -1.089848      -0.008349      -0.047697      -0.007186       0.048952       0.011785      -0.011717      -0.016374       0.031232      -0.050318      -0.029173      -0.004409       0.033582             12.734587       9.818459      -3.329036      -5.663219      16.617995       3.129894      11.767307           0.014812
           43              C      28.230353      12.818347      13.740039      -0.123550      31.286124 0.34950687E+03  0.78375813E+04                                 8.747530                            6.347237      -0.101775       1.955924                    0.999567      28.334190      81.473923       0.631880       0.432260      -1.046646       0.003006       0.042441      -0.013746       0.044712       0.026831       0.044772      -0.018187       0.123353       0.091406      -0.089192       0.004733       0.084459             10.540816       6.805502      -2.207551      -2.590821      17.400670       0.903312       7.416277          -0.004338
           44              C      29.664426      12.222144      11.983661      -0.086538      32.712567 0.41027416E+03  0.95003852E+04                                 8.965102                            6.832412       0.008113       1.988980                    0.999404      28.391593      80.826388       0.619917       0.426683      -1.058458      -0.033242      -0.013422       0.017509       0.039897      -0.023937       0.034408       0.022010       0.099302       0.047825      -0.073369       0.007361       0.066008             10.626395       7.741843       1.533687      -4.515077      12.737413      -3.106991      11.399928           0.028058
           45              C      29.880567      13.495116      11.751625       0.002241      35.649332 0.41024788E+03  0.93988258E+04                                 9.302347                            6.665622       0.125307       2.051613                    0.999370      26.387908      72.163146       0.658283       0.406131      -1.083094      -0.040217       0.019984       0.020944       0.049552       0.008956       0.015410       0.008737      -0.023112       0.063161      -0.028292      -0.001969       0.030261             11.845408       8.956997       0.686886      -6.395190      12.048805      -1.862375      14.530422          -0.003947
           46              C      27.645403      15.356234      14.447425       0.582658      22.543782 0.25111045E+03  0.51785199E+04                                 7.284767                            5.600949       0.056200       2.076765                    0.999181      22.112124      60.750846       0.633980       0.468478      -1.026954      -0.032309       0.007581       0.037104       0.049780      -0.007367       0.091203      -0.036718       0.083412       0.104870      -0.082818      -0.043633       0.126451              8.477678       7.748952      -0.581298      -3.522367      10.075699       1.665851       7.608382          -0.002100
           47              C      29.281893      14.561834      12.479958      -0.087988      33.152587 0.44320245E+03  0.10455466E+05                                 9.017358                            7.082891      -0.003477       1.976494                    0.999259      29.059551      83.307478       0.611666       0.424473      -1.060584       0.011173      -0.012041      -0.012795       0.020821       0.014415       0.052209      -0.010667      -0.009656       0.027979      -0.058588       0.005597       0.052991             10.394687       8.895491      -0.662766      -5.389522      10.639816       0.723226      11.648754           0.018201
           48              C      13.611713      13.798051      10.462540       0.596889      19.411585 0.21456874E+03  0.42671609E+04                                 6.709388                            5.198161       0.057055       2.093427                    0.999418      21.245928      57.886913       0.652183       0.472242      -1.021824       0.023816       0.005587      -0.030222       0.038882      -0.057153       0.051473      -0.018218       0.102059      -0.218030      -0.087836      -0.039908       0.127745              8.087238       6.063062       1.440757      -3.635845       7.060536      -1.092713      11.138116          -0.002749
           49              C      20.185118       4.183084       7.692617      -0.019209      36.615190 0.38890911E+03  0.87907348E+04                                 9.428523                            6.458097       0.168206       2.072473                    0.999378      25.971075      70.519612       0.673809       0.402154      -1.085888      -0.005117      -0.034345      -0.018352       0.039276       0.000992      -0.005336      -0.021453       0.024152      -0.005315      -0.028606       0.009388       0.019218             12.399565      12.102249       3.251665       0.362891      20.165708       1.073686       4.930738          -0.013040
           50              C      21.083987       3.188877       7.649111      -0.091253      33.106076 0.41381801E+03  0.96170757E+04                                 9.030376                            6.856013      -0.074506       1.957121                    0.999380      28.783802      82.482513       0.618739       0.425956      -1.057367      -0.016263      -0.010314      -0.008408       0.021013       0.021462       0.004294      -0.006677       0.051108       0.163529      -0.061145       0.006054       0.055091             10.698302       9.957147      -0.692318      -0.292407      17.368578       0.091599       4.769182           0.010380
           51              C      18.438840       2.528221       7.632997       0.020207      36.666176 0.37500869E+03  0.84108022E+04                                 9.474601                            6.375312       0.116187       2.061810                    0.999377      25.575696      69.473827       0.671919       0.406437      -1.081594       0.036186      -0.004573      -0.008694       0.037495       0.015214       0.022240       0.004964      -0.028269       0.037215      -0.034755       0.004729       0.030026             12.470382      20.759272       0.461558      -1.020850      11.769400       0.085277       4.882473           0.010298
           52              C      11.493184       5.581741       2.375140       0.538974      26.862305 0.28151507E+03  0.59524418E+04                                 8.251700                            5.902198       0.047675       2.066793                    0.999611      22.459172      61.752916       0.624245       0.464042      -1.033096      -0.000149       0.040566      -0.021545       0.045933       0.002468      -0.067262       0.052476       0.107619       0.039566      -0.096958      -0.008612       0.105569             10.593556       5.878859      -0.632544       1.617587      18.367689      -4.196107       7.534118          -0.009649
           53              C      20.620829       1.804722       7.650722       0.013661      38.697819 0.41496161E+03  0.95164215E+04                                 9.801233                            6.685920       0.183191       2.073612                    0.999270      26.154478      71.130591       0.661142       0.403967      -1.086546      -0.016620       0.030345      -0.005153       0.034980       0.011846      -0.009473       0.016359       0.006845       0.000707      -0.025962       0.011008       0.014954             12.857243      15.204328      -4.612164       0.794854      18.234010      -0.829046       5.133392           0.020385
           54              C      21.531706       0.580090       7.914985       0.540357      25.526211 0.28003049E+03  0.59152741E+04                                 7.936942                            5.856837       0.059551       2.067541                    0.999480      22.612332      62.213902       0.631225       0.459359      -1.035361       0.016173      -0.040708       0.029941       0.053058       0.027706      -0.016478       0.018001       0.030156       0.309684      -0.086177      -0.020257       0.106434              9.928712      11.386947      -5.005431       0.652230      13.779965      -0.846513       4.619223          -0.004608
           55              C      20.613969       5.593021       7.952046       0.653780      18.639888 0.18520614E+03  0.35664824E+04                                 6.627550                            4.886690      -0.117758       2.053631                    0.999377      20.293627      55.229400       0.657833       0.483510      -1.011174       0.011415       0.030561       0.017096       0.036832      -0.009216      -0.001870      -0.017314       0.045081       0.339994      -0.082555      -0.032329       0.114883              8.291897       6.633399       1.961972       0.100312      14.338317       0.806997       3.903976          -0.002268
           56              C      18.836814       3.896263       7.615272      -0.095880      32.752170 0.41169875E+03  0.95367173E+04                                 8.940120                            6.812745       0.044546       1.996192                    0.999618      28.499656      81.011635       0.625447       0.422762      -1.061451       0.008857      -0.010704      -0.011922       0.018307      -0.027634      -0.003807       0.000791      -0.016691       0.176077      -0.058270      -0.000621       0.058891             10.622070      13.950855       3.884667       0.267358      13.194181      -0.127966       4.721174           0.015251
           57              C      16.960165       2.326801       7.805412       0.555861      24.174745 0.25514317E+03  0.52732514E+04                                 7.667696                            5.594080       0.096461       2.087898                    0.999743      22.050146      60.294119       0.644328       0.459944      -1.033531      -0.040286      -0.009125       0.008327       0.042138      -0.011849       0.018530      -0.023803      -0.061557       0.314542      -0.086469      -0.024844       0.111313              9.699020      17.218000       1.628054      -0.892988       7.408649       0.352766       4.470410          -0.002118
           58              C      19.306832       1.585577       7.521814      -0.109352      31.339567 0.36020651E+03  0.81281867E+04                                 8.747898                            6.430039      -0.108904       1.954840                    0.999563      28.286511      81.249706       0.630604       0.430434      -1.049101       0.003199       0.012147      -0.009533       0.015769       0.022575       0.000219      -0.009890      -0.046826       0.237238      -0.072165      -0.007962       0.080127             10.463501      16.208404      -2.948706       0.118181      10.551337       0.583371       4.630762          -0.001140
           59              C      11.611547       4.208865       2.935892       0.021367      35.480416 0.35585741E+03  0.78868244E+04                                 9.286823                            6.228662       0.167055       2.084326                    0.999343      25.357953      68.742627       0.675982       0.408832      -1.078711       0.013615      -0.022446       0.035761       0.044363      -0.019195      -0.004966      -0.003177       0.040138       0.048875      -0.036356       0.014472       0.021884             12.162557       7.283518       0.259750       3.371966      19.380003      -2.964311       9.824149           0.008681
           60              C      11.163826       1.917515       2.587839       0.014333      39.503902 0.45196603E+03  0.10561941E+05                                 9.924980                            6.975231       0.240440       2.082548                    0.999381      26.600957      72.425773       0.649270       0.403685      -1.089497      -0.009634       0.047015       0.006024       0.048369      -0.011871       0.011636      -0.016066       0.028071      -0.049924      -0.028300      -0.004248       0.032548             12.736264       9.819504       3.328465       5.663899      16.621004       3.128917      11.768285           0.014928
           61              C      11.076341       3.295225       2.373529      -0.125310      31.328510 0.35005125E+03  0.78529029E+04                                 8.753978                            6.351017      -0.096421       1.957021                    0.999571      28.359825      81.565818       0.631861       0.432102      -1.046733       0.004195      -0.041494       0.015204       0.044390      -0.027290      -0.044932      -0.018388       0.125258       0.093374      -0.090565       0.005293       0.085272             10.549271       6.810816       2.209656       2.593701      17.414724       0.904316       7.422272          -0.004334
           62              C      12.510417       3.891428       4.129907      -0.088073      32.792982 0.41147922E+03  0.95356129E+04                                 8.981265                            6.843859       0.008580       1.988666                    0.999407      28.430234      80.976763       0.619184       0.426860      -1.058311      -0.033905       0.013389      -0.017214       0.040313       0.024646      -0.034629       0.022858       0.099113       0.049741      -0.074431       0.008301       0.066130             10.647043       7.756576      -1.539515       4.525288      12.760974      -3.117852      11.423579           0.028153
           63              C      12.726556       2.618456       4.361943       0.003656      35.604577 0.40964806E+03  0.93820226E+04                                 9.296946                            6.662402       0.121183       2.050677                    0.999392      26.366280      72.101553       0.658171       0.406333      -1.082916      -0.039257      -0.019404      -0.020537       0.048367      -0.008392      -0.015876       0.008653      -0.024491       0.062131      -0.028776      -0.001359       0.030135             11.837516       8.950891      -0.685789       6.389556      12.042522      -1.860240      14.519134          -0.003916
           64              C      10.491388       0.757338       1.666143       0.580693      22.582368 0.25163142E+03  0.51918176E+04                                 7.290981                            5.605372       0.057990       2.076760                    0.999206      22.139397      60.835561       0.633981       0.468247      -1.027108      -0.033613      -0.008074      -0.037352       0.050894       0.006266      -0.091771      -0.038284       0.084048       0.104263      -0.085093      -0.042119       0.127211              8.485276       7.755869       0.583189       3.526227      10.084607       1.668586       7.615352          -0.002142
           65              C      12.127881       1.551738       3.633610      -0.087753      33.137438 0.44295562E+03  0.10448026E+05                                 9.012276                            7.078696      -0.000623       1.977284                    0.999314      29.058804      83.294667       0.612145       0.424207      -1.060767       0.011661       0.011684       0.013101       0.021074      -0.015071      -0.052009      -0.012102      -0.012144       0.028307      -0.059771       0.007464       0.052307             10.388170       8.888320       0.660158       5.383843      10.638172       0.720210      11.638019           0.018115
           66              C      13.611703       2.315521       5.651028       0.596362      19.407562 0.21452798E+03  0.42658889E+04                                 6.706806                            5.196461       0.067236       2.096554                    0.999390      21.243682      57.866190       0.652556       0.472022      -1.022005       0.024343      -0.005509       0.030795       0.039639       0.056961      -0.051472      -0.018813       0.101460      -0.220517      -0.088633      -0.039241       0.127874              8.083701       6.060390      -1.440064       3.633659       7.057998      -1.091843      11.132716          -0.002798
           67              C      22.699895       8.420952       4.183082      -0.019408      36.649298 0.38931385E+03  0.88029450E+04                                 9.437762                            6.464304       0.160658       2.069897                    0.999410      25.981853      70.581396       0.672981       0.402508      -1.085554       0.004979       0.018145      -0.032967       0.037958      -0.005364      -0.000883       0.021555       0.013978      -0.032616      -0.028443       0.009232       0.019211             12.411497      12.114391       0.363132      -3.254448       4.934857      -1.074636      20.185244          -0.012925
           68              C      21.801025       8.464458       3.188875      -0.090539      33.073081 0.41335860E+03  0.96033603E+04                                 9.021319                            6.849657      -0.069175       1.958876                    0.999399      28.773636      82.429924       0.619395       0.425639      -1.057605       0.016002       0.008575      -0.008793       0.020172       0.004382      -0.021319       0.006680      -0.053821      -0.160323      -0.061447       0.007215       0.054232             10.686289       9.950580      -0.292375       0.689553       4.764505      -0.091251      17.343781           0.010520
           69              C       7.292172       8.480571       2.528219       0.022745      36.606361 0.37424431E+03  0.83895224E+04                                 9.465956                            6.369628       0.113540       2.061470                    0.999362      25.547734      69.384672       0.672078       0.406541      -1.081506      -0.035505       0.008210      -0.004391       0.036705       0.021743      -0.016119      -0.004659      -0.031914       0.024755      -0.034791       0.005060       0.029731             12.459281      20.743008      -1.019834      -0.462649       4.878791      -0.084547      11.756046           0.010324
           70              C      14.237831      13.738429       5.581740       0.538669      26.876882 0.28166850E+03  0.59564578E+04                                 8.254254                            5.903339       0.045330       2.065946                    0.999635      22.466961      61.776989       0.624263       0.463968      -1.033144      -0.000476       0.020800       0.038793       0.044020      -0.067214      -0.002489      -0.052592       0.034143      -0.183549      -0.097421      -0.008479       0.105900             10.597770       5.880307       1.617636       0.632169       7.535758       4.197524      18.377244          -0.009779
           71              C      22.264182       8.462846       1.804720       0.016157      38.628449 0.41402701E+03  0.94903875E+04                                 9.794272                            6.681435       0.177760       2.072369                    0.999320      26.120021      71.038016       0.660859       0.404336      -1.086212       0.017160       0.005153       0.030555       0.035421      -0.009810      -0.011937      -0.016092       0.005758      -0.009813      -0.026141       0.011857       0.014283             12.847991      15.193832       0.793758       4.609116       5.130374       0.828596      18.219766           0.020349
           72              C      21.353304       8.198584       0.580088       0.540152      25.540902 0.28020561E+03  0.59198596E+04                                 7.940106                            5.858677       0.061117       2.067747                    0.999494      22.617675      62.231929       0.631129       0.459360      -1.035367      -0.016662      -0.030419      -0.041670       0.054216      -0.016725      -0.028063      -0.018257      -0.139070      -0.198531      -0.086194      -0.019738       0.105932              9.933444      11.392682       0.652447       5.009059       4.620852       0.846798      13.786799          -0.004550
           73              C      22.271046       8.161524       5.593019       0.652786      18.648592 0.18533774E+03  0.35692833E+04                                 6.625562                            4.885648      -0.111558       2.055595                    0.999374      20.304172      55.241612       0.658532       0.482961      -1.011566      -0.010669      -0.017287       0.030464       0.036616      -0.001235       0.008819       0.017328      -0.148198      -0.237759      -0.082446      -0.032825       0.115270              8.288463       6.631286       0.100175      -1.960387       3.902935      -0.806591      14.331168          -0.002223
           74              C       6.894200       8.498297       3.896261      -0.095438      32.692091 0.41078626E+03  0.95098551E+04                                 8.927311                            6.803716       0.050112       1.998201                    0.999607      28.473573      80.900689       0.626095       0.422579      -1.061616      -0.009068       0.012227      -0.009279       0.017827      -0.003739       0.027949      -0.000859      -0.096941      -0.062819      -0.058745      -0.000391       0.059136             10.605540      13.928390       0.267091      -3.873760       4.714717       0.128193      13.173514           0.015258
           75              C       8.770846       8.308156       2.326799       0.553587      24.230439 0.25580772E+03  0.52903205E+04                                 7.677857                            5.600227       0.094961       2.086769                    0.999728      22.082638      60.398097       0.644182       0.459758      -1.033656       0.040637      -0.007846      -0.010563       0.042714       0.019015       0.011570       0.024144      -0.189500      -0.062471      -0.087540      -0.024302       0.111841              9.713759      17.248130      -0.894677      -1.631585       4.475806      -0.352994       7.417340          -0.002135
           76              C       6.424179       8.591755       1.585575      -0.112112      31.462384 0.36187246E+03  0.81752451E+04                                 8.772258                            6.446718      -0.114483       1.952489                    0.999549      28.344392      81.464446       0.629517       0.430678      -1.048947      -0.003554       0.010383       0.011594       0.015964       0.000140      -0.022429       0.009002      -0.142879      -0.052099      -0.072053      -0.008920       0.080973             10.495573      16.270370       0.117641       2.965271       4.643064      -0.582846      10.573285          -0.000949
           77              C      14.119467      13.177677       4.208864       0.020780      35.494097 0.35600493E+03  0.78910083E+04                                 9.289186                            6.229909       0.164206       2.083437                    0.999309      25.364638      68.767490       0.675913       0.408826      -1.078701      -0.013642      -0.036246      -0.023341       0.045218      -0.004735       0.019468       0.003472      -0.003850      -0.083751      -0.036315       0.014606       0.021708             12.166448       7.283871       3.370834      -0.259026       9.824726       2.967338      19.390746           0.008692
           78              C      14.567185      13.525729       1.917515       0.015123      39.482958 0.45165609E+03  0.10552518E+05                                 9.920152                            6.971605       0.238422       2.082081                    0.999386      26.592712      72.387566       0.649634       0.403542      -1.089632       0.009232      -0.006599       0.047167       0.048513       0.012567       0.011604       0.016229       0.037899      -0.018346      -0.028192      -0.004533       0.032725             12.730487       9.814721       5.660601      -3.326808      11.762389      -3.127156      16.614350           0.015028
           79              C      14.654672      13.740040       3.295225      -0.125246      31.386305 0.35075364E+03  0.78734376E+04                                 8.770464                            6.361942      -0.107998       1.953480                    0.999560      28.383160      81.685943       0.630573       0.432722      -1.046248      -0.003420      -0.014419      -0.040626       0.043245      -0.045572       0.026805       0.018126       0.017918      -0.233113      -0.089884       0.004037       0.085847             10.571151       6.821290       2.595757      -2.216365       7.432550      -0.906871      17.459614          -0.004564
           80              C      13.220597      11.983661       3.891427      -0.085491      32.689386 0.40992109E+03  0.94900755E+04                                 8.961675                            6.830441       0.005351       1.988572                    0.999404      28.380497      80.783186       0.619881       0.426804      -1.058393       0.033520       0.017033       0.014280       0.040220      -0.034657      -0.024788      -0.022149       0.024971      -0.169779      -0.073211       0.007550       0.065661             10.621866       7.739071       4.513066       1.533420      11.395449       3.106016      12.731078           0.028150
           81              C      13.004455      11.751626       2.618455       0.001020      35.667080 0.41052421E+03  0.94067766E+04                                 9.305321                            6.667986       0.121645       2.050508                    0.999350      26.398024      72.197945       0.658146       0.406146      -1.083080       0.038971       0.021158      -0.019226       0.048333      -0.015917       0.008374      -0.008766      -0.043100       0.003293      -0.028337      -0.002060       0.030398             11.848858       8.959598       6.397372       0.686971      14.535392       1.862682      12.051586          -0.003894
           82              C      15.239622      14.447425       0.757338       0.580415      22.570495 0.25146742E+03  0.51873969E+04                                 7.287752                            5.602989       0.056592       2.076711                    0.999188      22.131291      60.799876       0.634234       0.468154      -1.027197       0.034112       0.038517      -0.006654       0.051879      -0.091195      -0.006970       0.037600      -0.010398      -0.181444      -0.084168      -0.042982       0.127150              8.481522       7.752153       3.524206      -0.582438       7.611717      -1.667371      10.080695          -0.002145
           83              C      13.603130      12.479959       1.551737      -0.087207      33.138935 0.44297801E+03  0.10448587E+05                                 9.011691                            7.078282       0.002903       1.978237                    0.999251      29.060382      83.296744       0.612246       0.424136      -1.060821      -0.012796      -0.013747       0.012008       0.022292      -0.052521       0.014883       0.010711      -0.020041       0.006343      -0.059922       0.007479       0.052443             10.387488       8.887520       5.383296      -0.659111      11.637361      -0.719023      10.637583           0.018434
           84              C      12.119308      10.462540       2.315520       0.596953      19.399411 0.21441445E+03  0.42633901E+04                                 6.707642                            5.197064       0.054615       2.092893                    0.999404      21.236209      57.858518       0.652096       0.472382      -1.021733      -0.023082      -0.029862      -0.005156       0.038094      -0.051551      -0.056994       0.018387       0.159873      -0.043842      -0.087854      -0.039770       0.127624              8.084715       6.061189       3.634283       1.439885      11.134560       1.091457       7.058397          -0.002729
           85              C      22.699899       7.692620      11.930486      -0.020256      36.664578 0.38953020E+03  0.88088383E+04                                 9.438803                            6.465012       0.164094       2.070824                    0.999374      25.990963      70.604340       0.673131       0.402373      -1.085673       0.004611      -0.017437       0.033354       0.037919       0.005860       0.000691       0.021784       0.013625      -0.031741      -0.028551       0.008948       0.019602             12.413127      12.114167      -0.363320       3.256057       4.935562      -1.074733      20.189651          -0.012965
           86              C      21.801030       7.649114      12.924693      -0.090174      33.100179 0.41373304E+03  0.96149548E+04                                 9.031951                            6.857553      -0.073173       1.957561                    0.999382      28.775963      82.469156       0.618343       0.426235      -1.057156       0.016660      -0.009019       0.010050       0.021445      -0.004267       0.020460       0.006951      -0.054772      -0.157612      -0.060243       0.005969       0.054275             10.700137       9.956333       0.292351      -0.692445       4.770315      -0.091505      17.373762           0.010697
           87              C      24.446177       7.633001      13.585349       0.022153      36.629875 0.37454250E+03  0.83980001E+04                                 9.470336                            6.372710       0.118766       2.062729                    0.999405      25.557423      69.421670       0.671820       0.406610      -1.081444      -0.036299      -0.008740       0.005360       0.037719      -0.022311       0.015830      -0.005017      -0.033262       0.023743      -0.035246       0.004764       0.030483             12.464488      20.749541       1.020410       0.460698       4.880585      -0.084917      11.763340           0.010416
           88              C      14.237827       2.375143      10.531828       0.538839      26.869919 0.28162284E+03  0.59550653E+04                                 8.251575                            5.902139       0.051806       2.067902                    0.999603      22.464252      61.761046       0.624461       0.463855      -1.033240       0.000679      -0.021855      -0.040050       0.045630       0.067167       0.002157      -0.051893       0.033928      -0.183276      -0.096600      -0.009121       0.105721             10.593178       5.878581      -1.617259      -0.631994       7.533590       4.195639      18.367363          -0.009691
           89              C      22.264189       7.650726      14.308848       0.015011      38.640356 0.41420598E+03  0.94947432E+04                                 9.792295                            6.680026       0.185638       2.074790                    0.999305      26.130014      71.047253       0.661406       0.403991      -1.086532       0.017135      -0.005715      -0.029897       0.034930       0.009346       0.011856      -0.016469       0.004602      -0.009222      -0.026020       0.011069       0.014951             12.845498      15.189771      -0.793880      -4.608287       5.129474       0.828347      18.217249           0.020559
           90              C      21.353312       7.914988      15.533480       0.539460      25.560588 0.28045880E+03  0.59263560E+04                                 7.942428                            5.860158       0.053079       2.065191                    0.999503      22.630572      62.266900       0.631258       0.459178      -1.035504      -0.015694       0.030116       0.042024       0.054031       0.017508       0.028538      -0.019002      -0.140812      -0.198955      -0.087184      -0.019943       0.107128              9.936751      11.396437      -0.652711      -5.011588       4.622111       0.847190      13.791704          -0.004401
           91              C      22.271049       7.952048      10.520549       0.654390      18.618430 0.18498483E+03  0.35608100E+04                                 6.619398                            4.881565      -0.116286       2.054599                    0.999361      20.282200      55.169859       0.658689       0.483074      -1.011501      -0.011399       0.017016      -0.031006       0.037160       0.001174      -0.008587       0.017498      -0.148687      -0.237835      -0.082421      -0.033134       0.115555              8.280175       6.625591      -0.100038       1.957407       3.899697      -0.805609      14.315236          -0.002307
           92              C      24.048204       7.615275      12.217307      -0.095200      32.687955 0.41077590E+03  0.95091451E+04                                 8.923671                            6.801310       0.054541       1.999351                    0.999607      28.475936      80.894009       0.626553       0.422291      -1.061843      -0.009007      -0.012613       0.009715       0.018292       0.004590      -0.027782      -0.000962      -0.095213      -0.063588      -0.058069      -0.000430       0.058499             10.600440      13.920872      -0.267064       3.869510       4.712853       0.128172      13.167595           0.015424
           93              C      25.924852       7.805416      13.786769       0.555071      24.200191 0.25545866E+03  0.52813149E+04                                 7.671861                            5.596777       0.098780       2.088118                    0.999707      22.065974      60.342918       0.644315       0.459819      -1.033619       0.041122       0.007889       0.009401       0.042914      -0.019569      -0.011902       0.022942      -0.188836      -0.062240      -0.087467      -0.023725       0.111192              9.704694      17.229483       0.893775       1.628399       4.472610      -0.352919       7.411990          -0.002018
           94              C      23.578185       7.521817      14.527993      -0.111599      31.429132 0.36142611E+03  0.81626112E+04                                 8.764635                            6.441372      -0.109985       1.953870                    0.999581      28.331669      81.414141       0.629982       0.430495      -1.049063      -0.004439      -0.009507      -0.011994       0.015936      -0.000806       0.022791       0.009150      -0.143331      -0.052536      -0.072496      -0.008785       0.081281             10.485487      16.249141      -0.117921      -2.959617       4.639113      -0.583278      10.568207          -0.000719
           95              C      14.119466       2.935895      11.904704       0.021400      35.480729 0.35586306E+03  0.78874664E+04                                 9.289382                            6.230648       0.159485       2.081930                    0.999344      25.357232      68.756749       0.675518       0.409086      -1.078477      -0.013458       0.035942       0.022388       0.044432       0.004900      -0.019073       0.003417      -0.004512      -0.083147      -0.035931       0.014446       0.021485             12.165665       7.284609      -3.371778       0.259528       9.825612       2.966229      19.386775           0.008704
           96              C      14.567186       2.587843      14.196053       0.015223      39.447075 0.45119969E+03  0.10539348E+05                                 9.915384                            6.968927       0.234390       2.081119                    0.999357      26.577946      72.342305       0.649631       0.403640      -1.089549       0.008223       0.007221      -0.048290       0.049514      -0.011996      -0.012212       0.016590       0.038617      -0.018800      -0.028661      -0.004496       0.033157             12.723738       9.810155      -5.657648       3.325235      11.756929      -3.125786      16.604130           0.015060
           97              C      14.654671       2.373532      12.818343      -0.126250      31.343354 0.35028529E+03  0.78593560E+04                                 8.756138                            6.352853      -0.098112       1.956662                    0.999593      28.368325      81.592762       0.631821       0.432063      -1.046772      -0.004398       0.015418       0.040847       0.043881       0.045187      -0.025332       0.017379       0.016555      -0.232735      -0.088700       0.003519       0.085181             10.551886       6.811987      -2.593631       2.209985       7.423322      -0.903598      17.420349          -0.004281
           98              C      13.220597       4.129911      12.222141      -0.087984      32.747267 0.41084488E+03  0.95165896E+04                                 8.971009                            6.837314       0.007591       1.988713                    0.999403      28.409202      80.880397       0.619695       0.426702      -1.058481       0.034426      -0.017906      -0.013661       0.041139       0.035157       0.025061      -0.022187       0.025125      -0.173421      -0.074329       0.007553       0.066775             10.633459       7.747067      -4.518303      -1.536502      11.408198       3.112068      12.745113           0.028282
           99              C      13.004457       4.361946      13.495113       0.003392      35.599593 0.40959882E+03  0.93803306E+04                                 9.294338                            6.660696       0.125102       2.051924                    0.999369      26.366769      72.093630       0.658468       0.406174      -1.083055       0.037787      -0.020125       0.018947       0.046817       0.015892      -0.008110      -0.008693      -0.043158       0.003703      -0.028325      -0.001929       0.030254             11.834274       8.949801      -6.389007      -0.686127      14.517223       1.860305      12.035799          -0.003865
          100              C      15.239623       1.666147      15.356230       0.582989      22.542387 0.25109165E+03  0.51778555E+04                                 7.283009                            5.599620       0.062960       2.078824                    0.999261      22.112660      60.743808       0.634267       0.468291      -1.027093       0.034028      -0.038124       0.006693       0.051538       0.091053       0.006555       0.037451      -0.010473      -0.179347      -0.084014      -0.042553       0.126567              8.475615       7.746961      -3.521207       0.580940       7.606220      -1.665197      10.073664          -0.002108
          101              C      13.603132       3.633613      14.561831      -0.089707      33.256218 0.44494759E+03  0.10507578E+05                                 9.038942                            7.099448      -0.005712       1.975203                    0.999282      29.107154      83.503658       0.610577       0.424787      -1.060325      -0.011891       0.013089      -0.013201       0.022068       0.052724      -0.014719       0.010769      -0.020564       0.003313      -0.059721       0.006533       0.053188             10.420844       8.919679      -5.407263       0.666425      11.682926      -0.726683      10.659927           0.018404
          102              C      12.119312       5.651032      13.798048       0.595234      19.408869 0.21452981E+03  0.42658836E+04                                 6.707071                            5.196394       0.061790       2.095048                    0.999430      21.243920      57.864304       0.652585       0.472006      -1.022026      -0.023624       0.030238       0.005580       0.038776       0.051335       0.057472       0.018340       0.159940      -0.044604      -0.087632      -0.040303       0.127936              8.084322       6.060968      -3.634321      -1.439839      11.133891       1.091386       7.058107          -0.002705
          103              O      16.543331      14.951782       8.545025      -0.493970      26.662134 0.40262638E+03  0.89899505E+04                                 7.013703                            6.122189       0.587030       2.256961                    0.998553      25.978313      65.477543       0.785794       0.349094      -1.148770       0.032086       0.001384       0.018710       0.037169      -0.043878      -0.002629       0.008881      -0.041650      -0.011578      -0.046791      -0.005133       0.051925              7.883508      10.704168      -3.031081      -0.031671       8.104732       0.526416       4.841624           0.038908
          104              O      16.153934      12.861852       8.188915      -0.493889      25.809207 0.38945405E+03  0.86291714E+04                                 6.835267                            6.013325       0.575078       2.247921                    0.998692      26.046719      65.530432       0.793942       0.348180      -1.148810       0.020926      -0.016185       0.020624       0.033544       0.053895       0.005640      -0.011912       0.013234       0.063969      -0.066782       0.022517       0.044265              7.521530      10.953345       1.149234       0.745502       6.614262       0.251337       4.996984           0.040574
          105              O      13.942785      15.016237      10.323963      -0.550789      28.001131 0.44349133E+03  0.10151908E+05                                 7.231671                            6.437537       0.598400       2.236339                    0.998797      27.166434      69.492212       0.763586       0.350417      -1.146861      -0.033127       0.017182       0.016709       0.040888       0.014679      -0.010302      -0.032041      -0.077237      -0.128073      -0.052903      -0.019455       0.072358              7.855935       6.171469       1.506696      -1.788975       9.123142      -1.847180       8.273194           0.037860
          106              O      13.501926      13.077774       9.645582      -0.422340      22.269483 0.31298763E+03  0.65972974E+04                                 6.264129                            5.461153       0.457292       2.253753                    0.997955      24.137362      60.154227       0.813194       0.357333      -1.135986      -0.027065      -0.002315       0.005055       0.027630      -0.043113       0.031963      -0.008958       0.085447      -0.046983      -0.053428      -0.026474       0.079902              6.950547       4.961467       0.128223      -1.917691       5.815193       0.979066      10.074980          -0.005381
          107              O      27.973042      10.172499      14.613395      -0.413256      23.545371 0.34108780E+03  0.73375139E+04                                 6.509912                            5.694734       0.323283       2.200742                    0.997725      24.616558      61.747890       0.798567       0.356543      -1.137900       0.001951       0.021926      -0.010695       0.024473       0.031008       0.047006      -0.012956       0.045520       0.027181      -0.061784      -0.001596       0.063381              7.196739       5.773341       1.184266      -1.446426       9.075248      -2.442670       6.741629           0.020258
          108              O      12.211945       9.450611      13.027820      -0.514300      28.592191 0.46843470E+03  0.10816472E+05                                 7.315632                            6.577605       0.628191       2.244133                    0.998857      27.137979      68.594551       0.765864       0.346352      -1.155965       0.030495       0.000639      -0.047206       0.056203      -0.047527      -0.047841       0.048406      -0.082016      -0.123894      -0.080453      -0.030462       0.110916              8.096089       6.181863      -1.451141      -0.844200      11.932921      -0.087983       6.173484           0.140395
          109              O      22.789102      15.396516       8.116404      -0.459221      25.189764 0.38076369E+03  0.83873396E+04                                 6.729742                            5.952835       0.644757       2.279690                    0.998538      25.692853      64.405538       0.796735       0.348998      -1.148385      -0.002890      -0.021216      -0.009451       0.023405       0.007136      -0.000402      -0.003499       0.102941       0.024002      -0.056150       0.008177       0.047973              7.374489      10.559328       1.763840      -0.275050       6.884671      -0.219040       4.679468           0.079488
          110              O      21.831906      10.369083       8.254981      -0.553471      25.731080 0.40462036E+03  0.90384433E+04                                 6.782087                            6.094465       0.789723       2.310420                    0.998643      26.442389      66.488851       0.796536       0.344235      -1.153721      -0.010538       0.036281       0.017052       0.041450      -0.020119       0.010001       0.001126       0.064108      -0.051549      -0.030471      -0.017301       0.047771              7.387648       8.457501      -2.095007       0.139136       8.793075       0.186813       4.912367          -0.120807
          111              O      12.481255       0.592981       8.237256      -0.489712      26.696277 0.41736970E+03  0.94119140E+04                                 7.040731                            6.261217       0.431381       2.202842                    0.998394      26.191931      66.542277       0.771119       0.352231      -1.145156      -0.020442      -0.020122      -0.002219       0.028770      -0.014479       0.003134      -0.006524      -0.090327      -0.004920      -0.046706      -0.002488       0.049193              7.743623       6.738230       1.409109       0.007786      11.321202      -0.238067       5.171435           0.048614
          112              O      19.977558       9.652029       8.169579      -0.473718      23.927471 0.32279312E+03  0.68680759E+04                                 6.603570                            5.552987       0.409897       2.224770                    0.998194      24.734585      62.269791       0.803591       0.358229      -1.133388       0.000249       0.016600       0.014004       0.021720       0.005712       0.002365      -0.001768      -0.050664       0.212300      -0.061400      -0.009443       0.070844              7.570228       5.660402       0.558022       0.007109      12.535910       0.435193       4.514373          -0.032826
          113              O      26.770549      14.774534      15.112915      -0.479986      31.024649 0.44028317E+03  0.10064850E+05                                 7.798513                            6.437813       0.362432       2.184278                    0.997729      26.213430      67.110423       0.759023       0.353001      -1.144227       0.030987      -0.040895      -0.035849       0.062592       0.008049      -0.008547      -0.020507       0.014521      -0.015366      -0.025425       0.000630       0.024795              8.915440      10.394476      -0.906868      -4.931696       7.253637       1.111110       9.098207           0.098405
          114              O      19.445783       0.338388      14.266953      -0.437353      21.881049 0.31229250E+03  0.65535821E+04                                 6.000964                            5.336536       0.876040       2.358144                    0.999406      24.927872      61.208544       0.853494       0.341970      -1.152987       0.016946       0.003700      -0.023882       0.029516       0.019985       0.065556      -0.030292       0.013087       0.018398      -0.079003       0.007809       0.071195              6.277376       4.911863       0.886250      -0.703904       8.955553       0.197131       4.964714          -0.038791
          115              O      16.543322       1.161790       7.568543      -0.494297      26.675363 0.40289370E+03  0.89976709E+04                                 7.016788                            6.124851       0.589839       2.257639                    0.998563      25.985874      65.509134       0.785479       0.349166      -1.148678       0.031841      -0.001746      -0.018418       0.036826       0.043696       0.002493       0.009227      -0.041306      -0.011201      -0.046655      -0.005049       0.051703              7.887057      10.709806       3.032104       0.031483       8.107936       0.526653       4.843429           0.038792
          116              O      16.153928       3.251720       7.924653      -0.494679      25.822618 0.38971689E+03  0.86364302E+04                                 6.837537                            6.015283       0.573904       2.247298                    0.998644      26.054283      65.554371       0.793829       0.348172      -1.148820       0.020956       0.016857      -0.020285       0.033687      -0.054210      -0.005383      -0.012180       0.013727       0.064388      -0.067195       0.022542       0.044653              7.524051      10.957147      -1.149096      -0.745704       6.616646       0.251413       4.998361           0.040653
          117              O      13.942775       1.097335       5.789605      -0.550570      27.990522 0.44329104E+03  0.10146217E+05                                 7.230017                            6.436276       0.596464       2.235855                    0.998814      27.162225      69.478548       0.763624       0.350438      -1.146839      -0.033243      -0.017154      -0.016915       0.041054      -0.015362       0.010385      -0.032758      -0.077184      -0.127988      -0.053191      -0.019766       0.072957              7.853957       6.170197      -1.506108       1.788481       9.120586      -1.846360       8.271087           0.037811
          118              O      13.501919       3.035798       6.467986      -0.422153      22.263637 0.31288902E+03  0.65946713E+04                                 6.263011                            5.460257       0.454350       2.252750                    0.997915      24.135243      60.145610       0.813272       0.357328      -1.135995      -0.027095       0.002097      -0.004821       0.027601       0.043029      -0.031863      -0.009173       0.085488      -0.046088      -0.053458      -0.026297       0.079754              6.949158       4.960586      -0.128196       1.917129       5.814221       0.978891      10.072668          -0.005250
          119              O      10.819032       5.941073       1.500173      -0.413084      23.530467 0.34081115E+03  0.73298100E+04                                 6.505818                            5.691338       0.325047       2.201498                    0.997680      24.611906      61.721538       0.799063       0.356407      -1.138050       0.001611      -0.021580       0.010700       0.024141      -0.031253      -0.047269      -0.013203       0.044901       0.027918      -0.062259      -0.001231       0.063491              7.192035       5.769863      -1.183597       1.445201       9.069131      -2.440839       6.737109           0.020416
          120              O      12.211938       6.662961       3.085748      -0.513531      28.576759 0.46810691E+03  0.10806553E+05                                 7.310840                            6.573392       0.630036       2.244689                    0.998861      27.140407      68.583727       0.766476       0.346151      -1.156182       0.029436      -0.000739       0.046180       0.054769       0.048223       0.047627       0.048707      -0.084202      -0.122455      -0.080364      -0.031543       0.111907              8.090721       6.177963       1.450429       0.843285      11.924773      -0.087487       6.169429           0.140472
          121              O       5.635094       0.717056       7.997164      -0.459693      25.211658 0.38117833E+03  0.83988510E+04                                 6.733802                            5.956248       0.645520       2.279795                    0.998532      25.703298      64.443168       0.796463       0.349019      -1.148356      -0.002858       0.021642       0.009375       0.023758      -0.007518       0.000665      -0.003642       0.103253       0.022570      -0.056135       0.007704       0.048430              7.379098      10.565823      -1.765655       0.275266       6.889469      -0.219224       4.682002           0.079367
          122              O      21.831903       5.744489       7.858587      -0.554346      25.746911 0.40493555E+03  0.90473784E+04                                 6.784775                            6.096708       0.786682       2.309355                    0.998623      26.452536      66.524530       0.796403       0.344220      -1.153716      -0.010207      -0.035907      -0.016983       0.041011       0.020569      -0.010325       0.000894       0.065888      -0.052358      -0.031204      -0.017775       0.048978              7.390883       8.460218       2.096468      -0.139069       8.798167       0.186985       4.914263          -0.121016
          123              O      12.481263      15.520591       7.876312      -0.488481      26.675542 0.41697021E+03  0.94005249E+04                                 7.036649                            6.257892       0.437055       2.204665                    0.998405      26.181408      66.504128       0.771395       0.352194      -1.145201      -0.019473       0.021652       0.002143       0.029199       0.015856      -0.003151      -0.006627      -0.092198      -0.006784      -0.047710      -0.003110       0.050819              7.738761       6.733925      -1.407140      -0.007796      11.313754      -0.237809       5.168604           0.048373
          124              O      19.977556       6.461543       7.943989      -0.472253      23.888506 0.32214762E+03  0.68504810E+04                                 6.594297                            5.545692       0.415521       2.226808                    0.998215      24.714132      62.187986       0.804548       0.358004      -1.133637       0.001297      -0.017844      -0.014184       0.022832      -0.006185      -0.002208      -0.001588      -0.051868       0.208516      -0.061457      -0.008114       0.069571              7.558779       5.652806      -0.558976      -0.007203      12.514985       0.434255       4.508545          -0.032845
          125              O       9.616534       1.339038       1.000653      -0.480343      31.031247 0.44037976E+03  0.10067637E+05                                 7.799492                            6.438475       0.360149       2.183493                    0.997690      26.216635      67.121152       0.758990       0.352996      -1.144228       0.031597       0.040987       0.035753       0.062901      -0.008821       0.007638      -0.020746       0.014569      -0.015708      -0.025717       0.000852       0.024865              8.916625      10.396188       0.907571       4.932706       7.254270       1.111688       9.099418           0.098618
          126              O      19.445784      15.775184       1.846615      -0.436750      21.869097 0.31206930E+03  0.65477816E+04                                 5.999023                            5.334933       0.872423       2.357161                    0.999374      24.919487      61.184385       0.853542       0.342010      -1.152944       0.016918      -0.003171       0.023006       0.028732      -0.019680      -0.065395      -0.030993       0.012651       0.019628      -0.079105       0.007879       0.071226              6.275218       4.910202      -0.885985       0.703472       8.952498       0.196918       4.962954          -0.039110
          127              O       9.187688       8.545025       1.161788      -0.494528      26.672274 0.40281676E+03  0.89953994E+04                                 7.015921                            6.124024       0.539773       2.241550                    0.998410      25.982779      65.496374       0.785589       0.349138      -1.148717      -0.031540       0.018568      -0.001943       0.036652       0.002222      -0.043062      -0.009117      -0.015899       0.067469      -0.046400      -0.004552       0.050952              7.886079      10.708059       0.031523      -3.031895       4.843113      -0.526616       8.107066           0.039277
          128              O       9.577085       8.188916       3.251718      -0.493057      25.791986 0.38913414E+03  0.86203741E+04                                 6.832748                            6.011351       0.578539       2.249185                    0.998686      26.034625      65.495050       0.793968       0.348238      -1.148755      -0.021930       0.020097       0.015785       0.033675      -0.005477       0.054557       0.012409      -0.023835      -0.052523      -0.067269       0.021867       0.045402              7.518445      10.947839      -0.745020       1.148772       4.995296      -0.251237       6.612200           0.040876
          129              O      11.788235      10.323963       1.097334      -0.550574      27.974217 0.44296832E+03  0.10136510E+05                                 7.225145                            6.432132       0.600388       2.237171                    0.998842      27.161361      69.457754       0.764226       0.350242      -1.147053       0.033104       0.016969      -0.016928       0.040870       0.009916       0.014969       0.032465       0.026171       0.181960      -0.053572      -0.019628       0.073200              7.848379       6.166050       1.786530       1.505004       8.264205       1.844664       9.114880           0.038245
          130              O      12.229094       9.645583       3.035796      -0.421985      22.272650 0.31304991E+03  0.65991212E+04                                 6.265741                            5.462453       0.459015       2.254125                    0.997906      24.136543      60.159955       0.812906       0.357432      -1.135876       0.026832       0.005189       0.001721       0.027383      -0.031434      -0.042741       0.008842       0.065395      -0.104326      -0.053098      -0.025935       0.079033              6.952454       4.962847       1.918537       0.128135      10.078116      -0.979432       5.816399          -0.005237
          131              O      14.911984      14.613396       5.941073      -0.412428      23.517783 0.34058091E+03  0.73235435E+04                                 6.503145                            5.689106       0.327771       2.202329                    0.997771      24.606441      61.700163       0.799293       0.356368      -1.138093      -0.002244      -0.011143      -0.021192       0.024048      -0.047480       0.031182       0.012838       0.009393      -0.082717      -0.062136      -0.001917       0.064054              7.188969       5.767672       1.444608       1.183108       6.734526       2.439636       9.064710           0.019909
          132              O      13.519078      13.027821       6.662960      -0.513853      28.613569 0.46885674E+03  0.10828001E+05                                 7.315538                            6.577244       0.632788       2.245248                    0.998846      27.166328      68.658326       0.766512       0.346002      -1.156326      -0.029347      -0.046209      -0.000170       0.054740       0.046595      -0.049020      -0.049344       0.020283       0.187408      -0.079558      -0.032963       0.112521              8.096368       6.181709       0.843861      -1.451696       6.173154       0.087746      11.934241           0.140452
          133              O      20.095916       8.116404       0.717054      -0.459531      25.201965 0.38099518E+03  0.83938121E+04                                 6.732169                            5.954896       0.644923       2.279644                    0.998553      25.698084      64.426380       0.796537       0.349028      -1.148348       0.002776      -0.009406       0.021146       0.023309       0.000573       0.006870       0.003614       0.040612      -0.166200      -0.056055       0.007579       0.048476              7.377252      10.562920       0.275110       1.765179       4.681050       0.219018       6.887786           0.079754
          134              O      21.053112       8.254982       5.744487      -0.554347      25.742891 0.40485118E+03  0.90447126E+04                                 6.782993                            6.095297       0.788556       2.309988                    0.998672      26.452355      66.513772       0.796675       0.344132      -1.153829       0.009847       0.017232      -0.036111       0.041206      -0.010012      -0.020583      -0.000778       0.057281      -0.071558      -0.030841      -0.017108       0.047949              7.388626       8.458172      -0.139160      -2.095554       4.913064      -0.186778       8.794642          -0.120024
          135              O      13.249763       8.237260      15.520589      -0.488842      26.647403 0.41642190E+03  0.93846991E+04                                 7.030150                            6.252432       0.441257       2.205919                    0.998375      26.174297      66.465091       0.772011       0.352043      -1.145370       0.019773      -0.002028       0.021281       0.029120      -0.003424      -0.015365       0.006542      -0.042814       0.140426      -0.047440      -0.002818       0.050258              7.731117       6.726777      -0.007918       1.404162       5.164270       0.237350      11.302303           0.048642
          136              O      22.907460       8.169581       6.461541      -0.472212      23.903061 0.32238577E+03  0.68570422E+04                                 6.598052                            5.548703       0.410230       2.225146                    0.998202      24.721180      62.219336       0.804094       0.358128      -1.133500      -0.001368       0.013937      -0.017915       0.022739      -0.001957       0.006379       0.001623      -0.130482      -0.027926      -0.061403      -0.008551       0.069954              7.563215       5.655807      -0.007187       0.558723       4.510923      -0.434658      12.522915          -0.032688
          137              O      16.114477      15.112916       1.339038      -0.480830      31.039277 0.44051722E+03  0.10071605E+05                                 7.801027                            6.439618       0.359964       2.183436                    0.997684      26.220767      67.135341       0.758895       0.353011      -1.144211      -0.030423      -0.035589       0.041164       0.062342       0.007538       0.007956       0.020648       0.014249      -0.013835      -0.025366       0.001254       0.024111              8.918592      10.398094       4.933890      -0.908158       9.101532      -1.112476       7.256152           0.098416
          138              O      23.439242      14.266957      15.775183      -0.435667      21.863843 0.31197070E+03  0.65451851E+04                                 5.998214                            5.334193       0.871605       2.357047                    0.999395      24.914905      61.170340       0.853578       0.342023      -1.152935      -0.016523      -0.023592      -0.002088       0.028878      -0.065647       0.020036       0.030362      -0.002958      -0.027070      -0.079252       0.008235       0.071017              6.274475       4.909585       0.703448       0.885919       4.962405      -0.196793       8.951435          -0.038581
          139              O      26.341695       7.568547      14.951780      -0.494797      26.661761 0.40263640E+03  0.89899759E+04                                 7.012417                            6.121333       0.542502       2.242221                    0.998386      25.983302      65.483348       0.786050       0.348988      -1.148890      -0.031997      -0.018240       0.002094       0.036890      -0.002920       0.044078      -0.009387      -0.016651       0.067279      -0.047521      -0.004387       0.051909              7.881629      10.700792      -0.031489       3.029552       4.840814      -0.526393       8.103281           0.039082
          140              O      26.731090       7.924656      12.861850      -0.494490      25.829713 0.38985110E+03  0.86402599E+04                                 6.839195                            6.016729       0.574569       2.247487                    0.998675      26.056118      65.565004       0.793642       0.348220      -1.148766      -0.021113      -0.020241      -0.016624       0.033643       0.005414      -0.054429       0.012314      -0.025830      -0.051721      -0.067426       0.022599       0.044827              7.525917      10.960092       0.746004      -1.149376       4.999515      -0.251443       6.618143           0.040778
          141              O      11.788240       5.789609      15.016234      -0.550401      27.983748 0.44313824E+03  0.10141552E+05                                 7.227701                            6.434127       0.594123       2.235144                    0.998796      27.162942      69.469795       0.763958       0.350325      -1.146965       0.033129      -0.016875       0.016986       0.040876      -0.010039      -0.014718       0.032128       0.025518       0.180111      -0.052929      -0.019520       0.072449              7.851400       6.168160      -1.787501      -1.505638       8.267772       1.845560       9.118269           0.037984
          142              O      12.229098       6.467989      13.077772      -0.421474      22.265707 0.31291735E+03  0.65956130E+04                                 6.264559                            5.461418       0.454732       2.252912                    0.997868      24.132749      60.146788       0.812958       0.357448      -1.135866       0.026898      -0.005852      -0.001371       0.027561       0.032176       0.043077       0.008365       0.065895      -0.103281      -0.053285      -0.026328       0.079613              6.951090       4.961939      -1.918011      -0.128105      10.075768      -0.979365       5.815564          -0.005128
          143              O      14.911979       1.500176      10.172495      -0.413572      23.520689 0.34063611E+03  0.73249755E+04                                 6.503503                            5.689502       0.319498       2.199697                    0.997709      24.608589      61.705161       0.799285       0.356360      -1.138107      -0.001452       0.009714       0.021370       0.023519       0.047941      -0.030926       0.012820       0.010159      -0.078875      -0.061942      -0.001979       0.063921              7.189220       5.767828      -1.444599      -1.182965       6.734703       2.439675       9.065131           0.020178
          144              O      13.519074       3.085751       9.450608      -0.513322      28.564432 0.46786224E+03  0.10799906E+05                                 7.310506                            6.573180       0.630852       2.244931                    0.998872      27.129260      68.560952       0.766196       0.346309      -1.156005      -0.029488       0.046321       0.001108       0.054922      -0.048044       0.047774      -0.048509       0.021020       0.184675      -0.080599      -0.030582       0.111181              8.090234       6.177732      -0.843128       1.450543       6.169159       0.087266      11.923811           0.140192
          145              O      20.095924       7.997168      15.396514      -0.458701      25.175027 0.38048229E+03  0.83795327E+04                                 6.726562                            5.950183       0.650299       2.281372                    0.998554      25.688847      64.387830       0.797009       0.348945      -1.148437       0.003980       0.009475      -0.021392       0.023733      -0.000705      -0.007378       0.003864       0.041374      -0.168512      -0.056912       0.007601       0.049311              7.370770      10.553949      -0.274871      -1.762529       4.677592       0.218736       6.880769           0.079891
          146              O      21.053114       7.858590      10.369081      -0.554164      25.746331 0.40491846E+03  0.90467100E+04                                 6.784116                            6.096122       0.791747       2.310971                    0.998687      26.454194      66.523061       0.796548       0.344168      -1.153784       0.009582      -0.017232       0.036013       0.041057       0.009848       0.020719      -0.001229       0.057251      -0.070900      -0.030952      -0.016890       0.047842              7.390055       8.459821       0.139015       2.096016       4.913870      -0.187079       8.796474          -0.122776
          147              O      13.249754       7.876312       0.592979      -0.488958      26.671281 0.41687783E+03  0.93977852E+04                                 7.035131                            6.256564       0.439812       2.205380                    0.998413      26.183303      66.503470       0.771605       0.352123      -1.145276       0.019867       0.002270      -0.020452       0.028604       0.003013       0.014684       0.006461      -0.042957       0.139967      -0.047193      -0.002670       0.049863              7.737086       6.732433       0.007846      -1.407009       5.167704       0.237749      11.311120           0.048783
          148              O      22.907461       7.943991       9.652027      -0.473200      23.928015 0.32280807E+03  0.68681457E+04                                 6.601806                            5.551643       0.411880       2.225429                    0.998249      24.737215      62.265579       0.804046       0.358039      -1.133592      -0.000316      -0.013840       0.017564       0.022364       0.002100      -0.006453       0.001982      -0.131619      -0.027964      -0.061981      -0.008567       0.070548              7.567944       5.659055       0.007120      -0.558251       4.513235      -0.435027      12.531542          -0.033266
          149              O      16.114476       1.000656      14.774530      -0.481917      31.072862 0.44109918E+03  0.10088306E+05                                 7.806814                            6.444013       0.364240       2.184476                    0.997773      26.234147      67.182355       0.758606       0.353027      -1.144191      -0.030487       0.035284      -0.041648       0.062522      -0.006665      -0.008153       0.020651       0.014531      -0.012645      -0.025370       0.001697       0.023673              8.925666      10.406316      -4.938277       0.909743       9.108350      -1.114116       7.262331           0.098730
          150              O       6.285227       1.846615       0.338385      -0.436876      21.875761 0.31218685E+03  0.65508856E+04                                 6.000624                            5.336145       0.871241       2.356844                    0.999392      24.922046      61.194285       0.853392       0.342036      -1.152918      -0.016814       0.023856       0.003361       0.029379       0.065632      -0.019969       0.030069      -0.002352      -0.029200      -0.078905       0.007618       0.071286              6.277062       4.911612      -0.703839      -0.886485       4.964242      -0.196830       8.955330          -0.038884

******************************************************
Auxiliary information for the entire system
The total spin magnetic moment of the unit cell is   5.583872
The total net atomic charge of the unit cell is   -0.000005
Accuracy of reproducing the electrostatic potential in the unit cell:
  The inner radius (bohr) =    5.0000
  The outer radius (bohr) =   12.0000
  Valid grid points have density less than (e/(bohr^3)) =    0.0001
  The number of valid grid points were=       608418
  The rms potential error without charges in kcal/mol is=      5.09744
  The rms potential error with partial charges in kcal/mol is=      0.71508
  The RRMSE value at monopole order=      0.14028
  The rms potential error with partial charges and cloud penetration in kcal/mol is=      0.71416
  The RRMSE value at monopole order with cloud penetration is=      0.14010
  The rms potential error with partial charges and atomic dipoles in kcal/mol is=      0.45598
  The RRMSE value at dipole order=      0.08945
  The rms potential error with partial charges, atomic dipoles and cloud penetration in kcal/mol is=      0.44212
  The RRMSE value at dipole order with cloud penetration=      0.08673

******************************************************
The electron densities and ab initio electrostatic potential were computed in VASP using the PBE functional and
projector augmented wave method. See the main text of the journal article for a description of computational details.
The atomic charges, dipoles, and quadrupoles were computed with the DDEC6 method as described in
(a) T. A. Manz and N. Gabaldon Limas, RSC Adv. 6 (2016) 47771-47801 DOI: 10.1039/c6ra04656h
(b) N. Gabaldon Limas and T. A. Manz, RSC Adv. 8 (2018) 2678-2707 DOI: 10.1039/c7ra11829e.
For each atom in the material, the electron cloud parameters were fit to the spherically averaged atom-in-material
electron density using radial positions for which this density was between 10^-4 and 10^-2 electrons per cubic bohr.
The polarizabilities, dispersion coefficients, and quantum Drude oscillator (QDO) parameters were fit using the MCLF method.
The magnetic structure of the system was optimized in VASP from the default ferromagnetic initial guess using spin polarization.
The atomic spin moments (ASMs) were computed on this optimized magnetic structure using the DDEC6 partition as inputs
to the method of T. A. Manz and D. S. Sholl, J. Chem. Theory Comput. 7 (2011) 4146-4164 DOI: 10.1021/ct200539n.
The RMSE and RRMSE were computed using a uniform grid with Ewald summation.
