# Supplementary material for: A collection of forcefield precursors for metal–organic frameworks
Source: RSC Adv. 2019 Nov 13;9(63):36492–507. doi: 10.1039/c9ra07327b (PMC9075174; doi:10.1039/c9ra07327b)
Supplement: RA-009-C9RA07327B-s5984 [file RA-009-C9RA07327B-s5984.xyz]

  136
jmolscript: load "" {1 1 1} spacegroup "x,y,z" unitcell [{     12.049500     0.000000     0.000000 }, {     -5.753435    10.845740     0.000000 }, {     -2.278400    -1.838457    18.877127 }]
Cd     4.603442     4.016828    14.696598     0.938828
Cd     1.648601     5.979820    13.178500     0.912696
Cd     1.461177     2.015410    15.139267     0.926691
Cd    -0.585777     4.990455     4.180529     0.938829
Cd     2.369064     3.027463     5.698627     0.912696
Cd     2.556488     6.991873     3.737860     0.926691
H      3.252195     4.097881    18.371220     0.124797
H      4.929365     6.065985     1.793327     0.098069
H     -2.644916     2.155301    14.675079     0.119047
H     -2.703413     5.764414    12.896853     0.122658
H      6.301242     0.300163    12.998790     0.121394
H     -1.991084     9.147854    15.373532     0.116357
H     -0.890921     7.162869    14.841197     0.095299
H      1.586875     9.190385    12.464567     0.089573
H      7.088771     2.195153    14.733598     0.086465
H     -4.988031     5.795589    13.066747     0.094202
H     10.096019    -1.185332    12.660889     0.124163
H     -5.647355     7.794083    15.620823     0.127866
H     -0.746538     0.701620    13.119603     0.085114
H      1.183548    -1.040291    16.049333     0.091353
H      1.006210     1.600225    10.552314     0.125460
H      4.219728     4.121180    10.525886     0.134774
H      4.128402     4.005706     8.181347     0.094132
H      0.960717     1.676647     8.253080     0.094425
H      0.108887     6.484082    17.512311     0.123550
H      1.825525     8.355549     0.891000     0.094035
H      0.765470     4.909402     0.505907     0.124797
H     -0.911700     2.941298    17.083800     0.098069
H      6.662581     6.851982     4.202048     0.119047
H      6.721078     3.242869     5.980274     0.122658
H     -2.283577     8.707120     5.878337     0.121395
H      6.008749    -0.140571     3.503595     0.116357
H      4.908586     1.844414     4.035930     0.095299
H      2.430790    -0.183102     6.412560     0.089573
H     -3.071106     6.812130     4.143529     0.086465
H      9.005696     3.211694     5.810380     0.094202
H     -6.078354    10.192615     6.216238     0.124163
H      9.665020     1.213200     3.256304     0.127866
H      4.764203     8.305663     5.757524     0.085114
H      2.834117    10.047574     2.827794     0.091353
H      3.011455     7.407058     8.324813     0.125461
H     -0.202063     4.886103     8.351241     0.134774
H     -0.110737     5.001577    10.695780     0.094132
H      3.056948     7.330636    10.624047     0.094425
H      3.908778     2.523201     1.364816     0.123550
H      2.192140     0.651734    17.986127     0.094035
C     -2.384994     4.011971    13.863362     0.002558
C     -0.903672     4.017118    13.921881     0.583495
C      2.472346     4.569411    18.641163    -0.166763
C      1.638683     5.199117    17.687868     0.011025
C      1.990566     5.018192    16.238105     0.583989
C      4.408397     7.218486    13.880351     0.604636
C      2.501767     3.015760    12.332427     0.615543
C      4.390620     6.498167     1.142066     0.059817
C     -3.107751     2.920811    14.354167    -0.176565
C     -6.849683     8.502233    14.118203     0.007608
C      4.237646     0.777046    14.639212     0.580157
C     -3.145131     5.040484    13.325364    -0.154885
C      4.920111    -0.482490    14.297536     0.014233
C      5.997158    -0.510293    13.391434    -0.156594
C     -1.243174     9.175747    14.786454    -0.162944
C     -0.591831     7.975311    14.450441     0.068881
C      0.853892     9.165176    13.068635     0.052655
C      7.545995     2.947704    14.378708     0.058966
C     -4.511952     5.041273    13.395209     0.048608
C     -1.311914    -1.191902    13.363118    -0.172847
C     -5.862982     8.566048    15.111140    -0.156525
C     -0.582137    -0.069113    13.650051     0.086797
C      0.550828    -1.083244    15.343329     0.060140
C      2.575150     2.910498    10.818481     0.011406
C      1.641369     2.132425    10.087937    -0.159890
C      3.548752     3.608346    10.089824    -0.157367
C      3.491204     3.516099     8.687254     0.079970
C      1.645905     2.138634     8.721233     0.064368
C      0.614043     5.969528    18.129593    -0.154387
C      2.577594     7.845710     0.613507     0.062619
C      6.402659     4.995312     5.013765     0.002558
C      4.921337     4.990165     4.955246     0.583495
C      1.545319     4.437872     0.235964    -0.166763
C      2.378982     3.808166     1.189259     0.011025
C      2.027099     3.989091     2.639022     0.583989
C     -0.390732     1.788797     4.996776     0.604635
C      1.515898     5.991523     6.544700     0.615543
C     -0.372955     2.509116    17.735061     0.059817
C      7.125416     6.086472     4.522960    -0.176565
C     10.867348     0.505050     4.758924     0.007608
C     -0.219981     8.230237     4.237915     0.580156
C      7.162796     3.966799     5.551763    -0.154886
C     -0.902446     9.489773     4.579591     0.014232
C     -1.979493     9.517576     5.485693    -0.156594
C      5.260839    -0.168464     4.090673    -0.162944
C      4.609496     1.031972     4.426686     0.068881
C      3.163773    -0.157893     5.808492     0.052655
C     -3.528330     6.059579     4.498419     0.058966
C      8.529617     3.966010     5.481918     0.048609
C      5.329579    10.199185     5.514009    -0.172847
C      9.880647     0.441235     3.765987    -0.156525
C      4.599802     9.076396     5.227076     0.086797
C      3.466837    10.090527     3.533798     0.060140
C      1.442515     6.096785     8.058646     0.011406
C      2.376296     6.874858     8.789190    -0.159890
C      0.468913     5.398937     8.787303    -0.157367
C      0.526461     5.491184    10.189873     0.079970
C      2.371760     6.868649    10.155894     0.064368
C      3.403622     3.037755     0.747534    -0.154387
C      1.440071     1.161573    18.263620     0.062619
N      0.464018     7.941312    13.574542    -0.239003
N      6.822880     3.972999    13.929432    -0.265914
N      0.325283     0.037441    14.593907    -0.235255
N      2.597343     2.785452     8.026554    -0.235688
N      3.285029     7.199055     1.540374    -0.249828
N      3.553647     1.065971     5.302585    -0.239004
N     -2.805215     5.034284     4.947695    -0.265915
N      3.692382     8.969842     4.283220    -0.235254
N      1.420322     6.221831    10.850573    -0.235688
N      0.732636     1.808228    17.336753    -0.249828
O      1.617096     5.936981    15.479244    -0.532773
O      3.025958     4.053949    12.842109    -0.632326
O     -0.310385     4.831715    13.096951    -0.604485
O      2.610481     3.964541    15.898316    -0.623525
O      3.286873     0.722589    15.443378    -0.574601
O     -0.379928     3.291639    14.744924    -0.551868
O      3.494092     7.270572    13.089400    -0.539528
O      1.935918     2.146789    12.913843    -0.519477
O      4.751460     6.241903    14.609009    -0.600334
O      4.717848     1.819824    14.110652    -0.575048
O      2.400569     3.070302     3.397883    -0.532773
O      0.991707     4.953334     6.035018    -0.632326
O      4.328050     4.175568     5.780176    -0.604486
O      1.407184     5.042742     2.978811    -0.623525
O      0.730792     8.284694     3.433749    -0.574601
O      4.397593     5.715644     4.132203    -0.551868
O      0.523573     1.736711     5.787727    -0.539528
O      2.081747     6.860494     5.963284    -0.519477
O     -0.733795     2.765380     4.268118    -0.600334
O     -0.700183     7.187459     4.766475    -0.575048

The following XYZ coordinates are in angstroms. Other properties are in atomic units.
The sperically averaged electron density of each atom fit to a function of the form exp(a - br)
eigen_1, eigen_2 and eigen_3 are the three eigenvalues of traceless quadrupole moment tensor
  atom number  atomic symbol              X              Y              Z     net charge C6 coefficient C8 coefficient C10 coefficient fluctuating dipole atomic polarizability isotropic forcefield polarizability              a              b squared Pearson coefficient          <r^3>          <r^4>         wp_QDO          m_QDO          q_QDO       dipole_x       dipole_y       dipole_z         dipole            Qxy            Qxz            Qyz     Q(x^2-y^2)  Q(3z^2 - R^2)        eigen_1        eigen_2        eigen_3 static polarizability      alpha(xx)      alpha(xy)      alpha(xz)      alpha(yy)      alpha(yz)      alpha(zz) atomic spin moment
            1             Cd       4.603442       4.016828      14.696598       0.938828     171.363250 0.39916461E+04  0.14929099E+06                                23.645286                           19.747076       0.736221       1.941036                    0.998873      78.473381     212.049763       0.447033       0.366340      -1.202357      -0.089498       0.021570      -0.031335       0.097247      -0.008823       0.022295       0.020952      -0.181059       0.297015      -0.142724       0.035538       0.107186             28.405963      38.150229      -0.799644      -3.619861      30.184676       1.348918      16.882983           0.017292
            2             Cd       1.648601       5.979820      13.178500       0.912696     176.135323 0.42628052E+04  0.16142384E+06                                24.952012                           21.270936       0.890610       1.990345                    0.997145      78.260239     210.015422       0.406373       0.398024      -1.182423       0.038327      -0.060421       0.060623       0.093781       0.071555      -0.009753       0.015320       0.075628      -0.168368      -0.072725      -0.036270       0.108994             29.943725      26.888604      -0.214098      -0.360830      30.111660       2.203302      32.830913           0.000822
            3             Cd       1.461177       2.015410      15.139267       0.926691     177.769198 0.41705338E+04  0.15709012E+06                                25.122451                           21.066147       0.871018       1.988525                    0.997114      77.795160     208.307213       0.407511       0.399034      -1.181508       0.054059       0.072263      -0.045133       0.100902      -0.076484       0.038021       0.000498       0.041665      -0.127281      -0.076832      -0.029791       0.106624             30.482603      28.128183      -0.211456      -4.802325      30.928604       1.542059      32.391022           0.000851
            4             Cd      -0.585777       4.990455       4.180529       0.938829     171.362894 0.39916362E+04  0.14929052E+06                                23.645251                           19.747049       0.736223       1.941037                    0.998873      78.473315     212.049488       0.447034       0.366340      -1.202357       0.089497      -0.021570       0.031333       0.097246      -0.008823       0.022296       0.020952      -0.181057       0.297019      -0.142724       0.035537       0.107187             28.405918      38.150150      -0.799641      -3.619850      30.184646       1.348915      16.882958           0.017301
            5             Cd       2.369064       3.027463       5.698627       0.912696     176.135301 0.42628041E+04  0.16142379E+06                                24.952012                           21.270935       0.890610       1.990345                    0.997145      78.260242     210.015438       0.406373       0.398024      -1.182423      -0.038327       0.060421      -0.060623       0.093781       0.071555      -0.009753       0.015319       0.075628      -0.168368      -0.072725      -0.036270       0.108995             29.943728      26.888603      -0.214102      -0.360831      30.111674       2.203307      32.830907           0.000823
            6             Cd       2.556488       6.991873       3.737860       0.926691     177.769208 0.41705337E+04  0.15709011E+06                                25.122456                           21.066149       0.871018       1.988525                    0.997114      77.795174     208.307272       0.407511       0.399034      -1.181507      -0.054059      -0.072263       0.045133       0.100902      -0.076484       0.038021       0.000498       0.041666      -0.127280      -0.076833      -0.029791       0.106624             30.482611      28.128187      -0.211457      -4.802331      30.928613       1.542059      32.391033           0.000852
            7              H       3.252195       4.097881      18.371220       0.124797       1.360598 0.11033151E+02  0.11695236E+03                                 2.020104                            1.942662      -1.135029       2.342758                    0.996729       3.613285      10.386777       0.450475       1.282703      -0.711102       0.031529      -0.020267      -0.011510       0.039209      -0.015697       0.001631      -0.005777       0.010190       0.004397      -0.017971       0.000752       0.017219              2.025460       2.291913      -0.378411      -0.288268       1.800067       0.158719       1.984399           0.000579
            8              H       4.929365       6.065985       1.793327       0.098069       1.244361 0.91226942E+01  0.92634098E+02                                 1.915396                            1.766941      -1.083721       2.353559                    0.997049       3.710349      10.595904       0.470009       1.283371      -0.707772       0.030788      -0.025399       0.029567       0.049671      -0.017397       0.000487      -0.002035       0.012403      -0.013302      -0.016413      -0.004372       0.020784              2.006173       1.824249      -0.245078       0.514575       1.679337      -0.398561       2.514935           0.000102
            9              H      -2.644916       2.155301      14.675079       0.119047       1.246917 0.94206681E+01  0.95967200E+02                                 1.882466                            1.770890      -1.231032       2.290557                    0.995833       3.621047      10.195456       0.481651       1.248339      -0.716134       0.018323      -0.030304       0.014494       0.038264      -0.001117      -0.001697      -0.015348      -0.007696      -0.029108      -0.018606       0.001212       0.017394              1.928494       2.031512      -0.425993       0.195568       2.205110      -0.248436       1.548860           0.000425
           10              H      -2.703413       5.764414      12.896853       0.122658       1.290047 0.98190802E+01  0.10040216E+03                                 1.887886                            1.780717      -1.141879       2.336856                    0.996621       3.494176       9.646520       0.494633       1.211018      -0.726367       0.018348       0.027828      -0.021303       0.039558      -0.000221      -0.000836      -0.017047      -0.010460      -0.016485      -0.017134      -0.002441       0.019574              1.924980       2.009196       0.389261      -0.217993       2.124487      -0.329027       1.641256           0.000027
           11              H       6.301242       0.300163      12.998790       0.121394       1.263210 0.94825876E+01  0.95965079E+02                                 1.846171                            1.737214      -1.112053       2.346903                    0.997027       3.466435       9.470650       0.507117       1.193469      -0.730198       0.010110       0.033575      -0.018919       0.039842       0.003096      -0.013815      -0.009728      -0.006901      -0.001855      -0.016791      -0.001392       0.018183              1.889087       1.641812       0.204202      -0.141252       2.464395      -0.242677       1.561056           0.000375
           12              H      -1.991084       9.147854      15.373532       0.116357       1.210862 0.90383312E+01  0.90464240E+02                                 1.790719                            1.691586      -1.161908       2.318587                    0.996555       3.511535       9.570632       0.515450       1.187220      -0.730464      -0.029169      -0.000275       0.022505       0.036843       0.005210      -0.014644      -0.008603      -0.002371      -0.003733      -0.015984      -0.003257       0.019241              1.821035       2.154628      -0.103503      -0.460351       1.624899       0.012418       1.683577           0.000065
           13              H      -0.890921       7.162869      14.841197       0.095299       1.323345 0.96983855E+01  0.99594806E+02                                 1.970194                            1.803246      -1.142851       2.331702                    0.995285       3.682008      10.435696       0.474381       1.257308      -0.714291      -0.015509      -0.040242       0.022329       0.048565       0.002472      -0.017885      -0.008396      -0.011576      -0.017948      -0.023022       0.003810       0.019212              2.068139       1.675736       0.208769      -0.078990       2.814219      -0.409123       1.714463           0.000164
           14              H       1.586875       9.190385      12.464567       0.089573       1.387352 0.10304333E+02  0.10677027E+03                                 1.986214                            1.823889      -1.120680       2.334691                    0.995575       3.664718      10.224621       0.488278       1.210621      -0.725556       0.035464       0.005647      -0.029739       0.046626       0.004090      -0.018048      -0.007989      -0.011360      -0.013333      -0.022298       0.002180       0.020118              2.060281       2.446668      -0.159775      -0.616474       1.722294       0.128863       2.011881           0.000049
           15              H       7.088771       2.195153      14.733598       0.086465       1.503430 0.11126183E+02  0.11786071E+03                                 2.118336                            1.911147      -1.197243       2.292395                    0.995152       3.807132      10.842242       0.469689       1.231043      -0.720433      -0.017880      -0.042680       0.017512       0.049477      -0.001250      -0.001152      -0.019116      -0.012198      -0.023676      -0.020189      -0.002011       0.022200              2.231915       2.431012       0.733907      -0.218878       2.604742      -0.316866       1.659992           0.000544
           16              H      -4.988031       5.795589      13.066747       0.094202       1.388449 0.10162901E+02  0.10468832E+03                                 1.976412                            1.804140      -0.990207       2.397078                    0.997372       3.562132       9.831364       0.495075       1.201031      -0.728759      -0.021378       0.041382      -0.017395       0.049720       0.000561       0.001623      -0.017534      -0.003195      -0.045998      -0.024546       0.006158       0.018388              2.066201       2.233859      -0.646468       0.211613       2.372233      -0.271348       1.592510           0.000668
           17              H      10.096019      -1.185332      12.660889       0.124163       1.204158 0.88877937E+01  0.88271579E+02                                 1.768580                            1.667343      -1.074796       2.366905                    0.997639       3.370016       9.044202       0.525765       1.172971      -0.735272      -0.025648       0.001176      -0.029063       0.038780      -0.001404       0.015304      -0.008602      -0.004959       0.015796      -0.017076      -0.002344       0.019420              1.799969       1.981336       0.143544       0.484039       1.583131       0.057582       1.835439           0.000049
           18              H      -5.647355       7.794083      15.620823       0.127866       1.284032 0.97972373E+01  0.99828780E+02                                 1.865468                            1.767911      -1.115269       2.351647                    0.997289       3.407717       9.301516       0.502465       1.196323      -0.730735       0.009133      -0.031563       0.022514       0.039831      -0.003604       0.014472      -0.009915      -0.002732       0.006121      -0.015879      -0.003748       0.019627              1.889829       1.617981      -0.085003       0.150703       2.346150      -0.339128       1.705355           0.000104
           19              H      -0.746538       0.701620      13.119603       0.085114       1.371796 0.10092423E+02  0.10407696E+03                                 1.981818                            1.812963      -0.961041       2.410820                    0.997243       3.612907      10.070048       0.486333       1.221275      -0.723660      -0.008252       0.037206      -0.026631       0.046493       0.002470       0.015677      -0.009905      -0.014259       0.001868      -0.021927       0.004601       0.017326              2.071817       1.637505      -0.048119       0.053453       2.720255      -0.548628       1.857690           0.000030
           20              H       1.183548      -1.040291      16.049333       0.091353       1.375821 0.10185492E+02  0.10530375E+03                                 1.978771                            1.816076      -1.179433       2.310317                    0.994696       3.665404      10.237508       0.487896       1.214276      -0.724524       0.031211      -0.002581       0.036076       0.047773      -0.000220       0.018437      -0.010237      -0.013164       0.005028      -0.023243       0.002401       0.020842              2.056970       2.227363       0.181990       0.605506       1.731031       0.207872       2.212516           0.000032
           21              H       1.006210       1.600225      10.552314       0.125460       1.120344 0.82404559E+01  0.80400190E+02                                 1.692407                            1.610774      -1.043364       2.385588                    0.997889       3.307287       8.829759       0.531681       1.180726      -0.733235      -0.023742      -0.023492       0.017993       0.037938       0.014676      -0.001424       0.000222       0.005252      -0.005097      -0.014155      -0.001656       0.015811              1.721009       1.680105       0.343419      -0.313875       1.647908      -0.277544       1.835015          -0.000014
           22              H       4.219728       4.121180      10.525886       0.134774       1.108476 0.83649266E+01  0.82467871E+02                                 1.733864                            1.667832      -0.950665       2.439205                    0.998517       3.309026       9.075544       0.498207       1.247022      -0.718493       0.029294       0.020628       0.020263       0.041162       0.015309       0.003518       0.000169       0.011024       0.000991      -0.016649      -0.000003       0.016652              1.751045       1.845839       0.286679       0.311369       1.599878       0.214692       1.807417           0.000007
           23              H       4.128402       4.005706       8.181347       0.094132       1.297472 0.95907732E+01  0.97954457E+02                                 1.921336                            1.775095      -1.161114       2.314531                    0.996312       3.657663      10.249049       0.486760       1.232029      -0.719840       0.033617       0.026326      -0.022110       0.048084       0.016945       0.003387       0.001867       0.008702      -0.011187      -0.015661      -0.004314       0.019975              2.004804       2.017652       0.357621      -0.557848       1.735549      -0.365398       2.261211           0.000019
           24              H       0.960717       1.676647       8.253080       0.094425       1.283015 0.91585135E+01  0.91875429E+02                                 1.862864                            1.701489      -1.032045       2.374307                    0.997716       3.510306       9.545891       0.515071       1.185399      -0.731499      -0.037883      -0.021127      -0.018787       0.047270       0.016392      -0.004006      -0.002074       0.014131      -0.007011      -0.016697      -0.003226       0.019923              1.951696       1.960292       0.406980       0.499786       1.755280       0.402925       2.139517          -0.000014
           25              H       0.108887       6.484082      17.512311       0.123550       1.117131 0.81277629E+01  0.79382140E+02                                 1.715347                            1.618687      -1.070427       2.371863                    0.997459       3.384642       9.173876       0.518762       1.208888      -0.725676      -0.017683       0.021880      -0.025898       0.038238      -0.014499       0.003632      -0.001977       0.006350       0.001702      -0.015162      -0.000495       0.015657              1.757716       1.577950      -0.301363       0.296181       1.669661      -0.378905       2.025537           0.000140
           26              H       1.825525       8.355549       0.891000       0.094035       1.347025 0.98689049E+01  0.10070360E+03                                 1.919807                            1.765287      -1.035920       2.377740                    0.997067       3.509530       9.574239       0.506917       1.184112      -0.732894      -0.040044       0.025595       0.011600       0.048920      -0.018266       0.003040      -0.004938       0.007655       0.007164      -0.020027       0.000772       0.019255              1.993114       2.173306      -0.521694      -0.394960       1.871095       0.300722       1.934942           0.000130
           27              H       0.765470       4.909402       0.505907       0.124797       1.360594 0.11033109E+02  0.11695180E+03                                 2.020100                            1.942657      -1.135027       2.342759                    0.996729       3.613279      10.386750       0.450476       1.282702      -0.711103      -0.031530       0.020267       0.011510       0.039209      -0.015697       0.001631      -0.005777       0.010190       0.004397      -0.017971       0.000752       0.017219              2.025455       2.291908      -0.378410      -0.288267       1.800063       0.158718       1.984394           0.000579
           28              H      -0.911700       2.941298      17.083800       0.098069       1.244360 0.91226911E+01  0.92634059E+02                                 1.915396                            1.766941      -1.083720       2.353559                    0.997049       3.710348      10.595901       0.470009       1.283372      -0.707772      -0.030788       0.025399      -0.029567       0.049671      -0.017397       0.000487      -0.002035       0.012403      -0.013302      -0.016413      -0.004372       0.020784              2.006173       1.824249      -0.245079       0.514575       1.679337      -0.398561       2.514935           0.000101
           29              H       6.662581       6.851982       4.202048       0.119047       1.246917 0.94206669E+01  0.95967182E+02                                 1.882465                            1.770889      -1.231029       2.290558                    0.995833       3.621047      10.195455       0.481651       1.248339      -0.716134      -0.018323       0.030304      -0.014494       0.038264      -0.001117      -0.001697      -0.015348      -0.007696      -0.029108      -0.018606       0.001212       0.017394              1.928494       2.031511      -0.425993       0.195568       2.205110      -0.248436       1.548859           0.000426
           30              H       6.721078       3.242869       5.980274       0.122658       1.290047 0.98190785E+01  0.10040213E+03                                 1.887885                            1.780716      -1.141877       2.336857                    0.996621       3.494176       9.646515       0.494634       1.211016      -0.726367      -0.018347      -0.027828       0.021303       0.039558      -0.000221      -0.000836      -0.017047      -0.010459      -0.016485      -0.017134      -0.002440       0.019574              1.924979       2.009195       0.389261      -0.217993       2.124485      -0.329027       1.641255           0.000028
           31              H      -2.283577       8.707120       5.878337       0.121395       1.263210 0.94825891E+01  0.95965111E+02                                 1.846171                            1.737215      -1.112054       2.346903                    0.997027       3.466435       9.470655       0.507117       1.193470      -0.730198      -0.010110      -0.033575       0.018919       0.039843       0.003096      -0.013815      -0.009728      -0.006901      -0.001855      -0.016791      -0.001392       0.018183              1.889088       1.641812       0.204202      -0.141252       2.464396      -0.242677       1.561057           0.000376
           32              H       6.008749      -0.140571       3.503595       0.116357       1.210864 0.90383499E+01  0.90464481E+02                                 1.790721                            1.691588      -1.161911       2.318586                    0.996555       3.511539       9.570648       0.515449       1.187220      -0.730464       0.029169       0.000275      -0.022505       0.036843       0.005210      -0.014644      -0.008603      -0.002371      -0.003733      -0.015984      -0.003257       0.019241              1.821037       2.154631      -0.103503      -0.460352       1.624901       0.012418       1.683579           0.000066
           33              H       4.908586       1.844414       4.035930       0.095299       1.323346 0.96984011E+01  0.99595011E+02                                 1.970196                            1.803248      -1.142854       2.331700                    0.995285       3.682011      10.435708       0.474380       1.257308      -0.714291       0.015509       0.040242      -0.022329       0.048565       0.002472      -0.017885      -0.008396      -0.011576      -0.017949      -0.023023       0.003810       0.019212              2.068141       1.675738       0.208769      -0.078990       2.814222      -0.409124       1.714464           0.000165
           34              H       2.430790      -0.183102       6.412560       0.089573       1.387354 0.10304348E+02  0.10677047E+03                                 1.986216                            1.823891      -1.120683       2.334690                    0.995575       3.664721      10.224634       0.488278       1.210621      -0.725556      -0.035464      -0.005647       0.029739       0.046626       0.004090      -0.018048      -0.007989      -0.011360      -0.013333      -0.022299       0.002180       0.020118              2.060283       2.446671      -0.159775      -0.616475       1.722295       0.128863       2.011883           0.000050
           35              H      -3.071106       6.812130       4.143529       0.086465       1.503429 0.11126169E+02  0.11786051E+03                                 2.118334                            1.911145      -1.197239       2.292397                    0.995152       3.807130      10.842230       0.469689       1.231042      -0.720433       0.017880       0.042680      -0.017512       0.049476      -0.001250      -0.001152      -0.019116      -0.012198      -0.023676      -0.020189      -0.002011       0.022200              2.231913       2.431008       0.733906      -0.218878       2.604739      -0.316866       1.659991           0.000545
           36              H       9.005696       3.211694       5.810380       0.094202       1.388447 0.10162884E+02  0.10468807E+03                                 1.976408                            1.804137      -0.990203       2.397080                    0.997372       3.562130       9.831349       0.495077       1.201029      -0.728759       0.021377      -0.041382       0.017395       0.049720       0.000561       0.001623      -0.017534      -0.003195      -0.045997      -0.024545       0.006158       0.018388              2.066197       2.233854      -0.646467       0.211612       2.372229      -0.271348       1.592507           0.000669
           37              H      -6.078354      10.192615       6.216238       0.124163       1.204159 0.88878047E+01  0.88271724E+02                                 1.768581                            1.667345      -1.074798       2.366904                    0.997639       3.370018       9.044212       0.525764       1.172972      -0.735272       0.025648      -0.001176       0.029063       0.038780      -0.001404       0.015304      -0.008602      -0.004960       0.015796      -0.017076      -0.002344       0.019420              1.799971       1.981338       0.143545       0.484040       1.583133       0.057583       1.835441           0.000050
           38              H       9.665020       1.213200       3.256304       0.127866       1.284031 0.97972335E+01  0.99828735E+02                                 1.865468                            1.767911      -1.115269       2.351646                    0.997289       3.407717       9.301517       0.502464       1.196323      -0.730735      -0.009133       0.031564      -0.022514       0.039831      -0.003604       0.014472      -0.009915      -0.002732       0.006121      -0.015879      -0.003748       0.019627              1.889829       1.617981      -0.085003       0.150703       2.346150      -0.339128       1.705355           0.000105
           39              H       4.764203       8.305663       5.757524       0.085114       1.371797 0.10092433E+02  0.10407710E+03                                 1.981820                            1.812964      -0.961043       2.410819                    0.997243       3.612909      10.070057       0.486332       1.221276      -0.723660       0.008252      -0.037206       0.026631       0.046493       0.002470       0.015677      -0.009905      -0.014258       0.001868      -0.021928       0.004601       0.017326              2.071818       1.637506      -0.048119       0.053453       2.720257      -0.548628       1.857691           0.000031
           40              H       2.834117      10.047574       2.827794       0.091353       1.375824 0.10185518E+02  0.10530411E+03                                 1.978774                            1.816079      -1.179436       2.310315                    0.994696       3.665409      10.237528       0.487895       1.214276      -0.724524      -0.031211       0.002581      -0.036076       0.047773      -0.000220       0.018437      -0.010237      -0.013165       0.005028      -0.023243       0.002401       0.020842              2.056973       2.227367       0.181991       0.605508       1.731034       0.207872       2.212520           0.000033
           41              H       3.011455       7.407058       8.324813       0.125461       1.120344 0.82404563E+01  0.80400200E+02                                 1.692407                            1.610774      -1.043364       2.385588                    0.997889       3.307287       8.829761       0.531681       1.180727      -0.733235       0.023742       0.023492      -0.017993       0.037938       0.014676      -0.001424       0.000222       0.005252      -0.005097      -0.014155      -0.001656       0.015810              1.721009       1.680105       0.343419      -0.313875       1.647908      -0.277544       1.835015          -0.000014
           42              H      -0.202063       4.886103       8.351241       0.134774       1.108476 0.83649264E+01  0.82467864E+02                                 1.733863                            1.667832      -0.950665       2.439205                    0.998517       3.309026       9.075542       0.498207       1.247021      -0.718493      -0.029294      -0.020628      -0.020263       0.041162       0.015309       0.003518       0.000169       0.011024       0.000991      -0.016649      -0.000003       0.016652              1.751044       1.845839       0.286678       0.311369       1.599877       0.214692       1.807417           0.000007
           43              H      -0.110737       5.001577      10.695780       0.094132       1.297471 0.95907673E+01  0.97954383E+02                                 1.921335                            1.775095      -1.161114       2.314532                    0.996312       3.657662      10.249046       0.486760       1.232030      -0.719840      -0.033617      -0.026326       0.022110       0.048084       0.016945       0.003387       0.001867       0.008702      -0.011187      -0.015661      -0.004314       0.019975              2.004804       2.017651       0.357621      -0.557848       1.735549      -0.365397       2.261211           0.000018
           44              H       3.056948       7.330636      10.624047       0.094425       1.283014 0.91585091E+01  0.91875371E+02                                 1.862864                            1.701488      -1.032044       2.374307                    0.997716       3.510305       9.545887       0.515071       1.185399      -0.731499       0.037883       0.021127       0.018787       0.047270       0.016392      -0.004006      -0.002074       0.014131      -0.007011      -0.016697      -0.003226       0.019923              1.951696       1.960291       0.406979       0.499786       1.755280       0.402924       2.139516          -0.000015
           45              H       3.908778       2.523201       1.364816       0.123550       1.117131 0.81277654E+01  0.79382168E+02                                 1.715347                            1.618687      -1.070428       2.371863                    0.997459       3.384642       9.173875       0.518762       1.208888      -0.725676       0.017683      -0.021880       0.025898       0.038238      -0.014499       0.003632      -0.001977       0.006350       0.001702      -0.015162      -0.000495       0.015657              1.757716       1.577950      -0.301363       0.296181       1.669661      -0.378905       2.025537           0.000141
           46              H       2.192140       0.651734      17.986127       0.094035       1.347025 0.98688975E+01  0.10070351E+03                                 1.919807                            1.765286      -1.035918       2.377741                    0.997067       3.509528       9.574232       0.506917       1.184112      -0.732894       0.040044      -0.025595      -0.011600       0.048920      -0.018266       0.003040      -0.004937       0.007655       0.007163      -0.020027       0.000772       0.019255              1.993114       2.173305      -0.521693      -0.394960       1.871094       0.300722       1.934941           0.000130
           47              C      -2.384994       4.011971      13.863362       0.002558      38.377105 0.43137821E+03  0.10054127E+05                                 9.878817                            6.902480      -0.050634       1.987435                    0.999313      27.077465      75.822884       0.634507       0.414174      -1.072830      -0.051571       0.003826      -0.002523       0.051775      -0.000360      -0.002755      -0.004737      -0.023505       0.080683      -0.025361      -0.002432       0.027793             12.448072      21.476600       0.072202       0.758448       9.861753      -2.325166       6.005862           0.040981
           48              C      -0.903672       4.017118      13.921881       0.583495      24.883251 0.24837402E+03  0.51367913E+04                                 7.815754                            5.562711       0.057222       2.070634                    0.999320      22.517220      63.097400       0.633902       0.467195      -1.021914       0.071535       0.002235       0.002633       0.071619      -0.000333      -0.008919       0.067271      -0.097706       0.051401      -0.059804      -0.037399       0.097203              9.575621      13.599552       0.268302       0.258618       7.622801      -3.151649       7.504511           0.011848
           49              C       2.472346       4.569411      18.641163      -0.166763      33.867202 0.48421077E+03  0.11738017E+05                                 9.200596                            7.396428      -0.037529       1.949009                    0.999286      30.864578      91.198355       0.596355       0.423683      -1.055690      -0.020380       0.002700      -0.015570       0.025789      -0.015225      -0.007832      -0.000747      -0.006727      -0.072715      -0.026463      -0.001616       0.028078             10.591499       7.929311      -1.747738      -0.875295       6.268345      -0.446704      17.576842           0.003247
           50              C       1.638683       5.199117      17.687868       0.011025      35.749810 0.43904042E+03  0.10318733E+05                                 9.594573                            7.059574      -0.117394       1.972557                    0.999119      27.299560      77.767417       0.612210       0.425680      -1.061284      -0.013692       0.008473       0.050022       0.052550       0.012336       0.007864      -0.015948      -0.036019      -0.079070      -0.034532      -0.003212       0.037744             12.034235       8.074635      -2.438770      -2.427894       7.154041       0.782452      20.874031           0.007340
           51              C       1.990566       5.018192      16.238105       0.583989      24.292808 0.25794753E+03  0.54159599E+04                                 7.888988                            5.778678      -0.183325       1.993619                    0.999150      23.078257      66.372515       0.600904       0.485464      -1.006463       0.025744      -0.019149      -0.062845       0.070562       0.052837       0.027718       0.010484       0.088236      -0.179462      -0.065334      -0.038739       0.104073              9.731737       5.774694      -1.935699      -1.626668       8.581996      -0.258316      14.838520           0.006934
           52              C       4.408397       7.218486      13.880351       0.604636      23.800909 0.23910677E+03  0.49005562E+04                                 7.645684                            5.488503       0.072339       2.086392                    0.999567      22.097995      61.734041       0.632565       0.472441      -1.018605      -0.040538      -0.059474       0.004306       0.072104      -0.035283      -0.068211       0.031697       0.039653       0.121291      -0.062144      -0.043928       0.106072              9.398315       9.796229       2.927218       3.054452      12.018122      -0.084249       6.380595           0.000506
           53              C       2.501767       3.015760      12.332427       0.615543      22.212893 0.23681385E+03  0.48784746E+04                                 7.475628                            5.570277      -0.254613       1.979155                    0.999059      22.609104      64.900352       0.605134       0.491335      -1.001103       0.010297       0.009945       0.065995       0.067530      -0.059085       0.016398      -0.003667       0.097162      -0.192282      -0.066255      -0.043828       0.110083              9.092138       5.450079       1.854060      -0.773166       8.139259      -0.356857      13.687075           0.000253
           54              C       4.390620       6.498167       1.142066       0.059817      28.618348 0.38249730E+03  0.87484636E+04                                 8.294179                            6.621440       0.060955       2.017900                    0.999508      27.505937      79.149914       0.623010       0.429841      -1.051054      -0.053708       0.025667       0.003319       0.059618      -0.006567       0.024198      -0.009879      -0.008776      -0.066599      -0.036503       0.007492       0.029011              9.521818       7.450974      -1.901021      -0.470490       6.065291      -0.413869      15.049190           0.001888
           55              C      -3.107751       2.920811      14.354167      -0.176565      36.849157 0.46754861E+03  0.11202094E+05                                 9.617102                            7.203423       0.088982       1.985723                    0.999711      30.459104      88.613408       0.614259       0.416181      -1.063560      -0.001129       0.023664      -0.008698       0.025238      -0.018044       0.014208      -0.017771      -0.031150       0.006089      -0.026487      -0.010480       0.036967             11.354024      18.528844       1.030898      -0.101406       9.948676      -1.943662       5.584552           0.011209
           56              C      -6.849683       8.502233      14.118203       0.007608      38.268864 0.44143674E+03  0.10327258E+05                                 9.871591                            6.974467       0.015232       2.008784                    0.999371      27.032119      75.342251       0.633585       0.413223      -1.075605       0.017576       0.045021       0.019444       0.052095      -0.013291      -0.011571      -0.005677       0.027319       0.027377      -0.026365       0.004789       0.021576             12.589245      11.536047       6.297565       3.387908      18.546587       0.587800       7.685099           0.001181
           57              C       4.237646       0.777046      14.639212       0.580157      25.280372 0.25009243E+03  0.51862973E+04                                 7.953268                            5.603619      -0.015892       2.045955                    0.999460      22.611436      63.648842       0.627309       0.470834      -1.018942      -0.033441       0.054371       0.005500       0.064068       0.018423       0.067368      -0.000789       0.061451       0.152149      -0.066736      -0.033050       0.099786              9.930097       9.919562      -2.614976      -3.093325      13.704065       0.366670       6.166665           0.006379
           58              C      -3.145131       5.040484      13.325364      -0.154885      35.235344 0.43913886E+03  0.10369896E+05                                 9.335681                            6.996483       0.021445       1.970628                    0.999690      29.978064      86.914017       0.620504       0.418012      -1.061155       0.008116      -0.028394       0.004893       0.029934       0.020144      -0.013383      -0.012384      -0.046149       0.026824      -0.036717       0.000481       0.036235             10.937300      17.747829      -1.025864       0.282785       9.277289      -2.187140       5.786783           0.001588
           59              C       4.920111      -0.482490      14.297536       0.014233      37.148469 0.40665593E+03  0.93416418E+04                                 9.690538                            6.704651       0.003930       2.014063                    0.999363      26.521694      73.796033       0.643211       0.414531      -1.072309       0.023296      -0.038890      -0.020349       0.049692       0.011644       0.011292      -0.005117       0.032159       0.045109      -0.029029       0.005274       0.023755             12.419056      10.939816      -4.915528      -3.430835      19.369773       1.106967       6.947580           0.008294
           60              C       5.997158      -0.510293      13.391434      -0.156594      34.806859 0.43674639E+03  0.10282414E+05                                 9.242150                            6.960808       0.086027       1.993102                    0.999733      29.697346      85.510488       0.625344       0.416027      -1.064166      -0.030351      -0.004920       0.013874       0.033733       0.016380       0.004609      -0.025720      -0.010294       0.010985      -0.031629       0.000410       0.031219             10.795545      10.322675      -3.644110      -3.399308      15.153296       1.252183       6.910664           0.003206
           61              C      -1.243174       9.175747      14.786454      -0.162944      35.486186 0.43939334E+03  0.10362691E+05                                 9.368195                            6.984541       0.067394       1.984055                    0.999691      29.888457      86.198491       0.623783       0.416345      -1.063725       0.012230       0.010349      -0.014534       0.021631       0.001211      -0.009593      -0.001326       0.051148       0.053780      -0.034590       0.007653       0.026937             11.126867       9.397628      -3.328843      -2.395453      17.644513      -0.062607       6.338460           0.002119
           62              C      -0.591831       7.975311      14.450441       0.068881      29.827837 0.36675787E+03  0.82739842E+04                                 8.410986                            6.410121       0.148337       2.048212                    0.999747      26.896061      76.056476       0.646229       0.420131      -1.060503       0.045832       0.018442      -0.029854       0.057723       0.022790       0.010062      -0.019632       0.004958       0.013450      -0.036439       0.012614       0.023825              9.820338       8.504191      -2.531578      -2.350085      14.645276      -0.229174       6.311549           0.003918
           63              C       0.853892       9.165176      13.068635       0.052655      29.617075 0.35594296E+03  0.79801760E+04                                 8.348859                            6.308050       0.157668       2.046158                    0.999818      27.100893      76.712278       0.651678       0.419219      -1.059744      -0.024718      -0.045865       0.030694       0.060471       0.016624      -0.004630      -0.014881       0.053833       0.062942      -0.044761       0.013944       0.030817              9.679957       8.922052      -2.654078      -2.846878      13.668274       0.571252       6.449544           0.001320
           64              C       7.545995       2.947704      14.378708       0.058966      30.385975 0.35629087E+03  0.80128454E+04                                 8.560771                            6.343679       0.031363       2.002988                    0.999730      27.428944      78.492583       0.643006       0.423554      -1.053999      -0.007519       0.041864      -0.036604       0.056116       0.028737       0.006773      -0.009395      -0.071581       0.069972      -0.058670       0.021133       0.037537             10.083765      15.768054       0.628348      -0.030681       9.533630      -1.812698       4.949611           0.012848
           65              C      -4.511952       5.041273      13.395209       0.048608      30.278410 0.36293305E+03  0.81699970E+04                                 8.466218                            6.364960       0.135955       2.036019                    0.999757      27.227547      77.025414       0.650002       0.418597      -1.060988      -0.021514      -0.056801       0.030407       0.067925      -0.014965       0.011257      -0.016294      -0.063600      -0.002564      -0.036501      -0.006823       0.043324              9.850783      15.154308      -0.561034      -0.147589       9.316333      -1.889514       5.081707           0.020132
           66              C      -1.311914      -1.191902      13.363118      -0.172847      34.945283 0.44229900E+03  0.10434476E+05                                 9.225748                            6.986542       0.084397       1.988091                    0.999706      29.904857      85.883760       0.627352       0.413847      -1.066750       0.004388      -0.011407       0.016247       0.020331      -0.006334       0.014284      -0.002658       0.032508       0.057500      -0.027028      -0.002076       0.029104             10.804740       9.382617       4.349269       2.489067      15.853774      -0.283662       7.177828           0.000354
           67              C      -5.862982       8.566048      15.111140      -0.156525      34.071795 0.43951474E+03  0.10360242E+05                                 9.101766                            6.970783       0.081929       1.991071                    0.999684      29.752812      85.622458       0.626742       0.414592      -1.065467      -0.017465       0.002930      -0.014138       0.022661      -0.015225      -0.005046      -0.024045       0.000826       0.017608      -0.031184       0.004099       0.027085             10.551712       9.894802       4.139536       3.298607      14.361631       0.895000       7.398703           0.000298
           68              C      -0.582137      -0.069113      13.650051       0.086797      27.405940 0.32287122E+03  0.70676349E+04                                 7.925401                            6.002721       0.209094       2.078107                    0.999812      26.078074      73.049623       0.668595       0.418503      -1.059708       0.034137      -0.021429       0.038155       0.055501      -0.029957      -0.024743      -0.020828       0.008522       0.026208      -0.051628       0.021363       0.030264              9.197496       8.103891       3.177819       2.419878      12.718127      -0.321946       6.770472           0.000351
           69              C       0.550828      -1.083244      15.343329       0.060140      29.102023 0.35929176E+03  0.80720057E+04                                 8.279516                            6.354138       0.132521       2.041725                    0.999704      26.956112      76.315959       0.646956       0.421403      -1.058648      -0.021114       0.033686      -0.040470       0.056731      -0.022221       0.004074      -0.008603       0.054728       0.065325      -0.046807       0.016650       0.030157              9.525155       8.424549       3.122450       2.785782      12.816778       0.240394       7.334138           0.000470
           70              C       2.575150       2.910498      10.818481       0.011406      36.279029 0.45894494E+03  0.10875499E+05                                 9.658306                            7.195538      -0.069307       1.986219                    0.999096      27.326446      77.434459       0.610971       0.423055      -1.065984      -0.000882      -0.007051      -0.050326       0.050826      -0.010275       0.006921      -0.007962      -0.026383      -0.096134      -0.033949      -0.000247       0.034197             12.069015       7.506351       2.000257      -0.705223       7.016435       0.471352      21.684258           0.000301
           71              C       1.641369       2.132425      10.087937      -0.159890      33.228110 0.44621858E+03  0.10552846E+05                                 8.958361                            7.044476       0.109280       2.000459                    0.999713      29.745749      85.602239       0.621017       0.417043      -1.064432       0.021994       0.011332       0.008731       0.026237       0.006220      -0.012688      -0.010367       0.018177      -0.074546      -0.030331       0.002402       0.027928             10.326288       6.963380       2.182830       0.367003       6.924466       0.577979      17.091019           0.000084
           72              C       3.548752       3.608346      10.089824      -0.157367      32.550645 0.46124791E+03  0.11013872E+05                                 8.906303                            7.201406       0.010375       1.972175                    0.999431      29.960755      87.020608       0.608372       0.421630      -1.060092      -0.007108      -0.003740       0.006172       0.010129       0.001826       0.014447       0.003944       0.002669      -0.058087      -0.025401       0.007540       0.017861             10.212220       7.615730       1.787461      -0.654302       6.291497      -0.153383      16.729432           0.000128
           73              C       3.491204       3.516099       8.687254       0.079970      27.202575 0.35033473E+03  0.78427457E+04                                 8.000003                            6.333056       0.005848       2.008875                    0.999488      26.795600      76.408165       0.637304       0.429314      -1.050849      -0.038870      -0.032497      -0.003114       0.050761      -0.007672      -0.019954      -0.007530      -0.003358      -0.110658      -0.044907       0.017503       0.027404              9.200689       7.074750       1.969848      -0.605306       6.050941       0.089581      14.476377           0.000143
           74              C       1.645905       2.138634       8.721233       0.064368      27.872731 0.34449708E+03  0.76624130E+04                                 8.042412                            6.230955       0.153942       2.054336                    0.999735      26.644801      75.176739       0.651585       0.422625      -1.057367       0.037410       0.031909      -0.017353       0.052142      -0.000374       0.010034       0.005393       0.012330      -0.109368      -0.038640       0.012617       0.026022              9.287149       7.097306       2.188239       0.306257       6.209558       0.591528      14.554583           0.000032
           75              C       0.614043       5.969528      18.129593      -0.154387      33.334607 0.43848649E+03  0.10343533E+05                                 9.015729                            7.007704       0.061386       1.987556                    0.999713      29.723319      85.936735       0.618254       0.419978      -1.060640       0.019056      -0.008358      -0.000987       0.020832       0.001703       0.022499      -0.015473       0.009698      -0.019926      -0.029690       0.002843       0.026846             10.423955       7.669580      -2.565536      -2.112477       7.165787       0.231708      16.436498           0.002144
           76              C       2.577594       7.845710       0.613507       0.062619      28.340034 0.35022544E+03  0.78247977E+04                                 8.133760                            6.281918       0.193127       2.064112                    0.999708      26.846775      76.004926       0.648803       0.422540      -1.057043       0.035672      -0.039407       0.019448       0.056601      -0.007484      -0.006229       0.004942       0.015055      -0.118057      -0.040277       0.009155       0.031123              9.417979       7.234258      -2.313874      -1.411059       6.455820       0.124379      14.563860           0.002469
           77              C       6.402659       4.995312       5.013765       0.002558      38.377039 0.43137742E+03  0.10054105E+05                                 9.878812                            6.902478      -0.050637       1.987434                    0.999313      27.077431      75.822798       0.634507       0.414175      -1.072829       0.051570      -0.003826       0.002523       0.051774      -0.000360      -0.002755      -0.004736      -0.023505       0.080687      -0.025362      -0.002432       0.027794             12.448064      21.476581       0.072202       0.758447       9.861750      -2.325165       6.005859           0.040993
           78              C       4.921337       4.990165       4.955246       0.583495      24.883210 0.24837356E+03  0.51367798E+04                                 7.815750                            5.562709       0.057218       2.070634                    0.999320      22.517194      63.097333       0.633902       0.467195      -1.021914      -0.071535      -0.002235      -0.002633       0.071618      -0.000333      -0.008919       0.067271      -0.097706       0.051403      -0.059804      -0.037399       0.097204              9.575616      13.599541       0.268302       0.258618       7.622799      -3.151648       7.504508           0.011852
           79              C       1.545319       4.437872       0.235964      -0.166763      33.867183 0.48421050E+03  0.11738008E+05                                 9.200593                            7.396426      -0.037528       1.949010                    0.999286      30.864562      91.198283       0.596355       0.423683      -1.055690       0.020380      -0.002700       0.015570       0.025788      -0.015225      -0.007832      -0.000747      -0.006727      -0.072715      -0.026463      -0.001615       0.028078             10.591494       7.929306      -1.747736      -0.875292       6.268343      -0.446706      17.576834           0.003249
           80              C       2.378982       3.808166       1.189259       0.011025      35.749779 0.43904006E+03  0.10318723E+05                                 9.594568                            7.059572      -0.117395       1.972557                    0.999119      27.299545      77.767364       0.612210       0.425681      -1.061284       0.013692      -0.008473      -0.050022       0.052550       0.012336       0.007865      -0.015948      -0.036019      -0.079071      -0.034532      -0.003213       0.037745             12.034228       8.074630      -2.438768      -2.427892       7.154038       0.782450      20.874016           0.007346
           81              C       2.027099       3.989091       2.639022       0.583989      24.292793 0.25794734E+03  0.54159552E+04                                 7.888987                            5.778678      -0.183328       1.993618                    0.999150      23.078246      66.372487       0.600904       0.485464      -1.006463      -0.025744       0.019149       0.062845       0.070562       0.052837       0.027718       0.010484       0.088236      -0.179463      -0.065334      -0.038739       0.104074              9.731735       5.774694      -1.935699      -1.626667       8.581997      -0.258317      14.838515           0.006939
           82              C      -0.390732       1.788797       4.996776       0.604635      23.800943 0.23910714E+03  0.49005655E+04                                 7.645689                            5.488506       0.072342       2.086392                    0.999567      22.098016      61.734101       0.632565       0.472440      -1.018606       0.040539       0.059474      -0.004306       0.072105      -0.035283      -0.068210       0.031697       0.039653       0.121291      -0.062144      -0.043927       0.106071              9.398322       9.796236       2.927222       3.054454      12.018133      -0.084249       6.380598           0.000506
           83              C       1.515898       5.991523       6.544700       0.615543      22.212892 0.23681384E+03  0.48784744E+04                                 7.475629                            5.570277      -0.254614       1.979155                    0.999059      22.609105      64.900359       0.605134       0.491335      -1.001103      -0.010297      -0.009945      -0.065995       0.067530      -0.059085       0.016398      -0.003667       0.097162      -0.192282      -0.066255      -0.043828       0.110083              9.092138       5.450079       1.854060      -0.773166       8.139260      -0.356858      13.687075           0.000254
           84              C      -0.372955       2.509116      17.735061       0.059817      28.618336 0.38249716E+03  0.87484592E+04                                 8.294176                            6.621439       0.060955       2.017901                    0.999508      27.505930      79.149884       0.623010       0.429841      -1.051054       0.053707      -0.025667      -0.003319       0.059618      -0.006567       0.024198      -0.009879      -0.008776      -0.066600      -0.036503       0.007492       0.029011              9.521815       7.450972      -1.901020      -0.470488       6.065289      -0.413870      15.049183           0.001889
           85              C       7.125416       6.086472       4.522960      -0.176565      36.849112 0.46754799E+03  0.11202076E+05                                 9.617097                            7.203420       0.088983       1.985724                    0.999711      30.459076      88.613320       0.614259       0.416181      -1.063560       0.001130      -0.023664       0.008698       0.025237      -0.018044       0.014208      -0.017770      -0.031150       0.006092      -0.026487      -0.010479       0.036966             11.354017      18.528829       1.030897      -0.101406       9.948672      -1.943662       5.584549           0.011213
           86              C      10.867348       0.505050       4.758924       0.007608      38.268918 0.44143740E+03  0.10327277E+05                                 9.871596                            6.974469       0.015234       2.008784                    0.999371      27.032148      75.342330       0.633585       0.413223      -1.075605      -0.017576      -0.045022      -0.019444       0.052096      -0.013291      -0.011569      -0.005678       0.027318       0.027376      -0.026365       0.004790       0.021574             12.589252      11.536055       6.297572       3.387911      18.546598       0.587802       7.685103           0.001181
           87              C      -0.219981       8.230237       4.237915       0.580156      25.280417 0.25009291E+03  0.51863092E+04                                 7.953272                            5.603620      -0.015887       2.045956                    0.999460      22.611464      63.648912       0.627309       0.470833      -1.018943       0.033441      -0.054372      -0.005500       0.064069       0.018423       0.067367      -0.000789       0.061450       0.152148      -0.066736      -0.033049       0.099785              9.930104       9.919568      -2.614980      -3.093326      13.704075       0.366671       6.166668           0.006383
           88              C       7.162796       3.966799       5.551763      -0.154886      35.235310 0.43913841E+03  0.10369883E+05                                 9.335675                            6.996480       0.021446       1.970628                    0.999690      29.978044      86.913940       0.620504       0.418012      -1.061155      -0.008116       0.028394      -0.004893       0.029933       0.020144      -0.013383      -0.012384      -0.046149       0.026825      -0.036716       0.000481       0.036235             10.937292      17.747813      -1.025863       0.282785       9.277284      -2.187138       5.786780           0.001590
           89              C      -0.902446       9.489773       4.579591       0.014232      37.148547 0.40665685E+03  0.93416673E+04                                 9.690545                            6.704654       0.003933       2.014064                    0.999363      26.521735      73.796146       0.643212       0.414530      -1.072309      -0.023296       0.038892       0.020350       0.049693       0.011644       0.011291      -0.005117       0.032158       0.045107      -0.029029       0.005276       0.023753             12.419068      10.939826      -4.915536      -3.430838      19.369792       1.106969       6.947585           0.008299
           90              C      -1.979493       9.517576       5.485693      -0.156594      34.806913 0.43674713E+03  0.10282436E+05                                 9.242159                            6.960813       0.086025       1.993101                    0.999733      29.697377      85.510609       0.625344       0.416027      -1.064166       0.030352       0.004920      -0.013875       0.033733       0.016380       0.004609      -0.025720      -0.010295       0.010983      -0.031629       0.000410       0.031220             10.795558      10.322688      -3.644117      -3.399312      15.153314       1.252185       6.910671           0.003209
           91              C       5.260839      -0.168464       4.090673      -0.162944      35.486251 0.43939419E+03  0.10362717E+05                                 9.368206                            6.984548       0.067391       1.984054                    0.999691      29.888495      86.198643       0.623782       0.416345      -1.063724      -0.012230      -0.010349       0.014534       0.021632       0.001211      -0.009594      -0.001326       0.051148       0.053781      -0.034590       0.007653       0.026938             11.126883       9.397642      -3.328851      -2.395457      17.644539      -0.062606       6.338467           0.002121
           92              C       4.609496       1.031972       4.426686       0.068881      29.827880 0.36675843E+03  0.82740003E+04                                 8.410992                            6.410124       0.148337       2.048211                    0.999747      26.896091      76.056578       0.646229       0.420130      -1.060503      -0.045832      -0.018442       0.029855       0.057724       0.022790       0.010061      -0.019633       0.004957       0.013448      -0.036439       0.012613       0.023826              9.820347       8.504198      -2.531582      -2.350087      14.645289      -0.229174       6.311553           0.003921
           93              C       3.163773      -0.157893       5.808492       0.052655      29.617105 0.35594334E+03  0.79801870E+04                                 8.348864                            6.308053       0.157667       2.046157                    0.999818      27.100915      76.712362       0.651678       0.419219      -1.059744       0.024718       0.045866      -0.030694       0.060472       0.016623      -0.004630      -0.014881       0.053833       0.062942      -0.044761       0.013943       0.030818              9.679964       8.922060      -2.654081      -2.846881      13.668283       0.571253       6.449548           0.001322
           94              C      -3.528330       6.059579       4.498419       0.058966      30.385937 0.35629038E+03  0.80128316E+04                                 8.560766                            6.343676       0.031364       2.002989                    0.999730      27.428917      78.492491       0.643006       0.423554      -1.053999       0.007518      -0.041864       0.036604       0.056115       0.028737       0.006773      -0.009394      -0.071581       0.069974      -0.058671       0.021134       0.037536             10.083758      15.768041       0.628347      -0.030681       9.533624      -1.812697       4.949608           0.012853
           95              C       8.529617       3.966010       5.481918       0.048609      30.278376 0.36293259E+03  0.81699842E+04                                 8.466214                            6.364958       0.135956       2.036020                    0.999757      27.227522      77.025330       0.650002       0.418597      -1.060988       0.021514       0.056800      -0.030406       0.067924      -0.014965       0.011257      -0.016293      -0.063600      -0.002560      -0.036502      -0.006822       0.043324              9.850776      15.154297      -0.561032      -0.147590       9.316328      -1.889513       5.081705           0.020139
           96              C       5.329579      10.199185       5.514009      -0.172847      34.945337 0.44229978E+03  0.10434499E+05                                 9.225757                            6.986548       0.084394       1.988089                    0.999706      29.904890      85.883889       0.627352       0.413847      -1.066750      -0.004389       0.011408      -0.016247       0.020332      -0.006334       0.014284      -0.002658       0.032508       0.057500      -0.027028      -0.002077       0.029104             10.804752       9.382628       4.349276       2.489070      15.853792      -0.283662       7.177835           0.000355
           97              C       9.880647       0.441235       3.765987      -0.156525      34.071854 0.43951559E+03  0.10360267E+05                                 9.101779                            6.970792       0.081927       1.991070                    0.999684      29.752843      85.622594       0.626741       0.414592      -1.065467       0.017465      -0.002930       0.014139       0.022661      -0.015225      -0.005046      -0.024046       0.000825       0.017608      -0.031185       0.004099       0.027086             10.551728       9.894819       4.139546       3.298613      14.361653       0.895005       7.398713           0.000300
           98              C       4.599802       9.076396       5.227076       0.086797      27.405974 0.32287166E+03  0.70676472E+04                                 7.925408                            6.002725       0.209092       2.078106                    0.999812      26.078097      73.049712       0.668595       0.418503      -1.059708      -0.034137       0.021429      -0.038156       0.055501      -0.029957      -0.024743      -0.020828       0.008522       0.026208      -0.051628       0.021364       0.030264              9.197505       8.103899       3.177824       2.419880      12.718139      -0.321946       6.770477           0.000352
           99              C       3.466837      10.090527       3.533798       0.060140      29.102061 0.35929225E+03  0.80720201E+04                                 8.279523                            6.354142       0.132521       2.041725                    0.999704      26.956138      76.316061       0.646956       0.421403      -1.058648       0.021114      -0.033687       0.040471       0.056732      -0.022221       0.004075      -0.008603       0.054728       0.065324      -0.046807       0.016649       0.030158              9.525164       8.424558       3.122454       2.785786      12.816789       0.240396       7.334145           0.000470
          100              C       1.442515       6.096785       8.058646       0.011406      36.279031 0.45894497E+03  0.10875500E+05                                 9.658306                            7.195538      -0.069307       1.986219                    0.999096      27.326447      77.434461       0.610971       0.423055      -1.065984       0.000882       0.007051       0.050326       0.050826      -0.010275       0.006921      -0.007962      -0.026383      -0.096133      -0.033949      -0.000247       0.034197             12.069014       7.506351       2.000257      -0.705224       7.016435       0.471351      21.684257           0.000301
          101              C       2.376296       6.874858       8.789190      -0.159890      33.228107 0.44621853E+03  0.10552845E+05                                 8.958361                            7.044475       0.109280       2.000459                    0.999713      29.745747      85.602234       0.621017       0.417043      -1.064432      -0.021994      -0.011332      -0.008731       0.026237       0.006219      -0.012688      -0.010367       0.018177      -0.074546      -0.030331       0.002402       0.027928             10.326287       6.963380       2.182830       0.367003       6.924466       0.577978      17.091017           0.000084
          102              C       0.468913       5.398937       8.787303      -0.157367      32.550646 0.46124793E+03  0.11013873E+05                                 8.906304                            7.201407       0.010375       1.972175                    0.999431      29.960755      87.020611       0.608372       0.421630      -1.060092       0.007108       0.003740      -0.006172       0.010129       0.001826       0.014447       0.003945       0.002669      -0.058087      -0.025401       0.007540       0.017861             10.212221       7.615730       1.787461      -0.654303       6.291498      -0.153384      16.729434           0.000129
          103              C       0.526461       5.491184      10.189873       0.079970      27.202577 0.35033478E+03  0.78427471E+04                                 8.000003                            6.333056       0.005848       2.008875                    0.999488      26.795601      76.408169       0.637304       0.429314      -1.050849       0.038870       0.032497       0.003114       0.050761      -0.007672      -0.019954      -0.007530      -0.003358      -0.110658      -0.044907       0.017503       0.027404              9.200690       7.074750       1.969848      -0.605306       6.050941       0.089580      14.476378           0.000142
          104              C       2.371760       6.868649      10.155894       0.064368      27.872730 0.34449707E+03  0.76624128E+04                                 8.042412                            6.230955       0.153942       2.054336                    0.999735      26.644800      75.176735       0.651585       0.422625      -1.057367      -0.037410      -0.031909       0.017353       0.052142      -0.000374       0.010034       0.005393       0.012330      -0.109368      -0.038640       0.012617       0.026022              9.287149       7.097306       2.188239       0.306256       6.209558       0.591527      14.554582           0.000031
          105              C       3.403622       3.037755       0.747534      -0.154387      33.334576 0.43848605E+03  0.10343520E+05                                 9.015723                            7.007700       0.061387       1.987556                    0.999713      29.723302      85.936663       0.618254       0.419978      -1.060640      -0.019056       0.008357       0.000987       0.020832       0.001704       0.022499      -0.015473       0.009698      -0.019927      -0.029690       0.002844       0.026846             10.423946       7.669574      -2.565534      -2.112473       7.165782       0.231706      16.436483           0.002146
          106              C       1.440071       1.161573      18.263620       0.062619      28.340004 0.35022503E+03  0.78247861E+04                                 8.133755                            6.281914       0.193128       2.064112                    0.999708      26.846755      76.004850       0.648803       0.422540      -1.057043      -0.035672       0.039407      -0.019448       0.056601      -0.007484      -0.006229       0.004942       0.015055      -0.118057      -0.040278       0.009155       0.031122              9.417972       7.234253      -2.313872      -1.411056       6.455816       0.124377      14.563846           0.002470
          107              N       0.464018       7.941312      13.574542      -0.239003      37.773806 0.54842392E+03  0.13394204E+05                                 9.411094                            7.590191      -0.053568       2.006415                    0.997726      28.098902      77.135816       0.636627       0.393931      -1.100834      -0.067169       0.144433       0.051290       0.167342       0.049011      -0.006742      -0.050684       0.050048       0.048896      -0.080882       0.009856       0.071026             10.742744       9.828943      -1.576036      -3.074544      14.626489      -0.611412       7.772801           0.009042
          108              N       6.822880       3.972999      13.929432      -0.265914      39.361403 0.55070500E+03  0.13465069E+05                                 9.628453                            7.561952       0.136398       2.050309                    0.999076      28.683051      78.806481       0.643334       0.389386      -1.103935       0.177347      -0.000203      -0.026154       0.179266       0.003364       0.003801      -0.024120      -0.148106      -0.017725      -0.071482      -0.012065       0.083547             11.148856      15.457386       0.037151      -0.554517      11.980998      -2.561692       6.008183           0.031181
          109              N       0.325283       0.037441      14.593907      -0.235255      36.278064 0.51981377E+03  0.12547822E+05                                 9.170883                            7.406110       0.021650       2.032693                    0.998193      27.854765      76.442376       0.641242       0.395698      -1.097738      -0.075208      -0.147943      -0.036405       0.169908      -0.051314       0.001543      -0.041003       0.055161       0.103966      -0.085747       0.021338       0.064409             10.381501       9.318067       2.211018       3.178868      13.081858      -0.769406       8.744579           0.000982
          110              N       2.597343       2.785452       8.026554      -0.235688      35.252502 0.53127715E+03  0.12932116E+05                                 9.080685                            7.551017      -0.109366       1.990942                    0.996620      28.246028      78.581498       0.625225       0.402458      -1.089933      -0.001327       0.001217       0.169801       0.169811       0.030638       0.004909      -0.013329       0.029367      -0.265851      -0.090581       0.012245       0.078336             10.250911       8.741915       2.831371      -0.303848       7.807862       0.530784      14.202955           0.000265
          111              N       3.285029       7.199055       1.540374      -0.249828      36.514256 0.55957267E+03  0.13800027E+05                                 9.305607                            7.754757      -0.134331       1.978770                    0.996124      28.676010      80.325529       0.616271       0.403006      -1.089460       0.039880      -0.013042      -0.163642       0.168936      -0.031004       0.025783      -0.020350       0.022010      -0.226191      -0.082461       0.004831       0.077630             10.528114       8.799170      -2.664346      -0.699377       7.975171      -0.502295      14.810001           0.006740
          112              N       3.553647       1.065971       5.302585      -0.239004      37.773884 0.54842520E+03  0.13394244E+05                                 9.411107                            7.590200      -0.053572       2.006413                    0.997726      28.098938      77.135953       0.636627       0.393931      -1.100834       0.067169      -0.144434      -0.051290       0.167342       0.049011      -0.006744      -0.050684       0.050046       0.048894      -0.080881       0.009853       0.071027             10.742762       9.828958      -1.576043      -3.074549      14.626516      -0.611411       7.772811           0.009046
          113              N      -2.805215       5.034284       4.947695      -0.265915      39.361350 0.55070419E+03  0.13465044E+05                                 9.628443                            7.561945       0.136403       2.050310                    0.999076      28.683029      78.806389       0.643334       0.389386      -1.103935      -0.177347       0.000204       0.026154       0.179265       0.003365       0.003801      -0.024119      -0.148106      -0.017721      -0.071483      -0.012063       0.083545             11.148843      15.457364       0.037151      -0.554515      11.980987      -2.561689       6.008178           0.031190
          114              N       3.692382       8.969842       4.283220      -0.235254      36.278070 0.51981383E+03  0.12547823E+05                                 9.170882                            7.406109       0.021651       2.032694                    0.998193      27.854770      76.442384       0.641242       0.395698      -1.097738       0.075209       0.147943       0.036405       0.169909      -0.051314       0.001544      -0.041003       0.055160       0.103965      -0.085746       0.021336       0.064410             10.381501       9.318067       2.211018       3.178869      13.081856      -0.769407       8.744578           0.000981
          115              N       1.420322       6.221831      10.850573      -0.235688      35.252493 0.53127699E+03  0.12932111E+05                                 9.080683                            7.551015      -0.109366       1.990942                    0.996620      28.246024      78.581481       0.625226       0.402458      -1.089933       0.001327      -0.001217      -0.169801       0.169811       0.030638       0.004908      -0.013329       0.029367      -0.265851      -0.090581       0.012245       0.078336             10.250909       8.741914       2.831370      -0.303849       7.807861       0.530783      14.202952           0.000264
          116              N       0.732636       1.808228      17.336753      -0.249828      36.514241 0.55957243E+03  0.13800020E+05                                 9.305604                            7.754755      -0.134331       1.978770                    0.996124      28.676002      80.325497       0.616271       0.403006      -1.089460      -0.039880       0.013042       0.163642       0.168935      -0.031004       0.025783      -0.020350       0.022010      -0.226192      -0.082461       0.004832       0.077630             10.528110       8.799167      -2.664345      -0.699376       7.975169      -0.502296      14.809993           0.006745
          117              O       1.617096       5.936981      15.479244      -0.532773      36.791883 0.54618229E+03  0.13218342E+05                                 8.917989                            7.314224       0.175422       2.111685                    0.995092      27.645877      73.574977       0.689027       0.367308      -1.129369       0.010590      -0.019103      -0.003391       0.022104       0.035925       0.034766      -0.042532       0.027589      -0.055871      -0.078968       0.030445       0.048523             10.386952       6.510780      -1.650335       1.219310      10.493681      -4.995139      14.156394           0.004317
          118              O       3.025958       4.053949      12.842109      -0.632326      43.526358 0.73266475E+03  0.19088177E+05                                 9.959398                            8.503268      -0.118504       1.984773                    0.994902      29.997870      82.912057       0.635257       0.370082      -1.126915      -0.003915      -0.030814      -0.002373       0.031152      -0.010652       0.031202       0.047803      -0.012602      -0.204813      -0.095133       0.036619       0.058514             11.380669       8.783058       1.880685       2.390837      13.297693       4.058376      12.061258          -0.000702
          119              O      -0.310385       4.831715      13.096951      -0.604485      43.720668 0.65120632E+03  0.16388727E+05                                 9.880842                            7.912302       0.294384       2.132829                    0.994646      28.709753      76.689707       0.675089       0.360511      -1.140175       0.005797      -0.016263       0.020864       0.027082       0.048141      -0.046516      -0.004803      -0.058800       0.078731      -0.083563       0.016324       0.067240             11.676671      13.030312       4.518124      -4.395674      10.903205      -4.040253      11.096497           0.007626
          120              O       2.610481       3.964541      15.898316      -0.623525      45.467616 0.74183481E+03  0.19423997E+05                                10.315352                            8.583241      -0.248639       1.936569                    0.995765      30.361621      84.649146       0.628128       0.372415      -1.123019      -0.027422       0.033300      -0.002066       0.043187       0.004143      -0.009732       0.044170      -0.013482      -0.195861      -0.082464       0.026922       0.055543             12.027403      10.560492      -3.010949      -3.722910      13.406903       4.031795      12.114816           0.000933
          121              O       3.286873       0.722589      15.443378      -0.574601      39.397223 0.55463397E+03  0.13473314E+05                                 9.306207                            7.347795       0.217817       2.115711                    0.995264      28.160378      75.063082       0.690716       0.365039      -1.131220       0.019324       0.009043      -0.022531       0.031030      -0.009349      -0.007773       0.008468       0.127296       0.072173      -0.076977       0.022348       0.054629             11.055217      15.545695      -2.770080      -5.309537       8.545497       1.159608       9.074460           0.002819
          122              O      -0.379928       3.291639      14.744924      -0.551868      40.855522 0.58498789E+03  0.14382154E+05                                 9.506233                            7.576932       0.115005       2.097213                    0.993483      27.631563      73.776209       0.676952       0.368020      -1.130421       0.007321       0.026307      -0.019207       0.033385      -0.034106       0.026499       0.025190      -0.069080       0.098126      -0.075765       0.024096       0.051669             11.115037      11.812081      -3.702380       4.052076      10.369736      -4.252984      11.163294           0.006948
          123              O       3.494092       7.270572      13.089400      -0.539528      39.135084 0.53804879E+03  0.12961000E+05                                 9.252941                            7.249764       0.135379       2.108229                    0.994150      27.259881      72.165046       0.694116       0.366317      -1.131156       0.003307      -0.022860       0.024805       0.033895      -0.014023      -0.006846       0.028723       0.094783       0.074660      -0.069906       0.024284       0.045622             10.983726      15.120033       2.667573       5.487867       8.271436       1.305534       9.559709           0.000099
          124              O       1.935918       2.146789      12.913843      -0.519477      35.612961 0.51682784E+03  0.12368128E+05                                 8.766580                            7.161924       0.051826       2.081351                    0.994482      27.238703      72.693060       0.687707       0.372173      -1.122769       0.016417       0.021469       0.011703       0.029452      -0.039656      -0.012101      -0.040812       0.058329      -0.097159      -0.074797       0.008658       0.066138             10.235548       7.761033       2.659115      -3.048674      10.208455      -4.365771      12.737157           0.000337
          125              O       4.751460       6.241903      14.609009      -0.600334      39.579080 0.59903073E+03  0.14819359E+05                                 9.284646                            7.635590       0.275198       2.125754                    0.995979      28.646488      76.798199       0.678357       0.364979      -1.132435      -0.031889       0.018173      -0.020385       0.041984      -0.036902      -0.040326      -0.015116      -0.058783       0.041568      -0.074868       0.032925       0.041943             10.550806       7.996814      -0.307801       0.714235      16.643069      -2.810915       7.012534           0.001712
          126              O       4.717848       1.819824      14.110652      -0.575048      41.707821 0.61534898E+03  0.15316138E+05                                 9.655611                            7.758079       0.180062       2.100285                    0.995788      28.427082      76.287201       0.670904       0.366791      -1.131739      -0.022196      -0.022687      -0.010880       0.033552       0.037465       0.036033      -0.029922      -0.037614       0.007991      -0.072149       0.028846       0.043303             11.281761       9.265875       1.713203      -0.874462      18.072349      -2.038764       6.507059           0.001887
          127              O       2.400569       3.070302       3.397883      -0.532773      36.791880 0.54618225E+03  0.13218341E+05                                 8.917988                            7.314224       0.175423       2.111686                    0.995092      27.645876      73.574971       0.689028       0.367308      -1.129369      -0.010590       0.019103       0.003391       0.022104       0.035925       0.034767      -0.042532       0.027589      -0.055872      -0.078969       0.030445       0.048524             10.386951       6.510780      -1.650335       1.219310      10.493683      -4.995140      14.156390           0.004321
          128              O       0.991707       4.953334       6.035018      -0.632326      43.526370 0.73266498E+03  0.19088185E+05                                 9.959400                            8.503269      -0.118504       1.984773                    0.994902      29.997875      82.912074       0.635257       0.370082      -1.126915       0.003915       0.030814       0.002373       0.031152      -0.010652       0.031201       0.047803      -0.012602      -0.204813      -0.095133       0.036619       0.058514             11.380672       8.783058       1.880686       2.390837      13.297698       4.058377      12.061259          -0.000702
          129              O       4.328050       4.175568       5.780176      -0.604486      43.720644 0.65120598E+03  0.16388716E+05                                 9.880838                            7.912299       0.294388       2.132830                    0.994646      28.709747      76.689678       0.675089       0.360511      -1.140176      -0.005797       0.016263      -0.020864       0.027082       0.048142      -0.046516      -0.004802      -0.058801       0.078731      -0.083564       0.016324       0.067240             11.676665      13.030302       4.518121      -4.395670      10.903202      -4.040252      11.096491           0.007628
          130              O       1.407184       5.042742       2.978811      -0.623525      45.467574 0.74183401E+03  0.19423970E+05                                10.315344                            8.583235      -0.248637       1.936569                    0.995765      30.361607      84.649079       0.628128       0.372414      -1.123019       0.027422      -0.033300       0.002066       0.043187       0.004143      -0.009732       0.044170      -0.013481      -0.195862      -0.082465       0.026922       0.055543             12.027393      10.560482      -3.010947      -3.722905      13.406895       4.031791      12.114802           0.000934
          131              O       0.730792       8.284694       3.433749      -0.574601      39.397253 0.55463434E+03  0.13473326E+05                                 9.306213                            7.347799       0.217814       2.115710                    0.995264      28.160385      75.063116       0.690715       0.365039      -1.131220      -0.019325      -0.009043       0.022532       0.031030      -0.009349      -0.007774       0.008468       0.127295       0.072172      -0.076977       0.022347       0.054629             11.055226      15.545708      -2.770085      -5.309542       8.545504       1.159610       9.074466           0.002822
          132              O       4.397593       5.715644       4.132203      -0.551868      40.855508 0.58498775E+03  0.14382149E+05                                 9.506229                            7.576930       0.115008       2.097215                    0.993483      27.631561      73.776190       0.676952       0.368020      -1.130421      -0.007321      -0.026307       0.019207       0.033385      -0.034106       0.026499       0.025190      -0.069080       0.098126      -0.075765       0.024096       0.051670             11.115032      11.812073      -3.702377       4.052073      10.369734      -4.252983      11.163290           0.006951
          133              O       0.523573       1.736711       5.787727      -0.539528      39.135106 0.53804905E+03  0.12961008E+05                                 9.252946                            7.249767       0.135376       2.108228                    0.994150      27.259885      72.165071       0.694115       0.366317      -1.131156      -0.003307       0.022860      -0.024805       0.033895      -0.014023      -0.006846       0.028723       0.094782       0.074660      -0.069906       0.024284       0.045622             10.983733      15.120045       2.667577       5.487870       8.271442       1.305536       9.559713           0.000100
          134              O       2.081747       6.860494       5.963284      -0.519477      35.612976 0.51682807E+03  0.12368136E+05                                 8.766584                            7.161926       0.051825       2.081350                    0.994482      27.238706      72.693079       0.687706       0.372173      -1.122769      -0.016417      -0.021469      -0.011703       0.029452      -0.039656      -0.012101      -0.040812       0.058330      -0.097159      -0.074797       0.008658       0.066138             10.235553       7.761036       2.659117      -3.048676      10.208461      -4.365774      12.737163           0.000338
          135              O      -0.733795       2.765380       4.268118      -0.600334      39.579061 0.59903030E+03  0.14819345E+05                                 9.284642                            7.635587       0.275196       2.125754                    0.995979      28.646483      76.798172       0.678357       0.364979      -1.132435       0.031889      -0.018173       0.020385       0.041984      -0.036902      -0.040325      -0.015116      -0.058782       0.041568      -0.074868       0.032925       0.041943             10.550802       7.996810      -0.307800       0.714235      16.643065      -2.810914       7.012531           0.001714
          136              O      -0.700183       7.187459       4.766475      -0.575048      41.707836 0.61534914E+03  0.15316143E+05                                 9.655613                            7.758081       0.180060       2.100285                    0.995788      28.427088      76.287220       0.670903       0.366791      -1.131739       0.022196       0.022687       0.010880       0.033552       0.037465       0.036032      -0.029921      -0.037613       0.007991      -0.072148       0.028846       0.043302             11.281765       9.265876       1.713202      -0.874462      18.072358      -2.038764       6.507060           0.001888

******************************************************
Auxiliary information for the entire system
The total spin magnetic moment of the unit cell is   0.497319
The total net atomic charge of the unit cell is   -0.000004
Accuracy of reproducing the electrostatic potential in the unit cell:
  The inner radius (bohr) =    5.0000
  The outer radius (bohr) =   12.0000
  Valid grid points have density less than (e/(bohr^3)) =    0.0001
  The number of valid grid points were=       133210
  The rms potential error without charges in kcal/mol is=      4.47367
  The rms potential error with partial charges in kcal/mol is=      0.88744
  The RRMSE value at monopole order=      0.19837
  The rms potential error with partial charges and cloud penetration in kcal/mol is=      0.88019
  The RRMSE value at monopole order with cloud penetration is=      0.19675
  The rms potential error with partial charges and atomic dipoles in kcal/mol is=      0.31266
  The RRMSE value at dipole order=      0.06989
  The rms potential error with partial charges, atomic dipoles and cloud penetration in kcal/mol is=      0.29999
  The RRMSE value at dipole order with cloud penetration=      0.06706

******************************************************
The electron densities and ab initio electrostatic potential were computed in VASP using the PBE functional and
projector augmented wave method. See the main text of the journal article for a description of computational details.
The atomic charges, dipoles, and quadrupoles were computed with the DDEC6 method as described in
(a) T. A. Manz and N. Gabaldon Limas, RSC Adv. 6 (2016) 47771-47801 DOI: 10.1039/c6ra04656h
(b) N. Gabaldon Limas and T. A. Manz, RSC Adv. 8 (2018) 2678-2707 DOI: 10.1039/c7ra11829e.
For each atom in the material, the electron cloud parameters were fit to the spherically averaged atom-in-material
electron density using radial positions for which this density was between 10^-4 and 10^-2 electrons per cubic bohr.
The polarizabilities, dispersion coefficients, and quantum Drude oscillator (QDO) parameters were fit using the MCLF method.
The magnetic structure of the system was optimized in VASP from the default ferromagnetic initial guess using spin polarization.
The atomic spin moments (ASMs) were computed on this optimized magnetic structure using the DDEC6 partition as inputs
to the method of T. A. Manz and D. S. Sholl, J. Chem. Theory Comput. 7 (2011) 4146-4164 DOI: 10.1021/ct200539n.
The RMSE and RRMSE were computed using a uniform grid with Ewald summation.
