# Supplementary material for: A collection of forcefield precursors for metal–organic frameworks
Source: RSC Adv. 2019 Nov 13;9(63):36492–507. doi: 10.1039/c9ra07327b (PMC9075174; doi:10.1039/c9ra07327b)
Supplement: RA-009-C9RA07327B-s5985 [file RA-009-C9RA07327B-s5985.xyz]

  150
jmolscript: load "" {1 1 1} spacegroup "x,y,z" unitcell [{     17.303300     0.000000     0.000000 }, {      8.651630    16.066812     0.000000 }, {      8.651630     0.000025    16.066812 }]
Zn    12.977455     8.033418     8.033406     0.927498
In    10.227800     6.439578    -0.008676     1.361037
In    18.879446     9.627234     0.008676     1.361051
In    15.727130    -0.008661     9.627234     1.361028
In     7.075484     0.008686     6.439578     1.361037
In     0.000000     0.000000     0.000000     1.378249
H     22.746902    12.609235     0.347043     0.137447
H      9.162083    11.330316     0.401670     0.137896
H      6.128817     8.637519     0.539845     0.144715
H     14.962146     4.571023     9.574213     0.139961
H     16.685548     7.451806    11.863734     0.144203
H     17.310201     3.502585    12.660648     0.150322
H     22.746894     3.457602    15.719769     0.137442
H     26.465372     4.736521    15.665142     0.137894
H     23.432100     7.429318    15.526967     0.144721
H     14.962141    11.495814     6.492599     0.139921
H     16.685556     8.615031     4.203078     0.144195
H     17.310201    12.564252     3.406164     0.150312
H      3.208027     0.347049     3.457578     0.137448
H     16.792846     0.401678     4.736496     0.137890
H     19.826111     0.539856     7.429294     0.144715
H     28.296060     9.574231    11.495804     0.139921
H     26.572652    11.863747     8.615025     0.144199
H     25.947997    12.660667    12.564247     0.150329
H     20.511297    15.719788    12.609234     0.137441
H     16.792819    15.665159    11.330316     0.137894
H     19.826091    15.526981     8.637518     0.144721
H     10.992773     6.492606     4.571008     0.139963
H      9.269363     4.203090     7.451787     0.144202
H      8.644720     3.406170     3.502565     0.150326
C      7.379842    12.136870     0.408097     0.007355
C     23.343867    11.897475     0.387210    -0.093995
C      8.751998     8.582891     0.292416     0.551502
C     22.859376    10.578390     0.427377    -0.005768
C      8.251929    11.139121     0.403277    -0.092275
C      6.440276     9.511553     0.469151    -0.109461
C      7.821074    13.602163     0.192802     0.564325
C      7.826270     9.784689     0.398457    -0.002823
C     16.081669     3.878546    10.992913    -0.003385
C     15.489895     4.813633    10.302040    -0.088898
C     16.490022     6.563311    11.678966    -0.109202
C     17.066222     5.554316    12.456599     0.016157
C     15.631780     6.251613    10.634623     0.023249
C     16.910495     4.172570    12.154543    -0.067533
C     17.979835     5.825847    13.717844     0.547560
C     14.946569     7.289528     9.792722     0.562686
C     15.929402     2.472699    10.557502     0.534723
C     21.395517    10.287580     0.290809     0.555403
C     24.683133     3.929967    15.658715     0.007355
C     23.343857     4.169362    15.679602    -0.093997
C     26.055280     7.483946    15.774396     0.551493
C     22.859363     5.488447    15.639435    -0.005780
C     25.555218     4.927716    15.663535    -0.092266
C     23.743561     6.555284    15.597661    -0.109464
C     25.124369     2.464674    15.874010     0.564313
C     25.129555     6.282148    15.668355    -0.002822
C     16.081666    12.188291     5.073899    -0.003417
C     15.489893    11.253204     5.764772    -0.088837
C     16.490028     9.503526     4.387846    -0.109178
C     17.066227    10.512521     3.610213     0.016103
C     15.631782     9.815224     5.432189     0.023242
C     16.910495    11.894267     3.912269    -0.067497
C     17.979843    10.240990     2.348968     0.547574
C     14.946572     8.777309     6.274090     0.562690
C     15.929394    13.594138     5.509310     0.534727
C     21.395504     5.779257    15.776003     0.555422
C     18.575087     0.408103     3.929942     0.007352
C      2.611062     0.387217     4.169338    -0.093998
C     17.202931     0.292428     7.483921     0.551497
C     20.398853     0.427386     5.488423    -0.005782
C     17.703000     0.403285     4.927691    -0.092254
C     19.514653     0.469161     6.555259    -0.109456
C     18.133855     0.192806     2.464649     0.564312
C     18.128659     0.398467     6.282123    -0.002826
C     27.176534    10.992932    12.188284    -0.003387
C     27.768309    10.302057    11.253195    -0.088854
C     26.768179    11.678980     9.503519    -0.109197
C     26.191977    12.456616    10.512515     0.016154
C     27.626423    10.634638     9.815215     0.023250
C     26.347705    12.154562    11.894261    -0.067541
C     25.278361    13.717860    10.240986     0.547577
C     11.008336     9.792736     8.777299     0.562683
C     27.328802    10.557523    13.594130     0.534725
C      4.559412     0.290818     5.779232     0.555416
C     18.575058    15.658734    12.136870     0.007343
C     19.914334    15.679620    11.897474    -0.093985
C     17.202911    15.774409     8.582891     0.551497
C     20.398828    15.639451    10.578389    -0.005776
C     17.702973    15.663552    11.139121    -0.092284
C     19.514630    15.597676     9.511553    -0.109470
C     18.133822    15.874031    13.602163     0.564324
C     18.128636    15.668370     9.784689    -0.002791
C      9.873252     5.073905     3.878528    -0.003378
C     10.465023     5.764780     4.813617    -0.088913
C      9.464891     4.387857     6.563293    -0.109196
C      8.888694     3.610221     5.554297     0.016156
C     10.323134     5.432199     6.251597     0.023255
C      9.044425     3.912275     4.172551    -0.067543
C      7.975081     2.348977     5.825826     0.547562
C     11.008343     6.274101     7.289513     0.562686
C     10.025522     5.509314     2.472682     0.534725
C     21.862687    15.776019    10.287580     0.555410
O      8.250204     7.434114     0.335796    -0.495225
O     20.980239     9.129163     0.465938    -0.479685
O     18.362236     7.024432    13.839952    -0.505389
O     20.606486    11.232308     0.075514    -0.474082
O     15.294372     2.146541     9.546900    -0.454477
O     16.595579     1.479771    11.190535    -0.452579
O     17.957340     5.009655    14.585452    -0.443565
O      9.977072     8.761233     0.187982    -0.450299
O     24.385522    14.498691     0.141388    -0.446199
O      9.117091    13.785325     0.224935    -0.509621
O     14.007002     6.764142     9.080962    -0.496764
O     15.271870     8.441518     9.906796    -0.373753
O     25.553483     8.632723    15.731016    -0.495224
O     20.980223     6.937674    15.600874    -0.479683
O     18.362248     9.042405     2.226860    -0.505386
O     20.606474     4.834529    15.991298    -0.474094
O     15.294361    13.920296     6.519912    -0.454473
O     16.595571    14.587066     4.876277    -0.452588
O     17.957349    11.057182     1.481360    -0.443567
O     27.280354     7.305604    15.878830    -0.450291
O     24.385519     1.568146    15.925424    -0.446197
O     26.420386     2.281512    15.841877    -0.509614
O     14.007001     9.302695     6.985850    -0.496769
O     15.271875     7.625319     6.160016    -0.373754
O     17.704725     0.335810     8.632698    -0.495225
O      4.974690     0.465948     6.937649    -0.479679
O     24.895960    13.839966     9.042402    -0.505396
O      5.348444     0.075522     4.834504    -0.474090
O     27.963834     9.546921    13.920286    -0.454483
O     26.662623    11.190557    14.587059    -0.452587
O     25.300853    14.585469    11.057180    -0.443572
O     15.977858     0.187993     7.305579    -0.450290
O      1.569407     0.141390     1.568121    -0.446197
O     16.837838     0.224939     2.281487    -0.509615
O     11.947906     9.080977     9.302684    -0.496765
O     10.683036     9.906808     7.625309    -0.373754
O     17.704708    15.731027     7.434114    -0.495225
O     22.277968    15.600889     9.129163    -0.479672
O      7.592677     2.226871     7.024410    -0.505387
O     22.651716    15.991315    11.232308    -0.474092
O     10.660552     6.519916     2.146526    -0.454465
O      9.359347     4.876280     1.479753    -0.452584
O      7.997577     1.481368     5.009632    -0.443567
O     15.977837    15.878844     8.761233    -0.450295
O     18.872671    15.925447    14.498691    -0.446200
O     16.837804    15.841898    13.785325    -0.509624
O     11.947912     6.985860     6.764128    -0.496764
O     10.683039     6.160029     8.441503    -0.373751

The following XYZ coordinates are in angstroms. Other properties are in atomic units.
The sperically averaged electron density of each atom fit to a function of the form exp(a - br)
eigen_1, eigen_2 and eigen_3 are the three eigenvalues of traceless quadrupole moment tensor
  atom number  atomic symbol              X              Y              Z     net charge C6 coefficient C8 coefficient C10 coefficient fluctuating dipole atomic polarizability isotropic forcefield polarizability              a              b squared Pearson coefficient          <r^3>          <r^4>         wp_QDO          m_QDO          q_QDO       dipole_x       dipole_y       dipole_z         dipole            Qxy            Qxz            Qyz     Q(x^2-y^2)  Q(3z^2 - R^2)        eigen_1        eigen_2        eigen_3 static polarizability      alpha(xx)      alpha(xy)      alpha(xz)      alpha(yy)      alpha(yz)      alpha(zz) atomic spin moment
            1             Zn      12.977455       8.033418       8.033406       0.927498      93.633901 0.18625613E+04  0.59312264E+05                                17.198693                           14.367631      -0.037295       1.867088                    0.997621      45.723431     125.634686       0.462787       0.415615      -1.130887      -0.000000       0.000001       0.000000       0.000001      -0.000033      -0.000033       0.000022      -0.081846       0.081847      -0.054564       0.027260       0.027305             20.578033      25.102940      -0.000013       0.000098      18.315563      -0.000108      18.315595           0.076829
            2             In      10.227800       6.439578      -0.008676       1.361037     164.954946 0.39083957E+04  0.14383022E+06                                19.943409                           16.549152       1.308903       2.114723                    0.999296      73.871784     191.069294       0.633389       0.262775      -1.320840      -0.003954       0.001747       0.004320       0.006112       0.029719       0.008391       0.010800       0.002086      -0.028164      -0.025336      -0.012945       0.038281             25.486731      27.970912      -8.480341       2.863713      18.018033      -0.371233      30.471250           0.021734
            3             In      18.879446       9.627234       0.008676       1.361051     164.959319 0.39084971E+04  0.14383529E+06                                19.944047                           16.549595       1.308855       2.114711                    0.999296      73.871918     191.072286       0.633365       0.262782      -1.320827      -0.003955      -0.001752      -0.004340       0.006127      -0.029737      -0.008434       0.010799       0.002098      -0.028159      -0.025346      -0.012967       0.038313             25.487688      27.971887       8.480803      -2.863929      18.018782      -0.371275      30.472396           0.021723
            4             In      15.727130      -0.008661       9.627234       1.361028     164.958173 0.39084782E+04  0.14383430E+06                                19.943898                           16.549512       1.308916       2.114725                    0.999296      73.872298     191.072578       0.633370       0.262781      -1.320830       0.003962       0.004343      -0.001749       0.006134      -0.008433       0.029725      -0.010795       0.015153       0.010963      -0.025326      -0.012981       0.038307             25.487432      27.971476      -2.863974      -8.480637      30.472216       0.371356      18.018606           0.021727
            5             In       7.075484       0.008686       6.439578       1.361037     164.963086 0.39086201E+04  0.14384100E+06                                19.944393                           16.549910       1.308882       2.114716                    0.999297      73.872399     191.074534       0.633356       0.262784      -1.320825       0.003958      -0.004332       0.001750       0.006123       0.008411      -0.029742      -0.010793       0.015120       0.010971      -0.025352      -0.012955       0.038307             25.488057      27.972195       2.863983       8.480980      30.472825       0.371301      18.019150           0.021720
            6             In       0.000000       0.000000       0.000000       1.378249     167.080661 0.38186477E+04  0.13961733E+06                                20.146173                           16.337863       1.319852       2.123994                    0.999127      73.149943     188.163999       0.639093       0.262127      -1.322568       0.000000      -0.000003       0.000002       0.000004      -0.000002      -0.000002       0.000007       0.079649      -0.079625      -0.026554      -0.026542       0.053096             26.668471      12.426901       0.000035       0.000082      33.789382       0.000062      33.789131           0.033844
            7              H      22.746902      12.609235       0.347043       0.137447       1.088373 0.79234628E+01  0.76465319E+02                                 1.655955                            1.576549      -1.095185       2.380243                    0.997555       3.204841       8.477755       0.539542       1.176335      -0.734759      -0.027440       0.033104      -0.001076       0.043011      -0.012620      -0.001051       0.000823      -0.002543      -0.017702      -0.009747      -0.005967       0.015714              1.681405       1.820145      -0.233598       0.015365       1.922421      -0.012770       1.301650           0.000480
            8              H       9.162083      11.330316       0.401670       0.137896       1.131401 0.83205804E+01  0.81433779E+02                                 1.714083                            1.627553      -1.089926       2.383274                    0.997208       3.254177       8.720729       0.524212       1.193845      -0.730716       0.041062       0.010158       0.001476       0.042326       0.003289       0.001799       0.000816       0.024842      -0.018317      -0.009887      -0.006176       0.016063              1.740320       2.186822       0.126308       0.026072       1.694014      -0.000004       1.340123           0.001109
            9              H       6.128817       8.637519       0.539845       0.144715       1.074991 0.78774520E+01  0.76145963E+02                                 1.661707                            1.587355      -1.149405       2.359392                    0.996965       3.223298       8.620265       0.528264       1.199482      -0.728929      -0.015275      -0.040643       0.006506       0.043903       0.008449      -0.000839      -0.003387      -0.020242      -0.012098      -0.011188      -0.004620       0.015808              1.683960       1.678493       0.134505      -0.012660       2.061062      -0.052707       1.312323           0.000405
           10              H      14.962146       4.571023       9.574213       0.139961       1.046027 0.76038999E+01  0.72939860E+02                                 1.636426                            1.561842      -1.135020       2.360396                    0.997334       3.234842       8.650789       0.530773       1.203009      -0.727548      -0.023947      -0.011954      -0.033547       0.042916       0.005361       0.007834       0.003925       0.010651       0.027703      -0.012196      -0.003190       0.015386              1.664996       1.577879       0.010191       0.397904       1.626750       0.081934       1.790359           0.000001
           11              H      16.685548       7.451806      11.863734       0.144203       1.115163 0.82419477E+01  0.80552455E+02                                 1.709075                            1.629590      -1.084703       2.390305                    0.997559       3.211571       8.628377       0.518679       1.208254      -0.727809       0.011068       0.039913       0.008002       0.042185       0.004787      -0.000628       0.004972      -0.018325      -0.021288      -0.009316      -0.005573       0.014888              1.730863       1.464183       0.128370       0.181718       2.150083       0.161183       1.578324           0.000458
           12              H      17.310201       3.502585      12.660648       0.150322       1.074119 0.77458886E+01  0.74396920E+02                                 1.651774                            1.568330      -1.091949       2.393415                    0.997683       3.129955       8.284578       0.535534       1.190789      -0.731853       0.019503      -0.034787       0.026637       0.047959      -0.007532       0.005906      -0.012655      -0.001538      -0.009615      -0.013376      -0.004530       0.017906              1.683500       1.509126      -0.198067       0.282608       1.857766      -0.173335       1.683608           0.000434
           13              H      22.746894       3.457602      15.719769       0.137442       1.088363 0.79234643E+01  0.76466192E+02                                 1.656015                            1.576603      -1.095200       2.380233                    0.997555       3.204984       8.478490       0.539499       1.176416      -0.734738      -0.027440      -0.033104       0.001075       0.043012       0.012618       0.001051       0.000828      -0.002542      -0.017707      -0.009743      -0.005970       0.015713              1.681467       1.820215       0.233604      -0.015365       1.922496      -0.012771       1.301692           0.000480
           14              H      26.465372       4.736521      15.665142       0.137894       1.131441 0.83209427E+01  0.81438114E+02                                 1.714117                            1.627582      -1.089937       2.383269                    0.997207       3.254215       8.720839       0.524212       1.193835      -0.730719       0.041063      -0.010159      -0.001476       0.042327      -0.003290      -0.001798       0.000816       0.024844      -0.018320      -0.009888      -0.006176       0.016064              1.740354       2.186871      -0.126312      -0.026073       1.694049      -0.000004       1.340143           0.001110
           15              H      23.432100       7.429318      15.526967       0.144721       1.074779 0.78754660E+01  0.76121510E+02                                 1.661432                            1.587109      -1.149353       2.359420                    0.996966       3.223093       8.619250       0.528332       1.199412      -0.728944      -0.015277       0.040644      -0.006506       0.043905      -0.008453       0.000836      -0.003388      -0.020244      -0.012096      -0.011192      -0.004619       0.015811              1.683675       1.678207      -0.134470       0.012657       2.060676      -0.052693       1.312143           0.000404
           16              H      14.962141      11.495814       6.492599       0.139921       1.046066 0.76041899E+01  0.72942968E+02                                 1.636430                            1.561841      -1.135071       2.360367                    0.997333       3.234932       8.650906       0.530791       1.202962      -0.727559      -0.023949       0.011965       0.033552       0.042923      -0.005363      -0.007836       0.003923       0.010654       0.027706      -0.012200      -0.003189       0.015389              1.665001       1.577886      -0.010197      -0.397914       1.626747       0.081940       1.790370           0.000003
           17              H      16.685556       8.615031       4.203078       0.144195       1.115466 0.82447312E+01  0.80586511E+02                                 1.709426                            1.629905      -1.084660       2.390321                    0.997560       3.211670       8.629027       0.518610       1.208312      -0.727800       0.011067      -0.039915      -0.008004       0.042187      -0.004788       0.000625       0.004973      -0.018330      -0.021282      -0.009313      -0.005578       0.014891              1.731226       1.464457      -0.128412      -0.181783       2.150584       0.161234       1.578637           0.000456
           18              H      17.310201      12.564252       3.406164       0.150312       1.074317 0.77477031E+01  0.74419013E+02                                 1.652023                            1.568551      -1.091910       2.393430                    0.997684       3.130129       8.285410       0.535475       1.190846      -0.731841       0.019503       0.034787      -0.026638       0.047960       0.007528      -0.005906      -0.012655      -0.001535      -0.009615      -0.013377      -0.004527       0.017904              1.683759       1.509341       0.198114      -0.282678       1.858071      -0.173374       1.683866           0.000437
           19              H       3.208027       0.347049       3.457578       0.137448       1.088194 0.79218224E+01  0.76445421E+02                                 1.655742                            1.576357      -1.095175       2.380248                    0.997556       3.204777       8.477320       0.539591       1.176292      -0.734767       0.027441      -0.001076      -0.033104       0.043012       0.001051      -0.012621      -0.000827       0.007580       0.012667      -0.009748      -0.005968       0.015716              1.681185       1.819894      -0.015362      -0.233554       1.301510       0.012769       1.922150           0.000480
           20              H      16.792846       0.401678       4.736496       0.137890       1.131509 0.83216114E+01  0.81446877E+02                                 1.714250                            1.627701      -1.089950       2.383260                    0.997206       3.254260       8.721282       0.524163       1.193914      -0.730701      -0.041066       0.001475      -0.010158       0.042330      -0.001798       0.003289      -0.000816       0.021577      -0.028105      -0.009888      -0.006174       0.016062              1.740492       2.187062      -0.026077       0.126330       1.340230       0.000004       1.694184           0.001110
           21              H      19.826111       0.539856       7.429294       0.144715       1.075249 0.78798843E+01  0.76176049E+02                                 1.662071                            1.587683      -1.149426       2.359383                    0.996965       3.223431       8.621250       0.528164       1.199607      -0.728903       0.015275       0.006506       0.040643       0.043903       0.000834       0.008448       0.003384      -0.004069       0.036408      -0.011186      -0.004618       0.015804              1.684335       1.678869       0.012665       0.134550       1.312563       0.052728       2.061574           0.000404
           22              H      28.296060       9.574231      11.495804       0.139921       1.046104 0.76044463E+01  0.72945087E+02                                 1.636375                            1.561793      -1.135156       2.360328                    0.997331       3.234877       8.650369       0.530844       1.202848      -0.727585       0.023949      -0.033552       0.011963       0.042923      -0.007835       0.005360      -0.003922      -0.008526      -0.029836      -0.012198      -0.003189       0.015387              1.664943       1.577834      -0.397891       0.010196       1.790305      -0.081936       1.626691           0.000002
           23              H      26.572652      11.863747       8.615025       0.144199       1.115178 0.82421353E+01  0.80555081E+02                                 1.709124                            1.629638      -1.084685       2.390311                    0.997560       3.211592       8.628593       0.518656       1.208297      -0.727799      -0.011068       0.008002      -0.039914       0.042186       0.000624       0.004788      -0.004972       0.001480       0.038137      -0.009312      -0.005578       0.014890              1.730914       1.464227      -0.181729       0.128371       1.578372      -0.161183       2.150142           0.000458
           24              H      25.947997      12.660667      12.564247       0.150329       1.074148 0.77461619E+01  0.74400123E+02                                 1.651800                            1.568353      -1.091983       2.393406                    0.997683       3.129969       8.284619       0.535533       1.190783      -0.731854      -0.019501       0.026635       0.034780       0.047951      -0.005906      -0.007532       0.012659       0.004039       0.007125      -0.013380      -0.004530       0.017910              1.683526       1.509147      -0.282614      -0.198071       1.683632       0.173337       1.857798           0.000434
           25              H      20.511297      15.719788      12.609234       0.137441       1.088509 0.79247235E+01  0.76480853E+02                                 1.656132                            1.576706      -1.095204       2.380230                    0.997555       3.204972       8.478406       0.539497       1.176383      -0.734748       0.027440       0.001076       0.033104       0.043011      -0.001051       0.012617      -0.000823       0.007580       0.012665      -0.009744      -0.005967       0.015712              1.681588       1.820353       0.015368       0.233636       1.301765       0.012773       1.922646           0.000480
           26              H      16.792819      15.665159      11.330316       0.137894       1.131344 0.83200425E+01  0.81426907E+02                                 1.713995                            1.627475      -1.089958       2.383263                    0.997207       3.254130       8.720415       0.524239       1.193807      -0.730725      -0.041066      -0.001478       0.010156       0.042329       0.001800      -0.003289      -0.000813       0.021580      -0.028101      -0.009886      -0.006177       0.016063              1.740229       2.186692       0.026070      -0.126297       1.340066       0.000005       1.693928           0.001107
           27              H      19.826091      15.526981       8.637518       0.144721       1.074857 0.78761771E+01  0.76130095E+02                                 1.661516                            1.587184      -1.149396       2.359399                    0.996965       3.223154       8.619508       0.528318       1.199417      -0.728943       0.015276      -0.006507      -0.040643       0.043904      -0.000838      -0.008452       0.003387      -0.004075       0.036412      -0.011191      -0.004618       0.015809              1.683762       1.678292      -0.012658      -0.134482       1.312197       0.052699       2.060796           0.000406
           28              H      10.992773       6.492606       4.571008       0.139963       1.046004 0.76036961E+01  0.72937416E+02                                 1.636397                            1.561816      -1.135053       2.360382                    0.997333       3.234854       8.650792       0.530780       1.203001      -0.727549       0.023948       0.033546      -0.011954       0.042915       0.007833      -0.005363      -0.003923      -0.008525      -0.029826      -0.012198      -0.003186       0.015384              1.664965       1.577852       0.397894      -0.010191       1.790326      -0.081932       1.626718           0.000003
           29              H       9.269363       4.203090       7.451787       0.144202       1.115162 0.82415043E+01  0.80542697E+02                                 1.708654                            1.629214      -1.084678       2.390313                    0.997560       3.211308       8.625861       0.518926       1.207761      -0.727922      -0.011070      -0.008000       0.039916       0.042188      -0.000637      -0.004806      -0.004963       0.001492       0.038132      -0.009326      -0.005566       0.014892              1.730428       1.463856       0.181640      -0.128321       1.577945      -0.161116       2.149481           0.000456
           30              H       8.644720       3.406170       3.502565       0.150326       1.073966 0.77444784E+01  0.74379353E+02                                 1.651536                            1.568120      -1.091863       2.393445                    0.997681       3.129868       8.283892       0.535610       1.190687      -0.731875      -0.019508      -0.026636      -0.034786       0.047959       0.005900       0.007528       0.012656       0.004049       0.007101      -0.013381      -0.004520       0.017901              1.683250       1.508919       0.282538       0.198018       1.683359       0.173293       1.857473           0.000434
           31              C       7.379842      12.136870       0.408097       0.007355      36.171763 0.38230471E+03  0.86186289E+04                                 9.398794                            6.432186       0.132740       2.062709                    0.999398      25.910593      70.639214       0.669482       0.405825      -1.081652      -0.004702      -0.027910       0.011714       0.030631       0.001443       0.004479       0.010974       0.021343       0.015866      -0.018412       0.004394       0.014019             12.331040      12.372019       2.445699      -0.076786      19.737498      -0.651840       4.883604           0.021397
           32              C      23.343867      11.897475       0.387210      -0.093995      33.169268 0.40504092E+03  0.93666197E+04                                 9.059442                            6.790525      -0.030311       1.973450                    0.999490      28.596275      81.852072       0.620416       0.426913      -1.056341       0.006025      -0.015392       0.000222       0.016530      -0.032099      -0.003700       0.003881      -0.014994       0.178758      -0.062757       0.002669       0.060089             10.866340      14.528588       4.207626       0.095613      13.324760      -0.032505       4.745672           0.016259
           33              C       8.751998       8.582891       0.292416       0.551502      24.474883 0.26619734E+03  0.55641192E+04                                 7.740740                            5.728409      -0.001750       2.050161                    0.999468      22.438018      61.837933       0.633896       0.462270      -1.031532       0.017832      -0.038718      -0.007615       0.043302       0.029834       0.015416      -0.009767       0.021327       0.317538      -0.086093      -0.021609       0.107702              9.603201      11.132732      -4.614603      -0.363385      13.234857       0.381924       4.442015          -0.001433
           34              C      22.859376      10.578390       0.427377      -0.005768      38.683887 0.41265893E+03  0.94636765E+04                                 9.794905                            6.664370       0.108206       2.047506                    0.999291      26.353612      72.000399       0.661727       0.403607      -1.085270       0.036840       0.010932       0.003385       0.038577      -0.002026      -0.005177      -0.008114      -0.021136      -0.014759      -0.013636      -0.002516       0.016152             12.900120      21.308398       2.210671       0.785807      12.334271       0.013326       5.057691           0.019422
           35              C       8.251929      11.139121       0.403277      -0.092275      33.265995 0.39847726E+03  0.91924582E+04                                 9.085017                            6.748928      -0.085885       1.956938                    0.999389      28.659007      82.375607       0.619413       0.428645      -1.053530      -0.016844      -0.012770       0.001044       0.021164       0.018075       0.000935       0.002182       0.056651       0.174284      -0.062676       0.004512       0.058165             10.882010       9.974588      -1.242474       0.189697      17.919304      -0.052306       4.752137           0.008623
           36              C       6.440276       9.511553       0.469151      -0.109461      33.360333 0.42720512E+03  0.10008343E+05                                 9.084206                            6.966499      -0.064428       1.955518                    0.999464      29.166688      83.938695       0.613700       0.426014      -1.057245       0.001932       0.007924       0.002735       0.008602       0.018572       0.001491       0.002896      -0.042870       0.160503      -0.055113       0.001410       0.053703             10.668474      16.342841      -2.587673       0.061096      10.877257      -0.270666       4.785324           0.004537
           37              C       7.821074      13.602163       0.192802       0.564325      23.612455 0.25434207E+03  0.52596691E+04                                 7.612990                            5.628744      -0.022964       2.051303                    0.999379      22.068785      60.629312       0.634059       0.467128      -1.028143       0.011372       0.036304      -0.012431       0.040023      -0.011664       0.002458       0.024103       0.060610       0.315705      -0.088106      -0.020175       0.108281              9.639362       7.787697       2.574574      -0.112520      16.686672      -0.871633       4.443718           0.001449
           38              C       7.826270       9.784689       0.398457      -0.002823      39.700703 0.43093983E+03  0.99773277E+04                                 9.964021                            6.810465       0.136215       2.054455                    0.999241      26.510354      72.458397       0.655451       0.403616      -1.086708      -0.016917       0.034336      -0.000561       0.038281       0.013439       0.000270      -0.006441       0.013677      -0.017859      -0.015521      -0.002954       0.018476             13.056236      14.789554      -4.793712      -0.268000      19.249172       0.418841       5.129982           0.026107
           39              C      16.081669       3.878546      10.992913      -0.003385      37.202048 0.39071145E+03  0.88512662E+04                                 9.536536                            6.489844       0.123464       2.058455                    0.999276      26.067336      71.111301       0.668826       0.404244      -1.083308       0.012754       0.027646       0.021187       0.037092       0.003696       0.001130       0.003187       0.028185       0.042166      -0.021851       0.007215       0.014636             12.401462       7.440669      -0.116926       3.608699      19.391014       2.811927      10.372703           0.003377
           40              C      15.489895       4.813633      10.302040      -0.088898      33.174469 0.40686995E+03  0.94226764E+04                                 9.082832                            6.826128      -0.054754       1.967550                    0.999425      28.562818      81.905649       0.615833       0.429462      -1.054417       0.001083       0.024994       0.010019       0.026949       0.020943      -0.044384       0.019201       0.089258       0.055696      -0.069474      -0.002780       0.072254             10.809267       7.094874      -2.328544       2.859620      17.110915      -1.069865       8.222013           0.035115
           41              C      16.490022       6.563311      11.678966      -0.109202      33.679969 0.41579452E+03  0.96849122E+04                                 9.142495                            6.878591      -0.056723       1.962567                    0.999330      29.003692      83.498875       0.616223       0.426728      -1.055755       0.006432      -0.011973       0.008748       0.016163       0.009744      -0.050909       0.012861       0.018944      -0.015181      -0.053701      -0.001402       0.055103             10.903649       9.407968      -1.079132       6.231659      10.242315      -1.184354      13.060664          -0.000277
           42              C      17.066222       5.554316      12.456599       0.016157      38.796844 0.43750918E+03  0.10167017E+05                                 9.845638                            6.883688       0.113399       2.045912                    0.999183      26.546705      72.673755       0.648953       0.406150      -1.085093      -0.036441       0.015948      -0.021405       0.045171       0.013528      -0.021026       0.001004      -0.030812       0.015745      -0.033659       0.010961       0.022698             12.889056       9.971371       0.269644       7.486139      12.222795       1.503606      16.473002           0.047875
           43              C      15.631780       6.251613      10.634623       0.023249      39.638502 0.42949957E+03  0.99389576E+04                                 9.992089                            6.825601       0.103558       2.045312                    0.999265      26.310090      71.970763       0.650695       0.406771      -1.084235       0.008144      -0.034567       0.016660       0.039227       0.019381      -0.013575       0.011091       0.009451      -0.030279      -0.029889       0.004378       0.025511             13.085165      10.651257      -3.532586       6.797722      15.231474      -3.292671      13.372765           0.099309
           44              C      16.910495       4.172570      12.154543      -0.067533      33.523704 0.42581185E+03  0.99381261E+04                                 9.103086                            6.948653      -0.006529       1.984160                    0.999350      28.398191      80.788815       0.617170       0.425221      -1.060870      -0.016657      -0.007957      -0.008177       0.020190      -0.012324      -0.046763      -0.022221       0.076993       0.020446      -0.061099      -0.008812       0.069912             10.825630       7.733159       1.406229       4.486550      13.036390       3.453037      11.707342           0.083654
           45              C      17.979835       5.825847      13.717844       0.547560      22.817326 0.25448084E+03  0.52589823E+04                                 7.379289                            5.594598       0.099510       2.088335                    0.999384      22.244450      60.929355       0.642607       0.461226      -1.032255       0.029550       0.001798       0.030946       0.042826      -0.056133      -0.067257       0.015502       0.083157      -0.176831      -0.088477      -0.035626       0.124102              9.114428       7.021002       1.451908       4.612169       7.588410       1.036323      12.733873           0.001707
           46              C      14.946569       7.289528       9.792722       0.562686      24.116545 0.25882730E+03  0.53752825E+04                                 7.653751                            5.676386       0.024639       2.067063                    0.999562      22.135951      60.922040       0.631757       0.466837      -1.028415      -0.040273       0.016470      -0.037072       0.057162      -0.013499      -0.076031       0.032370       0.075732       0.108107      -0.068836      -0.042163       0.110999              9.272351       8.545971      -1.561176       4.254904      10.685064      -2.603696       8.586018          -0.001659
           47              C      15.929402       2.472699      10.557502       0.534723      26.786730 0.28592542E+03  0.60721788E+04                                 8.214797                            5.928549       0.007895       2.049111                    0.999674      22.679924      62.595336       0.625661       0.460973      -1.034310      -0.010517      -0.038640      -0.014004       0.042424       0.002731      -0.059734      -0.035764       0.128532       0.046336      -0.087404      -0.014899       0.102303             10.451916       5.750358       0.376444       1.609950      18.049975       3.668505       7.555414          -0.006921
           48              C      21.395517      10.287580       0.290809       0.555403      24.361830 0.25766347E+03  0.53421348E+04                                 7.720272                            5.629942       0.062061       2.074626                    0.999688      22.191324      60.913163       0.640410       0.461303      -1.032055      -0.037661      -0.015179      -0.005213       0.040938      -0.017767      -0.024036       0.024641      -0.062884       0.301907      -0.088065      -0.021299       0.109364              9.765304      17.128020       2.135361       0.899087       7.662554      -0.392982       4.505336          -0.000790
           49              C      24.683133       3.929967      15.658715       0.007355      36.171459 0.38230233E+03  0.86185564E+04                                 9.398717                            6.432156       0.132707       2.062700                    0.999398      25.910532      70.638819       0.669485       0.405824      -1.081653      -0.004716       0.027891      -0.011726       0.030621      -0.001465      -0.004498       0.010958       0.021344       0.015851      -0.018399       0.004363       0.014036             12.330905      12.372002      -2.445578       0.076784      19.737152      -0.651827       4.883561           0.021396
           50              C      23.343857       4.169362      15.679602      -0.093997      33.170082 0.40505240E+03  0.93670097E+04                                 9.059809                            6.790781      -0.030306       1.973451                    0.999490      28.596720      81.855545       0.620379       0.426933      -1.056322       0.006020       0.015394      -0.000222       0.016530       0.032071       0.003671       0.003882      -0.014989       0.178713      -0.062722       0.002652       0.060070             10.866790      14.529233      -4.207757      -0.095615      13.325292      -0.032504       4.745844           0.016258
           51              C      26.055280       7.483946      15.774396       0.551493      24.475464 0.26620223E+03  0.55642886E+04                                 7.741089                            5.728615      -0.001691       2.050180                    0.999468      22.438349      61.840725       0.633854       0.462295      -1.031510       0.017819       0.038721       0.007606       0.043297      -0.029843      -0.015445      -0.009764       0.021307       0.317552      -0.086103      -0.021609       0.107712              9.603704      11.133258       4.614960       0.363404      13.235652       0.381957       4.442201          -0.001432
           52              C      22.859363       5.488447      15.639435      -0.005780      38.684162 0.41266133E+03  0.94637656E+04                                 9.795014                            6.664427       0.108247       2.047517                    0.999292      26.353837      72.001643       0.661718       0.403611      -1.085265       0.036850      -0.010935      -0.003386       0.038587       0.002021       0.005164      -0.008114      -0.021144      -0.014755      -0.013623      -0.002533       0.016155             12.900282      21.308776      -2.210646      -0.785811      12.334326       0.013328       5.057745           0.019420
           53              C      25.555218       4.927716      15.663535      -0.092266      33.265918 0.39847672E+03  0.91924306E+04                                 9.084918                            6.748860      -0.085891       1.956936                    0.999388      28.659228      82.375827       0.619426       0.428636      -1.053536      -0.016849       0.012765      -0.001030       0.021163      -0.018097      -0.000966       0.002175       0.056648       0.174291      -0.062688       0.004519       0.058169             10.881887       9.974546       1.242518      -0.189695      17.919033      -0.052298       4.752083           0.008624
           54              C      23.743561       6.555284      15.597661      -0.109464      33.360713 0.42721151E+03  0.10008506E+05                                 9.084272                            6.966559      -0.064401       1.955525                    0.999464      29.166499      83.937567       0.613698       0.426015      -1.057247       0.001930      -0.007921      -0.002733       0.008599      -0.018603      -0.001527       0.002899      -0.042872       0.160527      -0.055139       0.001426       0.053713             10.668584      16.343166       2.587978      -0.061097      10.877209      -0.270649       4.785377           0.004535
           55              C      25.124369       2.464674      15.874010       0.564313      23.610986 0.25432701E+03  0.52592295E+04                                 7.612310                            5.628315      -0.022897       2.051327                    0.999379      22.068398      60.625613       0.634134       0.467085      -1.028177       0.011366      -0.036305       0.012433       0.040022       0.011654      -0.002467       0.024104       0.060608       0.315721      -0.088105      -0.020182       0.108287              9.638385       7.787059      -2.574172       0.112505      16.684742      -0.871539       4.443354           0.001450
           56              C      25.129555       6.282148      15.668355      -0.002822      39.700751 0.43093761E+03  0.99772620E+04                                 9.964031                            6.810438       0.136215       2.054455                    0.999241      26.510283      72.458119       0.655454       0.403615      -1.086709      -0.016920      -0.034337       0.000562       0.038284      -0.013446      -0.000288      -0.006444       0.013686      -0.017854      -0.015538      -0.002941       0.018480             13.056315      14.789597       4.793998       0.268006      19.249359       0.418857       5.129990           0.026108
           57              C      16.081666      12.188291       5.073899      -0.003417      37.202139 0.39071502E+03  0.88513246E+04                                 9.536372                            6.489762       0.123471       2.058454                    0.999276      26.067464      71.110442       0.668851       0.404230      -1.083323       0.012740      -0.027654      -0.021193       0.037097      -0.003725      -0.001145       0.003176       0.028214       0.042157      -0.021868       0.007230       0.014638             12.401198       7.440603       0.116832      -3.608732      19.390353       2.811892      10.372637           0.003381
           58              C      15.489893      11.253204       5.764772      -0.088837      33.173637 0.40685855E+03  0.94222763E+04                                 9.082434                            6.825863      -0.054738       1.967562                    0.999425      28.561816      81.900197       0.615872       0.429440      -1.054438       0.001053      -0.024992      -0.009978       0.026930      -0.020988       0.044311       0.019211       0.089287       0.055735      -0.069503      -0.002692       0.072195             10.808734       7.094597       2.328319      -2.859539      17.109882      -1.069746       8.221723           0.035118
           59              C      16.490028       9.503526       4.387846      -0.109178      33.679318 0.41578066E+03  0.96845410E+04                                 9.142438                            6.878501      -0.056673       1.962587                    0.999330      29.003510      83.499055       0.616221       0.426731      -1.055750       0.006429       0.011980      -0.008762       0.016175      -0.009780       0.050859       0.012857       0.018935      -0.015206      -0.053672      -0.001376       0.055048             10.903584       9.407838       1.079074      -6.231551      10.242488      -1.184311      13.060427          -0.000276
           60              C      17.066227      10.512521       3.610213       0.016103      38.800036 0.43754885E+03  0.10168138E+05                                 9.846051                            6.883928       0.113365       2.045892                    0.999183      26.547278      72.675312       0.648954       0.406141      -1.085102      -0.036437      -0.015961       0.021417       0.045179      -0.013549       0.021036       0.001013      -0.030786       0.015698      -0.033666       0.010957       0.022709             12.889622       9.971747      -0.269603      -7.486458      12.223478       1.503579      16.473641           0.047876
           61              C      15.631782       9.815224       5.432189       0.023242      39.638277 0.42949830E+03  0.99388961E+04                                 9.991971                            6.825536       0.103575       2.045316                    0.999265      26.309977      71.969749       0.650708       0.406765      -1.084242       0.008152       0.034562      -0.016657       0.039223      -0.019397       0.013561       0.011090       0.009471      -0.030311      -0.029890       0.004358       0.025532             13.084986      10.651169       3.532421      -6.797697      15.231134      -3.292522      13.372655           0.099312
           62              C      16.910495      11.894267       3.912269      -0.067497      33.525498 0.42583481E+03  0.99387308E+04                                 9.103156                            6.948662      -0.006589       1.984146                    0.999350      28.397750      80.786104       0.617197       0.425199      -1.060891      -0.016654       0.007945       0.008181       0.020184       0.012297       0.046747      -0.022217       0.077004       0.020424      -0.061079      -0.008822       0.069901             10.825714       7.733217      -1.406157      -4.486600      13.036546       3.452918      11.707380           0.083658
           63              C      17.979843      10.240990       2.348968       0.547574      22.817085 0.25447752E+03  0.52588987E+04                                 7.379236                            5.594565       0.099479       2.088338                    0.999384      22.244093      60.928369       0.642608       0.461227      -1.032254       0.029524      -0.001781      -0.030931       0.042797       0.056102       0.067216       0.015520       0.083175      -0.176856      -0.088443      -0.035627       0.124069              9.114349       7.020948      -1.451893      -4.612121       7.588350       1.036299      12.733750           0.001707
           64              C      14.946572       8.777309       6.274090       0.562690      24.116554 0.25882801E+03  0.53753054E+04                                 7.653769                            5.676407       0.024645       2.067066                    0.999562      22.135980      60.922332       0.631753       0.466839      -1.028413      -0.040274      -0.016469       0.037073       0.057164       0.013491       0.076016       0.032369       0.075729       0.108104      -0.068835      -0.042147       0.110982              9.272360       8.546025       1.561154      -4.254936      10.685012      -2.603680       8.586043          -0.001663
           65              C      15.929394      13.594138       5.509310       0.534727      26.786348 0.28592298E+03  0.60720901E+04                                 8.214573                            5.928429       0.007901       2.049112                    0.999674      22.679811      62.594034       0.625685       0.460958      -1.034323      -0.010492       0.038628       0.014002       0.042406      -0.002767       0.059730      -0.035764       0.128524       0.046323      -0.087389      -0.014915       0.102305             10.451569       5.750239      -0.376519      -1.609954      18.049195       3.668424       7.555274          -0.006920
           66              C      21.395504       5.779257      15.776003       0.555422      24.360958 0.25765205E+03  0.53418496E+04                                 7.720171                            5.629868       0.062120       2.074645                    0.999688      22.190884      60.912086       0.640404       0.461311      -1.032048      -0.037682       0.015165       0.005240       0.040956       0.017737       0.024016       0.024627      -0.062854       0.301858      -0.088028      -0.021308       0.109336              9.765169      17.127750      -2.135322      -0.899063       7.662473      -0.392981       4.505283          -0.000790
           67              C      18.575087       0.408103       3.929942       0.007352      36.171666 0.38230386E+03  0.86186019E+04                                 9.398766                            6.432170       0.132712       2.062698                    0.999398      25.910602      70.639123       0.669484       0.405824      -1.081653       0.004719       0.011720       0.027884       0.030613      -0.004496       0.001460      -0.010946       0.002724      -0.039954      -0.018391       0.004361       0.014030             12.331002      12.371903       0.076790       2.445666       4.883595       0.651868      19.737509           0.021398
           68              C       2.611062       0.387217       4.169338      -0.093998      33.169594 0.40504726E+03  0.93667811E+04                                 9.059471                            6.790563      -0.030295       1.973455                    0.999490      28.596225      81.851370       0.620418       0.426911      -1.056345      -0.006015       0.000222       0.015394       0.016529       0.003673      -0.032104      -0.003870      -0.096879      -0.066876      -0.062763       0.002679       0.060084             10.866375      14.528615      -0.095605       4.207772       4.745705       0.032514      13.324804           0.016256
           69              C      17.202931       0.292428       7.483921       0.551497      24.475064 0.26619974E+03  0.55642051E+04                                 7.740895                            5.728522      -0.001709       2.050175                    0.999468      22.438176      61.839412       0.633872       0.462284      -1.031520      -0.017819      -0.007608       0.038719       0.043296      -0.015445       0.029828       0.009767      -0.148118      -0.190733      -0.086088      -0.021621       0.107709              9.603394      11.132961       0.363392      -4.614725       4.442094      -0.381929      13.235128          -0.001433
           70              C      20.398853       0.427386       5.488423      -0.005782      38.684304 0.41266550E+03  0.94638654E+04                                 9.794968                            6.664420       0.108250       2.047517                    0.999291      26.353826      72.001139       0.661725       0.403606      -1.085270      -0.036847       0.003395      -0.010939       0.038586       0.005165      -0.002028       0.008124      -0.003183       0.039075      -0.013627      -0.002529       0.016157             12.900165      21.308413      -0.785824       2.210474       5.057717      -0.013306      12.334364           0.019419
           71              C      17.703000       0.403285       4.927691      -0.092254      33.265669 0.39847179E+03  0.91923112E+04                                 9.084958                            6.748867      -0.085908       1.956931                    0.999389      28.659001      82.375812       0.619418       0.428643      -1.053529       0.016846       0.001033       0.012761       0.021159      -0.000966       0.018072      -0.002166      -0.058814      -0.172131      -0.062677       0.004511       0.058167             10.881942       9.974608      -0.189700      -1.242378       4.752093       0.052322      17.919125           0.008623
           72              C      19.514653       0.469161       6.555259      -0.109456      33.359794 0.42719479E+03  0.10008068E+05                                 9.084124                            6.966404      -0.064365       1.955538                    0.999464      29.166636      83.939157       0.613704       0.426013      -1.057243      -0.001922       0.002726      -0.007927       0.008600      -0.001542       0.018565      -0.002883      -0.101688      -0.015976      -0.055107       0.001397       0.053710             10.668356      16.342399      -0.061089      -2.587487       4.785252       0.270695      10.877417           0.004535
           73              C      18.133855       0.192806       2.464649       0.564312      23.612545 0.25434337E+03  0.52596989E+04                                 7.612978                            5.628735      -0.022800       2.051354                    0.999379      22.068836      60.629322       0.634064       0.467124      -1.028146      -0.011370      -0.012435      -0.036309       0.040028      -0.002460      -0.011665      -0.024097      -0.127552      -0.248771      -0.088106      -0.020176       0.108282              9.639347       7.787647       0.112521       2.574520       4.443716       0.871662      16.686678           0.001452
           74              C      18.128659       0.398467       6.282123      -0.002826      39.700414 0.43093713E+03  0.99772394E+04                                 9.963938                            6.810413       0.136191       2.054449                    0.999241      26.510275      72.457847       0.655459       0.403612      -1.086711       0.016919      -0.000566      -0.034335       0.038282      -0.000286       0.013436       0.006453       0.015775      -0.011605      -0.015539      -0.002935       0.018474             13.056109      14.789443       0.268000      -4.793469       5.129924      -0.418819      19.248961           0.026104
           75              C      27.176534      10.992932      12.188284      -0.003387      37.201928 0.39071195E+03  0.88512418E+04                                 9.536362                            6.489750       0.123468       2.058453                    0.999275      26.067278      71.109993       0.668849       0.404232      -1.083321      -0.012752       0.021187      -0.027651       0.037096      -0.001135       0.003697      -0.003185      -0.006985      -0.063374      -0.021855       0.007218       0.014637             12.401215       7.440541      -3.608638      -0.116830      10.372535      -2.811975      19.390568           0.003377
           76              C      27.768309      10.302057      11.253195      -0.088854      33.173087 0.40685154E+03  0.94220856E+04                                 9.082392                            6.825850      -0.054679       1.967579                    0.999425      28.562007      81.900964       0.615866       0.429446      -1.054433      -0.001045       0.009973      -0.024982       0.026919       0.044311       0.020943      -0.019194       0.016768      -0.161847      -0.069477      -0.002724       0.072201             10.808687       7.094538      -2.859469      -2.328327       8.221622       1.069719      17.109901           0.035114
           77              C      26.768179      11.678980       9.503519      -0.109197      33.681163 0.41581011E+03  0.96854079E+04                                 9.142898                            6.878859      -0.056710       1.962574                    0.999330      29.003983      83.501459       0.616189       0.426746      -1.055740      -0.006429       0.008758       0.011972       0.016167       0.050857       0.009741      -0.012838       0.017043      -0.020798      -0.053645      -0.001400       0.055045             10.904178       9.408449      -6.232035      -1.079253      13.061333       1.184498      10.242753          -0.000278
           78              C      26.191977      12.456616      10.512515       0.016154      38.798663 0.43753026E+03  0.10167598E+05                                 9.845838                            6.883788       0.113383       2.045905                    0.999183      26.546675      72.673282       0.648960       0.406142      -1.085102       0.036442      -0.021407      -0.015947       0.045172       0.021013       0.013529      -0.001002      -0.023289       0.038336      -0.033650       0.010957       0.022692             12.889358       9.971605      -7.486349       0.269649      16.473385      -1.503634      12.223084           0.047875
           79              C      27.626423      10.634638       9.815215       0.023250      39.637260 0.42948689E+03  0.99385817E+04                                 9.991827                            6.825452       0.103520       2.045298                    0.999265      26.310163      71.970449       0.650710       0.406766      -1.084239      -0.008143       0.016656       0.034566       0.039225       0.013554       0.019382      -0.011085       0.019860       0.000977      -0.029870       0.004364       0.025506             13.084794      10.650992      -6.797531      -3.532451      13.372395       3.292542      15.230996           0.099310
           80              C      26.347705      12.154562      11.894261      -0.067541      33.526020 0.42584572E+03  0.99389991E+04                                 9.103099                            6.948653      -0.006550       1.984152                    0.999350      28.397930      80.785348       0.617214       0.425187      -1.060904       0.016656      -0.008182       0.007959       0.020192       0.046754      -0.012322       0.022228       0.028293      -0.125746      -0.061107      -0.008804       0.069912             10.825654       7.733152      -4.486532       1.406258      11.707310      -3.453089      13.036501           0.083651
           81              C      25.278361      13.717860      10.240986       0.547577      22.817932 0.25448732E+03  0.52591567E+04                                 7.379464                            5.594706       0.099521       2.088338                    0.999384      22.244428      60.929796       0.642594       0.461232      -1.032250      -0.029550       0.030946      -0.001798       0.042826       0.067238      -0.056133      -0.015486       0.129971      -0.036279      -0.088466      -0.035610       0.124076              9.114680       7.021199      -4.612353       1.451940      12.734266      -1.036366       7.588574           0.001706
           82              C      11.008336       9.792736       8.777299       0.562683      24.116742 0.25883004E+03  0.53753529E+04                                 7.653787                            5.676411       0.024576       2.067044                    0.999562      22.136088      60.922458       0.631756       0.466836      -1.028415       0.040273      -0.037072      -0.016468       0.057161       0.076010      -0.013498      -0.032361      -0.016185      -0.167640      -0.068823      -0.042151       0.110974              9.272400       8.546057      -4.254953      -1.561186       8.586059       2.603701      10.685085          -0.001660
           83              C      27.328802      10.557523      13.594130       0.534725      26.787114 0.28593032E+03  0.60723133E+04                                 8.214903                            5.928626       0.007907       2.049113                    0.999674      22.680040      62.595966       0.625652       0.460977      -1.034307       0.010514      -0.014006       0.038644       0.042427       0.059726       0.002733       0.035767       0.041099      -0.215978      -0.087407      -0.014892       0.102299             10.452053       5.750437      -1.609991       0.376504       7.555548      -3.668630      18.050175          -0.006921
           84              C       4.559412       0.290818       5.779232       0.555416      24.362192 0.25766823E+03  0.53422558E+04                                 7.720358                            5.630005       0.062100       2.074637                    0.999688      22.191251      60.913004       0.640405       0.461305      -1.032055       0.037661      -0.005227       0.015168       0.040936       0.024011      -0.017768      -0.024616      -0.182405      -0.056619      -0.088068      -0.021283       0.109351              9.765413      17.128275      -0.899121       2.135278       4.505381       0.392992       7.662584          -0.000789
           85              C      18.575058      15.658734      12.136870       0.007343      36.171681 0.38230565E+03  0.86186500E+04                                 9.398756                            6.432189       0.132787       2.062724                    0.999398      25.910613      70.639121       0.669483       0.405824      -1.081653       0.004720      -0.011721      -0.027883       0.030612       0.004491      -0.001468      -0.010945       0.002730      -0.039958      -0.018391       0.004363       0.014028             12.330941      12.372061      -0.076784      -2.445615       4.883583       0.651848      19.737180           0.021396
           86              C      19.914334      15.679620      11.897474      -0.093985      33.168911 0.40503563E+03  0.93665024E+04                                 9.059484                            6.790557      -0.030368       1.973437                    0.999491      28.596234      81.852987       0.620402       0.426922      -1.056331      -0.006022      -0.000227      -0.015395       0.016533      -0.003704       0.032069      -0.003857      -0.096871      -0.066882      -0.062727       0.002644       0.060082             10.866355      14.528644       0.095616      -4.207417       4.745677       0.032518      13.324745           0.016257
           87              C      17.202911      15.774409       8.582891       0.551497      24.475819 0.26620633E+03  0.55643981E+04                                 7.741212                            5.728697      -0.001717       2.050171                    0.999468      22.438350      61.840955       0.633843       0.462301      -1.031506      -0.017832       0.007615      -0.038716       0.043300       0.015421      -0.029853       0.009770      -0.148114      -0.190752      -0.086112      -0.021595       0.107707              9.603868      11.133443      -0.363402       4.615068       4.442258      -0.381939      13.235902          -0.001432
           88              C      20.398828      15.639451      10.578389      -0.005776      38.683983 0.41266136E+03  0.94637425E+04                                 9.794903                            6.664377       0.108217       2.047507                    0.999291      26.353671      72.000502       0.661729       0.403605      -1.085272      -0.036847      -0.003382       0.010927       0.038582      -0.005181       0.002022       0.008120      -0.003183       0.039098      -0.013642      -0.002518       0.016160             12.900097      21.308381       0.785813      -2.210570       5.057689      -0.013312      12.334221           0.019420
           89              C      17.702973      15.663552      11.139121      -0.092284      33.266930 0.39849166E+03  0.91928577E+04                                 9.085112                            6.749002      -0.085996       1.956900                    0.999389      28.659608      82.377175       0.619418       0.428638      -1.053535       0.016856      -0.001036      -0.012714       0.021139       0.000934      -0.018103      -0.002162      -0.058824      -0.172274      -0.062737       0.004543       0.058193             10.882132       9.974637       0.189702       1.242562       4.752189       0.052327      17.919568           0.008620
           90              C      19.514630      15.597676       9.511553      -0.109470      33.360446 0.42720744E+03  0.10008376E+05                                 9.084153                            6.966471      -0.064384       1.955533                    0.999464      29.166499      83.937113       0.613710       0.426008      -1.057252      -0.001931      -0.002738       0.007921       0.008600       0.001493      -0.018603      -0.002885      -0.101702      -0.015956      -0.055140       0.001428       0.053712             10.668420      16.342843       0.061109       2.587845       4.785313       0.270667      10.877105           0.004537
           91              C      18.133822      15.874031      13.602163       0.564324      23.611332 0.25433151E+03  0.52593450E+04                                 7.612393                            5.628373      -0.022868       2.051331                    0.999379      22.068484      60.625952       0.634129       0.467086      -1.028176      -0.011374       0.012431       0.036312       0.040031       0.002444       0.011648      -0.024095      -0.127554      -0.248769      -0.088099      -0.020184       0.108282              9.638496       7.787145      -0.112505      -2.574239       4.443399       0.871564      16.684944           0.001449
           92              C      18.128636      15.668370       9.784689      -0.002791      39.700405 0.43093366E+03  0.99771520E+04                                 9.963992                            6.810419       0.136191       2.054454                    0.999241      26.510139      72.457758       0.655453       0.403616      -1.086707       0.016900       0.000565       0.034352       0.038288       0.000270      -0.013467       0.006455       0.015791      -0.011594      -0.015552      -0.002959       0.018511             13.056241      14.789503      -0.267989       4.793919       5.129972      -0.418819      19.249248           0.026107
           93              C       9.873252       5.073905       3.878528      -0.003378      37.201857 0.39070936E+03  0.88511896E+04                                 9.536448                            6.489805       0.123377       2.058432                    0.999276      26.067030      71.109890       0.668833       0.404241      -1.083312      -0.012747      -0.021186       0.027667       0.037106       0.001131      -0.003731      -0.003161      -0.006979      -0.063406      -0.021869       0.007235       0.014634             12.401316       7.440602       3.608663       0.116849      10.372606      -2.811922      19.390741           0.003380
           94              C      10.465023       5.764780       4.813617      -0.088913      33.174892 0.40687876E+03  0.94228809E+04                                 9.082693                            6.826061      -0.054804       1.967533                    0.999425      28.562829      81.904246       0.615858       0.429444      -1.054434      -0.001073      -0.010020       0.024993       0.026949      -0.044392      -0.020984      -0.019182       0.016778      -0.161741      -0.069488      -0.002777       0.072265             10.809060       7.094774       2.859581       2.328480       8.221902       1.069883      17.110505           0.035117
           95              C       9.464891       4.387857       6.563293      -0.109196      33.678201 0.41576920E+03  0.96842030E+04                                 9.142437                            6.878609      -0.056659       1.962589                    0.999331      29.003512      83.498625       0.616189       0.426757      -1.055735      -0.006424      -0.008758      -0.011968       0.016162      -0.050901      -0.009797      -0.012837       0.017096      -0.020816      -0.053707      -0.001387       0.055094             10.903576       9.408028       6.231719       1.079229      13.060763       1.184508      10.241938          -0.000276
           96              C       8.888694       3.610221       5.554297       0.016156      38.796738 0.43750779E+03  0.10166992E+05                                 9.845675                            6.883710       0.113366       2.045899                    0.999183      26.546816      72.674460       0.648946       0.406154      -1.085089       0.036442       0.021405       0.015948       0.045172      -0.021025      -0.013539      -0.001001      -0.023285       0.038333      -0.033662       0.010955       0.022707             12.889139       9.971513       7.486298      -0.269784      16.473294      -1.503763      12.222610           0.047875
           97              C      10.323134       5.432199       6.251597       0.023255      39.636330 0.42947552E+03  0.99382816E+04                                 9.991794                            6.825441       0.103587       2.045321                    0.999265      26.310029      71.970625       0.650697       0.406775      -1.084230      -0.008156      -0.016653      -0.034568       0.039227      -0.013567      -0.019400      -0.011087       0.019890       0.000953      -0.029893       0.004357       0.025535             13.084744      10.650924       6.797458       3.532542      13.372317       3.292691      15.230992           0.099308
           98              C       9.044425       3.912275       4.172551      -0.067543      33.526393 0.42585400E+03  0.99392447E+04                                 9.103236                            6.948792      -0.006523       1.984157                    0.999350      28.398088      80.786119       0.617198       0.425196      -1.060898       0.016658       0.008179      -0.007956       0.020191      -0.046778       0.012291       0.022230       0.028286      -0.125747      -0.061100      -0.008835       0.069935             10.825821       7.733314       4.486649      -1.406423      11.707611      -3.453304      13.036536           0.083655
           99              C       7.975081       2.348977       5.825826       0.547562      22.817998 0.25448848E+03  0.52591822E+04                                 7.379481                            5.594708       0.099524       2.088339                    0.999384      22.244463      60.929725       0.642596       0.461231      -1.032252      -0.029551      -0.030944       0.001801       0.042826      -0.067251       0.056115      -0.015494       0.129985      -0.036321      -0.088469      -0.035612       0.124081              9.114713       7.021218       4.612357      -1.451985      12.734313      -1.036418       7.588610           0.001705
          100              C      11.008343       6.274101       7.289513       0.562686      24.116526 0.25882783E+03  0.53752964E+04                                 7.653761                            5.676394       0.024588       2.067049                    0.999562      22.135943      60.922037       0.631756       0.466837      -1.028415       0.040273       0.037072       0.016470       0.057162      -0.076026       0.013485      -0.032364      -0.016183      -0.167651      -0.068836      -0.042153       0.110989              9.272356       8.545977       4.254874       1.561153       8.585979       2.603692      10.685112          -0.001658
          101              C      10.025522       5.509314       2.472682       0.534725      26.786366 0.28592150E+03  0.60720624E+04                                 8.214650                            5.928463       0.007844       2.049096                    0.999674      22.679786      62.594371       0.625674       0.460966      -1.034316       0.010493       0.014002      -0.038634       0.042411      -0.059736      -0.002765       0.035765       0.041103      -0.215950      -0.087392      -0.014919       0.102311             10.451687       5.750277       1.609944      -0.376473       7.555289      -3.668385      18.049496          -0.006920
          102              C      21.862687      15.776019      10.287580       0.555410      24.361273 0.25765671E+03  0.53419647E+04                                 7.720204                            5.629902       0.062116       2.074644                    0.999688      22.190960      60.912186       0.640406       0.461308      -1.032051       0.037674       0.005238      -0.015161       0.040947      -0.024039       0.017740      -0.024621      -0.182365      -0.056649      -0.088038      -0.021307       0.109345              9.765197      17.127795       0.899076      -2.135330       4.505302       0.392988       7.662495          -0.000790
          103              O       8.250204       7.434114       0.335796      -0.495225      26.519833 0.41248172E+03  0.92731027E+04                                 7.001486                            6.220105       0.458462       2.214069                    0.998173      26.118886      66.225958       0.774576       0.351740      -1.145707      -0.030009       0.022999       0.004732       0.038104       0.020301       0.003785       0.004739      -0.073865      -0.009930      -0.040657      -0.003784       0.044441              7.676065       6.759203      -1.273074      -0.000716      11.143472       0.014225       5.125520           0.067672
          104              O      20.980239       9.129163       0.465938      -0.479685      26.107482 0.38656913E+03  0.85486812E+04                                 6.922105                            6.003331       0.548847       2.252292                    0.998399      25.642367      64.434388       0.792219       0.349614      -1.147720       0.033597      -0.007306       0.007218       0.035131       0.039954      -0.006029       0.001207      -0.045588      -0.002857      -0.046271      -0.000288       0.046558              7.793755      10.521651       3.014176      -0.005291       8.117978      -0.468530       4.741635           0.058131
          105              O      18.362236       7.024432      13.839952      -0.505389      26.152254 0.41042269E+03  0.92163704E+04                                 6.904105                            6.191239       0.604306       2.251850                    0.998641      26.454454      67.064829       0.778794       0.350231      -1.146803      -0.023329       0.015219      -0.026128       0.038191       0.014983      -0.004633       0.027550      -0.048445      -0.131091      -0.052964      -0.003848       0.056812              7.462503       6.073005       1.496056       1.755205       8.507355       1.644558       7.807149           0.072254
          106              O      20.606486      11.232308       0.075514      -0.474082      25.572164 0.38995678E+03  0.86392322E+04                                 6.801251                            6.021700       0.617242       2.265180                    0.998780      25.868915      64.984016       0.792856       0.348701      -1.148895       0.029227       0.023241       0.009642       0.038566      -0.039069       0.004055      -0.002424       0.005020      -0.000043      -0.039169      -0.000525       0.039694              7.458348      10.762148      -1.047438       0.964713       6.524666      -0.406708       5.088230           0.120910
          107              O      15.294372       2.146541       9.546900      -0.454477      25.515946 0.38682891E+03  0.85623884E+04                                 6.840631                            6.029936       0.370593       2.198402                    0.997843      25.460097      64.165744       0.785041       0.352483      -1.144505       0.005492       0.030728       0.005809       0.031751       0.024496      -0.004178       0.024802       0.032044       0.052628      -0.046960       0.015346       0.031614              7.557124       5.823348       0.942956       1.394674       9.473333       2.577649       7.374690           0.073242
          108              O      16.595579       1.479771      11.190535      -0.452579      25.877770 0.39847205E+03  0.88510735E+04                                 6.841963                            6.064117       0.686942       2.289273                    0.998832      25.783120      64.267938       0.796782       0.346074      -1.154270       0.016924       0.010787       0.027813       0.034298      -0.040765       0.024943      -0.032357      -0.063250      -0.069910      -0.047117      -0.031879       0.078996              7.596268       5.707623      -1.524704       0.822599      11.320581      -0.164742       5.760602           0.192338
          109              O      17.957340       5.009655      14.585452      -0.443565      24.561192 0.35512745E+03  0.76983003E+04                                 6.646405                            5.768281       0.538951       2.261279                    0.998481      24.979556      62.403394       0.804184       0.351350      -1.144850      -0.023172      -0.013176      -0.009098       0.028166      -0.027964      -0.030791      -0.022553       0.033532       0.042584      -0.057358       0.014415       0.042943              7.465507       5.424757      -0.084376       2.337608       6.226511      -1.154986      10.745254           0.048877
          110              O       9.977072       8.761233       0.187982      -0.450299      24.409037 0.36294753E+03  0.79006763E+04                                 6.580086                            5.805562       0.656322       2.291398                    0.998493      25.311763      63.101200       0.807997       0.348238      -1.148867      -0.006651       0.027858      -0.003335       0.028834      -0.006612      -0.005506      -0.003248       0.083449       0.031718      -0.047763       0.009799       0.037965              7.202115      10.361383      -1.672868      -0.243571       6.684884       0.206057       4.560079           0.113316
          111              O      24.385522      14.498691       0.141388      -0.446199      24.049273 0.34100263E+03  0.73289041E+04                                 6.568623                            5.661713       0.482034       2.246247                    0.998486      24.840356      62.105368       0.808454       0.352508      -1.142126      -0.015981      -0.013074       0.005936       0.021483      -0.027763       0.001798       0.004399      -0.063101       0.140140      -0.065476       0.018246       0.047231              7.421525       5.810227      -0.521245       0.037055      11.851188      -0.479351       4.603161           0.026075
          112              O       9.117091      13.785325       0.224935      -0.509621      26.121775 0.41947754E+03  0.94457335E+04                                 6.863192                            6.218513       0.676120       2.272736                    0.998621      26.462134      66.587901       0.786835       0.345697      -1.153651       0.007862      -0.039098       0.008936       0.040870       0.034268       0.004904      -0.003396       0.071697      -0.138987      -0.047589      -0.025258       0.072848              7.455004       8.410358       2.138201       0.047431       8.838082      -0.210663       5.116572           0.149815
          113              O      14.007002       6.764142       9.080962      -0.496764      32.926637 0.46278650E+03  0.10694555E+05                                 8.135861                            6.577867       0.405593       2.198895                    0.997445      26.347079      67.460284       0.755968       0.350607      -1.148038       0.013343      -0.010192       0.021567       0.027332       0.020487       0.029986       0.026677       0.051847       0.008859      -0.043066      -0.014773       0.057839              9.591941      11.480922      -1.351902       5.693314       7.300211      -1.458762       9.994691           0.100419
          114              O      15.271870       8.441518       9.906796      -0.373753      20.892973 0.30051260E+03  0.62399759E+04                                 5.844247                            5.240219       0.933278       2.389627                    0.999566      24.261584      59.070175       0.860832       0.342663      -1.153525      -0.013291      -0.018059       0.006386       0.023314      -0.000922      -0.018433       0.006272       0.017619      -0.018347      -0.019394      -0.004569       0.023963              6.133703       4.649813       0.572295       0.559365       8.925304      -0.527452       4.825992           0.228826
          115              O      25.553483       8.632723      15.731016      -0.495224      26.521058 0.41250552E+03  0.92738072E+04                                 7.001841                            6.220398       0.458512       2.214086                    0.998173      26.118974      66.227621       0.774533       0.351753      -1.145692      -0.030014      -0.023000      -0.004732       0.038108      -0.020324      -0.003804       0.004736      -0.073863      -0.009915      -0.040672      -0.003778       0.044449              7.676479       6.759547       1.273176       0.000720      11.144124       0.014230       5.125767           0.067672
          116              O      20.980223       6.937674      15.600874      -0.479683      26.107445 0.38656894E+03  0.85486780E+04                                 6.922106                            6.003331       0.548992       2.252327                    0.998397      25.642408      64.434545       0.792219       0.349614      -1.147720       0.033633       0.007297      -0.007222       0.035165      -0.040040       0.006001       0.001211      -0.045614      -0.002905      -0.046337      -0.000309       0.046646              7.793744      10.521589      -3.014166       0.005296       8.118004      -0.468537       4.741638           0.058129
          117              O      18.362248       9.042405       2.226860      -0.505386      26.153709 0.41045188E+03  0.92172278E+04                                 6.904499                            6.191575       0.604218       2.251818                    0.998642      26.454874      67.067531       0.778748       0.350244      -1.146788      -0.023331      -0.015211       0.026131       0.038191      -0.015005       0.004597       0.027548      -0.048457      -0.131108      -0.052958      -0.003873       0.056831              7.462953       6.073356      -1.496168      -1.755378       8.507802       1.644690       7.807702           0.072268
          118              O      20.606474       4.834529      15.991298      -0.474094      25.573224 0.38997681E+03  0.86397979E+04                                 6.801495                            6.021900       0.617239       2.265174                    0.998781      25.869182      64.985419       0.792833       0.348706      -1.148890       0.029221      -0.023246      -0.009657       0.038568       0.039040      -0.004088      -0.002429       0.005000      -0.000082      -0.039133      -0.000544       0.039677              7.458638      10.762635       1.047467      -0.964760       6.524887      -0.406719       5.088392           0.120914
          119              O      15.294361      13.920296       6.519912      -0.454473      25.517083 0.38684880E+03  0.85629263E+04                                 6.840831                            6.030097       0.370466       2.198365                    0.997845      25.460133      64.165900       0.785030       0.352483      -1.144506       0.005494      -0.030736      -0.005823       0.031761      -0.024522       0.004156       0.024810       0.032026       0.052655      -0.046976       0.015327       0.031649              7.557364       5.823532      -0.943000      -1.394730       9.473649       2.577761       7.374911           0.073229
          120              O      16.595571      14.587066       4.876277      -0.452588      25.874531 0.39841502E+03  0.88495945E+04                                 6.841583                            6.063817       0.686942       2.289270                    0.998832      25.783595      64.270828       0.796766       0.346089      -1.154244       0.016923      -0.010787      -0.027811       0.034296       0.040751      -0.024942      -0.032357      -0.063257      -0.069933      -0.047116      -0.031874       0.078990              7.595800       5.707325       1.524577      -0.822555      11.319759      -0.164743       5.760317           0.192315
          121              O      17.957349      11.057182       1.481360      -0.443567      24.562155 0.35514462E+03  0.76987970E+04                                 6.646695                            5.768512       0.538997       2.261289                    0.998481      24.979971      62.405767       0.804146       0.351361      -1.144837      -0.023173       0.013174       0.009103       0.028168       0.027947       0.030770      -0.022553       0.033526       0.042579      -0.057335       0.014416       0.042918              7.465861       5.424986       0.084371      -2.337773       6.226778      -1.155020      10.745819           0.048884
          122              O      27.280354       7.305604      15.878830      -0.450291      24.410869 0.36298049E+03  0.79015674E+04                                 6.580448                            5.805860       0.656328       2.291404                    0.998494      25.311749      63.101711       0.807970       0.348242      -1.148865      -0.006653      -0.027870       0.003345       0.028847       0.006589       0.005488      -0.003255       0.083451       0.031727      -0.047763       0.009809       0.037955              7.202535      10.361987       1.673022       0.243582       6.685319       0.206079       4.560300           0.113321
          123              O      24.385519       1.568146      15.925424      -0.446197      24.049720 0.34101078E+03  0.73291822E+04                                 6.568936                            5.661968       0.481932       2.246211                    0.998485      24.840794      62.108536       0.808389       0.352532      -1.142098      -0.015975       0.013077      -0.005936       0.021481       0.027732      -0.001815       0.004402      -0.063114       0.140130      -0.065460       0.018233       0.047227              7.421903       5.810523       0.521230      -0.037050      11.851836      -0.479385       4.603350           0.026076
          124              O      26.420386       2.281512      15.841877      -0.509614      26.124239 0.41952527E+03  0.94470528E+04                                 6.863653                            6.218909       0.676083       2.272723                    0.998621      26.462166      66.588284       0.786804       0.345702      -1.153650       0.007853       0.039100      -0.008939       0.040870      -0.034283      -0.004916      -0.003395       0.071695      -0.139018      -0.047602      -0.025262       0.072863              7.455531       8.410899      -2.138361      -0.047435       8.838814      -0.210706       5.116882           0.149816
          125              O      14.007001       9.302695       6.985850      -0.496769      32.926660 0.46278767E+03  0.10694572E+05                                 8.135803                            6.577828       0.405522       2.198869                    0.997445      26.347154      67.460095       0.755979       0.350602      -1.148044       0.013341       0.010194      -0.021566       0.027331      -0.020509      -0.030005       0.026677       0.051843       0.008850      -0.043065      -0.014801       0.057866              9.591860      11.480858       1.351834      -5.693254       7.300151      -1.458691       9.994571           0.100412
          126              O      15.271875       7.625319       6.160016      -0.373754      20.893394 0.30052218E+03  0.62402728E+04                                 5.844494                            5.240439       0.933160       2.389586                    0.999565      24.262036      59.073229       0.860774       0.342681      -1.153501      -0.013292       0.018062      -0.006389       0.023318       0.000924       0.018401       0.006266       0.017627      -0.018332      -0.019363      -0.004573       0.023937              6.133962       4.650016      -0.572309      -0.559416       8.925665      -0.527512       4.826205           0.228840
          127              O      17.704725       0.335810       8.632698      -0.495225      26.518964 0.41246716E+03  0.92727549E+04                                 7.001477                            6.220103       0.458464       2.214070                    0.998173      26.119108      66.227883       0.774550       0.351752      -1.145690       0.030010       0.004733      -0.023000       0.038105      -0.003811       0.020299      -0.004733      -0.031967       0.115753      -0.040658      -0.003780       0.044437              7.676052       6.759197       0.000718      -1.273073       5.125511      -0.014216      11.143448           0.067672
          128              O       4.974690       0.465948       6.937649      -0.479679      26.100924 0.38645654E+03  0.85457272E+04                                 6.921253                            6.002660       0.548933       2.252316                    0.998397      25.642622      64.437174       0.792209       0.349638      -1.147679      -0.033596       0.007213       0.007296       0.035127       0.006011       0.039968      -0.001204      -0.021347       0.069858      -0.046274      -0.000309       0.046582              7.792712      10.520020       0.005307       3.013676       4.741117       0.468475       8.116998           0.058133
          129              O      24.895960      13.839966       9.042402      -0.505396      26.153078 0.41043841E+03  0.92168282E+04                                 6.904308                            6.191408       0.604233       2.251827                    0.998641      26.454653      67.066110       0.778772       0.350237      -1.146796       0.023315      -0.026118      -0.015236       0.038182       0.004594       0.014968      -0.027525       0.041325       0.138180      -0.052933      -0.003855       0.056789              7.462737       6.073176      -1.755292       1.496111       7.807435      -1.644634       8.507600           0.072261
          130              O       5.348444       0.075522       4.834504      -0.474090      25.571922 0.38995198E+03  0.86391086E+04                                 6.801228                            6.021670       0.617222       2.265172                    0.998780      25.869016      64.984438       0.792856       0.348702      -1.148893      -0.029217       0.009655      -0.023247       0.038565      -0.004083      -0.039058       0.002433       0.002536      -0.007482      -0.039154      -0.000537       0.039691              7.458333      10.762155      -0.964726      -1.047470       5.088223       0.406705       6.524623           0.120928
          131              O      27.963834       9.546921      13.920286      -0.454483      25.516155 0.38683316E+03  0.85625264E+04                                 6.840723                            6.030012       0.370520       2.198379                    0.997843      25.460339      64.167020       0.785026       0.352488      -1.144498      -0.005487       0.005809      -0.030735       0.031756       0.004163       0.024506      -0.024796      -0.010299      -0.074389      -0.046961       0.015337       0.031624              7.557236       5.823438      -1.394699       0.942973       7.374796      -2.577704       9.473475           0.073236
          132              O      26.662623      11.190557      14.587059      -0.452587      25.876252 0.39844503E+03  0.88503383E+04                                 6.841668                            6.063880       0.686937       2.289268                    0.998832      25.783354      64.268391       0.796802       0.346070      -1.154271      -0.016926       0.027814      -0.010784       0.034299      -0.024943      -0.040769       0.032370       0.003345       0.129836      -0.047115      -0.031893       0.079008              7.595911       5.707390      -0.822557      -1.524619       5.760373       0.164736      11.319971           0.192328
          133              O      25.300853      14.585469      11.057180      -0.443572      24.561528 0.35513291E+03  0.76984513E+04                                 6.646477                            5.768334       0.538970       2.261286                    0.998481      24.979627      62.403783       0.804179       0.351351      -1.144849       0.023174      -0.009091       0.013177       0.028166       0.030770      -0.027962       0.022561      -0.004524      -0.071588      -0.057352       0.014431       0.042921              7.465601       5.424815      -2.337663      -0.084391      10.745408       1.155006       6.226581           0.048877
          134              O      15.977858       0.187993       7.305579      -0.450290      24.410579 0.36297567E+03  0.79014431E+04                                 6.580410                            5.805834       0.656337       2.291405                    0.998493      25.311784      63.101894       0.807968       0.348243      -1.148862       0.006653      -0.003345      -0.027861       0.028839       0.005486      -0.006609       0.003269       0.025861      -0.141005      -0.047757       0.009807       0.037950              7.202481      10.361902       0.243583      -1.672998       4.560276      -0.206076       6.685265           0.113324
          135              O       1.569407       0.141390       1.568121      -0.446197      24.049415 0.34100513E+03  0.73289800E+04                                 6.568685                            5.661762       0.481968       2.246224                    0.998485      24.840426      62.105877       0.808444       0.352512      -1.142122       0.015979       0.005937       0.013077       0.021484      -0.001816      -0.027763      -0.004385      -0.101619       0.024580      -0.065476       0.018250       0.047226              7.421600       5.810280      -0.037059      -0.521271       4.603206       0.479371      11.851313           0.026075
          136              O      16.837838       0.224939       2.281487      -0.509615      26.120243 0.41945020E+03  0.94450541E+04                                 6.863134                            6.218469       0.676092       2.272730                    0.998620      26.462390      66.590399       0.786800       0.345715      -1.153626      -0.007856       0.008943       0.039100       0.040872      -0.004916       0.034269       0.003408       0.105336      -0.038020      -0.047599      -0.025244       0.072843              7.454935       8.410260      -0.047431       2.138173       5.116531       0.210673       8.838014           0.149816
          137              O      11.947906       9.080977       9.302684      -0.496765      32.924854 0.46275950E+03  0.10693736E+05                                 8.135409                            6.577548       0.405543       2.198877                    0.997445      26.346942      67.458500       0.756011       0.350594      -1.148053      -0.013343       0.021566       0.010190       0.027331      -0.030008       0.020485      -0.026669       0.021500      -0.082189      -0.043056      -0.014797       0.057853              9.591352      11.480258      -5.692897      -1.351688       9.994029       1.458530       7.299769           0.100419
          138              O      10.683036       9.906808       7.625309      -0.373754      20.893861 0.30052937E+03  0.62404414E+04                                 5.844543                            5.240475       0.933221       2.389609                    0.999565      24.261883      59.072389       0.860780       0.342678      -1.153507       0.013292       0.006387       0.018061       0.023317       0.018405      -0.000924      -0.006262       0.017977      -0.017247      -0.019366      -0.004568       0.023934              6.134022       4.650055      -0.559423       0.572298       4.826241       0.527521       8.925768           0.228828
          139              O      17.704708      15.731027       7.434114      -0.495225      26.519671 0.41247938E+03  0.92730792E+04                                 7.001564                            6.220164       0.458485       2.214076                    0.998173      26.119020      66.227389       0.774554       0.351749      -1.145695       0.030013      -0.004737       0.023000       0.038108       0.003787      -0.020325      -0.004729      -0.031974       0.115753      -0.040671      -0.003777       0.044448              7.676160       6.759249      -0.000713       1.273080       5.125577      -0.014207      11.143654           0.067674
          140              O      22.277968      15.600889       9.129163      -0.479672      26.106020 0.38654403E+03  0.85480148E+04                                 6.921903                            6.003171       0.548895       2.252300                    0.998397      25.642271      64.434405       0.792220       0.349618      -1.147713      -0.033624      -0.007218      -0.007280       0.035152      -0.006017      -0.040024      -0.001199      -0.021352       0.069911      -0.046326      -0.000316       0.046641              7.793496      10.521201      -0.005302      -3.014059       4.741514       0.468527       8.117771           0.058127
          141              O       7.592677       2.226871       7.024410      -0.505387      26.150670 0.41039377E+03  0.92156356E+04                                 6.903998                            6.191141       0.604304       2.251848                    0.998641      26.454688      67.066944       0.778771       0.350245      -1.146782       0.023328       0.026127       0.015222       0.038190      -0.004621      -0.015010      -0.027536       0.041331       0.138241      -0.052962      -0.003863       0.056825              7.462384       6.072900       1.755132      -1.496048       7.806994      -1.644548       8.507260           0.072262
          142              O      22.651716      15.991315      11.232308      -0.474092      25.572954 0.38997219E+03  0.86396779E+04                                 6.801461                            6.021876       0.617149       2.265148                    0.998780      25.869188      64.985559       0.792832       0.348707      -1.148887      -0.029217      -0.009654       0.023240       0.038561       0.004067       0.039040       0.002446       0.002541      -0.007470      -0.039133      -0.000542       0.039675              7.458594      10.762557       0.964766       1.047441       5.088378       0.406722       6.524848           0.120905
          143              O      10.660552       6.519916       2.146526      -0.454465      25.516593 0.38684030E+03  0.85626905E+04                                 6.840731                            6.030022       0.370360       2.198336                    0.997846      25.460008      64.165393       0.785037       0.352482      -1.144507      -0.005499      -0.005824       0.030728       0.031755      -0.004172      -0.024524      -0.024797      -0.010312      -0.074371      -0.046974       0.015346       0.031628              7.557235       5.823439       1.394704      -0.942979       7.374790      -2.577675       9.473476           0.073230
          144              O       9.359347       4.876280       1.479753      -0.452584      25.877012 0.39845790E+03  0.88506711E+04                                 6.841774                            6.063964       0.686972       2.289280                    0.998832      25.783117      64.267385       0.796802       0.346068      -1.154276      -0.016925      -0.027819       0.010786       0.034303       0.024940       0.040751       0.032363       0.003344       0.129825      -0.047108      -0.031880       0.078988              7.596034       5.707487       0.822585       1.524645       5.760458       0.164786      11.320157           0.192319
          145              O       7.997577       1.481368       5.009632      -0.443567      24.560348 0.35511317E+03  0.76979157E+04                                 6.646229                            5.768139       0.539000       2.261294                    0.998481      24.979549      62.403134       0.804200       0.351347      -1.144853       0.023177       0.009096      -0.013180       0.028171      -0.030794       0.027948       0.022559      -0.004519      -0.071592      -0.057351       0.014407       0.042945              7.465292       5.424602       2.337492       0.084383      10.744912       1.154971       6.226362           0.048881
          146              O      15.977837      15.878844       8.761233      -0.450295      24.409491 0.36295532E+03  0.79008542E+04                                 6.580072                            5.805551       0.656396       2.291425                    0.998494      25.311444      63.099547       0.808017       0.348229      -1.148879       0.006647       0.003337       0.027862       0.028838      -0.005501       0.006589       0.003262       0.025860      -0.141020      -0.047758       0.009803       0.037955              7.202095      10.361350      -0.243570       1.672854       4.560070      -0.206049       6.684866           0.113312
          147              O      18.872671      15.925447      14.498691      -0.446200      24.047789 0.34097867E+03  0.73283389E+04                                 6.568588                            5.661694       0.481988       2.246231                    0.998485      24.840799      62.108432       0.808409       0.352531      -1.142096       0.015975      -0.005936      -0.013071       0.021477       0.001805       0.027732      -0.004392      -0.101622       0.024605      -0.065460       0.018234       0.047226              7.421475       5.810223       0.037056       0.521235       4.603134       0.479366      11.851069           0.026076
          148              O      16.837804      15.841898      13.785325      -0.509624      26.123636 0.41951357E+03  0.94467212E+04                                 6.863517                            6.218792       0.676030       2.272708                    0.998620      26.462206      66.588091       0.786817       0.345698      -1.153653      -0.007866      -0.008942      -0.039100       0.040874       0.004904      -0.034284       0.003411       0.105341      -0.038032      -0.047598      -0.025258       0.072856              7.455378       8.410738       0.047433      -2.138329       5.116794       0.210694       8.838601           0.149812
          149              O      11.947912       6.985860       6.764128      -0.496764      32.926502 0.46278547E+03  0.10694525E+05                                 8.135836                            6.577860       0.405602       2.198897                    0.997446      26.347045      67.460169       0.755968       0.350607      -1.148038      -0.013344      -0.021568      -0.010191       0.027333       0.029985      -0.020509      -0.026668       0.021498      -0.082199      -0.043060      -0.014786       0.057846              9.591892      11.480897       5.693249       1.351880       9.994578       1.458723       7.300201           0.100422
          150              O      10.683039       6.160029       8.441503      -0.373751      20.892385 0.30050348E+03  0.62397742E+04                                 5.844247                            5.240216       0.933259       2.389621                    0.999566      24.261755      59.071616       0.860809       0.342673      -1.153510       0.013292      -0.006386      -0.018062       0.023317      -0.018426       0.000911      -0.006265       0.017967      -0.017233      -0.019388      -0.004559       0.023947              6.133702       4.649827       0.559351      -0.572334       4.825974       0.527433       8.925305           0.228824

******************************************************
Auxiliary information for the entire system
The total spin magnetic moment of the unit cell is   6.647628
The total net atomic charge of the unit cell is   -0.000005
Accuracy of reproducing the electrostatic potential in the unit cell:
  The inner radius (bohr) =    5.0000
  The outer radius (bohr) =   12.0000
  Valid grid points have density less than (e/(bohr^3)) =    0.0001
  The number of valid grid points were=       650544
  The rms potential error without charges in kcal/mol is=      4.85892
  The rms potential error with partial charges in kcal/mol is=      0.53482
  The RRMSE value at monopole order=      0.11007
  The rms potential error with partial charges and cloud penetration in kcal/mol is=      0.53489
  The RRMSE value at monopole order with cloud penetration is=      0.11008
  The rms potential error with partial charges and atomic dipoles in kcal/mol is=      0.34003
  The RRMSE value at dipole order=      0.06998
  The rms potential error with partial charges, atomic dipoles and cloud penetration in kcal/mol is=      0.32655
  The RRMSE value at dipole order with cloud penetration=      0.06721

******************************************************
The electron densities and ab initio electrostatic potential were computed in VASP using the PBE functional and
projector augmented wave method. See the main text of the journal article for a description of computational details.
The atomic charges, dipoles, and quadrupoles were computed with the DDEC6 method as described in
(a) T. A. Manz and N. Gabaldon Limas, RSC Adv. 6 (2016) 47771-47801 DOI: 10.1039/c6ra04656h
(b) N. Gabaldon Limas and T. A. Manz, RSC Adv. 8 (2018) 2678-2707 DOI: 10.1039/c7ra11829e.
For each atom in the material, the electron cloud parameters were fit to the spherically averaged atom-in-material
electron density using radial positions for which this density was between 10^-4 and 10^-2 electrons per cubic bohr.
The polarizabilities, dispersion coefficients, and quantum Drude oscillator (QDO) parameters were fit using the MCLF method.
The magnetic structure of the system was optimized in VASP from the default ferromagnetic initial guess using spin polarization.
The atomic spin moments (ASMs) were computed on this optimized magnetic structure using the DDEC6 partition as inputs
to the method of T. A. Manz and D. S. Sholl, J. Chem. Theory Comput. 7 (2011) 4146-4164 DOI: 10.1021/ct200539n.
The RMSE and RRMSE were computed using a uniform grid with Ewald summation.
