# Supplementary material for: A collection of forcefield precursors for metal–organic frameworks
Source: RSC Adv. 2019 Nov 13;9(63):36492–507. doi: 10.1039/c9ra07327b (PMC9075174; doi:10.1039/c9ra07327b)
Supplement: RA-009-C9RA07327B-s5986 [file RA-009-C9RA07327B-s5986.xyz]

  196
jmolscript: load "" {1 1 1} spacegroup "x,y,z" unitcell [{     13.289000     0.000000     0.000000 }, {     -6.228928    12.214417     0.000000 }, {      0.000000     0.000000    16.467000 }]
Zn     0.518030     1.395131     8.282242     0.846234
Zn     9.656506     4.712078     0.048742     0.846234
Zn     6.542042    10.819286     8.184758     0.846234
Zn    -2.596434     7.502339    16.418258     0.846234
H      3.300502     2.270660     8.567780     0.106994
H      4.614455     4.155345     8.551313     0.125022
H      1.309989     6.338061     7.884400     0.130006
H      0.094705     4.384976     7.889340     0.105949
H     10.638545     3.242928     5.712402     0.118370
H      9.214765     3.754712     3.942200     0.110818
H      8.324736     2.065458     2.633073     0.117412
H      4.021069    11.536517     4.867645     0.130063
H      1.287960    10.748687     4.780370     0.131598
H      1.300573     8.521999     5.465397     0.130740
H      3.656774     7.586374     2.343254     0.135362
H      3.652840     9.814284     1.661520     0.136126
H      2.272063     4.227410     5.287554     0.122692
H      0.601807     2.689615     4.823184     0.115525
H     -1.087711     3.222163     3.321394     0.116587
H      0.499166     6.898703     2.832324     0.131472
H      6.874034     3.836548     0.334280     0.106994
H      5.560081     1.951864     0.317813     0.125022
H      2.635619    11.983565    16.117900     0.130005
H     10.079831     1.722233    16.122840     0.105949
H     -0.464009     2.864281    13.945902     0.118370
H      0.959771     2.352497    12.175700     0.110818
H      1.849800     4.041751    10.866573     0.117412
H     -0.075461     6.785109    13.101145     0.130063
H      2.657648     7.572939    13.013870     0.131598
H      2.645035     9.799627    13.698897     0.130740
H      0.288834    10.735251    10.576754     0.135362
H      0.292768     8.507341     9.895020     0.136126
H      7.902473     1.879799    13.521054     0.122692
H      9.572729     3.417594    13.056684     0.115525
H     11.262247     2.885045    11.554894     0.116587
H      3.446442    11.422923    11.065824     0.131472
H      3.759570     9.943757     7.899220     0.106994
H      2.445617     8.059072     7.915687     0.125022
H      5.750083     5.876356     8.582600     0.130006
H      6.965367     7.829441     8.577660     0.105949
H     -3.578473     8.971489    10.754598     0.118370
H     -2.154693     8.459705    12.524800     0.110818
H     -1.264664    10.148959    13.833927     0.117412
H      3.039003     0.677900    11.599355     0.130063
H      5.772112     1.465730    11.686630     0.131599
H      5.759499     3.692418    11.001603     0.130740
H      3.403298     4.628043    14.123746     0.135362
H      3.407232     2.400133    14.805480     0.136126
H      4.788009     7.987007    11.179446     0.122692
H      6.458265     9.524802    11.643816     0.115525
H      8.147783     8.992254    13.145606     0.116587
H      6.560906     5.315714    13.634676     0.131472
H      0.186038     8.377869    16.132720     0.106994
H      1.499991    10.262553    16.149187     0.125022
H      4.424453     0.230852     0.349100     0.130006
H     -3.019759    10.492184     0.344160     0.105949
H      7.524081     9.350136     2.521098     0.118370
H      6.100301     9.861920     4.291300     0.110818
H      5.210272     8.172666     5.600427     0.117412
H      7.135533     5.429308     3.365855     0.130063
H      4.402424     4.641478     3.453130     0.131599
H      4.415037     2.414790     2.768103     0.130740
H      6.771238     1.479166     5.890246     0.135362
H      6.767304     3.707076     6.571980     0.136126
H     -0.842401    10.334618     2.945946     0.122692
H     -2.512657     8.796823     3.410316     0.115525
H     -4.202175     9.329372     4.912106     0.116587
H      3.613630     0.791494     5.401176     0.131472
C      2.899700     3.098553     8.428469     0.095041
C      3.696818     4.232540     8.423365    -0.183911
C      3.124574     5.485739     8.227078     0.120757
C      1.739603     5.525069     8.024040    -0.174666
C      1.012833     4.341737     8.034085     0.112508
C     11.553324     0.869056     6.549585     0.603221
C     10.588825     1.232801     5.459305     0.002562
C     10.280203     2.563195     5.189081    -0.140849
C      9.427032     2.867334     4.124654    -0.051861
C      8.894430     1.858301     3.337861    -0.206710
C      9.220045     0.531327     3.612201     0.271962
C     10.052506     0.210210     4.677616    -0.275278
C      2.485018    10.482657     3.174014     0.258151
C      1.768338    10.113415     4.301180    -0.180836
C      1.774166     8.786807     4.709233    -0.185932
C      2.499213     7.863031     3.969370     0.254410
C      3.191898     8.226166     2.832324    -0.177124
C      3.189160     9.553751     2.424436    -0.199291
C      1.543126     5.708652     4.104070     0.262504
C      1.583121     4.446903     4.702152    -0.228617
C      0.589584     3.525569     4.415955    -0.056628
C     -0.428952     3.847786     3.519163    -0.145137
C     -0.461314     5.107336     2.919105     0.006012
C      0.523689     6.053221     3.217981    -0.281545
C     -1.528375     5.446531     1.920876     0.602448
C      7.274836     3.008655     0.194969     0.095041
C      6.477718     1.874669     0.189865    -0.183911
C      7.049962     0.621470    -0.006422     0.120757
C      8.434933     0.582139    16.257540    -0.174666
C      9.161703     1.765472    16.267585     0.112508
C     -1.378788     5.238153    14.783085     0.603221
C     -0.414289     4.874407    13.692805     0.002562
C     -0.105667     3.544013    13.422581    -0.140849
C      0.747504     3.239874    12.358154    -0.051861
C      1.280106     4.248907    11.571361    -0.206710
C      0.954491     5.575881    11.845701     0.271962
C      0.122030     5.896998    12.911116    -0.275278
C      1.460590     7.838969    11.407514     0.258151
C      2.177270     8.208210    12.534680    -0.180836
C      2.171442     9.534818    12.942733    -0.185932
C      1.446395    10.458595    12.202870     0.254410
C      0.753710    10.095460    11.065824    -0.177124
C      0.756448     8.767875    10.657936    -0.199291
C      8.631410     0.398556    12.337570     0.262504
C      8.591415     1.660306    12.935652    -0.228617
C      9.584952     2.581639    12.649455    -0.056628
C     10.603488     2.259423    11.752663    -0.145137
C     10.635850     0.999872    11.152605     0.006012
C      9.650847     0.053988    11.451481    -0.281545
C     11.702911     0.660678    10.154376     0.602448
C      4.160372     9.115864     8.038531     0.095041
C      3.363254     7.981877     8.043635    -0.183911
C      3.935498     6.728678     8.239922     0.120757
C      5.320469     6.689348     8.442960    -0.174666
C      6.047239     7.872680     8.432915     0.112508
C     -4.493252    11.345361     9.917415     0.603221
C     -3.528753    10.981616    11.007695     0.002562
C     -3.220131     9.651222    11.277919    -0.140849
C     -2.366960     9.347083    12.342346    -0.051861
C     -1.834358    10.356116    13.129139    -0.206710
C     -2.159973    11.683090    12.854799     0.271962
C     -2.992434    12.004207    11.789384    -0.275278
C      4.575054     1.731760    13.292986     0.258151
C      5.291734     2.101002    12.165820    -0.180836
C      5.285906     3.427610    11.757767    -0.185932
C      4.560859     4.351386    12.497630     0.254410
C      3.868174     3.988251    13.634676    -0.177124
C      3.870912     2.660666    14.042564    -0.199291
C      5.516946     6.505765    12.362930     0.262504
C      5.476951     7.767514    11.764848    -0.228617
C      6.470488     8.688848    12.051045    -0.056628
C      7.489024     8.366631    12.947837    -0.145137
C      7.521386     7.107081    13.547895     0.006012
C      6.536383     6.161196    13.249019    -0.281545
C      8.588447     6.767886    14.546124     0.602448
C     -0.214764     9.205762    16.272031     0.095041
C      0.582354    10.339748    16.277135    -0.183911
C      0.010110    11.592947     0.006422     0.120757
C     -1.374861    11.632278     0.209460    -0.174666
C     -2.101631    10.448945     0.199415     0.112508
C      8.438860     6.976264     1.683915     0.603221
C      7.474361     7.340010     2.774195     0.002562
C      7.165739     8.670404     3.044419    -0.140849
C      6.312568     8.974543     4.108846    -0.051861
C      5.779966     7.965510     4.895639    -0.206710
C      6.105581     6.638536     4.621299     0.271962
C      6.938042     6.317419     3.555884    -0.275278
C      5.599482     4.375448     5.059486     0.258151
C      4.882802     4.006207     3.932320    -0.180836
C      4.888630     2.679599     3.524267    -0.185932
C      5.613677     1.755822     4.264130     0.254410
C      6.306362     2.118957     5.401176    -0.177124
C      6.303624     3.446542     5.809064    -0.199291
C     -1.571338    11.815861     4.129430     0.262504
C     -1.531343    10.554111     3.531348    -0.228617
C     -2.524880     9.632778     3.817545    -0.056628
C     -3.543416     9.954994     4.714337    -0.145137
C     -3.575778    11.214545     5.314395     0.006012
C     -2.590775    12.160429     5.015519    -0.281545
C     -4.642839    11.553739     6.312624     0.602448
N      1.567400     3.148999     8.240581    -0.189769
N      8.607136     2.958210     0.007081    -0.189769
N      5.492672     9.065418     8.226419    -0.189769
N     -1.547064     9.256207    -0.007081    -0.189769
O     12.270603     1.792954     7.016753    -0.549277
O      5.361123    11.876078     6.896709    -0.568918
O      2.476906    11.800715     2.746037    -0.243233
O      2.583571     6.543996     4.420895    -0.241056
O     -1.576802     6.632306     1.503272    -0.569035
O     -2.290588     4.510418     1.562718    -0.550872
O     -2.096067     4.314254    15.250253    -0.549277
O     -1.415515     6.445548    15.130209    -0.568918
O      1.468702     6.520911    10.979537    -0.243233
O      1.362037    11.777629    12.654395    -0.241056
O      5.522410    11.689319     9.736772    -0.569035
O     -0.823876     1.596791     9.796218    -0.550872
O     -5.210531    10.421463     9.450247    -0.549277
O      1.698949     0.338339     9.570291    -0.568918
O      4.583166     0.413702    13.720963    -0.243233
O      4.476501     5.670421    12.046105    -0.241056
O      8.636874     5.582111    14.963728    -0.569035
O     -3.938340     7.703999    14.904282    -0.550872
O      9.156139     7.900163     1.216747    -0.549277
O      8.475587     5.768869     1.336791    -0.568918
O      5.591370     5.693506     5.487463    -0.243233
O      5.698035     0.436788     3.812605    -0.241056
O      1.537662     0.525098     6.730228    -0.569035
O     -5.405052    10.617626     6.670782    -0.550872

The following XYZ coordinates are in angstroms. Other properties are in atomic units.
The sperically averaged electron density of each atom fit to a function of the form exp(a - br)
eigen_1, eigen_2 and eigen_3 are the three eigenvalues of traceless quadrupole moment tensor
  atom number  atomic symbol              X              Y              Z     net charge C6 coefficient C8 coefficient C10 coefficient fluctuating dipole atomic polarizability isotropic forcefield polarizability              a              b squared Pearson coefficient          <r^3>          <r^4>         wp_QDO          m_QDO          q_QDO       dipole_x       dipole_y       dipole_z         dipole            Qxy            Qxz            Qyz     Q(x^2-y^2)  Q(3z^2 - R^2)        eigen_1        eigen_2        eigen_3 static polarizability      alpha(xx)      alpha(xy)      alpha(xz)      alpha(yy)      alpha(yz)      alpha(zz) atomic spin moment
            1             Zn       0.518030       1.395131       8.282242       0.846234      99.903100 0.19199533E+04  0.61588711E+05                                18.140496                           14.823034       0.305793       1.951379                    0.996393      47.186686     130.014362       0.444919       0.429156      -1.122165       0.001460       0.010559       0.006870       0.012681      -0.067373       0.007141       0.002621       0.097117       0.124333      -0.103985       0.040443       0.063542             21.758102      21.464893       2.793147      -0.574047      20.225219      -0.629294      23.584195          -0.000001
            2             Zn       9.656506       4.712078       0.048742       0.846234      99.903091 0.19199532E+04  0.61588708E+05                                18.140495                           14.823033       0.305793       1.951379                    0.996393      47.186686     130.014360       0.444919       0.429156      -1.122165      -0.001460      -0.010559       0.006870       0.012681      -0.067373      -0.007141      -0.002621       0.097117       0.124333      -0.103985       0.040443       0.063542             21.758099      21.464888       2.793142       0.574046      20.225216       0.629295      23.584193          -0.000001
            3             Zn       6.542042      10.819286       8.184758       0.846234      99.903098 0.19199532E+04  0.61588708E+05                                18.140496                           14.823033       0.305793       1.951379                    0.996393      47.186685     130.014358       0.444919       0.429156      -1.122165      -0.001460      -0.010559      -0.006870       0.012681      -0.067373       0.007141       0.002621       0.097117       0.124333      -0.103985       0.040443       0.063542             21.758102      21.464893       2.793147      -0.574047      20.225218      -0.629294      23.584195          -0.000001
            4             Zn      -2.596434       7.502339      16.418258       0.846234      99.903088 0.19199531E+04  0.61588704E+05                                18.140495                           14.823033       0.305793       1.951379                    0.996393      47.186685     130.014358       0.444919       0.429156      -1.122165       0.001460       0.010559      -0.006870       0.012681      -0.067373      -0.007141      -0.002621       0.097117       0.124333      -0.103985       0.040443       0.063542             21.758099      21.464888       2.793142       0.574047      20.225216       0.629295      23.584194          -0.000001
            5              H       3.300502       2.270660       8.567780       0.106994       1.151728 0.83618041E+01  0.82508327E+02                                 1.783484                            1.668044      -0.916119       2.449073                    0.998809       3.388630       9.327001       0.497464       1.247804      -0.717693       0.023622      -0.043187       0.005739       0.049559      -0.009795       0.004662      -0.001663       0.005604      -0.053496      -0.018551      -0.001149       0.019700              1.830912       1.578975      -0.255734       0.048749       2.396007      -0.155982       1.517754          -0.000000
            6              H       4.614455       4.155345       8.551313       0.125022       1.002257 0.73764042E+01  0.70946579E+02                                 1.649696                            1.585915      -0.974986       2.424369                    0.997938       3.410595       9.444256       0.498050       1.278635      -0.709228       0.034497      -0.003208       0.004261       0.034907      -0.003104       0.004373      -0.003240       0.006501      -0.052261      -0.018382       0.004293       0.014090              1.663340       2.044594       0.047646       0.067526       1.482093      -0.018143       1.463333          -0.000000
            7              H       1.309989       6.338061       7.884400       0.130006       1.027190 0.75480873E+01  0.72544557E+02                                 1.645602                            1.581852      -0.795920       2.511411                    0.999655       3.248948       8.804804       0.512640       1.243157      -0.718883      -0.019833       0.030782      -0.005148       0.036978      -0.006019       0.004502      -0.003641       0.004396      -0.047571      -0.016933       0.001529       0.015404              1.658882       1.500659      -0.131533       0.038222       2.025566      -0.075799       1.450420          -0.000000
            8              H       0.094705       4.384976       7.889340       0.105949       1.144606 0.83049364E+01  0.81020611E+02                                 1.721069                            1.621965      -0.762251       2.523519                    0.999705       3.197395       8.478779       0.528529       1.187895      -0.733633      -0.051854       0.005349      -0.007629       0.052685      -0.006221       0.003624      -0.004543       0.010286      -0.056793      -0.019964       0.001689       0.018276              1.754821       2.308990       0.133252       0.180470       1.474818       0.023211       1.480654           0.000000
            9              H      10.638545       3.242928       5.712402       0.118370       1.173333 0.88307916E+01  0.87590108E+02                                 1.740883                            1.665270      -1.081661       2.365188                    0.997454       3.363984       9.030703       0.524385       1.177608      -0.734332       0.015483       0.030172       0.019424       0.039081       0.000243       0.008495       0.007063      -0.032002      -0.008153      -0.019324      -0.000516       0.019841              1.755024       1.679559       0.245108       0.269898       1.863260       0.275052       1.722254           0.000000
           10              H       9.214765       3.754712       3.942200       0.110818       1.015247 0.71630801E+01  0.68259704E+02                                 1.658843                            1.557756      -0.751523       2.524333                    0.999647       3.339542       9.147088       0.505954       1.270371      -0.711748      -0.005640       0.041181      -0.010627       0.042902       0.000010       0.013343       0.001798      -0.022400      -0.013027      -0.020272       0.006582       0.013690              1.712300       1.501803      -0.233186       0.072904       2.234139      -0.239394       1.400957           0.000000
           11              H       8.324736       2.065458       2.633073       0.117412       0.963430 0.68754606E+01  0.66274185E+02                                 1.723462                            1.616427      -1.305481       2.261986                    0.993233       3.840874      11.358205       0.445884       1.425088      -0.676738      -0.019299       0.010792      -0.021717       0.030992      -0.001444       0.010234       0.001091      -0.016785      -0.011493      -0.015598       0.005162       0.010437              1.791740       1.744894      -0.117811       0.471854       1.534875      -0.183177       2.095451           0.000000
           12              H       4.021069      11.536517       4.867645       0.130063       0.994192 0.73375307E+01  0.71264528E+02                                 1.695348                            1.620101      -1.421710       2.203927                    0.994887       3.758414      10.843605       0.470129       1.341422      -0.693060       0.011754      -0.031355       0.010336       0.035045      -0.005822       0.001913      -0.003831      -0.017184      -0.017474      -0.007877      -0.006306       0.014184              1.727574       1.505170      -0.143313       0.187331       2.209117      -0.094618       1.468436          -0.000000
           13              H       1.287960      10.748687       4.780370       0.131598       1.068254 0.78979839E+01  0.77292600E+02                                 1.730334                            1.647729      -1.101796       2.371749                    0.996367       3.422196       9.567363       0.485510       1.289100      -0.707594      -0.021899       0.022599       0.022631       0.038761      -0.003580      -0.014944       0.001330      -0.009362       0.020678      -0.017639       0.000939       0.016700              1.767917       1.772395      -0.396486      -0.194954       2.007089       0.241490       1.524267           0.000000
           14              H       1.300573       8.521999       5.465397       0.130740       1.003443 0.73760050E+01  0.70320966E+02                                 1.608768                            1.555234      -0.794768       2.514775                    0.999684       3.176870       8.510529       0.522446       1.229706      -0.722503      -0.022325      -0.006554       0.029322       0.037432      -0.002367      -0.014123      -0.001444      -0.012376       0.009096      -0.017786       0.005010       0.012775              1.608754       1.464704       0.068121      -0.237596       1.483250      -0.227928       1.878307          -0.000000
           15              H       3.656774       7.586374       2.343254       0.135362       1.056935 0.77713839E+01  0.75079883E+02                                 1.671972                            1.600776      -0.826900       2.506440                    0.999488       3.195790       8.624177       0.512728       1.236500      -0.721355       0.021278      -0.023884      -0.021321       0.038442      -0.004476      -0.012861       0.002100      -0.016705       0.005337      -0.017992       0.004612       0.013380              1.695880       1.673504      -0.354911      -0.216109       1.855229       0.240745       1.558907           0.000001
           16              H       3.652840       9.814284       1.661520       0.136126       1.004751 0.72739374E+01  0.68647691E+02                                 1.570016                            1.512645      -0.811309       2.508332                    0.999697       3.077375       8.025639       0.550192       1.179603      -0.734937       0.021772       0.006784      -0.028658       0.036624      -0.000950      -0.013215      -0.001877      -0.014090       0.012062      -0.017406       0.005014       0.012392              1.572900       1.462523       0.029187      -0.244383       1.418423      -0.200261       1.837755          -0.000000
           17              H       2.272063       4.227410       5.287554       0.122692       0.964436 0.69612454E+01  0.67137540E+02                                 1.712186                            1.618208      -1.260760       2.289628                    0.993371       3.735834      10.958675       0.450209       1.410630      -0.680203       0.024548      -0.013572       0.021072       0.035083       0.003331       0.012830      -0.009777      -0.008223      -0.019128      -0.020234       0.006705       0.013529              1.765559       1.954874      -0.137668       0.418462       1.507939      -0.170269       1.833863           0.000000
           18              H       0.601807       2.689615       4.823184       0.115525       1.056598 0.74678585E+01  0.72343346E+02                                 1.740058                            1.617578      -0.948300       2.433689                    0.998076       3.485788       9.817569       0.481214       1.313910      -0.701542      -0.001682      -0.037752       0.018331       0.042001       0.006916       0.013105      -0.005111      -0.010206      -0.027692      -0.020883       0.007513       0.013370              1.802899       1.480953       0.027375       0.047993       2.285407      -0.507755       1.642337           0.000000
           19              H      -1.087711       3.222163       3.321394       0.116587       1.187262 0.88055321E+01  0.88320329E+02                                 1.824895                            1.713721      -1.244791       2.284603                    0.995810       3.619644      10.158169       0.488253       1.250709      -0.714814      -0.024879      -0.028417      -0.007941       0.038594       0.006492       0.008634      -0.000319      -0.020330      -0.028168      -0.016890      -0.000056       0.016947              1.873596       2.150367       0.545444       0.192566       1.926722      -0.005868       1.543701           0.000000
           20              H       0.499166       6.898703       2.832324       0.131472       1.047683 0.79247147E+01  0.78284568E+02                                 1.742338                            1.674249      -1.424994       2.201121                    0.995426       3.759714      10.858669       0.467440       1.326441      -0.696594      -0.008202       0.029550      -0.017552       0.035335      -0.002942       0.000698      -0.007495      -0.017842      -0.012113      -0.007717      -0.006747       0.014463              1.760373       1.567171       0.049137       0.169460       2.156783      -0.278577       1.557166          -0.000000
           21              H       6.874034       3.836548       0.334280       0.106994       1.151728 0.83618043E+01  0.82508330E+02                                 1.783484                            1.668044      -0.916119       2.449073                    0.998809       3.388630       9.327001       0.497464       1.247804      -0.717693      -0.023622       0.043187       0.005739       0.049559      -0.009795      -0.004662       0.001663       0.005604      -0.053496      -0.018551      -0.001149       0.019700              1.830912       1.578974      -0.255733      -0.048749       2.396007       0.155982       1.517754          -0.000000
           22              H       5.560081       1.951864       0.317813       0.125022       1.002257 0.73764045E+01  0.70946582E+02                                 1.649696                            1.585915      -0.974986       2.424369                    0.997938       3.410595       9.444256       0.498050       1.278635      -0.709228      -0.034497       0.003208       0.004261       0.034907      -0.003104      -0.004373       0.003240       0.006501      -0.052261      -0.018382       0.004293       0.014090              1.663340       2.044594       0.047646      -0.067527       1.482093       0.018143       1.463333          -0.000000
           23              H       2.635619      11.983565      16.117900       0.130005       1.027189 0.75480853E+01  0.72544535E+02                                 1.645602                            1.581852      -0.795920       2.511411                    0.999655       3.248949       8.804807       0.512639       1.243158      -0.718883       0.019833      -0.030782      -0.005148       0.036978      -0.006019      -0.004502       0.003641       0.004396      -0.047571      -0.016933       0.001529       0.015404              1.658882       1.500659      -0.131533      -0.038222       2.025566       0.075799       1.450420          -0.000000
           24              H      10.079831       1.722233      16.122840       0.105949       1.144606 0.83049334E+01  0.81020580E+02                                 1.721069                            1.621965      -0.762251       2.523519                    0.999705       3.197394       8.478778       0.528529       1.187895      -0.733632       0.051854      -0.005349      -0.007629       0.052685      -0.006221      -0.003624       0.004543       0.010286      -0.056793      -0.019964       0.001689       0.018276              1.754821       2.308990       0.133252      -0.180470       1.474818      -0.023211       1.480654           0.000000
           25              H      -0.464009       2.864281      13.945902       0.118370       1.173333 0.88307921E+01  0.87590121E+02                                 1.740884                            1.665270      -1.081661       2.365188                    0.997454       3.363985       9.030708       0.524384       1.177608      -0.734332      -0.015483      -0.030172       0.019424       0.039081       0.000243      -0.008495      -0.007063      -0.032002      -0.008153      -0.019324      -0.000516       0.019841              1.755025       1.679560       0.245108      -0.269899       1.863261      -0.275052       1.722255           0.000001
           26              H       0.959771       2.352497      12.175700       0.110818       1.015246 0.71630697E+01  0.68259587E+02                                 1.658842                            1.557756      -0.751523       2.524333                    0.999647       3.339541       9.147087       0.505954       1.270372      -0.711747       0.005640      -0.041181      -0.010627       0.042902       0.000010      -0.013343      -0.001798      -0.022400      -0.013027      -0.020272       0.006582       0.013690              1.712299       1.501803      -0.233186      -0.072904       2.234138       0.239394       1.400957           0.000000
           27              H       1.849800       4.041751      10.866573       0.117412       0.963430 0.68754602E+01  0.66274179E+02                                 1.723462                            1.616427      -1.305481       2.261986                    0.993233       3.840874      11.358204       0.445884       1.425088      -0.676738       0.019299      -0.010792      -0.021717       0.030992      -0.001444      -0.010234      -0.001091      -0.016785      -0.011493      -0.015598       0.005162       0.010437              1.791740       1.744894      -0.117810      -0.471854       1.534874       0.183176       2.095451           0.000000
           28              H      -0.075461       6.785109      13.101145       0.130063       0.994193 0.73375365E+01  0.71264596E+02                                 1.695348                            1.620101      -1.421710       2.203927                    0.994887       3.758414      10.843605       0.470129       1.341422      -0.693060      -0.011754       0.031355       0.010336       0.035045      -0.005822      -0.001913       0.003831      -0.017184      -0.017474      -0.007877      -0.006306       0.014184              1.727575       1.505170      -0.143313      -0.187331       2.209118       0.094618       1.468436          -0.000000
           29              H       2.657648       7.572939      13.013870       0.131598       1.068253 0.78979781E+01  0.77292531E+02                                 1.730333                            1.647729      -1.101796       2.371749                    0.996367       3.422196       9.567363       0.485510       1.289100      -0.707594       0.021899      -0.022599       0.022631       0.038761      -0.003580       0.014944      -0.001330      -0.009362       0.020678      -0.017639       0.000939       0.016700              1.767917       1.772395      -0.396486       0.194954       2.007088      -0.241490       1.524266           0.000000
           30              H       2.645035       9.799627      13.698897       0.130740       1.003443 0.73760067E+01  0.70320991E+02                                 1.608768                            1.555234      -0.794768       2.514775                    0.999684       3.176870       8.510531       0.522445       1.229707      -0.722503       0.022325       0.006554       0.029322       0.037432      -0.002367       0.014122       0.001444      -0.012376       0.009096      -0.017786       0.005010       0.012775              1.608754       1.464704       0.068121       0.237596       1.483250       0.227929       1.878308          -0.000000
           31              H       0.288834      10.735251      10.576754       0.135362       1.056935 0.77713794E+01  0.75079830E+02                                 1.671972                            1.600776      -0.826900       2.506440                    0.999488       3.195790       8.624177       0.512728       1.236500      -0.721355      -0.021278       0.023884      -0.021321       0.038442      -0.004476       0.012861      -0.002100      -0.016705       0.005337      -0.017992       0.004612       0.013380              1.695879       1.673504      -0.354911       0.216109       1.855228      -0.240745       1.558907           0.000000
           32              H       0.292768       8.507341       9.895020       0.136126       1.004751 0.72739367E+01  0.68647675E+02                                 1.570015                            1.512644      -0.811309       2.508332                    0.999697       3.077375       8.025636       0.550192       1.179602      -0.734938      -0.021772      -0.006784      -0.028659       0.036624      -0.000950       0.013215       0.001877      -0.014090       0.012062      -0.017406       0.005014       0.012392              1.572899       1.462522       0.029187       0.244383       1.418422       0.200262       1.837754          -0.000000
           33              H       7.902473       1.879799      13.521054       0.122692       0.964436 0.69612454E+01  0.67137539E+02                                 1.712186                            1.618208      -1.260760       2.289628                    0.993371       3.735834      10.958675       0.450209       1.410630      -0.680203      -0.024548       0.013572       0.021072       0.035083       0.003331      -0.012830       0.009777      -0.008223      -0.019128      -0.020234       0.006705       0.013529              1.765559       1.954874      -0.137668      -0.418462       1.507939       0.170269       1.833863           0.000000
           34              H       9.572729       3.417594      13.056684       0.115525       1.056598 0.74678652E+01  0.72343427E+02                                 1.740058                            1.617579      -0.948300       2.433689                    0.998076       3.485788       9.817570       0.481214       1.313910      -0.701542       0.001682       0.037752       0.018331       0.042001       0.006916      -0.013105       0.005111      -0.010206      -0.027692      -0.020883       0.007513       0.013370              1.802900       1.480953       0.027375      -0.047993       2.285408       0.507755       1.642337           0.000000
           35              H      11.262247       2.885045      11.554894       0.116587       1.187262 0.88055270E+01  0.88320264E+02                                 1.824894                            1.713721      -1.244791       2.284603                    0.995810       3.619644      10.158168       0.488253       1.250708      -0.714814       0.024879       0.028417      -0.007941       0.038594       0.006492      -0.008634       0.000319      -0.020330      -0.028168      -0.016890      -0.000056       0.016947              1.873596       2.150367       0.545443      -0.192566       1.926721       0.005868       1.543701           0.000000
           36              H       3.446442      11.422923      11.065824       0.131472       1.047683 0.79247105E+01  0.78284517E+02                                 1.742338                            1.674249      -1.424994       2.201121                    0.995426       3.759713      10.858666       0.467440       1.326441      -0.696594       0.008202      -0.029550      -0.017552       0.035335      -0.002942      -0.000698       0.007495      -0.017842      -0.012113      -0.007717      -0.006747       0.014463              1.760373       1.567171       0.049137      -0.169460       2.156782       0.278577       1.557166          -0.000000
           37              H       3.759570       9.943757       7.899220       0.106994       1.151728 0.83618041E+01  0.82508325E+02                                 1.783483                            1.668044      -0.916119       2.449073                    0.998809       3.388630       9.327000       0.497464       1.247804      -0.717693      -0.023622       0.043187      -0.005738       0.049559      -0.009795       0.004662      -0.001663       0.005604      -0.053496      -0.018551      -0.001149       0.019700              1.830911       1.578974      -0.255734       0.048749       2.396006      -0.155982       1.517754          -0.000000
           38              H       2.445617       8.059072       7.915687       0.125022       1.002257 0.73764050E+01  0.70946585E+02                                 1.649695                            1.585915      -0.974986       2.424370                    0.997938       3.410595       9.444254       0.498050       1.278634      -0.709228      -0.034497       0.003208      -0.004261       0.034907      -0.003104       0.004373      -0.003240       0.006501      -0.052261      -0.018382       0.004292       0.014090              1.663340       2.044593       0.047646       0.067526       1.482093      -0.018143       1.463333          -0.000000
           39              H       5.750083       5.876356       8.582600       0.130006       1.027189 0.75480872E+01  0.72544561E+02                                 1.645602                            1.581852      -0.795920       2.511411                    0.999655       3.248948       8.804806       0.512639       1.243158      -0.718883       0.019833      -0.030782       0.005148       0.036978      -0.006019       0.004502      -0.003641       0.004396      -0.047571      -0.016933       0.001529       0.015404              1.658882       1.500659      -0.131533       0.038222       2.025567      -0.075799       1.450421          -0.000000
           40              H       6.965367       7.829441       8.577660       0.105949       1.144606 0.83049331E+01  0.81020574E+02                                 1.721069                            1.621965      -0.762251       2.523519                    0.999705       3.197394       8.478777       0.528529       1.187895      -0.733633       0.051854      -0.005349       0.007629       0.052685      -0.006221       0.003624      -0.004543       0.010286      -0.056793      -0.019964       0.001689       0.018276              1.754821       2.308990       0.133252       0.180470       1.474818       0.023211       1.480654           0.000000
           41              H      -3.578473       8.971489      10.754598       0.118370       1.173333 0.88307918E+01  0.87590139E+02                                 1.740886                            1.665272      -1.081662       2.365187                    0.997454       3.363981       9.030706       0.524383       1.177612      -0.734331      -0.015483      -0.030172      -0.019424       0.039081       0.000243       0.008495       0.007063      -0.032002      -0.008153      -0.019325      -0.000516       0.019841              1.755027       1.679562       0.245109       0.269899       1.863263       0.275053       1.722256           0.000000
           42              H      -2.154693       8.459705      12.524800       0.110818       1.015247 0.71630762E+01  0.68259657E+02                                 1.658842                            1.557756      -0.751523       2.524333                    0.999647       3.339541       9.147085       0.505954       1.270371      -0.711748       0.005640      -0.041181       0.010627       0.042902       0.000010       0.013343       0.001798      -0.022400      -0.013027      -0.020272       0.006582       0.013690              1.712300       1.501803      -0.233186       0.072904       2.234139      -0.239394       1.400957           0.000000
           43              H      -1.264664      10.148959      13.833927       0.117412       0.963430 0.68754606E+01  0.66274184E+02                                 1.723462                            1.616427      -1.305481       2.261986                    0.993233       3.840874      11.358205       0.445884       1.425088      -0.676738       0.019299      -0.010792       0.021717       0.030992      -0.001444       0.010234       0.001091      -0.016785      -0.011493      -0.015599       0.005162       0.010437              1.791740       1.744894      -0.117811       0.471854       1.534875      -0.183177       2.095451           0.000000
           44              H       3.039003       0.677900      11.599355       0.130063       0.994192 0.73375307E+01  0.71264528E+02                                 1.695348                            1.620101      -1.421710       2.203927                    0.994887       3.758414      10.843605       0.470129       1.341422      -0.693060      -0.011754       0.031355      -0.010336       0.035045      -0.005822       0.001913      -0.003831      -0.017184      -0.017474      -0.007877      -0.006306       0.014184              1.727574       1.505170      -0.143313       0.187331       2.209117      -0.094618       1.468436          -0.000000
           45              H       5.772112       1.465730      11.686630       0.131599       1.068253 0.78979786E+01  0.77292539E+02                                 1.730333                            1.647729      -1.101796       2.371749                    0.996367       3.422195       9.567361       0.485510       1.289100      -0.707594       0.021899      -0.022599      -0.022631       0.038761      -0.003580      -0.014944       0.001330      -0.009362       0.020678      -0.017639       0.000939       0.016700              1.767917       1.772395      -0.396485      -0.194954       2.007089       0.241490       1.524266           0.000000
           46              H       5.759499       3.692418      11.001603       0.130740       1.003443 0.73760052E+01  0.70320973E+02                                 1.608768                            1.555234      -0.794769       2.514775                    0.999684       3.176870       8.510531       0.522445       1.229707      -0.722503       0.022325       0.006554      -0.029322       0.037432      -0.002367      -0.014123      -0.001444      -0.012376       0.009096      -0.017786       0.005010       0.012775              1.608754       1.464704       0.068121      -0.237596       1.483250      -0.227929       1.878308          -0.000000
           47              H       3.403298       4.628043      14.123746       0.135362       1.056935 0.77713785E+01  0.75079817E+02                                 1.671972                            1.600775      -0.826900       2.506440                    0.999488       3.195789       8.624173       0.512728       1.236500      -0.721355      -0.021278       0.023884       0.021321       0.038442      -0.004476      -0.012861       0.002100      -0.016705       0.005337      -0.017992       0.004612       0.013380              1.695879       1.673503      -0.354911      -0.216109       1.855228       0.240745       1.558906           0.000000
           48              H       3.407232       2.400133      14.805480       0.136126       1.004751 0.72739370E+01  0.68647684E+02                                 1.570015                            1.512645      -0.811309       2.508332                    0.999697       3.077375       8.025638       0.550192       1.179602      -0.734938      -0.021772      -0.006784       0.028658       0.036624      -0.000950      -0.013215      -0.001877      -0.014090       0.012062      -0.017406       0.005014       0.012392              1.572900       1.462523       0.029187      -0.244383       1.418422      -0.200261       1.837754          -0.000000
           49              H       4.788009       7.987007      11.179446       0.122692       0.964436 0.69612454E+01  0.67137540E+02                                 1.712186                            1.618208      -1.260760       2.289628                    0.993371       3.735834      10.958675       0.450209       1.410630      -0.680203      -0.024548       0.013572      -0.021072       0.035083       0.003331       0.012830      -0.009777      -0.008223      -0.019128      -0.020234       0.006705       0.013529              1.765559       1.954874      -0.137668       0.418462       1.507939      -0.170269       1.833863           0.000000
           50              H       6.458265       9.524802      11.643816       0.115525       1.056598 0.74678580E+01  0.72343343E+02                                 1.740058                            1.617578      -0.948300       2.433689                    0.998076       3.485788       9.817570       0.481214       1.313910      -0.701541       0.001682       0.037752      -0.018331       0.042001       0.006916       0.013105      -0.005111      -0.010206      -0.027692      -0.020883       0.007513       0.013370              1.802899       1.480953       0.027375       0.047993       2.285407      -0.507755       1.642337           0.000000
           51              H       8.147783       8.992254      13.145606       0.116587       1.187262 0.88055369E+01  0.88320395E+02                                 1.824896                            1.713722      -1.244792       2.284602                    0.995810       3.619645      10.158175       0.488253       1.250709      -0.714814       0.024879       0.028417       0.007941       0.038594       0.006492       0.008634      -0.000319      -0.020330      -0.028168      -0.016890      -0.000056       0.016947              1.873598       2.150368       0.545444       0.192566       1.926723      -0.005868       1.543702           0.000000
           52              H       6.560906       5.315714      13.634676       0.131472       1.047683 0.79247103E+01  0.78284514E+02                                 1.742338                            1.674249      -1.424994       2.201121                    0.995426       3.759713      10.858666       0.467440       1.326441      -0.696594       0.008202      -0.029550       0.017552       0.035335      -0.002942       0.000698      -0.007495      -0.017842      -0.012113      -0.007717      -0.006747       0.014463              1.760373       1.567171       0.049137       0.169460       2.156782      -0.278577       1.557166          -0.000000
           53              H       0.186038       8.377869      16.132720       0.106994       1.151728 0.83618043E+01  0.82508330E+02                                 1.783484                            1.668044      -0.916119       2.449073                    0.998809       3.388630       9.327001       0.497464       1.247804      -0.717693       0.023622      -0.043187      -0.005739       0.049559      -0.009795      -0.004662       0.001663       0.005604      -0.053496      -0.018551      -0.001149       0.019700              1.830912       1.578974      -0.255733      -0.048749       2.396007       0.155982       1.517754          -0.000000
           54              H       1.499991      10.262553      16.149187       0.125022       1.002257 0.73764049E+01  0.70946585E+02                                 1.649696                            1.585915      -0.974986       2.424370                    0.997938       3.410595       9.444255       0.498050       1.278634      -0.709228       0.034497      -0.003208      -0.004261       0.034907      -0.003104      -0.004373       0.003240       0.006501      -0.052261      -0.018382       0.004293       0.014090              1.663340       2.044594       0.047646      -0.067527       1.482093       0.018143       1.463333          -0.000000
           55              H       4.424453       0.230852       0.349100       0.130006       1.027189 0.75480815E+01  0.72544495E+02                                 1.645602                            1.581852      -0.795920       2.511411                    0.999655       3.248948       8.804806       0.512639       1.243158      -0.718883      -0.019833       0.030782       0.005148       0.036978      -0.006019      -0.004502       0.003641       0.004396      -0.047571      -0.016933       0.001529       0.015404              1.658882       1.500659      -0.131533      -0.038222       2.025566       0.075799       1.450420          -0.000000
           56              H      -3.019759      10.492184       0.344160       0.105949       1.144606 0.83049347E+01  0.81020595E+02                                 1.721069                            1.621965      -0.762251       2.523519                    0.999705       3.197394       8.478778       0.528529       1.187895      -0.733633      -0.051854       0.005349       0.007629       0.052685      -0.006221      -0.003624       0.004543       0.010286      -0.056793      -0.019964       0.001689       0.018276              1.754821       2.308990       0.133252      -0.180470       1.474818      -0.023211       1.480655           0.000000
           57              H       7.524081       9.350136       2.521098       0.118370       1.173333 0.88307881E+01  0.87590071E+02                                 1.740883                            1.665270      -1.081661       2.365188                    0.997454       3.363984       9.030705       0.524384       1.177609      -0.734332       0.015483       0.030172      -0.019424       0.039081       0.000243      -0.008495      -0.007063      -0.032002      -0.008153      -0.019325      -0.000516       0.019841              1.755025       1.679559       0.245108      -0.269899       1.863260      -0.275052       1.722254           0.000000
           58              H       6.100301       9.861920       4.291300       0.110818       1.015247 0.71630745E+01  0.68259638E+02                                 1.658842                            1.557756      -0.751523       2.524333                    0.999647       3.339542       9.147088       0.505954       1.270371      -0.711748      -0.005640       0.041181       0.010627       0.042902       0.000010      -0.013343      -0.001798      -0.022400      -0.013027      -0.020272       0.006582       0.013690              1.712299       1.501803      -0.233186      -0.072904       2.234138       0.239394       1.400957           0.000000
           59              H       5.210272       8.172666       5.600427       0.117412       0.963430 0.68754602E+01  0.66274179E+02                                 1.723462                            1.616427      -1.305481       2.261986                    0.993233       3.840874      11.358204       0.445884       1.425088      -0.676738      -0.019299       0.010792       0.021717       0.030992      -0.001444      -0.010234      -0.001091      -0.016785      -0.011493      -0.015598       0.005162       0.010437              1.791740       1.744894      -0.117810      -0.471854       1.534874       0.183176       2.095451           0.000000
           60              H       7.135533       5.429308       3.365855       0.130063       0.994193 0.73375365E+01  0.71264596E+02                                 1.695348                            1.620101      -1.421710       2.203927                    0.994887       3.758414      10.843605       0.470129       1.341422      -0.693060       0.011754      -0.031355      -0.010336       0.035045      -0.005822      -0.001913       0.003831      -0.017184      -0.017474      -0.007877      -0.006306       0.014184              1.727575       1.505170      -0.143313      -0.187331       2.209118       0.094618       1.468436          -0.000000
           61              H       4.402424       4.641478       3.453130       0.131599       1.068253 0.78979741E+01  0.77292486E+02                                 1.730333                            1.647728      -1.101796       2.371749                    0.996367       3.422195       9.567361       0.485510       1.289100      -0.707594      -0.021899       0.022599      -0.022631       0.038761      -0.003580       0.014944      -0.001330      -0.009362       0.020678      -0.017639       0.000939       0.016700              1.767916       1.772395      -0.396485       0.194954       2.007088      -0.241490       1.524266           0.000000
           62              H       4.415037       2.414790       2.768103       0.130740       1.003443 0.73760054E+01  0.70320973E+02                                 1.608768                            1.555234      -0.794768       2.514775                    0.999684       3.176870       8.510530       0.522446       1.229706      -0.722503      -0.022325      -0.006554      -0.029322       0.037432      -0.002367       0.014123       0.001444      -0.012376       0.009096      -0.017786       0.005010       0.012775              1.608754       1.464704       0.068121       0.237596       1.483250       0.227929       1.878307          -0.000000
           63              H       6.771238       1.479166       5.890246       0.135362       1.056934 0.77713738E+01  0.75079760E+02                                 1.671971                            1.600775      -0.826900       2.506440                    0.999488       3.195789       8.624172       0.512728       1.236499      -0.721355       0.021278      -0.023884       0.021321       0.038442      -0.004476       0.012861      -0.002100      -0.016705       0.005337      -0.017992       0.004612       0.013380              1.695878       1.673503      -0.354911       0.216109       1.855226      -0.240744       1.558906           0.000000
           64              H       6.767304       3.707076       6.571980       0.136126       1.004751 0.72739386E+01  0.68647703E+02                                 1.570015                            1.512645      -0.811309       2.508332                    0.999697       3.077375       8.025638       0.550192       1.179602      -0.734938       0.021772       0.006784       0.028658       0.036624      -0.000950       0.013215       0.001877      -0.014090       0.012062      -0.017406       0.005014       0.012392              1.572900       1.462523       0.029187       0.244383       1.418423       0.200262       1.837754          -0.000000
           65              H      -0.842401      10.334618       2.945946       0.122692       0.964436 0.69612454E+01  0.67137540E+02                                 1.712186                            1.618208      -1.260760       2.289628                    0.993371       3.735834      10.958675       0.450209       1.410630      -0.680203       0.024548      -0.013572      -0.021072       0.035083       0.003331      -0.012830       0.009777      -0.008223      -0.019128      -0.020234       0.006705       0.013529              1.765559       1.954874      -0.137668      -0.418462       1.507939       0.170269       1.833863           0.000000
           66              H      -2.512657       8.796823       3.410316       0.115525       1.056598 0.74678652E+01  0.72343427E+02                                 1.740058                            1.617579      -0.948301       2.433689                    0.998076       3.485788       9.817570       0.481214       1.313910      -0.701542      -0.001682      -0.037752      -0.018331       0.042001       0.006916      -0.013105       0.005111      -0.010206      -0.027692      -0.020883       0.007513       0.013370              1.802900       1.480953       0.027375      -0.047993       2.285408       0.507755       1.642337           0.000000
           67              H      -4.202175       9.329372       4.912106       0.116587       1.187262 0.88055278E+01  0.88320278E+02                                 1.824895                            1.713721      -1.244792       2.284602                    0.995810       3.619644      10.158170       0.488253       1.250709      -0.714814      -0.024879      -0.028417       0.007941       0.038594       0.006492      -0.008634       0.000319      -0.020330      -0.028168      -0.016890      -0.000056       0.016947              1.873597       2.150368       0.545444      -0.192566       1.926721       0.005868       1.543701           0.000000
           68              H       3.613630       0.791494       5.401176       0.131472       1.047683 0.79247098E+01  0.78284511E+02                                 1.742338                            1.674249      -1.424994       2.201121                    0.995426       3.759713      10.858667       0.467440       1.326441      -0.696594      -0.008202       0.029550       0.017552       0.035335      -0.002942      -0.000698       0.007495      -0.017842      -0.012113      -0.007717      -0.006747       0.014463              1.760373       1.567171       0.049137      -0.169460       2.156783       0.278577       1.557166          -0.000000
           69              C       2.899700       3.098553       8.428469       0.095041      25.541830 0.33072089E+03  0.72782954E+04                                 7.617724                            6.128403       0.247997       2.103148                    0.999679      25.736561      72.131401       0.653542       0.425857      -1.055795      -0.046324       0.017441      -0.009383       0.050380      -0.022537      -0.003040       0.002633       0.004725       0.089258      -0.037537       0.007071       0.030465              8.451389       9.194284       2.035543       0.443379      11.267241      -0.459983       4.892640          -0.000000
           70              C       3.696818       4.232540       8.423365      -0.183911      32.822101 0.46506768E+03  0.11141327E+05                                 8.986615                            7.274175       0.080054       2.003076                    0.998677      29.934459      87.427075       0.599243       0.426661      -1.055689      -0.002558       0.000712       0.000569       0.002716      -0.004267       0.003267       0.003666       0.037658       0.023878      -0.023795       0.007457       0.016337              9.998838      10.086278       2.718178       0.160511      14.012940      -0.722019       5.897297          -0.000000
           71              C       3.124574       5.485739       8.227078       0.120757      33.661359 0.41941154E+03  0.97872170E+04                                 9.373863                            7.037049      -0.221584       1.954955                    0.998898      26.465974      76.184004       0.592810       0.442764      -1.046397      -0.001175      -0.005232      -0.000250       0.005368      -0.001778       0.001219      -0.000263       0.004854       0.027925      -0.007664      -0.001784       0.009448             11.247771      12.159740       4.887049       0.356731      15.746832      -0.437209       5.836742           0.000000
           72              C       1.739603       5.525069       8.024040      -0.174666      32.470253 0.46467554E+03  0.11130793E+05                                 8.957297                            7.294336      -0.033878       1.966913                    0.998920      29.882817      87.302707       0.595493       0.429391      -1.053892      -0.006999      -0.001635       0.000880       0.007241      -0.021876       0.001787      -0.009735      -0.002177       0.017336      -0.025770       0.002652       0.023117             10.020796      11.268900       3.637239       0.665584      12.618772      -0.018460       6.174717           0.000000
           73              C       1.012833       4.341737       8.034085       0.112508      24.638308 0.31743326E+03  0.69135483E+04                                 7.444597                            6.018098       0.250747       2.111449                    0.999429      25.293832      70.487047       0.657295       0.427856      -1.054723       0.027106      -0.031163       0.010520       0.042621      -0.016963      -0.005061       0.011693       0.031967       0.063605      -0.035301       0.007254       0.028047              8.277416       8.674065       2.190866       0.732879      11.090863      -0.291714       5.067318           0.000001
           74              C      11.553324       0.869056       6.549585       0.603221      23.623648 0.24821019E+03  0.51284105E+04                                 7.610162                            5.587882      -0.002993       2.059563                    0.999526      22.171758      61.935433       0.628401       0.471744      -1.020266       0.044349      -0.021569       0.043460       0.065733      -0.016825      -0.089938       0.033916       0.036227       0.074069      -0.077795      -0.037053       0.114848              9.114950       8.917152       0.022027       4.854615       8.846489      -1.519127       9.581209           0.000001
           75              C      10.588825       1.232801       5.459305       0.002562      37.857921 0.43250734E+03  0.10071152E+05                                 9.704582                            6.863578       0.012229       2.005536                    0.999180      27.037964      75.288854       0.643994       0.408450      -1.078267      -0.025728      -0.003984      -0.050415       0.056740       0.012949      -0.008262      -0.002768      -0.009493      -0.015164      -0.014631      -0.003853       0.018484             11.940628      11.390798      -1.083127       7.265877      11.630917      -1.266457      12.800170           0.000000
           76              C      10.280203       2.563195       5.189081      -0.140849      32.264963 0.44218002E+03  0.10458165E+05                                 8.830311                            7.055373       0.012977       1.971880                    0.999618      29.831493      86.514570       0.613448       0.422155      -1.058702       0.002888      -0.011898      -0.029078       0.031550       0.011768      -0.001752       0.017766      -0.026554      -0.015697      -0.021401      -0.006921       0.028321              9.814849       9.217900      -1.191206       4.485560      10.602059      -1.607403       9.624588           0.000001
           77              C       9.427032       2.867334       4.124654      -0.051861      30.571044 0.41844888E+03  0.97734083E+04                                 8.601735                            6.915398       0.094889       2.018371                    0.999517      28.520511      82.527269       0.611898       0.428571      -1.053415       0.015452      -0.021601      -0.012867       0.029511       0.000300       0.008749      -0.006331      -0.027135      -0.047868      -0.021687      -0.000946       0.022633              9.584001       8.868720      -0.228385       3.895378      10.897781      -0.451646       8.985501           0.000001
           78              C       8.894430       1.858301       3.337861      -0.206710      35.339731 0.49705013E+03  0.12145941E+05                                 9.510375                            7.560391      -0.180654       1.911180                    0.997737      31.077657      92.632997       0.581240       0.431241      -1.049512       0.009848       0.037296       0.009055       0.039622      -0.000229       0.015066      -0.005254       0.033104       0.012223      -0.020099      -0.005381       0.025479             10.714757       8.409269       0.212127       3.550779      14.208855      -0.005971       9.526148           0.000000
           79              C       9.220045       0.531327       3.612201       0.271962      31.156001 0.36017681E+03  0.80965933E+04                                 8.823119                            6.504787      -0.047102       2.004781                    0.999837      25.328642      71.721277       0.618497       0.440536      -1.046997      -0.022383      -0.043761      -0.041548       0.064360       0.025153       0.023332       0.031360      -0.037979      -0.021044      -0.034989      -0.023001       0.057990             10.421752       8.060199       0.615996       4.036440      14.257065       0.884641       8.947992           0.000000
           80              C      10.052506       0.210210       4.677616      -0.275278      38.848240 0.52418311E+03  0.12951259E+05                                 9.964034                            7.671655      -0.140390       1.899435                    0.999740      32.408187      96.425916       0.588777       0.421043      -1.058177       0.030059       0.017760       0.029219       0.045527      -0.010646      -0.030128      -0.007967      -0.011804      -0.065219      -0.043922       0.016767       0.027155             11.405686      10.686623       0.986470       6.342511      11.776250       1.305709      11.754186          -0.000000
           81              C       2.485018      10.482657       3.174014       0.258151      29.652343 0.36916368E+03  0.83480938E+04                                 8.556768                            6.606460      -0.081875       1.996601                    0.999714      25.368499      71.997040       0.610925       0.443353      -1.045556       0.001258       0.069532      -0.017203       0.071639       0.002049       0.002573      -0.023404      -0.076228      -0.062730      -0.030933      -0.024802       0.055735              9.831427       6.256807      -0.476755      -1.774371      15.843822      -0.033280       7.393653           0.000000
           82              C       1.768338      10.113415       4.301180      -0.180836      32.340543 0.46268380E+03  0.11083759E+05                                 8.871921                            7.243534      -0.053489       1.953109                    0.999006      30.275369      88.780748       0.601250       0.425254      -1.055248      -0.019071      -0.041566       0.034323       0.057180      -0.009053       0.001524       0.020431       0.007485      -0.022159      -0.025969       0.005857       0.020113              9.775390       7.196537      -0.908271      -1.840176      14.699847      -1.641412       7.429784          -0.000000
           83              C       1.774166       8.786807       4.709233      -0.185932      31.988711 0.44973874E+03  0.10656516E+05                                 8.680387                            7.047210       0.242089       2.045610                    0.999718      29.813884      85.867600       0.624232       0.414100      -1.066368      -0.025580       0.051879       0.001849       0.057872       0.014971      -0.014456      -0.009966       0.019711       0.028733      -0.022866      -0.006067       0.028933              9.573183       6.171648      -1.402034      -1.480104      14.870674      -0.822988       7.677228          -0.000001
           84              C       2.499213       7.863031       3.969370       0.254410      29.709852 0.37527754E+03  0.85176630E+04                                 8.563228                            6.655803      -0.176572       1.964763                    0.999639      25.438067      72.227585       0.609619       0.442670      -1.046402       0.005007      -0.071806       0.026599       0.076738       0.002227       0.001306      -0.023467      -0.077020      -0.103321      -0.040352      -0.021162       0.061514              9.797465       6.748043       0.480297      -2.028383      15.301863      -1.227013       7.342490           0.000000
           85              C       3.191898       8.226166       2.832324      -0.177124      31.324573 0.44983220E+03  0.10682831E+05                                 8.616956                            7.096602       0.029003       1.976458                    0.999452      30.067915      87.324243       0.614312       0.419838      -1.060363       0.028126       0.046111      -0.029502       0.061544      -0.010788      -0.008881       0.024043      -0.012756      -0.022850      -0.024423      -0.008040       0.032463              9.383319       7.151774      -0.702563      -2.051641      13.240397      -1.869570       7.757784           0.000000
           86              C       3.189160       9.553751       2.424436      -0.199291      32.787796 0.45735730E+03  0.10876521E+05                                 8.810749                            7.105249       0.161812       2.014473                    0.999625      30.113208      86.728002       0.622211       0.413937      -1.067073       0.024279      -0.053378       0.001510       0.058660       0.011889      -0.016297      -0.011365       0.001803       0.031207      -0.017736      -0.010681       0.028417              9.719953       6.488037      -1.922576      -1.621520      14.587482      -0.580121       8.084340          -0.000000
           87              C       1.543126       5.708652       4.104070       0.262504      31.958452 0.36037479E+03  0.80892401E+04                                 8.898614                            6.455504       0.037533       2.026789                    0.999760      25.379203      71.438784       0.629239       0.433648      -1.052808       0.048029       0.036283       0.008224       0.060753       0.040969       0.017878       0.009024      -0.001236      -0.101975      -0.040190      -0.021559       0.061749             10.555124      11.207292       2.924809       3.417245      12.992081      -1.805456       7.466001           0.000000
           88              C       1.583121       4.446903       4.702152      -0.228617      37.223454 0.51062304E+03  0.12536529E+05                                 9.742467                            7.594001      -0.077112       1.931628                    0.999170      31.490896      93.466042       0.589057       0.423518      -1.056400      -0.014288      -0.031805      -0.004565       0.035165      -0.006671       0.023860      -0.011091       0.038524      -0.014434      -0.025095      -0.013004       0.038099             11.011563      11.248645       2.453671       2.977962      13.303143      -2.489538       8.482900           0.000001
           89              C       0.589584       3.525569       4.415955      -0.056628      31.797860 0.40930503E+03  0.95113616E+04                                 8.796501                            6.802042       0.066117       2.005302                    0.999535      28.652323      82.816957       0.621796       0.423899      -1.055841      -0.000630       0.027762      -0.005926       0.028395       0.004119       0.008634      -0.014602      -0.017428      -0.040469      -0.023765       0.002209       0.021556              9.951090      10.951542       1.630905       3.688937      10.554197      -2.260221       8.347532          -0.000000
           90              C      -0.428952       3.847786       3.519163      -0.145137      34.720265 0.45663937E+03  0.10913434E+05                                 9.342769                            7.212251      -0.137826       1.920111                    0.999377      30.398085      89.313558       0.599955       0.427169      -1.053061       0.017693       0.013062       0.012034       0.025069       0.019078      -0.000532       0.011785      -0.018466      -0.030836      -0.021132      -0.007673       0.028805             10.562940      11.348039       0.619658       4.374215      10.839610      -3.257816       9.501172           0.000000
           91              C      -0.461314       5.107336       2.919105       0.006012      38.447399 0.43199821E+03  0.10056510E+05                                 9.794847                            6.853053      -0.028046       1.992133                    0.999206      27.068947      75.368995       0.645391       0.407678      -1.078758       0.044483       0.001984       0.032257       0.054983       0.005759      -0.007030       0.005321      -0.014197      -0.017190      -0.014542       0.002045       0.012497             12.071420      13.825200       0.726264       6.893541      10.966625      -2.629709      11.422436          -0.000000
           92              C       0.523689       6.053221       3.217981      -0.281545      40.009996 0.53220287E+03  0.13206329E+05                                10.166617                            7.735983      -0.193764       1.879109                    0.999695      32.781141      97.913799       0.585351       0.421682      -1.057223      -0.040819      -0.017948      -0.019206       0.048551      -0.012453      -0.023721      -0.009803      -0.040807       0.004464      -0.040262       0.016126       0.024136             11.693376      14.686629       2.685927       6.039986      10.999344      -0.492927       9.394153           0.000000
           93              C      -1.528375       5.446531       1.920876       0.602448      23.340136 0.24805034E+03  0.51248576E+04                                 7.550749                            5.587476       0.011989       2.064153                    0.999571      22.176693      61.970427       0.628118       0.471979      -1.020024      -0.046018       0.016326      -0.043950       0.065694      -0.012073      -0.090486       0.033539       0.038163       0.064731      -0.080187      -0.033044       0.113231              8.999328       9.614471       0.126805       4.769674       8.583431      -1.524532       8.800082           0.000001
           94              C       7.274836       3.008655       0.194969       0.095041      25.541829 0.33072072E+03  0.72782909E+04                                 7.617723                            6.128401       0.247997       2.103148                    0.999679      25.736562      72.131401       0.653543       0.425857      -1.055795       0.046324      -0.017441      -0.009383       0.050380      -0.022537       0.003040      -0.002633       0.004725       0.089258      -0.037537       0.007071       0.030465              8.451388       9.194287       2.035549      -0.443380      11.267238       0.459982       4.892639          -0.000000
           95              C       6.477718       1.874669       0.189865      -0.183911      32.822099 0.46506746E+03  0.11141320E+05                                 8.986614                            7.274173       0.080054       2.003076                    0.998677      29.934460      87.427076       0.599243       0.426661      -1.055689       0.002558      -0.000712       0.000569       0.002716      -0.004267      -0.003267      -0.003666       0.037658       0.023879      -0.023795       0.007457       0.016337              9.998837      10.086280       2.718180      -0.160511      14.012937       0.722019       5.897295          -0.000000
           96              C       7.049962       0.621470      -0.006422       0.120757      33.661350 0.41941171E+03  0.97872217E+04                                 9.373862                            7.037051      -0.221584       1.954955                    0.998898      26.465973      76.184002       0.592809       0.442764      -1.046397       0.001175       0.005232      -0.000250       0.005368      -0.001778      -0.001219       0.000263       0.004854       0.027925      -0.007664      -0.001784       0.009448             11.247768      12.159731       4.887039      -0.356731      15.746829       0.437210       5.836743           0.000000
           97              C       8.434933       0.582139      16.257540      -0.174666      32.470224 0.46467540E+03  0.11130789E+05                                 8.957292                            7.294335      -0.033878       1.966913                    0.998920      29.882816      87.302704       0.595493       0.429391      -1.053892       0.006999       0.001635       0.000880       0.007241      -0.021876      -0.001787       0.009735      -0.002177       0.017336      -0.025770       0.002652       0.023117             10.020788      11.268889       3.637227      -0.665584      12.618760       0.018461       6.174716           0.000000
           98              C       9.161703       1.765472      16.267585       0.112508      24.638305 0.31743340E+03  0.69135519E+04                                 7.444597                            6.018099       0.250748       2.111449                    0.999429      25.293830      70.487039       0.657295       0.427856      -1.054723      -0.027106       0.031163       0.010520       0.042621      -0.016963       0.005061      -0.011693       0.031968       0.063605      -0.035301       0.007254       0.028047              8.277414       8.674062       2.190862      -0.732879      11.090860       0.291714       5.067319           0.000001
           99              C      -1.378788       5.238153      14.783085       0.603221      23.623656 0.24821039E+03  0.51284155E+04                                 7.610164                            5.587885      -0.002993       2.059563                    0.999526      22.171759      61.935439       0.628401       0.471744      -1.020266      -0.044349       0.021569       0.043460       0.065733      -0.016825       0.089938      -0.033916       0.036227       0.074070      -0.077795      -0.037053       0.114848              9.114952       8.917150       0.022023      -4.854613       8.846495       1.519132       9.581209           0.000001
          100              C      -0.414289       4.874407      13.692805       0.002562      37.857917 0.43250742E+03  0.10071154E+05                                 9.704581                            6.863578       0.012229       2.005535                    0.999180      27.037966      75.288860       0.643994       0.408450      -1.078267       0.025728       0.003984      -0.050415       0.056740       0.012949       0.008262       0.002768      -0.009493      -0.015164      -0.014631      -0.003853       0.018484             11.940626      11.390794      -1.083129      -7.265872      11.630920       1.266460      12.800165           0.000000
          101              C      -0.105667       3.544013      13.422581      -0.140849      32.264949 0.44217974E+03  0.10458157E+05                                 8.830308                            7.055371       0.012977       1.971880                    0.999618      29.831494      86.514575       0.613448       0.422155      -1.058702      -0.002888       0.011898      -0.029078       0.031550       0.011768       0.001752      -0.017766      -0.026554      -0.015697      -0.021401      -0.006921       0.028321              9.814846       9.217899      -1.191205      -4.485560      10.602054       1.607401       9.624587           0.000001
          102              C       0.747504       3.239874      12.358154      -0.051861      30.571027 0.41844855E+03  0.97733989E+04                                 8.601732                            6.915395       0.094889       2.018371                    0.999517      28.520510      82.527266       0.611898       0.428571      -1.053415      -0.015452       0.021601      -0.012867       0.029511       0.000300      -0.008749       0.006331      -0.027135      -0.047868      -0.021687      -0.000946       0.022633              9.583997       8.868717      -0.228386      -3.895377      10.897776       0.451647       8.985499           0.000001
          103              C       1.280106       4.248907      11.571361      -0.206710      35.339726 0.49705008E+03  0.12145939E+05                                 9.510374                            7.560390      -0.180654       1.911180                    0.997737      31.077658      92.632999       0.581240       0.431240      -1.049512      -0.009848      -0.037296       0.009055       0.039622      -0.000229      -0.015066       0.005254       0.033104       0.012223      -0.020099      -0.005381       0.025479             10.714756       8.409270       0.212129      -3.550780      14.208849       0.005969       9.526149           0.000000
          104              C       0.954491       5.575881      11.845701       0.271962      31.156002 0.36017695E+03  0.80965972E+04                                 8.823119                            6.504788      -0.047102       2.004781                    0.999837      25.328642      71.721277       0.618497       0.440536      -1.046997       0.022383       0.043761      -0.041548       0.064360       0.025153      -0.023332      -0.031360      -0.037979      -0.021044      -0.034989      -0.023001       0.057990             10.421751       8.060198       0.615994      -4.036439      14.257066      -0.884639       8.947990           0.000000
          105              C       0.122030       5.896998      12.911116      -0.275278      38.848261 0.52418354E+03  0.12951272E+05                                 9.964037                            7.671658      -0.140390       1.899435                    0.999740      32.408188      96.425920       0.588777       0.421043      -1.058177      -0.030059      -0.017760       0.029219       0.045527      -0.010646       0.030128       0.007967      -0.011804      -0.065219      -0.043922       0.016767       0.027155             11.405689      10.686625       0.986470      -6.342512      11.776255      -1.305708      11.754188          -0.000000
          106              C       1.460590       7.838969      11.407514       0.258151      29.652335 0.36916358E+03  0.83480912E+04                                 8.556766                            6.606459      -0.081875       1.996601                    0.999714      25.368498      71.997038       0.610925       0.443353      -1.045556      -0.001258      -0.069532      -0.017203       0.071639       0.002049      -0.002573       0.023404      -0.076228      -0.062730      -0.030933      -0.024802       0.055735              9.831425       6.256807      -0.476757       1.774372      15.843813       0.033281       7.393655           0.000000
          107              C       2.177270       8.208210      12.534680      -0.180836      32.340520 0.46268341E+03  0.11083747E+05                                 8.871916                            7.243531      -0.053489       1.953109                    0.999006      30.275368      88.780745       0.601250       0.425254      -1.055248       0.019071       0.041566       0.034323       0.057180      -0.009053      -0.001524      -0.020431       0.007485      -0.022159      -0.025969       0.005857       0.020113              9.775384       7.196536      -0.908271       1.840177      14.699832       1.641410       7.429784          -0.000000
          108              C       2.171442       9.534818      12.942733      -0.185932      31.988726 0.44973902E+03  0.10656524E+05                                 8.680390                            7.047213       0.242089       2.045610                    0.999718      29.813882      85.867596       0.624231       0.414100      -1.066368       0.025580      -0.051879       0.001849       0.057872       0.014971       0.014456       0.009966       0.019711       0.028733      -0.022866      -0.006067       0.028933              9.573187       6.171648      -1.402033       1.480102      14.870686       0.822993       7.677228          -0.000001
          109              C       1.446395      10.458595      12.202870       0.254410      29.709855 0.37527750E+03  0.85176618E+04                                 8.563228                            6.655803      -0.176572       1.964763                    0.999639      25.438067      72.227582       0.609619       0.442670      -1.046402      -0.005007       0.071806       0.026599       0.076738       0.002227      -0.001306       0.023467      -0.077020      -0.103321      -0.040352      -0.021162       0.061514              9.797466       6.748042       0.480301       2.028381      15.301867       1.227016       7.342488           0.000000
          110              C       0.753710      10.095460      11.065824      -0.177124      31.324558 0.44983193E+03  0.10682823E+05                                 8.616953                            7.096600       0.029002       1.976457                    0.999452      30.067915      87.324244       0.614312       0.419838      -1.060363      -0.028126      -0.046111      -0.029502       0.061544      -0.010788       0.008881      -0.024043      -0.012756      -0.022850      -0.024423      -0.008040       0.032463              9.383316       7.151773      -0.702562       2.051642      13.240391       1.869570       7.757783           0.000000
          111              C       0.756448       8.767875      10.657936      -0.199291      32.787808 0.45735745E+03  0.10876526E+05                                 8.810751                            7.105250       0.161812       2.014473                    0.999625      30.113208      86.727999       0.622211       0.413937      -1.067073      -0.024279       0.053378       0.001510       0.058660       0.011889       0.016297       0.011365       0.001803       0.031207      -0.017736      -0.010681       0.028417              9.719956       6.488038      -1.922577       1.621519      14.587489       0.580124       8.084340          -0.000000
          112              C       8.631410       0.398556      12.337570       0.262504      31.958468 0.36037494E+03  0.80892442E+04                                 8.898617                            6.455506       0.037534       2.026789                    0.999760      25.379202      71.438781       0.629239       0.433648      -1.052808      -0.048029      -0.036283       0.008224       0.060753       0.040969      -0.017878      -0.009024      -0.001236      -0.101975      -0.040190      -0.021559       0.061749             10.555130      11.207301       2.924817      -3.417247      12.992087       1.805451       7.466002           0.000001
          113              C       8.591415       1.660306      12.935652      -0.228617      37.223458 0.51062314E+03  0.12536532E+05                                 9.742468                            7.594002      -0.077112       1.931628                    0.999170      31.490897      93.466043       0.589057       0.423518      -1.056400       0.014288       0.031805      -0.004565       0.035165      -0.006671      -0.023860       0.011091       0.038524      -0.014434      -0.025095      -0.013004       0.038099             11.011563      11.248652       2.453673      -2.977963      13.303139       2.489535       8.482899           0.000001
          114              C       9.584952       2.581639      12.649455      -0.056628      31.797872 0.40930511E+03  0.95113639E+04                                 8.796503                            6.802043       0.066117       2.005302                    0.999535      28.652324      82.816962       0.621796       0.423899      -1.055842       0.000630      -0.027762      -0.005926       0.028395       0.004119      -0.008634       0.014602      -0.017428      -0.040469      -0.023765       0.002209       0.021556              9.951093      10.951551       1.630909      -3.688941      10.554195       2.260217       8.347533          -0.000000
          115              C      10.603488       2.259423      11.752663      -0.145137      34.720249 0.45663922E+03  0.10913429E+05                                 9.342767                            7.212250      -0.137826       1.920111                    0.999377      30.398082      89.313545       0.599955       0.427169      -1.053061      -0.017692      -0.013062       0.012034       0.025069       0.019078       0.000532      -0.011785      -0.018466      -0.030835      -0.021132      -0.007673       0.028805             10.562937      11.348043       0.619661      -4.374215      10.839600       3.257809       9.501168           0.000001
          116              C      10.635850       0.999872      11.152605       0.006012      38.447399 0.43199818E+03  0.10056509E+05                                 9.794847                            6.853053      -0.028046       1.992134                    0.999206      27.068945      75.368985       0.645391       0.407678      -1.078758      -0.044483      -0.001984       0.032257       0.054983       0.005759       0.007030      -0.005321      -0.014197      -0.017190      -0.014542       0.002045       0.012497             12.071421      13.825209       0.726271      -6.893545      10.966619       2.629700      11.422434           0.000000
          117              C       9.650847       0.053988      11.451481      -0.281545      40.009986 0.53220244E+03  0.13206316E+05                                10.166615                            7.735979      -0.193764       1.879109                    0.999695      32.781138      97.913784       0.585351       0.421682      -1.057223       0.040819       0.017948      -0.019206       0.048551      -0.012453       0.023721       0.009803      -0.040807       0.004464      -0.040262       0.016126       0.024136             11.693374      14.686634       2.685931      -6.039988      10.999338       0.492923       9.394152           0.000000
          118              C      11.702911       0.660678      10.154376       0.602448      23.340148 0.24805051E+03  0.51248618E+04                                 7.550751                            5.587477       0.011989       2.064153                    0.999571      22.176692      61.970419       0.628118       0.471979      -1.020024       0.046018      -0.016326      -0.043950       0.065694      -0.012073       0.090486      -0.033539       0.038163       0.064731      -0.080187      -0.033044       0.113231              8.999331       9.614478       0.126809      -4.769677       8.583430       1.524527       8.800085           0.000001
          119              C       4.160372       9.115864       8.038531       0.095041      25.541833 0.33072093E+03  0.72782966E+04                                 7.617724                            6.128403       0.247997       2.103148                    0.999679      25.736563      72.131407       0.653542       0.425857      -1.055795       0.046324      -0.017441       0.009383       0.050380      -0.022537      -0.003040       0.002633       0.004725       0.089258      -0.037537       0.007071       0.030465              8.451389       9.194285       2.035544       0.443380      11.267242      -0.459983       4.892641          -0.000000
          120              C       3.363254       7.981877       8.043635      -0.183911      32.822102 0.46506771E+03  0.11141328E+05                                 8.986615                            7.274175       0.080054       2.003076                    0.998677      29.934460      87.427079       0.599243       0.426661      -1.055689       0.002558      -0.000712      -0.000569       0.002716      -0.004267       0.003267       0.003666       0.037658       0.023879      -0.023795       0.007458       0.016337              9.998839      10.086279       2.718179       0.160511      14.012941      -0.722019       5.897297          -0.000000
          121              C       3.935498       6.728678       8.239922       0.120757      33.661357 0.41941150E+03  0.97872160E+04                                 9.373863                            7.037049      -0.221584       1.954955                    0.998898      26.465973      76.184003       0.592809       0.442764      -1.046397       0.001175       0.005232       0.000250       0.005368      -0.001778       0.001219      -0.000263       0.004854       0.027925      -0.007664      -0.001784       0.009448             11.247771      12.159740       4.887049       0.356731      15.746832      -0.437209       5.836742           0.000000
          122              C       5.320469       6.689348       8.442960      -0.174666      32.470251 0.46467551E+03  0.11130792E+05                                 8.957296                            7.294336      -0.033878       1.966913                    0.998920      29.882816      87.302705       0.595493       0.429391      -1.053892       0.007000       0.001635      -0.000880       0.007241      -0.021876       0.001787      -0.009735      -0.002177       0.017336      -0.025770       0.002652       0.023117             10.020796      11.268900       3.637239       0.665584      12.618771      -0.018460       6.174717           0.000000
          123              C       6.047239       7.872680       8.432915       0.112508      24.638306 0.31743322E+03  0.69135474E+04                                 7.444597                            6.018098       0.250747       2.111449                    0.999429      25.293830      70.487041       0.657295       0.427856      -1.054723      -0.027106       0.031163      -0.010520       0.042621      -0.016963      -0.005061       0.011693       0.031968       0.063605      -0.035301       0.007254       0.028047              8.277415       8.674065       2.190866       0.732879      11.090862      -0.291714       5.067318           0.000001
          124              C      -4.493252      11.345361       9.917415       0.603221      23.623649 0.24821020E+03  0.51284109E+04                                 7.610162                            5.587883      -0.002993       2.059563                    0.999526      22.171759      61.935439       0.628401       0.471744      -1.020266      -0.044349       0.021569      -0.043460       0.065733      -0.016825      -0.089938       0.033916       0.036227       0.074070      -0.077795      -0.037053       0.114848              9.114951       8.917152       0.022026       4.854615       8.846490      -1.519128       9.581210           0.000001
          125              C      -3.528753      10.981616      11.007695       0.002562      37.857910 0.43250723E+03  0.10071148E+05                                 9.704580                            6.863576       0.012229       2.005535                    0.999180      27.037959      75.288840       0.643994       0.408450      -1.078267       0.025728       0.003984       0.050415       0.056740       0.012949      -0.008262      -0.002768      -0.009493      -0.015164      -0.014631      -0.003853       0.018484             11.940626      11.390794      -1.083126       7.265874      11.630917      -1.266456      12.800167           0.000000
          126              C      -3.220131       9.651222      11.277919      -0.140849      32.264888 0.44217868E+03  0.10458131E+05                                 8.830325                            7.055384       0.012976       1.971880                    0.999618      29.831423      86.514522       0.613444       0.422158      -1.058700      -0.002888       0.011898       0.029078       0.031550       0.011768      -0.001752       0.017766      -0.026554      -0.015697      -0.021401      -0.006921       0.028321              9.814866       9.217916      -1.191208       4.485569      10.602077      -1.607406       9.624604           0.000001
          127              C      -2.366960       9.347083      12.342346      -0.051861      30.571023 0.41844855E+03  0.97733989E+04                                 8.601732                            6.915395       0.094889       2.018370                    0.999517      28.520497      82.527228       0.611898       0.428571      -1.053415      -0.015452       0.021601       0.012867       0.029511       0.000300       0.008749      -0.006331      -0.027135      -0.047868      -0.021687      -0.000946       0.022633              9.583998       8.868718      -0.228385       3.895378      10.897776      -0.451646       8.985500           0.000000
          128              C      -1.834358      10.356116      13.129139      -0.206710      35.339729 0.49705010E+03  0.12145940E+05                                 9.510375                            7.560390      -0.180654       1.911180                    0.997737      31.077655      92.632987       0.581240       0.431240      -1.049512      -0.009848      -0.037296      -0.009055       0.039622      -0.000229       0.015066      -0.005254       0.033104       0.012223      -0.020099      -0.005381       0.025479             10.714757       8.409269       0.212127       3.550779      14.208852      -0.005971       9.526149           0.000000
          129              C      -2.159973      11.683090      12.854799       0.271962      31.156001 0.36017682E+03  0.80965934E+04                                 8.823119                            6.504787      -0.047102       2.004781                    0.999837      25.328642      71.721276       0.618497       0.440536      -1.046997       0.022383       0.043761       0.041548       0.064360       0.025153       0.023332       0.031360      -0.037979      -0.021044      -0.034989      -0.023001       0.057990             10.421751       8.060198       0.615997       4.036440      14.257064       0.884642       8.947991           0.000000
          130              C      -2.992434      12.004207      11.789384      -0.275278      38.848241 0.52418312E+03  0.12951259E+05                                 9.964034                            7.671655      -0.140390       1.899435                    0.999740      32.408187      96.425915       0.588777       0.421043      -1.058177      -0.030059      -0.017760      -0.029219       0.045527      -0.010646      -0.030128      -0.007967      -0.011804      -0.065219      -0.043922       0.016767       0.027155             11.405686      10.686622       0.986471       6.342510      11.776252       1.305709      11.754185          -0.000000
          131              C       4.575054       1.731760      13.292986       0.258151      29.652341 0.36916365E+03  0.83480931E+04                                 8.556767                            6.606460      -0.081875       1.996601                    0.999714      25.368498      71.997037       0.610925       0.443353      -1.045556      -0.001258      -0.069532       0.017203       0.071639       0.002049       0.002573      -0.023404      -0.076228      -0.062730      -0.030933      -0.024802       0.055735              9.831427       6.256807      -0.476754      -1.774371      15.843821      -0.033281       7.393653           0.000000
          132              C       5.291734       2.101002      12.165820      -0.180836      32.340546 0.46268386E+03  0.11083760E+05                                 8.871921                            7.243534      -0.053489       1.953109                    0.999006      30.275370      88.780752       0.601250       0.425254      -1.055248       0.019071       0.041567      -0.034323       0.057180      -0.009053       0.001524       0.020431       0.007485      -0.022159      -0.025969       0.005857       0.020113              9.775390       7.196537      -0.908271      -1.840175      14.699849      -1.641412       7.429785          -0.000000
          133              C       5.285906       3.427610      11.757767      -0.185932      31.988711 0.44973874E+03  0.10656516E+05                                 8.680387                            7.047210       0.242089       2.045610                    0.999718      29.813884      85.867602       0.624232       0.414100      -1.066368       0.025580      -0.051879      -0.001849       0.057872       0.014971      -0.014456      -0.009966       0.019711       0.028733      -0.022866      -0.006067       0.028933              9.573183       6.171648      -1.402033      -1.480104      14.870674      -0.822988       7.677228          -0.000001
          134              C       4.560859       4.351386      12.497630       0.254410      29.709850 0.37527751E+03  0.85176621E+04                                 8.563228                            6.655803      -0.176572       1.964763                    0.999639      25.438066      72.227583       0.609619       0.442670      -1.046402      -0.005007       0.071806      -0.026599       0.076738       0.002227       0.001306      -0.023467      -0.077020      -0.103321      -0.040352      -0.021162       0.061514              9.797465       6.748043       0.480297      -2.028383      15.301863      -1.227013       7.342490           0.000000
          135              C       3.868174       3.988251      13.634676      -0.177124      31.324577 0.44983228E+03  0.10682833E+05                                 8.616956                            7.096603       0.029003       1.976458                    0.999452      30.067917      87.324248       0.614312       0.419838      -1.060363      -0.028126      -0.046111       0.029502       0.061544      -0.010788      -0.008881       0.024043      -0.012756      -0.022850      -0.024423      -0.008040       0.032463              9.383319       7.151774      -0.702563      -2.051641      13.240398      -1.869570       7.757785           0.000000
          136              C       3.870912       2.660666      14.042564      -0.199291      32.787792 0.45735722E+03  0.10876519E+05                                 8.810749                            7.105248       0.161812       2.014473                    0.999625      30.113205      86.727991       0.622211       0.413937      -1.067073      -0.024279       0.053378      -0.001510       0.058660       0.011889      -0.016297      -0.011365       0.001803       0.031207      -0.017736      -0.010681       0.028417              9.719952       6.488036      -1.922576      -1.621520      14.587481      -0.580121       8.084340          -0.000000
          137              C       5.516946       6.505765      12.362930       0.262504      31.958451 0.36037477E+03  0.80892395E+04                                 8.898614                            6.455504       0.037534       2.026789                    0.999760      25.379202      71.438783       0.629239       0.433648      -1.052808      -0.048029      -0.036283      -0.008224       0.060753       0.040969       0.017878       0.009024      -0.001236      -0.101975      -0.040190      -0.021559       0.061749             10.555125      11.207292       2.924809       3.417245      12.992081      -1.805456       7.466001           0.000000
          138              C       5.476951       7.767514      11.764848      -0.228617      37.223454 0.51062304E+03  0.12536529E+05                                 9.742467                            7.594001      -0.077112       1.931628                    0.999170      31.490896      93.466040       0.589057       0.423518      -1.056400       0.014288       0.031805       0.004565       0.035165      -0.006671       0.023860      -0.011091       0.038524      -0.014434      -0.025095      -0.013004       0.038099             11.011562      11.248646       2.453672       2.977961      13.303142      -2.489538       8.482899           0.000001
          139              C       6.470488       8.688848      12.051045      -0.056628      31.797864 0.40930509E+03  0.95113634E+04                                 8.796502                            6.802043       0.066117       2.005302                    0.999535      28.652325      82.816970       0.621795       0.423900      -1.055841       0.000630      -0.027762       0.005926       0.028395       0.004119       0.008634      -0.014602      -0.017428      -0.040469      -0.023765       0.002209       0.021556              9.951092      10.951544       1.630905       3.688938      10.554198      -2.260221       8.347534          -0.000000
          140              C       7.489024       8.366631      12.947837      -0.145137      34.720271 0.45663946E+03  0.10913436E+05                                 9.342771                            7.212252      -0.137826       1.920111                    0.999377      30.398089      89.313577       0.599955       0.427169      -1.053061      -0.017693      -0.013062      -0.012034       0.025069       0.019078      -0.000532       0.011784      -0.018466      -0.030836      -0.021132      -0.007673       0.028805             10.562942      11.348041       0.619659       4.374215      10.839611      -3.257817       9.501173           0.000000
          141              C       7.521386       7.107081      13.547895       0.006012      38.447398 0.43199820E+03  0.10056510E+05                                 9.794847                            6.853053      -0.028046       1.992133                    0.999206      27.068947      75.368993       0.645391       0.407678      -1.078758      -0.044483      -0.001984      -0.032257       0.054983       0.005759      -0.007030       0.005321      -0.014197      -0.017190      -0.014542       0.002045       0.012497             12.071420      13.825198       0.726264       6.893541      10.966625      -2.629709      11.422436           0.000000
          142              C       6.536383       6.161196      13.249019      -0.281545      40.009993 0.53220284E+03  0.13206328E+05                                10.166617                            7.735983      -0.193764       1.879109                    0.999695      32.781139      97.913790       0.585351       0.421682      -1.057223       0.040819       0.017948       0.019206       0.048551      -0.012453      -0.023721      -0.009803      -0.040807       0.004464      -0.040262       0.016126       0.024136             11.693375      14.686628       2.685927       6.039986      10.999344      -0.492927       9.394153           0.000000
          143              C       8.588447       6.767886      14.546124       0.602448      23.340135 0.24805032E+03  0.51248571E+04                                 7.550749                            5.587476       0.011989       2.064153                    0.999571      22.176692      61.970424       0.628118       0.471979      -1.020024       0.046018      -0.016326       0.043950       0.065694      -0.012073      -0.090486       0.033539       0.038163       0.064731      -0.080187      -0.033044       0.113231              8.999328       9.614470       0.126805       4.769674       8.583431      -1.524532       8.800082           0.000001
          144              C      -0.214764       9.205762      16.272031       0.095041      25.541830 0.33072075E+03  0.72782917E+04                                 7.617724                            6.128402       0.247997       2.103148                    0.999679      25.736563      72.131409       0.653542       0.425857      -1.055795      -0.046324       0.017441       0.009383       0.050380      -0.022537       0.003040      -0.002633       0.004725       0.089258      -0.037537       0.007071       0.030465              8.451389       9.194288       2.035549      -0.443380      11.267240       0.459982       4.892639           0.000000
          145              C       0.582354      10.339748      16.277135      -0.183911      32.822099 0.46506745E+03  0.11141320E+05                                 8.986614                            7.274173       0.080054       2.003076                    0.998677      29.934460      87.427079       0.599243       0.426661      -1.055689      -0.002558       0.000712      -0.000569       0.002716      -0.004267      -0.003267      -0.003666       0.037658       0.023879      -0.023795       0.007457       0.016337              9.998838      10.086281       2.718180      -0.160511      14.012937       0.722019       5.897296          -0.000000
          146              C       0.010110      11.592947       0.006422       0.120757      33.661350 0.41941170E+03  0.97872217E+04                                 9.373862                            7.037051      -0.221584       1.954955                    0.998898      26.465973      76.184003       0.592809       0.442764      -1.046397      -0.001175      -0.005232       0.000250       0.005368      -0.001778      -0.001219       0.000263       0.004854       0.027925      -0.007664      -0.001784       0.009448             11.247768      12.159731       4.887039      -0.356731      15.746829       0.437210       5.836743           0.000000
          147              C      -1.374861      11.632278       0.209460      -0.174666      32.470225 0.46467542E+03  0.11130789E+05                                 8.957292                            7.294335      -0.033878       1.966913                    0.998920      29.882816      87.302703       0.595493       0.429391      -1.053892      -0.006999      -0.001635      -0.000880       0.007241      -0.021876      -0.001787       0.009735      -0.002177       0.017336      -0.025770       0.002652       0.023117             10.020788      11.268889       3.637227      -0.665584      12.618760       0.018461       6.174716          -0.000000
          148              C      -2.101631      10.448945       0.199415       0.112508      24.638303 0.31743337E+03  0.69135513E+04                                 7.444597                            6.018100       0.250747       2.111449                    0.999429      25.293829      70.487039       0.657295       0.427856      -1.054723       0.027106      -0.031163      -0.010520       0.042621      -0.016963       0.005061      -0.011693       0.031968       0.063605      -0.035301       0.007254       0.028047              8.277414       8.674062       2.190862      -0.732879      11.090861       0.291714       5.067319           0.000001
          149              C       8.438860       6.976264       1.683915       0.603221      23.623655 0.24821037E+03  0.51284151E+04                                 7.610164                            5.587884      -0.002993       2.059563                    0.999526      22.171758      61.935435       0.628401       0.471744      -1.020266       0.044349      -0.021569      -0.043460       0.065733      -0.016825       0.089938      -0.033916       0.036227       0.074069      -0.077795      -0.037053       0.114848              9.114951       8.917150       0.022024      -4.854613       8.846495       1.519132       9.581209           0.000001
          150              C       7.474361       7.340010       2.774195       0.002562      37.857916 0.43250740E+03  0.10071153E+05                                 9.704581                            6.863578       0.012229       2.005535                    0.999180      27.037965      75.288859       0.643994       0.408450      -1.078267      -0.025728      -0.003984       0.050415       0.056740       0.012949       0.008262       0.002768      -0.009493      -0.015164      -0.014631      -0.003853       0.018484             11.940626      11.390794      -1.083129      -7.265873      11.630920       1.266460      12.800166           0.000000
          151              C       7.165739       8.670404       3.044419      -0.140849      32.264948 0.44217973E+03  0.10458156E+05                                 8.830308                            7.055371       0.012977       1.971880                    0.999618      29.831493      86.514571       0.613448       0.422155      -1.058702       0.002888      -0.011898       0.029078       0.031550       0.011768       0.001752      -0.017766      -0.026554      -0.015697      -0.021401      -0.006921       0.028321              9.814846       9.217898      -1.191205      -4.485559      10.602054       1.607401       9.624586           0.000001
          152              C       6.312568       8.974543       4.108846      -0.051861      30.571028 0.41844856E+03  0.97733991E+04                                 8.601732                            6.915395       0.094889       2.018371                    0.999517      28.520511      82.527269       0.611898       0.428571      -1.053415       0.015452      -0.021601       0.012867       0.029511       0.000300      -0.008749       0.006331      -0.027135      -0.047868      -0.021687      -0.000946       0.022633              9.583998       8.868718      -0.228386      -3.895377      10.897776       0.451647       8.985499           0.000000
          153              C       5.779966       7.965510       4.895639      -0.206710      35.339724 0.49705005E+03  0.12145938E+05                                 9.510374                            7.560390      -0.180654       1.911180                    0.997737      31.077657      92.632996       0.581240       0.431241      -1.049512       0.009848       0.037296      -0.009055       0.039622      -0.000229      -0.015066       0.005254       0.033104       0.012223      -0.020099      -0.005381       0.025479             10.714755       8.409269       0.212129      -3.550780      14.208848       0.005969       9.526149           0.000000
          154              C       6.105581       6.638536       4.621299       0.271962      31.156004 0.36017698E+03  0.80965980E+04                                 8.823120                            6.504788      -0.047102       2.004781                    0.999837      25.328643      71.721281       0.618497       0.440536      -1.046997      -0.022383      -0.043761       0.041548       0.064360       0.025153      -0.023332      -0.031360      -0.037979      -0.021044      -0.034989      -0.023001       0.057990             10.421752       8.060199       0.615994      -4.036439      14.257066      -0.884639       8.947991           0.000000
          155              C       6.938042       6.317419       3.555884      -0.275278      38.848264 0.52418360E+03  0.12951273E+05                                 9.964037                            7.671659      -0.140390       1.899435                    0.999740      32.408190      96.425927       0.588777       0.421043      -1.058177       0.030059       0.017760      -0.029219       0.045527      -0.010646       0.030128       0.007967      -0.011804      -0.065219      -0.043922       0.016767       0.027155             11.405690      10.686626       0.986470      -6.342512      11.776255      -1.305708      11.754189          -0.000000
          156              C       5.599482       4.375448       5.059486       0.258151      29.652335 0.36916358E+03  0.83480912E+04                                 8.556766                            6.606459      -0.081875       1.996601                    0.999714      25.368498      71.997039       0.610925       0.443353      -1.045556       0.001258       0.069532       0.017203       0.071639       0.002049      -0.002573       0.023404      -0.076228      -0.062730      -0.030933      -0.024802       0.055735              9.831425       6.256807      -0.476757       1.774372      15.843813       0.033281       7.393655           0.000000
          157              C       4.882802       4.006207       3.932320      -0.180836      32.340525 0.46268352E+03  0.11083750E+05                                 8.871917                            7.243532      -0.053489       1.953109                    0.999006      30.275371      88.780755       0.601250       0.425254      -1.055248      -0.019071      -0.041567      -0.034323       0.057180      -0.009053      -0.001524      -0.020431       0.007485      -0.022159      -0.025969       0.005857       0.020113              9.775385       7.196536      -0.908271       1.840177      14.699834       1.641410       7.429785          -0.000000
          158              C       4.888630       2.679599       3.524267      -0.185932      31.988727 0.44973905E+03  0.10656525E+05                                 8.680390                            7.047213       0.242089       2.045610                    0.999718      29.813883      85.867598       0.624231       0.414100      -1.066368      -0.025580       0.051879      -0.001849       0.057872       0.014971       0.014456       0.009966       0.019711       0.028733      -0.022866      -0.006067       0.028933              9.573187       6.171648      -1.402033       1.480102      14.870686       0.822993       7.677228          -0.000001
          159              C       5.613677       1.755822       4.264130       0.254410      29.709853 0.37527746E+03  0.85176607E+04                                 8.563228                            6.655803      -0.176572       1.964763                    0.999639      25.438066      72.227582       0.609619       0.442670      -1.046402       0.005007      -0.071806      -0.026599       0.076738       0.002227      -0.001306       0.023467      -0.077020      -0.103321      -0.040352      -0.021162       0.061514              9.797466       6.748042       0.480301       2.028381      15.301868       1.227016       7.342488           0.000000
          160              C       6.306362       2.118957       5.401176      -0.177124      31.324563 0.44983202E+03  0.10682826E+05                                 8.616954                            7.096601       0.029003       1.976457                    0.999452      30.067917      87.324251       0.614312       0.419838      -1.060363       0.028126       0.046111       0.029502       0.061544      -0.010788       0.008881      -0.024043      -0.012756      -0.022850      -0.024423      -0.008040       0.032463              9.383317       7.151773      -0.702561       2.051641      13.240393       1.869571       7.757784           0.000000
          161              C       6.303624       3.446542       5.809064      -0.199291      32.787804 0.45735737E+03  0.10876523E+05                                 8.810750                            7.105249       0.161812       2.014473                    0.999625      30.113206      86.727992       0.622211       0.413937      -1.067073       0.024279      -0.053378      -0.001510       0.058660       0.011889       0.016297       0.011365       0.001803       0.031207      -0.017736      -0.010681       0.028417              9.719954       6.488037      -1.922576       1.621519      14.587487       0.580124       8.084340          -0.000000
          162              C      -1.571338      11.815861       4.129430       0.262504      31.958468 0.36037494E+03  0.80892443E+04                                 8.898618                            6.455506       0.037534       2.026789                    0.999760      25.379202      71.438782       0.629239       0.433648      -1.052808       0.048029       0.036283      -0.008224       0.060753       0.040969      -0.017878      -0.009024      -0.001236      -0.101975      -0.040190      -0.021559       0.061749             10.555130      11.207301       2.924817      -3.417247      12.992087       1.805451       7.466002           0.000000
          163              C      -1.531343      10.554111       3.531348      -0.228617      37.223457 0.51062311E+03  0.12536531E+05                                 9.742468                            7.594002      -0.077112       1.931628                    0.999170      31.490896      93.466041       0.589057       0.423518      -1.056400      -0.014288      -0.031805       0.004565       0.035165      -0.006671      -0.023860       0.011091       0.038524      -0.014434      -0.025095      -0.013004       0.038099             11.011563      11.248652       2.453673      -2.977963      13.303139       2.489535       8.482899           0.000001
          164              C      -2.524880       9.632778       3.817545      -0.056628      31.797874 0.40930513E+03  0.95113644E+04                                 8.796502                            6.802043       0.066117       2.005301                    0.999535      28.652325      82.816962       0.621796       0.423899      -1.055842      -0.000630       0.027762       0.005926       0.028395       0.004119      -0.008634       0.014602      -0.017428      -0.040469      -0.023765       0.002209       0.021556              9.951093      10.951550       1.630909      -3.688941      10.554195       2.260217       8.347533          -0.000000
          165              C      -3.543416       9.954994       4.714337      -0.145137      34.720248 0.45663920E+03  0.10913429E+05                                 9.342766                            7.212250      -0.137826       1.920111                    0.999377      30.398082      89.313542       0.599955       0.427169      -1.053061       0.017693       0.013062      -0.012034       0.025069       0.019078       0.000532      -0.011785      -0.018466      -0.030835      -0.021132      -0.007673       0.028805             10.562936      11.348042       0.619662      -4.374215      10.839599       3.257809       9.501168           0.000000
          166              C      -3.575778      11.214545       5.314395       0.006012      38.447401 0.43199820E+03  0.10056510E+05                                 9.794847                            6.853053      -0.028046       1.992134                    0.999206      27.068946      75.368987       0.645392       0.407678      -1.078758       0.044483       0.001984      -0.032257       0.054983       0.005759       0.007030      -0.005321      -0.014197      -0.017190      -0.014542       0.002045       0.012497             12.071421      13.825209       0.726272      -6.893545      10.966619       2.629700      11.422434           0.000000
          167              C      -2.590775      12.160429       5.015519      -0.281545      40.009989 0.53220247E+03  0.13206317E+05                                10.166615                            7.735979      -0.193764       1.879109                    0.999695      32.781139      97.913788       0.585351       0.421682      -1.057223      -0.040819      -0.017948       0.019206       0.048551      -0.012453       0.023721       0.009803      -0.040807       0.004464      -0.040262       0.016126       0.024136             11.693375      14.686634       2.685931      -6.039988      10.999338       0.492923       9.394152           0.000000
          168              C      -4.642839      11.553739       6.312624       0.602448      23.340150 0.24805052E+03  0.51248622E+04                                 7.550751                            5.587478       0.011989       2.064153                    0.999571      22.176693      61.970423       0.628118       0.471979      -1.020024      -0.046018       0.016326       0.043950       0.065694      -0.012073       0.090486      -0.033539       0.038163       0.064731      -0.080187      -0.033044       0.113231              8.999331       9.614478       0.126809      -4.769677       8.583431       1.524527       8.800085           0.000001
          169              N       1.567400       3.148999       8.240581      -0.189769      33.828523 0.48324709E+03  0.11444261E+05                                 8.764308                            7.135906       0.084370       2.087034                    0.996109      26.425612      71.624168       0.654527       0.395148      -1.099087       0.077797       0.115845      -0.008271       0.139788      -0.064046       0.007862      -0.003731       0.058365       0.052605      -0.079162       0.015918       0.063244              9.921752      10.407247       1.933221       0.774483      13.442664      -0.525753       5.915346          -0.000000
          170              N       8.607136       2.958210       0.007081      -0.189769      33.828525 0.48324709E+03  0.11444261E+05                                 8.764308                            7.135906       0.084370       2.087034                    0.996109      26.425612      71.624167       0.654527       0.395148      -1.099087      -0.077797      -0.115845      -0.008271       0.139788      -0.064046      -0.007862       0.003731       0.058365       0.052605      -0.079162       0.015918       0.063244              9.921753      10.407250       1.933224      -0.774484      13.442661       0.525752       5.915346          -0.000000
          171              N       5.492672       9.065418       8.226419      -0.189769      33.828523 0.48324709E+03  0.11444261E+05                                 8.764308                            7.135906       0.084370       2.087034                    0.996109      26.425612      71.624165       0.654527       0.395148      -1.099087      -0.077797      -0.115845       0.008271       0.139788      -0.064046       0.007862      -0.003731       0.058365       0.052605      -0.079162       0.015918       0.063244              9.921752      10.407247       1.933221       0.774483      13.442662      -0.525753       5.915346          -0.000000
          172              N      -1.547064       9.256207      -0.007081      -0.189769      33.828525 0.48324709E+03  0.11444261E+05                                 8.764308                            7.135906       0.084370       2.087034                    0.996109      26.425612      71.624167       0.654527       0.395148      -1.099087       0.077797       0.115845       0.008271       0.139788      -0.064046      -0.007862       0.003731       0.058365       0.052605      -0.079162       0.015918       0.063244              9.921752      10.407250       1.933224      -0.774484      13.442661       0.525752       5.915346          -0.000000
          173              O      12.270603       1.792954       7.016753      -0.549277      35.873652 0.54036915E+03  0.13014626E+05                                 8.664573                            7.206957       0.248885       2.133987                    0.996580      27.521551      72.554528       0.705538       0.360450      -1.137152      -0.008595      -0.025625       0.004632       0.027422       0.034624      -0.013771       0.052064       0.069855       0.025486      -0.084278       0.035356       0.048922              9.820212      11.074773       2.947611       4.520566       8.504368       1.380098       9.881494           0.000001
          174              O       5.361123      11.876078       6.896709      -0.568918      38.419776 0.57940764E+03  0.14192154E+05                                 9.052359                            7.466452       0.265023       2.132975                    0.997004      27.892555      74.015604       0.693053       0.360808      -1.137526       0.010131       0.021276      -0.005928       0.024299      -0.031669      -0.055876      -0.023880      -0.061398       0.023548      -0.086971       0.040177       0.046794             10.205317       7.427167      -1.825317       2.478600      13.299671      -4.298476       9.889111          -0.000001
          175              O       2.476906      11.800715       2.746037      -0.243233      32.148069 0.39705004E+03  0.88632929E+04                                 8.155311                            6.198849      -0.018103       2.105967                    0.996583      23.556514      59.998775       0.756046       0.362918      -1.133986       0.046403      -0.039235       0.130887       0.144305       0.035584       0.028763       0.029403      -0.224119      -0.158777      -0.103529      -0.046101       0.149630              9.593194       5.815022       1.955828       1.643195      15.680943       1.067959       7.283617          -0.000000
          176              O       2.583571       6.543996       4.420895      -0.241056      33.435280 0.40647371E+03  0.91250199E+04                                 8.398801                            6.286816       0.062613       2.139386                    0.995917      23.467240      59.897382       0.748246       0.364637      -1.132896      -0.105410       0.043186      -0.078860       0.138547       0.068344       0.013752      -0.032607      -0.148909      -0.270718      -0.105151      -0.043766       0.148917              9.978985       9.111161       3.808009       0.907370      15.408035      -1.109000       5.417760           0.000000
          177              O      -1.576802       6.632306       1.503272      -0.569035      38.432818 0.58945611E+03  0.14484452E+05                                 9.020034                            7.510765       0.320586       2.148808                    0.997647      27.887454      73.853000       0.694556       0.358879      -1.140312      -0.007178      -0.026472       0.008430       0.028694      -0.038550      -0.046443      -0.024732      -0.040764       0.017922      -0.079079       0.036931       0.042148             10.088355       7.608655      -1.876983       2.708004      12.655352      -4.030643      10.001060          -0.000000
          178              O      -2.290588       4.510418       1.562718      -0.550872      35.953083 0.54862342E+03  0.13262340E+05                                 8.673895                            7.261953       0.234847       2.126985                    0.997058      27.614282      72.910974       0.702905       0.360466      -1.137248       0.006916       0.021154       0.003435       0.022519       0.032007      -0.018057       0.052568       0.054994       0.020443      -0.080671       0.035437       0.045234              9.830948      11.293838       3.222996       4.290708       8.552698       1.054730       9.646308           0.000000
          179              O      -2.096067       4.314254      15.250253      -0.549277      35.873658 0.54036954E+03  0.13014637E+05                                 8.664574                            7.206960       0.248884       2.133987                    0.996580      27.521552      72.554532       0.705538       0.360450      -1.137152       0.008595       0.025625       0.004632       0.027422       0.034624       0.013771      -0.052064       0.069855       0.025486      -0.084278       0.035356       0.048923              9.820212      11.074772       2.947609      -4.520564       8.504370      -1.380096       9.881493           0.000001
          180              O      -1.415515       6.445548      15.130209      -0.568918      38.419777 0.57940762E+03  0.14192153E+05                                 9.052360                            7.466452       0.265022       2.132975                    0.997004      27.892555      74.015606       0.693053       0.360808      -1.137526      -0.010131      -0.021276      -0.005928       0.024299      -0.031669       0.055876       0.023880      -0.061398       0.023548      -0.086971       0.040177       0.046794             10.205317       7.427168      -1.825318      -2.478600      13.299671       4.298476       9.889112          -0.000001
          181              O       1.468702       6.520911      10.979537      -0.243233      32.148075 0.39705023E+03  0.88632979E+04                                 8.155311                            6.198851      -0.018103       2.105967                    0.996583      23.556515      59.998777       0.756046       0.362918      -1.133986      -0.046403       0.039235       0.130887       0.144305       0.035584      -0.028763      -0.029403      -0.224119      -0.158777      -0.103529      -0.046101       0.149630              9.593194       5.815021       1.955827      -1.643194      15.680946      -1.067956       7.283616          -0.000000
          182              O       1.362037      11.777629      12.654395      -0.241056      33.435276 0.40647350E+03  0.91250141E+04                                 8.398800                            6.286814       0.062613       2.139386                    0.995917      23.467240      59.897383       0.748246       0.364637      -1.132896       0.105410      -0.043186      -0.078860       0.138547       0.068344      -0.013752       0.032607      -0.148909      -0.270718      -0.105151      -0.043766       0.148917              9.978985       9.111160       3.808009      -0.907370      15.408035       1.109001       5.417760           0.000000
          183              O       5.522410      11.689319       9.736772      -0.569035      38.432825 0.58945651E+03  0.14484464E+05                                 9.020036                            7.510768       0.320587       2.148808                    0.997647      27.887453      73.852996       0.694556       0.358879      -1.140312       0.007178       0.026472       0.008430       0.028694      -0.038550       0.046443       0.024732      -0.040764       0.017922      -0.079079       0.036931       0.042148             10.088356       7.608657      -1.876984      -2.708004      12.655352       4.030641      10.001060          -0.000000
          184              O      -0.823876       1.596791       9.796218      -0.550872      35.953082 0.54862330E+03  0.13262336E+05                                 8.673894                            7.261952       0.234847       2.126985                    0.997058      27.614280      72.910965       0.702905       0.360466      -1.137248      -0.006917      -0.021154       0.003435       0.022519       0.032007       0.018057      -0.052568       0.054994       0.020443      -0.080671       0.035437       0.045233              9.830949      11.293839       3.222997      -4.290708       8.552698      -1.054731       9.646309           0.000001
          185              O      -5.210531      10.421463       9.450247      -0.549277      35.873657 0.54036925E+03  0.13014629E+05                                 8.664573                            7.206958       0.248884       2.133987                    0.996580      27.521553      72.554536       0.705538       0.360450      -1.137152       0.008595       0.025625      -0.004632       0.027422       0.034624      -0.013771       0.052064       0.069855       0.025486      -0.084278       0.035356       0.048923              9.820213      11.074775       2.947611       4.520567       8.504368       1.380098       9.881495           0.000001
          186              O       1.698949       0.338339       9.570291      -0.568918      38.419776 0.57940765E+03  0.14192154E+05                                 9.052360                            7.466452       0.265023       2.132975                    0.997004      27.892555      74.015605       0.693053       0.360808      -1.137526      -0.010131      -0.021276       0.005928       0.024299      -0.031669      -0.055876      -0.023880      -0.061398       0.023548      -0.086971       0.040177       0.046794             10.205317       7.427167      -1.825318       2.478600      13.299672      -4.298476       9.889112          -0.000001
          187              O       4.583166       0.413702      13.720963      -0.243233      32.148067 0.39705002E+03  0.88632922E+04                                 8.155310                            6.198849      -0.018103       2.105967                    0.996583      23.556514      59.998772       0.756046       0.362918      -1.133986      -0.046403       0.039235      -0.130887       0.144305       0.035584       0.028763       0.029403      -0.224119      -0.158777      -0.103529      -0.046101       0.149630              9.593193       5.815021       1.955828       1.643195      15.680941       1.067959       7.283616          -0.000000
          188              O       4.476501       5.670421      12.046105      -0.241056      33.435280 0.40647371E+03  0.91250198E+04                                 8.398801                            6.286816       0.062613       2.139386                    0.995917      23.467240      59.897381       0.748246       0.364637      -1.132896       0.105410      -0.043186       0.078860       0.138547       0.068344       0.013752      -0.032607      -0.148909      -0.270718      -0.105151      -0.043766       0.148917              9.978985       9.111161       3.808009       0.907370      15.408035      -1.109000       5.417760           0.000000
          189              O       8.636874       5.582111      14.963728      -0.569035      38.432815 0.58945606E+03  0.14484450E+05                                 9.020034                            7.510765       0.320587       2.148808                    0.997647      27.887453      73.852996       0.694556       0.358879      -1.140312       0.007178       0.026472      -0.008430       0.028694      -0.038550      -0.046443      -0.024732      -0.040764       0.017922      -0.079079       0.036931       0.042148             10.088355       7.608654      -1.876983       2.708003      12.655351      -4.030643      10.001059          -0.000000
          190              O      -3.938340       7.703999      14.904282      -0.550872      35.953084 0.54862344E+03  0.13262341E+05                                 8.673895                            7.261953       0.234847       2.126985                    0.997058      27.614282      72.910975       0.702905       0.360466      -1.137248      -0.006916      -0.021154      -0.003435       0.022519       0.032007      -0.018057       0.052568       0.054994       0.020443      -0.080671       0.035438       0.045234              9.830948      11.293839       3.222995       4.290708       8.552698       1.054730       9.646308           0.000000
          191              O       9.156139       7.900163       1.216747      -0.549277      35.873656 0.54036950E+03  0.13014636E+05                                 8.664574                            7.206960       0.248885       2.133987                    0.996580      27.521551      72.554529       0.705538       0.360450      -1.137152      -0.008595      -0.025625      -0.004632       0.027422       0.034624       0.013771      -0.052064       0.069855       0.025486      -0.084278       0.035356       0.048923              9.820211      11.074771       2.947609      -4.520563       8.504370      -1.380096       9.881493           0.000001
          192              O       8.475587       5.768869       1.336791      -0.568918      38.419773 0.57940755E+03  0.14192151E+05                                 9.052359                            7.466452       0.265023       2.132975                    0.997004      27.892554      74.015601       0.693053       0.360808      -1.137526       0.010131       0.021276       0.005928       0.024299      -0.031669       0.055876       0.023880      -0.061398       0.023548      -0.086971       0.040177       0.046794             10.205316       7.427167      -1.825318      -2.478600      13.299670       4.298475       9.889111          -0.000001
          193              O       5.591370       5.693506       5.487463      -0.243233      32.148072 0.39705020E+03  0.88632969E+04                                 8.155311                            6.198850      -0.018103       2.105967                    0.996583      23.556514      59.998774       0.756046       0.362918      -1.133986       0.046403      -0.039235      -0.130887       0.144305       0.035584      -0.028763      -0.029403      -0.224119      -0.158777      -0.103529      -0.046101       0.149630              9.593194       5.815021       1.955827      -1.643194      15.680945      -1.067956       7.283615          -0.000000
          194              O       5.698035       0.436788       3.812605      -0.241056      33.435276 0.40647349E+03  0.91250138E+04                                 8.398800                            6.286814       0.062613       2.139386                    0.995917      23.467240      59.897381       0.748246       0.364637      -1.132896      -0.105410       0.043186       0.078860       0.138547       0.068344      -0.013752       0.032607      -0.148909      -0.270718      -0.105151      -0.043766       0.148917              9.978985       9.111159       3.808009      -0.907370      15.408034       1.109001       5.417760           0.000000
          195              O       1.537662       0.525098       6.730228      -0.569035      38.432825 0.58945651E+03  0.14484464E+05                                 9.020036                            7.510768       0.320587       2.148808                    0.997647      27.887453      73.852996       0.694556       0.358879      -1.140312      -0.007178      -0.026472      -0.008430       0.028694      -0.038550       0.046443       0.024732      -0.040764       0.017922      -0.079079       0.036931       0.042148             10.088356       7.608657      -1.876984      -2.708004      12.655352       4.030641      10.001060          -0.000000
          196              O      -5.405052      10.617626       6.670782      -0.550872      35.953086 0.54862337E+03  0.13262338E+05                                 8.673895                            7.261953       0.234847       2.126985                    0.997058      27.614282      72.910972       0.702905       0.360466      -1.137248       0.006916       0.021154      -0.003435       0.022519       0.032007       0.018057      -0.052568       0.054994       0.020443      -0.080671       0.035438       0.045234              9.830949      11.293840       3.222997      -4.290709       8.552698      -1.054731       9.646310           0.000000

******************************************************
Auxiliary information for the entire system
The total spin magnetic moment of the unit cell is   0.000027
The total net atomic charge of the unit cell is   0.000005
Accuracy of reproducing the electrostatic potential in the unit cell:
  The inner radius (bohr) =    5.0000
  The outer radius (bohr) =   12.0000
  Valid grid points have density less than (e/(bohr^3)) =    0.0001
  The number of valid grid points were=        54204
  The rms potential error without charges in kcal/mol is=      4.56276
  The rms potential error with partial charges in kcal/mol is=      0.75168
  The RRMSE value at monopole order=      0.16474
  The rms potential error with partial charges and cloud penetration in kcal/mol is=      0.74809
  The RRMSE value at monopole order with cloud penetration is=      0.16396
  The rms potential error with partial charges and atomic dipoles in kcal/mol is=      0.44009
  The RRMSE value at dipole order=      0.09645
  The rms potential error with partial charges, atomic dipoles and cloud penetration in kcal/mol is=      0.42050
  The RRMSE value at dipole order with cloud penetration=      0.09216

******************************************************
The electron densities and ab initio electrostatic potential were computed in VASP using the PBE functional and
projector augmented wave method. See the main text of the journal article for a description of computational details.
The atomic charges, dipoles, and quadrupoles were computed with the DDEC6 method as described in
(a) T. A. Manz and N. Gabaldon Limas, RSC Adv. 6 (2016) 47771-47801 DOI: 10.1039/c6ra04656h
(b) N. Gabaldon Limas and T. A. Manz, RSC Adv. 8 (2018) 2678-2707 DOI: 10.1039/c7ra11829e.
For each atom in the material, the electron cloud parameters were fit to the spherically averaged atom-in-material
electron density using radial positions for which this density was between 10^-4 and 10^-2 electrons per cubic bohr.
The polarizabilities, dispersion coefficients, and quantum Drude oscillator (QDO) parameters were fit using the MCLF method.
The magnetic structure of the system was optimized in VASP from the default ferromagnetic initial guess using spin polarization.
The atomic spin moments (ASMs) were computed on this optimized magnetic structure using the DDEC6 partition as inputs
to the method of T. A. Manz and D. S. Sholl, J. Chem. Theory Comput. 7 (2011) 4146-4164 DOI: 10.1021/ct200539n.
The RMSE and RRMSE were computed using a uniform grid with Ewald summation.
