# Supplementary material for: A collection of forcefield precursors for metal–organic frameworks
Source: RSC Adv. 2019 Nov 13;9(63):36492–507. doi: 10.1039/c9ra07327b (PMC9075174; doi:10.1039/c9ra07327b)
Supplement: RA-009-C9RA07327B-s5987 [file RA-009-C9RA07327B-s5987.xyz]

  870
jmolscript: load "" {1 1 1} spacegroup "x,y,z" unitcell [{     22.180000     0.000000     0.000000 }, {     -0.000039    22.180000     0.000000 }, {    -11.089813   -11.089832    21.833225 }]
Cd     8.172101    19.308935     3.271272     0.996028
Cd    14.007910     2.871115     3.271272     0.995617
Cd    -8.218762    -2.917747    18.561953     0.996448
Cd     8.219047     2.918033    18.561953     0.996496
Cd     8.172144    13.961149     7.645340     0.996448
Cd    14.007934     8.218969     7.645340     0.996496
Cd     2.871194     2.917999    14.187885     0.995617
Cd    -2.870976    -2.917781    14.187885     0.996028
Cd     8.158926    16.635042     5.458306     1.136063
Cd    14.021119     5.545042     5.458306     1.135402
Cd    -5.544869    -2.930961    16.374919     1.136063
Cd     5.545120     2.931213    16.374919     1.135402
Cd     0.000000     0.000000     0.000000     1.033727
Cd     0.000064    11.090084    10.916613     1.033727
H     10.264962    -0.969209     7.375263     0.109447
H     11.695586    -0.978067     9.204888     0.122035
H     11.300730    17.415786     6.549967     0.131472
H     14.822967    -1.891884     9.056422     0.093453
H     16.380016    -1.909615    10.798713     0.102170
H     13.782760    -3.739447    13.169801     0.125526
H     12.307725    15.038109     9.030222     0.147224
H     12.764621    15.306476     7.554296     0.094871
H     11.342886    15.763388     8.030260     0.139267
H     11.964004    -4.506872    13.527866     0.105667
H     12.611655    -5.620315    12.632704     0.136098
H     11.050183    -5.489452    12.720037     0.127313
H      5.252229    15.905311     4.235646     0.139985
H      2.643862    12.136923     3.571916     0.067460
H      4.420492    12.052652     5.161374     0.088682
H      1.006963    15.559289     2.436588     0.106299
H     21.545630    15.685702     0.790363     0.127570
H    -10.118357     1.228934    20.994829     0.147558
H      4.083331    17.759550     3.170184     0.119181
H      4.309555    17.859348     1.620025     0.147711
H      5.301009    17.027605     2.506454     0.119909
H      2.419826     9.994313     0.698663     0.133379
H     -7.379118    -0.751735    21.710959     0.152557
H     -8.789771    -0.361371    21.152028     0.144999
H     11.915151     0.969323     7.375263     0.110505
H     10.484555     0.978209     9.204888     0.121710
H     10.879332     4.764314     6.549967     0.132208
H      7.357172     1.892024     9.056422     0.093248
H      5.800149     1.909781    10.798713     0.102785
H      8.397442     3.739649    13.169801     0.125340
H      9.872375     7.142029     9.030222     0.147110
H      9.415456     6.873640     7.554296     0.093347
H     10.837198     6.416736     8.030260     0.138530
H     10.216204     4.507080    13.527866     0.105624
H      9.568539     5.620509    12.632704     0.135500
H     11.130012     5.489648    12.720037     0.126376
H     16.927797     6.274755     4.235646     0.139619
H     19.536154    10.043131     3.571916     0.066626
H     17.759548    10.127428     5.161374     0.089392
H     -1.006965     6.620749     2.436588     0.106352
H      0.634343     6.494310     0.790363     0.128156
H     10.118679    -1.228610    20.994829     0.147242
H     18.096679     4.420498     3.170184     0.118119
H     17.870431     4.320676     1.620025     0.147721
H     16.878990     5.152433     2.506454     0.119999
H     19.760146    12.185697     0.698663     0.131606
H      7.379451     0.752069    21.710959     0.152408
H      8.790096     0.361697    21.152028     0.144579
H     12.059378    -0.824985    14.457962     0.110596
H     12.068234     0.605611    12.628337     0.122490
H     -6.325619     0.210828    15.283257     0.131852
H     12.982045     3.732992    12.776803     0.093000
H     12.999773     5.290015    11.034512     0.103472
H     14.829610     2.692719     8.663424     0.125577
H     -3.947944     1.217781    12.803003     0.147804
H     -4.216311     1.674700    14.278929     0.093349
H     -4.673221     0.252958    13.802965     0.138217
H     15.597038     0.873956     8.305359     0.105527
H     16.710480     1.521619     9.200521     0.135467
H     16.579620    -0.039854     9.113188     0.126092
H     -4.815133    -5.837641    17.597579     0.139935
H     -1.046741    -8.446003    18.261309     0.067425
H     -0.962472    -6.669398    16.671851     0.089230
H     -4.469142    12.097121    19.396637     0.106734
H     -4.595553    10.455814    21.042862     0.127938
H      9.861233     0.971490     0.838396     0.147827
H     -6.669371    -7.006518    18.663041     0.117758
H     -6.769169    -6.780270    20.213200     0.148370
H     -5.937428    -5.788831    19.326771     0.120529
H      1.095869    -8.669999    21.134562     0.131919
H     11.841896     3.710715     0.122266     0.151068
H     11.451535     2.300071     0.681197     0.143449
H     10.120843     0.825207    14.457962     0.109926
H     10.111960    -0.605417    12.628337     0.122754
H      6.325854    -0.210592    15.283257     0.132563
H      9.198151    -3.732796    12.776803     0.093225
H      9.180396    -5.289845    11.034512     0.103570
H      7.350523    -2.692585     8.663424     0.125830
H      3.948140    -1.217583    12.803003     0.147372
H      4.216530    -1.674480    14.278929     0.094456
H      4.673432    -0.252746    13.802965     0.139415
H      6.583089    -0.873828     8.305359     0.104847
H      5.469661    -1.521477     9.200521     0.135137
H      5.600520     0.039994     9.113188     0.126161
H      4.815403     5.837911    17.597579     0.140453
H      1.047021     8.446285    18.261309     0.066313
H      0.962728     6.669654    16.671851     0.089198
H      4.469401    10.083177    19.396637     0.106257
H      4.595876   -10.455490    21.042862     0.127342
H     12.318741    21.208522     0.838396     0.147293
H      6.669657     7.006806    18.663041     0.118179
H      6.769479     6.780582    20.213200     0.147723
H      5.937724     5.789129    19.326771     0.120171
H     -1.095545     8.670325    21.134562     0.132314
H     10.338066    18.469287     0.122266     0.152890
H     10.728436    19.879939     0.681197     0.144923
H     10.264910    12.059293     3.541349     0.110596
H     11.695506    12.068151     1.711725     0.122490
H     11.300716    15.854298     4.366645     0.131852
H     14.822885    12.981968     1.860191     0.093000
H     16.379908    12.999699     0.117899     0.103472
H      2.692796     3.739699    19.580036     0.125577
H     12.307664    18.231975     1.886391     0.147804
H     12.764584    17.963608     3.362317     0.093349
H     11.342843    17.506696     2.886352     0.138216
H      0.874032     4.507124    19.221971     0.105527
H      1.521692     5.620567    20.117134     0.135467
H     -0.039780     5.489704    20.029801     0.126092
H      5.252245    17.364773     6.680967     0.139935
H      2.643914    -1.046839     7.344697     0.067424
H      4.420520    -0.962568     5.755238     0.089230
H      1.007006    17.710795     8.480025     0.106734
H     -0.634262    -4.595618    10.126250     0.127938
H      0.971576    -1.228682    11.755008     0.147827
H      4.083370    15.510534     7.746428     0.117758
H      4.309618    15.410736     9.296587     0.148370
H      5.301056    16.242479     8.410158     0.120529
H      2.419914     1.095771    10.217949     0.131920
H      3.710797     0.751987    11.038879     0.151068
H      2.300154     0.361623    11.597809     0.143449
H     11.915105    10.120761     3.541349     0.109926
H     10.484481    10.111875     1.711725     0.122754
H     10.879312     6.325770     4.366645     0.132563
H      7.357104     9.198060     1.860191     0.093225
H      5.800055     9.180303     0.117899     0.103570
H     -2.692495    -3.739397    19.580036     0.125830
H      9.872326     3.948055     1.886391     0.147372
H      9.415428     4.216444     3.362317     0.094456
H     10.837162     4.673348     2.886352     0.139415
H     -0.873737    -4.506828    19.221971     0.104846
H     -1.521384    -5.620257    20.117134     0.135137
H      0.040087    -5.489396    20.029801     0.126161
H     16.927819     4.815329     6.680967     0.140453
H     -2.643801     1.046953     7.344697     0.066312
H     17.759568     0.962656     5.755238     0.089198
H     -1.006915     4.469335     8.480025     0.106258
H      0.634418     4.595774    10.126250     0.127343
H     -0.971396     1.228862    11.755008     0.147294
H     18.096710     6.669586     7.746428     0.118179
H     -4.309515     6.769408     9.296587     0.147723
H     16.879034     5.937651     8.410158     0.120171
H     -2.419758    -1.095613    10.217949     0.132314
H     -3.710628    -0.751817    11.038879     0.152891
H     -2.299976    -0.361445    11.597809     0.144923
H      0.969405     0.825237    18.291876     0.110505
H      0.978293    -0.605359    20.121500     0.121710
H      4.764398    -0.210576    17.466580     0.132208
H      1.892114    -3.732740    19.973034     0.093248
H      1.909874    -5.289763    21.715326     0.102785
H     14.829551     8.397365     2.253189     0.125340
H      7.142115    -1.217529    19.946834     0.147111
H      6.873727    -1.674448    18.470908     0.093347
H      6.416820    -0.252706    18.946873     0.138530
H     15.596978    10.216128     2.611254     0.105624
H     16.710408     9.568465     1.716091     0.135500
H     16.579544    11.129938     1.803424     0.126376
H      6.274828     5.837893    15.152258     0.139620
H     10.043200     8.446255    14.488528     0.066625
H     10.127500     6.669650    16.077987     0.089392
H      6.620815    10.083131    13.353200     0.106352
H      6.494373    11.724438    11.706975     0.128156
H      9.861288    10.118594    10.078217     0.147241
H      4.420570     7.006770    14.086797     0.118119
H      4.320748     6.780522    12.536638     0.147721
H      5.152507     5.789083    13.423067     0.119999
H     12.185766     8.670251    11.615276     0.131599
H     11.841972     7.379369    10.794346     0.152395
H     11.451597     8.790013    10.235416     0.144572
H     -0.969124    -0.824955    18.291876     0.109448
H     -0.977985     0.605669    20.121500     0.122036
H     -4.764130     0.210844    17.466580     0.131472
H     -1.891807     3.733048    19.973034     0.093453
H     -1.909541     5.290097    21.715326     0.102170
H      7.350445    13.782669     2.253189     0.125526
H     -7.141809     1.217835    19.946834     0.147225
H     -6.873443     1.674732    18.470908     0.094871
H     -6.416529     0.252998    18.946873     0.139267
H      6.583023    11.963912     2.611254     0.105667
H      5.469579    12.611561     1.716091     0.136098
H      5.600444    11.050090     1.803424     0.127314
H     -6.274595    -5.837659    15.152258     0.139985
H     12.136983    13.733967    14.488528     0.067459
H     12.052747    -6.669402    16.077987     0.088682
H     -6.620649    12.097075    13.353200     0.106299
H     15.685767    10.455742    11.706975     0.127570
H     12.318828    12.061562    10.078217     0.147558
H     -4.420354    -7.006554    14.086797     0.119181
H     -4.320595    15.399670    12.536638     0.147711
H     -5.152301    -5.788877    13.423067     0.119909
H      9.994373    13.509927    11.615276     0.133379
H     10.338155    14.800797    10.794346     0.152557
H     10.728521    13.390145    10.235416     0.144999
H      2.082697    19.604931     3.785881     0.108716
H      2.045006    17.941444     5.445206     0.116256
H     20.738286    18.274120     2.397288     0.133890
H     18.686651    17.114119     3.995480     0.092788
H     18.702175    15.634709     3.480216     0.130622
H     19.278846    16.783626     2.585054     0.143427
H     20.097323     2.575127     3.785881     0.108490
H     -2.044962     4.238640     5.445206     0.116265
H      1.441712     3.905916     2.397288     0.133740
H      3.493372     5.065943     3.995480     0.093844
H      3.477839     6.545345     3.480216     0.131958
H      2.901154     5.396414     2.585054     0.144115
H     -8.514748    -9.007159    18.047344     0.108052
H     -6.851299    13.135122    16.388019     0.116652
H     -7.183970     9.648450    19.435937     0.134058
H     -6.023965     7.596787    17.837745     0.092028
H     -4.544555     7.612317    18.353009     0.130688
H     -5.693473     8.189004    19.248171     0.143390
H      8.515025     9.007437    18.047344     0.107941
H      6.851512     9.045130    16.388019     0.117028
H      7.184268    -9.648150    19.435937     0.132925
H      6.024238    -7.596513    17.837745     0.094037
H      4.544836    -7.612035    18.353009     0.130554
H      5.693768    -8.188708    19.248171     0.143921
H      2.082733    13.665153     7.130731     0.108052
H      2.045011    15.328640     5.471406     0.116651
H     -1.441661    14.995964     8.519324     0.134058
H     -3.493325    16.155965     6.921132     0.092028
H     -3.477798    17.635375     7.436396     0.130688
H     -2.901109    16.486458     8.331559     0.143390
H     -2.082662     8.514957     7.130731     0.107941
H     -2.044966     6.851444     5.471406     0.117027
H      1.441753     7.184168     8.519324     0.132925
H      3.493393     6.024141     6.921132     0.094037
H      3.477873     4.544739     7.436396     0.130554
H      2.901198     5.693670     8.331559     0.143921
H      2.575195     9.007411    14.702494     0.108490
H      4.238708     9.045130    16.361819     0.116265
H      3.905978    12.531802    13.313901     0.133740
H      5.066040    -7.596535    14.912093     0.093843
H      6.545403    14.567935    14.396829     0.131958
H      5.396473    13.991248    13.501666     0.144116
H     -2.575008    13.172815    14.702494     0.108716
H     -4.238496    13.135122    16.361819     0.116256
H     -3.905813     9.648402    13.313901     0.133890
H     -5.065811     7.596765    14.912093     0.092787
H     -6.545221     7.612287    14.396829     0.130622
H     -5.396305     8.188960    13.501666     0.143427
H      6.523167     1.020311     3.969280     0.186845
H      6.257005     2.559604     4.109013     0.144005
H      5.241167     1.530456     4.715977     0.136529
H      6.640740     3.300438     7.069598     0.149171
H      5.797906     2.047272     7.488796     0.162881
H      5.345423     2.927808     6.270502     0.131318
H      7.740860     2.067220     5.707205     0.313116
H      7.000054     0.885029     6.152603     0.321100
H      3.318154     1.725633     3.750948     0.149427
H      2.315615     0.683168     3.143984     0.199500
H      3.511125     0.195215     4.030413     0.163719
H      1.783319     2.388837     6.680967     0.158404
H      2.388822     3.023175     5.384073     0.151947
H      3.282685     2.127111     6.309802     0.136642
H      1.115690     1.082422     4.916842     0.245579
H      2.073873     0.275076     5.663539     0.254182
H     15.656894    -1.020249     3.969280     0.188027
H     15.923019    19.620460     4.109013     0.142513
H     16.938905    -1.530384     4.715977     0.136892
H     15.539368    -3.300330     7.069598     0.149890
H     16.382209    -2.047156     7.488796     0.162751
H     16.834673    -2.927712     6.270502     0.131871
H     14.439227    -2.067132     5.707205     0.312611
H     15.180041    -0.884935     6.152603     0.321205
H     18.861904    -1.725575     3.750948     0.148149
H     19.864433    -0.683120     3.143984     0.198544
H     18.668937    -0.195153     4.030413     0.163776
H     -1.783217    -2.388735     6.680967     0.158543
H     -2.388778    19.156907     5.384073     0.153345
H     18.897412    -2.127013     6.309802     0.136695
H     -1.115614    -1.082346     4.916842     0.246170
H     -2.073786    -0.274988     5.663539     0.254790
H     10.069865    -4.566725    17.863945     0.186713
H      8.530572    -4.832886    17.724212     0.142080
H      9.559722    -5.848734    17.117248     0.135995
H      7.789737    -4.449194    14.763627     0.149602
H      9.042905    -5.292038    14.344429     0.162628
H      8.162369    -5.744500    15.562723     0.131200
H      9.022954    -3.349056    16.126020     0.312060
H     10.205145    -4.089871    15.680622     0.321590
H      9.364548    -7.771733    18.082277     0.148409
H     10.407015    -8.774264    18.689241     0.198995
H     10.894966    -7.578769    17.802812     0.163003
H      8.701308    12.873389    15.152258     0.158622
H      8.066968    13.478913    16.449152     0.153011
H      8.963071    -7.807241    15.523423     0.137237
H     10.007724    12.205784    16.916383     0.245115
H     10.815069    13.163954    16.169686     0.255820
H     12.110409     4.566999    17.863945     0.187095
H     -8.530301     4.833158    17.724212     0.142375
H     12.620541     5.848998    17.117248     0.136819
H     14.390489     4.449422    14.763627     0.150111
H     13.137315     5.292258    14.344429     0.163143
H     14.017869     5.744740    15.562723     0.131782
H     13.157294     3.349304    16.126020     0.310830
H     11.975095     4.090113    15.680622     0.320288
H     12.815729     7.772011    18.082277     0.147770
H     11.773272     8.774552    18.689241     0.198543
H     11.285307     7.579043    17.802812     0.164303
H     13.478886     9.306845    15.152258     0.158403
H     -8.066755     8.701341    16.449152     0.152749
H     13.217167     7.807479    15.523423     0.136559
H     12.172496     9.974476    16.916383     0.245640
H     11.365140     9.016294    16.169686     0.255028
H      6.523174    10.069773     6.947332     0.186712
H      6.257015     8.530480     6.807600     0.142080
H      5.241165     9.559628     6.200636     0.135995
H      6.640708     7.789646     3.847014     0.149602
H      5.797862     9.042812     3.427816     0.162628
H      5.345401     8.162276     4.646110     0.131200
H      7.740844     9.022864     5.209407     0.312061
H      7.000027    10.205055     4.764010     0.321590
H      3.318167     9.364451     7.165664     0.148409
H      2.315633    10.406916     7.772628     0.198994
H      3.511128    10.894869     6.886199     0.163003
H      1.783289     8.701247     4.235646     0.158622
H      2.388814     8.066909     5.532539     0.153010
H      3.282660     8.962973     4.606810     0.137236
H      1.115682    10.007662     5.999770     0.245119
H      2.073851    10.815008     5.253074     0.255823
H     15.656894    12.110333     6.947332     0.187095
H     15.923050    13.649624     6.807600     0.142375
H     16.938891    12.620468     6.200636     0.136819
H     15.539312    14.390414     3.847014     0.150110
H     16.382151    13.137240     3.427816     0.163143
H     16.834631    14.017796     4.646110     0.131782
H     14.439197    13.157216     5.209407     0.310830
H     15.180007    11.975019     4.764010     0.320288
H     -3.318096    12.815659     7.165664     0.147770
H     -2.315553    11.773204     7.772628     0.198543
H     -3.511061    11.285237     6.886199     0.164303
H     -1.783263    13.478819     4.235646     0.158403
H     -2.388768    14.113177     5.532539     0.152749
H     18.897372    13.217097     4.606810     0.136559
H     -1.115629    12.172430     5.999770     0.245645
H     -2.073810    11.365072     5.253074     0.255032
H     -1.020174     4.566977    14.885893     0.188027
H     -2.559465     4.833138    15.025625     0.142512
H     -1.530310     5.848986    15.632589     0.136892
H     -3.300254     4.449446    17.986211     0.149889
H     -2.047082     5.292290    18.405409     0.162752
H     -2.927638     5.744752    17.187115     0.131871
H     -2.067054     3.349308    16.623818     0.312611
H     -0.884858     4.090123    17.069215     0.321205
H     -1.725505     7.771985    14.667561     0.148149
H     -0.683052     8.774516    14.060597     0.198543
H     -0.195083     7.579021    14.947026     0.163776
H     -2.388667     9.306863    17.597579     0.158543
H     -3.023024     8.701339    16.300686     0.153345
H     -2.126944     7.807493    17.226415     0.136694
H     -1.082280     9.974468    15.833455     0.246175
H     -0.274921     9.016298    16.580151     0.254794
H      1.020402    -4.566747    14.885893     0.186845
H      2.559696    -4.832906    15.025625     0.144005
H      1.530550    -5.848746    15.632589     0.136529
H      3.300530    -4.449170    17.986211     0.149171
H      2.047365    -5.292006    18.405409     0.162881
H      2.927902    -5.744488    17.187115     0.131317
H      2.067309    -3.349052    16.623818     0.313117
H      0.885120    -4.089861    17.069215     0.321100
H      1.725691    14.408241    14.667561     0.149427
H      0.683228    13.405700    14.060597     0.199499
H      0.195312    -7.578791    14.947026     0.163719
H      2.388898    12.873407    17.597579     0.158404
H      3.023235    13.478911    16.300686     0.151947
H      2.127208    -7.807227    17.226415     0.136642
H      1.082484    12.205776    15.833455     0.245587
H      0.275136    13.163958    16.580151     0.254187
C      9.841275    19.267809     5.530356     0.568385
C     10.642021    -2.865604     6.782273     0.005175
C     10.759579    -1.732200     7.577002    -0.117650
C     11.615736    -1.736627     8.671720    -0.143552
C     12.354334    -2.876677     8.972145    -0.001068
C     12.234558    -4.010081     8.177416     0.172486
C     11.378362    18.174346     7.082698    -0.267277
C     13.363532    -2.836744    10.086513    -0.009792
C     14.605610    -2.268938     9.876914    -0.163866
C     15.534960    -2.271148    10.934516    -0.129176
C     15.215578    -2.799022    12.168093     0.010250
C     13.993463    -3.369047    12.341885    -0.245253
C     13.044151    -3.420069    11.318781     0.215302
C     -5.959659    -2.901042    13.256261     0.625653
C     12.261140    15.652490     8.291822    -0.236294
C     11.879714    -5.003710    12.711304    -0.257687
C      6.032981    14.002280     5.925537     0.601571
C      4.999385    13.902461     4.837806     0.002983
C      4.799757    15.111265     4.057050    -0.244710
C      3.883715    14.993703     3.031325     0.211265
C      3.083017    13.977858     2.796836     0.016663
C      3.227195    12.855556     3.653572    -0.170768
C      4.269663    12.820076     4.656590    -0.175152
C      2.005061    13.966760     1.757138    -0.012739
C      1.004741    14.924936     1.757138    -0.127953
C     -0.008892    14.998122     0.790363    -0.150062
C     11.054673     2.896875    21.658996     0.003701
C    -10.131661     1.892121    21.648079    -0.264908
C      1.896373    13.026320     0.795166     0.219963
C     10.069873     2.905738    20.569955     0.552935
C      4.384974    17.289328     2.389428    -0.247549
C      2.827932    10.637529     0.113096    -0.252573
C     12.338771     2.912277     5.530356     0.567219
C     11.538083     2.865708     6.782273     0.006384
C     11.420537     1.732316     7.577002    -0.119614
C     10.564397     1.736761     8.671720    -0.142632
C      9.825804     2.876815     8.972145    -0.001687
C      9.945568     4.010207     8.177416     0.173627
C     10.801707     4.005762     7.082698    -0.268445
C      8.816622     2.836900    10.086513    -0.010100
C      7.574542     2.269090     9.876914    -0.163546
C      6.645208     2.271316    10.934516    -0.129862
C      6.964608     2.799210    12.168093     0.011520
C      8.186727     3.369237    12.341885    -0.246296
C      9.136023     3.420243    11.318781     0.217423
C      5.959863     2.901246    13.256261     0.623756
C      9.918948     6.527638     8.291822    -0.233420
C     10.300481     5.003906    12.711304    -0.255730
C     16.147071     8.177812     5.925537     0.600876
C     17.180651     8.277613     4.837806     0.005308
C     17.380267     7.068797     4.057050    -0.246098
C     18.296293     7.186343     3.031325     0.212354
C     19.096987     8.202186     2.796836     0.015820
C     18.952822     9.324500     3.653572    -0.168864
C     17.910369     9.359996     4.656590    -0.176996
C     20.174927     8.213268     1.757138    -0.013272
C     21.175247     7.255092     1.757138    -0.127299
C      0.008865     7.181890     0.790363    -0.151363
C     11.125659    -2.896541    21.658996     0.004567
C     10.131993    -1.891787    21.648079    -0.265107
C     20.283600     9.153692     0.795166     0.220585
C    -10.069557    -2.905422    20.569955     0.552460
C     17.795024     4.890708     2.389428    -0.246006
C     19.352031    11.542473     0.113096    -0.250289
C     -8.177639    -1.248609    16.302869     0.569737
C     13.955772    -0.447920    15.050952     0.004603
C     12.822368    -0.330372    14.256223    -0.119646
C     12.826794     0.525767    13.161505    -0.143368
C     13.966842     1.264359    12.861080    -0.000918
C     15.100247     1.144593    13.655809     0.172896
C     -7.084179     0.288454    14.750527    -0.267397
C     13.926908     2.273540    11.746712    -0.010016
C     13.359100     3.515622    11.956311    -0.163114
C     13.361308     4.444956    10.898709    -0.130469
C     13.889183     4.125554     9.665132     0.009727
C     14.459210     2.903435     9.491340    -0.246082
C     14.510233     1.954139    10.514444     0.217131
C     13.991201     5.130300     8.576964     0.625550
C     -4.562324     1.171208    13.541403    -0.233798
C     16.093877     0.789678     9.121921    -0.255521
C     -2.912103    -5.056918    15.907688     0.603573
C     -2.812283    -6.090497    16.995419     0.003318
C     -4.021087    -6.290111    17.776175    -0.245183
C     -3.903523    -7.206137    18.801900     0.213012
C     -2.887676    -8.006834    19.036389     0.015585
C     -1.765375    -7.862670    18.179653    -0.169752
C     -1.729896    -6.820218    17.176635    -0.176372
C     -2.876576    -9.084774    20.076087    -0.016251
C     -3.834750   -10.085092    20.076087    -0.124319
C     -3.907974    11.081290    21.042862    -0.151866
C      8.193293    -0.035487     0.174229     0.004887
C      9.198046     0.958177     0.185146    -0.265272
C     -1.936136    -9.193448    21.038059     0.219727
C      8.184392    21.159730     1.263270     0.551410
C     -6.199149    -6.704864    19.443797    -0.246471
C      0.452653    -8.261883    21.720129    -0.247800
C      8.177889     1.248859    16.302869     0.567135
C      8.224459     0.448152    15.050952     0.004300
C      9.357851     0.330592    14.256223    -0.118105
C      9.353408    -0.525565    13.161505    -0.144475
C      8.213355    -1.264161    12.861080    -0.000873
C      7.079963    -1.144383    13.655809     0.171661
C      7.084406    -0.288226    14.750527    -0.267327
C      8.253272    -2.273360    11.746712    -0.009871
C      8.821084    -3.515438    11.956311    -0.162500
C      8.818859    -4.444788    10.898709    -0.131998
C      8.290965    -4.125406     9.665132     0.010048
C      7.720936    -2.903289     9.491340    -0.245856
C      7.669928    -1.953977    10.514444     0.216400
C      8.188892    17.049832     8.576964     0.624254
C      4.562532    -1.171000    13.541403    -0.236155
C      6.086263    -0.789538     9.121921    -0.254592
C      2.912347     5.057162    15.907688     0.600426
C      2.812544     6.090759    16.995419     0.004463
C      4.021359     6.290385    17.776175    -0.246973
C      3.903812     7.206427    18.801900     0.212932
C      2.887968     8.007126    19.036389     0.016870
C      1.765654     7.862950    18.179653    -0.169349
C      1.730160     6.820482    17.176635    -0.176511
C      2.876884     9.085082    20.076087    -0.012611
C      3.835058    10.085400    20.076087    -0.128292
C      3.908258    11.099034    21.042862    -0.150469
C     13.986709     0.035489     0.174229     0.005206
C     12.981918    21.221825     0.185146    -0.264497
C      1.936459     9.193772    21.038059     0.219369
C     13.995588     1.020290     1.263270     0.550619
C      6.199447     6.705164    19.443797    -0.245340
C     -0.452320     8.262217    21.720129    -0.251443
C      9.841283    14.002275     5.386257     0.569737
C     10.641971    13.955688     4.134339     0.004603
C     10.759521    12.822284     3.339610    -0.119646
C     11.615661    12.826711     2.244892    -0.143368
C     12.354250    13.966761     1.944467    -0.000918
C     12.234482    15.100165     2.739196     0.172896
C     11.378343    15.095738     3.833914    -0.267397
C     13.363432    13.926828     0.830099    -0.010016
C     14.605514    13.359022     1.039698    -0.163114
C     15.534848    13.361232    -0.017903    -0.130469
C      4.125633     2.799274    20.581745     0.009727
C      2.903513     3.369299    20.407952    -0.246082
C      1.954216     3.420321    21.431057     0.217131
C      5.130378     2.901294    19.493577     0.625550
C     12.261093    17.617594     2.624790    -0.233798
C      0.789753     5.003962    20.038534    -0.255521
C      6.032964    19.267804     4.991075     0.603573
C      4.999424    -2.812377     6.078807     0.003318
C      4.799773    18.158819     6.859563    -0.245184
C      3.883785    -3.903619     7.885288     0.213012
C      3.083087    -2.887774     8.119776     0.015584
C      3.227249    -1.765472     7.263041    -0.169751
C      4.269701    -1.729992     6.260022    -0.176371
C      2.005147    -2.876676     9.159475    -0.016251
C      1.004831    -3.834852     9.159475    -0.124319
C     -0.008787    -3.908038    10.126250    -0.151866
C     -0.035398    -2.896623    11.090842     0.004887
C      0.958264    -1.891869    11.101758    -0.265272
C      1.896471    -1.936236    10.121446     0.219727
C     -1.020181    -2.905486    12.179883     0.551411
C      4.385023    15.980756     8.527184    -0.246471
C      2.828032     0.452555    10.803516    -0.247800
C     12.338761     8.177807     5.386257     0.567135
C     11.538053     8.224376     4.134339     0.004300
C     11.420491     9.357768     3.339610    -0.118105
C     10.564335     9.353323     2.244892    -0.144475
C      9.825740     8.213269     1.944467    -0.000873
C      9.945521     7.079877     2.739196     0.171661
C     10.801677     7.084322     3.833914    -0.267327
C      8.816542     8.253184     0.830099    -0.009871
C      7.574462     8.820994     1.039698    -0.162500
C      6.645112     8.818768    -0.017903    -0.131998
C     -4.125317    -2.798958    20.581745     0.010048
C     -2.903200    -3.368985    20.407952    -0.245856
C     -1.953888    -3.419991    21.431057     0.216400
C     -5.130079    -2.900994    19.493577     0.624254
C      9.918908     4.562446     2.624790    -0.236155
C     -0.789445    -5.003654    20.038534    -0.254592
C     16.147073     2.912272     4.991075     0.600426
C     17.180670     2.812471     6.078807     0.004463
C     17.380294     4.021287     6.859563    -0.246974
C     -3.883664     3.903741     7.885288     0.212932
C     -3.082963     2.887898     8.119776     0.016870
C     -3.227137     1.765584     7.263041    -0.169348
C     17.910395     1.730088     6.260022    -0.176511
C     -2.005007     2.876816     9.159475    -0.012610
C     -1.004690     3.834992     9.159475    -0.128292
C      0.008943     3.908194    10.126250    -0.150469
C      0.035568     2.896793    11.090842     0.005206
C     -0.958094     1.892039    11.101758    -0.264497
C     -1.896316     1.936392    10.121446     0.219369
C      1.020368     2.905674    12.179883     0.550619
C     17.795069     6.199376     8.527184    -0.245340
C     -2.827866    -0.452389    10.803516    -0.251443
C      2.912358     1.248861    16.446968     0.567219
C      2.865791     0.448172    17.698886     0.006384
C      1.732399     0.330624    18.493615    -0.119614
C      1.736845    -0.525515    19.588333    -0.142632
C      2.876901    -1.264107    19.888758    -0.001687
C      4.010292    -1.144341    19.094029     0.173627
C      4.005847    -0.288202    17.999311    -0.268445
C      2.836987    -2.273288    21.003126    -0.010100
C      2.269180    -3.515370    20.793527    -0.163546
C     13.361220     6.645128     0.017903    -0.129862
C     13.889113     6.964530     1.251480     0.011520
C     14.459139     8.186649     1.425273    -0.246296
C     14.510143     9.135945     0.402168     0.217423
C     13.991151     5.959784     2.339648     0.623756
C      6.527723    -1.170956    19.208435    -0.233420
C     16.093804    10.300406     1.794691    -0.255730
C      8.177886     5.057170    16.842150     0.600876
C      8.277686     6.090749    15.754418     0.005308
C      7.068870     6.290363    14.973662    -0.246099
C      7.186414     7.206389    13.947937     0.212354
C      8.202255     8.007086    13.713449     0.015820
C      9.324570     7.862922    14.570184    -0.168864
C      9.360067     6.820470    15.573203    -0.176996
C      8.213335     9.085026    12.673750    -0.013271
C      7.255157    10.085344    12.673750    -0.127300
C      7.181954    11.098962    11.706975    -0.151363
C      8.193355    11.125571    10.742383     0.004568
C      9.198111    10.131907    10.731467    -0.265108
C      9.153760     9.193700    11.711779     0.220586
C      8.184473    12.110354     9.653342     0.552460
C      4.890780     6.705116    13.306041    -0.246006
C     11.542542     8.262135    11.029709    -0.250255
C     -2.912106    -1.248607    16.446968     0.568385
C     -2.865519    -0.447900    17.698886     0.005175
C     -1.732116    -0.330340    18.493615    -0.117650
C     -1.736545     0.525817    19.588333    -0.143552
C     -2.876596     1.264413    19.888758    -0.001068
C     -4.010000     1.144635    19.094029     0.172486
C     -4.005570     0.288478    17.999311    -0.267277
C     -2.836665     2.273612    21.003126    -0.009792
C     -2.268861     3.515690    20.793527    -0.163866
C      8.818741    15.534872     0.017903    -0.129176
C      8.290867    15.215490     1.251480     0.010250
C      7.720844    13.993373     1.425273    -0.245253
C      7.669824    13.044061     0.402168     0.215302
C      8.188845    16.220252     2.339648     0.625653
C     -6.527429     1.171252    19.208435    -0.236294
C      6.086185    11.879622     1.794691    -0.257687
C     -8.177628    -5.056910    16.842150     0.601571
C     13.902556    -6.090507    15.754418     0.002983
C     -7.068640    -6.290133    14.973662    -0.244711
C     14.993761    14.973825    13.947937     0.211265
C     13.977916    14.173126    13.713449     0.016663
C     12.855615    14.317302    14.570184    -0.170767
C     12.820171    -6.820230    15.573203    -0.175152
C     13.966820    13.095170    12.673750    -0.012739
C     14.924998    12.094852    12.673750    -0.127953
C     14.998186    11.081218    11.706975    -0.150062
C     13.986771    11.054595    10.742383     0.003701
C     12.982015    12.048259    10.731467    -0.264908
C     13.026381    12.986480    11.711779     0.219964
C     13.995636    10.069794     9.653342     0.552935
C     -4.890576    -6.704912    13.306041    -0.247549
C     10.637588    13.918035    11.029709    -0.252573
C      0.323807    20.203777     1.901674     0.572675
C      0.330471    19.085913     2.933512     0.007781
C      1.372938    18.988328     3.845704    -0.174502
C      1.346331    18.005761     4.833003    -0.125877
C      0.277258    17.125216     4.903306    -0.029044
C     -0.771864    17.222801     3.994170     0.203764
C     -0.743039    18.205367     3.007745    -0.280797
C     19.176826    16.468677     3.485019    -0.252600
C     -0.323817     1.976253     1.901674     0.572221
C     -0.330465     3.094133     2.933512     0.007283
C     -1.372918     3.191732     3.845704    -0.173592
C     -1.346296     4.174313     4.833003    -0.127534
C     -0.277221     5.054860     4.903306    -0.026784
C      0.771886     4.957261     3.994170     0.201624
C      0.743046     3.974679     3.007745    -0.279498
C      3.003189     5.711377     3.485019    -0.255951
C     -9.113629    11.413981    19.931551     0.569125
C     -7.995765    11.420627    18.899713     0.007933
C     -7.898182    12.463080    17.987521    -0.172233
C     -6.915615    12.436457    17.000222    -0.128621
C     -6.035068    11.367380    16.929919    -0.027381
C     -6.132651    10.318273    17.839055     0.202548
C     -7.115218    10.347115    18.825480    -0.280096
C     -5.378523     8.086969    18.348206    -0.251832
C      9.113896    10.766325    19.931551     0.569286
C      7.996016    10.759663    18.899713     0.006396
C      7.898419     9.717196    17.987521    -0.171306
C      6.915837     9.743805    17.000222    -0.130172
C      6.035289    10.812880    16.929919    -0.026610
C      6.132886    11.862001    17.839055     0.201141
C      7.115468    11.833175    18.825480    -0.277586
C      5.378805    -8.086687    18.348206    -0.254454
C      0.323874    13.066307     9.014939     0.569125
C      0.330518    14.184171     7.983100     0.007933
C      1.372971    14.281756     7.070908    -0.172233
C      1.346346    15.264323     6.083610    -0.128621
C      0.277268    16.144868     6.013307    -0.027381
C     -0.771839    16.047283     6.922442     0.202548
C     -0.742996    15.064717     7.908867    -0.280097
C     -3.003145    16.801407     7.431593    -0.251832
C     -0.323775     9.113831     9.014939     0.569286
C     -0.330435     7.995951     7.983100     0.006396
C     -1.372902     7.898352     7.070908    -0.171306
C     -1.346291     6.915771     6.083610    -0.130172
C     -0.277214     6.035224     6.013307    -0.026610
C      0.771906     6.132823     6.922442     0.201141
C      0.743078     7.115405     7.908867    -0.277587
C      3.003220     5.378707     7.431593    -0.254454
C      1.976317    10.766271    12.818286     0.572220
C      3.094197    10.759625    13.850125     0.007283
C      3.191798     9.717172    14.762317    -0.173592
C      4.174380     9.743795    15.749615    -0.127534
C      5.054924    10.812872    15.819918    -0.026784
C      4.957324    11.861979    14.910783     0.201624
C      3.974742    11.833137    13.924358    -0.279498
C      5.711436    14.093283    14.401632    -0.255951
C     -1.976160    11.413927    12.818286     0.572675
C     -3.094024    11.420589    13.850125     0.007780
C     -3.191611    12.463056    14.762317    -0.174502
C     -4.174177    12.436447    15.749615    -0.125877
C     -5.054721    11.367372    15.819918    -0.029044
C     -4.957134    10.318251    14.910783     0.203764
C     -3.974567    10.347077    13.924358    -0.280797
C     -5.711254     8.086939    14.401632    -0.252601
C      6.168290     1.705677     4.540437    -0.292217
C      6.101765     2.575150     6.746030    -0.318375
C      2.863466     0.893884     3.903781    -0.303164
C      2.397700     2.253534     5.956104    -0.315752
C     16.011780    -1.705607     4.540437    -0.292402
C     16.078338    -2.575046     6.746030    -0.319550
C     19.316594    -0.893824     3.903781    -0.300767
C     -2.397608    -2.253442     5.956104    -0.317525
C      9.384499    -4.921609    17.292788    -0.289430
C      8.515027    -4.988166    15.087195    -0.317810
C     10.196298    -8.226424    17.929444    -0.300178
C      8.836610    13.487780    15.877121    -0.318103
C     12.795766     4.921875    17.292788    -0.290979
C     13.665205     4.988398    15.087195    -0.320236
C     11.983977     8.226700    17.929444    -0.301113
C     13.343595     8.692464    15.877121    -0.316156
C      6.168290     9.384407     6.376175    -0.289430
C      6.101735     8.514934     4.170583    -0.317808
C      2.863474    10.196200     7.012832    -0.300177
C      2.397681     8.836550     4.960509    -0.318101
C     16.011768    12.795691     6.376175    -0.290979
C     16.078290    13.665130     4.170583    -0.320234
C     -2.863405    11.983908     7.012832    -0.301112
C     -2.397643    13.343526     4.960509    -0.316155
C     -1.705532     4.921861    15.457050    -0.292402
C     -2.574971     4.988418    17.662642    -0.319551
C     -0.893755     8.226676    14.820393    -0.300766
C     -2.253374     8.692472    16.872716    -0.317523
C      1.705769    -4.921623    15.457050    -0.292217
C      2.575242    -4.988146    17.662642    -0.318377
C      0.893943    13.953552    14.820393    -0.303163
C      2.253594    13.487788    16.872716    -0.315750
O      9.232024    -1.751958     5.215957    -0.602227
O      9.671594    18.280793     4.856146    -0.574682
O     -4.730003    -2.587197    12.944046    -0.621762
O     -6.330278    -3.034114    14.357965    -0.547618
O     12.805438    16.928730     8.692244    -0.222277
O     11.894565    -4.114744    11.613529    -0.159527
O      6.644483    15.021896     6.138193    -0.590915
O      6.332639    12.911915     6.502371    -0.602979
O      9.142525     3.821772    20.564278    -0.613540
O      9.963404     2.011878    19.729375    -0.561945
O      3.609340    16.165910     2.202972    -0.183899
O      2.921757    12.011364     0.835776    -0.264239
O     12.948056     1.752038     5.215957    -0.602396
O     12.508441     3.899281     4.856146    -0.573520
O      4.730202     2.587397    12.944046    -0.621435
O      6.330499     3.034334    14.357965    -0.546186
O      9.374656     5.251404     8.692244    -0.223264
O     10.285613     4.114923    11.613529    -0.161337
O     15.535572     7.158199     6.138193    -0.591306
O     15.847422     9.268185     6.502371    -0.602296
O     -9.142210    -3.821456    20.564278    -0.613630
O     -9.963101    -2.011574    19.729375    -0.561582
O     18.570655     6.014124     2.202972    -0.185033
O     19.258217    10.168649     0.835776    -0.264278
O     12.842129    -1.857891    16.617268    -0.603185
O     -7.190623    -1.418280    16.977079    -0.574852
O     13.677354     6.359962     8.889179    -0.622094
O     14.124273     4.759664     7.475260    -0.547126
O     -5.838565     1.715502    13.140981    -0.222900
O     15.204911     0.804547    10.219696    -0.160793
O     -3.931720    -4.445417    15.695032    -0.591257
O     -1.821739    -4.757270    15.330854    -0.603965
O      7.268360    20.232384     1.268947    -0.612827
O      9.078253    21.053272     2.103850    -0.561326
O     -5.075729    -7.480498    19.630253    -0.185685
O     -0.921182    -8.168067    20.997449    -0.264275
O      9.338126     1.858146    16.617268    -0.602871
O      7.190884     1.418542    16.977079    -0.572564
O      8.502743    15.820175     8.889179    -0.621409
O      8.055803    17.420451     7.475260    -0.545932
O      5.838767    -1.715300    13.140981    -0.221896
O      6.975246    -0.804390    10.219696    -0.160268
O      3.931961     4.445658    15.695032    -0.589616
O      1.821974     4.757506    15.330854    -0.602369
O     14.911620     1.947636     1.268947    -0.613042
O     13.101740     1.126760     2.103850    -0.560313
O      5.076030     7.480800    19.630253    -0.186238
O      0.921504     8.168390    20.997449    -0.264527
O      9.232003    12.842042     5.700655    -0.603185
O      9.671609    14.989291     6.060467    -0.574852
O      6.360041     2.587449    19.805792    -0.622094
O      4.759742     3.034366    18.391872    -0.547126
O     12.805390    16.341354     2.224369    -0.222899
O      0.804624     4.114996    21.136308    -0.160793
O      6.644467    18.248188     4.778420    -0.591257
O      6.332649    -1.821831     4.414241    -0.603965
O     -1.947526    -3.821520    12.185560    -0.612828
O     -1.126641    -2.011626    13.020462    -0.561326
O      3.609388    17.104174     8.713640    -0.185685
O      2.921850    -0.921280    10.080837    -0.264275
O     12.948046     9.338046     5.700655    -0.602871
O     12.508445     7.190803     6.060467    -0.572564
O     -6.359737    -2.587145    19.805792    -0.621409
O     -4.759460    -3.034082    18.391872    -0.545932
O      9.374606     5.838680     2.224369    -0.221896
O     -0.804299    -4.114671    21.136308    -0.160268
O     15.535567     3.931885     4.778420    -0.589616
O     15.847419     1.821899     4.414241    -0.602369
O      1.947713     3.821708    12.185560    -0.613043
O      1.126840     2.011826    13.020462    -0.560313
O     -3.609293     5.075960     8.713640    -0.186238
O     -2.921696     0.921435    10.080837    -0.264527
O      1.752119     1.858143    16.132570    -0.602396
O      3.899363     1.418532    15.772758    -0.573520
O     13.677304     4.730122     2.027433    -0.621435
O     14.124239     6.330420     3.441353    -0.546186
O      5.251490    -1.715250    19.608856    -0.223264
O     15.204821    10.285537     0.696917    -0.161337
O      7.158274     4.445669    17.054805    -0.591306
O      9.268260     4.757522    17.418984    -0.602296
O      7.268437    13.037700     9.647665    -0.613630
O      9.078320    12.216812     8.812763    -0.561582
O      6.014194     7.480750    13.119585    -0.185032
O     10.168719     8.168319    11.752388    -0.264285
O     -1.751871    -1.857894    16.132570    -0.602227
O     -3.899121    -1.418290    15.772758    -0.574682
O      8.502688    17.449909     2.027433    -0.621762
O      8.055775    15.849633     3.441353    -0.547618
O     -5.251189     1.715552    19.608856    -0.222277
O      6.975151    11.894474     0.696917    -0.159527
O     -7.158013    -4.445406    17.054805    -0.590915
O     12.912007    -4.757254    17.418984    -0.602979
O     14.911672     9.142448     9.647665    -0.613540
O     13.101776     9.963324     8.812763    -0.561945
O     -6.014032    14.699452    13.119585    -0.183899
O     12.011423    14.011862    11.752388    -0.264239
O      1.175296    21.115375     1.967174    -0.625757
O     -0.543881    20.205766     1.068081    -0.557492
O     -1.729372    16.290354     4.062290    -0.171388
O     21.004695     1.064655     1.967174    -0.625423
O      0.543858     1.974250     1.068081    -0.557543
O      1.729395     5.889708     4.062290    -0.170074
O    -10.025190    -9.914529    19.866051    -0.624280
O     -9.115617    10.546306    20.765144    -0.556338
O     -5.200203     9.360762    17.770935    -0.170603
O     10.025495     9.914835    19.866051    -0.623960
O      9.115936   -10.545987    20.765144    -0.556130
O      5.200437    12.819511    17.770935    -0.169962
O      1.175365    12.154709     8.949439    -0.624281
O     -0.543801    13.064318     9.848531    -0.556338
O     -1.729352    16.979730     6.854323    -0.170603
O     -1.175267    10.025429     8.949439    -0.623960
O      0.543913     9.115834     9.848531    -0.556130
O      1.729418     5.200376     6.854323    -0.169962
O      1.064721     9.914781    12.883786    -0.625424
O      1.974313    11.633946    11.984694    -0.557543
O      5.889770    12.819490    14.978902    -0.170074
O     -1.064563    12.265417    12.883786    -0.625757
O     -1.974168    10.546239    11.984694    -0.557492
O     -5.889579     9.360741    14.978902    -0.171388
N      6.917984     1.718995     5.822484    -0.116626
N      1.980712     1.011448     5.157008    -0.146889
N     15.262106    -1.718905     5.822484    -0.116062
N     -1.980633    -1.011368     5.157008    -0.147844
N      9.371180    -4.171935    16.010741    -0.116943
N     10.078697    13.070802    16.676217    -0.148092
N     12.809065     4.172181    16.010741    -0.113484
N     12.101520     9.109454    16.676217    -0.147731
N      6.917965     9.371089     5.094128    -0.116943
N      1.980700    10.078636     5.759605    -0.148092
N     15.262075    12.808989     5.094128    -0.113485
N     -1.980651    12.101452     5.759605    -0.147731
N     -1.718829     4.172187    16.739097    -0.116062
N     -1.011301     9.109450    16.073620    -0.147844
N      1.719086    -4.171929    16.739097    -0.116627
N      1.011508    13.070798    16.073620    -0.146890

The following XYZ coordinates are in angstroms. Other properties are in atomic units.
The sperically averaged electron density of each atom fit to a function of the form exp(a - br)
eigen_1, eigen_2 and eigen_3 are the three eigenvalues of traceless quadrupole moment tensor
  atom number  atomic symbol              X              Y              Z     net charge C6 coefficient C8 coefficient C10 coefficient fluctuating dipole atomic polarizability isotropic forcefield polarizability              a              b squared Pearson coefficient          <r^3>          <r^4>         wp_QDO          m_QDO          q_QDO       dipole_x       dipole_y       dipole_z         dipole            Qxy            Qxz            Qyz     Q(x^2-y^2)  Q(3z^2 - R^2)        eigen_1        eigen_2        eigen_3 static polarizability      alpha(xx)      alpha(xy)      alpha(xz)      alpha(yy)      alpha(yz)      alpha(zz) atomic spin moment
            1             Cd       8.172101      19.308935       3.271272       0.996028     173.448754 0.44473650E+04  0.16970725E+06                                23.600485                           20.553269       0.817010       1.983384                    0.998255      76.089304     203.014526       0.450628       0.356197      -1.219281       0.006768       0.024010      -0.029897       0.038937       0.004652      -0.019276       0.029552       0.124780       0.009733      -0.076081       0.009306       0.066775             27.988506      20.362162       0.250512      -3.744958      25.522554      -7.373112      38.080800           0.000028
            2             Cd      14.007910       2.871115       3.271272       0.995617     173.512346 0.44492379E+04  0.16979787E+06                                23.607145                           20.558493       0.816322       1.983212                    0.998244      76.098854     203.056442       0.450538       0.356228      -1.219245      -0.006780      -0.024162      -0.029674       0.038863       0.004141       0.019319      -0.029545       0.126554       0.010972      -0.076886       0.009397       0.067489             27.996669      20.366013       0.248293       3.745594      25.530881       7.372315      38.093114           0.000028
            3             Cd      -8.218762      -2.917747      18.561953       0.996448     173.451559 0.44472215E+04  0.16970295E+06                                23.603149                           20.555235       0.814410       1.982843                    0.998250      76.079745     202.999638       0.450524       0.356277      -1.219194      -0.023964       0.006620       0.029609       0.038663      -0.003670       0.029262       0.018348      -0.125672       0.012346      -0.076341       0.009949       0.066393             27.991552      25.524791      -0.249439      -7.369574      20.363684       3.747567      38.086181           0.000028
            4             Cd       8.219047       2.918033      18.561953       0.996496     173.381115 0.44450119E+04  0.16959387E+06                                23.594206                           20.547661       0.817748       1.983747                    0.998267      76.070381     202.945440       0.450698       0.356191      -1.219294       0.024208      -0.006239       0.030040       0.039081      -0.004220      -0.029174      -0.018800      -0.126021       0.012391      -0.076539       0.009777       0.066763             27.980869      25.516074      -0.250790       7.363478      20.356096      -3.744308      38.070436           0.000028
            5             Cd       8.172144      13.961149       7.645340       0.996448     173.451605 0.44472212E+04  0.16970294E+06                                23.603155                           20.555234       0.814410       1.982843                    0.998250      76.079743     202.999634       0.450524       0.356277      -1.219194       0.006620      -0.023964       0.029609       0.038663      -0.003670       0.018348       0.029262       0.125672       0.012346      -0.076341       0.009948       0.066393             27.991569      20.363687      -0.249457       3.747588      25.524789      -7.369586      38.086232           0.000028
            6             Cd      14.007934       8.218969       7.645340       0.996496     173.381146 0.44450127E+04  0.16959392E+06                                23.594211                           20.547664       0.817747       1.983747                    0.998267      76.070385     202.945468       0.450698       0.356191      -1.219294      -0.006239       0.024208       0.030040       0.039081      -0.004220      -0.018800      -0.029174       0.126021       0.012391      -0.076539       0.009777       0.066762             27.980881      20.356093      -0.250813      -3.744317      25.516067       7.363492      38.070483           0.000028
            7             Cd       2.871194       2.917999      14.187885       0.995617     173.512331 0.44492377E+04  0.16979786E+06                                23.607144                           20.558492       0.816322       1.983212                    0.998244      76.098851     203.056432       0.450538       0.356228      -1.219245      -0.024162      -0.006780      -0.029674       0.038863       0.004140      -0.029545       0.019318      -0.126554       0.010972      -0.076886       0.009397       0.067489             27.996667      25.530890       0.248299       7.372312      20.366015       3.745602      38.093096           0.000028
            8             Cd      -2.870976      -2.917781      14.187885       0.996028     173.448740 0.44473642E+04  0.16970722E+06                                23.600483                           20.553268       0.817010       1.983384                    0.998255      76.089299     203.014510       0.450628       0.356197      -1.219281       0.024010       0.006768      -0.029897       0.038937       0.004652       0.029552      -0.019276      -0.124780       0.009732      -0.076081       0.009306       0.066775             27.988507      25.522558       0.250518      -7.373118      20.362169      -3.744968      38.080793           0.000028
            9             Cd       8.158926      16.635042       5.458306       1.136063     147.855837 0.31971978E+04  0.11305414E+06                                22.576982                           18.766921       0.624179       1.956857                    0.998439      72.250896     189.451372       0.419316       0.413093      -1.167513      -0.016853      -0.000576      -0.000580       0.016873       0.000612      -0.000359       0.036462      -0.014667      -0.071300      -0.044607       0.004554       0.040053             27.139846      22.222693       0.000899       0.001793      27.943405       4.258079      31.253441           0.000069
           10             Cd      14.021119       5.545042       5.458306       1.135402     148.043959 0.32023319E+04  0.11326270E+06                                22.580465                           18.770346       0.631842       1.959084                    0.998437      72.235662     189.333448       0.419736       0.412581      -1.168065       0.017267       0.000507       0.000672       0.017287      -0.000376      -0.000138      -0.036721      -0.015173      -0.071927      -0.044894       0.004402       0.040492             27.143836      22.225008       0.001783       0.000105      27.944274      -4.260517      31.262225           0.000070
           11             Cd      -5.544869      -2.930961      16.374919       1.136063     147.855812 0.31971979E+04  0.11305414E+06                                22.576978                           18.766920       0.624180       1.956857                    0.998439      72.250895     189.451364       0.419316       0.413093      -1.167513      -0.000577      -0.016853      -0.000580       0.016873       0.000612       0.036462      -0.000360       0.014667      -0.071300      -0.044607       0.004554       0.040053             27.139838      27.943406       0.000922       4.258078      22.222696       0.001803      31.253410           0.000070
           12             Cd       5.545120       2.931213      16.374919       1.135402     148.043949 0.32023320E+04  0.11326270E+06                                22.580463                           18.770346       0.631842       1.959084                    0.998437      72.235661     189.333441       0.419736       0.412581      -1.168065       0.000507       0.017267       0.000672       0.017287      -0.000376      -0.036720      -0.000138       0.015172      -0.071927      -0.044894       0.004402       0.040492             27.143831      27.944278       0.001805      -4.260514      22.225021       0.000099      31.262194           0.000070
           13             Cd       0.000000       0.000000       0.000000       1.033727     174.302823 0.44733741E+04  0.17061619E+06                                23.689222                           20.572022       0.746038       1.971728                    0.998005      74.893457     198.508217       0.452659       0.354773      -1.222882      -0.000066      -0.000298       0.000217       0.000374      -0.000179      -0.000296      -0.000518      -0.000202      -0.100019      -0.033347       0.016469       0.016877             28.122511      19.956017      -0.000430       0.001878      19.954651      -0.001714      44.456866          -0.000280
           14             Cd       0.000064      11.090084      10.916613       1.033727     174.302727 0.44733723E+04  0.17061610E+06                                23.689210                           20.572017       0.746038       1.971728                    0.998005      74.893446     198.508168       0.452659       0.354773      -1.222882      -0.000298      -0.000066       0.000217       0.000374      -0.000179      -0.000518      -0.000296       0.000202      -0.100019      -0.033347       0.016470       0.016877             28.122486      19.954652      -0.000425      -0.001721      19.956011       0.001880      44.456794          -0.000278
           15              H      10.264962      -0.969209       7.375263       0.109447       1.117982 0.83208487E+01  0.83257799E+02                                 1.826376                            1.720848      -1.336676       2.238164                    0.993529       3.848848      11.210188       0.458670       1.334592      -0.695098      -0.019335       0.029382      -0.008005       0.036072      -0.005761       0.002733       0.003016      -0.010351      -0.010372      -0.008725      -0.000967       0.009692              1.877516       1.740573      -0.357651       0.166586       2.333595      -0.070763       1.558381           0.000035
           16              H      11.695586      -0.978067       9.204888       0.122035       0.939829 0.66456045E+01  0.62671625E+02                                 1.623665                            1.537281      -0.869403       2.474813                    0.998932       3.409279       9.545460       0.487042       1.333531      -0.697340       0.001642       0.031560       0.022394       0.038733      -0.002160       0.008202       0.006287      -0.014686      -0.001526      -0.013995       0.002676       0.011319              1.671495       1.373881       0.002803       0.111718       2.058467       0.342815       1.582138          -0.000005
           17              H      11.300730      17.415786       6.549967       0.131472       1.020182 0.75187885E+01  0.74491045E+02                                 1.830929                            1.722938      -1.407458       2.221439                    0.992665       3.936543      11.998984       0.417568       1.480549      -0.666919      -0.007575      -0.029127      -0.017724       0.034927      -0.007724       0.004877       0.006824      -0.021361       0.014014      -0.017637       0.003607       0.014029              1.907574       1.525058       0.048307       0.186603       2.195059       0.474873       2.002603           0.000138
           18              H      14.822967      -1.891884       9.056422       0.093453       1.043693 0.75518988E+01  0.74090298E+02                                 1.775774                            1.663222      -1.205438       2.293026                    0.993780       3.884590      11.371166       0.454491       1.373649      -0.686971       0.006691       0.018697      -0.024314       0.031393       0.005339       0.001727      -0.009914       0.011035       0.022088      -0.015614       0.003561       0.012054              1.826923       1.584751       0.181629      -0.266834       1.608160      -0.307131       2.287859          -0.000039
           19              H      16.380016      -1.909615      10.798713       0.102170       1.107483 0.80522787E+01  0.79565225E+02                                 1.787587                            1.671640      -1.205427       2.295701                    0.995129       3.739156      10.669738       0.476325       1.301362      -0.702545       0.033060       0.016894      -0.001569       0.037160       0.009715      -0.004232      -0.003341       0.013512       0.007539      -0.013159      -0.000051       0.013210              1.847432       2.301890       0.417402      -0.043260       1.654277      -0.139712       1.586128          -0.000029
           20              H      13.782760      -3.739447      13.169801       0.125526       0.966806 0.72948073E+01  0.71252307E+02                                 1.715332                            1.655802      -1.409286       2.214299                    0.993089       3.855586      11.418318       0.444925       1.409400      -0.679686      -0.005607      -0.010036       0.030393       0.032495       0.003394      -0.002993      -0.004076       0.007682       0.022361      -0.009353      -0.000605       0.009959              1.740434       1.630851       0.222329      -0.043211       1.615565      -0.319025       1.974886          -0.000005
           21              H      12.307725      15.038109       9.030222       0.147224       0.897815 0.61459166E+01  0.56711448E+02                                 1.580197                            1.477311      -0.790709       2.527472                    0.999667       3.193137       8.779547       0.498464       1.331644      -0.699139      -0.001274      -0.016268       0.022548       0.027833       0.006070       0.006353       0.002488      -0.015877       0.003218      -0.012651       0.001104       0.011547              1.624812       1.236848      -0.035795       0.013744       1.734411      -0.557830       1.903176          -0.000117
           22              H      12.764621      15.306476       7.554296       0.094871       1.424971 0.11452411E+02  0.12380634E+03                                 2.147279                            2.014994      -1.169130       2.292755                    0.997609       4.094545      12.294469       0.426165       1.329480      -0.697519      -0.004831      -0.004894      -0.001863       0.007125      -0.000197       0.018742       0.003786      -0.030336      -0.017351      -0.028196       0.009147       0.019049              2.198842       2.067362      -0.371726      -0.575690       2.019255       0.494768       2.509908           0.001519
           23              H      11.342886      15.763388       8.030260       0.139267       0.852465 0.62481481E+01  0.58673138E+02                                 1.591890                            1.542954      -1.103593       2.369131                    0.997024       3.545720      10.274204       0.456491       1.428848      -0.677800      -0.027487       0.006370      -0.004145       0.028519      -0.003278       0.003777       0.003695      -0.010983      -0.026307      -0.011353       0.000215       0.011138              1.603664       2.002839      -0.098266       0.229730       1.401988      -0.051491       1.406164          -0.000056
           24              H      11.964004      -4.506872      13.527866       0.105667       1.014873 0.78689183E+01  0.77227190E+02                                 1.692633                            1.656823      -0.927122       2.422926                    0.998592       3.630435      10.289627       0.477070       1.308183      -0.702352       0.010762       0.019372       0.012218       0.025305       0.001276       0.004011       0.002626      -0.020480      -0.002610      -0.011345      -0.000117       0.011462              1.691530       1.499418       0.073146       0.001258       1.603022       0.277941       1.972149           0.000250
           25              H      12.611655      -5.620315      12.632704       0.136098       1.055723 0.82436246E+01  0.82747509E+02                                 1.809626                            1.750673      -1.448889       2.206033                    0.991890       3.823232      11.355733       0.437669       1.394194      -0.683770       0.024045      -0.015554      -0.010743       0.030586      -0.007238      -0.007520      -0.002394       0.014956       0.019090      -0.014886       0.001547       0.013339              1.830668       1.944840      -0.469349       0.024997       2.100528      -0.063717       1.446636          -0.000238
           26              H      11.050183      -5.489452      12.720037       0.127313       1.001305 0.72161171E+01  0.69694488E+02                                 1.723626                            1.620603      -0.999972       2.415187                    0.996204       3.536709      10.128347       0.464655       1.364838      -0.691049      -0.017770      -0.016149      -0.008887       0.025603       0.007625       0.005819      -0.006276       0.006488      -0.006360      -0.013526       0.003921       0.009605              1.764982       2.222515       0.377439      -0.014124       1.676729      -0.036649       1.395702           0.000001
           27              H       5.252229      15.905311       4.235646       0.139985       0.932988 0.67337007E+01  0.65029345E+02                                 1.725913                            1.630178      -1.596230       2.131469                    0.992147       3.972789      12.034441       0.428552       1.479951      -0.665647       0.015015       0.028974       0.007651       0.033519       0.003471       0.005650       0.000069      -0.011228      -0.007509      -0.009581       0.001424       0.008157              1.786731       1.693510       0.354834       0.165883       2.089100       0.139584       1.577583           0.000421
           28              H       2.643862      12.136923       3.571916       0.067460       1.652719 0.13840571E+02  0.15874568E+03                                 2.426001                            2.259097      -1.804974       1.987868                    0.987715       4.959758      15.944012       0.386199       1.382760      -0.682578      -0.001576      -0.024004      -0.014181       0.027924      -0.010499       0.027588      -0.008600      -0.080745       0.037331      -0.057963       0.015881       0.042082              2.494612       2.459908       0.732227       0.074396       2.886024      -0.108134       2.137903           0.016386
           29              H       4.420492      12.052652       5.161374       0.088682       1.091336 0.79551460E+01  0.78836906E+02                                 1.798204                            1.681965      -1.271477       2.239649                    0.996253       4.003304      11.665741       0.463455       1.333574      -0.694104       0.007448      -0.019644       0.017829       0.027554       0.006321       0.005442      -0.004347      -0.015761      -0.010784      -0.013005       0.000723       0.012282              1.846669       1.568915      -0.013586       0.056129       2.260593      -0.463006       1.710497           0.000489
           30              H       1.006963      15.559289       2.436588       0.106299       0.989340 0.71216465E+01  0.69246136E+02                                 1.754502                            1.646731      -1.313480       2.256542                    0.992761       3.878113      11.514165       0.441158       1.427895      -0.676479       0.000245       0.029197       0.025754       0.038933      -0.008281       0.008580       0.005744      -0.008136       0.016670      -0.016774       0.006424       0.010350              1.809053       1.533993      -0.078500       0.020612       1.883595       0.571149       2.009570          -0.000027
           31              H      21.545630      15.685702       0.790363       0.127570       1.084539 0.80039084E+01  0.78809523E+02                                 1.758952                            1.667461      -1.083404       2.373163                    0.996885       3.536743      10.008424       0.477517       1.302689      -0.703780      -0.022683       0.032907      -0.002288       0.040032      -0.009544       0.000686       0.008260      -0.010749      -0.014766      -0.012441      -0.003305       0.015747              1.777559       1.838442      -0.448542       0.062374       1.924217       0.104338       1.570018          -0.000098
           32              H     -10.118357       1.228934      20.994829       0.147558       1.031856 0.76234721E+01  0.74834637E+02                                 1.762588                            1.673660      -1.326206       2.271138                    0.994695       3.605546      10.495592       0.452839       1.377885      -0.687675      -0.000970      -0.024161      -0.025494       0.035137      -0.004612      -0.000760       0.009121      -0.005839       0.003915      -0.008864      -0.003045       0.011909              1.791809       1.632893      -0.109483       0.084890       1.923103       0.378133       1.819430          -0.000030
           33              H       4.083331      17.759550       3.170184       0.119181       0.941297 0.69502015E+01  0.66429457E+02                                 1.645772                            1.583561      -0.919030       2.447172                    0.997292       3.512494       9.972471       0.473630       1.353017      -0.693280      -0.011662       0.008378       0.016728       0.022046       0.006114      -0.006638       0.001389      -0.002995      -0.000251      -0.010141       0.002155       0.007986              1.672505       1.508999      -0.189920      -0.271253       1.647509       0.412157       1.861006          -0.000219
           34              H       4.309555      17.859348       1.620025       0.147711       0.967413 0.67400197E+01  0.62226407E+02                                 1.529204                            1.449034      -0.728519       2.554992                    0.999935       2.923751       7.470226       0.567892       1.168227      -0.738870      -0.003299       0.014592      -0.020092       0.025050       0.006923       0.006622      -0.000306      -0.004424       0.000966      -0.010475       0.001422       0.009053              1.551554       1.253588      -0.024602       0.016583       1.606650      -0.459736       1.794425          -0.000005
           35              H       5.301009      17.027605       2.506454       0.119909       1.010857 0.75570248E+01  0.73986805E+02                                 1.741524                            1.663506      -1.078564       2.369336                    0.996195       3.674818      10.667400       0.455589       1.373185      -0.688573       0.022311      -0.010692       0.000429       0.024744      -0.002445       0.000826       0.003243      -0.006810      -0.027669      -0.009956       0.000709       0.009247              1.769998       2.368238      -0.193972       0.029105       1.531258      -0.051408       1.410497           0.000045
           36              H       2.419826       9.994313       0.698663       0.133379       1.007120 0.76158534E+01  0.73949657E+02                                 1.679863                            1.627791      -0.873579       2.470043                    0.999242       3.389838       9.478630       0.483480       1.304697      -0.704584      -0.009206      -0.017034       0.007287       0.020688       0.000556      -0.002263       0.001642      -0.013348       0.008688      -0.008623       0.002526       0.006098              1.690200       1.596118       0.305700      -0.231672       1.786913      -0.324485       1.687571           0.000730
           37              H      -7.379118      -0.751735      21.710959       0.152557       0.876692 0.59902051E+01  0.55350769E+02                                 1.595071                            1.488955      -0.892980       2.481275                    0.998738       3.325713       9.386257       0.477608       1.387883      -0.686576       0.022347      -0.011703      -0.011068       0.027547       0.004095      -0.001145       0.005582       0.006737      -0.028010      -0.012094       0.002014       0.010080              1.659574       2.222788      -0.298654      -0.241704       1.395320       0.097287       1.360614          -0.000038
           38              H      -8.789771      -0.361371      21.152028       0.144999       0.887837 0.66067512E+01  0.62738018E+02                                 1.617231                            1.572973      -1.063651       2.390848                    0.997084       3.515407      10.151095       0.459280       1.404384      -0.682623      -0.015457       0.001951      -0.022819       0.027630      -0.006267       0.004621      -0.002340      -0.009734       0.008606      -0.010180       0.000818       0.009361              1.627011       1.650144      -0.041252       0.297307       1.451137       0.006483       1.779753          -0.000049
           39              H      11.915151       0.969323       7.375263       0.110505       1.117140 0.83173959E+01  0.83257784E+02                                 1.829451                            1.723569      -1.361899       2.228420                    0.993293       3.852402      11.241896       0.456843       1.339372      -0.694116       0.018868      -0.028890      -0.008147       0.035454      -0.005891      -0.002647      -0.003182      -0.010236      -0.010134      -0.008777      -0.000979       0.009756              1.880776       1.743400      -0.358571      -0.167030       2.338101       0.070862       1.560826           0.000035
           40              H      10.484555       0.978209       9.204888       0.121710       0.940061 0.66467822E+01  0.62680563E+02                                 1.623446                            1.537058      -0.876281       2.471910                    0.998884       3.408558       9.540817       0.487287       1.332908      -0.697477      -0.001678      -0.031828       0.022416       0.038966      -0.002030      -0.008179      -0.006117      -0.014509      -0.001248      -0.013827       0.002697       0.011131              1.671266       1.373646       0.002825      -0.111680       2.058201      -0.342910       1.581952          -0.000005
           41              H      10.879332       4.764314       6.549967       0.132208       1.019140 0.75098190E+01  0.74381481E+02                                 1.829789                            1.721988      -1.406674       2.221896                    0.992628       3.934201      11.990966       0.417646       1.480683      -0.666891       0.007201       0.028875      -0.017402       0.034474      -0.007650      -0.004931      -0.006846      -0.021321       0.014149      -0.017628       0.003620       0.014008              1.906311       1.524246       0.048200      -0.186404       2.193455      -0.474241       2.001233           0.000138
           42              H       7.357172       1.892024       9.056422       0.093248       1.044001 0.75550612E+01  0.74131228E+02                                 1.776316                            1.663724      -1.214304       2.289529                    0.993598       3.886055      11.377290       0.454346       1.373903      -0.686919      -0.006710      -0.018874      -0.024645       0.031759       0.005335      -0.001916       0.009749       0.011436       0.021309      -0.015607       0.003928       0.011679              1.827471       1.585166       0.181707       0.266906       1.608577       0.307271       2.288671          -0.000039
           43              H       5.800149       1.909781      10.798713       0.102785       1.109072 0.80695062E+01  0.79816494E+02                                 1.792867                            1.676160      -1.220344       2.289491                    0.994765       3.745994      10.711518       0.474291       1.305616      -0.701634      -0.032363      -0.016503      -0.001559       0.036361       0.010039       0.004242       0.003535       0.013915       0.006783      -0.013438      -0.000215       0.013653              1.853133       2.309941       0.419536       0.043401       1.658996       0.140371       1.590462          -0.000029
           44              H       8.397442       3.739649      13.169801       0.125340       0.966327 0.72889885E+01  0.71164783E+02                                 1.713168                            1.653893      -1.401038       2.217803                    0.993267       3.851789      11.395988       0.445789       1.407274      -0.680100       0.005788       0.010153       0.030310       0.032485       0.003140       0.003042       0.004114       0.007458       0.023292      -0.009278      -0.000891       0.010169              1.738179       1.629114       0.221924       0.043046       1.613640       0.318160       1.971783          -0.000005
           45              H       9.872375       7.142029       9.030222       0.147110       0.899391 0.61574493E+01  0.56833431E+02                                 1.580649                            1.477566      -0.787729       2.528030                    0.999667       3.194255       8.778237       0.499090       1.329610      -0.699543       0.001305       0.016267       0.022358       0.027680       0.005987      -0.006350      -0.002425      -0.015930       0.003525      -0.012675       0.001235       0.011440              1.625349       1.236950      -0.035803      -0.013778       1.734976       0.558442       1.904121          -0.000117
           46              H       9.415456       6.873640       7.554296       0.093347       1.430629 0.11504384E+02  0.12447901E+03                                 2.150591                            2.017660      -1.162270       2.294647                    0.997567       4.102217      12.313279       0.426589       1.326979      -0.698016       0.004342       0.005031      -0.002461       0.007086       0.000156      -0.018860      -0.003711      -0.030528      -0.017937      -0.028360       0.009072       0.019288              2.202428       2.070612      -0.372837       0.577490       2.022340      -0.496348       2.514333           0.001515
           47              H      10.837198       6.416736       8.030260       0.138530       0.854635 0.62664286E+01  0.58876625E+02                                 1.593266                            1.544118      -1.104706       2.368197                    0.997038       3.548617      10.279007       0.456890       1.426829      -0.678168       0.027721      -0.006504      -0.004118       0.028771      -0.003191      -0.003836      -0.003448      -0.010929      -0.026178      -0.011254       0.000264       0.010990              1.605095       2.005296      -0.098499      -0.230170       1.402928       0.051539       1.407061          -0.000056
           48              H      10.216204       4.507080      13.527866       0.105624       1.015995 0.78822334E+01  0.77412229E+02                                 1.695758                            1.659742      -0.926674       2.423200                    0.998630       3.635924      10.318231       0.475864       1.310579      -0.701834      -0.010849      -0.019133       0.012078       0.025093       0.001149      -0.003881      -0.002880      -0.020369      -0.002757      -0.011192      -0.000328       0.011520              1.694672       1.501873       0.073365      -0.001344       1.605845      -0.278691       1.976298           0.000250
           49              H       9.568539       5.620509      12.632704       0.135500       1.055863 0.82423911E+01  0.82710811E+02                                 1.807842                            1.748989      -1.435243       2.211125                    0.992084       3.821494      11.339397       0.438576       1.391722      -0.684249      -0.024232       0.015522      -0.010808       0.030739      -0.007306       0.007590       0.002367       0.015150       0.019208      -0.015012       0.001530       0.013481              1.828835       1.942892      -0.468776      -0.024812       2.098287       0.063440       1.445325          -0.000238
           50              H      11.130012       5.489648      12.720037       0.126376       1.003814 0.72363062E+01  0.69915388E+02                                 1.724000                            1.620883      -0.994226       2.417043                    0.996283       3.539145      10.126353       0.465621       1.361499      -0.691699       0.018219       0.016577      -0.008846       0.026172       0.007609      -0.005820       0.006130       0.006524      -0.005817      -0.013402       0.003855       0.009547              1.765397       2.223029       0.377824       0.014043       1.677238       0.036621       1.395925           0.000001
           51              H      16.927797       6.274755       4.235646       0.139619       0.930983 0.67166737E+01  0.64830241E+02                                 1.724469                            1.628960      -1.599016       2.130698                    0.992152       3.969546      12.025265       0.428336       1.481487      -0.665410      -0.014884      -0.029227       0.008149       0.033795       0.003386      -0.005603       0.000135      -0.011078      -0.007341      -0.009511       0.001559       0.007951              1.785147       1.692070       0.354193      -0.165624       2.086946      -0.139352       1.576423           0.000421
           52              H      19.536154      10.043131       3.571916       0.066626       1.654574 0.13860756E+02  0.15903977E+03                                 2.428233                            2.261146      -1.808663       1.986466                    0.987690       4.962888      15.958734       0.385910       1.383253      -0.682497       0.001726       0.024192      -0.014179       0.028094      -0.010628      -0.027447       0.008665      -0.080908       0.037873      -0.058011       0.015832       0.042179              2.496887       2.462225       0.733102      -0.074585       2.888745       0.108112       2.139690           0.016406
           53              H      17.759548      10.127428       5.161374       0.089392       1.089757 0.79413915E+01  0.78668890E+02                                 1.796760                            1.680710      -1.277687       2.237317                    0.996257       3.999907      11.654623       0.463532       1.333891      -0.694042      -0.007308       0.019456       0.017606       0.027238       0.006151      -0.005302       0.004226      -0.015572      -0.010732      -0.012714       0.000631       0.012083              1.845127       1.567690      -0.013610      -0.056054       2.258484       0.462486       1.709208           0.000490
           54              H      -1.006965       6.620749       2.436588       0.106352       0.987720 0.71061451E+01  0.69042640E+02                                 1.751130                            1.643874      -1.304556       2.260439                    0.992908       3.871056      11.480597       0.442067       1.426049      -0.676846      -0.000500      -0.028969       0.025635       0.038686      -0.008350      -0.008376      -0.005764      -0.008124       0.016909      -0.016721       0.006426       0.010295              1.805405       1.531396      -0.078185      -0.020643       1.879583      -0.569115       2.005236          -0.000027
           55              H       0.634343       6.494310       0.790363       0.128156       1.084410 0.80054156E+01  0.78853464E+02                                 1.761359                            1.669625      -1.102827       2.366322                    0.996643       3.537853      10.023952       0.476194       1.305826      -0.703131       0.022280      -0.032703      -0.002249       0.039635      -0.009672      -0.000839      -0.008133      -0.010574      -0.014818      -0.012542      -0.003146       0.015688              1.780040       1.841032      -0.449390      -0.062598       1.926936      -0.104578       1.572152          -0.000098
           56              H      10.118679      -1.228610      20.994829       0.147242       1.032534 0.76264647E+01  0.74837030E+02                                 1.759768                            1.671152      -1.307482       2.278271                    0.994870       3.603336      10.471570       0.454541       1.373220      -0.688574       0.001014       0.024184      -0.025713       0.035314      -0.004436       0.000874      -0.009363      -0.005813       0.004001      -0.008875      -0.003232       0.012107              1.788863       1.630383      -0.109207      -0.084613       1.919824      -0.377086       1.816382          -0.000030
           57              H      18.096679       4.420498       3.170184       0.118119       0.942612 0.69573227E+01  0.66465744E+02                                 1.642229                            1.580322      -0.901870       2.453221                    0.997549       3.507880       9.933147       0.476289       1.346109      -0.694677       0.011471      -0.008941       0.016988       0.022363       0.006016       0.006732      -0.001370      -0.002972       0.000471      -0.010155       0.002202       0.007953              1.668816       1.505843      -0.189322       0.270390       1.643813      -0.410764       1.856791          -0.000219
           58              H      17.870431       4.320676       1.620025       0.147721       0.967450 0.67399706E+01  0.62222833E+02                                 1.528882                            1.448749      -0.727496       2.555245                    0.999931       2.923521       7.468272       0.568139       1.167776      -0.738977       0.003566      -0.014858      -0.019956       0.025134       0.007055      -0.006501       0.000126      -0.004483       0.001375      -0.010435       0.001272       0.009162              1.551212       1.253370      -0.024616      -0.016594       1.606406       0.459599       1.793861          -0.000005
           59              H      16.878990       5.152433       2.506454       0.119999       1.010228 0.75511457E+01  0.73916371E+02                                 1.740987                            1.663036      -1.077098       2.370114                    0.996274       3.673297      10.662766       0.455571       1.373479      -0.688523      -0.022266       0.010839       0.000473       0.024768      -0.002506      -0.000728      -0.003227      -0.006929      -0.027922      -0.010009       0.000638       0.009371              1.769424       2.367401      -0.193794      -0.029228       1.530753       0.051403       1.410118           0.000045
           60              H      19.760146      12.185697       0.698663       0.131606       1.011542 0.76536638E+01  0.74370836E+02                                 1.680920                            1.628685      -0.861252       2.473814                    0.999300       3.395239       9.481338       0.484994       1.299679      -0.705624       0.009312       0.017454       0.007798       0.021264       0.000703       0.002521      -0.001499      -0.013393       0.008111      -0.008683       0.002650       0.006034              1.691307       1.597097       0.306182       0.232090       1.788137       0.324980       1.688685           0.000729
           61              H       7.379451       0.752069      21.710959       0.152408       0.877457 0.59960033E+01  0.55416796E+02                                 1.595888                            1.489588      -0.886641       2.484025                    0.998743       3.326508       9.389029       0.477557       1.387719      -0.686608      -0.022323       0.011745      -0.011020       0.027526       0.004205       0.001047      -0.005592       0.006712      -0.028053      -0.012098       0.001912       0.010186              1.660492       2.224451      -0.298948       0.242044       1.395862      -0.097394       1.361163          -0.000038
           62              H       8.790096       0.361697      21.152028       0.144579       0.888406 0.66105615E+01  0.62773549E+02                                 1.616947                            1.572649      -1.065611       2.389955                    0.997127       3.514358      10.142893       0.459739       1.402997      -0.682897       0.015609      -0.001901      -0.023153       0.027988      -0.006222      -0.004580       0.002462      -0.009726       0.007593      -0.009970       0.000552       0.009418              1.626728       1.649857      -0.041272      -0.297465       1.450715      -0.006358       1.779612          -0.000049
           63              H      12.059378      -0.824985      14.457962       0.110596       1.116127 0.83064114E+01  0.83098262E+02                                 1.826193                            1.720789      -1.342401       2.235953                    0.993513       3.848306      11.216848       0.457989       1.336820      -0.694632      -0.029263      -0.019213       0.007926       0.035893       0.005752       0.003026      -0.002700       0.010253      -0.010318      -0.008678      -0.000971       0.009650              1.877292       2.333085       0.357372      -0.070642       1.740388      -0.166570       1.558404           0.000035
           64              H      12.068234       0.605611      12.628337       0.122490       0.937758 0.66324504E+01  0.62573803E+02                                 1.627791                            1.540866      -0.890721       2.467435                    0.998707       3.413883       9.588958       0.483616       1.342416      -0.695547      -0.031449       0.001665      -0.021872       0.038343       0.002106       0.006279      -0.008001       0.014749      -0.000680      -0.013808       0.002509       0.011299              1.675924       2.064713      -0.002865       0.344492       1.376893      -0.112203       1.586165          -0.000005
           65              H      -6.325619       0.210828      15.283257       0.131852       1.018119 0.75001060E+01  0.74264686E+02                                 1.829172                            1.721359      -1.410663       2.220733                    0.992607       3.932043      11.984541       0.417527       1.481517      -0.666766       0.028967      -0.007230       0.017667       0.034691       0.007573       0.006653      -0.004763       0.021402       0.014152      -0.017481       0.003612       0.013869              1.905685       2.192878      -0.048235       0.474258       1.523640      -0.186247       2.000539           0.000139
           66              H      12.982045       3.732992      12.776803       0.093000       1.045502 0.75663195E+01  0.74247278E+02                                 1.775652                            1.663127      -1.205703       2.292516                    0.993804       3.885640      11.365468       0.455316       1.370874      -0.687502      -0.018835       0.006572       0.024397       0.031514      -0.005581      -0.009857      -0.001804      -0.010994       0.022061      -0.015707       0.003696       0.012012              1.826778       1.608049      -0.181600      -0.307130       1.584586       0.266739       2.287698          -0.000039
           67              H      12.999773       5.290015      11.034512       0.103472       1.107489 0.80551261E+01  0.79630517E+02                                 1.790352                            1.674036      -1.219279       2.290289                    0.994874       3.741816      10.693027       0.474909       1.304634      -0.701838      -0.016319       0.032413       0.001348       0.036314      -0.010038      -0.003552       0.004363      -0.013618       0.007250      -0.013420      -0.000224       0.013644              1.850399       1.656777      -0.418439      -0.140061       2.305969       0.043318       1.588452          -0.000029
           68              H      14.829610       2.692719       8.663424       0.125577       0.965828 0.72860935E+01  0.71150007E+02                                 1.714677                            1.655228      -1.414939       2.212177                    0.993035       3.854238      11.415083       0.444809       1.410107      -0.679561       0.010102      -0.005523      -0.030247       0.032364      -0.003122      -0.003969       0.002814      -0.007548       0.022633      -0.009180      -0.000621       0.009800              1.739747       1.615019      -0.222246      -0.318758       1.630345       0.043184       1.973877          -0.000005
           69              H      -3.947944       1.217781      12.803003       0.147804       0.897683 0.61450611E+01  0.56713161E+02                                 1.581363                            1.478236      -0.790158       2.527866                    0.999649       3.193768       8.787886       0.497686       1.333500      -0.698753       0.015850      -0.001593      -0.022204       0.027327      -0.005822       0.002378      -0.006453       0.016096       0.003280      -0.012727       0.001328       0.011400              1.626096       1.735877       0.035819      -0.558716       1.237503      -0.013776       1.904908          -0.000117
           70              H      -4.216311       1.674700      14.278929       0.093349       1.428267 0.11481467E+02  0.12416874E+03                                 2.148350                            2.015802      -1.163194       2.294633                    0.997646       4.098362      12.298496       0.426738       1.327180      -0.697992       0.005165      -0.004664       0.002456       0.007380      -0.000020       0.003820      -0.018732       0.030442      -0.017695      -0.028216       0.008996       0.019221              2.200023       2.020140       0.372052       0.495309       2.068368       0.576407       2.511561           0.001521
           71              H      -4.673221       0.252958      13.802965       0.138217       0.856245 0.62787391E+01  0.58994555E+02                                 1.592151                            1.543124      -1.085267       2.375835                    0.997273       3.546657      10.258362       0.458359       1.422200      -0.679027      -0.006578      -0.027693       0.004094       0.028756       0.003266       0.003670      -0.003892       0.011165      -0.027339      -0.011673       0.000310       0.011363              1.603946       1.402089       0.098364      -0.051519       2.003461      -0.229927       1.406287          -0.000056
           72              H      15.597038       0.873956       8.305359       0.105527       1.015421 0.78764644E+01  0.77340040E+02                                 1.695100                            1.659123      -0.934758       2.419831                    0.998570       3.634508      10.312579       0.475966       1.310560      -0.701849      -0.019474       0.010673      -0.012176       0.025326      -0.001372       0.002803      -0.003970       0.020079      -0.002847      -0.011118      -0.000293       0.011412              1.694008       1.605305      -0.073349       0.278588       1.501324      -0.001341       1.975395           0.000250
           73              H      16.710480       1.521619       9.200521       0.135467       1.055365 0.82388021E+01  0.82678788E+02                                 1.808634                            1.749714      -1.446877       2.206817                    0.991992       3.821571      11.345722       0.438000       1.393483      -0.683926       0.015835       0.024160       0.010906       0.030876       0.007135      -0.002401       0.007465      -0.015271       0.019232      -0.014913       0.001564       0.013349              1.829655       2.099348       0.469097      -0.063521       1.943761      -0.024851       1.445856          -0.000238
           74              H      16.579620      -0.039854       9.113188       0.126092       1.003165 0.72308770E+01  0.69855144E+02                                 1.724018                            1.620889      -0.996997       2.416143                    0.996282       3.538216      10.125649       0.465320       1.362532      -0.691515       0.016370      -0.018469       0.008940       0.026249      -0.007558      -0.006320      -0.005837      -0.006502      -0.006127      -0.013527       0.004008       0.009519              1.765418       1.677231      -0.377834      -0.036632       2.223125       0.014095       1.395898           0.000000
           75              H      -4.815133      -5.837641      17.597579       0.139935       0.928461 0.66919986E+01  0.64510498E+02                                 1.719211                            1.624358      -1.583379       2.137627                    0.992245       3.956631      11.965132       0.429727       1.478561      -0.665967      -0.029466       0.015501      -0.007693       0.034172      -0.003027       0.000014      -0.005802       0.011075      -0.007373      -0.009587       0.001778       0.007809              1.779513       2.079713      -0.352235       0.138554       1.686848      -0.164706       1.571977           0.000420
           76              H      -1.046741      -8.446003      18.261309       0.067425       1.649534 0.13808001E+02  0.15827735E+03                                 2.423052                            2.256636      -1.803016       1.988971                    0.987682       4.953988      15.920197       0.386362       1.383004      -0.682554       0.024345      -0.001846       0.014161       0.028225       0.010705      -0.008762      -0.027496       0.080745       0.037153      -0.057903       0.015617       0.042286              2.491399       2.882044      -0.730753      -0.107728       2.456831      -0.074302       2.135324           0.016373
           77              H      -0.962472      -6.669398      16.671851       0.089230       1.089444 0.79392149E+01  0.78648836E+02                                 1.797132                            1.681064      -1.280981       2.236169                    0.996248       4.000391      11.659485       0.463201       1.334818      -0.693861       0.019442       0.007467      -0.017512       0.027210      -0.006319      -0.004322      -0.005358       0.015767      -0.010653      -0.012923       0.000659       0.012264              1.845510       2.258988       0.013600      -0.462509       1.568035      -0.056089       1.709506           0.000490
           78              H      -4.469142      12.097121      19.396637       0.106734       0.987512 0.71056276E+01  0.69065755E+02                                 1.754003                            1.646154      -1.320184       2.254321                    0.992680       3.875933      11.513405       0.440632       1.430112      -0.676077      -0.029076       0.000304      -0.025478       0.038660       0.008252       0.005496      -0.008374       0.008241       0.017215      -0.016584       0.006340       0.010245              1.808578       1.883207       0.078379       0.571330       1.533275      -0.020571       2.009252          -0.000028
           79              H      -4.595553      10.455814      21.042862       0.127938       1.086585 0.80235559E+01  0.79053345E+02                                 1.761124                            1.669468      -1.094831       2.368504                    0.996771       3.540309      10.022506       0.477235       1.302628      -0.703771      -0.032355      -0.022511       0.002233       0.039479       0.009827       0.008111      -0.000649       0.011071      -0.015343      -0.012514      -0.003520       0.016034              1.779773       1.926665       0.449197       0.104635       1.840642      -0.062482       1.572012          -0.000098
           80              H       9.861233       0.971490       0.838396       0.147827       1.032789 0.76353669E+01  0.75017455E+02                                 1.767408                            1.677916      -1.342227       2.264773                    0.994409       3.610844      10.532529       0.450850       1.382744      -0.686733       0.023944      -0.000716       0.025194       0.034764       0.004340       0.009338       0.000793       0.005553       0.003970      -0.008870      -0.003093       0.011963              1.796834       1.928795       0.110044       0.379886       1.637160      -0.085312       1.824545          -0.000030
           81              H      -6.669371      -7.006518      18.663041       0.117758       0.945588 0.69860921E+01  0.66817540E+02                                 1.646315                            1.584036      -0.902894       2.452609                    0.997454       3.516049       9.965945       0.475470       1.346873      -0.694495      -0.008841      -0.011685      -0.017413       0.022758      -0.006081       0.001362       0.006742       0.003175      -0.000375      -0.010214       0.002180       0.008034              1.673069       1.648133       0.189996       0.412455       1.509484       0.271354       1.861591          -0.000218
           82              H      -6.769169      -6.780270      20.213200       0.148370       0.964814 0.67182237E+01  0.61983974E+02                                 1.527635                            1.447644      -0.728766       2.555802                    0.999936       2.919203       7.459666       0.567519       1.169770      -0.738519      -0.014589      -0.003347       0.019962       0.024950      -0.006998      -0.000289      -0.006445       0.004340       0.001617      -0.010410       0.001431       0.008979              1.549931       1.604907       0.024550      -0.458975       1.252447      -0.016541       1.792440          -0.000005
           83              H      -5.937428      -5.788831      19.326771       0.120529       1.008043 0.75331182E+01  0.73722830E+02                                 1.741364                            1.663354      -1.086259       2.366756                    0.996085       3.672263      10.671280       0.454416       1.377291      -0.687794       0.011037       0.022169      -0.000608       0.024772       0.002059       0.003194      -0.000622       0.007018      -0.027255      -0.009751       0.000665       0.009086              1.769845       1.531057       0.193866      -0.051268       2.368151      -0.029017       1.410328           0.000045
           84              H       1.095869      -8.669999      21.134562       0.131919       1.011809 0.76614047E+01  0.74522559E+02                                 1.687029                            1.634187      -0.879209       2.466951                    0.999201       3.400593       9.525232       0.481726       1.307153      -0.704068       0.016969      -0.009320      -0.007458       0.020747      -0.000628       0.001295       0.002312       0.013255       0.008545      -0.008578       0.002791       0.005787              1.697592       1.795066      -0.308225      -0.327122       1.602756       0.233758       1.694954           0.000733
           85              H      11.841896       3.710715       0.122266       0.151068       0.880646 0.60223202E+01  0.55726674E+02                                 1.600394                            1.493301      -0.890747       2.481758                    0.998705       3.335365       9.422797       0.476699       1.388552      -0.686435       0.011850       0.022859       0.011305       0.028120      -0.004301       0.005787       0.001110      -0.007087      -0.027888      -0.012264       0.001915       0.010349              1.665474       1.399332       0.300491       0.097925       2.232618       0.243470       1.364470          -0.000038
           86              H      11.451535       2.300071       0.681197       0.143449       0.891860 0.66411784E+01  0.63122885E+02                                 1.619418                            1.574832      -1.056867       2.392501                    0.997264       3.521112      10.159589       0.460161       1.400408      -0.683367      -0.001737      -0.015943       0.023308       0.028292       0.006294      -0.002502      -0.004438       0.010036       0.008556      -0.010183       0.000723       0.009460              1.629279       1.452677       0.041637       0.006142       1.652473      -0.298558       1.782686          -0.000049
           87              H      10.120843       0.825207      14.457962       0.109926       1.118075 0.83226643E+01  0.83292010E+02                                 1.827476                            1.721797      -1.349081       2.233000                    0.993364       3.850252      11.220418       0.458176       1.335773      -0.694848       0.029332       0.019023       0.007885       0.035839       0.005912      -0.003001       0.002732       0.010202      -0.010394      -0.008772      -0.000974       0.009746              1.878708       2.335227       0.358025       0.070785       1.741619       0.166779       1.559277           0.000035
           88              H      10.111960      -0.605417      12.628337       0.122754       0.936623 0.66193338E+01  0.62377807E+02                                 1.621879                            1.535774      -0.874308       2.473463                    0.998894       3.405067       9.537994       0.486428       1.336200      -0.696816       0.031352      -0.001894      -0.022053       0.038378       0.002042      -0.006297       0.008172       0.014471      -0.000539      -0.013866       0.002598       0.011268              1.669587       2.055679      -0.002676      -0.341942       1.372692       0.111526       1.580390          -0.000005
           89              H       6.325854      -0.210592      15.283257       0.132563       1.017391 0.74937940E+01  0.74187428E+02                                 1.828281                            1.720610      -1.409793       2.221105                    0.992637       3.930423      11.978865       0.417622       1.481475      -0.666763      -0.028641       0.007196       0.017505       0.034330       0.007613      -0.006922       0.004870       0.021412       0.014020      -0.017604       0.003494       0.014110              1.904685       2.191626      -0.048187      -0.473790       1.522977       0.186062       1.999452           0.000138
           90              H       9.198151      -3.732796      12.776803       0.093225       1.045993 0.75731377E+01  0.74359996E+02                                 1.779022                            1.666031      -1.221710       2.286087                    0.993479       3.892021      11.402198       0.453859       1.374426      -0.686789       0.018870      -0.006662       0.024393       0.031551      -0.005459       0.009815       0.001715      -0.011415       0.021739      -0.015701       0.003831       0.011869              1.830374       1.610926      -0.182177       0.308126       1.587379      -0.267556       2.292818          -0.000039
           91              H       9.180396      -5.289845      11.034512       0.103570       1.107077 0.80525981E+01  0.79609736E+02                                 1.790929                            1.674570      -1.222819       2.289066                    0.994782       3.742521      10.699914       0.474432       1.305876      -0.701579       0.016628      -0.032496       0.001259       0.036525      -0.009764       0.003375      -0.004289      -0.013566       0.007267      -0.013170      -0.000156       0.013327              1.850997       1.657275      -0.418635       0.140124       2.306752      -0.043302       1.588965          -0.000029
           92              H       7.350523      -2.692585       8.663424       0.125830       0.966545 0.72938720E+01  0.71254708E+02                                 1.716381                            1.656757      -1.416985       2.211487                    0.993052       3.857734      11.432846       0.444283       1.411206      -0.679336      -0.009792       0.005922      -0.030113       0.032214      -0.003221       0.004033      -0.002794      -0.007452       0.022543      -0.009201      -0.000613       0.009814              1.741524       1.616572      -0.222619       0.319377       1.631856      -0.043307       1.976144          -0.000005
           93              H       3.948140      -1.217583      12.803003       0.147372       0.897798 0.61467574E+01  0.56735601E+02                                 1.581931                            1.478770      -0.794099       2.526293                    0.999628       3.194999       8.793252       0.497405       1.334094      -0.698640      -0.016320       0.001413      -0.022279       0.027654      -0.005883      -0.002534       0.006402       0.016154       0.003591      -0.012742       0.001219       0.011524              1.626687       1.736549       0.035837       0.558917       1.237980       0.013754       1.905533          -0.000116
           94              H       4.216530      -1.674480      14.278929       0.094456       1.425290 0.11454216E+02  0.12381862E+03                                 2.146800                            2.014501      -1.172374       2.291140                    0.997670       4.094467      12.289945       0.426466       1.328620      -0.697700      -0.005310       0.004522       0.002121       0.007290      -0.000258      -0.003583       0.018877       0.030168      -0.017159      -0.028224       0.009227       0.018997              2.198393       2.018668       0.371584      -0.494620       2.066924      -0.575704       2.509585           0.001515
           95              H       4.673432      -0.252746      13.802965       0.139415       0.852147 0.62459977E+01  0.58655891E+02                                 1.592427                            1.543429      -1.110671       2.366615                    0.997046       3.546635      10.281690       0.456030       1.430219      -0.677545       0.006638       0.027363       0.004063       0.028448       0.003204      -0.003631       0.003944       0.011109      -0.026599      -0.011509       0.000326       0.011183              1.604224       1.402383       0.098321       0.051540       2.003647       0.229942       1.406642          -0.000055
           96              H       6.583089      -0.873828       8.305359       0.104847       1.017014 0.78900430E+01  0.77488140E+02                                 1.695067                            1.659076      -0.925892       2.422980                    0.998585       3.635921      10.309487       0.476723       1.308231      -0.702330       0.019298      -0.010795      -0.012328       0.025317      -0.001097      -0.003008       0.004046       0.020516      -0.002370      -0.011406      -0.000193       0.011598              1.693986       1.605273      -0.073324      -0.278629       1.501320       0.001262       1.975365           0.000250
           97              H       5.469661      -1.521477       9.200521       0.135137       1.054668 0.82344972E+01  0.82651376E+02                                 1.810377                            1.751322      -1.439273       2.210135                    0.992027       3.824518      11.367495       0.436885       1.396774      -0.683303      -0.015661      -0.024335       0.010736       0.030866       0.007313       0.002396      -0.007578      -0.015192       0.018981      -0.015008       0.001551       0.013457              1.831459       2.101613       0.469812       0.063664       1.945694       0.024939       1.447071          -0.000238
           98              H       5.600520       0.039994       9.113188       0.126161       1.003595 0.72341970E+01  0.69889887E+02                                 1.723849                            1.620730      -0.992395       2.417836                    0.996293       3.538577      10.124343       0.465607       1.361640      -0.691682      -0.016180       0.018269       0.008722       0.025915      -0.007683       0.006133       0.005988      -0.006475      -0.006065      -0.013543       0.003856       0.009687              1.765247       1.676965      -0.377738       0.036581       2.223005      -0.014071       1.395770           0.000000
           99              H       4.815403       5.837911      17.597579       0.140453       0.927972 0.66895781E+01  0.64497496E+02                                 1.720310                            1.625373      -1.590840       2.134512                    0.992197       3.959641      11.985002       0.428967       1.480944      -0.665532       0.028983      -0.015460      -0.007783       0.033758      -0.003149      -0.000058       0.005760       0.011224      -0.007258      -0.009605       0.001674       0.007930              1.780670       2.081058      -0.352518      -0.138633       1.687960       0.164867       1.572992           0.000420
          100              H       1.047021       8.446285      18.261309       0.066313       1.653291 0.13845344E+02  0.15878277E+03                                 2.424658                            2.258108      -1.800244       1.989600                    0.987747       4.959111      15.930772       0.386714       1.381073      -0.682921      -0.024471       0.002106       0.014077       0.028310       0.010640       0.008737       0.027660       0.080819       0.037489      -0.058071       0.015787       0.042284              2.493075       2.883990      -0.731289       0.107933       2.458442       0.074396       2.136794           0.016386
          101              H       0.962728       6.669654      16.671851       0.089198       1.092110 0.79633640E+01  0.78956504E+02                                 1.800609                            1.683970      -1.283818       2.234364                    0.996159       4.007789      11.690231       0.462606       1.335375      -0.693714      -0.019150      -0.007088      -0.017674       0.027006      -0.005934       0.004401       0.005502       0.015641      -0.011234      -0.012872       0.000756       0.012116              1.849220       2.264232       0.013640       0.464213       1.570670       0.056288       1.712759           0.000492
          102              H       4.469401      10.083177      19.396637       0.106257       0.986800 0.71001806E+01  0.68989962E+02                                 1.752275                            1.644918      -1.313533       2.257005                    0.992764       3.873262      11.498329       0.441102       1.429060      -0.676296       0.029173      -0.000557      -0.025836       0.038973       0.008432      -0.005565       0.008481       0.008117       0.016631      -0.016744       0.006577       0.010168              1.806619       1.880857       0.078299      -0.569563       1.532448       0.020675       2.006552          -0.000028
          103              H       4.595876     -10.455490      21.042862       0.127342       1.087478 0.80329586E+01  0.79191558E+02                                 1.764369                            1.672222      -1.100321       2.366356                    0.996704       3.544289      10.045938       0.475947       1.305401      -0.703198       0.033010       0.022674       0.001949       0.040095       0.009598      -0.008083       0.000850       0.010661      -0.014566      -0.012467      -0.003131       0.015598              1.783158       1.930637       0.450840      -0.104900       1.844327       0.062724       1.574511          -0.000099
          104              H      12.318741      21.208522       0.838396       0.147293       1.032790 0.76312673E+01  0.74921455E+02                                 1.762722                            1.673784      -1.323251       2.272118                    0.994714       3.606267      10.494365       0.453172       1.376681      -0.687907      -0.024118       0.001052       0.025644       0.035219       0.004365      -0.009283      -0.000933       0.005699       0.003927      -0.008751      -0.003245       0.011996              1.791934       1.923278       0.109500      -0.378147       1.633036       0.084844       1.819490          -0.000030
          105              H       6.669657       7.006806      18.663041       0.118179       0.944238 0.69711109E+01  0.66616602E+02                                 1.642482                            1.580550      -0.896098       2.455348                    0.997562       3.509186       9.931533       0.476958       1.343834      -0.695115       0.008708       0.011551      -0.017422       0.022644      -0.006001      -0.001219      -0.006659       0.003092      -0.000198      -0.010023       0.002030       0.007993              1.669077       1.644132       0.189321      -0.410872       1.506091      -0.270382       1.857007          -0.000218
          106              H       6.769479       6.780582      20.213200       0.147723       0.966788 0.67337011E+01  0.62144845E+02                                 1.527517                            1.447535      -0.726630       2.555608                    0.999931       2.922671       7.462678       0.568747       1.166905      -0.739182       0.014619       0.003494       0.020177       0.025160      -0.006935       0.000225       0.006494       0.004335       0.001167      -0.010349       0.001327       0.009022              1.549810       1.604904       0.024597       0.458941       1.252392       0.016596       1.792135          -0.000005
          107              H       5.937724       5.789129      19.326771       0.120171       1.009666 0.75469084E+01  0.73876629E+02                                 1.741570                            1.663557      -1.077531       2.369877                    0.996221       3.673767      10.669964       0.455020       1.375110      -0.688206      -0.010493      -0.022110      -0.000408       0.024477       0.002401      -0.003280       0.000853       0.006613      -0.027736      -0.009997       0.000836       0.009162              1.770042       1.531208       0.193758       0.051347       2.368394       0.029195       1.410524           0.000045
          108              H      -1.095545       8.670325      21.134562       0.132314       1.010700 0.76474708E+01  0.74312965E+02                                 1.681657                            1.629372      -0.866516       2.471867                    0.999245       3.395050       9.488189       0.484179       1.301828      -0.705168      -0.017078       0.009583      -0.007508       0.020973      -0.000525      -0.001396      -0.002375       0.013124       0.008438      -0.008516       0.002687       0.005830              1.692051       1.789020      -0.306373       0.325213       1.597733      -0.232208       1.689400           0.000729
          109              H      10.338066      18.469287       0.122266       0.152890       0.877807 0.59985742E+01  0.55440657E+02                                 1.595462                            1.489225      -0.886954       2.483536                    0.998788       3.326088       9.384622       0.477993       1.386450      -0.686837      -0.011504      -0.022117       0.010785       0.027163      -0.003897      -0.005566      -0.001214      -0.006958      -0.028008      -0.012093       0.002117       0.009975              1.660026       1.395499       0.298794      -0.097350       2.223732      -0.241979       1.360848          -0.000038
          110              H      10.728436      19.879939       0.681197       0.144923       0.888175 0.66084911E+01  0.62749760E+02                                 1.616678                            1.572397      -1.071047       2.387369                    0.997114       3.514218      10.142570       0.459773       1.402986      -0.682890       0.001752       0.015573       0.022822       0.027685       0.006245       0.002557       0.004431       0.009433       0.008866      -0.009980       0.000600       0.009380              1.626456       1.450508       0.041307      -0.006321       1.649567       0.297358       1.779294          -0.000049
          111              H      10.264910      12.059293       3.541349       0.110596       1.116127 0.83064127E+01  0.83098277E+02                                 1.826193                            1.720789      -1.342401       2.235953                    0.993513       3.848307      11.216851       0.457989       1.336820      -0.694632      -0.019213      -0.029263       0.007926       0.035893       0.005752      -0.002700       0.003026      -0.010253      -0.010318      -0.008678      -0.000971       0.009650              1.877292       1.740386       0.357371      -0.166570       2.333086      -0.070642       1.558404           0.000035
          112              H      11.695506      12.068151       1.711725       0.122490       0.937758 0.66324505E+01  0.62573805E+02                                 1.627791                            1.540866      -0.890722       2.467435                    0.998707       3.413884       9.588961       0.483616       1.342415      -0.695547       0.001665      -0.031449      -0.021872       0.038343       0.002106      -0.008001       0.006279      -0.014749      -0.000681      -0.013808       0.002509       0.011299              1.675923       1.376893      -0.002866      -0.112204       2.064713       0.344492       1.586165          -0.000005
          113              H      11.300716      15.854298       4.366645       0.131852       1.018120 0.75001095E+01  0.74264705E+02                                 1.829171                            1.721357      -1.410663       2.220734                    0.992607       3.932037      11.984508       0.417528       1.481513      -0.666767      -0.007230       0.028967       0.017667       0.034691       0.007573      -0.004763       0.006653      -0.021401       0.014151      -0.017481       0.003611       0.013869              1.905684       1.523638      -0.048236      -0.186247       2.192876       0.474258       2.000538           0.000138
          114              H      14.822885      12.981968       1.860191       0.093000       1.045504 0.75663364E+01  0.74247476E+02                                 1.775654                            1.663128      -1.205704       2.292515                    0.993804       3.885642      11.365472       0.455316       1.370873      -0.687503       0.006572      -0.018835       0.024397       0.031514      -0.005581      -0.001804      -0.009857       0.010994       0.022061      -0.015708       0.003696       0.012012              1.826779       1.584588      -0.181600       0.266740       1.608050      -0.307130       2.287701          -0.000039
          115              H      16.379908      12.999699       0.117899       0.103472       1.107489 0.80551269E+01  0.79630529E+02                                 1.790353                            1.674036      -1.219280       2.290288                    0.994874       3.741816      10.693028       0.474909       1.304634      -0.701838       0.032413      -0.016319       0.001348       0.036314      -0.010038       0.004363      -0.003552       0.013618       0.007249      -0.013420      -0.000224       0.013644              1.850399       2.305971      -0.418438       0.043317       1.656775      -0.140061       1.588452          -0.000029
          116              H       2.692796       3.739699      19.580036       0.125577       0.965827 0.72860924E+01  0.71149996E+02                                 1.714677                            1.655228      -1.414939       2.212177                    0.993035       3.854238      11.415084       0.444809       1.410107      -0.679561      -0.005523       0.010102      -0.030247       0.032364      -0.003122       0.002814      -0.003969       0.007548       0.022633      -0.009180      -0.000621       0.009800              1.739747       1.630346      -0.222246       0.043185       1.615018      -0.318758       1.973876          -0.000005
          117              H      12.307664      18.231975       1.886391       0.147804       0.897684 0.61450696E+01  0.56713246E+02                                 1.581363                            1.478236      -0.790159       2.527866                    0.999649       3.193768       8.787880       0.497687       1.333497      -0.698754      -0.001593       0.015850      -0.022204       0.027327      -0.005822      -0.006453       0.002377      -0.016096       0.003280      -0.012727       0.001328       0.011400              1.626095       1.237503       0.035819      -0.013776       1.735878      -0.558716       1.904905          -0.000116
          118              H      12.764584      17.963608       3.362317       0.093349       1.428234 0.11481126E+02  0.12416397E+03                                 2.148308                            2.015766      -1.163161       2.294650                    0.997646       4.098287      12.298163       0.426745       1.327172      -0.697994      -0.004663       0.005165       0.002457       0.007379      -0.000021      -0.018730       0.003820      -0.030439      -0.017694      -0.028213       0.008994       0.019219              2.199979       2.068327       0.372040       0.576389       2.020100       0.495294       2.511510           0.001518
          119              H      11.342843      17.506696       2.886352       0.138216       0.856246 0.62787439E+01  0.58994606E+02                                 1.592151                            1.543124      -1.085267       2.375835                    0.997273       3.546657      10.258360       0.458359       1.422199      -0.679027      -0.027693      -0.006578       0.004094       0.028756       0.003266      -0.003892       0.003670      -0.011165      -0.027339      -0.011673       0.000310       0.011363              1.603946       2.003460       0.098365      -0.229928       1.402090      -0.051519       1.406287          -0.000056
          120              H       0.874032       4.507124      19.221971       0.105527       1.015423 0.78764813E+01  0.77340257E+02                                 1.695102                            1.659125      -0.934761       2.419829                    0.998570       3.634513      10.312601       0.475966       1.310561      -0.701849       0.010673      -0.019474      -0.012176       0.025326      -0.001372      -0.003970       0.002803      -0.020079      -0.002847      -0.011118      -0.000293       0.011412              1.694010       1.501326      -0.073349      -0.001342       1.605306       0.278588       1.975399           0.000250
          121              H       1.521692       5.620567      20.117134       0.135467       1.055364 0.82387949E+01  0.82678706E+02                                 1.808634                            1.749714      -1.446876       2.206817                    0.991992       3.821570      11.345722       0.438000       1.393484      -0.683925       0.024160       0.015835       0.010906       0.030877       0.007135       0.007465      -0.002401       0.015270       0.019232      -0.014913       0.001564       0.013349              1.829655       1.943759       0.469097      -0.024851       2.099351      -0.063520       1.445856          -0.000238
          122              H      -0.039780       5.489704      20.029801       0.126092       1.003168 0.72308994E+01  0.69855414E+02                                 1.724020                            1.620891      -0.997001       2.416141                    0.996282       3.538222      10.125670       0.465320       1.362532      -0.691516      -0.018469       0.016370       0.008940       0.026249      -0.007558      -0.005837      -0.006319       0.006502      -0.006127      -0.013527       0.004008       0.009519              1.765421       2.223131      -0.377834       0.014095       1.677232      -0.036632       1.395899           0.000001
          123              H       5.252245      17.364773       6.680967       0.139935       0.928461 0.66919993E+01  0.64510506E+02                                 1.719211                            1.624359      -1.583378       2.137627                    0.992245       3.956630      11.965129       0.429727       1.478561      -0.665967       0.015501      -0.029466      -0.007693       0.034172      -0.003027      -0.005802       0.000014      -0.011075      -0.007373      -0.009587       0.001778       0.007809              1.779513       1.686850      -0.352236      -0.164706       2.079712       0.138554       1.571977           0.000420
          124              H       2.643914      -1.046839       7.344697       0.067424       1.649554 0.13808209E+02  0.15828037E+03                                 2.423073                            2.256654      -1.803029       1.988964                    0.987682       4.954035      15.920399       0.386360       1.383005      -0.682554      -0.001845       0.024345       0.014161       0.028224       0.010706      -0.027497      -0.008762      -0.080750       0.037158      -0.057906       0.015619       0.042288              2.491423       2.456856      -0.730765      -0.074301       2.882070      -0.107732       2.135343           0.016375
          125              H       4.420520      -0.962568       5.755238       0.089230       1.089441 0.79391886E+01  0.78648503E+02                                 1.797128                            1.681061      -1.280972       2.236173                    0.996248       4.000382      11.659450       0.463201       1.334818      -0.693861       0.007466       0.019442      -0.017511       0.027210      -0.006319      -0.005358      -0.004321      -0.015768      -0.010654      -0.012923       0.000659       0.012264              1.845506       1.568033       0.013597      -0.056088       2.258982      -0.462508       1.709503           0.000490
          126              H       1.007006      17.710795       8.480025       0.106734       0.987512 0.71056252E+01  0.69065723E+02                                 1.754002                            1.646154      -1.320182       2.254322                    0.992680       3.875932      11.513400       0.440632       1.430111      -0.676077       0.000305      -0.029076      -0.025478       0.038660       0.008252      -0.008374       0.005496      -0.008241       0.017215      -0.016584       0.006340       0.010245              1.808577       1.533274       0.078378      -0.020572       1.883207       0.571330       2.009252          -0.000028
          127              H      -0.634262      -4.595618      10.126250       0.127938       1.086585 0.80235615E+01  0.79053414E+02                                 1.761125                            1.669468      -1.094832       2.368503                    0.996771       3.540310      10.022510       0.477235       1.302628      -0.703771      -0.022511      -0.032355       0.002233       0.039479       0.009827      -0.000649       0.008111      -0.011071      -0.015343      -0.012515      -0.003520       0.016034              1.779773       1.840641       0.449197      -0.062482       1.926667       0.104635       1.572012          -0.000098
          128              H       0.971576      -1.228682      11.755008       0.147827       1.032788 0.76353656E+01  0.75017445E+02                                 1.767409                            1.677916      -1.342226       2.264774                    0.994409       3.610845      10.532535       0.450849       1.382745      -0.686733      -0.000716       0.023944       0.025194       0.034764       0.004340       0.000793       0.009338      -0.005553       0.003970      -0.008870      -0.003093       0.011963              1.796834       1.637160       0.110044      -0.085313       1.928796       0.379886       1.824545          -0.000030
          129              H       4.083370      15.510534       7.746428       0.117758       0.945588 0.69860911E+01  0.66817530E+02                                 1.646315                            1.584036      -0.902894       2.452609                    0.997454       3.516049       9.965946       0.475470       1.346874      -0.694495      -0.011685      -0.008841      -0.017413       0.022758      -0.006081       0.006742       0.001362      -0.003175      -0.000375      -0.010214       0.002180       0.008034              1.673070       1.509483       0.189995       0.271354       1.648134       0.412456       1.861592          -0.000218
          130              H       4.309618      15.410736       9.296587       0.148370       0.964814 0.67182282E+01  0.61984030E+02                                 1.527636                            1.447645      -0.728766       2.555801                    0.999936       2.919204       7.459671       0.567519       1.169770      -0.738519      -0.003347      -0.014589       0.019962       0.024950      -0.006998      -0.006445      -0.000289      -0.004340       0.001617      -0.010410       0.001431       0.008979              1.549932       1.252447       0.024549      -0.016540       1.604908      -0.458976       1.792442          -0.000005
          131              H       5.301056      16.242479       8.410158       0.120529       1.008043 0.75331198E+01  0.73722850E+02                                 1.741364                            1.663354      -1.086259       2.366756                    0.996085       3.672263      10.671281       0.454416       1.377291      -0.687794       0.022169       0.011037      -0.000608       0.024772       0.002059      -0.000622       0.003194      -0.007018      -0.027255      -0.009751       0.000665       0.009086              1.769846       2.368151       0.193867      -0.029017       1.531058      -0.051268       1.410328           0.000045
          132              H       2.419914       1.095771      10.217949       0.131920       1.011809 0.76614049E+01  0.74522576E+02                                 1.687030                            1.634188      -0.879208       2.466951                    0.999201       3.400593       9.525239       0.481726       1.307155      -0.704067      -0.009320       0.016969      -0.007458       0.020747      -0.000628       0.002312       0.001295      -0.013256       0.008545      -0.008578       0.002791       0.005787              1.697593       1.602758      -0.308226       0.233759       1.795067      -0.327122       1.694955           0.000732
          133              H       3.710797       0.751987      11.038879       0.151068       0.880645 0.60223172E+01  0.55726637E+02                                 1.600394                            1.493300      -0.890746       2.481758                    0.998705       3.335364       9.422792       0.476700       1.388552      -0.686435       0.022858       0.011850       0.011305       0.028120      -0.004301       0.001110       0.005787       0.007087      -0.027887      -0.012264       0.001915       0.010349              1.665473       2.232615       0.300493       0.243470       1.399333       0.097925       1.364470          -0.000038
          134              H       2.300154       0.361623      11.597809       0.143449       0.891859 0.66411736E+01  0.63122831E+02                                 1.619417                            1.574832      -1.056866       2.392501                    0.997264       3.521111      10.159587       0.460161       1.400408      -0.683367      -0.015943      -0.001737       0.023308       0.028292       0.006294      -0.004438      -0.002502      -0.010036       0.008556      -0.010183       0.000723       0.009460              1.629278       1.652473       0.041637      -0.298557       1.452677       0.006141       1.782685          -0.000049
          135              H      11.915105      10.120761       3.541349       0.109926       1.118076 0.83226709E+01  0.83292094E+02                                 1.827477                            1.721797      -1.349082       2.232999                    0.993364       3.850253      11.220423       0.458176       1.335773      -0.694848       0.019023       0.029332       0.007885       0.035839       0.005912       0.002732      -0.003001      -0.010202      -0.010394      -0.008772      -0.000974       0.009746              1.878709       1.741619       0.358024       0.166779       2.335229       0.070786       1.559278           0.000035
          136              H      10.484481      10.111875       1.711725       0.122754       0.936623 0.66193299E+01  0.62377767E+02                                 1.621879                            1.535774      -0.874309       2.473463                    0.998894       3.405067       9.537997       0.486428       1.336201      -0.696816      -0.001894       0.031352      -0.022053       0.038378       0.002042       0.008172      -0.006297      -0.014471      -0.000539      -0.013866       0.002598       0.011268              1.669587       1.372692      -0.002678       0.111527       2.055680      -0.341941       1.580390          -0.000005
          137              H      10.879312       6.325770       4.366645       0.132563       1.017392 0.74937989E+01  0.74187464E+02                                 1.828280                            1.720608      -1.409792       2.221106                    0.992637       3.930418      11.978836       0.417623       1.481472      -0.666764       0.007196      -0.028641       0.017505       0.034330       0.007613       0.004870      -0.006922      -0.021412       0.014019      -0.017603       0.003494       0.014109              1.904684       1.522976      -0.048188       0.186062       2.191624      -0.473790       1.999452           0.000138
          138              H       7.357104       9.198060       1.860191       0.093225       1.045994 0.75731525E+01  0.74360170E+02                                 1.779023                            1.666032      -1.221711       2.286086                    0.993479       3.892023      11.402202       0.453859       1.374425      -0.686789      -0.006662       0.018870       0.024393       0.031551      -0.005459       0.001715       0.009815       0.011415       0.021739      -0.015701       0.003831       0.011869              1.830375       1.587380      -0.182177      -0.267556       1.610926       0.308126       2.292820          -0.000039
          139              H       5.800055       9.180303       0.117899       0.103570       1.107076 0.80525907E+01  0.79609644E+02                                 1.790929                            1.674569      -1.222819       2.289066                    0.994782       3.742520      10.699910       0.474432       1.305876      -0.701579      -0.032496       0.016628       0.001259       0.036525      -0.009764      -0.004289       0.003375       0.013566       0.007267      -0.013170      -0.000156       0.013326              1.850996       2.306753      -0.418634      -0.043301       1.657273       0.140124       1.588964          -0.000029
          140              H      -2.692495      -3.739397      19.580036       0.125830       0.966545 0.72938681E+01  0.71254665E+02                                 1.716381                            1.656757      -1.416985       2.211487                    0.993052       3.857734      11.432848       0.444283       1.411207      -0.679336       0.005922      -0.009792      -0.030113       0.032214      -0.003221      -0.002794       0.004033       0.007452       0.022543      -0.009201      -0.000613       0.009814              1.741524       1.631857      -0.222619      -0.043308       1.616571       0.319376       1.976145          -0.000005
          141              H       9.872326       3.948055       1.886391       0.147372       0.897799 0.61467611E+01  0.56735631E+02                                 1.581930                            1.478769      -0.794099       2.526293                    0.999628       3.194999       8.793245       0.497406       1.334092      -0.698641       0.001413      -0.016320      -0.022279       0.027654      -0.005883       0.006402      -0.002534      -0.016154       0.003591      -0.012742       0.001219       0.011524              1.626686       1.237980       0.035837       0.013754       1.736549       0.558916       1.905530          -0.000116
          142              H       9.415428       4.216444       3.362317       0.094456       1.425261 0.11453920E+02  0.12381447E+03                                 2.146764                            2.014470      -1.172346       2.291154                    0.997670       4.094402      12.289657       0.426472       1.328613      -0.697702       0.004521      -0.005309       0.002122       0.007289      -0.000258       0.018875      -0.003583      -0.030166      -0.017158      -0.028221       0.009226       0.018996              2.198354       2.066889       0.371573      -0.575690       2.018633      -0.494607       2.509541           0.001514
          143              H      10.837162       4.673348       2.886352       0.139415       0.852148 0.62460074E+01  0.58655998E+02                                 1.592428                            1.543429      -1.110672       2.366615                    0.997046       3.546636      10.281690       0.456031       1.430218      -0.677545       0.027363       0.006638       0.004063       0.028448       0.003204       0.003944      -0.003631      -0.011109      -0.026599      -0.011509       0.000326       0.011183              1.604224       2.003646       0.098322       0.229943       1.402383       0.051540       1.406643          -0.000055
          144              H      -0.873737      -4.506828      19.221971       0.104846       1.017016 0.78900627E+01  0.77488395E+02                                 1.695070                            1.659079      -0.925895       2.422978                    0.998585       3.635926      10.309511       0.476722       1.308232      -0.702330      -0.010795       0.019298      -0.012328       0.025317      -0.001097       0.004046      -0.003008      -0.020516      -0.002370      -0.011406      -0.000192       0.011598              1.693989       1.501323      -0.073324       0.001263       1.605275      -0.278630       1.975370           0.000250
          145              H      -1.521384      -5.620257      20.117134       0.135137       1.054669 0.82345078E+01  0.82651513E+02                                 1.810379                            1.751323      -1.439272       2.210136                    0.992027       3.824520      11.367505       0.436885       1.396774      -0.683302      -0.024335      -0.015661       0.010736       0.030866       0.007313      -0.007578       0.002396       0.015192       0.018981      -0.015008       0.001551       0.013457              1.831461       1.945695       0.469812       0.024939       2.101615       0.063664       1.447072          -0.000238
          146              H       0.040087      -5.489396      20.029801       0.126161       1.003597 0.72342081E+01  0.69890029E+02                                 1.723851                            1.620732      -0.992398       2.417835                    0.996293       3.538582      10.124364       0.465607       1.361641      -0.691681       0.018269      -0.016180       0.008722       0.025915      -0.007683       0.005988       0.006133       0.006475      -0.006065      -0.013543       0.003856       0.009687              1.765249       2.223009      -0.377739      -0.014072       1.676966       0.036581       1.395771           0.000001
          147              H      16.927819       4.815329       6.680967       0.140453       0.927971 0.66895681E+01  0.64497379E+02                                 1.720309                            1.625372      -1.590839       2.134513                    0.992197       3.959640      11.984999       0.428967       1.480944      -0.665532      -0.015460       0.028983      -0.007783       0.033758      -0.003149       0.005760      -0.000058      -0.011223      -0.007258      -0.009605       0.001674       0.007930              1.780669       1.687960      -0.352519       0.164867       2.081055      -0.138632       1.572991           0.000420
          148              H      -2.643801       1.046953       7.344697       0.066312       1.653309 0.13845537E+02  0.15878562E+03                                 2.424679                            2.258125      -1.800258       1.989592                    0.987747       4.959159      15.930982       0.386712       1.381075      -0.682920       0.002104      -0.024471       0.014077       0.028309       0.010642       0.027661       0.008737      -0.080824       0.037494      -0.058074       0.015789       0.042286              2.493098       2.458466      -0.731300       0.074396       2.884016       0.107937       2.136812           0.016389
          149              H      17.759568       0.962656       5.755238       0.089198       1.092106 0.79633362E+01  0.78956153E+02                                 1.800605                            1.683967      -1.283811       2.234367                    0.996160       4.007780      11.690196       0.462607       1.335375      -0.693714      -0.007088      -0.019150      -0.017674       0.027006      -0.005934       0.005502       0.004401      -0.015641      -0.011234      -0.012872       0.000756       0.012116              1.849216       1.570667       0.013638       0.056287       2.264225       0.464212       1.712756           0.000491
          150              H      -1.006915       4.469335       8.480025       0.106258       0.986800 0.71001776E+01  0.68989927E+02                                 1.752274                            1.644918      -1.313531       2.257006                    0.992764       3.873261      11.498326       0.441102       1.429060      -0.676296      -0.000557       0.029173      -0.025836       0.038973       0.008432       0.008481      -0.005565      -0.008117       0.016631      -0.016745       0.006577       0.010168              1.806618       1.532447       0.078298       0.020676       1.880857      -0.569562       2.006552          -0.000028
          151              H       0.634418       4.595774      10.126250       0.127343       1.087479 0.80329650E+01  0.79191638E+02                                 1.764369                            1.672223      -1.100321       2.366355                    0.996704       3.544290      10.045942       0.475947       1.305400      -0.703198       0.022674       0.033010       0.001948       0.040095       0.009598       0.000850      -0.008083      -0.010661      -0.014566      -0.012467      -0.003131       0.015598              1.783159       1.844326       0.450840       0.062724       1.930639      -0.104900       1.574512          -0.000099
          152              H      -0.971396       1.228862      11.755008       0.147294       1.032789 0.76312623E+01  0.74921404E+02                                 1.762722                            1.673784      -1.323250       2.272118                    0.994714       3.606267      10.494370       0.453172       1.376682      -0.687906       0.001052      -0.024118       0.025644       0.035219       0.004365      -0.000933      -0.009283      -0.005699       0.003927      -0.008751      -0.003245       0.011996              1.791934       1.633036       0.109500       0.084845       1.923278      -0.378147       1.819489          -0.000030
          153              H      18.096710       6.669586       7.746428       0.118179       0.944238 0.69711103E+01  0.66616595E+02                                 1.642482                            1.580550      -0.896098       2.455348                    0.997562       3.509186       9.931533       0.476958       1.343834      -0.695115       0.011551       0.008708      -0.017422       0.022644      -0.006001      -0.006659      -0.001219      -0.003092      -0.000198      -0.010023       0.002030       0.007993              1.669077       1.506091       0.189320      -0.270381       1.644132      -0.410872       1.857007          -0.000218
          154              H      -4.309515       6.769408       9.296587       0.147723       0.966788 0.67337050E+01  0.62144895E+02                                 1.527518                            1.447536      -0.726630       2.555608                    0.999931       2.922672       7.462683       0.568747       1.166906      -0.739182       0.003494       0.014619       0.020177       0.025160      -0.006935       0.006494       0.000225      -0.004335       0.001167      -0.010349       0.001327       0.009022              1.549811       1.252392       0.024596       0.016595       1.604905       0.458942       1.792137          -0.000005
          155              H      16.879034       5.937651       8.410158       0.120171       1.009666 0.75469096E+01  0.73876645E+02                                 1.741570                            1.663557      -1.077531       2.369877                    0.996221       3.673767      10.669965       0.455020       1.375110      -0.688206      -0.022110      -0.010493      -0.000408       0.024477       0.002401       0.000853      -0.003280      -0.006613      -0.027736      -0.009997       0.000836       0.009162              1.770042       2.368393       0.193760       0.029195       1.531209       0.051347       1.410524           0.000045
          156              H      -2.419758      -1.095613      10.217949       0.132314       1.010699 0.76474672E+01  0.74312929E+02                                 1.681657                            1.629372      -0.866516       2.471867                    0.999245       3.395051       9.488195       0.484178       1.301829      -0.705168       0.009583      -0.017078      -0.007508       0.020973      -0.000525      -0.002375      -0.001396      -0.013125       0.008438      -0.008516       0.002686       0.005830              1.692051       1.597733      -0.306373      -0.232209       1.789020       0.325213       1.689401           0.000728
          157              H      -3.710628      -0.751817      11.038879       0.152891       0.877807 0.59985750E+01  0.55440664E+02                                 1.595462                            1.489225      -0.886953       2.483537                    0.998788       3.326087       9.384617       0.477994       1.386449      -0.686838      -0.022117      -0.011504       0.010785       0.027163      -0.003897      -0.001214      -0.005566       0.006958      -0.028008      -0.012093       0.002117       0.009975              1.660026       2.223730       0.298795      -0.241980       1.395499      -0.097350       1.360848          -0.000038
          158              H      -2.299976      -0.361445      11.597809       0.144923       0.888175 0.66084919E+01  0.62749767E+02                                 1.616678                            1.572397      -1.071047       2.387370                    0.997114       3.514218      10.142568       0.459773       1.402985      -0.682890       0.015573       0.001752       0.022822       0.027685       0.006245       0.004431       0.002557      -0.009433       0.008866      -0.009980       0.000600       0.009380              1.626456       1.649567       0.041308       0.297357       1.450508      -0.006321       1.779294          -0.000049
          159              H       0.969405       0.825237      18.291876       0.110505       1.117140 0.83173984E+01  0.83257825E+02                                 1.829452                            1.723570      -1.361901       2.228419                    0.993293       3.852404      11.241907       0.456843       1.339373      -0.694116      -0.028890       0.018868      -0.008147       0.035454      -0.005891      -0.003182      -0.002647       0.010236      -0.010134      -0.008777      -0.000979       0.009756              1.880777       2.338104      -0.358571       0.070863       1.743400      -0.167030       1.560826           0.000035
          160              H       0.978293      -0.605359      20.121500       0.121710       0.940061 0.66467829E+01  0.62680571E+02                                 1.623447                            1.537058      -0.876282       2.471910                    0.998884       3.408559       9.540820       0.487287       1.332908      -0.697477      -0.031828      -0.001678       0.022416       0.038966      -0.002030      -0.006117      -0.008179       0.014509      -0.001248      -0.013827       0.002697       0.011131              1.671267       2.058202       0.002826      -0.342909       1.373646      -0.111681       1.581952          -0.000005
          161              H       4.764398      -0.210576      17.466580       0.132208       1.019139 0.75098187E+01  0.74381508E+02                                 1.829792                            1.721990      -1.406677       2.221894                    0.992628       3.934208      11.991006       0.417645       1.480687      -0.666890       0.028875       0.007201      -0.017402       0.034474      -0.007650      -0.006846      -0.004931       0.021322       0.014149      -0.017628       0.003621       0.014008              1.906314       2.193458       0.048201      -0.474241       1.524249      -0.186406       2.001236           0.000138
          162              H       1.892114      -3.732740      19.973034       0.093248       1.044000 0.75550573E+01  0.74131188E+02                                 1.776317                            1.663725      -1.214303       2.289529                    0.993598       3.886055      11.377294       0.454346       1.373904      -0.686919      -0.018874      -0.006711      -0.024645       0.031759       0.005335       0.009749      -0.001916      -0.011436       0.021309      -0.015607       0.003928       0.011679              1.827472       1.608576       0.181706       0.307270       1.585166       0.266906       2.288673          -0.000039
          163              H       1.909874      -5.289763      21.715326       0.102785       1.109071 0.80694958E+01  0.79816354E+02                                 1.792865                            1.676158      -1.220344       2.289491                    0.994765       3.745992      10.711505       0.474292       1.305614      -0.701634      -0.016503      -0.032363      -0.001559       0.036361       0.010039       0.003535       0.004242      -0.013915       0.006783      -0.013438      -0.000215       0.013653              1.853130       1.658992       0.419534       0.140370       2.309939       0.043400       1.590460          -0.000029
          164              H      14.829551       8.397365       2.253189       0.125340       0.966328 0.72889890E+01  0.71164790E+02                                 1.713168                            1.653893      -1.401039       2.217803                    0.993267       3.851789      11.395989       0.445789       1.407275      -0.680100       0.010153       0.005788       0.030309       0.032485       0.003140       0.004114       0.003042      -0.007458       0.023292      -0.009278      -0.000891       0.010169              1.738180       1.613640       0.221924       0.318160       1.629115       0.043047       1.971784          -0.000005
          165              H       7.142115      -1.217529      19.946834       0.147111       0.899389 0.61574291E+01  0.56833205E+02                                 1.580647                            1.477565      -0.787726       2.528031                    0.999667       3.194251       8.778227       0.499090       1.329612      -0.699543       0.016267       0.001306       0.022358       0.027681       0.005987      -0.002425      -0.006350       0.015930       0.003525      -0.012675       0.001235       0.011440              1.625347       1.734975      -0.035803       0.558441       1.236949      -0.013777       1.904118          -0.000117
          166              H       6.873727      -1.674448      18.470908       0.093347       1.430650 0.11504600E+02  0.12448203E+03                                 2.150618                            2.017684      -1.162290       2.294638                    0.997566       4.102261      12.313479       0.426584       1.326985      -0.698015       0.005031       0.004342      -0.002461       0.007087       0.000155      -0.003712      -0.018861       0.030529      -0.017937      -0.028361       0.009072       0.019289              2.202456       2.022368      -0.372844      -0.496359       2.070635       0.577499       2.514365           0.001516
          167              H       6.416820      -0.252706      18.946873       0.138530       0.854634 0.62664200E+01  0.58876528E+02                                 1.593265                            1.544117      -1.104703       2.368199                    0.997039       3.548615      10.279002       0.456890       1.426830      -0.678168      -0.006504       0.027721      -0.004118       0.028771      -0.003191      -0.003448      -0.003836       0.010929      -0.026178      -0.011254       0.000264       0.010990              1.605094       1.402927      -0.098500       0.051539       2.005295      -0.230169       1.407060          -0.000056
          168              H      15.596978      10.216128       2.611254       0.105624       1.015996 0.78822425E+01  0.77412342E+02                                 1.695759                            1.659743      -0.926675       2.423199                    0.998630       3.635925      10.318236       0.475863       1.310579      -0.701834      -0.019133      -0.010850       0.012078       0.025093       0.001149      -0.002880      -0.003882       0.020369      -0.002757      -0.011192      -0.000328       0.011520              1.694673       1.605845       0.073365      -0.278691       1.501874      -0.001345       1.976301           0.000250
          169              H      16.710408       9.568465       1.716091       0.135500       1.055863 0.82423940E+01  0.82710853E+02                                 1.807843                            1.748990      -1.435244       2.211124                    0.992084       3.821495      11.339403       0.438576       1.391722      -0.684249       0.015522      -0.024232      -0.010808       0.030739      -0.007306       0.002367       0.007590      -0.015151       0.019209      -0.015012       0.001530       0.013481              1.828836       2.098290      -0.468776       0.063440       1.942892      -0.024812       1.445325          -0.000238
          170              H      16.579544      11.129938       1.803424       0.126376       1.003813 0.72362977E+01  0.69915290E+02                                 1.724000                            1.620882      -0.994226       2.417043                    0.996283       3.539144      10.126351       0.465621       1.361500      -0.691699       0.016577       0.018219      -0.008846       0.026172       0.007609       0.006130      -0.005820      -0.006524      -0.005817      -0.013402       0.003855       0.009547              1.765396       1.677235       0.377822       0.036621       2.223029       0.014043       1.395925           0.000001
          171              H       6.274828       5.837893      15.152258       0.139620       0.930983 0.67166744E+01  0.64830251E+02                                 1.724468                            1.628960      -1.599015       2.130699                    0.992152       3.969546      12.025266       0.428336       1.481486      -0.665410      -0.029227      -0.014884       0.008148       0.033795       0.003386       0.000135      -0.005603       0.011078      -0.007341      -0.009511       0.001559       0.007951              1.785147       2.086946       0.354193      -0.139352       1.692070      -0.165625       1.576423           0.000421
          172              H      10.043200       8.446255      14.488528       0.066625       1.654592 0.13860943E+02  0.15904251E+03                                 2.428253                            2.261163      -1.808675       1.986460                    0.987690       4.962931      15.958922       0.385908       1.383255      -0.682497       0.024192       0.001724      -0.014179       0.028094      -0.010629       0.008665      -0.027448       0.080913       0.037878      -0.058014       0.015833       0.042181              2.496908       2.888770       0.733113       0.108115       2.462247      -0.074585       2.139707           0.016408
          173              H      10.127500       6.669650      16.077987       0.089392       1.089756 0.79413809E+01  0.78668755E+02                                 1.796758                            1.680709      -1.277684       2.237319                    0.996257       3.999903      11.654607       0.463532       1.333891      -0.694042       0.019456      -0.007308       0.017606       0.027238       0.006151       0.004226      -0.005302       0.015572      -0.010732      -0.012714       0.000631       0.012083              1.845126       2.258482      -0.013609       0.462486       1.567689      -0.056053       1.709207           0.000490
          174              H       6.620815      10.083131      13.353200       0.106352       0.987719 0.71061410E+01  0.69042590E+02                                 1.751130                            1.643874      -1.304555       2.260439                    0.992908       3.871056      11.480596       0.442067       1.426048      -0.676846      -0.028969      -0.000500       0.025635       0.038686      -0.008350      -0.005764      -0.008376       0.008124       0.016909      -0.016721       0.006426       0.010295              1.805404       1.879582      -0.078185      -0.569114       1.531396      -0.020644       2.005235          -0.000028
          175              H       6.494373      11.724438      11.706975       0.128156       1.084409 0.80054105E+01  0.78853402E+02                                 1.761358                            1.669624      -1.102827       2.366322                    0.996643       3.537853      10.023951       0.476194       1.305826      -0.703131      -0.032703       0.022280      -0.002249       0.039635      -0.009672      -0.008133      -0.000839       0.010574      -0.014818      -0.012542      -0.003146       0.015688              1.780039       1.926937      -0.449389      -0.104578       1.841029      -0.062598       1.572152          -0.000099
          176              H       9.861288      10.118594      10.078217       0.147241       1.032536 0.76264876E+01  0.74837311E+02                                 1.759771                            1.671155      -1.307486       2.278269                    0.994870       3.603342      10.471591       0.454540       1.373220      -0.688574       0.024184       0.001015      -0.025713       0.035314      -0.004436      -0.009363       0.000874       0.005813       0.004001      -0.008875      -0.003232       0.012107              1.788865       1.919827      -0.109207      -0.377086       1.630386      -0.084614       1.816383          -0.000030
          177              H       4.420570       7.006770      14.086797       0.118119       0.942612 0.69573210E+01  0.66465727E+02                                 1.642229                            1.580322      -0.901869       2.453221                    0.997549       3.507880       9.933149       0.476288       1.346109      -0.694677      -0.008941       0.011471       0.016988       0.022363       0.006016      -0.001370       0.006732       0.002972       0.000471      -0.010155       0.002202       0.007953              1.668816       1.643814      -0.189322      -0.410765       1.505842       0.270389       1.856792          -0.000219
          178              H       4.320748       6.780522      12.536638       0.147721       0.967451 0.67399731E+01  0.62222863E+02                                 1.528883                            1.448750      -0.727496       2.555245                    0.999931       2.923521       7.468273       0.568139       1.167776      -0.738977      -0.014858       0.003566      -0.019956       0.025134       0.007055       0.000126      -0.006501       0.004483       0.001375      -0.010435       0.001272       0.009162              1.551213       1.606407      -0.024615       0.459600       1.253370      -0.016593       1.793862          -0.000005
          179              H       5.152507       5.789083      13.423067       0.119999       1.010228 0.75511412E+01  0.73916323E+02                                 1.740988                            1.663036      -1.077098       2.370114                    0.996274       3.673297      10.662769       0.455571       1.373479      -0.688522       0.010839      -0.022266       0.000473       0.024769      -0.002506      -0.003227      -0.000728       0.006929      -0.027922      -0.010009       0.000638       0.009371              1.769424       1.530754      -0.193796       0.051403       2.367401      -0.029227       1.410118           0.000045
          180              H      12.185766       8.670251      11.615276       0.131599       1.011567 0.76538826E+01  0.74373451E+02                                 1.680942                            1.628704      -0.861231       2.473819                    0.999300       3.395281       9.481469       0.484994       1.299672      -0.705625       0.017455       0.009313       0.007799       0.021265       0.000704      -0.001498       0.002521       0.013393       0.008112      -0.008684       0.002650       0.006034              1.691330       1.788162       0.306191       0.324990       1.597118       0.232098       1.688709           0.000729
          181              H      11.841972       7.379369      10.794346       0.152395       0.877481 0.59961941E+01  0.55418990E+02                                 1.595916                            1.489610      -0.886672       2.484010                    0.998743       3.326563       9.389215       0.477554       1.387717      -0.686608       0.011742      -0.022329      -0.011009       0.027526       0.004202      -0.005589       0.001054      -0.006710      -0.028068      -0.012101       0.001916       0.010185              1.660523       1.395885      -0.298961      -0.097398       2.224500       0.242053       1.361184          -0.000038
          182              H      11.451597       8.790013      10.235416       0.144572       0.888423 0.66107108E+01  0.62775275E+02                                 1.616963                            1.572663      -1.065608       2.389953                    0.997127       3.514390      10.142986       0.459739       1.402989      -0.682899      -0.001901       0.015609      -0.023154       0.027989      -0.006223       0.002462      -0.004580       0.009725       0.007593      -0.009971       0.000551       0.009419              1.626744       1.450726      -0.041274      -0.006357       1.649873      -0.297474       1.779632          -0.000049
          183              H      -0.969124      -0.824955      18.291876       0.109448       1.117982 0.83208495E+01  0.83257816E+02                                 1.826376                            1.720848      -1.336677       2.238163                    0.993528       3.848850      11.210198       0.458670       1.334592      -0.695097       0.029382      -0.019335      -0.008005       0.036072      -0.005761       0.003016       0.002733       0.010351      -0.010371      -0.008725      -0.000967       0.009692              1.877517       2.333598      -0.357651      -0.070763       1.740572       0.166586       1.558381           0.000035
          184              H      -0.977985       0.605669      20.121500       0.122036       0.939829 0.66456033E+01  0.62671607E+02                                 1.623664                            1.537280      -0.869403       2.474813                    0.998932       3.409279       9.545458       0.487043       1.333530      -0.697340       0.031560       0.001642       0.022394       0.038733      -0.002160       0.006287       0.008202       0.014686      -0.001526      -0.013995       0.002676       0.011319              1.671495       2.058467       0.002804       0.342815       1.373881       0.111719       1.582137          -0.000005
          185              H      -4.764130       0.210844      17.466580       0.131472       1.020181 0.75187901E+01  0.74491100E+02                                 1.830932                            1.722941      -1.407460       2.221438                    0.992665       3.936550      11.999027       0.417566       1.480554      -0.666919      -0.029127      -0.007575      -0.017724       0.034927      -0.007724       0.006824       0.004878       0.021362       0.014015      -0.017637       0.003608       0.014030              1.907577       2.195062       0.048309       0.474874       1.525062       0.186605       2.002606           0.000139
          186              H      -1.891807       3.733048      19.973034       0.093453       1.043692 0.75518910E+01  0.74090212E+02                                 1.775774                            1.663222      -1.205437       2.293026                    0.993780       3.884589      11.371167       0.454491       1.373650      -0.686970       0.018697       0.006691      -0.024314       0.031393       0.005339      -0.009914       0.001727      -0.011035       0.022088      -0.015614       0.003561       0.012054              1.826924       1.608160       0.181629      -0.307131       1.584751      -0.266836       2.287861          -0.000039
          187              H      -1.909541       5.290097      21.715326       0.102170       1.107483 0.80522763E+01  0.79565196E+02                                 1.787587                            1.671640      -1.205427       2.295701                    0.995129       3.739156      10.669738       0.476325       1.301362      -0.702545       0.016894       0.033060      -0.001569       0.037160       0.009715      -0.003341      -0.004232      -0.013512       0.007539      -0.013159      -0.000051       0.013210              1.847431       1.654275       0.417401      -0.139711       2.301891      -0.043260       1.586127          -0.000029
          188              H       7.350445      13.782669       2.253189       0.125526       0.966806 0.72948058E+01  0.71252289E+02                                 1.715332                            1.655802      -1.409286       2.214299                    0.993089       3.855586      11.418318       0.444925       1.409400      -0.679686      -0.010036      -0.005607       0.030393       0.032495       0.003394      -0.004076      -0.002993      -0.007682       0.022361      -0.009353      -0.000605       0.009959              1.740434       1.615564       0.222329      -0.319025       1.630852      -0.043212       1.974886          -0.000005
          189              H      -7.141809       1.217835      19.946834       0.147225       0.897814 0.61459020E+01  0.56711286E+02                                 1.580196                            1.477309      -0.790707       2.527473                    0.999667       3.193136       8.779545       0.498464       1.331645      -0.699139      -0.016268      -0.001274       0.022548       0.027833       0.006070       0.002488       0.006354       0.015877       0.003218      -0.012651       0.001104       0.011547              1.624811       1.734409      -0.035793      -0.557830       1.236847       0.013742       1.903176          -0.000117
          190              H      -6.873443       1.674732      18.470908       0.094871       1.424994 0.11452646E+02  0.12380966E+03                                 2.147310                            2.015021      -1.169152       2.292744                    0.997609       4.094597      12.294710       0.426160       1.329488      -0.697517      -0.004895      -0.004832      -0.001862       0.007126      -0.000198       0.003787       0.018744       0.030338      -0.017351      -0.028199       0.009149       0.019050              2.198874       2.019286      -0.371734       0.494781       2.067390      -0.575701       2.509947           0.001522
          191              H      -6.416529       0.252998      18.946873       0.139267       0.852464 0.62481410E+01  0.58673063E+02                                 1.591890                            1.542954      -1.103592       2.369132                    0.997024       3.545719      10.274205       0.456490       1.428850      -0.677800       0.006370      -0.027487      -0.004145       0.028519      -0.003278       0.003695       0.003777       0.010983      -0.026307      -0.011353       0.000215       0.011138              1.603664       1.401989      -0.098267      -0.051492       2.002840       0.229729       1.406163          -0.000056
          192              H       6.583023      11.963912       2.611254       0.105667       1.014873 0.78689270E+01  0.77227299E+02                                 1.692634                            1.656824      -0.927122       2.422926                    0.998592       3.630436      10.289632       0.477070       1.308183      -0.702352       0.019372       0.010762       0.012218       0.025305       0.001276       0.002626       0.004011       0.020480      -0.002610      -0.011345      -0.000117       0.011462              1.691531       1.603022       0.073146       0.277941       1.499419       0.001258       1.972152           0.000250
          193              H       5.469579      12.611561       1.716091       0.136098       1.055722 0.82436179E+01  0.82747429E+02                                 1.809625                            1.750673      -1.448889       2.206033                    0.991890       3.823232      11.355734       0.437669       1.394194      -0.683770      -0.015554       0.024045      -0.010743       0.030586      -0.007238      -0.002394      -0.007520      -0.014956       0.019090      -0.014886       0.001547       0.013339              1.830667       2.100529      -0.469348      -0.063717       1.944838       0.024997       1.446635          -0.000238
          194              H       5.600444      11.050090       1.803424       0.127314       1.001305 0.72161237E+01  0.69694572E+02                                 1.723627                            1.620604      -0.999974       2.415186                    0.996204       3.536710      10.128353       0.464654       1.364838      -0.691049      -0.016149      -0.017770      -0.008887       0.025603       0.007625      -0.006276       0.005819      -0.006488      -0.006360      -0.013526       0.003921       0.009605              1.764983       1.676729       0.377438      -0.036649       2.222518      -0.014124       1.395703           0.000001
          195              H      -6.274595      -5.837659      15.152258       0.139985       0.932988 0.67337058E+01  0.65029403E+02                                 1.725913                            1.630178      -1.596230       2.131469                    0.992147       3.972790      12.034443       0.428552       1.479951      -0.665648       0.028974       0.015015       0.007651       0.033518       0.003471       0.000069       0.005650       0.011228      -0.007509      -0.009581       0.001424       0.008157              1.786732       2.089100       0.354835       0.139583       1.693512       0.165883       1.577583           0.000421
          196              H      12.136983      13.733967      14.488528       0.067459       1.652738 0.13840772E+02  0.15874861E+03                                 2.426021                            2.259113      -1.804986       1.987861                    0.987715       4.959802      15.944200       0.386197       1.382761      -0.682578      -0.024004      -0.001575      -0.014181       0.027924      -0.010500      -0.008600       0.027589       0.080749       0.037335      -0.057966       0.015882       0.042083              2.494633       2.886048       0.732237      -0.108139       2.459931       0.074395       2.137921           0.016388
          197              H      12.052747      -6.669402      16.077987       0.088682       1.091334 0.79551278E+01  0.78836683E+02                                 1.798202                            1.681964      -1.271474       2.239650                    0.996253       4.003300      11.665727       0.463455       1.333574      -0.694104      -0.019644       0.007448       0.017829       0.027554       0.006321      -0.004346       0.005442       0.015761      -0.010785      -0.013005       0.000723       0.012282              1.846667       2.260591      -0.013585      -0.463005       1.568914       0.056128       1.710495           0.000489
          198              H      -6.620649      12.097075      13.353200       0.106299       0.989339 0.71216374E+01  0.69246030E+02                                 1.754501                            1.646731      -1.313478       2.256543                    0.992761       3.878111      11.514160       0.441158       1.427896      -0.676479       0.029197       0.000245       0.025754       0.038933      -0.008281       0.005744       0.008580       0.008136       0.016670      -0.016774       0.006424       0.010350              1.809052       1.883595      -0.078500       0.571149       1.533992       0.020613       2.009569          -0.000027
          199              H      15.685767      10.455742      11.706975       0.127570       1.084538 0.80039014E+01  0.78809440E+02                                 1.758952                            1.667461      -1.083404       2.373163                    0.996885       3.536743      10.008424       0.477517       1.302689      -0.703780       0.032907      -0.022683      -0.002288       0.040032      -0.009544       0.008260       0.000686       0.010749      -0.014766      -0.012441      -0.003305       0.015747              1.777558       1.924218      -0.448542       0.104338       1.838439       0.062374       1.570017          -0.000099
          200              H      12.318828      12.061562      10.078217       0.147558       1.031855 0.76234702E+01  0.74834626E+02                                 1.762589                            1.673661      -1.326205       2.271138                    0.994695       3.605547      10.495601       0.452838       1.377886      -0.687675      -0.024161      -0.000970      -0.025494       0.035137      -0.004612       0.009121      -0.000760       0.005839       0.003915      -0.008864      -0.003045       0.011909              1.791810       1.923104      -0.109483       0.378133       1.632893       0.084891       1.819431          -0.000030
          201              H      -4.420354      -7.006554      14.086797       0.119181       0.941297 0.69502046E+01  0.66429492E+02                                 1.645772                            1.583561      -0.919030       2.447172                    0.997292       3.512495       9.972473       0.473630       1.353017      -0.693280       0.008378      -0.011662       0.016728       0.022046       0.006114       0.001389      -0.006638       0.002995      -0.000251      -0.010141       0.002155       0.007986              1.672505       1.647510      -0.189920       0.412157       1.508998      -0.271252       1.861006          -0.000219
          202              H      -4.320595      15.399670      12.536638       0.147711       0.967412 0.67400189E+01  0.62226390E+02                                 1.529203                            1.449033      -0.728520       2.554992                    0.999935       2.923751       7.470223       0.567892       1.168226      -0.738871       0.014592      -0.003298      -0.020092       0.025050       0.006923      -0.000306       0.006622       0.004424       0.000966      -0.010474       0.001422       0.009053              1.551554       1.606649      -0.024601      -0.459736       1.253587       0.016582       1.794424          -0.000005
          203              H      -5.152301      -5.788877      13.423067       0.119909       1.010857 0.75570227E+01  0.73986783E+02                                 1.741524                            1.663506      -1.078564       2.369336                    0.996195       3.674817      10.667398       0.455589       1.373186      -0.688573      -0.010692       0.022311       0.000429       0.024744      -0.002445       0.003243       0.000826       0.006810      -0.027669      -0.009956       0.000709       0.009247              1.769998       1.531259      -0.193973      -0.051408       2.368237       0.029105       1.410497           0.000045
          204              H       9.994373      13.509927      11.615276       0.133379       1.007121 0.76158590E+01  0.73949748E+02                                 1.679866                            1.627793      -0.873579       2.470043                    0.999242       3.389841       9.478650       0.483479       1.304700      -0.704584      -0.017034      -0.009206       0.007287       0.020688       0.000556       0.001642      -0.002262       0.013348       0.008688      -0.008623       0.002526       0.006098              1.690203       1.786914       0.305701      -0.324486       1.596122      -0.231673       1.687573           0.000729
          205              H      10.338155      14.800797      10.794346       0.152557       0.876692 0.59902050E+01  0.55350765E+02                                 1.595071                            1.488955      -0.892980       2.481275                    0.998738       3.325713       9.386255       0.477608       1.387882      -0.686576      -0.011703       0.022347      -0.011068       0.027547       0.004095       0.005582      -0.001145      -0.006737      -0.028009      -0.012094       0.002014       0.010080              1.659574       1.395321      -0.298656       0.097288       2.222787      -0.241705       1.360614          -0.000038
          206              H      10.728521      13.390145      10.235416       0.144999       0.887837 0.66067518E+01  0.62738024E+02                                 1.617231                            1.572973      -1.063650       2.390848                    0.997084       3.515407      10.151095       0.459280       1.404384      -0.682623       0.001951      -0.015457      -0.022819       0.027630      -0.006267      -0.002340       0.004621       0.009734       0.008606      -0.010180       0.000818       0.009361              1.627011       1.451137      -0.041253       0.006482       1.650144       0.297307       1.779753          -0.000049
          207              H       2.082697      19.604931       3.785881       0.108716       1.197829 0.92268121E+01  0.95215103E+02                                 1.951381                            1.844076      -1.446956       2.186103                    0.992679       4.031295      12.120834       0.429452       1.382093      -0.685603       0.033381       0.018369      -0.010028       0.039398       0.016547       0.008745      -0.008607       0.014349      -0.014123      -0.023429       0.002727       0.020702              1.986608       2.183112       0.484133       0.039587       2.158694      -0.088491       1.618020           0.001229
          208              H       2.045006      17.941444       5.445206       0.116256       0.922538 0.66235067E+01  0.63309434E+02                                 1.683047                            1.596081      -1.276767       2.281657                    0.993354       3.770631      11.136297       0.444296       1.442291      -0.674103       0.029872      -0.001626       0.022458       0.037408       0.007907       0.005252      -0.007500       0.006310       0.007537      -0.014653       0.007185       0.007468              1.721418       1.919334       0.033040       0.468410       1.447378      -0.040028       1.797543          -0.000096
          209              H      20.738286      18.274120       2.397288       0.133890       1.109926 0.85570462E+01  0.85444776E+02                                 1.765677                            1.707425      -1.304920       2.263504                    0.996214       3.575459      10.099816       0.480125       1.277587      -0.709120      -0.018179       0.001558      -0.028746       0.034048       0.003510       0.009110      -0.001239       0.010955      -0.007555      -0.009706      -0.002955       0.012660              1.764391       1.858392       0.045227       0.303960       1.638559      -0.105908       1.796223          -0.000095
          210              H      18.686651      17.114119       3.995480       0.092788       1.474103 0.12234048E+02  0.13472570E+03                                 2.205511                            2.089172      -1.363195       2.202013                    0.994792       4.263419      13.004929       0.415735       1.337856      -0.695037       0.013113       0.011281       0.005682       0.018207       0.001253       0.023771       0.008716      -0.039547       0.050401      -0.038516       0.007742       0.030774              2.225140       2.159663      -0.465689      -0.357112       2.461208       0.560232       2.054548           0.001527
          211              H      18.702175      15.634709       3.480216       0.130622       0.997070 0.68014348E+01  0.64110185E+02                                 1.672419                            1.537202      -0.679753       2.566834                    0.999961       3.231972       8.863208       0.498755       1.302844      -0.705828      -0.006979      -0.022232      -0.007522       0.024486       0.003502       0.013404      -0.002755      -0.004952      -0.024876      -0.018340       0.006942       0.011398              1.742388       1.663126       0.565226       0.038379       2.274963       0.014152       1.289073           0.000023
          212              H      19.278846      16.783626       2.585054       0.143427       0.974786 0.71639383E+01  0.67746104E+02                                 1.586714                            1.534717      -0.742841       2.544340                    0.999929       3.090743       8.223678       0.525337       1.232923      -0.722636       0.011664       0.007060      -0.027941       0.031091      -0.000179      -0.001241      -0.005700       0.013991       0.007050      -0.010693       0.004171       0.006522              1.580453       1.370416       0.092551      -0.074203       1.395086      -0.176887       1.975856           0.000009
          213              H      20.097323       2.575127       3.785881       0.108490       1.202876 0.92736524E+01  0.95808392E+02                                 1.955443                            1.847579      -1.443343       2.186799                    0.992524       4.039502      12.147804       0.429504       1.380342      -0.685901      -0.033583      -0.018483      -0.010231       0.039675       0.016587      -0.008776       0.008547       0.014154      -0.013879      -0.023410       0.002744       0.020666              1.990856       2.188146       0.486085      -0.039724       2.163545       0.088803       1.620877           0.001231
          214              H      -2.044962       4.238640       5.445206       0.116265       0.921459 0.66138527E+01  0.63187349E+02                                 1.681124                            1.594477      -1.272844       2.283400                    0.993427       3.766286      11.116955       0.444751       1.441496      -0.674269      -0.029828       0.001762       0.022516       0.037413       0.007872      -0.005129       0.007495       0.006538       0.007873      -0.014619       0.007175       0.007444              1.719345       1.916723       0.032980      -0.467249       1.446041       0.040001       1.795272          -0.000097
          215              H       1.441712       3.905916       2.397288       0.133740       1.107118 0.85263208E+01  0.85034778E+02                                 1.760363                            1.702502      -1.288105       2.270498                    0.996338       3.568949      10.065001       0.481755       1.274808      -0.709729       0.018128      -0.001826      -0.029068       0.034306       0.003719      -0.009006       0.001362       0.011102      -0.008224      -0.009879      -0.002810       0.012689              1.759042       1.852633       0.044966      -0.302556       1.633723       0.105286       1.790769          -0.000095
          216              H       3.493372       5.065943       3.995480       0.093844       1.468279 0.12177469E+02  0.13396066E+03                                 2.200698                            2.085146      -1.364149       2.202336                    0.994825       4.255927      12.979424       0.415852       1.338897      -0.694833      -0.013136      -0.010966       0.005382       0.017938       0.001221      -0.023617      -0.008787      -0.039107       0.050304      -0.038217       0.007522       0.030695              2.220115       2.154921      -0.463773       0.355632       2.455350      -0.557884       2.050075           0.001519
          217              H       3.477839       6.545345       3.480216       0.131958       0.992510 0.67664008E+01  0.63719303E+02                                 1.669846                            1.535243      -0.681338       2.567489                    0.999961       3.226243       8.853106       0.497926       1.306254      -0.705127       0.006948       0.022107      -0.007580       0.024381       0.003321      -0.013235       0.002644      -0.004641      -0.023974      -0.017932       0.006668       0.011265              1.739498       1.660608       0.563411      -0.038264       2.270215      -0.014087       1.287670           0.000021
          218              H       2.901154       5.396414       2.585054       0.144115       0.971334 0.71338279E+01  0.67400491E+02                                 1.584172                            1.532509      -0.745527       2.544663                    0.999932       3.085281       8.209468       0.525111       1.234567      -0.722287      -0.011724      -0.007138      -0.027679       0.030895      -0.000423       0.001140       0.005660       0.014052       0.007211      -0.010720       0.004347       0.006373              1.577880       1.368577       0.092231       0.073852       1.393228       0.176216       1.971833           0.000009
          219              H      -8.514748      -9.007159      18.047344       0.108052       1.201928 0.92619400E+01  0.95641963E+02                                 1.953359                            1.845592      -1.442188       2.187453                    0.992692       4.035258      12.125865       0.430090       1.379115      -0.686163      -0.018687       0.033898       0.010091       0.040001      -0.016390      -0.008720      -0.008795      -0.014219      -0.014304      -0.023417       0.002857       0.020560              1.988766       2.161259      -0.485590      -0.088606       2.185912      -0.039596       1.619126           0.001229
          220              H      -6.851299      13.135122      16.388019       0.116652       0.920194 0.66016662E+01  0.63022417E+02                                 1.677492                            1.591418      -1.262302       2.287936                    0.993603       3.758865      11.079621       0.445983       1.438620      -0.674813       0.002034       0.029906      -0.022507       0.037485      -0.007897      -0.007351      -0.005219      -0.006586       0.008440      -0.014621       0.007026       0.007596              1.715500       1.443582      -0.032965      -0.039854       1.911883      -0.465075       1.791036          -0.000097
          221              H      -7.183970       9.648450      19.435937       0.134058       1.112009 0.85776739E+01  0.85708049E+02                                 1.768327                            1.709809      -1.307842       2.262046                    0.996200       3.578588      10.114243       0.479620       1.278076      -0.709005      -0.001749      -0.018118       0.028655       0.033947      -0.003680      -0.001211      -0.008945      -0.010801      -0.007248      -0.009626      -0.002874       0.012499              1.767054       1.640734      -0.045325      -0.106190       1.861420      -0.304993       1.799009          -0.000095
          222              H      -6.023965       7.596787      17.837745       0.092028       1.478078 0.12274640E+02  0.13528041E+03                                 2.208993                            2.092223      -1.365616       2.200664                    0.994817       4.270415      13.030106       0.415567       1.337330      -0.695128      -0.011258       0.013136      -0.006070       0.018334      -0.001229       0.008905      -0.023638       0.039269       0.049950      -0.038274       0.007546       0.030728              2.228721       2.465549       0.466925       0.561626       2.163105       0.357930       2.057509           0.001533
          223              H      -4.544555       7.612317      18.353009       0.130688       0.996895 0.68010146E+01  0.64126542E+02                                 1.674677                            1.539051      -0.680643       2.567035                    0.999964       3.233854       8.879408       0.497369       1.306061      -0.705158       0.021995      -0.006741       0.007693       0.024257      -0.003743      -0.002849      -0.013138       0.005338      -0.024936      -0.018235       0.007052       0.011183              1.744871       2.278808      -0.566533       0.014238       1.665373      -0.038489       1.290432           0.000021
          224              H      -5.693473       8.189004      19.248171       0.143390       0.973930 0.71565179E+01  0.67666450E+02                                 1.586821                            1.534776      -0.746687       2.543715                    0.999933       3.089184       8.222148       0.524826       1.234296      -0.722349      -0.007075       0.011654       0.028022       0.031162       0.000257      -0.005657       0.001153      -0.014098       0.006753      -0.010684       0.004211       0.006473              1.580574       1.395150      -0.092628      -0.177028       1.370461       0.074386       1.976111           0.000009
          225              H       8.515025       9.007437      18.047344       0.107941       1.201713 0.92586955E+01  0.95587485E+02                                 1.952062                            1.844436      -1.436281       2.189831                    0.992661       4.033354      12.113597       0.430572       1.377871      -0.686408       0.018989      -0.033685       0.010096       0.039965      -0.016386       0.008547       0.008633      -0.014442      -0.014261      -0.023227       0.002636       0.020590              1.987396       2.159679      -0.485115       0.088512       2.184363       0.039549       1.618145           0.001227
          226              H       6.851512       9.045130      16.388019       0.117028       0.920015 0.65983491E+01  0.62964419E+02                                 1.675228                            1.589426      -1.251860       2.292061                    0.993789       3.753529      11.051017       0.447064       1.435743      -0.675349      -0.001628      -0.029575      -0.022420       0.037148      -0.007768       0.007334       0.005218      -0.006549       0.007959      -0.014481       0.006948       0.007533              1.713100       1.441848      -0.032852       0.039771       1.909026       0.463990       1.788426          -0.000099
          227              H       7.184268      -9.648150      19.435937       0.132925       1.111962 0.85750818E+01  0.85656084E+02                                 1.766585                            1.708240      -1.298434       2.265804                    0.996299       3.577981      10.103439       0.480502       1.276118      -0.709439       0.001745       0.018288       0.028882       0.034229      -0.003624       0.001336       0.009154      -0.011263      -0.007669      -0.009869      -0.002957       0.012826              1.765281       1.639198      -0.045178       0.105963       1.859450       0.304434       1.797194          -0.000095
          228              H       6.024238      -7.596513      17.837745       0.094037       1.477638 0.12277744E+02  0.13539162E+03                                 2.212999                            2.095998      -1.377766       2.196336                    0.994746       4.273009      13.063289       0.413941       1.341821      -0.694194       0.010393      -0.013232      -0.005210       0.017614      -0.001152      -0.009135       0.023769       0.039822       0.050736      -0.038685       0.007581       0.031103              2.232732       2.469701       0.467976      -0.562462       2.167652      -0.358684       2.060843           0.001528
          229              H       4.544836      -7.612035      18.353009       0.130554       0.993883 0.67753174E+01  0.63798454E+02                                 1.668621                            1.534107      -0.681436       2.566836                    0.999964       3.226452       8.841649       0.499359       1.302605      -0.705906      -0.022367       0.006823       0.007353       0.024513      -0.003694       0.002690       0.013244       0.004928      -0.024567      -0.018160       0.006779       0.011381              1.738222       2.269082      -0.562844      -0.014268       1.658951       0.038297       1.286632           0.000020
          230              H       5.693768      -8.188708      19.248171       0.143921       0.972090 0.71392525E+01  0.67454658E+02                                 1.583895                            1.532172      -0.742843       2.544847                    0.999927       3.086259       8.208311       0.525718       1.233087      -0.722610       0.007175      -0.011790       0.027751       0.030994       0.000354       0.005743      -0.001226      -0.014043       0.007044      -0.010760       0.004277       0.006482              1.577619       1.392743      -0.092256       0.176076       1.368228      -0.074120       1.971885           0.000009
          231              H       2.082733      13.665153       7.130731       0.108052       1.201928 0.92619345E+01  0.95641879E+02                                 1.953358                            1.845590      -1.442188       2.187453                    0.992692       4.035255      12.125849       0.430090       1.379114      -0.686163       0.033898      -0.018687       0.010091       0.040001      -0.016390      -0.008795      -0.008720       0.014219      -0.014304      -0.023417       0.002857       0.020560              1.988765       2.185913      -0.485591      -0.039595       2.161256      -0.088606       1.619125           0.001229
          232              H       2.045011      15.328640       5.471406       0.116651       0.920194 0.66016718E+01  0.63022480E+02                                 1.677492                            1.591418      -1.262302       2.287936                    0.993603       3.758865      11.079619       0.445983       1.438620      -0.674813       0.029906       0.002034      -0.022507       0.037485      -0.007897      -0.005218      -0.007351       0.006586       0.008440      -0.014621       0.007025       0.007596              1.715501       1.911883      -0.032965      -0.465075       1.443582      -0.039855       1.791038          -0.000097
          233              H      -1.441661      14.995964       8.519324       0.134058       1.112010 0.85776840E+01  0.85708172E+02                                 1.768328                            1.709810      -1.307843       2.262046                    0.996200       3.578589      10.114246       0.479620       1.278076      -0.709005      -0.018118      -0.001749       0.028655       0.033947      -0.003680      -0.008945      -0.001211       0.010801      -0.007248      -0.009626      -0.002874       0.012499              1.767055       1.861421      -0.045324      -0.304994       1.640735      -0.106191       1.799011          -0.000095
          234              H      -3.493325      16.155965       6.921132       0.092028       1.478052 0.12274358E+02  0.13527639E+03                                 2.208962                            2.092195      -1.365590       2.200677                    0.994818       4.270356      13.029842       0.415572       1.337324      -0.695129       0.013135      -0.011258      -0.006070       0.018333      -0.001229      -0.023637       0.008905      -0.039264       0.049947      -0.038271       0.007544       0.030726              2.228689       2.163071       0.466914       0.357922       2.465514       0.561616       2.057481           0.001531
          235              H      -3.477798      17.635375       7.436396       0.130688       0.996893 0.68009987E+01  0.64126307E+02                                 1.674670                            1.539045      -0.680644       2.567035                    0.999964       3.233844       8.879353       0.497372       1.306054      -0.705160      -0.006741       0.021995       0.007693       0.024257      -0.003743      -0.013137      -0.002849      -0.005337      -0.024936      -0.018235       0.007052       0.011183              1.744863       1.665367      -0.566530      -0.038489       2.278795       0.014238       1.290428           0.000021
          236              H      -2.901109      16.486458       8.331559       0.143390       0.973931 0.71565224E+01  0.67666469E+02                                 1.586819                            1.534773      -0.746688       2.543714                    0.999933       3.089182       8.222128       0.524828       1.234291      -0.722350       0.011654      -0.007075       0.028022       0.031162       0.000257       0.001153      -0.005657       0.014099       0.006753      -0.010684       0.004211       0.006473              1.580571       1.370459      -0.092628       0.074386       1.395148      -0.177028       1.976107           0.000009
          237              H      -2.082662       8.514957       7.130731       0.107941       1.201714 0.92586968E+01  0.95587489E+02                                 1.952062                            1.844435      -1.436281       2.189831                    0.992661       4.033352      12.113585       0.430573       1.377870      -0.686408      -0.033685       0.018989       0.010096       0.039965      -0.016386       0.008633       0.008547       0.014442      -0.014261      -0.023226       0.002636       0.020590              1.987396       2.184365      -0.485116       0.039548       2.159678       0.088512       1.618145           0.001228
          238              H      -2.044966       6.851444       5.471406       0.117027       0.920016 0.65983553E+01  0.62964489E+02                                 1.675228                            1.589427      -1.251861       2.292061                    0.993789       3.753529      11.051016       0.447064       1.435743      -0.675349      -0.029575      -0.001628      -0.022420       0.037148      -0.007768       0.005218       0.007334       0.006549       0.007959      -0.014481       0.006948       0.007533              1.713101       1.909027      -0.032851       0.463990       1.441848       0.039773       1.788427          -0.000099
          239              H       1.441753       7.184168       8.519324       0.132925       1.111963 0.85750913E+01  0.85656199E+02                                 1.766586                            1.708241      -1.298435       2.265803                    0.996299       3.577982      10.103442       0.480502       1.276118      -0.709439       0.018288       0.001745       0.028882       0.034230      -0.003624       0.009154       0.001336       0.011263      -0.007669      -0.009869      -0.002957       0.012826              1.765282       1.859451      -0.045177       0.304434       1.639199       0.105964       1.797195          -0.000094
          240              H       3.493393       6.024141       6.921132       0.094037       1.477618 0.12277520E+02  0.13538843E+03                                 2.212974                            2.095976      -1.377745       2.196347                    0.994747       4.272961      13.063075       0.413945       1.341816      -0.694196      -0.013231       0.010393      -0.005210       0.017613      -0.001152       0.023768      -0.009135      -0.039819       0.050733      -0.038682       0.007580       0.031102              2.232706       2.167624       0.467968      -0.358677       2.469674      -0.562454       2.060820           0.001527
          241              H       3.477873       4.544739       7.436396       0.130554       0.993881 0.67752971E+01  0.63798181E+02                                 1.668615                            1.534102      -0.681437       2.566836                    0.999964       3.226443       8.841603       0.499361       1.302600      -0.705907       0.006823      -0.022367       0.007353       0.024513      -0.003694       0.013243       0.002690      -0.004927      -0.024567      -0.018160       0.006779       0.011381              1.738215       1.658947      -0.562841       0.038297       2.269070      -0.014268       1.286628           0.000019
          242              H       2.901198       5.693670       8.331559       0.143921       0.972091 0.71392577E+01  0.67454694E+02                                 1.583893                            1.532171      -0.742844       2.544846                    0.999927       3.086257       8.208295       0.525720       1.233084      -0.722611      -0.011790       0.007175       0.027751       0.030994       0.000354      -0.001226       0.005743       0.014043       0.007044      -0.010760       0.004277       0.006483              1.577617       1.368227      -0.092255      -0.074119       1.392742       0.176076       1.971882           0.000009
          243              H       2.575195       9.007411      14.702494       0.108490       1.202876 0.92736517E+01  0.95808369E+02                                 1.955443                            1.847578      -1.443344       2.186799                    0.992524       4.039500      12.147791       0.429504       1.380340      -0.685902      -0.018483      -0.033583      -0.010231       0.039675       0.016587       0.008547      -0.008776      -0.014154      -0.013879      -0.023410       0.002744       0.020666              1.990855       2.163542       0.486087       0.088803       2.188148      -0.039723       1.620876           0.001232
          244              H       4.238708       9.045130      16.361819       0.116265       0.921460 0.66138607E+01  0.63187438E+02                                 1.681124                            1.594478      -1.272845       2.283400                    0.993427       3.766287      11.116955       0.444751       1.441495      -0.674269       0.001762      -0.029828       0.022515       0.037413       0.007872       0.007495      -0.005129      -0.006538       0.007873      -0.014619       0.007175       0.007444              1.719346       1.446041       0.032979       0.040002       1.916723      -0.467249       1.795273          -0.000097
          245              H       3.905978      12.531802      13.313901       0.133740       1.107116 0.85263038E+01  0.85034568E+02                                 1.760361                            1.702501      -1.288104       2.270499                    0.996338       3.568948      10.064997       0.481755       1.274809      -0.709729      -0.001826       0.018128      -0.029068       0.034306       0.003719       0.001362      -0.009006      -0.011102      -0.008224      -0.009879      -0.002810       0.012689              1.759040       1.633721       0.044966       0.105286       1.852632      -0.302556       1.790767          -0.000094
          246              H       5.066040      -7.596535      14.912093       0.093843       1.468307 0.12177770E+02  0.13396491E+03                                 2.200731                            2.085175      -1.364176       2.202322                    0.994825       4.255990      12.979698       0.415847       1.338902      -0.694832      -0.010966      -0.013137       0.005381       0.017939       0.001221      -0.008787      -0.023618       0.039111       0.050306      -0.038220       0.007523       0.030697              2.220149       2.455390      -0.463784      -0.557895       2.154954       0.355639       2.050104           0.001521
          247              H       6.545403      14.567935      14.396829       0.131958       0.992511 0.67664145E+01  0.63719510E+02                                 1.669852                            1.535248      -0.681338       2.567489                    0.999961       3.226251       8.853154       0.497923       1.306261      -0.705126       0.022107       0.006948      -0.007580       0.024381       0.003321       0.002644      -0.013235       0.004641      -0.023974      -0.017933       0.006668       0.011265              1.739505       2.270223       0.563415      -0.014088       1.660617      -0.038265       1.287675           0.000021
          248              H       5.396473      13.991248      13.501666       0.144116       0.971335 0.71338404E+01  0.67400665E+02                                 1.584175                            1.532512      -0.745526       2.544663                    0.999932       3.085285       8.209493       0.525109       1.234570      -0.722286      -0.007138      -0.011724      -0.027679       0.030895      -0.000423       0.005660       0.001140      -0.014051       0.007212      -0.010719       0.004347       0.006373              1.577883       1.393231       0.092231       0.176216       1.368580       0.073852       1.971839           0.000009
          249              H      -2.575008      13.172815      14.702494       0.108716       1.197829 0.92268070E+01  0.95215024E+02                                 1.951380                            1.844075      -1.446956       2.186103                    0.992679       4.031292      12.120818       0.429453       1.382091      -0.685603       0.018369       0.033381      -0.010028       0.039399       0.016547      -0.008607       0.008745      -0.014350      -0.014123      -0.023429       0.002727       0.020701              1.986608       2.158693       0.484135      -0.088491       2.183112       0.039587       1.618018           0.001230
          250              H      -4.238496      13.135122      16.361819       0.116256       0.922539 0.66235120E+01  0.63309497E+02                                 1.683048                            1.596081      -1.276768       2.281657                    0.993354       3.770631      11.136297       0.444296       1.442291      -0.674104      -0.001626       0.029872       0.022458       0.037408       0.007907      -0.007500       0.005252      -0.006310       0.007537      -0.014653       0.007185       0.007468              1.721419       1.447379       0.033039      -0.040029       1.919335       0.468410       1.797544          -0.000096
          251              H      -3.905813       9.648402      13.313901       0.133890       1.109925 0.85570366E+01  0.85444662E+02                                 1.765676                            1.707424      -1.304920       2.263504                    0.996214       3.575458      10.099814       0.480124       1.277588      -0.709120       0.001558      -0.018179      -0.028746       0.034048       0.003510      -0.001239       0.009110      -0.010955      -0.007555      -0.009706      -0.002955       0.012660              1.764391       1.638558       0.045227      -0.105908       1.858392       0.303960       1.796222          -0.000095
          252              H      -5.065811       7.596765      14.912093       0.092787       1.474140 0.12234441E+02  0.13473126E+03                                 2.205554                            2.089210      -1.363230       2.201995                    0.994792       4.263500      13.005283       0.415729       1.337862      -0.695036       0.011281       0.013114       0.005681       0.018208       0.001253       0.008716       0.023772       0.039552       0.050405      -0.038520       0.007744       0.030776              2.225184       2.461260      -0.465703       0.560247       2.159706      -0.357121       2.054586           0.001531
          253              H      -6.545221       7.612287      14.396829       0.130622       0.997072 0.68014535E+01  0.64110451E+02                                 1.672426                            1.537208      -0.679753       2.566834                    0.999961       3.231983       8.863265       0.498752       1.302850      -0.705827      -0.022232      -0.006978      -0.007522       0.024486       0.003502      -0.002755       0.013404       0.004953      -0.024875      -0.018340       0.006942       0.011398              1.742395       2.274973       0.565230       0.014153       1.663134       0.038379       1.289078           0.000023
          254              H      -5.396305       8.188960      13.501666       0.143427       0.974786 0.71639439E+01  0.67746201E+02                                 1.586717                            1.534720      -0.742839       2.544341                    0.999929       3.090746       8.223701       0.525334       1.232927      -0.722635       0.007060       0.011664      -0.027942       0.031091      -0.000179      -0.005700      -0.001241      -0.013990       0.007051      -0.010693       0.004171       0.006522              1.580456       1.395088       0.092551      -0.176887       1.370419      -0.074204       1.975861           0.000009
          255              H       6.523167       1.020311       3.969280       0.186845       0.792865 0.53726110E+01  0.47499167E+02                                 1.408687                            1.349190      -0.764398       2.566915                    0.999940       2.815243       7.353055       0.545273       1.270550      -0.713914       0.008850      -0.023466      -0.022763       0.033869      -0.009973       0.006380       0.009073       0.004820       0.024974      -0.018926       0.006054       0.012872              1.422140       1.262943      -0.200492      -0.196012       1.562571       0.319273       1.440906           0.000061
          256              H       6.257005       2.559604       4.109013       0.144005       1.394750 0.11468004E+02  0.12373149E+03                                 2.126185                            2.031576      -1.085609       2.372725                    0.997361       3.724315      11.087992       0.420634       1.349615      -0.696507      -0.001833      -0.004599      -0.023422       0.023939      -0.003327       0.009994      -0.010983       0.045148       0.094421      -0.040068       0.003299       0.036769              2.144344       1.731589       0.168214      -0.115797       2.647650      -0.601796       2.053794           0.002374
          257              H       5.241167       1.530456       4.715977       0.136529       0.905133 0.63793543E+01  0.59658726E+02                                 1.592849                            1.506183      -1.022220       2.392750                    0.997828       3.494578       9.802196       0.491133       1.333553      -0.696054      -0.015668      -0.007983      -0.004392       0.018125       0.002642       0.002507      -0.002202       0.020609       0.042376      -0.017897       0.003142       0.014755              1.626612       2.272533       0.230694      -0.087212       1.310897       0.007209       1.296405           0.001103
          258              H       6.640740       3.300438       7.069598       0.149171       1.416741 0.11683918E+02  0.12881970E+03                                 2.272034                            2.141311      -1.375018       2.246692                    0.992142       4.160207      13.234771       0.377494       1.471642      -0.670118       0.006434       0.000306       0.027647       0.028388      -0.008174       0.000678       0.046187       0.058445       0.009220      -0.063582       0.026355       0.037227              2.302088       2.382824       0.637888       0.445390       2.497557       0.399607       2.025882           0.002724
          259              H       5.797906       2.047272       7.488796       0.162881       0.838653 0.59365926E+01  0.54221105E+02                                 1.500310                            1.447393      -0.719321       2.564012                    0.999977       3.092275       8.414927       0.506767       1.323326      -0.701350      -0.009544      -0.006270       0.026433       0.028794      -0.006134      -0.013881       0.000201      -0.004302       0.020159      -0.016285      -0.000221       0.016505              1.514096       1.294926       0.093315      -0.060537       1.475989      -0.378093       1.771372           0.000453
          260              H       5.345423       2.927808       6.270502       0.131318       1.207865 0.92740300E+01  0.96566414E+02                                 2.039949                            1.900867      -1.304357       2.258839                    0.994288       4.069723      12.605053       0.402608       1.461053      -0.670952      -0.019236       0.000411       0.000734       0.019255      -0.025978       0.003997       0.021556       0.040345       0.043656      -0.047418       0.017805       0.029613              2.101887       2.641771      -0.398791       0.571783       1.735648      -0.124415       1.928243           0.001345
          261              H       7.740860       2.067220       5.707205       0.313116       0.587032 0.38446342E+01  0.31989552E+02                                 1.267958                            1.238444      -1.078191       2.510122                    0.999347       2.449834       6.691616       0.492066       1.495992      -0.669771       0.032720       0.007782      -0.006385       0.034233      -0.000869      -0.003005       0.003653       0.026072       0.005231      -0.014720       0.001629       0.013090              1.274611       1.607691       0.225053      -0.051908       1.134532      -0.026105       1.081609           0.001895
          262              H       7.000054       0.885029       6.152603       0.321100       0.513199 0.32221756E+01  0.25586889E+02                                 1.145093                            1.120886      -1.089656       2.512778                    0.999363       2.330643       6.167471       0.527513       1.462193      -0.675330       0.003119      -0.034821       0.010548       0.036517      -0.003814       0.002001      -0.003663      -0.005774      -0.005053      -0.003992      -0.003524       0.007517              1.153075       0.973799      -0.047092       0.027850       1.424641      -0.183768       1.060786           0.000778
          263              H       3.318154       1.725633       3.750948       0.149427       0.928947 0.68182035E+01  0.63739579E+02                                 1.532008                            1.493335      -0.684287       2.564334                    0.999991       3.100309       8.225148       0.534184       1.226524      -0.722949       0.009204       0.013203      -0.017481       0.023762       0.005516      -0.016767      -0.000372      -0.003558       0.012847      -0.018056      -0.000143       0.018199              1.533513       1.488727       0.280619      -0.017103       1.841663      -0.061351       1.270149           0.000224
          264              H       2.315615       0.683168       3.143984       0.199500       0.834228 0.57843774E+01  0.53015993E+02                                 1.549304                            1.471198      -1.010313       2.450050                    0.998858       3.140372       8.844783       0.476255       1.403190      -0.684279      -0.008709      -0.006345      -0.030042       0.031916      -0.003417      -0.003885       0.003555       0.022310       0.038849      -0.018424       0.003295       0.015130              1.572327       1.564586       0.137318       0.452791       1.343013       0.196376       1.809382          -0.000038
          265              H       3.511125       0.195215       4.030413       0.163719       0.907609 0.64135184E+01  0.59665176E+02                                 1.572737                            1.498374      -0.721441       2.562605                    0.999962       3.139155       8.595818       0.501541       1.312729      -0.703403       0.014378      -0.022215      -0.012568       0.029295      -0.009871      -0.011490      -0.002465      -0.002622       0.013151      -0.017318       0.003488       0.013830              1.601644       1.719751      -0.418944       0.131560       1.794779      -0.116455       1.290404          -0.000014
          266              H       1.783319       2.388837       6.680967       0.158404       1.098953 0.87771947E+01  0.89865356E+02                                 1.897688                            1.841798      -1.319774       2.279222                    0.993412       3.786048      11.511159       0.412772       1.449304      -0.674389      -0.006277       0.017823       0.018167       0.026212      -0.019269       0.002959       0.013849      -0.000217       0.059626      -0.031998       0.005987       0.026011              1.888720       1.920544      -0.170341      -0.507347       1.680778       0.176551       2.064837           0.010247
          267              H       2.388822       3.023175       5.384073       0.151947       0.922223 0.69218206E+01  0.67112148E+02                                 1.710675                            1.648564      -1.392852       2.231332                    0.993806       3.808856      11.451198       0.429045       1.472389      -0.668447      -0.003924       0.021736      -0.007741       0.023404       0.008266       0.005349      -0.001327      -0.021443       0.004797      -0.016047       0.003287       0.012760              1.736019       1.355663      -0.131671       0.063565       2.212876      -0.415570       1.639518          -0.000042
          268              H       3.282685       2.127111       6.309802       0.136642       0.913780 0.65454456E+01  0.61373813E+02                                 1.591359                            1.519339      -0.737837       2.529340                    0.999672       3.340850       9.268061       0.493925       1.322517      -0.700146       0.013912       0.000207       0.015037       0.020486      -0.002359       0.010631       0.006564      -0.005626      -0.004107      -0.014599       0.003960       0.010639              1.617871       2.147050      -0.151783       0.306154       1.359639      -0.025851       1.346924           0.000886
          269              H       1.115690       1.082422       4.916842       0.245579       1.044731 0.83327776E+01  0.85728717E+02                                 1.917766                            1.852088      -2.082065       1.934315                    0.986868       4.203251      13.578615       0.385660       1.543707      -0.652106       0.003697       0.027859      -0.037323       0.046721      -0.027644       0.044073       0.024339      -0.021637      -0.006704      -0.067310       0.028992       0.038318              1.924017       2.529455      -0.158768       0.354773       1.639529      -0.051040       1.603067           0.043094
          270              H       2.073873       0.275076       5.663539       0.254182       0.893156 0.64953103E+01  0.62948716E+02                                 1.769200                            1.667620      -1.774272       2.102067                    0.988344       3.769191      11.915981       0.393635       1.605556      -0.644102       0.039063      -0.015840       0.007273       0.042775      -0.027075       0.034776       0.003716      -0.059155       0.058228      -0.063670       0.023281       0.040390              1.815103       1.474673      -0.229056       0.166388       2.283868      -0.528729       1.686769           0.029552
          271              H      15.656894      -1.020249       3.969280       0.188027       0.788360 0.53352585E+01  0.47091054E+02                                 1.404024                            1.345117      -0.765866       2.567621                    0.999948       2.806308       7.325859       0.545667       1.271732      -0.713683      -0.008550       0.022904      -0.022429       0.033177      -0.010092      -0.006235      -0.009060       0.004604       0.024741      -0.018911       0.006152       0.012758              1.417316       1.259222      -0.199118       0.194893       1.556540      -0.317240       1.436185           0.000060
          272              H      15.923019      19.620460       4.109013       0.142513       1.390081 0.11413854E+02  0.12290767E+03                                 2.113836                            2.020704      -1.056914       2.383146                    0.997643       3.719854      11.036352       0.423990       1.341542      -0.698086       0.001732       0.003527      -0.023981       0.024301      -0.003305      -0.010014       0.010841       0.044647       0.093882      -0.039696       0.003123       0.036573              2.131578       1.723027       0.166707       0.114865       2.629736       0.595988       2.041971           0.002372
          273              H      16.938905      -1.530384       4.715977       0.136892       0.904183 0.63717080E+01  0.59566389E+02                                 1.591281                            1.504996      -1.017786       2.394677                    0.997827       3.491840       9.791211       0.491490       1.333049      -0.696154       0.015420       0.007958      -0.004473       0.017920       0.002598      -0.002530       0.002354       0.020225       0.041826      -0.017636       0.003034       0.014602              1.624890       2.269285       0.230012       0.086488       1.309923      -0.007410       1.295463           0.001104
          274              H      15.539368      -3.300330       7.069598       0.149890       1.412866 0.11643627E+02  0.12825907E+03                                 2.267625                            2.137357      -1.371286       2.248598                    0.992234       4.153601      13.205883       0.377928       1.471286      -0.670187      -0.006370      -0.000297       0.027456       0.028187      -0.008144      -0.000365      -0.046260       0.058183       0.009836      -0.063536       0.025996       0.037539              2.297614       2.378576       0.636084      -0.444417       2.492032      -0.398466       2.022234           0.002728
          275              H      16.382209      -2.047156       7.488796       0.162751       0.838900 0.59375737E+01  0.54220785E+02                                 1.499238                            1.446396      -0.721075       2.563002                    0.999975       3.091320       8.405773       0.507636       1.321285      -0.701770       0.009423       0.006305       0.026554       0.028873      -0.006181       0.014060      -0.000179      -0.004120       0.020252      -0.016412      -0.000297       0.016710              1.513008       1.294011       0.093042       0.060281       1.474934       0.377724       1.770080           0.000453
          276              H      16.834673      -2.927712       6.270502       0.131871       1.209901 0.92973676E+01  0.96923315E+02                                 2.046688                            1.906686      -1.324175       2.251070                    0.994033       4.079420      12.665148       0.400690       1.466322      -0.669981       0.019083      -0.000252       0.000930       0.019107      -0.026018      -0.003967      -0.021452       0.040639       0.044561      -0.047570       0.017952       0.029618              2.109069       2.651838      -0.400994      -0.574429       1.741180       0.125035       1.934190           0.001358
          277              H      14.439227      -2.067132       5.707205       0.312611       0.588409 0.38567947E+01  0.32123204E+02                                 1.271133                            1.241336      -1.078489       2.509911                    0.999357       2.454606       6.712903       0.490829       1.498246      -0.669371      -0.032808      -0.007811      -0.006350       0.034318      -0.000789       0.002980      -0.003613       0.026281       0.005202      -0.014798       0.001633       0.013165              1.277884       1.612562       0.225977       0.052123       1.137114       0.026169       1.083975           0.001902
          278              H      15.180041      -0.884935       6.152603       0.321205       0.512847 0.32183276E+01  0.25542633E+02                                 1.143458                            1.119315      -1.086481       2.513873                    0.999346       2.327889       6.153757       0.528646       1.459842      -0.675762      -0.003139       0.034834       0.010517       0.036523      -0.003902      -0.002068       0.003611      -0.005782      -0.004699      -0.004135      -0.003402       0.007537              1.151419       0.972526      -0.046889      -0.027731       1.422486       0.183374       1.059244           0.000778
          279              H      18.861904      -1.725575       3.750948       0.148149       0.932044 0.68479496E+01  0.64099935E+02                                 1.536909                            1.497815      -0.681087       2.565533                    0.999990       3.106463       8.252052       0.532625       1.228534      -0.722511      -0.008819      -0.013574      -0.017681       0.023972       0.006003       0.016950       0.000227      -0.003244       0.012795      -0.018360      -0.000140       0.018500              1.538502       1.493282       0.282252       0.017249       1.848612       0.061725       1.273613           0.000227
          280              H      19.864433      -0.683120       3.143984       0.198544       0.837749 0.58118696E+01  0.53307548E+02                                 1.550559                            1.472187      -1.005807       2.451100                    0.998951       3.144418       8.846667       0.477520       1.398432      -0.685163       0.008924       0.006135      -0.030641       0.032498      -0.003209       0.004179      -0.003596       0.022141       0.038129      -0.018176       0.003036       0.015140              1.573675       1.566047       0.137669      -0.453742       1.343905      -0.196786       1.811073          -0.000035
          281              H      18.668937      -0.195153       4.030413       0.163776       0.908974 0.64250031E+01  0.59801980E+02                                 1.574628                            1.499936      -0.719355       2.563372                    0.999968       3.141587       8.606147       0.501141       1.313117      -0.703313      -0.014353       0.021984      -0.012594       0.029119      -0.009865       0.011504       0.002380      -0.002914       0.012982      -0.017314       0.003495       0.013820              1.603681       1.721828      -0.420162      -0.131927       1.797561       0.116896       1.291653          -0.000012
          282              H      -1.783217      -2.388735       6.680967       0.158543       1.098224 0.87685775E+01  0.89739871E+02                                 1.895512                            1.839831      -1.316587       2.280673                    0.993518       3.782739      11.492346       0.413420       1.447631      -0.674699       0.006380      -0.017387       0.018143       0.025927      -0.019445      -0.002853      -0.014121      -0.000206       0.059136      -0.032154       0.005992       0.026162              1.886520       1.918316      -0.169934       0.506443       1.678964      -0.176164       2.062280           0.010241
          283              H      -2.388778      19.156907       5.384073       0.153345       0.920123 0.69051136E+01  0.66938935E+02                                 1.711057                            1.648933      -1.402576       2.227988                    0.993686       3.809822      11.469482       0.427890       1.476612      -0.667677       0.003860      -0.021458      -0.007546       0.023071       0.007981      -0.005329       0.001177      -0.021203       0.005191      -0.015815       0.003376       0.012439              1.736423       1.355933      -0.131743      -0.063585       2.213505       0.415594       1.639832          -0.000042
          284              H      18.897412      -2.127013       6.309802       0.136695       0.913940 0.65462868E+01  0.61375539E+02                                 1.590645                            1.518707      -0.742676       2.526876                    0.999653       3.339818       9.260724       0.494449       1.321248      -0.700407      -0.013800      -0.000360       0.015043       0.020417      -0.002378      -0.010625      -0.006481      -0.005895      -0.004474      -0.014631       0.004096       0.010534              1.617134       2.145834      -0.151650      -0.305960       1.359172       0.025806       1.346397           0.000889
          285              H      -1.115614      -1.082346       4.916842       0.246170       1.044458 0.83300486E+01  0.85697001E+02                                 1.917716                            1.851960      -2.083788       1.933845                    0.986960       4.202185      13.576631       0.385604       1.543999      -0.652049      -0.003872      -0.027775      -0.037490       0.046818      -0.027562      -0.044088      -0.024240      -0.021853      -0.006677      -0.067255       0.028969       0.038286              1.923997       2.529709      -0.158875      -0.354889       1.639354       0.051089       1.602927           0.043105
          286              H      -2.073786      -0.274988       5.663539       0.254790       0.892413 0.64893593E+01  0.62890914E+02                                 1.769929                            1.668162      -1.783431       2.098839                    0.988245       3.769133      11.924628       0.393020       1.608073      -0.643704      -0.039182       0.015454       0.007360       0.042758      -0.026984      -0.034987      -0.003704      -0.059153       0.057648      -0.063706       0.023257       0.040449              1.815925       1.475057      -0.229274      -0.166504       2.285240       0.529340       1.687477           0.029575
          287              H      10.069865      -4.566725      17.863945       0.186713       0.793381 0.53768101E+01  0.47539887E+02                                 1.408338                            1.348987      -0.760977       2.567834                    0.999945       2.816234       7.353047       0.545821       1.269177      -0.714193       0.023453       0.009072       0.022846       0.033974       0.009840       0.009108      -0.006286      -0.004730       0.024889      -0.018777       0.005914       0.012863              1.421738       1.561718       0.200221       0.318880       1.262843       0.195878       1.440653           0.000061
          288              H       8.530572      -4.832886      17.724212       0.142080       1.391512 0.11427690E+02  0.12309793E+03                                 2.115688                            2.022253      -1.061548       2.381300                    0.997645       3.721710      11.044883       0.423711       1.341973      -0.698007       0.003596      -0.001303       0.023952       0.024256       0.003557      -0.010853      -0.010118      -0.044659       0.093266      -0.039629       0.003127       0.036502              2.133547       2.632959      -0.167022      -0.596892       1.724267       0.114932       2.043415           0.002367
          289              H       9.559722      -5.848734      17.117248       0.135995       0.907029 0.63966715E+01  0.59865668E+02                                 1.595354                            1.508487      -1.024891       2.391128                    0.997827       3.499903       9.823202       0.490594       1.334013      -0.695942       0.008087      -0.015662       0.004443       0.018178      -0.002770      -0.002321      -0.002409      -0.019938       0.042300      -0.017615       0.002923       0.014692              1.629207       1.312771      -0.230919       0.007398       2.276566       0.086874       1.298285           0.001104
          290              H       7.789737      -4.449194      14.763627       0.149602       1.415961 0.11675698E+02  0.12870412E+03                                 2.271057                            2.140440      -1.376531       2.246369                    0.992152       4.157908      13.225401       0.377609       1.471480      -0.670148      -0.000454       0.006210      -0.027542       0.028237       0.008082       0.046173      -0.000423      -0.058694       0.009328      -0.063618       0.026292       0.037326              2.301116       2.496252      -0.637391       0.399506       2.381820      -0.445317       2.025275           0.002726
          291              H       9.042905      -5.292038      14.344429       0.162628       0.838704 0.59346945E+01  0.54179727E+02                                 1.498039                            1.445287      -0.720699       2.562805                    0.999974       3.089610       8.395830       0.508308       1.319899      -0.702060       0.006355      -0.009467      -0.026621       0.028961       0.006467       0.000187       0.013829       0.004311       0.020199      -0.016431      -0.000106       0.016537              1.511784       1.473733      -0.093083      -0.377277       1.293077       0.060382       1.768542           0.000453
          292              H       8.162369      -5.744500      15.562723       0.131200       1.208091 0.92772866E+01  0.96629524E+02                                 2.042072                            1.902641      -1.312207       2.255822                    0.994311       4.072682      12.624966       0.401877       1.463268      -0.670554      -0.000365      -0.018886      -0.000842       0.018909       0.025950       0.021362      -0.004177      -0.040790       0.044400      -0.047553       0.018169       0.029383              2.104196       1.737338       0.399490      -0.124563       2.645109      -0.572816       1.930141           0.001349
          293              H       9.022954      -3.349056      16.126020       0.312060       0.589331 0.38668900E+01  0.32246152E+02                                 1.275575                            1.245463      -1.078680       2.510047                    0.999344       2.460512       6.745275       0.488269       1.504289      -0.668328      -0.007596       0.033095       0.006386       0.034551       0.000858       0.003721       0.003019      -0.026142       0.005514      -0.014822       0.001727       0.013095              1.282416       1.140823      -0.227429      -0.026299       1.619102       0.052387       1.087324           0.001902
          294              H      10.205145      -4.089871      15.680622       0.321590       0.511228 0.32080228E+01  0.25460037E+02                                 1.145053                            1.120786      -1.091458       2.513086                    0.999357       2.328283       6.170199       0.525588       1.468382      -0.674258       0.034671       0.003315      -0.010503       0.036378       0.003739      -0.003605      -0.002023       0.005748      -0.004788      -0.003999      -0.003409       0.007407              1.153064       1.424945       0.046871      -0.183942       0.973597      -0.027779       1.060649           0.000777
          295              H       9.364548      -7.771733      18.082277       0.148409       0.929496 0.68275111E+01  0.63895018E+02                                 1.538277                            1.499034      -0.684133       2.566208                    0.999993       3.102331       8.254595       0.530286       1.234218      -0.721292      -0.013356       0.008833       0.017410       0.023654      -0.005822      -0.000262       0.016787       0.003485       0.013021      -0.018198      -0.000097       0.018295              1.539923       1.850448      -0.282995      -0.061726       1.494866       0.017185       1.274455           0.000220
          296              H      10.407015      -8.774264      18.689241       0.198995       0.838671 0.58223587E+01  0.53456402E+02                                 1.555232                            1.476296      -1.016073       2.447211                    0.998817       3.149640       8.881219       0.475254       1.403716      -0.684152       0.006262      -0.008902       0.030256       0.032154       0.003310       0.003533       0.004060      -0.022457       0.038659      -0.018429       0.003228       0.015200              1.578543       1.347637      -0.138494       0.197905       1.570842      -0.456012       1.817150          -0.000036
          297              H      10.894966      -7.578769      17.802812       0.163003       0.910898 0.64377659E+01  0.59908570E+02                                 1.571944                            1.497487      -0.718827       2.562159                    0.999975       3.141259       8.584727       0.503884       1.306237      -0.704730       0.022602       0.014656       0.012630       0.029752       0.009842      -0.002354       0.011363       0.002737       0.012858      -0.017158       0.003445       0.013714              1.600902       1.794155       0.419102      -0.116747       1.718928      -0.131798       1.289622          -0.000011
          298              H       8.701308      12.873389      15.152258       0.158622       1.092428 0.87060530E+01  0.88892721E+02                                 1.884856                            1.830164      -1.294722       2.289602                    0.993886       3.766386      11.409212       0.415787       1.442747      -0.675634      -0.017895      -0.006368      -0.018587       0.026576       0.018851       0.013986      -0.002880       0.000012       0.058645      -0.031496       0.005657       0.025840              1.875814       1.670350       0.168306       0.174481       1.907285       0.501519       2.049808           0.010173
          299              H       8.066968      13.478913      16.449152       0.153011       0.919192 0.68957685E+01  0.66810808E+02                                 1.708382                            1.646664      -1.392805       2.232030                    0.993714       3.805149      11.443855       0.428730       1.474546      -0.668060      -0.021564      -0.004051       0.007637       0.023232      -0.008407      -0.001304      -0.005470       0.021388       0.004941      -0.016184       0.003373       0.012811              1.733609       2.209459       0.131506      -0.413852       1.354455      -0.063465       1.636912          -0.000040
          300              H       8.963071      -7.807241      15.523423       0.137237       0.910599 0.65193833E+01  0.61080832E+02                                 1.589111                            1.517560      -0.746614       2.526238                    0.999644       3.336132       9.257398       0.493505       1.324696      -0.699717      -0.000115       0.013766      -0.015067       0.020409       0.002382       0.006608      -0.010522       0.005894      -0.004289      -0.014585       0.004019       0.010567              1.615438       1.358243       0.151022      -0.025676       2.142444      -0.305315       1.345628           0.000887
          301              H      10.007724      12.205784      16.916383       0.245115       1.046675 0.83516876E+01  0.85973180E+02                                 1.920282                            1.854216      -2.085642       1.932790                    0.986874       4.208006      13.598548       0.385425       1.543753      -0.652092      -0.028015       0.003465       0.037397       0.046855       0.027295       0.024343      -0.043970       0.021797      -0.006373      -0.067047       0.028867       0.038180              1.926649       1.641364       0.159431      -0.051369       2.533648      -0.355733       1.604934           0.043127
          302              H      10.815069      13.163954      16.169686       0.255820       0.894123 0.65060487E+01  0.63113057E+02                                 1.774060                            1.671648      -1.795920       2.093709                    0.988017       3.777373      11.968742       0.392013       1.610659      -0.643243       0.015253       0.039085      -0.006881       0.042517       0.027294       0.003742      -0.034957       0.059385       0.058131      -0.063980       0.023381       0.040599              1.820377       2.291459       0.230261      -0.531509       1.478180      -0.167219       1.691492           0.029611
          303              H      12.110409       4.566999      17.863945       0.187095       0.791887 0.53654333E+01  0.47426937E+02                                 1.408447                            1.349062      -0.762891       2.567852                    0.999948       2.814003       7.352721       0.544748       1.272009      -0.713603      -0.023079      -0.008840       0.022860       0.033665       0.009933      -0.009035       0.006340      -0.004343       0.024369      -0.018747       0.006041       0.012706              1.421860       1.561981       0.200250      -0.318971       1.262847      -0.195875       1.440753           0.000060
          304              H      -8.530301       4.833158      17.724212       0.142375       1.392369 0.11437809E+02  0.12325000E+03                                 2.117860                            2.024178      -1.066147       2.379664                    0.997556       3.722431      11.053581       0.423132       1.343340      -0.697740      -0.003596       0.001406       0.024143       0.024450       0.003472       0.010755       0.010144      -0.044801       0.093365      -0.039678       0.003163       0.036515              2.135770       2.636042      -0.167068       0.597891       1.725707      -0.115044       2.045560           0.002380
          305              H      12.620541       5.848998      17.117248       0.136819       0.905369 0.63809849E+01  0.59667946E+02                                 1.591845                            1.505404      -1.016508       2.394950                    0.997902       3.493039       9.792107       0.491816       1.331833      -0.696393      -0.008183       0.015417       0.004361       0.017991      -0.002588       0.002328       0.002576      -0.020221       0.042272      -0.017701       0.002944       0.014757              1.625513       1.310192      -0.230120      -0.007327       2.270577      -0.086820       1.295771           0.001105
          306              H      14.390489       4.449422      14.763627       0.150111       1.411214 0.11627886E+02  0.12804364E+03                                 2.266120                            2.136165      -1.373146       2.248164                    0.992265       4.150028      13.192787       0.377962       1.471635      -0.670141       0.000227      -0.006145      -0.027608       0.028284       0.007991      -0.045870       0.000470      -0.058360       0.009700      -0.063220       0.026148       0.037072              2.295989       2.490486      -0.635137      -0.397998       2.376457       0.443730       2.021024           0.002731
          307              H      13.137315       5.292258      14.344429       0.163143       0.837704 0.59271084E+01  0.54101254E+02                                 1.497806                            1.445133      -0.721134       2.563256                    0.999977       3.088726       8.396810       0.507852       1.321308      -0.701768      -0.006273       0.009365      -0.026307       0.028620       0.006238      -0.000029      -0.014113       0.004011       0.020306      -0.016506      -0.000241       0.016747              1.511524       1.473444      -0.092917       0.376970       1.292985      -0.060225       1.768143           0.000454
          308              H      14.017869       5.744740      15.562723       0.131782       1.207154 0.92693596E+01  0.96526260E+02                                 2.040971                            1.901819      -1.307178       2.257941                    0.994174       4.070335      12.616308       0.401967       1.463254      -0.670556       0.000024       0.018809      -0.000740       0.018823       0.026107      -0.021363       0.004057      -0.040504       0.043694      -0.047464       0.017902       0.029562              2.102963       1.736750       0.399228       0.124454       2.643150       0.571885       1.928989           0.001356
          309              H      13.157294       3.349304      16.126020       0.310830       0.590979 0.38747541E+01  0.32284565E+02                                 1.270422                            1.240658      -1.075578       2.509594                    0.999359       2.456527       6.701921       0.493474       1.489675      -0.670866       0.007733      -0.033603       0.006474       0.035084       0.000653      -0.003573      -0.002988      -0.026207       0.005484      -0.014786       0.001704       0.013082              1.277152       1.136573      -0.225925       0.026182       1.611496      -0.052079       1.083388           0.001907
          310              H      11.975095       4.090113      15.680622       0.320288       0.515352 0.32371523E+01  0.25720876E+02                                 1.145345                            1.121071      -1.088000       2.512252                    0.999374       2.332591       6.162875       0.529480       1.455908      -0.676446      -0.035060      -0.003233      -0.010824       0.036835       0.003808       0.003550       0.002137       0.005995      -0.004993      -0.004188      -0.003345       0.007532              1.153349       1.425201       0.047054       0.183955       0.973896       0.027848       1.060950           0.000780
          311              H      12.815729       7.772011      18.082277       0.147770       0.929982 0.68267020E+01  0.63835134E+02                                 1.533102                            1.494263      -0.684511       2.564121                    0.999992       3.101533       8.227846       0.534051       1.226520      -0.722992       0.013617      -0.009073       0.017544       0.023990      -0.005882       0.000324      -0.016996       0.003572       0.013101      -0.018415      -0.000105       0.018521              1.534664       1.843578      -0.281215       0.061426       1.489698      -0.017099       1.270716           0.000225
          312              H      11.773272       8.774552      18.689241       0.198543       0.837746 0.58132253E+01  0.53334942E+02                                 1.552091                            1.473598      -1.008973       2.449646                    0.998860       3.145738       8.858049       0.476584       1.400787      -0.684723      -0.006204       0.008815       0.030602       0.032445       0.003265      -0.003589      -0.004134      -0.022311       0.037983      -0.018247       0.003158       0.015089              1.575234       1.345116      -0.137783      -0.196997       1.567571       0.454348       1.813014          -0.000038
          313              H      11.285307       7.579043      17.802812       0.164303       0.908456 0.64207680E+01  0.59754949E+02                                 1.574226                            1.499592      -0.720301       2.563204                    0.999970       3.140692       8.604200       0.501105       1.313380      -0.703251      -0.021909      -0.014106       0.012811       0.029037       0.009929       0.002542      -0.011271       0.002951       0.012890      -0.017281       0.003728       0.013552              1.603252       1.796775       0.419943       0.116843       1.721615       0.131941       1.291366          -0.000012
          314              H      13.478886       9.306845      15.152258       0.158403       1.093170 0.87115833E+01  0.88959662E+02                                 1.885538                            1.830579      -1.292855       2.290422                    0.993849       3.766242      11.407919       0.415814       1.442484      -0.675692       0.018127       0.006327      -0.018670       0.026780       0.019021      -0.013804       0.002775       0.000040       0.057884      -0.031456       0.005872       0.025584              1.876553       1.670498       0.168404      -0.174579       1.908247      -0.502420       2.050915           0.010177
          315              H      -8.066755       8.701341      16.449152       0.152749       0.920312 0.69058183E+01  0.66936739E+02                                 1.710256                            1.648217      -1.398455       2.229576                    0.993779       3.807951      11.457073       0.428363       1.475179      -0.667946       0.021412       0.004192       0.007510       0.023075      -0.008178       0.001430       0.005239       0.021189       0.004866      -0.015874       0.003290       0.012584              1.735609       2.212583       0.131830       0.415132       1.355443       0.063698       1.638801          -0.000040
          316              H      13.217167       7.807479      15.523423       0.136559       0.912491 0.65352154E+01  0.61265793E+02                                 1.591362                            1.519395      -0.743653       2.527383                    0.999640       3.339236       9.268530       0.493214       1.324686      -0.699724       0.000310      -0.013804      -0.015255       0.020576       0.002361      -0.006419       0.010461       0.005509      -0.004365      -0.014382       0.003989       0.010393              1.617849       1.359806       0.151647       0.025873       2.146515       0.306399       1.347225           0.000890
          317              H      12.172496       9.974476      16.916383       0.245640       1.046388 0.83513427E+01  0.85982648E+02                                 1.921044                            1.855091      -2.094643       1.929416                    0.986823       4.209560      13.611790       0.384987       1.545273      -0.651826       0.028046      -0.003663       0.037291       0.046804       0.027384      -0.024371       0.044176       0.022240      -0.006726      -0.067348       0.029097       0.038251              1.927338       1.642059       0.159063       0.051140       2.534515       0.355527       1.605441           0.043151
          318              H      11.365140       9.016294      16.169686       0.255028       0.890371 0.64703277E+01  0.62652748E+02                                 1.766466                            1.665130      -1.775800       2.101980                    0.988405       3.763215      11.896029       0.393632       1.606946      -0.643896      -0.015539      -0.038834      -0.007171       0.042438       0.027041      -0.003515       0.034728       0.058953       0.057608      -0.063448       0.023017       0.040431              1.812276       2.279801       0.228639       0.527740       1.472673       0.166135       1.684354           0.029515
          319              H       6.523174      10.069773       6.947332       0.186712       0.793382 0.53768162E+01  0.47539952E+02                                 1.408338                            1.348988      -0.760978       2.567834                    0.999945       2.816235       7.353049       0.545821       1.269177      -0.714193       0.009072       0.023453       0.022846       0.033974       0.009840      -0.006286       0.009108       0.004730       0.024889      -0.018777       0.005914       0.012863              1.421739       1.262844       0.200221       0.195878       1.561717       0.318880       1.440654           0.000061
          320              H       6.257015       8.530480       6.807600       0.142080       1.391481 0.11427362E+02  0.12309339E+03                                 2.115651                            2.022219      -1.061522       2.381313                    0.997645       3.721656      11.044644       0.423717       1.341966      -0.698008      -0.001303       0.003595       0.023952       0.024255       0.003556      -0.010118      -0.010852       0.044655       0.093261      -0.039626       0.003126       0.036500              2.133509       1.724241      -0.167020       0.114930       2.632909      -0.596876       2.043379           0.002365
          321              H       5.241165       9.559628       6.200636       0.135995       0.907030 0.63966760E+01  0.59865697E+02                                 1.595352                            1.508485      -1.024891       2.391128                    0.997827       3.499901       9.823183       0.490596       1.334009      -0.695943      -0.015662       0.008087       0.004443       0.018178      -0.002770      -0.002409      -0.002321       0.019937       0.042299      -0.017615       0.002923       0.014692              1.629205       2.276564      -0.230915       0.086873       1.312768       0.007398       1.298283           0.001105
          322              H       6.640708       7.789646       3.847014       0.149602       1.415932 0.11675380E+02  0.12869963E+03                                 2.271020                            2.140408      -1.376506       2.246382                    0.992152       4.157841      13.225100       0.377613       1.471476      -0.670149       0.006210      -0.000456      -0.027541       0.028236       0.008082      -0.000423       0.046170       0.058689       0.009326      -0.063614       0.026290       0.037324              2.301079       2.381782      -0.637377      -0.445307       2.496209       0.399495       2.025244           0.002724
          323              H       5.797862       9.042812       3.427816       0.162628       0.838707 0.59347188E+01  0.54179992E+02                                 1.498041                            1.445288      -0.720700       2.562805                    0.999974       3.089613       8.395835       0.508308       1.319897      -0.702060      -0.009467       0.006355      -0.026621       0.028961       0.006467       0.013829       0.000187      -0.004311       0.020199      -0.016432      -0.000106       0.016537              1.511785       1.293078      -0.093083       0.060382       1.473733      -0.377277       1.768544           0.000453
          324              H       5.345401       8.162276       4.646110       0.131200       1.208080 0.92771770E+01  0.96628007E+02                                 2.042054                            1.902625      -1.312192       2.255830                    0.994312       4.072644      12.624785       0.401881       1.463261      -0.670555      -0.018886      -0.000365      -0.000842       0.018908       0.025949      -0.004176       0.021361       0.040788       0.044397      -0.047550       0.018168       0.029382              2.104177       2.645081       0.399488      -0.572808       1.737325      -0.124563       1.930124           0.001348
          325              H       7.740844       9.022864       5.209407       0.312061       0.589330 0.38668731E+01  0.32245955E+02                                 1.275570                            1.245457      -1.078679       2.510048                    0.999344       2.460503       6.745230       0.488272       1.504282      -0.668330       0.033095      -0.007596       0.006386       0.034551       0.000858       0.003019       0.003721       0.026141       0.005514      -0.014822       0.001727       0.013095              1.282410       1.619094      -0.227428       0.052386       1.140818      -0.026299       1.087320           0.001901
          326              H       7.000027      10.205055       4.764010       0.321590       0.511229 0.32080295E+01  0.25460102E+02                                 1.145053                            1.120786      -1.091459       2.513085                    0.999357       2.328285       6.170204       0.525588       1.468380      -0.674259       0.003315       0.034671      -0.010503       0.036378       0.003739      -0.002023      -0.003605      -0.005748      -0.004788      -0.003999      -0.003409       0.007407              1.153064       0.973598       0.046870      -0.027779       1.424947      -0.183942       1.060649           0.000777
          327              H       3.318167       9.364451       7.165664       0.148409       0.929496 0.68275105E+01  0.63895006E+02                                 1.538277                            1.499033      -0.684134       2.566208                    0.999993       3.102330       8.254590       0.530286       1.234217      -0.721293       0.008833      -0.013356       0.017410       0.023654      -0.005822       0.016787      -0.000262      -0.003485       0.013022      -0.018198      -0.000097       0.018295              1.539923       1.494867      -0.282995       0.017185       1.850447      -0.061726       1.274455           0.000221
          328              H       2.315633      10.406916       7.772628       0.198994       0.838670 0.58223510E+01  0.53456303E+02                                 1.555230                            1.476294      -1.016073       2.447211                    0.998817       3.149637       8.881203       0.475255       1.403714      -0.684152      -0.008901       0.006262       0.030256       0.032154       0.003310       0.004060       0.003533       0.022457       0.038659      -0.018429       0.003228       0.015200              1.578542       1.570842      -0.138493      -0.456013       1.347635       0.197903       1.817147          -0.000036
          329              H       3.511128      10.894869       6.886199       0.163003       0.910898 0.64377692E+01  0.59908608E+02                                 1.571944                            1.497487      -0.718827       2.562158                    0.999975       3.141259       8.584727       0.503884       1.306237      -0.704730       0.014656       0.022602       0.012631       0.029752       0.009842       0.011363      -0.002354      -0.002737       0.012858      -0.017159       0.003445       0.013714              1.600902       1.718927       0.419102      -0.131798       1.794158      -0.116749       1.289622          -0.000011
          330              H       1.783289       8.701247       4.235646       0.158622       1.092417 0.87059318E+01  0.88891108E+02                                 1.884839                            1.830148      -1.294704       2.289611                    0.993886       3.766350      11.409051       0.415790       1.442741      -0.675635      -0.006368      -0.017895      -0.018587       0.026576       0.018849      -0.002880       0.013986      -0.000012       0.058643      -0.031494       0.005656       0.025839              1.875798       1.907268       0.168304       0.501514       1.670336       0.174478       2.049789           0.010172
          331              H       2.388814       8.066909       5.532539       0.153010       0.919199 0.68958313E+01  0.66811557E+02                                 1.708388                            1.646669      -1.392812       2.232027                    0.993714       3.805165      11.443909       0.428730       1.474543      -0.668060      -0.004050      -0.021564       0.007637       0.023233      -0.008407      -0.005471      -0.001304      -0.021389       0.004942      -0.016184       0.003374       0.012810              1.733616       1.354460       0.131508      -0.063466       2.209469      -0.413855       1.636918          -0.000040
          332              H       3.282660       8.962973       4.606810       0.137236       0.910602 0.65194028E+01  0.61081048E+02                                 1.589113                            1.517561      -0.746615       2.526237                    0.999644       3.336134       9.257400       0.493505       1.324694      -0.699717       0.013766      -0.000115      -0.015067       0.020409       0.002382      -0.010522       0.006608      -0.005894      -0.004289      -0.014585       0.004018       0.010567              1.615440       2.142445       0.151025      -0.305317       1.358244      -0.025677       1.345630           0.000887
          333              H       1.115682      10.007662       5.999770       0.245119       1.046632 0.83512564E+01  0.85967663E+02                                 1.920237                            1.854176      -2.085612       1.932811                    0.986874       4.207892      13.598111       0.385426       1.543765      -0.652090       0.003463      -0.028013       0.037395       0.046852       0.027293      -0.043966       0.024341      -0.021795      -0.006374      -0.067041       0.028864       0.038176              1.926603       2.533581       0.159425      -0.355717       1.641329      -0.051366       1.604898           0.043121
          334              H       2.073851      10.815008       5.253074       0.255823       0.894089 0.65057383E+01  0.63109271E+02                                 1.774015                            1.671610      -1.795876       2.093734                    0.988018       3.777273      11.968338       0.392017       1.610662      -0.643242       0.039083       0.015254      -0.006882       0.042515       0.027292      -0.034954       0.003741      -0.059380       0.058126      -0.063975       0.023379       0.040596              1.820330       1.478145       0.230248      -0.167210       2.291393      -0.531488       1.691450           0.029607
          335              H      15.656894      12.110333       6.947332       0.187095       0.791885 0.53654238E+01  0.47426850E+02                                 1.408449                            1.349063      -0.762892       2.567851                    0.999948       2.813999       7.352720       0.544746       1.272014      -0.713602      -0.008840      -0.023079       0.022860       0.033665       0.009933       0.006340      -0.009035       0.004343       0.024369      -0.018747       0.006041       0.012706              1.421861       1.262848       0.200250      -0.195875       1.561982      -0.318972       1.440755           0.000061
          336              H      15.923050      13.649624       6.807600       0.142375       1.392327 0.11437361E+02  0.12324381E+03                                 2.117809                            2.024133      -1.066115       2.379680                    0.997557       3.722358      11.053260       0.423139       1.343332      -0.697742       0.001405      -0.003594       0.024143       0.024449       0.003472       0.010144       0.010754       0.044796       0.093359      -0.039674       0.003162       0.036513              2.135719       1.725670      -0.167064      -0.115041       2.635974       0.597871       2.045512           0.002376
          337              H      16.938891      12.620468       6.200636       0.136819       0.905367 0.63809642E+01  0.59667680E+02                                 1.591840                            1.505400      -1.016509       2.394950                    0.997902       3.493029       9.792060       0.491818       1.331829      -0.696394       0.015417      -0.008183       0.004361       0.017991      -0.002588       0.002576       0.002328       0.020220       0.042271      -0.017701       0.002944       0.014757              1.625508       2.270568      -0.230114      -0.086818       1.310187      -0.007327       1.295767           0.001105
          338              H      15.539312      14.390414       3.847014       0.150110       1.411179 0.11627506E+02  0.12803825E+03                                 2.266075                            2.136126      -1.373115       2.248180                    0.992266       4.149942      13.192398       0.377968       1.471629      -0.670142      -0.006145       0.000229      -0.027607       0.028283       0.007990       0.000470      -0.045867       0.058353       0.009698      -0.063215       0.026145       0.037069              2.295942       2.376408      -0.635119       0.443716       2.490434      -0.397985       2.020985           0.002726
          339              H      16.382151      13.137240       3.427816       0.163143       0.837707 0.59271339E+01  0.54101531E+02                                 1.497807                            1.445135      -0.721135       2.563255                    0.999977       3.088729       8.396814       0.507853       1.321305      -0.701768       0.009365      -0.006273      -0.026307       0.028620       0.006238      -0.014113      -0.000029      -0.004011       0.020306      -0.016506      -0.000241       0.016747              1.511525       1.292986      -0.092917      -0.060226       1.473444       0.376970       1.768146           0.000454
          340              H      16.834631      14.017796       4.646110       0.131782       1.207140 0.92692171E+01  0.96524284E+02                                 2.040947                            1.901798      -1.307157       2.257951                    0.994174       4.070285      12.616070       0.401972       1.463245      -0.670558       0.018808       0.000025      -0.000740       0.018823       0.026106       0.004057      -0.021361       0.040501       0.043691      -0.047461       0.017901       0.029561              2.102937       2.643111       0.399225       0.571874       1.736734       0.124454       1.928965           0.001354
          341              H      14.439197      13.157216       5.209407       0.310830       0.590977 0.38747329E+01  0.32284322E+02                                 1.270416                            1.240652      -1.075576       2.509595                    0.999359       2.456515       6.701867       0.493476       1.489669      -0.670867      -0.033603       0.007733       0.006474       0.035084       0.000653      -0.002988      -0.003572       0.026206       0.005483      -0.014785       0.001704       0.013081              1.277146       1.611488      -0.225923      -0.052079       1.136568       0.026182       1.083383           0.001905
          342              H      15.180007      11.975019       4.764010       0.320288       0.515352 0.32371586E+01  0.25720936E+02                                 1.145345                            1.121071      -1.088000       2.512251                    0.999374       2.332593       6.162879       0.529480       1.455907      -0.676446      -0.003233      -0.035060      -0.010824       0.036835       0.003808       0.002137       0.003550      -0.005995      -0.004993      -0.004188      -0.003345       0.007532              1.153350       0.973896       0.047054       0.027848       1.425202       0.183955       1.060950           0.000780
          343              H      -3.318096      12.815659       7.165664       0.147770       0.929982 0.68267026E+01  0.63835138E+02                                 1.533102                            1.494263      -0.684512       2.564121                    0.999992       3.101532       8.227842       0.534051       1.226519      -0.722992      -0.009073       0.013617       0.017544       0.023990      -0.005882      -0.016996       0.000324      -0.003572       0.013101      -0.018415      -0.000105       0.018521              1.534664       1.489699      -0.281215      -0.017099       1.843577       0.061425       1.270716           0.000226
          344              H      -2.315553      11.773204       7.772628       0.198543       0.837746 0.58132204E+01  0.53334870E+02                                 1.552089                            1.473596      -1.008973       2.449645                    0.998860       3.145736       8.858033       0.476585       1.400784      -0.684723       0.008815      -0.006204       0.030602       0.032445       0.003265      -0.004134      -0.003589       0.022311       0.037983      -0.018247       0.003158       0.015089              1.575232       1.567570      -0.137782       0.454348       1.345114      -0.196996       1.813011          -0.000037
          345              H      -3.511061      11.285237       6.886199       0.164303       0.908457 0.64207719E+01  0.59754991E+02                                 1.574227                            1.499592      -0.720302       2.563204                    0.999970       3.140692       8.604199       0.501105       1.313380      -0.703251      -0.014106      -0.021909       0.012812       0.029037       0.009929      -0.011271       0.002542      -0.002951       0.012890      -0.017281       0.003728       0.013553              1.603253       1.721614       0.419944       0.131942       1.796777       0.116845       1.291366          -0.000012
          346              H      -1.783263      13.478819       4.235646       0.158403       1.093159 0.87114632E+01  0.88958074E+02                                 1.885522                            1.830564      -1.292838       2.290431                    0.993849       3.766209      11.407773       0.415817       1.442480      -0.675693       0.006328       0.018127      -0.018670       0.026780       0.019019       0.002775      -0.013804      -0.000040       0.057881      -0.031454       0.005871       0.025583              1.876538       1.908231       0.168402      -0.502414       1.670485      -0.174577       2.050898           0.010176
          347              H      -2.388768      14.113177       5.532539       0.152749       0.920314 0.69058379E+01  0.66936963E+02                                 1.710257                            1.648218      -1.398457       2.229575                    0.993779       3.807952      11.457071       0.428363       1.475177      -0.667947       0.004192       0.021412       0.007510       0.023075      -0.008178       0.005239       0.001430      -0.021189       0.004866      -0.015874       0.003290       0.012584              1.735611       1.355444       0.131829       0.063698       2.212586       0.415133       1.638802          -0.000039
          348              H      18.897372      13.217097       4.606810       0.136559       0.912493 0.65352396E+01  0.61266060E+02                                 1.591363                            1.519396      -0.743656       2.527382                    0.999640       3.339239       9.268533       0.493214       1.324683      -0.699725      -0.013804       0.000310      -0.015255       0.020576       0.002361       0.010461      -0.006419      -0.005509      -0.004365      -0.014382       0.003989       0.010393              1.617850       2.146515       0.151649       0.306400       1.359808       0.025874       1.347227           0.000890
          349              H      -1.115629      12.172430       5.999770       0.245645       1.046331 0.83507659E+01  0.85975253E+02                                 1.920983                            1.855035      -2.094595       1.929446                    0.986824       4.209408      13.611197       0.384990       1.545287      -0.651824      -0.003660       0.028044       0.037289       0.046801       0.027381       0.044172      -0.024368      -0.022237      -0.006726      -0.067341       0.029094       0.038247              1.927275       2.534422       0.159055       0.355507       1.642011       0.051137       1.605393           0.043145
          350              H      -2.073810      11.365072       5.253074       0.255032       0.890337 0.64700201E+01  0.62648999E+02                                 1.766421                            1.665092      -1.775756       2.102005                    0.988406       3.763115      11.895624       0.393637       1.606949      -0.643896      -0.038831      -0.015540      -0.007172       0.042436       0.027039       0.034725      -0.003514      -0.058948       0.057603      -0.063442       0.023015       0.040428              1.812228       1.472638       0.228626       0.166125       2.279735       0.527718       1.684311           0.029511
          351              H      -1.020174       4.566977      14.885893       0.188027       0.788357 0.53352391E+01  0.47090851E+02                                 1.404023                            1.345115      -0.765865       2.567622                    0.999948       2.806306       7.325857       0.545666       1.271735      -0.713682       0.022904      -0.008550      -0.022429       0.033177      -0.010092      -0.009060      -0.006235      -0.004604       0.024741      -0.018911       0.006152       0.012758              1.417315       1.556542      -0.199118      -0.317240       1.259219       0.194892       1.436183           0.000060
          352              H      -2.559465       4.833138      15.025625       0.142512       1.390140 0.11414480E+02  0.12291630E+03                                 2.113907                            2.020768      -1.056964       2.383120                    0.997643       3.719953      11.036792       0.423979       1.341554      -0.698083       0.003529       0.001732      -0.023982       0.024302      -0.003306       0.010842      -0.010014      -0.044653       0.093890      -0.039701       0.003125       0.036575              2.131650       2.629831       0.166716       0.596019       1.723079       0.114871       2.042042           0.002376
          353              H      -1.530310       5.848986      15.632589       0.136892       0.904183 0.63717105E+01  0.59566468E+02                                 1.591287                            1.505001      -1.017786       2.394677                    0.997827       3.491850       9.791270       0.491486       1.333057      -0.696152       0.007958       0.015420      -0.004473       0.017920       0.002597       0.002354      -0.002530      -0.020225       0.041826      -0.017636       0.003034       0.014603              1.624896       1.309928       0.230014      -0.007410       2.269294       0.086489       1.295466           0.001105
          354              H      -3.300254       4.449446      17.986211       0.149889       1.412916 0.11644158E+02  0.12826655E+03                                 2.267686                            2.137411      -1.371330       2.248575                    0.992234       4.153711      13.206375       0.377921       1.471293      -0.670186      -0.000295      -0.006370       0.027457       0.028188      -0.008146      -0.046264      -0.000366      -0.058190       0.009838      -0.063542       0.026000       0.037542              2.297677       2.492096       0.636108      -0.398482       2.378646      -0.444438       2.022289           0.002733
          355              H      -2.047082       5.292290      18.405409       0.162752       0.838899 0.59375708E+01  0.54220777E+02                                 1.499240                            1.446398      -0.721075       2.563002                    0.999975       3.091323       8.405795       0.507634       1.321290      -0.701769       0.006304       0.009423       0.026554       0.028873      -0.006181      -0.000179       0.014060       0.004120       0.020252      -0.016412      -0.000298       0.016710              1.513011       1.474936       0.093042       0.377725       1.294013       0.060282       1.770083           0.000454
          356              H      -2.927638       5.744752      17.187115       0.131871       1.209921 0.92975687E+01  0.96926081E+02                                 2.046721                            1.906713      -1.324204       2.251056                    0.994032       4.079490      12.665471       0.400684       1.466333      -0.669979      -0.000251       0.019083       0.000930       0.019107      -0.026019      -0.021453      -0.003968      -0.040642       0.044564      -0.047573       0.017954       0.029620              2.109104       1.741206      -0.401004       0.125038       2.651887      -0.574442       1.934220           0.001361
          357              H      -2.067054       3.349308      16.623818       0.312611       0.588414 0.38568501E+01  0.32123829E+02                                 1.271147                            1.241350      -1.078495       2.509906                    0.999357       2.454636       6.713035       0.490823       1.498259      -0.669368      -0.007811      -0.032808      -0.006350       0.034317      -0.000790      -0.003614       0.002980      -0.026282       0.005204      -0.014799       0.001634       0.013165              1.277898       1.137125       0.225979       0.026169       1.612583       0.052124       1.083987           0.001904
          358              H      -0.884858       4.090123      17.069215       0.321205       0.512851 0.32183546E+01  0.25542899E+02                                 1.143462                            1.119319      -1.086480       2.513872                    0.999346       2.327900       6.153791       0.528646       1.459840      -0.675763       0.034835      -0.003140       0.010517       0.036523      -0.003901       0.003610      -0.002067       0.005783      -0.004697      -0.004135      -0.003401       0.007536              1.151423       1.422492      -0.046888       0.183375       0.972530      -0.027731       1.059248           0.000778
          359              H      -1.725505       7.771985      14.667561       0.148149       0.932042 0.68479358E+01  0.64099781E+02                                 1.536909                            1.497815      -0.681086       2.565533                    0.999990       3.106462       8.252051       0.532625       1.228535      -0.722511      -0.013574      -0.008819      -0.017681       0.023972       0.006003       0.000227       0.016950       0.003244       0.012795      -0.018360      -0.000140       0.018500              1.538501       1.848611       0.282252       0.061724       1.493282       0.017248       1.273612           0.000227
          360              H      -0.683052       8.774516      14.060597       0.198543       0.837749 0.58118666E+01  0.53307490E+02                                 1.550556                            1.472184      -1.005808       2.451099                    0.998951       3.144415       8.846643       0.477522       1.398427      -0.685164       0.006135       0.008924      -0.030641       0.032498      -0.003209      -0.003596       0.004179      -0.022141       0.038129      -0.018176       0.003036       0.015140              1.573672       1.343902       0.137669      -0.196785       1.566047      -0.453743       1.811068          -0.000035
          361              H      -0.195083       7.579021      14.947026       0.163776       0.908973 0.64249942E+01  0.59801878E+02                                 1.574627                            1.499936      -0.719355       2.563372                    0.999968       3.141585       8.606141       0.501141       1.313118      -0.703313       0.021984      -0.014353      -0.012594       0.029119      -0.009865       0.002380       0.011504       0.002914       0.012982      -0.017315       0.003495       0.013820              1.603680       1.797563      -0.420161       0.116898       1.721825      -0.131928       1.291652          -0.000012
          362              H      -2.388667       9.306863      17.597579       0.158543       1.098211 0.87684317E+01  0.89737935E+02                                 1.895492                            1.839812      -1.316566       2.280684                    0.993518       3.782698      11.492163       0.413424       1.447626      -0.674700      -0.017386       0.006381       0.018144       0.025927      -0.019443      -0.014121      -0.002853       0.000206       0.059133      -0.032151       0.005991       0.026160              1.886501       1.678946      -0.169931      -0.176161       1.918299       0.506436       2.062258           0.010240
          363              H      -3.023024       8.701339      16.300686       0.153345       0.920122 0.69051020E+01  0.66938809E+02                                 1.711057                            1.648932      -1.402580       2.227986                    0.993686       3.809825      11.469498       0.427889       1.476613      -0.667677      -0.021458       0.003860      -0.007546       0.023071       0.007981       0.001177      -0.005329       0.021204       0.005191      -0.015815       0.003376       0.012439              1.736423       2.213505      -0.131742       0.415595       1.355933      -0.063585       1.639832          -0.000042
          364              H      -2.126944       7.807493      17.226415       0.136694       0.913941 0.65462991E+01  0.61375694E+02                                 1.590648                            1.518710      -0.742681       2.526874                    0.999653       3.339823       9.260746       0.494448       1.321250      -0.700407      -0.000361      -0.013800       0.015043       0.020417      -0.002377      -0.006482      -0.010625       0.005895      -0.004474      -0.014631       0.004096       0.010535              1.617138       1.359175      -0.151653       0.025808       2.145838      -0.305962       1.346400           0.000890
          365              H      -1.082280       9.974468      15.833455       0.246175       1.044399 0.83294663E+01  0.85689569E+02                                 1.917657                            1.851906      -2.083746       1.933874                    0.986960       4.202035      13.576061       0.385606       1.544017      -0.652047      -0.027772      -0.003868      -0.037487       0.046814      -0.027558      -0.024237      -0.044084       0.021849      -0.006678      -0.067247       0.028965       0.038282              1.923936       1.639307      -0.158866       0.051086       2.529621      -0.354870       1.602880           0.043096
          366              H      -0.274921       9.016298      16.580151       0.254794       0.892371 0.64889775E+01  0.62886260E+02                                 1.769875                            1.668115      -1.783376       2.098870                    0.988246       3.769010      11.924131       0.393025       1.608077      -0.643704       0.015455      -0.039179       0.007362       0.042755      -0.026981      -0.003704      -0.034984       0.059146       0.057641      -0.063699       0.023254       0.040445              1.815866       2.285159      -0.229259       0.529314       1.475015      -0.166493       1.687425           0.029570
          367              H       1.020402      -4.566747      14.885893       0.186845       0.792862 0.53725850E+01  0.47498907E+02                                 1.408687                            1.349190      -0.764396       2.566916                    0.999940       2.815238       7.353054       0.545270       1.270557      -0.713913      -0.023466       0.008850      -0.022763       0.033869      -0.009973       0.009073       0.006380      -0.004820       0.024975      -0.018926       0.006054       0.012872              1.422141       1.562574      -0.200492       0.319274       1.262942      -0.196011       1.440905           0.000061
          368              H       2.559696      -4.832906      15.025625       0.144005       1.394800 0.11468543E+02  0.12373893E+03                                 2.126246                            2.031632      -1.085653       2.372703                    0.997361       3.724399      11.088368       0.420625       1.349625      -0.696505      -0.004601      -0.001833      -0.023422       0.023940      -0.003328      -0.010983       0.009994      -0.045154       0.094428      -0.040071       0.003301       0.036771              2.144406       2.647730       0.168222      -0.601822       1.731634      -0.115803       2.053855           0.002377
          369              H       1.530550      -5.848746      15.632589       0.136529       0.905129 0.63793243E+01  0.59658436E+02                                 1.592851                            1.506185      -1.022219       2.392751                    0.997828       3.494581       9.802236       0.491129       1.333563      -0.696052      -0.007983      -0.015668      -0.004392       0.018125       0.002642      -0.002201       0.002507      -0.020609       0.042376      -0.017897       0.003141       0.014755              1.626615       1.310899       0.230694       0.007209       2.272538      -0.087212       1.296406           0.001103
          370              H       3.300530      -4.449170      17.986211       0.149171       1.416779 0.11684331E+02  0.12882552E+03                                 2.272080                            2.141352      -1.375052       2.246675                    0.992142       4.160292      13.235149       0.377489       1.471647      -0.670116       0.000304       0.006434       0.027649       0.028389      -0.008175       0.046190       0.000679      -0.058450       0.009222      -0.063587       0.026357       0.037230              2.302135       2.497607       0.637905       0.399619       2.382875       0.445404       2.025923           0.002726
          371              H       2.047365      -5.292006      18.405409       0.162881       0.838653 0.59365955E+01  0.54221157E+02                                 1.500313                            1.447395      -0.719321       2.564012                    0.999977       3.092279       8.414950       0.506765       1.323329      -0.701349      -0.006270      -0.009544       0.026433       0.028794      -0.006134       0.000201      -0.013881       0.004302       0.020159      -0.016285      -0.000221       0.016506              1.514098       1.475992       0.093315      -0.378093       1.294928      -0.060538       1.771375           0.000453
          372              H       2.927902      -5.744488      17.187115       0.131317       1.207877 0.92741565E+01  0.96568154E+02                                 2.039969                            1.900885      -1.304375       2.258830                    0.994287       4.069768      12.605260       0.402604       1.461061      -0.670950       0.000410      -0.019237       0.000735       0.019255      -0.025979       0.021558       0.003998      -0.040348       0.043658      -0.047421       0.017807       0.029615              2.101909       1.735665      -0.398798      -0.124417       2.641801       0.571791       1.928261           0.001347
          373              H       2.067309      -3.349052      16.623818       0.313117       0.587038 0.38446924E+01  0.31990197E+02                                 1.267972                            1.238458      -1.078197       2.510118                    0.999347       2.449862       6.691736       0.492061       1.496001      -0.669769       0.007781       0.032720      -0.006385       0.034233      -0.000869       0.003653      -0.003004      -0.026073       0.005233      -0.014721       0.001630       0.013091              1.274625       1.134543       0.225054      -0.026105       1.607712      -0.051909       1.081620           0.001897
          374              H       0.885120      -4.089861      17.069215       0.321100       0.513199 0.32221767E+01  0.25586908E+02                                 1.145095                            1.120887      -1.089656       2.512777                    0.999363       2.330647       6.167489       0.527512       1.462196      -0.675330      -0.034821       0.003119       0.010548       0.036517      -0.003814      -0.003663       0.002001       0.005774      -0.005053      -0.003992      -0.003524       0.007517              1.153077       1.424644      -0.047090      -0.183769       0.973800       0.027850       1.060787           0.000778
          375              H       1.725691      14.408241      14.667561       0.149427       0.928942 0.68181595E+01  0.63739077E+02                                 1.532004                            1.493331      -0.684283       2.564337                    0.999991       3.100306       8.225139       0.534184       1.226525      -0.722949       0.013204       0.009205      -0.017481       0.023762       0.005516      -0.000372      -0.016768       0.003558       0.012847      -0.018056      -0.000143       0.018199              1.533508       1.841655       0.280617      -0.061349       1.488724      -0.017102       1.270146           0.000225
          376              H       0.683228      13.405700      14.060597       0.199499       0.834225 0.57843495E+01  0.53015662E+02                                 1.549299                            1.471193      -1.010312       2.450051                    0.998858       3.140368       8.844759       0.476256       1.403188      -0.684279      -0.006345      -0.008709      -0.030042       0.031916      -0.003417       0.003555      -0.003885      -0.022310       0.038849      -0.018424       0.003295       0.015130              1.572321       1.343009       0.137316       0.196373       1.564582       0.452788       1.809373          -0.000038
          377              H       0.195312      -7.578791      14.947026       0.163719       0.907605 0.64134842E+01  0.59664784E+02                                 1.572733                            1.498370      -0.721438       2.562606                    0.999962       3.139152       8.595807       0.501541       1.312730      -0.703402      -0.022215       0.014378      -0.012568       0.029295      -0.009871      -0.002465      -0.011490       0.002622       0.013151      -0.017318       0.003488       0.013830              1.601640       1.794775      -0.418940      -0.116456       1.719743       0.131560       1.290402          -0.000013
          378              H       2.388898      12.873407      17.597579       0.158404       1.098940 0.87770588E+01  0.89863546E+02                                 1.897670                            1.841781      -1.319754       2.279231                    0.993412       3.786009      11.510984       0.412775       1.449299      -0.674391       0.017823      -0.006277       0.018167       0.026212      -0.019267       0.013849       0.002959       0.000217       0.059623      -0.031996       0.005986       0.026009              1.888701       1.680762      -0.170338       0.176547       1.920526      -0.507340       2.064816           0.010246
          379              H       3.023235      13.478911      16.300686       0.151947       0.922223 0.69218136E+01  0.67112072E+02                                 1.710675                            1.648564      -1.392854       2.231331                    0.993806       3.808858      11.451208       0.429045       1.472390      -0.668447       0.021736      -0.003924      -0.007741       0.023404       0.008266      -0.001327       0.005349       0.021443       0.004797      -0.016047       0.003287       0.012760              1.736019       2.212876      -0.131671      -0.415570       1.355663       0.063565       1.639517          -0.000042
          380              H       2.127208      -7.807227      17.226415       0.136642       0.913782 0.65454629E+01  0.61374022E+02                                 1.591362                            1.519341      -0.737842       2.529338                    0.999672       3.340855       9.268082       0.493924       1.322517      -0.700146       0.000207       0.013912       0.015037       0.020487      -0.002359       0.006564       0.010631       0.005626      -0.004107      -0.014599       0.003960       0.010639              1.617874       1.359642      -0.151785      -0.025852       2.147054       0.306156       1.346926           0.000887
          381              H       1.082484      12.205776      15.833455       0.245587       1.044670 0.83321748E+01  0.85721027E+02                                 1.917704                            1.852032      -2.082023       1.934344                    0.986869       4.203094      13.578022       0.385662       1.543725      -0.652103       0.027857       0.003693      -0.037320       0.046716      -0.027640       0.024336       0.044068       0.021634      -0.006705      -0.067302       0.028989       0.038314              1.923954       1.639480      -0.158759      -0.051037       2.529363       0.354752       1.603018           0.043085
          382              H       0.275136      13.163958      16.580151       0.254187       0.893113 0.64949229E+01  0.62943989E+02                                 1.769143                            1.667571      -1.774216       2.102099                    0.988345       3.769066      11.915473       0.393640       1.605559      -0.644102      -0.015841       0.039059       0.007274       0.042772      -0.027072       0.003715       0.034773       0.059148       0.058222      -0.063663       0.023278       0.040386              1.815043       2.283785      -0.229040      -0.528702       1.474629       0.166377       1.686715           0.029546
          383              C       9.841275      19.267809       5.530356       0.568385      24.390325 0.26761786E+03  0.56551585E+04                                 7.838365                            5.846284      -0.091263       2.016922                    0.999552      23.212943      66.367406       0.605202       0.478934      -1.012694      -0.024791      -0.010495      -0.063411       0.068889       0.013790      -0.083749      -0.022459       0.074145      -0.016120      -0.072140      -0.036050       0.108190              9.441432       7.800200       0.132181       4.667120       8.692537       1.940413      11.831559           0.000110
          384              C      10.642021      -2.865604       6.782273       0.005175      37.533349 0.45029761E+03  0.10672847E+05                                 9.859725                            7.141967      -0.215430       1.933770                    0.999057      27.859152      80.243827       0.608357       0.424783      -1.059621       0.005921      -0.010317       0.054630       0.055910      -0.003847      -0.003195      -0.014298      -0.034833      -0.005195      -0.018836      -0.006981       0.025817             12.149862      10.201002      -0.151605       6.406882      11.330361       2.993398      14.918223           0.000285
          385              C      10.759579      -1.732200       7.577002      -0.117650      35.293359 0.46942742E+03  0.11355869E+05                                 9.628036                            7.435255      -0.294001       1.875184                    0.998813      30.767912      92.512414       0.573323       0.441626      -1.038903       0.003565      -0.023450       0.019336       0.030602       0.001599      -0.004684      -0.016015      -0.027809      -0.016040      -0.016247      -0.009133       0.025380             11.168682       9.158795      -0.242928       4.635891      12.406616       2.878170      11.940636           0.000108
          386              C      11.615736      -1.736627       8.671720      -0.143552      34.113590 0.45953499E+03  0.10991197E+05                                 9.215702                            7.205092       0.127152       2.008830                    0.999436      30.097318      88.233093       0.604488       0.423635      -1.056096      -0.029164      -0.015880       0.004422       0.033500       0.015403       0.003902       0.009302      -0.037030      -0.008942      -0.022609      -0.006163       0.028772             10.552521       9.733667      -2.012568       4.790273      11.288473       0.409506      10.635423           0.000046
          387              C      12.354334      -2.876677       8.972145      -0.001068      40.951329 0.47167358E+03  0.11314741E+05                                10.484456                            7.332490      -0.349170       1.884450                    0.998660      28.360593      82.296436       0.597324       0.427457      -1.057505      -0.010872       0.020408       0.053088       0.057905       0.013979       0.021380      -0.019079       0.061786       0.017461      -0.047591       0.006542       0.041048             13.227211      12.737823      -0.703551       7.830795      11.912275       1.869133      15.031533           0.000320
          388              C      12.234558      -4.010081       8.177416       0.172486      34.845310 0.43849693E+03  0.10389320E+05                                 9.588036                            7.243340       0.007207       1.996013                    0.999780      27.733250      81.519175       0.576160       0.448686      -1.038685      -0.015441      -0.071424       0.034652       0.080873      -0.018445       0.043177      -0.000469      -0.032769      -0.117377      -0.066928       0.017285       0.049643             11.216479       8.767726      -0.263969       4.941610      12.856996       1.967733      12.024714           0.000515
          389              C      11.378362      18.174346       7.082698      -0.267277      39.341221 0.55564992E+03  0.14051013E+05                                10.347026                            8.082029      -0.397952       1.819703                    0.998974      33.714262     104.383960       0.549451       0.440830      -1.037109      -0.063857      -0.002237       0.022962       0.067897       0.011353      -0.010104       0.009013      -0.094263       0.046834      -0.057972       0.014994       0.042978             11.914865      10.851721      -1.519643       5.938403      11.454740       1.148341      13.438133           0.000787
          390              C      13.363532      -2.836744      10.086513      -0.009792      41.803226 0.47039998E+03  0.11262504E+05                                10.579723                            7.302739      -0.338626       1.889527                    0.998427      28.292261      81.685660       0.601732       0.425144      -1.060263      -0.002195       0.017747      -0.034841       0.039162      -0.011192       0.048215       0.014562       0.016720      -0.039837      -0.055640       0.004533       0.051107             13.308119      15.456346       3.260382       5.646209       7.669238      -1.389535      16.798775          -0.000013
          391              C      14.605610      -2.268938       9.876914      -0.163866      37.596895 0.49821562E+03  0.12208652E+05                                 9.931744                            7.574267      -0.146171       1.905540                    0.999017      31.680381      95.251109       0.578843       0.431812      -1.046836      -0.003189       0.012852       0.030931       0.033647       0.006197      -0.004685      -0.022939      -0.002891       0.056155      -0.022017      -0.011078       0.033096             11.506005      13.845094       3.519044       3.117304       7.582235      -1.213262      13.090687          -0.000045
          392              C      15.534960      -2.271148      10.934516      -0.129176      35.900244 0.47210437E+03  0.11414022E+05                                 9.669172                            7.397397      -0.227199       1.887982                    0.999306      30.905946      92.295581       0.582847       0.434661      -1.045128      -0.037952       0.005579       0.008022       0.039190       0.014488      -0.007053       0.006526       0.019519      -0.074275      -0.028454      -0.001584       0.030038             11.203050      11.712862       1.940475       3.338355       7.196425      -2.516486      14.699863          -0.000038
          393              C      15.215578      -2.799022      12.168093       0.010250      36.082421 0.41607467E+03  0.96475046E+04                                 9.557753                            6.831308      -0.026328       2.006346                    0.999432      26.868101      75.996466       0.628051       0.420599      -1.064585      -0.045500       0.014264      -0.024299       0.053518       0.002897      -0.014521       0.015043      -0.024100      -0.013149      -0.025673       0.002310       0.023363             11.907123      13.761717       1.954401       5.091708       6.750746      -2.154208      15.208907           0.000015
          394              C      13.993463      -3.369047      12.341885      -0.245253      36.790852 0.50602373E+03  0.12441039E+05                                 9.757209                            7.631834      -0.174760       1.899887                    0.999086      31.918059      95.941705       0.577168       0.431637      -1.047552       0.022754       0.010971       0.000703       0.025271      -0.003375      -0.035929       0.007974      -0.060905       0.005814      -0.054378       0.018344       0.036035             11.271585      14.870128       3.599098       3.998760       7.343678      -0.856593      11.600950           0.000006
          395              C      13.044151      -3.420069      11.318781       0.215302      31.501284 0.37582580E+03  0.85147102E+04                                 8.790656                            6.590307       0.052412       2.032353                    0.999720      25.649174      72.246944       0.623831       0.433367      -1.054260      -0.052909      -0.038938       0.012566       0.066883       0.011908       0.004742      -0.013206       0.035904      -0.060574      -0.030503      -0.001146       0.031649             10.193773      10.833717       3.063019       1.438859       7.176918      -2.621396      12.570685           0.000001
          396              C      -5.959659      -2.901042      13.256261       0.625653      21.769971 0.22981664E+03  0.46846548E+04                                 7.305874                            5.454212      -0.080016       2.040519                    0.999509      22.025510      62.269185       0.619008       0.485416      -1.007208       0.038676       0.000193       0.045516       0.059729      -0.007442      -0.017602       0.010692      -0.139000      -0.177176      -0.069713      -0.030572       0.100284              8.773140      10.356161       0.525431       2.731027       4.665523      -1.052070      11.297737           0.000025
          397              C      12.261140      15.652490       8.291822      -0.236294      23.645449 0.36043889E+03  0.81540626E+04                                 7.138968                            6.238361       0.348671       2.102088                    0.997391      29.391349      85.187794       0.668687       0.404893      -1.062744       0.028092       0.088136       0.049252       0.104799       0.030503       0.048019       0.033913      -0.127437      -0.098242      -0.088624      -0.013654       0.102278              7.523389       6.099676      -0.167895       0.025590       9.567292       0.178466       6.903198           0.000774
          398              C      11.879714      -5.003710      12.711304      -0.257687      24.747770 0.38944048E+03  0.89889784E+04                                 7.369058                            6.509455      -0.024779       1.962874                    0.997326      30.548627      89.654670       0.650365       0.408018      -1.059911       0.003933       0.061832      -0.099681       0.117367       0.018790       0.012244      -0.024341      -0.041658       0.055189      -0.044331       0.004581       0.039750              7.739359       7.469961       0.612014      -0.245875       8.483396      -1.750611       7.264721           0.000003
          399              C       6.032981      14.002280       5.925537       0.601571      22.261924 0.24022348E+03  0.49521452E+04                                 7.403492                            5.563086      -0.144919       2.013010                    0.999276      22.518333      64.056568       0.615008       0.483111      -1.008236       0.049468       0.016015       0.049077       0.071499      -0.021223      -0.082434       0.018198       0.045906       0.085325      -0.065052      -0.041883       0.106935              8.706773       9.435665       1.443197       4.246445       8.547444       0.236629       8.137209           0.000987
          400              C       4.999385      13.902461       4.837806       0.002983      35.907077 0.44344620E+03  0.10451123E+05                                 9.532654                            7.064114      -0.006377       2.004538                    0.999444      27.479460      78.456560       0.615855       0.421994      -1.063310      -0.034362       0.007248      -0.048422       0.059816      -0.013684      -0.011255      -0.011583       0.008077      -0.002189      -0.024668       0.009432       0.015236             11.383428      12.697369       2.841369       5.819203      10.621649       0.332339      10.831265           0.002673
          401              C       4.799757      15.111265       4.057050      -0.244710      37.241817 0.54901885E+03  0.13745183E+05                                 9.822887                            7.945441      -0.183704       1.897905                    0.998465      32.121077      96.718562       0.567365       0.431201      -1.050175       0.013550      -0.017521       0.017495       0.028225      -0.005368      -0.019757      -0.006004      -0.020352      -0.032719      -0.029256       0.012177       0.017080             10.997227      11.088224       1.644878       4.713302      11.022157      -0.439148      10.881300           0.010911
          402              C       3.883715      14.993703       3.031325       0.211265      30.199431 0.36999046E+03  0.83722258E+04                                 8.621669                            6.587310       0.149510       2.067820                    0.999858      25.665770      72.885826       0.615459       0.439802      -1.047566       0.009318       0.047871      -0.022028       0.053514      -0.009514      -0.003058      -0.029491      -0.045098      -0.017201      -0.029595      -0.014286       0.043880              9.928739      10.245243       3.082963       4.102414      10.773611       0.345894       8.767364          -0.000843
          403              C       3.083017      13.977858       2.796836       0.016663      39.816671 0.44558679E+03  0.10615369E+05                                10.516253                            7.288172      -0.462748       1.859868                    0.998321      28.278726      83.753533       0.575131       0.447030      -1.038113      -0.036444      -0.023903      -0.031893       0.054006      -0.042792       0.011957       0.009130       0.023816       0.072736      -0.059071       0.024723       0.034348             13.088859      14.331535       2.979471       7.524877      11.477478       0.478200      13.457565           0.009255
          404              C       3.227195      12.855556       3.653572      -0.170768      37.379783 0.54524187E+03  0.13758856E+05                                10.039015                            7.991869      -0.299726       1.843427                    0.998864      33.656027     104.990329       0.552553       0.439277      -1.035304       0.046832       0.021669      -0.003282       0.051706      -0.012575       0.035505       0.022930      -0.097721       0.015690      -0.072452       0.015845       0.056607             11.126989      11.177726       1.610969       4.274927      10.762836      -1.799558      11.440405           0.019119
          405              C       4.269663      12.820076       4.656590      -0.175152      35.679337 0.48609266E+03  0.11850050E+05                                 9.582556                            7.475691      -0.028090       1.941012                    0.999673      31.720770      95.430677       0.582760       0.431137      -1.046220      -0.011851       0.023586      -0.019667       0.032917      -0.011723      -0.005854      -0.010968      -0.022113       0.083018      -0.031594       0.000308       0.031287             10.801186      11.474085       2.665530       4.136522      11.284015      -0.375969       9.645458           0.001087
          406              C       2.005061      13.966760       1.757138      -0.012739      43.707933 0.46456517E+03  0.11188999E+05                                11.170666                            7.453196      -0.462403       1.853212                    0.998313      28.903287      86.210049       0.567142       0.448404      -1.036807       0.040588       0.035559       0.032805       0.063151      -0.018792       0.034497      -0.016099       0.028963       0.029890      -0.028780      -0.023890       0.052669             14.200076      16.021510      -1.262216       7.669196      10.962906       4.078179      15.615813           0.004243
          407              C       1.004741      14.924936       1.757138      -0.127953      37.818036 0.49206529E+03  0.12060115E+05                                10.112542                            7.621002      -0.236628       1.885133                    0.999067      31.435245      95.542560       0.564605       0.442622      -1.036972       0.003006       0.008605      -0.039009       0.040059      -0.010849      -0.001083       0.018315      -0.040738       0.055945      -0.032661      -0.001834       0.034495             11.732399      13.628464      -2.754088       4.816892       9.472977       2.418663      12.095757           0.002350
          408              C      -0.008892      14.998122       0.790363      -0.150062      36.309103 0.47123703E+03  0.11371663E+05                                 9.685370                            7.350118      -0.088401       1.932723                    0.999458      30.838651      91.582515       0.590393       0.429913      -1.049490       0.032038       0.009600      -0.007810       0.034345      -0.009636       0.000254       0.009228      -0.016378      -0.055548      -0.021061      -0.002493       0.023554             11.187432      11.326018      -1.130701       5.213783       9.191625       3.085326      13.044652           0.000036
          409              C      11.054673       2.896875      21.658996       0.003701      41.349547 0.45317314E+03  0.10715171E+05                                10.412895                            7.083950      -0.148064       1.948723                    0.999315      27.724163      78.723812       0.623811       0.415258      -1.069916       0.039634      -0.007492       0.032944       0.052080      -0.005418       0.005369       0.007071      -0.006405      -0.064324      -0.024076       0.006702       0.017374             13.563460      15.849817      -1.763046       8.545534       9.319952       2.032201      15.520612           0.001284
          410              C     -10.131661       1.892121      21.648079      -0.264908      39.895122 0.51793837E+03  0.12810635E+05                                10.300787                            7.724019      -0.134371       1.907319                    0.999210      32.386409      97.700884       0.573289       0.431956      -1.047165      -0.022986       0.010603      -0.015191       0.029522       0.005936      -0.017414       0.015191      -0.040401      -0.050594      -0.035638       0.002389       0.033249             12.169780      15.303303      -3.191244       5.814475       9.703712       1.211839      11.502323           0.001273
          411              C       1.896373      13.026320       0.795166       0.219963      34.176726 0.37674971E+03  0.85888344E+04                                 9.400697                            6.672419       0.149912       2.055347                    0.999758      26.277719      75.617966       0.606289       0.443144      -1.042543       0.041661      -0.039105      -0.023076       0.061623      -0.040800       0.011650       0.005701      -0.011867      -0.118687      -0.046056      -0.015066       0.061122             11.365462      11.937031      -2.085862       4.501420      10.282541       3.546742      11.876815           0.002135
          412              C      10.069873       2.905738      20.569955       0.552935      25.649847 0.26961773E+03  0.56936109E+04                                 8.102928                            5.826144      -0.102326       2.010918                    0.999558      23.196161      65.751658       0.614358       0.472112      -1.018907      -0.037617      -0.000162      -0.043895       0.057809       0.039368      -0.057994      -0.041649       0.002669      -0.029443      -0.061161      -0.032000       0.093161             10.237145      11.808714      -0.993465       6.613036       6.834942       0.628515      12.067780           0.000205
          413              C       4.384974      17.289328       2.389428      -0.247549      22.904485 0.34433958E+03  0.76610245E+04                                 6.864107                            6.032494       0.463684       2.139732                    0.998979      28.723377      81.155929       0.694653       0.396313      -1.074077      -0.059823      -0.068097      -0.020349       0.092898       0.038302       0.007776       0.003242      -0.030634      -0.117423      -0.040750      -0.020567       0.061317              7.174790       6.992629       0.841415      -0.263857       8.501312      -0.247953       6.030431          -0.000075
          414              C       2.827932      10.637529       0.113096      -0.252573      25.903527 0.40950858E+03  0.95188883E+04                                 7.592111                            6.687312       0.146865       2.033075                    0.997114      29.882512      86.433255       0.643445       0.409517      -1.064812       0.009146       0.093269       0.048748       0.105637       0.002316       0.014203       0.077632      -0.125276      -0.098939      -0.077077      -0.042193       0.119269              8.049358       7.973454      -0.488421      -0.678660       9.185145       1.433679       6.989474           0.000698
          415              C      12.338771       2.912277       5.530356       0.567219      24.416406 0.26795003E+03  0.56637651E+04                                 7.842861                            5.849354      -0.089881       2.017107                    0.999563      23.226109      66.407893       0.605148       0.478843      -1.012773       0.025359       0.009095      -0.063646       0.069113       0.013127       0.083653       0.023988       0.073945      -0.017877      -0.073211      -0.034944       0.108155              9.447118       7.804389       0.132773      -4.670551       8.697116      -1.942496      11.839848           0.000110
          416              C      11.538083       2.865708       6.782273       0.006384      37.482964 0.44956561E+03  0.10651300E+05                                 9.852415                            7.137258      -0.217173       1.933464                    0.999056      27.835627      80.163623       0.608409       0.424914      -1.059526      -0.005840       0.010006       0.054513       0.055731      -0.003849       0.003347       0.015264      -0.033770      -0.003392      -0.018897      -0.007202       0.026099             12.140048      10.191959      -0.152441      -6.399649      11.323228      -2.991016      14.904958           0.000285
          417              C      11.420537       1.732316       7.577002      -0.119614      35.351177 0.47043322E+03  0.11385296E+05                                 9.632254                            7.438078      -0.284810       1.877242                    0.998895      30.802303      92.610102       0.573859       0.441016      -1.039352      -0.003958       0.023622       0.020011       0.031210       0.002099       0.004830       0.015122      -0.027409      -0.015992      -0.015712      -0.008889       0.024601             11.173671       9.162707      -0.244885      -4.637729      12.413333      -2.878527      11.944974           0.000108
          418              C      10.564397       1.736761       8.671720      -0.142632      34.065565 0.45871592E+03  0.10966726E+05                                 9.208125                            7.199464       0.129805       2.010061                    0.999450      30.069288      88.131616       0.604624       0.423729      -1.056037       0.028856       0.016279       0.005135       0.033527       0.014827      -0.004122      -0.009059      -0.037060      -0.007620      -0.022506      -0.005694       0.028200             10.543377       9.725674      -2.011560      -4.785715      11.278343      -0.408706      10.626113           0.000046
          419              C       9.825804       2.876815       8.972145      -0.001687      40.984340 0.47212358E+03  0.11328335E+05                                10.489954                            7.335952      -0.346479       1.884825                    0.998775      28.374531      82.349403       0.597183       0.427453      -1.057498       0.010912      -0.020842       0.052720       0.057731       0.014036      -0.022110       0.019384       0.061197       0.016507      -0.047749       0.006250       0.041499             13.234451      12.745304      -0.704030      -7.835648      11.918611      -1.870137      15.039438           0.000320
          420              C       9.945568       4.010207       8.177416       0.173627      34.799920 0.43780626E+03  0.10369609E+05                                 9.583166                            7.239963       0.005982       1.996068                    0.999796      27.712515      81.464081       0.575975       0.448975      -1.038443       0.015436       0.071292       0.034605       0.080736      -0.019050      -0.043265       0.000436      -0.033408      -0.117996      -0.067278       0.016920       0.050358             11.210400       8.763256      -0.264710      -4.938333      12.850151      -1.965846      12.017793           0.000513
          421              C      10.801707       4.005762       7.082698      -0.268445      39.369148 0.55615957E+03  0.14066965E+05                                10.351845                            8.085732      -0.338760       1.834106                    0.998546      33.726095     104.428091       0.549332       0.440829      -1.037121       0.064311       0.001530       0.022817       0.068256       0.011192       0.008706      -0.008232      -0.093713       0.047751      -0.057401       0.015167       0.042234             11.920550      10.857915      -1.521313      -5.942296      11.458999      -1.147480      13.444735           0.000785
          422              C       8.816622       2.836900      10.086513      -0.010100      41.806536 0.47042958E+03  0.11263335E+05                                10.580569                            7.303141      -0.337508       1.889757                    0.998476      28.292432      81.685289       0.601697       0.425164      -1.060255       0.002432      -0.016393      -0.034783       0.038529      -0.012150      -0.048197      -0.014915       0.017261      -0.038431      -0.055936       0.004644       0.051291             13.309309      15.458878       3.261829      -5.646334       7.670167       1.388942      16.798882          -0.000013
          423              C       7.574542       2.269090       9.876914      -0.163546      37.605615 0.49835633E+03  0.12212203E+05                                 9.929951                            7.572683      -0.143226       1.906327                    0.999031      31.686369      95.250190       0.579244       0.431510      -1.047084       0.004155      -0.013300       0.030491       0.033524       0.005720       0.005840       0.022739      -0.002556       0.053491      -0.021359      -0.011271       0.032630             11.504167      13.844627       3.518975      -3.118167       7.580491       1.212029      13.087383          -0.000045
          424              C       6.645208       2.271316      10.934516      -0.129862      35.912221 0.47228243E+03  0.11419265E+05                                 9.668652                            7.396161      -0.225298       1.888094                    0.999262      30.916410      92.326982       0.583213       0.434352      -1.045326       0.038409      -0.005775       0.008308       0.039720       0.015001       0.008180      -0.007054       0.020094      -0.073741      -0.029172      -0.001462       0.030634             11.202763      11.716709       1.943215      -3.336738       7.196368       2.515701      14.695212          -0.000037
          425              C       6.964608       2.799210      12.168093       0.011520      36.034871 0.41539059E+03  0.96282426E+04                                 9.552717                            6.828046      -0.026662       2.006604                    0.999443      26.844215      75.929951       0.627839       0.420889      -1.064340       0.044812      -0.013878      -0.024497       0.052923       0.002751       0.014168      -0.015247      -0.023624      -0.012844      -0.025274       0.001915       0.023359             11.900166      13.754225       1.954311      -5.085743       6.747896       2.153526      15.198377           0.000015
          426              C       8.186727       3.369237      12.341885      -0.246296      36.856798 0.50711590E+03  0.12475165E+05                                 9.771461                            7.642390      -0.178302       1.898466                    0.999089      31.951417      96.083875       0.576481       0.431899      -1.047347      -0.023443      -0.010634       0.001953       0.025816      -0.003119       0.036176      -0.008075      -0.061208       0.005730      -0.054719       0.018565       0.036154             11.288966      14.897467       3.606444      -4.007260       7.354364       0.855774      11.615068           0.000006
          427              C       9.136023       3.420243      11.318781       0.217423      31.453544 0.37513434E+03  0.84949708E+04                                 8.781371                            6.583681       0.055604       2.033889                    0.999766      25.625001      72.157066       0.624236       0.433293      -1.054325       0.053882       0.039433       0.013636       0.068148       0.012889      -0.004833       0.013251       0.035354      -0.059808      -0.030582      -0.001268       0.031850             10.182681      10.823244       3.060393      -1.435397       7.169744       2.617980      12.555056           0.000001
          428              C       5.959863       2.901246      13.256261       0.623756      21.788754 0.23005774E+03  0.46903155E+04                                 7.306180                            5.454421      -0.077388       2.041235                    0.999494      22.036156      62.283261       0.619511       0.484944      -1.007556      -0.039828       0.000470       0.045712       0.060630      -0.007720       0.015898      -0.011064      -0.138766      -0.181738      -0.069252      -0.031738       0.100990              8.773379      10.356090       0.525527      -2.730509       4.665570       1.052265      11.298477           0.000025
          429              C       9.918948       6.527638       8.291822      -0.233420      23.588526 0.35917139E+03  0.81178473E+04                                 7.125239                            6.225218       0.294842       2.089031                    0.997343      29.347528      85.008019       0.669774       0.404612      -1.062980      -0.027857      -0.087628       0.048451       0.103934       0.028961      -0.047373      -0.035487      -0.127347      -0.094851      -0.087809      -0.014091       0.101900              7.509190       6.090483      -0.168936      -0.024018       9.544608      -0.178146       6.892478           0.000767
          430              C      10.300481       5.003906      12.711304      -0.255730      24.712370 0.38867317E+03  0.89677204E+04                                 7.365491                            6.505953      -0.098920       1.944195                    0.997578      30.526257      89.599860       0.650040       0.408384      -1.059570      -0.003667      -0.061479      -0.100124       0.117549       0.018546      -0.012275       0.024514      -0.042361       0.054565      -0.044340       0.004342       0.039998              7.735651       7.465535       0.612816       0.245687       8.478795       1.748294       7.262624           0.000003
          431              C      16.147071       8.177812       5.925537       0.600876      22.256253 0.24015440E+03  0.49502359E+04                                 7.401728                            5.561915      -0.147084       2.012668                    0.999272      22.513823      64.035148       0.615150       0.483047      -1.008296      -0.048668      -0.015914       0.049359       0.071121      -0.021335       0.082370      -0.018904       0.045974       0.086446      -0.064819      -0.042406       0.107225              8.704535       9.433124       1.442554      -4.245142       8.545309      -0.236257       8.135172           0.000987
          432              C      17.180651       8.277613       4.837806       0.005308      35.865334 0.44282460E+03  0.10433406E+05                                 9.528677                            7.061620      -0.002402       2.005944                    0.999482      27.459321      78.402094       0.615607       0.422287      -1.063065       0.033569      -0.008729      -0.049189       0.060188      -0.012855       0.010945       0.010824       0.007860      -0.003299      -0.023358       0.008620       0.014739             11.378266      12.692105       2.840040      -5.816569      10.616170      -0.332447      10.826522           0.002673
          433              C      17.380267       7.068797       4.057050      -0.246098      37.294848 0.55007956E+03  0.13777517E+05                                 9.828791                            7.950637      -0.180678       1.898522                    0.998513      32.148522      96.801565       0.567481       0.430933      -1.050405      -0.013613       0.016454       0.016338       0.026888      -0.003353       0.021055       0.004549      -0.020294      -0.034550      -0.029999       0.013359       0.016641             11.003535      11.095603       1.644591      -4.717083      11.026112       0.439766      10.888890           0.010905
          434              C      18.296293       7.186343       3.031325       0.212354      30.170240 0.36956771E+03  0.83601893E+04                                 8.616046                            6.583475       0.149652       2.067933                    0.999864      25.651638      72.832642       0.615654       0.439792      -1.047581      -0.009172      -0.049242      -0.021864       0.054653      -0.008951       0.003518       0.028812      -0.045667      -0.017170      -0.029329      -0.014030       0.043360              9.921513      10.237470       3.079858      -4.098428      10.766015      -0.344346       8.761054          -0.000844
          435              C      19.096987       8.202186       2.796836       0.015820      39.825965 0.44572883E+03  0.10619333E+05                                10.516805                            7.288790      -0.464340       1.859603                    0.998260      28.281767      83.757944       0.575186       0.446963      -1.038178       0.036541       0.023469      -0.032449       0.054212      -0.043370      -0.011852      -0.008688       0.024482       0.073835      -0.059726       0.024800       0.034926             13.088916      14.331988       2.979152      -7.524494      11.477890      -0.476942      13.456869           0.009261
          436              C      18.952822       9.324500       3.653572      -0.168864      37.371530 0.54510499E+03  0.13756491E+05                                10.043506                            7.995539      -0.305199       1.841885                    0.998864      33.657903     105.049024       0.551864       0.439791      -1.034854      -0.046428      -0.021476      -0.003779       0.051294      -0.012176      -0.036339      -0.022049      -0.098955       0.015723      -0.073304       0.016816       0.056488             11.131657      11.183270       1.612326      -4.276886      10.767258       1.799479      11.444444           0.019156
          437              C      17.910369       9.359996       4.656590      -0.176996      35.700460 0.48651626E+03  0.11861136E+05                                 9.579323                            7.473575      -0.021438       1.942643                    0.999688      31.729542      95.412200       0.583561       0.430517      -1.046757       0.012126      -0.023730      -0.019632       0.033100      -0.012354       0.006079       0.010620      -0.021220       0.082965      -0.031821       0.000775       0.031046             10.797142      11.470737       2.664561      -4.135402      11.278555       0.375343       9.642133           0.001086
          438              C      20.174927       8.213268       1.757138      -0.013272      43.698462 0.46459130E+03  0.11187672E+05                                11.159699                            7.447154      -0.453842       1.855708                    0.998288      28.901177      86.143039       0.568194       0.447652      -1.037438      -0.041313      -0.035415       0.033140       0.063712      -0.018936      -0.033655       0.015923       0.028865       0.029124      -0.028710      -0.023135       0.051845             14.184354      16.005527      -1.262043      -7.660470      10.950095      -4.070851      15.597441           0.004233
          439              C      21.175247       7.255092       1.757138      -0.127299      37.823998 0.49213048E+03  0.12063093E+05                                10.118966                            7.625985      -0.240565       1.883822                    0.999107      31.434536      95.571245       0.563877       0.443142      -1.036583      -0.002830      -0.008224      -0.039498       0.040444      -0.010369       0.001341      -0.018820      -0.041192       0.056684      -0.032717      -0.002421       0.035138             11.740021      13.642040      -2.756655      -4.823324       9.475973      -2.416237      12.102049           0.002350
          440              C       0.008865       7.181890       0.790363      -0.151363      36.359793 0.47204734E+03  0.11396436E+05                                 9.693270                            7.355468      -0.081402       1.934459                    0.999519      30.868542      91.700847       0.590278       0.429800      -1.049529      -0.032304      -0.009650      -0.007275       0.034491      -0.009204       0.000125      -0.009333      -0.015263      -0.056485      -0.021313      -0.001804       0.023117             11.196828      11.336997      -1.132850      -5.218848       9.198920      -3.086843      13.054566           0.000038
          441              C      11.125659      -2.896541      21.658996       0.004567      41.316696 0.45278013E+03  0.10703545E+05                                10.407644                            7.081096      -0.150975       1.947980                    0.999298      27.711052      78.677736       0.623909       0.415284      -1.069901      -0.039579       0.007235       0.032147       0.051500      -0.005500      -0.005287      -0.006506      -0.006318      -0.063032      -0.023454       0.006340       0.017114             13.555428      15.839491      -1.762008      -8.538958       9.315678      -2.031382      15.511115           0.001284
          442              C      10.131993      -1.891787      21.648079      -0.265107      39.896188 0.51797498E+03  0.12811464E+05                                10.301333                            7.725243      -0.185184       1.894689                    0.999533      32.386637      97.693746       0.573151       0.432063      -1.047126       0.022793      -0.009852      -0.015450       0.029245       0.006192       0.017314      -0.015673      -0.039539      -0.051750      -0.035804       0.002530       0.033274             12.169615      15.304472      -3.192197      -5.813749       9.703701      -1.210408      11.500673           0.001272
          443              C      20.283600       9.153692       0.795166       0.220585      34.158746 0.37656365E+03  0.85833891E+04                                 9.397234                            6.670957       0.155988       2.057137                    0.999756      26.269142      75.583853       0.606340       0.443169      -1.042546      -0.041527       0.039457      -0.023256       0.061824      -0.041268      -0.011657      -0.005224      -0.010290      -0.120681      -0.046341      -0.015503       0.061845             11.360080      11.932362      -2.085765      -4.498559      10.277711      -3.543804      11.870167           0.002131
          444              C     -10.069557      -2.905422      20.569955       0.552460      25.633110 0.26942720E+03  0.56885068E+04                                 8.099083                            5.823891      -0.108871       2.009203                    0.999543      23.187974      65.719378       0.614516       0.472081      -1.018938       0.038070       0.000006      -0.043573       0.057862       0.039168       0.057708       0.041983       0.002699      -0.030201      -0.061118      -0.031916       0.093035             10.231451      11.801026      -0.992423      -6.608162       6.832126      -0.628750      12.061200           0.000205
          445              C      17.795024       4.890708       2.389428      -0.246006      22.885857 0.34394697E+03  0.76500850E+04                                 6.861877                            6.030823       0.462810       2.139842                    0.998991      28.704752      81.090850       0.694446       0.396545      -1.073923       0.060468       0.068204      -0.019558       0.093224       0.038522      -0.006922      -0.004160      -0.028598      -0.113048      -0.038889      -0.021595       0.060485              7.172244       6.990838       0.841600       0.263244       8.498253       0.248861       6.027642          -0.000074
          446              C      19.352031      11.542473       0.113096      -0.250289      25.850924 0.40837327E+03  0.94858026E+04                                 7.582172                            6.678409       0.147955       2.034055                    0.997133      29.843985      86.288104       0.643827       0.409562      -1.064795      -0.008091      -0.091956       0.049251       0.104628       0.002936      -0.014285      -0.076445      -0.126099      -0.099436      -0.076207      -0.042520       0.118727              8.038574       7.965061      -0.487041       0.678015       9.169849      -1.428737       6.980810           0.000697
          447              C      -8.177639      -1.248609      16.302869       0.569737      24.366077 0.26728660E+03  0.56465592E+04                                 7.835390                            5.844240      -0.092361       2.016878                    0.999554      23.194226      66.310232       0.605047       0.479193      -1.012531       0.009533      -0.024242       0.063800       0.068913      -0.012893      -0.023209       0.083969      -0.072643      -0.016442      -0.073146      -0.034734       0.107880              9.437761       8.689935      -0.132609       1.940942       7.796347      -4.664466      11.827000           0.000110
          448              C      13.955772      -0.447920      15.050952       0.004603      37.545357 0.45047879E+03  0.10678148E+05                                 9.861403                            7.143089      -0.213972       1.934210                    0.999082      27.866953      80.268461       0.608353       0.424746      -1.059651       0.009527       0.005368      -0.055231       0.056303       0.003623      -0.014652       0.003580       0.033611      -0.003826      -0.018740      -0.006782       0.025522             12.151999      11.333050       0.151030       2.995010      10.202030      -6.407539      14.920918           0.000286
          449              C      12.822368      -0.330372      14.256223      -0.119646      35.367581 0.47068094E+03  0.11393393E+05                                 9.638860                            7.443039      -0.287449       1.876342                    0.998800      30.811747      92.663038       0.573290       0.441372      -1.039088       0.024559       0.004349      -0.019159       0.031451      -0.002244      -0.016169       0.006126       0.027421      -0.013850      -0.017087      -0.008456       0.025543             11.182052      12.420115       0.240850       2.884031       9.168981      -4.642917      11.957059           0.000108
          450              C      12.826794       0.525767      13.161505      -0.143368      34.091393 0.45920790E+03  0.10980702E+05                                 9.207080                            7.197751       0.132903       2.010610                    0.999430      30.086658      88.172318       0.605438       0.423073      -1.056516       0.016264      -0.029466      -0.004930       0.034015      -0.015124       0.008876      -0.004219       0.036064      -0.006847      -0.022441      -0.005413       0.027854             10.542770      11.279779       2.009286       0.412486       9.722746      -4.784587      10.625785           0.000046
          451              C      13.966842       1.264359      12.861080      -0.000918      40.944139 0.47156996E+03  0.11311970E+05                                10.485663                            7.333306      -0.348956       1.884618                    0.998633      28.356131      82.290436       0.597075       0.427646      -1.057357      -0.019912      -0.010282      -0.052475       0.057060      -0.014642      -0.019707      -0.021397      -0.061621       0.019809      -0.048501       0.007569       0.040932             13.228665      11.915362       0.705051       1.868592      12.739038      -7.831018      15.031594           0.000321
          452              C      15.100247       1.144593      13.655809       0.172896      34.821758 0.43819761E+03  0.10379652E+05                                 9.581196                            7.238761       0.006869       1.995885                    0.999801      27.722186      81.455930       0.576638       0.448425      -1.038916       0.071151      -0.016289      -0.034668       0.080806       0.018735      -0.000642      -0.043962       0.033297      -0.116742      -0.067601       0.017382       0.050219             11.207886      12.848372       0.264700       1.965420       8.760669      -4.936570      12.014618           0.000514
          453              C      -7.084179       0.288454      14.750527      -0.267397      39.328289 0.55550134E+03  0.14044990E+05                                10.341110                            8.078109      -0.333282       1.835902                    0.998565      33.704123     104.311967       0.549926       0.440520      -1.037389       0.001936      -0.064365      -0.022566       0.068233      -0.011797       0.008751       0.009552       0.094337       0.045656      -0.057768       0.014646       0.043122             11.907234      11.449271       1.519508       1.147399      10.844157      -5.932908      13.428274           0.000788
          454              C      13.926908       2.273540      11.746712      -0.010016      41.820643 0.47062526E+03  0.11269566E+05                                10.583593                            7.305297      -0.338623       1.889297                    0.998450      28.298365      81.716892       0.601509       0.425238      -1.060174      -0.016791      -0.002556       0.034372       0.038339       0.011782       0.013753      -0.047529      -0.017529      -0.037380      -0.054492       0.003727       0.050765             13.313167       7.672032      -3.261806      -1.389616      15.463191      -5.649594      16.804279          -0.000013
          455              C      13.359100       3.515622      11.956311      -0.163114      37.580040 0.49788361E+03  0.12198729E+05                                 9.930055                            7.572887      -0.149327       1.904804                    0.999015      31.672654      95.227166       0.578753       0.431943      -1.046735      -0.013058      -0.003924      -0.030840       0.033719      -0.006086      -0.023360       0.005960       0.001824       0.055809      -0.022353      -0.011270       0.033624             11.504163       7.580758      -3.518205      -1.212562      13.843351      -3.118435      13.088380          -0.000045
          456              C      13.361308       4.444956      10.898709      -0.130469      35.924802 0.47249992E+03  0.11425950E+05                                 9.671624                            7.398613      -0.227800       1.887460                    0.999325      30.922792      92.354758       0.583023       0.434440      -1.045263      -0.005767      -0.039025      -0.008131       0.040278      -0.014113       0.007246       0.006990      -0.018851      -0.071179      -0.027964      -0.001021       0.028985             11.206218       7.198515      -1.942081      -2.516936      11.718052      -3.339385      14.702087          -0.000038
          457              C      13.889183       4.125554       9.665132       0.009727      36.105921 0.41634727E+03  0.96558982E+04                                 9.563266                            6.834701      -0.024826       2.006601                    0.999442      26.879395      76.049225       0.627704       0.420741      -1.064441      -0.014239      -0.045005       0.024978       0.053405      -0.002255       0.015699       0.014129       0.025319      -0.011641      -0.025457       0.001039       0.024419             11.914426       6.754709      -1.956089      -2.155605      13.770787      -5.095027      15.217784           0.000015
          458              C      14.459210       2.903435       9.491340      -0.246082      36.822927 0.50656959E+03  0.12457809E+05                                 9.762417                            7.635654      -0.172906       1.900221                    0.999071      31.935070      96.005556       0.577057       0.431603      -1.047573      -0.011023       0.023938      -0.002033       0.026432       0.002495       0.007728       0.036665       0.059729       0.004982      -0.054648       0.019294       0.035354             11.277788       7.347923      -3.602179      -0.856504      14.879992      -4.001116      11.605448           0.000006
          459              C      14.510233       1.954139      10.514444       0.217131      31.455002 0.37515656E+03  0.84959221E+04                                 8.783348                            6.585301       0.054715       2.033587                    0.999756      25.625159      72.168355       0.623933       0.433481      -1.054171       0.039379      -0.052392      -0.014501       0.067126      -0.012507      -0.012704      -0.005392      -0.036677      -0.061094      -0.030560      -0.001860       0.032421             10.184899       7.171299      -3.060742      -2.618633      10.825309      -1.436743      12.558091           0.000001
          460              C      13.991201       5.130300       8.576964       0.625550      21.756342 0.22963795E+03  0.46799291E+04                                 7.301724                            5.451310      -0.083737       2.039946                    0.999504      22.015923      62.227349       0.619329       0.485277      -1.007317       0.000090       0.039420      -0.045478       0.060185       0.007461       0.010857       0.017044       0.138585      -0.180954      -0.070000      -0.030720       0.100720              8.767878       4.663106      -0.525127      -1.051298      10.349350      -2.728662      11.291179           0.000025
          461              C      -4.562324       1.171208      13.541403      -0.233798      23.593644 0.35932947E+03  0.81230916E+04                                 7.131025                            6.230743       0.289504       2.087339                    0.997342      29.351276      85.054234       0.668743       0.405152      -1.062523      -0.088310       0.028226      -0.047402       0.104127      -0.029681       0.035390      -0.047864       0.125333      -0.096745      -0.087792      -0.013990       0.101782              7.515246       9.554449       0.168150       0.177640       6.093864      -0.024970       6.897425           0.000774
          462              C      16.093877       0.789678       9.121921      -0.255521      24.725461 0.38894563E+03  0.89748128E+04                                 7.364407                            6.505011      -0.027577       1.962356                    0.997305      30.531849      89.595304       0.650626       0.407980      -1.059923      -0.060732       0.003106       0.099452       0.116570      -0.018546      -0.024342      -0.013050       0.041248       0.054502      -0.044427       0.004911       0.039516              7.734490       8.477844      -0.612412      -1.747788       7.464925       0.245774       7.260701           0.000003
          463              C      -2.912103      -5.056918      15.907688       0.603573      22.218825 0.23967865E+03  0.49380123E+04                                 7.394197                            5.556791      -0.142057       2.014395                    0.999247      22.488959      63.950110       0.615366       0.483115      -1.008255      -0.015746       0.049722      -0.048906       0.071498       0.021457       0.017895       0.082021      -0.046319       0.083717      -0.064724      -0.041709       0.106433              8.695297       8.537500      -1.440657       0.236015       9.422032      -4.239249       8.126360           0.000987
          464              C      -2.812283      -6.090497      16.995419       0.003318      35.899896 0.44338018E+03  0.10449034E+05                                 9.530603                            7.063125      -0.006744       2.004450                    0.999435      27.477483      78.445403       0.615967       0.421938      -1.063360      -0.007073      -0.034415       0.048980       0.060278       0.014341      -0.011063       0.011129      -0.006992      -0.003501      -0.024579       0.008818       0.015761             11.380606      10.617474      -2.840088       0.332947      12.694725      -5.818159      10.829620           0.002673
          465              C      -4.021087      -6.290111      17.776175      -0.245183      37.299908 0.55021674E+03  0.13782640E+05                                 9.834220                            7.955771      -0.248902       1.881436                    0.998889      32.147995      96.824887       0.566820       0.431382      -1.050068       0.017844       0.013687      -0.017438       0.028458       0.005115      -0.005058       0.020317       0.020936      -0.032812      -0.029630       0.012497       0.017133             11.009628      11.028773      -1.641994      -0.441876      11.102378      -4.720625      10.897733           0.010901
          466              C      -3.903523      -7.206137      18.801900       0.213012      30.161122 0.36942551E+03  0.83568103E+04                                 8.616813                            6.584105       0.148726       2.067789                    0.999863      25.647276      72.837827       0.615311       0.440046      -1.047350      -0.048160       0.007957       0.021612       0.053384       0.008546      -0.028887       0.002765       0.045713      -0.019553      -0.028632      -0.014918       0.043549              9.922456      10.767866      -3.079013       0.343729      10.237116      -4.098298       8.762387          -0.000842
          467              C      -2.887676      -8.006834      19.036389       0.015585      39.825550 0.44568423E+03  0.10618186E+05                                10.517132                            7.288855      -0.465418       1.859200                    0.998272      28.282466      83.764364       0.575123       0.447016      -1.038129       0.023041      -0.037026       0.032832       0.054588       0.042232       0.009066      -0.011551      -0.024972       0.072192      -0.058510       0.024583       0.033927             13.089817      11.477594      -2.980002       0.479283      14.332052      -7.525836      13.459806           0.009259
          468              C      -1.765375      -7.862670      18.179653      -0.169752      37.371972 0.54515999E+03  0.13755913E+05                                10.036755                            7.990994      -0.297664       1.844078                    0.998882      33.648331     104.954002       0.552627       0.439247      -1.035349      -0.021320       0.046943       0.003986       0.051712       0.012810       0.021904      -0.035528       0.097365       0.018864      -0.072457       0.017041       0.055417             11.123865      10.758475      -1.608950      -1.799114      11.174549      -4.274196      11.438571           0.019122
          469              C      -1.729896      -6.820218      17.176635      -0.176372      35.699344 0.48651443E+03  0.11862292E+05                                 9.583494                            7.477177      -0.025261       1.941582                    0.999644      31.731877      95.455903       0.582938       0.430934      -1.046397      -0.023971      -0.012674       0.019662       0.033494       0.013011      -0.011966       0.006469       0.021892       0.084430      -0.033081       0.000810       0.032271             10.801590      11.284017      -2.664684      -0.376226      11.474228      -4.136445       9.646523           0.001087
          470              C      -2.876576      -9.084774      20.076087      -0.016251      43.800933 0.46577432E+03  0.11223505E+05                                11.176836                            7.456712      -0.461006       1.853069                    0.998254      28.942665      86.300252       0.567810       0.447662      -1.037413      -0.033513       0.042800      -0.032931       0.063556       0.016445      -0.016279      -0.034582      -0.029820       0.031583      -0.027604      -0.024477       0.052082             14.208403      10.967798       1.261413       4.080946      16.031455      -7.675493      15.625955           0.004241
          471              C      -3.834750     -10.085092      20.076087      -0.124319      37.705514 0.49030959E+03  0.12005273E+05                                10.089773                            7.604700      -0.230765       1.887378                    0.999141      31.372223      95.276222       0.565561       0.442308      -1.037249      -0.006307       0.004217       0.040549       0.041253       0.012029       0.018233       0.000187       0.039809       0.055244      -0.032961      -0.001208       0.034169             11.705020       9.452227       2.747433       2.413120      13.595255      -4.803395      12.067577           0.002338
          472              C      -3.907974      11.081290      21.042862      -0.151866      36.363140 0.47208173E+03  0.11397743E+05                                 9.696744                            7.358165      -0.089177       1.932424                    0.999501      30.868079      91.708460       0.589863       0.430084      -1.049331      -0.009442       0.031556       0.007971       0.033890       0.009484       0.008984      -0.000012       0.017884      -0.055631      -0.020863      -0.003061       0.023925             11.201007       9.202725       1.132613       3.089619      11.339513      -5.220174      13.060783           0.000036
          473              C       8.193293      -0.035487       0.174229       0.004887      41.321148 0.45276795E+03  0.10703944E+05                                10.411352                            7.082937      -0.151240       1.947925                    0.999298      27.712226      78.701818       0.623528       0.415511      -1.069679       0.007510       0.040168      -0.031749       0.051748       0.006300       0.006542      -0.005354       0.005858      -0.064192      -0.023898       0.006051       0.017847             13.560927       9.320734       1.765432       2.031614      15.846455      -8.541181      15.515591           0.001284
          474              C       9.198046       0.958177       0.185146      -0.265272      39.897952 0.51795174E+03  0.12810927E+05                                10.298189                            7.721121      -0.131946       1.907920                    0.999254      32.391117      97.711909       0.573736       0.431621      -1.047379      -0.010520      -0.022650       0.014497       0.028876      -0.005709       0.016156       0.017287       0.040433      -0.050915      -0.035849       0.002008       0.033841             12.166974       9.703477       3.190144       1.214159      15.297072      -5.811643      11.500373           0.001272
          475              C      -1.936136      -9.193448      21.038059       0.219727      34.187192 0.37685722E+03  0.85924237E+04                                 9.405265                            6.675270       0.148983       2.055094                    0.999729      26.284109      75.656479       0.605864       0.443396      -1.042331       0.038956       0.042603       0.022358       0.061907       0.040707       0.005243      -0.011160       0.011590      -0.121026      -0.046054      -0.015347       0.061401             11.371400      10.285701       2.085361       3.548420      11.944090      -4.506249      11.884408           0.002138
          476              C       8.184392      21.159730       1.263270       0.551410      25.682076 0.26998877E+03  0.57035824E+04                                 8.110552                            5.830922      -0.110537       2.008022                    0.999549      23.212667      65.817397       0.613966       0.472237      -1.018809      -0.000150      -0.038859       0.043759       0.058523      -0.039241      -0.042339       0.057504      -0.002500      -0.027735      -0.060673      -0.032464       0.093137             10.247789       6.840662       0.994850       0.628472      11.821515      -6.621837      12.081191           0.000205
          477              C      -6.199149      -6.704864      19.443797      -0.246471      22.909039 0.34441822E+03  0.76629032E+04                                 6.863320                            6.031623       0.467137       2.140536                    0.999014      28.727724      81.158223       0.695001       0.396108      -1.074259       0.068187      -0.061862       0.018893       0.093986      -0.039416       0.004722      -0.007422       0.029659      -0.117609      -0.040495      -0.021869       0.062363              7.174084       8.500506      -0.841961      -0.246529       6.992402       0.264145       6.029342          -0.000074
          478              C       0.452653      -8.261883      21.720129      -0.247800      25.795610 0.40715722E+03  0.94507555E+04                                 7.568980                            6.665251       0.146790       2.033895                    0.997050      29.809717      86.165427       0.644911       0.409168      -1.065023      -0.092023       0.009559      -0.047937       0.104199      -0.002263       0.076074      -0.014165       0.125938      -0.099548      -0.076104      -0.042198       0.118302              8.024880       9.149832       0.486096       1.420242       7.955397       0.678047       6.969412           0.000694
          479              C       8.177889       1.248859      16.302869       0.567135      24.433565 0.26815443E+03  0.56693680E+04                                 7.846842                            5.851751      -0.090247       2.016717                    0.999549      23.238916      66.459752       0.604976       0.478870      -1.012722      -0.008397       0.024863       0.063065       0.068307      -0.012547       0.024128      -0.083854      -0.073836      -0.016313      -0.073432      -0.034782       0.108214              9.452412       8.701729      -0.133332      -1.944029       7.808845       4.673821      11.846662           0.000110
          480              C       8.224459       0.448152      15.050952       0.004300      37.533446 0.45027666E+03  0.10671843E+05                                 9.858434                            7.140877      -0.214570       1.934093                    0.999020      27.859256      80.232833       0.608543       0.424673      -1.059728      -0.009755      -0.005094      -0.055247       0.056332       0.003589       0.015499      -0.004294       0.033597      -0.003465      -0.019437      -0.006755       0.026192             12.148426      11.327754       0.151263      -2.992866      10.200079       6.406738      14.917443           0.000285
          481              C       9.357851       0.330592      14.256223      -0.118105      35.311382 0.46970915E+03  0.11364292E+05                                 9.629655                            7.435954      -0.284685       1.877460                    0.998776      30.781473      92.557136       0.573479       0.441444      -1.039019      -0.024005      -0.003912      -0.018686       0.030671      -0.001507       0.015899      -0.005206       0.026596      -0.014591      -0.016385      -0.008402       0.024787             11.171037      12.407782       0.243478      -2.877960       9.161525       4.637987      11.943804           0.000108
          482              C       9.353408      -0.525565      13.161505      -0.144475      34.160555 0.46031956E+03  0.11015697E+05                                 9.228171                            7.214188       0.123388       2.007413                    0.999444      30.120968      88.352606       0.603680       0.423981      -1.055781      -0.016629       0.029221      -0.004487       0.033920      -0.014159      -0.008853       0.003733       0.035974      -0.009519      -0.021329      -0.006148       0.027477             10.567759      11.302100       2.017212      -0.406828       9.749841       4.799836      10.651334           0.000046
          483              C       8.213355      -1.264161      12.861080      -0.000873      40.946147 0.47162699E+03  0.11313040E+05                                10.482041                            7.330973      -0.343953       1.885823                    0.998656      28.359860      82.284961       0.597543       0.427323      -1.057617       0.020698       0.011543      -0.052296       0.057415      -0.013352       0.019556       0.021412      -0.061692       0.016229      -0.047524       0.006477       0.041046             13.223674      11.910237       0.704977      -1.866789      12.735094       7.827927      15.025692           0.000319
          484              C       7.079963      -1.144383      13.655809       0.171661      34.829813 0.43829535E+03  0.10382511E+05                                 9.582251                            7.239605       0.008381       1.996403                    0.999799      27.725857      81.467958       0.576602       0.448429      -1.038917      -0.070837       0.015945      -0.034662       0.080458       0.018952       0.001192       0.043094       0.032295      -0.118838      -0.066995       0.016496       0.050499             11.208961      12.851230       0.265252      -1.964656       8.761213       4.936251      12.014441           0.000513
          485              C       7.084406      -0.288226      14.750527      -0.267327      39.325416 0.55545923E+03  0.14043369E+05                                10.339824                            8.077452      -0.331919       1.836313                    0.998604      33.700350     104.291163       0.549995       0.440482      -1.037433      -0.001088       0.063886      -0.023261       0.067998      -0.011123      -0.007759      -0.008963       0.093478       0.046906      -0.057191       0.015214       0.041977             11.905463      11.446593       1.520229      -1.145071      10.843551       5.932454      13.426243           0.000784
          486              C       8.253272      -2.273360      11.746712      -0.009871      41.803571 0.47035125E+03  0.11261651E+05                                10.582913                            7.304544      -0.339814       1.889228                    0.998504      28.289358      81.692747       0.601355       0.425398      -1.060047       0.017283       0.002499       0.034652       0.038804       0.011585      -0.014511       0.048419      -0.017776      -0.037655      -0.055563       0.003889       0.051675             13.312481       7.671898      -3.261901       1.390622      15.462828       5.647687      16.802717          -0.000013
          487              C       8.821084      -3.515438      11.956311      -0.162500      37.586935 0.49797895E+03  0.12201573E+05                                 9.929443                            7.571633      -0.145850       1.905600                    0.999010      31.677999      95.243282       0.579031       0.431717      -1.046879       0.012485       0.003063      -0.031817       0.034316      -0.005434       0.023073      -0.004170       0.002432       0.056573      -0.022080      -0.010910       0.032990             11.503798       7.579935      -3.517652       1.214156      13.841425       3.116752      13.090034          -0.000045
          488              C       8.818859      -4.444788      10.898709      -0.131998      35.948740 0.47288759E+03  0.11436984E+05                                 9.672706                            7.399039      -0.230673       1.886371                    0.999312      30.938707      92.390875       0.583349       0.434134      -1.045510       0.005615       0.038343      -0.008782       0.039735      -0.013645      -0.006817      -0.008707      -0.018514      -0.072967      -0.028838      -0.000215       0.029053             11.207847       7.198820      -1.941864       2.517627      11.718780       3.340528      14.705940          -0.000038
          489              C       8.290965      -4.125406       9.665132       0.010048      36.100758 0.41627400E+03  0.96534363E+04                                 9.561166                            6.833257      -0.024145       2.006830                    0.999417      26.877249      76.031463       0.627908       0.420637      -1.064544       0.015134       0.045089       0.024985       0.053724      -0.002710      -0.015827      -0.014847       0.024301      -0.012515      -0.026213       0.001988       0.024225             11.911616       6.753461      -1.955724       2.155727      13.767144       5.092668      15.214243           0.000015
          490              C       7.720936      -2.903289       9.491340      -0.245856      36.807266 0.50630720E+03  0.12449030E+05                                 9.756528                            7.631092      -0.170159       1.901050                    0.999106      31.927931      95.957150       0.577556       0.431311      -1.047811       0.010426      -0.023565      -0.001038       0.025790       0.004287      -0.007623      -0.036009       0.060078       0.004810      -0.054116       0.018060       0.036056             11.270614       7.343646      -3.599597       0.857377      14.869162       3.996470      11.599034           0.000006
          491              C       7.669928      -1.953977      10.514444       0.216400      31.470079 0.37537737E+03  0.85018650E+04                                 8.784696                            6.586138       0.051004       2.032201                    0.999755      25.633104      72.186184       0.624073       0.433336      -1.054297      -0.038831       0.052701      -0.012945       0.066729      -0.012172       0.013935       0.003684      -0.036500      -0.060001      -0.030929      -0.001013       0.031942             10.186630       7.172553      -3.061069       2.619753      10.826379       1.436721      12.560960           0.000001
          492              C       8.188892      17.049832       8.576964       0.624254      21.791888 0.23007551E+03  0.46910194E+04                                 7.308470                            5.455854      -0.087714       2.038323                    0.999533      22.038488      62.303008       0.619189       0.485162      -1.007390       0.000111      -0.038864      -0.044353       0.058971       0.007571      -0.011715      -0.016361       0.138588      -0.181178      -0.069537      -0.031359       0.100896              8.776462       4.666866      -0.525400       1.052716      10.359525       2.732399      11.302993           0.000025
          493              C       4.562532      -1.171000      13.541403      -0.236155      23.648570 0.36047923E+03  0.81548686E+04                                 7.137203                            6.236274       0.295149       2.088348                    0.997371      29.394673      85.185452       0.669219       0.404577      -1.062995       0.088047      -0.027853      -0.049430       0.104744      -0.029595      -0.034540       0.048023       0.126760      -0.094356      -0.088255      -0.013251       0.101506              7.521835       9.564700       0.167585      -0.177416       6.098421       0.025545       6.902383           0.000770
          494              C       6.086263      -0.789538       9.121921      -0.254592      24.707375 0.38858969E+03  0.89654221E+04                                 7.364391                            6.504912      -0.099379       1.944072                    0.997530      30.521039      89.586249       0.650135       0.408341      -1.059585       0.060489      -0.004187       0.099269       0.116322      -0.019412       0.023370       0.012311       0.042256       0.054811      -0.044661       0.005738       0.038923              7.734531       8.477598      -0.611456       1.747563       7.465487      -0.245624       7.260507           0.000002
          495              C       2.912347       5.057162      15.907688       0.600426      22.261392 0.24022127E+03  0.49517846E+04                                 7.401858                            5.562062      -0.142104       2.014113                    0.999309      22.514760      64.031549       0.615268       0.482938      -1.008389       0.015624      -0.048575      -0.049009       0.070749       0.021434      -0.018459      -0.081784      -0.047014       0.088374      -0.064029      -0.042935       0.106964              8.704665       8.545543      -1.443019      -0.236636       9.433325       4.245250       8.135128           0.000988
          496              C       2.812544       6.090759      16.995419       0.004463      35.875313 0.44299639E+03  0.10438014E+05                                 9.528170                            7.061445      -0.006775       2.004627                    0.999436      27.464895      78.409012       0.615843       0.422103      -1.063227       0.007336       0.034598       0.049893       0.061156       0.013845       0.010326      -0.011524      -0.007559      -0.003283      -0.023991       0.008174       0.015817             11.377401      10.616512      -2.839942      -0.332094      12.690488       5.815118      10.825204           0.002672
          497              C       4.021359       6.290385      17.776175      -0.246973      37.352754 0.55121913E+03  0.13813686E+05                                 9.841189                            7.961067      -0.248987       1.881051                    0.998886      32.178429      96.929422       0.566854       0.431171      -1.050223      -0.016929      -0.013396      -0.016936       0.027438       0.005233       0.005140      -0.020979       0.022553      -0.033578      -0.030720       0.012669       0.018051             11.017576      11.036206      -1.643190       0.442747      11.111226       4.724521      10.905295           0.010914
          498              C       3.903812       7.206427      18.801900       0.212932      30.152395 0.36930138E+03  0.83528530E+04                                 8.613449                            6.581651       0.151836       2.068836                    0.999869      25.642382      72.806174       0.615648       0.439866      -1.047513       0.048172      -0.008435       0.021383       0.053376       0.008898       0.029402      -0.003055       0.045891      -0.019620      -0.029373      -0.014716       0.044089              9.918437      10.762901      -3.077659      -0.342771      10.233898       4.096435       8.758513          -0.000842
          499              C       2.887968       8.007126      19.036389       0.016870      39.791733 0.44526455E+03  0.10605603E+05                                10.512207                            7.285796      -0.462090       1.860268                    0.998358      28.263964      83.697167       0.575204       0.447061      -1.038111      -0.023495       0.035820       0.032742       0.053918       0.042417      -0.008884       0.012310      -0.023176       0.070120      -0.058252       0.023766       0.034485             13.083371      11.472768      -2.977451      -0.476632      14.326348       7.521149      13.450999           0.009250
          500              C       1.765654       7.862950      18.179653      -0.169349      37.378688 0.54525316E+03  0.13760258E+05                                10.043456                            7.996127      -0.302849       1.842492                    0.998854      33.655621     105.019390       0.551932       0.439736      -1.034955       0.020726      -0.045657       0.003647       0.050273       0.012695      -0.023070       0.036440       0.098177       0.014878      -0.073370       0.016386       0.056984             11.131532      10.765958      -1.609560       1.800928      11.182449       4.277584      11.446189           0.019138
          501              C       1.730160       6.820482      17.176635      -0.176511      35.654494 0.48571730E+03  0.11837013E+05                                 9.571539                            7.467488      -0.023551       1.942410                    0.999657      31.705177      95.326043       0.583782       0.430523      -1.046734       0.023413       0.012411       0.019434       0.032862       0.012684       0.010587      -0.005570       0.022036       0.082656      -0.032117       0.001188       0.030929             10.788044      11.273191      -2.660302       0.378541      11.457374       4.129609       9.633567           0.001086
          502              C       2.876884       9.085082      20.076087      -0.012611      43.702347 0.46458531E+03  0.11188266E+05                                11.163682                            7.449161      -0.459131       1.854303                    0.998284      28.903486      86.172240       0.567843       0.447899      -1.037223       0.035807      -0.040081      -0.032658       0.062890       0.018665       0.015656       0.033313      -0.029087       0.028763      -0.028488      -0.022837       0.051326             14.190188      10.955569       1.262549      -4.073555      16.011741       7.662989      15.603255           0.004237
          503              C       3.835058      10.085400      20.076087      -0.128292      37.879320 0.49304550E+03  0.12090791E+05                                10.125939                            7.630595      -0.237700       1.884276                    0.999116      31.464976      95.675750       0.563998       0.442855      -1.036781       0.009783      -0.001811       0.039607       0.040838       0.010155      -0.018277      -0.001186       0.040378       0.057577      -0.032407      -0.002093       0.034500             11.748712       9.483091       2.759058      -2.418219      13.652746       4.827010      12.110299           0.002349
          504              C       3.908258      11.099034      21.042862      -0.150469      36.300594 0.47104709E+03  0.11366418E+05                                 9.683698                            7.347907      -0.085391       1.933833                    0.999513      30.838164      91.591141       0.590544       0.429828      -1.049498       0.009756      -0.031688       0.007714       0.034041       0.009780      -0.008415       0.000224       0.015740      -0.056569      -0.020987      -0.002343       0.023330             11.185658       9.192091       1.133705      -3.083382      11.325824       5.211539      13.039058           0.000035
          505              C      13.986709       0.035489       0.174229       0.005206      41.309304 0.45259342E+03  0.10698844E+05                                10.410233                            7.082119      -0.153908       1.947226                    0.999294      27.703923      78.676048       0.623488       0.415575      -1.069632      -0.007315      -0.039941      -0.032529       0.052028       0.006746      -0.006120       0.005387       0.006665      -0.064859      -0.023985       0.005497       0.018487             13.559663       9.318927       1.762878      -2.032334      15.844576       8.541731      15.515486           0.001283
          506              C      12.981918      21.221825       0.185146      -0.264497      39.885366 0.51777085E+03  0.12805728E+05                                10.300508                            7.723892      -0.135701       1.906879                    0.999223      32.380564      97.687110       0.573157       0.432082      -1.047067       0.010127       0.022064       0.014867       0.028468      -0.004816      -0.015385      -0.016200       0.039516      -0.051954      -0.034315       0.001203       0.033111             12.169281       9.703955       3.191824      -1.211426      15.303306       5.813427      11.500583           0.001271
          507              C       1.936459       9.193772      21.038059       0.219369      34.178441 0.37680017E+03  0.85899618E+04                                 9.399624                            6.672009       0.147867       2.054737                    0.999758      26.279672      75.614551       0.606447       0.443030      -1.042648      -0.038628      -0.041507       0.022630       0.061050       0.040750      -0.005113       0.011060       0.011227      -0.121078      -0.045943      -0.015487       0.061430             11.363589      10.281009       2.086270      -3.545378      11.935965       4.500161      11.873791           0.002132
          508              C      13.995588       1.020290       1.263270       0.550619      25.703426 0.27026361E+03  0.57107725E+04                                 8.113593                            5.832900      -0.105459       2.009299                    0.999541      23.227749      65.865555       0.614025       0.472077      -1.018907      -0.000011       0.037922       0.043028       0.057354      -0.038784       0.042351      -0.057936      -0.001082      -0.030953      -0.061867      -0.031227       0.093094             10.251722       6.842908       0.994608      -0.628811      11.826166       6.625032      12.086093           0.000205
          509              C       6.199447       6.705164      19.443797      -0.245340      22.884804 0.34391342E+03  0.76493454E+04                                 6.862649                            6.031352       0.464872       2.140289                    0.999021      28.703869      81.095077       0.694256       0.396654      -1.073823      -0.069309       0.061367       0.019799       0.094666      -0.038981      -0.003931       0.007303       0.031258      -0.120276      -0.041376      -0.021195       0.062571              7.173226       8.499420      -0.842477       0.248061       6.992587      -0.263078       6.027671          -0.000074
          510              C      -0.452320       8.262217      21.720129      -0.251443      25.855212 0.40845209E+03  0.94879126E+04                                 7.581995                            6.678229       0.148125       2.033922                    0.997137      29.847521      86.294289       0.643967       0.409461      -1.064880       0.092963      -0.008634      -0.049410       0.105632      -0.002718      -0.077426       0.014225       0.129303      -0.099955      -0.076950      -0.043842       0.120791              8.038372       9.170305       0.486845      -1.428237       7.964302      -0.678169       6.980510           0.000695
          511              C       9.841283      14.002275       5.386257       0.569737      24.366079 0.26728666E+03  0.56465608E+04                                 7.835390                            5.844241      -0.092361       2.016878                    0.999554      23.194225      66.310228       0.605047       0.479193      -1.012531      -0.024242       0.009533       0.063800       0.068913      -0.012892       0.083969      -0.023209       0.072643      -0.016442      -0.073147      -0.034734       0.107880              9.437762       7.796343      -0.132616      -4.664469       8.689936       1.940938      11.827008           0.000110
          512              C      10.641971      13.955688       4.134339       0.004603      37.545339 0.45047871E+03  0.10678146E+05                                 9.861399                            7.143088      -0.213972       1.934210                    0.999082      27.866948      80.268434       0.608353       0.424746      -1.059651       0.005368       0.009527      -0.055231       0.056303       0.003623       0.003580      -0.014652      -0.033611      -0.003826      -0.018740      -0.006782       0.025522             12.151995      10.202020       0.151025      -6.407541      11.333043       2.994999      14.920920           0.000286
          513              C      10.759521      12.822284       3.339610      -0.119646      35.367580 0.47068115E+03  0.11393399E+05                                 9.638860                            7.443041      -0.287449       1.876342                    0.998800      30.811749      92.663044       0.573290       0.441372      -1.039088       0.004349       0.024559      -0.019159       0.031451      -0.002244       0.006126      -0.016169      -0.027421      -0.013850      -0.017087      -0.008456       0.025543             11.182052       9.168979       0.240837      -4.642923      12.420113       2.884028      11.957064           0.000108
          514              C      11.615661      12.826711       2.244892      -0.143368      34.091389 0.45920807E+03  0.10980707E+05                                 9.207080                            7.197753       0.132903       2.010610                    0.999430      30.086664      88.172341       0.605438       0.423073      -1.056516      -0.029466       0.016264      -0.004930       0.034015      -0.015124      -0.004219       0.008876      -0.036064      -0.006847      -0.022441      -0.005413       0.027854             10.542768       9.722735       2.009278      -4.784586      11.279787       0.412478      10.625782           0.000046
          515              C      12.354250      13.966761       1.944467      -0.000918      40.944141 0.47157014E+03  0.11311975E+05                                10.485662                            7.333307      -0.348956       1.884618                    0.998633      28.356135      82.290439       0.597076       0.427646      -1.057357      -0.010282      -0.019912      -0.052475       0.057060      -0.014642      -0.021397      -0.019707       0.061621       0.019809      -0.048501       0.007569       0.040932             13.228662      12.739032       0.705045      -7.831024      11.915356       1.868582      15.031599           0.000320
          516              C      12.234482      15.100165       2.739196       0.172896      34.821711 0.43819693E+03  0.10379628E+05                                 9.581177                            7.238749       0.006872       1.995886                    0.999801      27.722149      81.455706       0.576640       0.448424      -1.038917      -0.016288       0.071151      -0.034668       0.080806       0.018736      -0.043961      -0.000641      -0.033297      -0.116741      -0.067600       0.017381       0.050218             11.207863       8.760651       0.264685      -4.936567      12.848335       1.965415      12.014604           0.000514
          517              C      11.378343      15.095738       3.833914      -0.267397      39.328246 0.55550052E+03  0.14044962E+05                                10.341097                            8.078100      -0.333280       1.835903                    0.998565      33.704083     104.311754       0.549927       0.440520      -1.037390      -0.064364       0.001936      -0.022565       0.068232      -0.011796       0.009554       0.008751      -0.094335       0.045655      -0.057767       0.014646       0.043121             11.907220      10.844132       1.519496      -5.932901      11.449260       1.147397      13.428267           0.000786
          518              C      13.363432      13.926828       0.830099      -0.010016      41.820639 0.47062507E+03  0.11269561E+05                                10.583592                            7.305296      -0.338623       1.889297                    0.998450      28.298367      81.716897       0.601509       0.425238      -1.060174      -0.002556      -0.016791       0.034372       0.038339       0.011782      -0.047529       0.013753       0.017528      -0.037380      -0.054492       0.003727       0.050765             13.313165      15.463211      -3.261800      -5.649582       7.672024      -1.389629      16.804261          -0.000013
          519              C      14.605514      13.359022       1.039698      -0.163114      37.580051 0.49788324E+03  0.12198717E+05                                 9.930055                            7.572884      -0.149328       1.904803                    0.999015      31.672653      95.227152       0.578753       0.431943      -1.046735      -0.003924      -0.013058      -0.030840       0.033719      -0.006086       0.005960      -0.023360      -0.001824       0.055808      -0.022353      -0.011270       0.033624             11.504165      13.843371      -3.518196      -3.118437       7.580747      -1.212570      13.088377          -0.000045
          520              C      15.534848      13.361232      -0.017903      -0.130469      35.924794 0.47249949E+03  0.11425938E+05                                 9.671622                            7.398609      -0.227800       1.887460                    0.999325      30.922790      92.354754       0.583023       0.434440      -1.045263      -0.039025      -0.005767      -0.008131       0.040278      -0.014113       0.006990       0.007246       0.018851      -0.071180      -0.027964      -0.001021       0.028986             11.206217      11.718066      -1.942070      -3.339392       7.198504      -2.516938      14.702082          -0.000037
          521              C       4.125633       2.799274      20.581745       0.009727      36.105914 0.41634716E+03  0.96558950E+04                                 9.563265                            6.834700      -0.024823       2.006602                    0.999442      26.879397      76.049235       0.627704       0.420741      -1.064441      -0.045005      -0.014239       0.024978       0.053405      -0.002255       0.014128       0.015699      -0.025319      -0.011642      -0.025457       0.001038       0.024419             11.914424      13.770787      -1.956072      -5.095023       6.754701      -2.155617      15.217784           0.000015
          522              C       2.903513       3.369299      20.407952      -0.246082      36.822934 0.50657026E+03  0.12457829E+05                                 9.762419                            7.635659      -0.172906       1.900222                    0.999071      31.935070      96.005556       0.577057       0.431603      -1.047573       0.023938      -0.011023      -0.002033       0.026432       0.002495       0.036666       0.007728      -0.059729       0.004982      -0.054648       0.019294       0.035354             11.277788      14.880010      -3.602169      -4.001108       7.347914      -0.856511      11.605439           0.000006
          523              C       1.954216       3.420321      21.431057       0.217131      31.455005 0.37515651E+03  0.84959210E+04                                 8.783348                            6.585301       0.054715       2.033587                    0.999756      25.625161      72.168364       0.623933       0.433481      -1.054171      -0.052392       0.039379      -0.014501       0.067126      -0.012507      -0.005392      -0.012704       0.036677      -0.061094      -0.030560      -0.001860       0.032421             10.184899      10.825320      -3.060744      -1.436719       7.171296      -2.618644      12.558081           0.000001
          524              C       5.130378       2.901294      19.493577       0.625550      21.756357 0.22963812E+03  0.46799333E+04                                 7.301727                            5.451312      -0.083737       2.039946                    0.999504      22.015920      62.227341       0.619328       0.485277      -1.007317       0.039420       0.000090      -0.045478       0.060185       0.007461       0.017044       0.010857      -0.138585      -0.180954      -0.070000      -0.030720       0.100720              8.767883      10.349357      -0.525116      -2.728668       4.663106      -1.051305      11.291185           0.000025
          525              C      12.261093      17.617594       2.624790      -0.233798      23.593640 0.35932961E+03  0.81230916E+04                                 7.131018                            6.230743       0.289511       2.087341                    0.997342      29.351224      85.053931       0.668744       0.405152      -1.062524       0.028227      -0.088311      -0.047402       0.104127      -0.029682      -0.047861       0.035389      -0.125330      -0.096744      -0.087789      -0.013991       0.101780              7.515235       6.093856       0.168133      -0.024981       9.554442       0.177626       6.897409           0.000773
          526              C       0.789753       5.003962      20.038534      -0.255521      24.725485 0.38894587E+03  0.89748203E+04                                 7.364413                            6.505014      -0.027580       1.962355                    0.997305      30.531867      89.595391       0.650625       0.407980      -1.059923       0.003106      -0.060732       0.099452       0.116571      -0.018546      -0.013051      -0.024342      -0.041248       0.054501      -0.044427       0.004912       0.039515              7.734498       7.464934      -0.612420       0.245780       8.477851      -1.747792       7.260709           0.000003
          527              C       6.032964      19.267804       4.991075       0.603573      22.218824 0.23967872E+03  0.49380141E+04                                 7.394198                            5.556793      -0.142059       2.014394                    0.999247      22.488955      63.950103       0.615365       0.483115      -1.008255       0.049722      -0.015746      -0.048906       0.071498       0.021457       0.082021       0.017895       0.046319       0.083717      -0.064724      -0.041710       0.106433              8.695299       9.422038      -1.440661      -4.239248       8.537497       0.236009       8.126361           0.000987
          528              C       4.999424      -2.812377       6.078807       0.003318      35.899870 0.44337982E+03  0.10449024E+05                                 9.530600                            7.063122      -0.006744       2.004450                    0.999435      27.477476      78.445375       0.615967       0.421938      -1.063360      -0.034415      -0.007073       0.048980       0.060278       0.014341       0.011130      -0.011063       0.006992      -0.003501      -0.024579       0.008818       0.015761             11.380602      12.694732      -2.840094      -5.818154      10.617461       0.332940      10.829614           0.002672
          529              C       4.799773      18.158819       6.859563      -0.245184      37.299964 0.55021782E+03  0.13782673E+05                                 9.834230                            7.955779      -0.248902       1.881436                    0.998889      32.148010      96.824949       0.566820       0.431382      -1.050068       0.013687       0.017844      -0.017438       0.028458       0.005115       0.020317      -0.005058      -0.020936      -0.032812      -0.029630       0.012497       0.017133             11.009641      11.102399      -1.642003      -4.720630      11.028778      -0.441884      10.897744           0.010901
          530              C       3.883785      -3.903619       7.885288       0.213012      30.161108 0.36942504E+03  0.83567974E+04                                 8.616811                            6.584100       0.148726       2.067790                    0.999863      25.647269      72.837800       0.615311       0.440046      -1.047350       0.007957      -0.048160       0.021612       0.053384       0.008546       0.002765      -0.028887      -0.045714      -0.019553      -0.028631      -0.014918       0.043549              9.922456      10.237123      -3.079024      -4.098291      10.767867       0.343721       8.762377          -0.000842
          531              C       3.083087      -2.887774       8.119776       0.015584      39.825519 0.44568375E+03  0.10618173E+05                                10.517133                            7.288855      -0.465419       1.859201                    0.998272      28.282466      83.764410       0.575122       0.447016      -1.038129      -0.037027       0.023041       0.032833       0.054588       0.042233      -0.011550       0.009066       0.024972       0.072193      -0.058511       0.024584       0.033927             13.089820      14.332054      -2.980010      -7.525825      11.477605       0.479267      13.459801           0.009258
          532              C       3.227249      -1.765472       7.263041      -0.169751      37.372001 0.54516028E+03  0.13755928E+05                                10.036778                            7.991007      -0.297677       1.844074                    0.998882      33.648361     104.954273       0.552625       0.439248      -1.035347       0.046944      -0.021320       0.003986       0.051712       0.012813      -0.035528       0.021905      -0.097371       0.018871      -0.072461       0.017042       0.055419             11.123893      11.174578      -1.608977      -4.274190      10.758512      -1.799125      11.438590           0.019122
          533              C       4.269701      -1.729992       6.260022      -0.176371      35.699267 0.48651312E+03  0.11862251E+05                                 9.583481                            7.477166      -0.025256       1.941584                    0.999644      31.731827      95.455702       0.582939       0.430934      -1.046397      -0.012675      -0.023971       0.019662       0.033494       0.013011       0.006470      -0.011966      -0.021893       0.084429      -0.033081       0.000811       0.032270             10.801575      11.474228      -2.664697      -4.136434      11.283991      -0.376228       9.646506           0.001086
          534              C       2.005147      -2.876676       9.159475      -0.016251      43.800960 0.46577463E+03  0.11223519E+05                                11.176856                            7.456725      -0.461009       1.853068                    0.998254      28.942687      86.300447       0.567808       0.447663      -1.037412       0.042800      -0.033513      -0.032932       0.063556       0.016446      -0.034582      -0.016279       0.029821       0.031583      -0.027605      -0.024477       0.052082             14.208430      16.031472       1.261416      -7.675520      10.967823       4.080945      15.625995           0.004241
          535              C       1.004831      -3.834852       9.159475      -0.124319      37.705516 0.49030977E+03  0.12005280E+05                                10.089776                            7.604703      -0.230764       1.887378                    0.999141      31.372232      95.276285       0.565561       0.442308      -1.037249       0.004216      -0.006306       0.040549       0.041252       0.012030       0.000187       0.018233      -0.039808       0.055244      -0.032961      -0.001208       0.034169             11.705022      13.595241       2.747435      -4.803401       9.452240       2.413115      12.067584           0.002337
[truncated: 222,307 more chars]
