# Supplementary material for: A collection of forcefield precursors for metal–organic frameworks
Source: RSC Adv. 2019 Nov 13;9(63):36492–507. doi: 10.1039/c9ra07327b (PMC9075174; doi:10.1039/c9ra07327b)
Supplement: RA-009-C9RA07327B-s5988 [file RA-009-C9RA07327B-s5988.xyz]

  140
jmolscript: load "" {1 1 1} spacegroup "x,y,z" unitcell [{      8.385200     0.000000     0.000000 }, {      0.000000    14.711000     0.000000 }, {     -3.409438     0.000000    15.398057 }]
Co    -0.669299    13.493518     9.397434     0.850582
Co     1.452461     6.138018     6.000623     0.850722
Co     5.645061     1.217482     6.000623     0.850472
Co     3.523301     8.572982     9.397434     0.850699
H      2.125042    10.280047     5.486328     0.119211
H      0.910409    13.890126     6.639642     0.113906
H      1.909989    13.713594     4.522409     0.105366
H      3.248321    13.014822     4.927378     0.114630
H      2.859650    11.317172     3.509217     0.135677
H      2.667126    12.655873     2.716217     0.140271
H      1.415803    11.846768     3.205875     0.136394
H      5.076626    13.211949    10.852551     0.103466
H      4.009578    13.750372    12.797325     0.130604
H     -1.275250     1.313692    13.768943     0.123329
H     -0.262520     0.682590    11.819549     0.089030
H      3.835682     0.520769    14.752878     0.114663
H     -3.308824     1.387247    15.167086     0.116281
H     -1.341880     2.924547     9.911729     0.119210
H     -0.127247     6.534626     8.758415     0.113908
H     -1.126827     6.358094    10.875648     0.105367
H      5.920041     5.659322    10.470679     0.114631
H     -2.076488     3.961672    11.888840     0.135676
H     -1.883964     5.300373    12.681840     0.140272
H     -0.632641     4.491268    12.192182     0.136394
H      4.091736     5.856449     4.545506     0.103465
H      5.158784     6.394872     2.600732     0.130604
H      2.058412     8.669192     1.629114     0.123328
H      1.045682     8.038090     3.578508     0.089029
H      5.332680     7.876269     0.645179     0.114663
H      4.091986     8.742747     0.230971     0.116280
H      2.850720     4.430953     9.911729     0.119209
H      4.065353     0.820874     8.758415     0.113907
H      3.065773     0.997406    10.875648     0.105367
H      1.727441     1.696178    10.470679     0.114631
H      2.116112     3.393828    11.888840     0.135676
H      2.308636     2.055127    12.681840     0.140272
H      3.559959     2.864232    12.192182     0.136394
H     -0.100864     1.499051     4.545506     0.103466
H      0.966184     0.960628     2.600732     0.130605
H      6.251012    13.397308     1.629114     0.123329
H      5.238282    14.028410     3.578508     0.089032
H      1.140080    14.190231     0.645179     0.114663
H      8.284586    13.323753     0.230971     0.116281
H      6.317642    11.786453     5.486328     0.119208
H      5.103009     8.176374     6.639642     0.113907
H      6.102589     8.352906     4.522409     0.105367
H     -0.944279     9.051678     4.927378     0.114632
H      7.052250    10.749328     3.509217     0.135676
H      6.859726     9.410627     2.716217     0.140272
H      5.608403    10.219732     3.205875     0.136393
H      0.884026     8.854551    10.852551     0.103466
H     -0.183022     8.316128    12.797325     0.130605
H      2.917350     6.041808    13.768943     0.123329
H      3.930080     6.672910    11.819549     0.089031
H     -0.356918     6.834731    14.752878     0.114663
H      0.883776     5.968253    15.167086     0.116281
C      0.291550    11.110336     7.991746     0.072641
C      1.014603    10.265189     7.157479    -0.051072
C      1.660096    10.829061     6.075149    -0.156055
C      1.629765    12.193801     5.844794     0.115511
C      0.928563    12.967305     6.758361     0.029892
C     -0.601806    10.621783     9.110414     0.549500
C      1.184176     8.779672     7.383830     0.640000
C      2.325737    12.850058     4.678392    -0.176017
C      2.315940    12.102740     3.419908    -0.448308
C      5.508296    13.769496    11.459234     0.131980
C      4.859267    14.093138    12.629486    -0.206702
C     -2.933019     0.201541    13.549366     0.179678
C     -1.703206     0.712012    13.202294    -0.229278
C     -1.101760     0.335411    12.019723     0.079533
C      4.798385     0.506058    14.869904    -0.237270
C      0.491612     3.754836     7.406311     0.072643
C     -0.231441     2.909689     8.240578    -0.051080
C     -0.876934     3.473561     9.322908    -0.156061
C     -0.846603     4.838301     9.553263     0.115510
C     -0.145401     5.611805     8.639696     0.029896
C      1.384968     3.266283     6.287643     0.549502
C     -0.401014     1.424172     8.014227     0.639997
C     -1.542575     5.494558    10.719665    -0.176017
C     -1.532778     4.747240    11.978149    -0.448308
C      3.660066     6.413996     3.938823     0.131982
C      4.309095     6.737638     2.768571    -0.206703
C      3.716181     7.557041     1.848691     0.179675
C      2.486368     8.067512     2.195763    -0.229281
C      1.884922     7.690911     3.378334     0.079531
C      4.369977     7.861558     0.528153    -0.237271
C      4.684212     3.600664     7.406311     0.072643
C      3.961159     4.445811     8.240578    -0.051075
C      3.315666     3.881939     9.322908    -0.156060
C      3.345997     2.517199     9.553263     0.115511
C      4.047199     1.743695     8.639696     0.029889
C      5.577568     4.089217     6.287643     0.549496
C      3.791586     5.931328     8.014227     0.639998
C      2.650025     1.860942    10.719665    -0.176017
C      2.659822     2.608260    11.978149    -0.448308
C     -0.532534     0.941504     3.938823     0.131980
C      0.116495     0.617862     2.768571    -0.206701
C      7.908781    14.509459     1.848691     0.179682
C      6.678968    13.998988     2.195763    -0.229279
C      6.077522    14.375589     3.378334     0.079535
C      0.177377    14.204942     0.528153    -0.237271
C      4.484150    10.956164     7.991746     0.072638
C      5.207203    11.801311     7.157479    -0.051082
C      5.852696    11.237439     6.075149    -0.156062
C      5.822365     9.872699     5.844794     0.115515
C      5.121163     9.099195     6.758361     0.029899
C      3.590794    11.444717     9.110414     0.549500
C      5.376776    13.286828     7.383830     0.639997
C      6.518337     9.216441     4.678392    -0.176016
C      6.508540     9.963760     3.419908    -0.448308
C      1.315696     8.297004    11.459234     0.131982
C      0.666667     7.973362    12.629486    -0.206701
C      1.259581     7.153959    13.549366     0.179680
C      2.489394     6.643488    13.202294    -0.229278
C      3.090840     7.020089    12.019723     0.079535
C      0.605785     6.849442    14.869904    -0.237272
N      0.276160    12.442270     7.803735    -0.255442
N     -1.659596    14.216416    11.157278    -0.223178
N      0.507002     5.086770     7.594322    -0.255444
N      2.442758     6.860916     4.240779    -0.223186
N      4.699602     2.268730     7.594322    -0.255427
N      6.635358     0.494584     4.240779    -0.223162
N      4.468760     9.624230     7.803735    -0.255453
N      2.533004     7.850084    11.157278    -0.223188
O     -1.004176    11.506503     9.935442    -0.578371
O     -0.898835     9.423278     9.145368    -0.528182
O      1.715087     8.382916     8.439829    -0.548695
O      0.824168     8.046476     6.426995    -0.553629
O      1.787338     4.151003     5.462615    -0.578365
O      1.681997     2.067778     6.252689    -0.528200
O     -0.931925     1.027416     6.958228    -0.548662
O     -0.041006     0.690976     8.971062    -0.553626
O      5.979938     3.204497     5.462615    -0.578356
O      5.874597     5.287722     6.252689    -0.528179
O      3.260675     6.328084     6.958228    -0.548670
O      4.151594     6.664524     8.971062    -0.553626
O      3.188424    10.559997     9.935442    -0.578390
O      3.293765    12.643222     9.145368    -0.528186
O      5.907687    13.683584     8.439829    -0.548675
O      5.016768    14.020024     6.426995    -0.553596

The following XYZ coordinates are in angstroms. Other properties are in atomic units.
The sperically averaged electron density of each atom fit to a function of the form exp(a - br)
eigen_1, eigen_2 and eigen_3 are the three eigenvalues of traceless quadrupole moment tensor
  atom number  atomic symbol              X              Y              Z     net charge C6 coefficient C8 coefficient C10 coefficient fluctuating dipole atomic polarizability isotropic forcefield polarizability              a              b squared Pearson coefficient          <r^3>          <r^4>         wp_QDO          m_QDO          q_QDO       dipole_x       dipole_y       dipole_z         dipole            Qxy            Qxz            Qyz     Q(x^2-y^2)  Q(3z^2 - R^2)        eigen_1        eigen_2        eigen_3 static polarizability      alpha(xx)      alpha(xy)      alpha(xz)      alpha(yy)      alpha(yz)      alpha(zz) atomic spin moment
            1             Co      -0.669299      13.493518       9.397434       0.850582     109.790157 0.23104972E+04  0.76424997E+05                                17.177914                           14.459268       0.868117       2.124306                    0.995545      47.610920     126.583752       0.545705       0.339327      -1.208760       0.019291       0.025475       0.025456       0.040855       0.073897       0.127333      -0.120582       0.187749      -0.519542      -0.283259       0.055934       0.227324             20.345940      16.473294      -3.924572      -3.200908      28.049622       4.345422      16.514903           2.818456
            2             Co       1.452461       6.138018       6.000623       0.850722     109.779709 0.23102199E+04  0.76413338E+05                                17.176726                           14.458301       0.868261       2.124372                    0.995545      47.608630     126.574562       0.545730       0.339322      -1.208767      -0.019282       0.025470      -0.025446       0.040842      -0.073909       0.127331       0.120601       0.187767      -0.519469      -0.283263       0.055940       0.227324             20.344498      16.472137       3.924227      -3.200674      28.047552      -4.345067      16.513805           2.818551
            3             Co       5.645061       1.217482       6.000623       0.850472     109.798944 0.23107316E+04  0.76434882E+05                                17.178963                           14.460126       0.867989       2.124248                    0.995546      47.612726     126.591371       0.545680       0.339333      -1.208752      -0.019290      -0.025494      -0.025475       0.040878       0.073866       0.127280      -0.120515       0.187623      -0.519800      -0.283215       0.055940       0.227275             20.347213      16.474307      -3.924892      -3.201118      28.051461       4.345730      16.515871           2.818385
            4             Co       3.523301       8.572982       9.397434       0.850699     109.780383 0.23102382E+04  0.76414034E+05                                17.176703                           14.458281       0.868337       2.124390                    0.995545      47.609039     126.575374       0.545735       0.339319      -1.208771       0.019266      -0.025497       0.025461       0.040860      -0.073869       0.127245       0.120514       0.187557      -0.519833      -0.283200       0.055966       0.227234             20.344469      16.472108       3.924217      -3.200661      28.047532      -4.345042      16.513766           2.818517
            5              H       2.125042      10.280047       5.486328       0.119211       0.908163 0.68160768E+01  0.65116039E+02                                 1.619885                            1.584313      -1.051538       2.386934                    0.996793       3.597222      10.357982       0.464274       1.380952      -0.686726       0.017786      -0.019550      -0.019025       0.032565      -0.004271      -0.006927      -0.000647      -0.011151       0.000333      -0.011186       0.003618       0.007568              1.626214       1.560657      -0.200297      -0.248604       1.696939       0.199317       1.621047          -0.000323
            6              H       0.910409      13.890126       6.639642       0.113906       0.951883 0.66579680E+01  0.63442969E+02                                 1.694454                            1.580190      -1.137543       2.349022                    0.996130       3.654294      10.623015       0.457042       1.406398      -0.681342       0.003614       0.046274      -0.002906       0.046506       0.003485      -0.004632      -0.003231      -0.015224      -0.006770      -0.009548      -0.001344       0.010892              1.779945       1.413117      -0.126398      -0.054242       2.535287      -0.059368       1.391430           0.000193
            7              H       1.909989      13.713594       4.522409       0.105366       1.038283 0.79046649E+01  0.77590589E+02                                 1.713780                            1.655680      -0.843519       2.463693                    0.997768       3.604433      10.184403       0.479822       1.300470      -0.704074      -0.012260       0.020729      -0.006575       0.024965      -0.004658      -0.003719       0.002756      -0.010765       0.012023      -0.009627       0.000988       0.008639              1.740501       1.649290      -0.398286       0.088004       2.068049      -0.167920       1.504164          -0.000009
            8              H       3.248321      13.014822       4.927378       0.114630       0.961370 0.70352989E+01  0.67515514E+02                                 1.665219                            1.588272      -0.894416       2.439040                    0.997519       3.654571      10.431050       0.474664       1.344616      -0.693663       0.026555      -0.000716       0.003543       0.026800      -0.000364      -0.001957       0.003356       0.006154       0.005809      -0.005580       0.000752       0.004828              1.715101       2.339571       0.183840       0.253491       1.364263       0.036745       1.441470          -0.000048
            9              H       2.859650      11.317172       3.509217       0.135677       0.987414 0.73385059E+01  0.70385312E+02                                 1.627189                            1.571569      -0.952310       2.423727                    0.998500       3.418472       9.406545       0.505989       1.262091      -0.712612       0.010044      -0.006931       0.014798       0.019181      -0.002526       0.004371      -0.002105       0.000296       0.007887      -0.004485      -0.002234       0.006719              1.634942       1.656328      -0.427213       0.024368       1.894839      -0.044053       1.353659          -0.000021
           10              H       2.667126      12.655873       2.716217       0.140271       1.024269 0.74180722E+01  0.70312009E+02                                 1.588768                            1.519876      -0.741475       2.523459                    0.999927       3.138685       8.187983       0.553364       1.167768      -0.737214       0.005461       0.015179      -0.002044       0.016260       0.003793       0.000080       0.000103      -0.006407      -0.000260      -0.004921      -0.000090       0.005011              1.606125       1.439192       0.145375      -0.206783       1.533680      -0.394622       1.845502           0.000041
           11              H       1.415803      11.846768       3.205875       0.136394       1.021497 0.77508287E+01  0.75228928E+02                                 1.659829                            1.612499      -0.850434       2.470629                    0.999463       3.384496       9.314274       0.501634       1.258004      -0.714460      -0.015702       0.001704       0.007588       0.017523       0.000739      -0.001321       0.002471       0.004727      -0.000626      -0.004185       0.001158       0.003028              1.664031       2.146339       0.188722       0.231758       1.407192       0.023417       1.438560          -0.000021
           12              H       5.076626      13.211949      10.852551       0.103466       1.080466 0.74689046E+01  0.73090331E+02                                 1.827103                            1.659796      -1.214887       2.304049                    0.995141       3.764423      11.013519       0.452501       1.383196      -0.685628      -0.021772      -0.030450      -0.030991       0.048597       0.009257      -0.003545       0.008478      -0.003072      -0.005179      -0.014213       0.002287       0.011926              1.925501       1.674785       0.302870       0.336771       1.909531       0.616504       2.192187           0.000002
           13              H       4.009578      13.750372      12.797325       0.130604       1.099269 0.82203566E+01  0.80274679E+02                                 1.696852                            1.633506      -0.795064       2.511461                    0.999813       3.187553       8.555385       0.515272       1.217256      -0.726587      -0.030544      -0.013029       0.003614       0.033403       0.009452      -0.004677       0.007317       0.014610       0.005178      -0.016829       0.005599       0.011230              1.693221       2.016025       0.241988      -0.128001       1.472526      -0.019370       1.591113           0.000232
           14              H      -1.275250       1.313692      13.768943       0.123329       1.106080 0.81633168E+01  0.79163713E+02                                 1.659565                            1.591987      -0.842633       2.479678                    0.999567       3.203689       8.423557       0.542504       1.164242      -0.738575       0.013777       0.022390       0.019253       0.032585       0.011355      -0.006019       0.011096       0.006752       0.014120      -0.020434       0.008452       0.011983              1.658669       1.565580       0.260655       0.138937       1.636321       0.268620       1.774107           0.000261
           15              H      -0.262520       0.682590      11.819549       0.089030       1.128045 0.78411619E+01  0.76668819E+02                                 1.797384                            1.639452      -0.937643       2.426996                    0.998080       3.561275       9.981823       0.487326       1.285430      -0.707445       0.040821       0.018553      -0.009735       0.045884       0.010624      -0.003801       0.009631       0.014942      -0.017726      -0.018488       0.002482       0.016006              1.876633       2.469510       0.454174      -0.335611       1.576256      -0.119807       1.584134           0.000153
           16              H       3.835682       0.520769      14.752878       0.114663       1.164552 0.92503435E+01  0.93086122E+02                                 1.761762                            1.722668      -0.781349       2.497770                    0.999001       3.442765       9.395836       0.505944       1.203031      -0.728352      -0.023573      -0.005694      -0.002212       0.024351       0.001999       0.003033      -0.000663       0.006237      -0.007206      -0.004381      -0.001455       0.005836              1.764457       2.131663      -0.075397       0.085302       1.402752      -0.085433       1.758955          -0.000071
           17              H      -3.308824       1.387247      15.167086       0.116281       1.159849 0.92405568E+01  0.92435925E+02                                 1.724059                            1.697206      -0.721399       2.526970                    0.999508       3.328973       8.891593       0.523795       1.168967      -0.737785       0.012671       0.021257       0.009973       0.026681       0.003649       0.001545      -0.000162      -0.009031      -0.010393      -0.005314      -0.002236       0.007550              1.713478       1.442147       0.141851       0.009166       1.933924       0.141530       1.764364          -0.000031
           18              H      -1.341880       2.924547       9.911729       0.119210       0.908169 0.68161359E+01  0.65116745E+02                                 1.619892                            1.584319      -1.051544       2.386929                    0.996793       3.597238      10.358040       0.464273       1.380952      -0.686726      -0.017786      -0.019549       0.019025       0.032565       0.004271      -0.006927       0.000647      -0.011152       0.000333      -0.011186       0.003618       0.007568              1.626221       1.560663       0.200298      -0.248605       1.696947      -0.199317       1.621054          -0.000323
           19              H      -0.127247       6.534626       8.758415       0.113908       0.951874 0.66578938E+01  0.63442084E+02                                 1.694444                            1.580182      -1.137536       2.349027                    0.996130       3.654274      10.622942       0.457043       1.406399      -0.681341      -0.003613       0.046275       0.002905       0.046507      -0.003485      -0.004632       0.003231      -0.015224      -0.006772      -0.009548      -0.001344       0.010892              1.779934       1.413110       0.126397      -0.054241       2.535269       0.059368       1.391423           0.000193
           20              H      -1.126827       6.358094      10.875648       0.105367       1.038283 0.79046671E+01  0.77590628E+02                                 1.713781                            1.655681      -0.843520       2.463693                    0.997768       3.604433      10.184409       0.479821       1.300471      -0.704074       0.012260       0.020729       0.006575       0.024965       0.004659      -0.003719      -0.002756      -0.010765       0.012024      -0.009627       0.000988       0.008639              1.740502       1.649291       0.398287       0.088004       2.068051       0.167920       1.504165          -0.000009
           21              H       5.920041       5.659322      10.470679       0.114631       0.961363 0.70352350E+01  0.67514762E+02                                 1.665214                            1.588266      -0.894410       2.439045                    0.997519       3.654556      10.431004       0.474664       1.344619      -0.693662      -0.026555      -0.000715      -0.003544       0.026800       0.000364      -0.001956      -0.003356       0.006155       0.005810      -0.005581       0.000753       0.004828              1.715095       2.339563      -0.183839       0.253490       1.364258      -0.036745       1.441465          -0.000048
           22              H      -2.076488       3.961672      11.888840       0.135676       0.987417 0.73385350E+01  0.70385657E+02                                 1.627192                            1.571572      -0.952312       2.423726                    0.998500       3.418478       9.406564       0.505989       1.262090      -0.712612      -0.010044      -0.006930      -0.014798       0.019181       0.002526       0.004371       0.002105       0.000297       0.007887      -0.004485      -0.002234       0.006719              1.634945       1.656332       0.427214       0.024368       1.894842       0.044053       1.353661          -0.000021
           23              H      -1.883964       5.300373      12.681840       0.140272       1.024266 0.74180451E+01  0.70311682E+02                                 1.588765                            1.519873      -0.741473       2.523460                    0.999927       3.138680       8.187963       0.553365       1.167767      -0.737214      -0.005461       0.015179       0.002044       0.016260      -0.003793       0.000080      -0.000103      -0.006406      -0.000260      -0.004921      -0.000090       0.005011              1.606121       1.439189      -0.145375      -0.206783       1.533677       0.394620       1.845497           0.000041
           24              H      -0.632641       4.491268      12.192182       0.136394       1.021498 0.77508419E+01  0.75229078E+02                                 1.659829                            1.612499      -0.850435       2.470629                    0.999463       3.384498       9.314277       0.501635       1.258003      -0.714461       0.015702       0.001704      -0.007588       0.017523      -0.000739      -0.001321      -0.002471       0.004727      -0.000626      -0.004186       0.001158       0.003028              1.664031       2.146340      -0.188722       0.231758       1.407192      -0.023416       1.438561          -0.000021
           25              H       4.091736       5.856449       4.545506       0.103465       1.080476 0.74689908E+01  0.73091421E+02                                 1.827117                            1.659808      -1.214904       2.304040                    0.995141       3.764449      11.013631       0.452498       1.383199      -0.685627       0.021772      -0.030450       0.030991       0.048597      -0.009257      -0.003545      -0.008478      -0.003072      -0.005178      -0.014213       0.002287       0.011926              1.925517       1.674798      -0.302874       0.336775       1.909547      -0.616512       2.192206           0.000002
           26              H       5.158784       6.394872       2.600732       0.130604       1.099273 0.82203982E+01  0.80275194E+02                                 1.696856                            1.633510      -0.795065       2.511460                    0.999813       3.187561       8.555415       0.515271       1.217256      -0.726587       0.030544      -0.013029      -0.003614       0.033403      -0.009452      -0.004677      -0.007317       0.014610       0.005178      -0.016829       0.005599       0.011230              1.693226       2.016031      -0.241989      -0.128001       1.472530       0.019370       1.591118           0.000232
           27              H       2.058412       8.669192       1.629114       0.123328       1.106081 0.81633237E+01  0.79163800E+02                                 1.659566                            1.591987      -0.842631       2.479678                    0.999567       3.203692       8.423567       0.542504       1.164243      -0.738575      -0.013777       0.022390      -0.019253       0.032585      -0.011355      -0.006019      -0.011096       0.006752       0.014120      -0.020434       0.008452       0.011983              1.658670       1.565581      -0.260655       0.138937       1.636321      -0.268620       1.774108           0.000261
           28              H       1.045682       8.038090       3.578508       0.089029       1.128061 0.78413054E+01  0.76670646E+02                                 1.797407                            1.639472      -0.937674       2.426981                    0.998079       3.561315       9.981994       0.487321       1.285437      -0.707444      -0.040821       0.018553       0.009736       0.045884      -0.010624      -0.003801      -0.009630       0.014943      -0.017727      -0.018487       0.002481       0.016006              1.876658       2.469546      -0.454182      -0.335618       1.576276       0.119809       1.584154           0.000153
           29              H       5.332680       7.876269       0.645179       0.114663       1.164552 0.92503436E+01  0.93086120E+02                                 1.761762                            1.722668      -0.781350       2.497770                    0.999001       3.442766       9.395838       0.505944       1.203031      -0.728352       0.023573      -0.005694       0.002212       0.024351      -0.001999       0.003033       0.000663       0.006238      -0.007206      -0.004382      -0.001455       0.005836              1.764457       2.131663       0.075397       0.085302       1.402752       0.085433       1.758955          -0.000071
           30              H       4.091986       8.742747       0.230971       0.116280       1.159853 0.92405940E+01  0.92436400E+02                                 1.724064                            1.697210      -0.721400       2.526969                    0.999508       3.328979       8.891617       0.523794       1.168968      -0.737784      -0.012671       0.021257      -0.009973       0.026681      -0.003649       0.001545       0.000162      -0.009031      -0.010393      -0.005314      -0.002236       0.007550              1.713483       1.442150      -0.141852       0.009165       1.933929      -0.141531       1.764369          -0.000032
           31              H       2.850720       4.430953       9.911729       0.119209       0.908170 0.68161520E+01  0.65116937E+02                                 1.619893                            1.584321      -1.051545       2.386929                    0.996793       3.597243      10.358057       0.464273       1.380951      -0.686726      -0.017786       0.019549       0.019025       0.032565      -0.004271      -0.006927      -0.000647      -0.011152       0.000333      -0.011186       0.003618       0.007568              1.626223       1.560665      -0.200298      -0.248606       1.696949       0.199317       1.621055          -0.000324
           32              H       4.065353       0.820874       8.758415       0.113907       0.951882 0.66579655E+01  0.63442936E+02                                 1.694453                            1.580189      -1.137541       2.349023                    0.996130       3.654292      10.623007       0.457042       1.406397      -0.681342      -0.003614      -0.046274       0.002906       0.046506       0.003485      -0.004632      -0.003231      -0.015223      -0.006771      -0.009548      -0.001344       0.010892              1.779944       1.413117      -0.126398      -0.054242       2.535285      -0.059368       1.391430           0.000193
           33              H       3.065773       0.997406      10.875648       0.105367       1.038286 0.79046906E+01  0.77590931E+02                                 1.713785                            1.655684      -0.843523       2.463691                    0.997768       3.604441      10.184443       0.479820       1.300473      -0.704074       0.012260      -0.020729       0.006575       0.024965      -0.004659      -0.003719       0.002756      -0.010765       0.012024      -0.009627       0.000988       0.008639              1.740506       1.649294      -0.398288       0.088004       2.068055      -0.167921       1.504168          -0.000009
           34              H       1.727441       1.696178      10.470679       0.114631       0.961365 0.70352558E+01  0.67515030E+02                                 1.665218                            1.588270      -0.894417       2.439041                    0.997519       3.654566      10.431047       0.474663       1.344621      -0.693662      -0.026555       0.000715      -0.003543       0.026800      -0.000364      -0.001956       0.003356       0.006156       0.005810      -0.005581       0.000753       0.004828              1.715100       2.339569       0.183840       0.253490       1.364261       0.036745       1.441468          -0.000048
           35              H       2.116112       3.393828      11.888840       0.135676       0.987418 0.73385454E+01  0.70385777E+02                                 1.627193                            1.571572      -0.952315       2.423724                    0.998500       3.418480       9.406569       0.505989       1.262089      -0.712612      -0.010044       0.006930      -0.014798       0.019181      -0.002526       0.004371      -0.002105       0.000297       0.007887      -0.004485      -0.002234       0.006719              1.634946       1.656332      -0.427214       0.024368       1.894843      -0.044053       1.353662          -0.000021
           36              H       2.308636       2.055127      12.681840       0.140272       1.024267 0.74180503E+01  0.70311751E+02                                 1.588766                            1.519874      -0.741473       2.523460                    0.999927       3.138681       8.187970       0.553365       1.167768      -0.737214      -0.005461      -0.015179       0.002044       0.016260       0.003793       0.000080       0.000103      -0.006407      -0.000260      -0.004921      -0.000090       0.005011              1.606122       1.439190       0.145375      -0.206783       1.533678      -0.394621       1.845499           0.000041
           37              H       3.559959       2.864232      12.192182       0.136394       1.021499 0.77508508E+01  0.75229191E+02                                 1.659831                            1.612501      -0.850438       2.470627                    0.999463       3.384500       9.314286       0.501634       1.258003      -0.714460       0.015702      -0.001704      -0.007588       0.017523       0.000739      -0.001321       0.002471       0.004727      -0.000626      -0.004186       0.001158       0.003028              1.664032       2.146342       0.188722       0.231759       1.407193       0.023417       1.438562          -0.000021
           38              H      -0.100864       1.499051       4.545506       0.103466       1.080465 0.74688913E+01  0.73090165E+02                                 1.827101                            1.659794      -1.214887       2.304050                    0.995141       3.764416      11.013494       0.452501       1.383196      -0.685628       0.021772       0.030451       0.030991       0.048597       0.009257      -0.003545       0.008478      -0.003071      -0.005178      -0.014213       0.002287       0.011926              1.925499       1.674783       0.302870       0.336770       1.909529       0.616504       2.192185           0.000002
           39              H       0.966184       0.960628       2.600732       0.130605       1.099265 0.82203165E+01  0.80274176E+02                                 1.696846                            1.633501      -0.795064       2.511462                    0.999813       3.187545       8.555353       0.515273       1.217255      -0.726587       0.030544       0.013029      -0.003615       0.033403       0.009452      -0.004677       0.007317       0.014610       0.005178      -0.016829       0.005598       0.011231              1.693216       2.016017       0.241987      -0.128000       1.472522      -0.019370       1.591108           0.000232
           40              H       6.251012      13.397308       1.629114       0.123329       1.106080 0.81633146E+01  0.79163691E+02                                 1.659565                            1.591987      -0.842634       2.479678                    0.999567       3.203688       8.423556       0.542504       1.164243      -0.738575      -0.013777      -0.022390      -0.019254       0.032586       0.011355      -0.006019       0.011096       0.006752       0.014121      -0.020434       0.008451       0.011983              1.658669       1.565581       0.260656       0.138937       1.636321       0.268620       1.774106           0.000261
           41              H       5.238282      14.028410       3.578508       0.089032       1.128014 0.78408953E+01  0.76665486E+02                                 1.797347                            1.639421      -0.937590       2.427022                    0.998080       3.561207       9.981554       0.487332       1.285424      -0.707447      -0.040822      -0.018552       0.009736       0.045884       0.010623      -0.003802       0.009633       0.014941      -0.017727      -0.018489       0.002485       0.016004              1.876593       2.469452       0.454159      -0.335601       1.576226      -0.119803       1.584102           0.000154
           42              H       1.140080      14.190231       0.645179       0.114663       1.164552 0.92503378E+01  0.93086051E+02                                 1.761762                            1.722668      -0.781351       2.497769                    0.999001       3.442764       9.395833       0.505944       1.203031      -0.728352       0.023573       0.005694       0.002212       0.024351       0.001999       0.003033      -0.000663       0.006238      -0.007206      -0.004381      -0.001455       0.005836              1.764456       2.131662      -0.075397       0.085303       1.402752      -0.085433       1.758954          -0.000071
           43              H       8.284586      13.323753       0.230971       0.116281       1.159849 0.92405537E+01  0.92435902E+02                                 1.724060                            1.697207      -0.721397       2.526971                    0.999508       3.328972       8.891596       0.523794       1.168969      -0.737784      -0.012671      -0.021257      -0.009973       0.026681       0.003650       0.001545      -0.000162      -0.009031      -0.010393      -0.005314      -0.002236       0.007550              1.713479       1.442148       0.141852       0.009166       1.933925       0.141530       1.764365          -0.000031
           44              H       6.317642      11.786453       5.486328       0.119208       0.908177 0.68162199E+01  0.65117755E+02                                 1.619902                            1.584329      -1.051555       2.386923                    0.996793       3.597262      10.358129       0.464271       1.380951      -0.686726       0.017786       0.019548      -0.019025       0.032564       0.004271      -0.006927       0.000647      -0.011151       0.000334      -0.011186       0.003619       0.007568              1.626232       1.560673       0.200300      -0.248608       1.696958      -0.199319       1.621064          -0.000324
           45              H       5.103009       8.176374       6.639642       0.113907       0.951880 0.66579411E+01  0.63442660E+02                                 1.694451                            1.580188      -1.137542       2.349023                    0.996130       3.654290      10.623006       0.457042       1.406400      -0.681341       0.003614      -0.046275      -0.002906       0.046506      -0.003486      -0.004632       0.003231      -0.015224      -0.006771      -0.009548      -0.001344       0.010892              1.779942       1.413116       0.126398      -0.054242       2.535282       0.059368       1.391429           0.000192
           46              H       6.102589       8.352906       4.522409       0.105367       1.038283 0.79046655E+01  0.77590634E+02                                 1.713783                            1.655682      -0.843521       2.463692                    0.997768       3.604438      10.184436       0.479820       1.300474      -0.704073      -0.012260      -0.020729      -0.006575       0.024965       0.004659      -0.003719      -0.002756      -0.010765       0.012024      -0.009627       0.000988       0.008640              1.740504       1.649294       0.398288       0.088004       2.068053       0.167921       1.504166          -0.000009
           47              H      -0.944279       9.051678       4.927378       0.114632       0.961367 0.70352714E+01  0.67515241E+02                                 1.665222                            1.588273      -0.894426       2.439038                    0.997519       3.654574      10.431087       0.474662       1.344624      -0.693661       0.026556       0.000715       0.003544       0.026800       0.000364      -0.001957      -0.003356       0.006156       0.005811      -0.005581       0.000753       0.004828              1.715104       2.339577      -0.183840       0.253491       1.364264      -0.036745       1.441471          -0.000048
           48              H       7.052250      10.749328       3.509217       0.135676       0.987421 0.73385690E+01  0.70386063E+02                                 1.627196                            1.571575      -0.952315       2.423724                    0.998500       3.418486       9.406591       0.505989       1.262089      -0.712612       0.010044       0.006930       0.014799       0.019181       0.002526       0.004371       0.002105       0.000297       0.007887      -0.004485      -0.002234       0.006719              1.634949       1.656335       0.427215       0.024368       1.894847       0.044053       1.353664          -0.000021
           49              H       6.859726       9.410627       2.716217       0.140272       1.024267 0.74180525E+01  0.70311782E+02                                 1.588767                            1.519874      -0.741473       2.523460                    0.999927       3.138682       8.187975       0.553364       1.167769      -0.737214       0.005461      -0.015179      -0.002044       0.016261      -0.003793       0.000080      -0.000103      -0.006406      -0.000261      -0.004921      -0.000090       0.005011              1.606123       1.439191      -0.145375      -0.206783       1.533678       0.394621       1.845499           0.000041
           50              H       5.608403      10.219732       3.205875       0.136393       1.021501 0.77508676E+01  0.75229389E+02                                 1.659832                            1.612502      -0.850439       2.470626                    0.999463       3.384504       9.314297       0.501635       1.258002      -0.714461      -0.015702      -0.001705       0.007588       0.017523      -0.000739      -0.001321      -0.002471       0.004727      -0.000626      -0.004186       0.001158       0.003028              1.664034       2.146345      -0.188722       0.231759       1.407194      -0.023417       1.438563          -0.000021
           51              H       0.884026       8.854551      10.852551       0.103466       1.080464 0.74688811E+01  0.73090041E+02                                 1.827100                            1.659793      -1.214887       2.304050                    0.995141       3.764415      11.013490       0.452501       1.383196      -0.685628      -0.021772       0.030450      -0.030991       0.048597      -0.009256      -0.003545      -0.008478      -0.003073      -0.005178      -0.014212       0.002286       0.011926              1.925498       1.674782      -0.302870       0.336770       1.909529      -0.616503       2.192184           0.000002
           52              H      -0.183022       8.316128      12.797325       0.130605       1.099268 0.82203520E+01  0.80274612E+02                                 1.696850                            1.633504      -0.795065       2.511461                    0.999813       3.187552       8.555378       0.515272       1.217255      -0.726587      -0.030544       0.013028       0.003614       0.033403      -0.009452      -0.004677      -0.007317       0.014610       0.005178      -0.016829       0.005599       0.011231              1.693220       2.016023      -0.241988      -0.128000       1.472525       0.019370       1.591112           0.000232
           53              H       2.917350       6.041808      13.768943       0.123329       1.106078 0.81632940E+01  0.79163425E+02                                 1.659562                            1.591984      -0.842632       2.479679                    0.999567       3.203685       8.423539       0.542505       1.164241      -0.738575       0.013777      -0.022390       0.019254       0.032586      -0.011355      -0.006019      -0.011096       0.006752       0.014121      -0.020434       0.008451       0.011983              1.658666       1.565577      -0.260655       0.138937       1.636318      -0.268619       1.774103           0.000261
           54              H       3.930080       6.672910      11.819549       0.089031       1.128025 0.78409987E+01  0.76666834E+02                                 1.797366                            1.639437      -0.937608       2.427014                    0.998080       3.561239       9.981701       0.487327       1.285433      -0.707445       0.040822      -0.018552      -0.009736       0.045884      -0.010623      -0.003802      -0.009631       0.014942      -0.017726      -0.018488       0.002483       0.016005              1.876614       2.469481      -0.454166      -0.335606       1.576242       0.119805       1.584118           0.000154
           55              H      -0.356918       6.834731      14.752878       0.114663       1.164552 0.92503385E+01  0.93086053E+02                                 1.761761                            1.722667      -0.781352       2.497769                    0.999001       3.442765       9.395833       0.505944       1.203030      -0.728352      -0.023573       0.005694      -0.002212       0.024351      -0.001999       0.003033       0.000663       0.006238      -0.007206      -0.004381      -0.001455       0.005836              1.764456       2.131661       0.075397       0.085302       1.402752       0.085433       1.758954          -0.000071
           56              H       0.883776       5.968253      15.167086       0.116281       1.159848 0.92405464E+01  0.92435795E+02                                 1.724058                            1.697205      -0.721399       2.526970                    0.999508       3.328972       8.891589       0.523795       1.168967      -0.737785       0.012671      -0.021257       0.009973       0.026681      -0.003649       0.001545       0.000162      -0.009031      -0.010393      -0.005314      -0.002236       0.007550              1.713477       1.442146      -0.141851       0.009166       1.933922      -0.141530       1.764363          -0.000031
           57              C       0.291550      11.110336       7.991746       0.072641      32.539063 0.43891988E+03  0.10408536E+05                                 9.200655                            7.280347      -0.308593       1.909537                    0.998881      27.931951      82.312169       0.570363       0.452846      -1.035625       0.038217       0.050630      -0.034370       0.072147       0.010338       0.054236      -0.006639       0.034675       0.006929      -0.049891      -0.014173       0.064064             10.587841       9.690814      -1.464317      -3.865457      13.590296      -0.297665       8.482415          -0.001992
           58              C       1.014603      10.265189       7.157479      -0.051072      36.810179 0.48138283E+03  0.11608741E+05                                 9.795324                            7.462995      -0.277920       1.915351                    0.998302      28.451321      82.827122       0.585389       0.433877      -1.053379       0.015736       0.031911      -0.012280       0.037640       0.021650       0.038056       0.014784       0.055314       0.047909      -0.043177      -0.019564       0.062741             11.820872       8.814577      -2.516476      -2.605382      18.122231      -1.154848       8.525808           0.003748
           59              C       1.660096      10.829061       6.075149      -0.156055      30.365348 0.46033609E+03  0.11033107E+05                                 8.584124                            7.275751       0.002271       1.979303                    0.998052      30.022202      88.573694       0.592613       0.431233      -1.049703       0.004737      -0.010704       0.024582       0.027227       0.000644       0.009989       0.010571       0.058935       0.041430      -0.038539       0.008811       0.029728              9.338716       7.067107       0.250508      -2.411092      12.703738      -2.261076       8.245301          -0.005343
           60              C       1.629765      12.193801       5.844794       0.115511      28.979316 0.39362810E+03  0.89839956E+04                                 8.291923                            6.693218       0.161862       2.084487                    0.999626      25.367527      70.739806       0.628793       0.426791      -1.062754       0.043040       0.002428      -0.028371       0.051606       0.009950      -0.011549      -0.005154      -0.005879       0.069104      -0.022837      -0.005146       0.027983              9.203751       7.250589       0.025593      -3.524643      10.838466      -1.832453       9.522197           0.002110
           61              C       0.928563      12.967305       6.758361       0.029892      26.793019 0.36894403E+03  0.83788089E+04                                 7.969500                            6.562644       0.064581       2.036184                    0.998767      27.090973      78.169346       0.616107       0.437752      -1.044262      -0.015835      -0.012504       0.071793       0.074574       0.024120       0.044477      -0.016234       0.032315      -0.081957      -0.062923       0.005484       0.057440              8.735182       7.351837      -0.865850      -3.024748      11.042578      -0.358378       7.811132          -0.002998
           62              C      -0.601806      10.621783       9.110414       0.549500      22.785824 0.27376916E+03  0.58378228E+04                                 7.516446                            5.980661      -0.312799       1.946752                    0.998374      23.697097      68.815729       0.586266       0.489943      -1.003556      -0.042596      -0.009658       0.066789       0.079803      -0.038227       0.074167      -0.016611       0.119947       0.007230      -0.072986      -0.046236       0.119221              8.412114       6.679079       0.240806      -2.101902      11.793612       0.341089       6.763649          -0.000346
           63              C       1.184176       8.779672       7.383830       0.640000      21.674450 0.24494153E+03  0.50948892E+04                                 7.395236                            5.709379      -0.331628       1.954001                    0.998894      22.690777      65.712360       0.590048       0.499053      -0.995990      -0.004637      -0.063456       0.005009       0.063822       0.024474      -0.070969      -0.010948       0.109665      -0.045934      -0.058650      -0.050413       0.109062              8.674868       5.764779      -0.998266       1.959139      12.849586      -0.264810       7.410240           0.008063
           64              C       2.325737      12.850058       4.678392      -0.176017      25.840334 0.40639921E+03  0.94667482E+04                                 7.763117                            6.806766      -0.196485       1.940101                    0.997735      29.056976      85.251171       0.615032       0.427524      -1.049176      -0.022993      -0.086978      -0.053964       0.104909      -0.005336      -0.014535       0.019026      -0.039648       0.098440      -0.039223      -0.005853       0.045076              8.177718       7.742268       0.517871      -0.917125       7.021154      -0.516887       9.769732           0.000403
           65              C       2.315940      12.102740       3.419908      -0.448308      24.564241 0.40940305E+03  0.95016880E+04                                 7.117511                            6.513807       0.410746       2.081600                    0.999466      31.683735      91.128601       0.679057       0.388642      -1.080436       0.002882       0.062039       0.105437       0.122368       0.004880       0.006912       0.008481      -0.004309       0.058854      -0.015200      -0.008634       0.023834              7.205139       6.617822      -0.217057      -0.043686       6.447474       0.270312       8.550122           0.000084
           66              C       5.508296      13.769496      11.459234       0.131980      26.489698 0.32635490E+03  0.71986076E+04                                 8.018599                            6.226833      -0.021645       2.028020                    0.998858      25.629127      73.240402       0.623264       0.445529      -1.038110       0.043162       0.026012       0.003446       0.050512      -0.011969       0.024174      -0.021803      -0.042451      -0.058162      -0.041227      -0.005091       0.046318              9.122978       8.643191       1.108353      -1.772494       6.637488       3.186901      12.088256          -0.006571
           67              C       4.859267      14.093138      12.629486      -0.206702      31.108182 0.41396773E+03  0.95909377E+04                                 8.496554                            6.708319       0.450976       2.124131                    0.999743      28.966256      82.022735       0.648514       0.407654      -1.072438      -0.000120      -0.006227      -0.016394       0.017537       0.009845      -0.007424      -0.008669       0.027747      -0.027966      -0.018036      -0.006501       0.024538              9.690896       8.122518       0.727116      -1.692230       6.347742       3.279566      14.602428           0.001638
           68              C      -2.933019       0.201541      13.549366       0.179678      32.155230 0.37228505E+03  0.83745076E+04                                 8.969374                            6.502623      -0.009282       2.026059                    0.999376      24.911497      68.838039       0.639278       0.425925      -1.063899      -0.008591       0.001363       0.033346       0.034462      -0.011774      -0.012775      -0.003902      -0.001389       0.073530      -0.026910      -0.001543       0.028453             11.482141       9.080852       1.134693      -4.244691       6.020836       1.945148      19.344735          -0.009612
           69              C      -1.703206       0.712012      13.202294      -0.229278      32.443737 0.43928415E+03  0.10328647E+05                                 8.724733                            6.922170       0.323031       2.066385                    0.999858      29.884185      85.221566       0.636851       0.409044      -1.071628       0.003097      -0.001274      -0.013595       0.014001       0.020373       0.007303       0.024490      -0.019639       0.057460      -0.033379      -0.007889       0.041268              9.792070       9.887180       1.563275      -3.905003       6.376689       1.398237      13.112342           0.001893
           70              C      -1.101760       0.335411      12.019723       0.079533      27.129467 0.33226694E+03  0.73279301E+04                                 7.910996                            6.124154       0.212944       2.073316                    0.999715      26.354513      74.175938       0.656108       0.423288      -1.056372      -0.039295      -0.023765      -0.017539       0.049158       0.005388       0.010861      -0.025819       0.004322      -0.093695      -0.045359       0.020075       0.025284              8.918234       9.072560       1.827155      -2.213002       6.548616       2.161454      11.133525          -0.005935
           71              C       4.798385       0.506058      14.869904      -0.237270      31.415215 0.41592220E+03  0.97134616E+04                                 8.845452                            6.781845      -0.133065       1.944210                    0.998308      29.786007      86.585130       0.632455       0.414682      -1.060622       0.043767      -0.076869       0.030700       0.093631       0.014361       0.009459      -0.016447      -0.011470       0.030270      -0.028426       0.005883       0.022544             11.510099       7.149212      -0.320120      -2.668485       6.762222      -1.623494      20.618863          -0.000806
           72              C       0.491612       3.754836       7.406311       0.072643      32.539162 0.43892146E+03  0.10408590E+05                                 9.200693                            7.280375      -0.308624       1.909525                    0.998881      27.932080      82.312805       0.570360       0.452847      -1.035624      -0.038219       0.050632       0.034370       0.072149      -0.010338       0.054236       0.006640       0.034680       0.006931      -0.049890      -0.014175       0.064065             10.587881       9.690863       1.464310      -3.865485      13.590319       0.297676       8.482460          -0.001992
           73              C      -0.231441       2.909689       8.240578      -0.051080      36.810335 0.48138556E+03  0.11608825E+05                                 9.795352                            7.463018      -0.277919       1.915350                    0.998302      28.451437      82.827566       0.585388       0.433878      -1.053379      -0.015737       0.031913       0.012279       0.037641      -0.021650       0.038056      -0.014783       0.055309       0.047906      -0.043175      -0.019565       0.062740             11.820900       8.814606       2.516482      -2.605393      18.122262       1.154847       8.525832           0.003748
           74              C      -0.876934       3.473561       9.322908      -0.156061      30.365506 0.46033911E+03  0.11033199E+05                                 8.584153                            7.275774       0.002264       1.979299                    0.998052      30.022338      88.574215       0.592612       0.431233      -1.049703      -0.004737      -0.010702      -0.024584       0.027227      -0.000644       0.009987      -0.010572       0.058934       0.041435      -0.038540       0.008814       0.029726              9.338747       7.067133      -0.250510      -2.411106      12.703774       2.261082       8.245332          -0.005343
           75              C      -0.846603       4.838301       9.553263       0.115510      28.979289 0.39362776E+03  0.89839854E+04                                 8.291916                            6.693214       0.161864       2.084488                    0.999626      25.367517      70.739761       0.628793       0.426791      -1.062754      -0.043040       0.002428       0.028370       0.051606      -0.009950      -0.011549       0.005154      -0.005879       0.069105      -0.022838      -0.005146       0.027984              9.203743       7.250582      -0.025598      -3.524640      10.838455       1.832455       9.522191           0.002109
           76              C      -0.145401       5.611805       8.639696       0.029896      26.792949 0.36894310E+03  0.83787834E+04                                 7.969492                            6.562640       0.064578       2.036183                    0.998767      27.090932      78.169237       0.616106       0.437753      -1.044262       0.015835      -0.012503      -0.071793       0.074574      -0.024119       0.044480       0.016234       0.032318      -0.081963      -0.062925       0.005483       0.057442              8.735171       7.351827       0.865846      -3.024738      11.042568       0.358380       7.811118          -0.002998
           77              C       1.384968       3.266283       6.287643       0.549502      22.785902 0.27377032E+03  0.58378571E+04                                 7.516475                            5.980682      -0.312839       1.946738                    0.998374      23.697198      68.816205       0.586263       0.489944      -1.003555       0.042597      -0.009660      -0.066789       0.079804       0.038226       0.074166       0.016615       0.119949       0.007226      -0.072984      -0.046238       0.119222              8.412144       6.679113      -0.240812      -2.101919      11.793637      -0.341082       6.763681          -0.000345
           78              C      -0.401014       1.424172       8.014227       0.639997      21.674493 0.24494201E+03  0.50948963E+04                                 7.395226                            5.709370      -0.331581       1.954017                    0.998894      22.690676      65.711822       0.590051       0.499050      -0.995992       0.004638      -0.063455      -0.005008       0.063821      -0.024474      -0.070967       0.010945       0.109666      -0.045931      -0.058649      -0.050411       0.109060              8.674854       5.764769       0.998266       1.959145      12.849557       0.264805       7.410235           0.008063
           79              C      -1.542575       5.494558      10.719665      -0.176017      25.840305 0.40639865E+03  0.94667310E+04                                 7.763109                            6.806760      -0.196478       1.940104                    0.997735      29.056939      85.251013       0.615033       0.427523      -1.049177       0.022992      -0.086977       0.053963       0.104908       0.005335      -0.014535      -0.019027      -0.039647       0.098443      -0.039223      -0.005854       0.045077              8.177710       7.742261      -0.517870      -0.917123       7.021148       0.516888       9.769720           0.000403
           80              C      -1.532778       4.747240      11.978149      -0.448308      24.564243 0.40940308E+03  0.95016884E+04                                 7.117511                            6.513806       0.410747       2.081600                    0.999466      31.683738      91.128599       0.679058       0.388642      -1.080436      -0.002882       0.062039      -0.105437       0.122368      -0.004880       0.006912      -0.008481      -0.004307       0.058853      -0.015199      -0.008634       0.023834              7.205139       6.617824       0.217058      -0.043685       6.447473      -0.270312       8.550119           0.000084
           81              C       3.660066       6.413996       3.938823       0.131982      26.489800 0.32635624E+03  0.71986498E+04                                 8.018636                            6.226857      -0.021671       2.028011                    0.998858      25.629222      73.240915       0.623261       0.445530      -1.038109      -0.043162       0.026013      -0.003445       0.050512       0.011971       0.024175       0.021804      -0.042453      -0.058159      -0.041227      -0.005092       0.046319              9.123024       8.643228      -1.108366      -1.772491       6.637526      -3.186923      12.088318          -0.006571
           82              C       4.309095       6.737638       2.768571      -0.206703      31.108235 0.41396841E+03  0.95909583E+04                                 8.496563                            6.708323       0.450976       2.124131                    0.999743      28.966296      82.022892       0.648514       0.407654      -1.072438       0.000119      -0.006226       0.016394       0.017537      -0.009845      -0.007424       0.008669       0.027749      -0.027966      -0.018037      -0.006502       0.024539              9.690910       8.122531      -0.727116      -1.692239       6.347746      -3.279569      14.602452           0.001638
           83              C       3.716181       7.557041       1.848691       0.179675      32.155309 0.37228580E+03  0.83745286E+04                                 8.969386                            6.502627      -0.009280       2.026059                    0.999376      24.911530      68.838138       0.639278       0.425924      -1.063899       0.008591       0.001363      -0.033345       0.034461       0.011774      -0.012776       0.003902      -0.001387       0.073533      -0.026911      -0.001544       0.028455             11.482168       9.080867      -1.134691      -4.244710       6.020843      -1.945153      19.344793          -0.009613
           84              C       2.486368       8.067512       2.195763      -0.229281      32.443818 0.43928513E+03  0.10328676E+05                                 8.724748                            6.922176       0.323034       2.066386                    0.999858      29.884234      85.221755       0.636851       0.409044      -1.071628      -0.003097      -0.001274       0.013596       0.014002      -0.020374       0.007304      -0.024490      -0.019640       0.057459      -0.033379      -0.007890       0.041269              9.792093       9.887197      -1.563275      -3.905019       6.376696      -1.398242      13.112385           0.001893
           85              C       1.884922       7.690911       3.378334       0.079531      27.129706 0.33227022E+03  0.73280269E+04                                 7.911060                            6.124195       0.212903       2.073300                    0.999715      26.354694      74.176787       0.656104       0.423290      -1.056370       0.039296      -0.023764       0.017539       0.049158      -0.005389       0.010863       0.025822       0.004321      -0.093697      -0.045362       0.020075       0.025287              8.918309       9.072648      -1.827181      -2.213025       6.548664      -2.161463      11.133616          -0.005935
           86              C       4.369977       7.861558       0.528153      -0.237271      31.415260 0.41592261E+03  0.97134741E+04                                 8.845461                            6.781848      -0.133066       1.944209                    0.998308      29.786033      86.585234       0.632454       0.414682      -1.060622      -0.043767      -0.076869      -0.030699       0.093631      -0.014361       0.009459       0.016447      -0.011470       0.030269      -0.028427       0.005883       0.022544             11.510121       7.149220       0.320120      -2.668497       6.762229       1.623493      20.618913          -0.000805
           87              C       4.684212       3.600664       7.406311       0.072643      32.538993 0.43891856E+03  0.10408497E+05                                 9.200648                            7.280340      -0.308580       1.909542                    0.998881      27.931890      82.311965       0.570363       0.452846      -1.035625      -0.038218      -0.050629       0.034368       0.072146       0.010339       0.054234      -0.006637       0.034673       0.006923      -0.049889      -0.014172       0.064061             10.587836       9.690804      -1.464320      -3.865454      13.590296      -0.297661       8.482409          -0.001996
           88              C       3.961159       4.445811       8.240578      -0.051075      36.810360 0.48138544E+03  0.11608821E+05                                 9.795356                            7.463015      -0.277931       1.915346                    0.998302      28.451423      82.827505       0.585388       0.433877      -1.053379      -0.015738      -0.031913       0.012277       0.037641       0.021651       0.038054       0.014783       0.055313       0.047910      -0.043177      -0.019562       0.062739             11.820914       8.814604      -2.516478      -2.605393      18.122296      -1.154863       8.525842           0.003749
           89              C       3.315666       3.881939       9.322908      -0.156060      30.365515 0.46033898E+03  0.11033194E+05                                 8.584152                            7.275770       0.002270       1.979301                    0.998052      30.022335      88.574184       0.592613       0.431233      -1.049703      -0.004738       0.010703      -0.024584       0.027228       0.000643       0.009988       0.010570       0.058932       0.041436      -0.038538       0.008813       0.029726              9.338749       7.067129       0.250514      -2.411103      12.703786      -2.261092       8.245331          -0.005350
           90              C       3.345997       2.517199       9.553263       0.115511      28.979327 0.39362820E+03  0.89839979E+04                                 8.291922                            6.693217       0.161863       2.084487                    0.999626      25.367536      70.739821       0.628793       0.426791      -1.062754      -0.043040      -0.002428       0.028370       0.051607       0.009950      -0.011549      -0.005154      -0.005880       0.069106      -0.022837      -0.005146       0.027984              9.203752       7.250586       0.025595      -3.524641      10.838475      -1.832458       9.522195           0.002111
           91              C       4.047199       1.743695       8.639696       0.029889      26.793038 0.36894428E+03  0.83788150E+04                                 7.969504                            6.562646       0.064580       2.036184                    0.998767      27.090958      78.169271       0.616107       0.437752      -1.044262       0.015835       0.012504      -0.071792       0.074574       0.024118       0.044476      -0.016235       0.032317      -0.081959      -0.062922       0.005484       0.057438              8.735188       7.351843      -0.865853      -3.024754      11.042578      -0.358379       7.811142          -0.003004
           92              C       5.577568       4.089217       6.287643       0.549496      22.785960 0.27377105E+03  0.58378746E+04                                 7.516483                            5.980686      -0.312788       1.946755                    0.998374      23.697193      68.816125       0.586264       0.489943      -1.003556       0.042594       0.009658      -0.066789       0.079801      -0.038225       0.074166      -0.016612       0.119942       0.007227      -0.072982      -0.046236       0.119218              8.412159       6.679108       0.240801      -2.101911      11.793690       0.341092       6.763677          -0.000345
           93              C       3.791586       5.931328       8.014227       0.639998      21.674534 0.24494267E+03  0.50949160E+04                                 7.395232                            5.709374      -0.331582       1.954014                    0.998894      22.690801      65.712327       0.590051       0.499050      -0.995992       0.004639       0.063456      -0.005007       0.063822       0.024474      -0.070970      -0.010945       0.109667      -0.045924      -0.058650      -0.050412       0.109063              8.674865       5.764773      -0.998264       1.959137      12.849585      -0.264816       7.410238           0.008065
           94              C       2.650025       1.860942      10.719665      -0.176017      25.840331 0.40639916E+03  0.94667470E+04                                 7.763116                            6.806765      -0.196484       1.940102                    0.997735      29.056972      85.251168       0.615033       0.427524      -1.049176       0.022993       0.086978       0.053964       0.104909      -0.005336      -0.014535       0.019026      -0.039646       0.098443      -0.039222      -0.005854       0.045076              8.177719       7.742271       0.517872      -0.917126       7.021156      -0.516889       9.769728           0.000402
           95              C       2.659822       2.608260      11.978149      -0.448308      24.564244 0.40940309E+03  0.95016895E+04                                 7.117513                            6.513808       0.410745       2.081599                    0.999466      31.683744      91.128642       0.679057       0.388642      -1.080435      -0.002882      -0.062039      -0.105437       0.122369       0.004880       0.006912       0.008481      -0.004307       0.058854      -0.015199      -0.008634       0.023834              7.205141       6.617827      -0.217057      -0.043685       6.447474       0.270313       8.550121           0.000085
           96              C      -0.532534       0.941504       3.938823       0.131980      26.489632 0.32635394E+03  0.71985784E+04                                 8.018580                            6.226819      -0.021621       2.028029                    0.998858      25.629052      73.240056       0.623266       0.445528      -1.038111      -0.043161      -0.026010      -0.003447       0.050510      -0.011970       0.024172      -0.021803      -0.042449      -0.058163      -0.041225      -0.005092       0.046317              9.122957       8.643168       1.108342      -1.772497       6.637469       3.186896      12.088234          -0.006568
           97              C       0.116495       0.617862       2.768571      -0.206701      31.108154 0.41396731E+03  0.95909246E+04                                 8.496549                            6.708316       0.450976       2.124132                    0.999743      28.966230      82.022623       0.648514       0.407655      -1.072438       0.000120       0.006228       0.016394       0.017538       0.009844      -0.007424      -0.008669       0.027745      -0.027965      -0.018035      -0.006501       0.024536              9.690891       8.122503       0.727113      -1.692220       6.347743       3.279574      14.602427           0.001638
           98              C       7.908781      14.509459       1.848691       0.179682      32.155180 0.37228456E+03  0.83744944E+04                                 8.969366                            6.502621      -0.009286       2.026058                    0.999376      24.911478      68.837991       0.639277       0.425925      -1.063898       0.008591      -0.001364      -0.033346       0.034462      -0.011774      -0.012774      -0.003903      -0.001390       0.073527      -0.026910      -0.001542       0.028452             11.482127       9.080839       1.134693      -4.244674       6.020835       1.945150      19.344707          -0.009610
           99              C       6.678968      13.998988       2.195763      -0.229279      32.443740 0.43928473E+03  0.10328663E+05                                 8.724732                            6.922175       0.323025       2.066383                    0.999858      29.884197      85.221591       0.636851       0.409044      -1.071628      -0.003097       0.001274       0.013594       0.014000       0.020373       0.007302       0.024490      -0.019638       0.057460      -0.033378      -0.007889       0.041268              9.792063       9.887176       1.563279      -3.904988       6.376693       1.398235      13.112319           0.001894
          100              C       6.077522      14.375589       3.378334       0.079535      27.129160 0.33226284E+03  0.73278088E+04                                 7.910916                            6.124102       0.213001       2.073337                    0.999715      26.354275      74.174839       0.656114       0.423286      -1.056374       0.039293       0.023766       0.017539       0.049157       0.005385       0.010857      -0.025815       0.004326      -0.093693      -0.045354       0.020075       0.025279              8.918138       9.072446       1.827124      -2.212970       6.548556       2.161443      11.133411          -0.005931
          101              C       0.177377      14.204942       0.528153      -0.237271      31.415209 0.41592222E+03  0.97134620E+04                                 8.845450                            6.781844      -0.133064       1.944210                    0.998308      29.786006      86.585126       0.632455       0.414682      -1.060622      -0.043767       0.076869      -0.030700       0.093631       0.014361       0.009459      -0.016446      -0.011470       0.030270      -0.028426       0.005883       0.022543             11.510095       7.149208      -0.320119      -2.668481       6.762222      -1.623494      20.618855          -0.000805
          102              C       4.484150      10.956164       7.991746       0.072638      32.539118 0.43892055E+03  0.10408565E+05                                 9.200691                            7.280372      -0.308609       1.909531                    0.998881      27.932082      82.312839       0.570359       0.452848      -1.035623       0.038217      -0.050631      -0.034371       0.072148      -0.010339       0.054233       0.006639       0.034679       0.006927      -0.049889      -0.014173       0.064062             10.587879       9.690860       1.464313      -3.865482      13.590320       0.297680       8.482457          -0.001997
          103              C       5.207203      11.801311       7.157479      -0.051082      36.810503 0.48138794E+03  0.11608898E+05                                 9.795381                            7.463037      -0.277930       1.915345                    0.998302      28.451532      82.827927       0.585387       0.433878      -1.053379       0.015737      -0.031915      -0.012278       0.037643      -0.021649       0.038055      -0.014782       0.055309       0.047904      -0.043174      -0.019564       0.062737             11.820941       8.814632       2.516497      -2.605397      18.122333       1.154868       8.525857           0.003749
          104              C       5.852696      11.237439       6.075149      -0.156062      30.365577 0.46034034E+03  0.11033236E+05                                 8.584163                            7.275780       0.002268       1.979299                    0.998052      30.022407      88.574466       0.592613       0.431232      -1.049703       0.004737       0.010701       0.024584       0.027227      -0.000643       0.009986      -0.010570       0.058935       0.041440      -0.038540       0.008816       0.029725              9.338758       7.067143      -0.250505      -2.411112      12.703786       2.261083       8.245346          -0.005351
          105              C       5.822365       9.872699       5.844794       0.115515      28.979215 0.39362649E+03  0.89839496E+04                                 8.291905                            6.693205       0.161867       2.084490                    0.999626      25.367470      70.739615       0.628793       0.426791      -1.062754       0.043040      -0.002428      -0.028370       0.051606      -0.009950      -0.011548       0.005154      -0.005878       0.069104      -0.022837      -0.005146       0.027983              9.203732       7.250575      -0.025597      -3.524637      10.838445       1.832453       9.522176           0.002110
          106              C       5.121163       9.099195       6.758361       0.029899      26.792933 0.36894276E+03  0.83787797E+04                                 7.969511                            6.562653       0.064534       2.036171                    0.998766      27.090946      78.169473       0.616103       0.437755      -1.044260      -0.015837       0.012503       0.071792       0.074573      -0.024119       0.044479       0.016235       0.032321      -0.081967      -0.062926       0.005482       0.057444              8.735193       7.351844       0.865849      -3.024745      11.042602       0.358386       7.811134          -0.003005
          107              C       3.590794      11.444717       9.110414       0.549500      22.785735 0.27376786E+03  0.58377903E+04                                 7.516433                            5.980651      -0.312775       1.946761                    0.998374      23.697079      68.815721       0.586266       0.489943      -1.003556      -0.042595       0.009659       0.066790       0.079804       0.038225       0.074165       0.016613       0.119946       0.007237      -0.072985      -0.046234       0.119219              8.412095       6.679075      -0.240816      -2.101904      11.793568      -0.341073       6.763643          -0.000346
          108              C       5.376776      13.286828       7.383830       0.639997      21.674585 0.24494318E+03  0.50949249E+04                                 7.395232                            5.709373      -0.331557       1.954023                    0.998894      22.690703      65.711844       0.590053       0.499048      -0.995994      -0.004638       0.063456       0.005008       0.063822      -0.024473      -0.070968       0.010945       0.109664      -0.045925      -0.058649      -0.050411       0.109060              8.674865       5.764770       0.998262       1.959143      12.849593       0.264801       7.410233           0.008065
          109              C       6.518337       9.216441       4.678392      -0.176016      25.840291 0.40639848E+03  0.94667277E+04                                 7.763111                            6.806761      -0.196486       1.940101                    0.997735      29.056948      85.251096       0.615033       0.427524      -1.049176      -0.022993       0.086977      -0.053964       0.104909       0.005336      -0.014535      -0.019027      -0.039645       0.098445      -0.039222      -0.005855       0.045077              8.177713       7.742275      -0.517870      -0.917122       7.021150       0.516890       9.769713           0.000403
          110              C       6.508540       9.963760       3.419908      -0.448308      24.564254 0.40940337E+03  0.95016975E+04                                 7.117514                            6.513809       0.410747       2.081600                    0.999466      31.683757      91.128685       0.679057       0.388642      -1.080436       0.002883      -0.062040       0.105437       0.122369      -0.004880       0.006912      -0.008480      -0.004306       0.058851      -0.015198      -0.008634       0.023833              7.205142       6.617831       0.217057      -0.043684       6.447477      -0.270312       8.550117           0.000084
          111              C       1.315696       8.297004      11.459234       0.131982      26.489597 0.32635350E+03  0.71985689E+04                                 8.018579                            6.226820      -0.021633       2.028025                    0.998858      25.629071      73.240205       0.623265       0.445529      -1.038110       0.043163      -0.026011       0.003446       0.050512       0.011972       0.024175       0.021804      -0.042454      -0.058163      -0.041228      -0.005093       0.046321              9.122955       8.643161      -1.108350      -1.772483       6.637476      -3.186894      12.088229          -0.006569
          112              C       0.666667       7.973362      12.629486      -0.206701      31.108142 0.41396712E+03  0.95909188E+04                                 8.496544                            6.708312       0.450979       2.124132                    0.999743      28.966230      82.022611       0.648515       0.407654      -1.072438      -0.000120       0.006227      -0.016394       0.017537      -0.009844      -0.007424       0.008669       0.027748      -0.027966      -0.018036      -0.006501       0.024537              9.690887       8.122507      -0.727113      -1.692230       6.347735      -3.279563      14.602418           0.001638
          113              C       1.259581       7.153959      13.549366       0.179680      32.155209 0.37228474E+03  0.83744989E+04                                 8.969371                            6.502621      -0.009284       2.026059                    0.999376      24.911482      68.837986       0.639278       0.425925      -1.063899      -0.008591      -0.001363       0.033346       0.034462       0.011774      -0.012774       0.003903      -0.001388       0.073529      -0.026910      -0.001543       0.028453             11.482143       9.080846      -1.134691      -4.244692       6.020835      -1.945147      19.344747          -0.009610
          114              C       2.489394       6.643488      13.202294      -0.229278      32.443675 0.43928328E+03  0.10328619E+05                                 8.724718                            6.922160       0.323036       2.066387                    0.999858      29.884150      85.221391       0.636852       0.409044      -1.071629       0.003097       0.001275      -0.013594       0.014000      -0.020372       0.007303      -0.024490      -0.019639       0.057460      -0.033378      -0.007890       0.041268              9.792052       9.887156      -1.563273      -3.904989       6.376680      -1.398235      13.112321           0.001893
          115              C       3.090840       7.020089      12.019723       0.079535      27.129365 0.33226577E+03  0.73278972E+04                                 7.910977                            6.124144       0.212947       2.073318                    0.999715      26.354446      74.175695       0.656109       0.423288      -1.056372      -0.039294       0.023766      -0.017540       0.049158      -0.005387       0.010860       0.025820       0.004326      -0.093695      -0.045359       0.020076       0.025282              8.918209       9.072529      -1.827148      -2.212991       6.548599      -2.161444      11.133498          -0.005931
          116              C       0.605785       6.849442      14.869904      -0.237272      31.415257 0.41592272E+03  0.97134767E+04                                 8.845460                            6.781849      -0.133067       1.944209                    0.998308      29.786026      86.585195       0.632454       0.414682      -1.060622       0.043767       0.076869       0.030700       0.093631      -0.014361       0.009459       0.016446      -0.011469       0.030270      -0.028426       0.005883       0.022543             11.510118       7.149217       0.320120      -2.668493       6.762228       1.623500      20.618910          -0.000805
          117              N       0.276160      12.442270       7.803735      -0.255442      38.766181 0.58046834E+03  0.14476222E+05                                 9.620110                            7.858908      -0.098134       1.966800                    0.999248      29.556017      83.802735       0.615534       0.399004      -1.089989       0.085507      -0.076518      -0.104156       0.154968       0.041379       0.031136      -0.062457      -0.000287      -0.065781      -0.094055       0.029466       0.064590             10.955297       9.021441      -0.450561      -3.321345      14.924904      -1.423285       8.919547           0.026800
          118              N      -1.659596      14.216416      11.157278      -0.223178      35.390859 0.49845958E+03  0.11914806E+05                                 9.002861                            7.239004       0.174613       2.082503                    0.999318      27.563687      75.438072       0.649965       0.394238      -1.098017      -0.083590       0.039313       0.121990       0.153017       0.033778       0.058313      -0.018252      -0.024820      -0.136421      -0.091253       0.027347       0.063905             10.029756       9.947806       1.891410      -1.304941       8.345090       3.532695      11.796373           0.021826
          119              N       0.507002       5.086770       7.594322      -0.255444      38.766571 0.58047613E+03  0.14476467E+05                                 9.620179                            7.858966      -0.098112       1.966804                    0.999248      29.556220      83.803502       0.615531       0.399004      -1.089988      -0.085509      -0.076519       0.104159       0.154972      -0.041381       0.031138       0.062459      -0.000286      -0.065790      -0.094060       0.029468       0.064592             10.955377       9.021509       0.450566      -3.321370      14.925017       1.423298       8.919604           0.026800
          120              N       2.442758       6.860916       4.240779      -0.223186      35.391551 0.49847127E+03  0.11915164E+05                                 9.002996                            7.239102       0.174601       2.082494                    0.999318      27.564025      75.439408       0.649959       0.394240      -1.098015       0.083594       0.039314      -0.121993       0.153022      -0.033778       0.058317       0.018253      -0.024827      -0.136425      -0.091259       0.027352       0.063907             10.029915       9.947950      -1.891444      -1.304964       8.345217      -3.532761      11.796580           0.021825
          121              N       4.699602       2.268730       7.594322      -0.255427      38.765521 0.58045582E+03  0.14475829E+05                                 9.619999                            7.858819      -0.098185       1.966789                    0.999248      29.555673      83.801463       0.615538       0.399003      -1.089989      -0.085504       0.076516       0.104153       0.154963       0.041375       0.031132      -0.062462      -0.000286      -0.065770      -0.094054       0.029463       0.064591             10.955166       9.021326      -0.450544      -3.321302      14.924717      -1.423276       8.919455           0.026801
          122              N       6.635358       0.494584       4.240779      -0.223162      35.389947 0.49844416E+03  0.11914340E+05                                 9.002706                            7.238892       0.174586       2.082503                    0.999317      27.563219      75.436373       0.649971       0.394238      -1.098017       0.083585      -0.039312      -0.121984       0.153010       0.033784       0.058306      -0.018251      -0.024810      -0.136402      -0.091244       0.027338       0.063906             10.029573       9.947642       1.891371      -1.304914       8.344946       3.532619      11.796132           0.021830
          123              N       4.468760       9.624230       7.803735      -0.255453      38.767066 0.58048530E+03  0.14476760E+05                                 9.620269                            7.859034      -0.098201       1.966771                    0.999248      29.556490      83.804590       0.615528       0.399005      -1.089987       0.085505       0.076521      -0.104163       0.154972      -0.041375       0.031132       0.062469      -0.000284      -0.065789      -0.094061       0.029464       0.064597             10.955484       9.021601       0.450581      -3.321408      14.925167       1.423311       8.919685           0.026802
          124              N       2.533004       7.850084      11.157278      -0.223188      35.391255 0.49846665E+03  0.11915021E+05                                 9.002943                            7.239068       0.174585       2.082491                    0.999318      27.563869      75.438785       0.649960       0.394240      -1.098016      -0.083592      -0.039315       0.121989       0.153019      -0.033787       0.058312       0.018256      -0.024822      -0.136397      -0.091252       0.027344       0.063909             10.029852       9.947881      -1.891418      -1.304965       8.345164      -3.532733      11.796509           0.021831
          125              O      -1.004176      11.506503       9.935442      -0.578371      38.038916 0.60199086E+03  0.14959888E+05                                 9.057439                            7.679212       0.153170       2.066215                    0.998278      29.342248      79.689315       0.670954       0.367345      -1.126908      -0.011103      -0.043132      -0.027899       0.052555      -0.053106       0.027362       0.037905      -0.031607      -0.091698      -0.080781       0.007801       0.072980             10.026158       7.428957      -2.753988      -1.874879      14.023971       3.343019       8.625546           0.050500
          126              O      -0.898835       9.423278       9.145368      -0.528182      32.762090 0.50939622E+03  0.12068603E+05                                 8.078499                            6.983007       0.713619       2.283244                    0.997155      27.205236      70.743401       0.720185       0.358972      -1.140239       0.014473       0.029996      -0.002407       0.033392      -0.019211       0.104392       0.016073      -0.047906      -0.199654      -0.142616       0.058418       0.084198              9.009829       7.303144       1.161094       0.112395      14.297394      -0.944129       5.428948           0.011995
          127              O       1.715087       8.382916       8.439829      -0.548695      40.731386 0.68460119E+03  0.17560771E+05                                 9.559663                            8.292775      -0.229975       1.966154                    0.995257      28.873622      79.552994       0.633880       0.376698      -1.120349      -0.025277      -0.002395      -0.003680       0.025656       0.002183       0.004132      -0.010848       0.109639       0.092582      -0.071462       0.030358       0.041104             10.478519      10.505505      -1.634969       4.024276       9.814332      -2.580616      11.115720           0.042669
          128              O       0.824168       8.046476       6.426995      -0.553629      38.176371 0.59255703E+03  0.14593117E+05                                 9.010427                            7.560575       0.249415       2.135032                    0.994940      27.746305      73.781418       0.687507       0.361752      -1.136999       0.003571      -0.012097       0.042401       0.044237       0.028658      -0.023822       0.041218       0.054267      -0.034514      -0.071277       0.025012       0.046266             10.208056       7.071401       0.132600       1.278933      14.862418       3.621485       8.690348           0.041597
          129              O       1.787338       4.151003       5.462615      -0.578365      38.039703 0.60200661E+03  0.14960376E+05                                 9.057547                            7.679300       0.153204       2.066217                    0.998278      29.342653      79.690637       0.670952       0.367344      -1.126909       0.011103      -0.043132       0.027901       0.052556       0.053110       0.027365      -0.037907      -0.031612      -0.091701      -0.080787       0.007801       0.072985             10.026280       7.429050       2.754031      -1.874914      14.024137      -3.343066       8.625653           0.050500
          130              O       1.681997       2.067778       6.252689      -0.528200      32.761923 0.50939268E+03  0.12068495E+05                                 8.078466                            6.982977       0.713625       2.283248                    0.997155      27.205146      70.743035       0.720188       0.358971      -1.140239      -0.014467       0.029999       0.002401       0.033392       0.019207       0.104385      -0.016072      -0.047900      -0.199652      -0.142607       0.058415       0.084192              9.009790       7.303112      -1.161097       0.112391      14.297329       0.944124       5.428928           0.011995
          131              O      -0.931925       1.027416       6.958228      -0.548662      40.729885 0.68456948E+03  0.17559748E+05                                 9.559409                            8.292565      -0.229993       1.966160                    0.995256      28.873016      79.550741       0.633890       0.376696      -1.120351       0.025270      -0.002388       0.003677       0.025648      -0.002181       0.004135       0.010847       0.109647       0.092582      -0.071466       0.030356       0.041109             10.478225      10.505216       1.634912       4.024157       9.814030       2.580525      11.115429           0.042668
          132              O      -0.041006       0.690976       8.971062      -0.553626      38.175554 0.59254105E+03  0.14592623E+05                                 9.010303                            7.560476       0.249375       2.135028                    0.994940      27.745928      73.780138       0.687512       0.361752      -1.136999      -0.003571      -0.012098      -0.042399       0.044235      -0.028659      -0.023821      -0.041222       0.054262      -0.034515      -0.071280       0.025016       0.046264             10.207907       7.071302      -0.132606       1.278914      14.862197      -3.621428       8.690223           0.041600
          133              O       5.979938       3.204497       5.462615      -0.578356      38.038522 0.60198280E+03  0.14959639E+05                                 9.057375                            7.679158       0.153117       2.066201                    0.998278      29.342077      79.688736       0.670957       0.367345      -1.126909       0.011106       0.043128       0.027904       0.052555      -0.053107       0.027353       0.037904      -0.031606      -0.091723      -0.080774       0.007789       0.072985             10.026087       7.428903      -2.753966      -1.874860      14.023877       3.342992       8.625482           0.050498
          134              O       5.874597       5.287722       6.252689      -0.528179      32.762238 0.50939895E+03  0.12068682E+05                                 8.078513                            6.983016       0.713658       2.283254                    0.997155      27.205341      70.743687       0.720187       0.358971      -1.140240      -0.014474      -0.029998       0.002404       0.033394      -0.019211       0.104393       0.016071      -0.047908      -0.199653      -0.142616       0.058418       0.084199              9.009848       7.303157       1.161095       0.112397      14.297430      -0.944135       5.428957           0.011994
          135              O       3.260675       6.328084       6.958228      -0.548670      40.731297 0.68459911E+03  0.17560714E+05                                 9.559677                            8.292784      -0.230086       1.966123                    0.995256      28.873542      79.552908       0.633876       0.376700      -1.120347       0.025276       0.002388       0.003674       0.025653       0.002174       0.004127      -0.010842       0.109668       0.092591      -0.071476       0.030364       0.041112             10.478538      10.505514      -1.634978       4.024284       9.814355      -2.580629      11.115743           0.042667
          136              O       4.151594       6.664524       8.971062      -0.553626      38.175987 0.59254929E+03  0.14592891E+05                                 9.010418                            7.560567       0.249282       2.134999                    0.994939      27.746030      73.780795       0.687502       0.361756      -1.136995      -0.003571       0.012094      -0.042398       0.044234       0.028654      -0.023823       0.041224       0.054265      -0.034510      -0.071280       0.025019       0.046262             10.208047       7.071392       0.132605       1.278933      14.862415       3.621477       8.690334           0.041613
          137              O       3.188424      10.559997       9.935442      -0.578390      38.040042 0.60201343E+03  0.14960603E+05                                 9.057659                            7.679393       0.153055       2.066174                    0.998278      29.342619      79.690965       0.670941       0.367349      -1.126905      -0.011113       0.043135      -0.027894       0.052557       0.053113       0.027348      -0.037897      -0.031593      -0.091689      -0.080767       0.007785       0.072982             10.026404       7.429141       2.754065      -1.874938      14.024319      -3.343095       8.625752           0.050496
          138              O       3.293765      12.643222       9.145368      -0.528186      32.761895 0.50939210E+03  0.12068474E+05                                 8.078443                            6.982957       0.713682       2.283264                    0.997155      27.205201      70.743075       0.720192       0.358970      -1.140241       0.014471      -0.029999      -0.002402       0.033394       0.019210       0.104389      -0.016071      -0.047905      -0.199649      -0.142611       0.058416       0.084195              9.009766       7.303089      -1.161091       0.112393      14.297295       0.944123       5.428913           0.011993
          139              O       5.907687      13.683584       8.439829      -0.548675      40.730751 0.68458816E+03  0.17560367E+05                                 9.559598                            8.292724      -0.230115       1.966118                    0.995255      28.873332      79.552225       0.633878       0.376701      -1.120346      -0.025273       0.002388      -0.003675       0.025650      -0.002176       0.004129       0.010843       0.109660       0.092586      -0.071471       0.030361       0.041111             10.478445      10.505432       1.634961       4.024243       9.814271       2.580592      11.115631           0.042668
          140              O       5.016768      14.020024       6.426995      -0.553596      38.174156 0.59251383E+03  0.14591779E+05                                 9.010076                            7.560295       0.249346       2.135032                    0.994939      27.745322      73.777971       0.687521       0.361751      -1.137000       0.003573       0.012101       0.042397       0.044234      -0.028657      -0.023820      -0.041231       0.054254      -0.034511      -0.071284       0.025027       0.046257             10.207633       7.071126      -0.132629       1.278892      14.861752      -3.621327       8.690022           0.041610

******************************************************
Auxiliary information for the entire system
The total spin magnetic moment of the unit cell is   11.994248
The total net atomic charge of the unit cell is   0.000002
Accuracy of reproducing the electrostatic potential in the unit cell:
  The inner radius (bohr) =    5.0000
  The outer radius (bohr) =   12.0000
  Valid grid points have density less than (e/(bohr^3)) =    0.0001
  The number of valid grid points were=        39018
  The rms potential error without charges in kcal/mol is=      8.88958
  The rms potential error with partial charges in kcal/mol is=      0.50471
  The RRMSE value at monopole order=      0.05678
  The rms potential error with partial charges and cloud penetration in kcal/mol is=      0.49952
  The RRMSE value at monopole order with cloud penetration is=      0.05619
  The rms potential error with partial charges and atomic dipoles in kcal/mol is=      0.35188
  The RRMSE value at dipole order=      0.03958
  The rms potential error with partial charges, atomic dipoles and cloud penetration in kcal/mol is=      0.33741
  The RRMSE value at dipole order with cloud penetration=      0.03796

******************************************************
The electron densities and ab initio electrostatic potential were computed in VASP using the PBE functional and
projector augmented wave method. See the main text of the journal article for a description of computational details.
The atomic charges, dipoles, and quadrupoles were computed with the DDEC6 method as described in
(a) T. A. Manz and N. Gabaldon Limas, RSC Adv. 6 (2016) 47771-47801 DOI: 10.1039/c6ra04656h
(b) N. Gabaldon Limas and T. A. Manz, RSC Adv. 8 (2018) 2678-2707 DOI: 10.1039/c7ra11829e.
For each atom in the material, the electron cloud parameters were fit to the spherically averaged atom-in-material
electron density using radial positions for which this density was between 10^-4 and 10^-2 electrons per cubic bohr.
The polarizabilities, dispersion coefficients, and quantum Drude oscillator (QDO) parameters were fit using the MCLF method.
The magnetic structure of the system was optimized in VASP from the default ferromagnetic initial guess using spin polarization.
The atomic spin moments (ASMs) were computed on this optimized magnetic structure using the DDEC6 partition as inputs
to the method of T. A. Manz and D. S. Sholl, J. Chem. Theory Comput. 7 (2011) 4146-4164 DOI: 10.1021/ct200539n.
The RMSE and RRMSE were computed using a uniform grid with Ewald summation.
