# Supplementary material for: A collection of forcefield precursors for metal–organic frameworks
Source: RSC Adv. 2019 Nov 13;9(63):36492–507. doi: 10.1039/c9ra07327b (PMC9075174; doi:10.1039/c9ra07327b)
Supplement: RA-009-C9RA07327B-s5989 [file RA-009-C9RA07327B-s5989.xyz]

  140
jmolscript: load "" {1 1 1} spacegroup "x,y,z" unitcell [{      8.276000     0.000000     0.000000 }, {     -2.430871    14.152755     0.000000 }, {      0.000000     0.000000    14.750000 }]
Co     7.216478     1.699604     1.215253     0.854779
Co     2.766651    12.453151     8.590253     0.854906
Co    -1.371349    12.453151    13.534747     0.855024
Co     3.078478     1.699604     6.159747     0.855217
H      2.042662    11.881238     4.451550     0.119426
H      3.151777    13.089883     0.833375     0.115973
H      2.310903    10.825442     1.116575     0.100241
H      0.938424    11.347679     1.653475     0.113877
H      1.178436    10.109313     3.511975     0.136121
H      1.273111     9.206367     2.233150     0.140735
H      2.575407     9.608305     3.007525     0.135735
H      1.577309     2.973494     1.567925     0.101776
H      2.816894     4.824674     1.131325     0.124873
H     -0.155044     6.193246    13.659975     0.125005
H      6.918612     4.342065    14.188025     0.090292
H      1.713219     7.805244    -0.005900     0.120936
H      2.327288     7.125912    13.471175     0.124035
H     -0.335533     2.271517    11.826550     0.119426
H      6.831352     1.062872     8.208375     0.115974
H     -0.603774     3.327313     8.491575     0.100241
H      0.768705     2.805076     9.028475     0.113878
H      0.528693     4.043442    10.886975     0.136122
H      0.434018     4.946388     9.608150     0.140735
H      7.407722     4.544450    10.382525     0.135735
H      0.129820    11.179261     8.942925     0.101777
H     -1.109765     9.328081     8.506325     0.124873
H      1.862173     7.959509     6.284975     0.125005
H      3.064517     9.810690     6.813025     0.090293
H     -0.006090     6.347511     7.369100     0.120936
H     -0.620159     7.026843     6.096175     0.124036
H      3.802467     2.271517    10.298450     0.119426
H      2.693352     1.062872    13.916625     0.115972
H      3.534226     3.327313    13.633425     0.100242
H      4.906705     2.805076    13.096525     0.113876
H      4.666693     4.043442    11.238025     0.136121
H      4.572018     4.946388    12.516850     0.140734
H      3.269722     4.544450    11.742475     0.135735
H      4.267820    11.179261    13.182075     0.101776
H      3.028235     9.328081    13.618675     0.124873
H      6.000173     7.959509     1.090025     0.125005
H     -1.073483     9.810690     0.561975     0.090293
H      4.131910     6.347511     0.005900     0.120936
H      3.517841     7.026843     1.278825     0.124036
H      6.180662    11.881238     2.923450     0.119425
H     -0.986223    13.089883     6.541625     0.115973
H     -1.827097    10.825442     6.258425     0.100240
H      5.076424    11.347679     5.721525     0.113877
H      5.316436    10.109313     3.863025     0.136122
H      5.411111     9.206367     5.141850     0.140735
H     -1.562593     9.608305     4.367475     0.135736
H      5.715309     2.973494     5.807075     0.101777
H      6.954894     4.824674     6.243675     0.124873
H      3.982956     6.193246     8.465025     0.125005
H      2.780612     4.342065     7.936975     0.090292
H      5.851219     7.805244     7.380900     0.120936
H      6.465288     7.125912     8.653825     0.124036
C      6.279502     0.271733     3.612275     0.063452
C      3.157878    13.579568     4.463350    -0.057019
C      2.501094    12.474238     3.899900    -0.151499
C      2.528355    12.257701     2.553225     0.110667
C      3.183688    13.193198     1.756725     0.032204
C      7.185786     1.394046     4.088700     0.558154
C      2.993871    13.811674     5.961950     0.648008
C      1.827981    11.068870     1.921925    -0.174013
C      1.703866     9.902683     2.734650    -0.444684
C      1.210883     3.637258     1.028075     0.142435
C      1.962065     4.756741     0.771425    -0.205459
C      1.491097     5.754510     0.014750     0.177058
C      0.212215     5.553541    14.227850    -0.228415
C     -0.496858     4.429812    14.531700     0.072232
C      2.236137     7.049487    14.434350    -0.243571
C      3.703627    13.881022    10.987275     0.063451
C      6.825251     0.573187    11.838350    -0.057008
C      7.482035     1.678517    11.274900    -0.151488
C      7.454774     1.895054     9.928225     0.110669
C      6.799441     0.959557     9.131725     0.032197
C      2.797343    12.758709    11.463700     0.558149
C      6.989258     0.341081    13.336950     0.648003
C     -0.120852     3.083885     9.296925    -0.174012
C      0.003263     4.250072    10.109650    -0.444683
C      0.496246    10.515497     8.403075     0.142433
C     -0.254936     9.396014     8.146425    -0.205457
C      0.216032     8.398245     7.389750     0.177063
C      1.494914     8.599214     6.852850    -0.228406
C      2.203987     9.722943     7.156700     0.072233
C     -0.529008     7.103268     7.059350    -0.243570
C     -0.434373    13.881022    11.137725     0.063446
C      2.687251     0.573187    10.286650    -0.057021
C      3.344035     1.678517    10.850100    -0.151498
C      3.316774     1.895054    12.196775     0.110672
C      2.661441     0.959557    12.993275     0.032211
C     -1.340657    12.758709    10.661300     0.558155
C      2.851258     0.341081     8.788050     0.648006
C      4.017148     3.083885    12.828075    -0.174011
C      4.141263     4.250072    12.015350    -0.444685
C      4.634246    10.515497    13.721925     0.142434
C      3.883064     9.396014    13.978575    -0.205459
C      4.354032     8.398245    -0.014750     0.177059
C      5.632914     8.599214     0.522150    -0.228410
C      6.341987     9.722943     0.218300     0.072234
C      3.608992     7.103268     0.315650    -0.243571
C      2.141502     0.271733     3.762725     0.063460
C     -0.980122    13.579568     2.911650    -0.057009
C     -1.636906    12.474238     3.475100    -0.151497
C     -1.609645    12.257701     4.821775     0.110664
C     -0.954312    13.193198     5.618275     0.032191
C      3.047786     1.394046     3.286300     0.558154
C     -1.144129    13.811674     1.413050     0.648001
C      5.965981    11.068870     5.453075    -0.174014
C      5.841866     9.902683     4.640350    -0.444682
C      5.348883     3.637258     6.346925     0.142438
C      6.100065     4.756741     6.603575    -0.205457
C      5.629097     5.754510     7.360250     0.177058
C      4.350215     5.553541     7.897150    -0.228411
C      3.641142     4.429812     7.593300     0.072235
C      6.374137     7.049487     7.690650    -0.243572
N      6.293237     0.090578     2.259700    -0.258073
N     -0.015468     3.453272     0.544275    -0.230335
N      3.689892    14.062177     9.634700    -0.258118
N      1.722597    10.699483     7.919275    -0.230368
N     -0.448108    14.062177    12.490300    -0.258111
N      5.860597    10.699483    14.205725    -0.230368
N      2.155237     0.090578     5.115300    -0.258143
N      4.122532     3.453272     6.830725    -0.230393
O      7.553579     2.230474     3.202225    -0.581622
O      7.494631     1.412445     5.277550    -0.529413
O      4.898435     0.709053     6.333650    -0.551717
O      3.364224    12.864854     6.672900    -0.552347
O      2.429550    11.922281    10.577225    -0.581674
O      2.488498    12.740310    12.652550    -0.529379
O      5.084694    13.443702    13.708650    -0.551692
O      6.618905     1.287901    14.047900    -0.552314
O     -1.708450    11.922281    11.547775    -0.581670
O     -1.649502    12.740310     9.472450    -0.529406
O      0.946694    13.443702     8.416350    -0.551698
O      2.480905     1.287901     8.077100    -0.552360
O      3.415579     2.230474     4.172775    -0.581692
O      3.356631     1.412445     2.097450    -0.529390
O      0.760435     0.709053     1.041350    -0.551656
O     -0.773776    12.864854     0.702100    -0.552341

The following XYZ coordinates are in angstroms. Other properties are in atomic units.
The sperically averaged electron density of each atom fit to a function of the form exp(a - br)
eigen_1, eigen_2 and eigen_3 are the three eigenvalues of traceless quadrupole moment tensor
  atom number  atomic symbol              X              Y              Z     net charge C6 coefficient C8 coefficient C10 coefficient fluctuating dipole atomic polarizability isotropic forcefield polarizability              a              b squared Pearson coefficient          <r^3>          <r^4>         wp_QDO          m_QDO          q_QDO       dipole_x       dipole_y       dipole_z         dipole            Qxy            Qxz            Qyz     Q(x^2-y^2)  Q(3z^2 - R^2)        eigen_1        eigen_2        eigen_3 static polarizability      alpha(xx)      alpha(xy)      alpha(xz)      alpha(yy)      alpha(yz)      alpha(zz) atomic spin moment
            1             Co       7.216478       1.699604       1.215253       0.854779     109.429601 0.23143343E+04  0.76577603E+05                                17.130913                           14.478227       0.872308       2.124509                    0.995755      47.580158     126.490381       0.544997       0.339653      -1.208565      -0.016661       0.024235      -0.022182       0.036837      -0.122379       0.071076       0.114860       0.348843      -0.009486      -0.275066       0.054432       0.220634             19.871951      16.203728       3.332930      -3.585266      16.646173      -3.705772      26.765953           2.820504
            2             Co       2.766651      12.453151       8.590253       0.854906     109.418379 0.23140304E+04  0.76564664E+05                                17.129416                           14.476982       0.872613       2.124622                    0.995755      47.578241     126.480910       0.545040       0.339640      -1.208583       0.016646      -0.024226      -0.022182       0.036824      -0.122365      -0.071072      -0.114859       0.348849      -0.009381      -0.275067       0.054454       0.220613             19.870194      16.202301       3.332626       3.584865      16.644769       3.705391      26.763513           2.820566
            3             Co      -1.371349      12.453151      13.534747       0.855024     109.409551 0.23137958E+04  0.76554813E+05                                17.128430                           14.476183       0.872721       2.124673                    0.995754      47.576263     126.473124       0.545060       0.339636      -1.208589       0.016632      -0.024224       0.022191       0.036822      -0.122324       0.071065       0.114833       0.348833      -0.009224      -0.275031       0.054467       0.220563             19.869021      16.201336       3.332424      -3.584590      16.643824      -3.705125      26.761903           2.820657
            4             Co       3.078478       1.699604       6.159747       0.855217     109.393647 0.23133694E+04  0.76536773E+05                                17.126469                           14.474570       0.873052       2.124804                    0.995753      47.573156     126.459423       0.545109       0.339623      -1.208607      -0.016614       0.024215       0.022186       0.036805      -0.122303      -0.071074      -0.114838       0.348819      -0.009197      -0.275024       0.054478       0.220546             19.866702      16.199456       3.332018       3.584061      16.641978       3.704615      26.758673           2.820777
            5              H       2.042662      11.881238       4.451550       0.119426       0.909360 0.68543616E+01  0.65628937E+02                                 1.625537                            1.592133      -1.068373       2.378067                    0.996556       3.625722      10.480639       0.461269       1.386829      -0.685419      -0.017459      -0.018908       0.019361       0.032206       0.006004      -0.004616       0.000045      -0.005584       0.020119      -0.010868       0.002227       0.008642              1.625462       1.549024       0.256298      -0.186302       1.645239      -0.185362       1.682122          -0.000297
            6              H       3.151777      13.089883       0.833375       0.115973       0.920208 0.64362984E+01  0.60764905E+02                                 1.654112                            1.552694      -1.099016       2.373624                    0.996429       3.571417      10.307019       0.461873       1.404646      -0.682101      -0.006770      -0.001254      -0.046663       0.047168       0.005558       0.004410       0.002476      -0.004346       0.027928      -0.010894      -0.000649       0.011544              1.718223       1.369227       0.051504      -0.062691       1.369757       0.050920       2.415685           0.000124
            7              H       2.310903      10.825442       1.116575       0.100241       1.003620 0.75419707E+01  0.73227224E+02                                 1.677106                            1.617618      -0.849452       2.458645                    0.997926       3.626723      10.219412       0.484864       1.301064      -0.703408       0.013735      -0.010595      -0.015996       0.023596       0.002425      -0.005191      -0.003472      -0.010317       0.005938      -0.008714       0.000177       0.008537              1.701872       1.631067      -0.134192      -0.417153       1.527064       0.246911       1.947485          -0.000004
            8              H       0.938424      11.347679       1.653475       0.113877       0.963126 0.71319575E+01  0.68668292E+02                                 1.666124                            1.598832      -0.906630       2.433825                    0.997437       3.663286      10.468773       0.473293       1.344090      -0.693818      -0.027375       0.004078      -0.000786       0.027688       0.002877       0.000332      -0.005019       0.000682      -0.009194      -0.006810       0.000964       0.005846              1.701596       2.226557      -0.284973       0.243459       1.483563      -0.067537       1.394667          -0.000038
            9              H       1.178436      10.109313       3.511975       0.136121       0.983413 0.73420781E+01  0.70615334E+02                                 1.638297                            1.583902      -1.017368       2.395772                    0.997953       3.471021       9.647698       0.497001       1.281353      -0.708037      -0.008227       0.017319       0.005593       0.019973      -0.004250      -0.003052       0.001770      -0.005094      -0.000148      -0.005609      -0.000857       0.006466              1.643944       1.641939      -0.073274      -0.412954       1.401016       0.146784       1.888878          -0.000019
           10              H       1.273111       9.206367       2.233150       0.140735       0.986317 0.69893188E+01  0.65530685E+02                                 1.574102                            1.493349      -0.696506       2.547619                    0.999967       3.136564       8.244947       0.545981       1.196517      -0.729823      -0.005732      -0.003142      -0.014506       0.015910       0.000739       0.002997       0.000691      -0.006138       0.003377      -0.005097       0.001606       0.003491              1.605182       1.449994       0.279794       0.175493       1.862397       0.404228       1.503154           0.000045
           11              H       2.575407       9.608305       3.007525       0.135735       1.015897 0.77142234E+01  0.74615163E+02                                 1.640595                            1.598598      -0.813817       2.487890                    0.999624       3.339257       9.105988       0.509746       1.242275      -0.718343       0.016382       0.006665      -0.003159       0.017965       0.001020      -0.000250      -0.002179       0.003880      -0.005216      -0.003646       0.000439       0.003207              1.638676       2.042282      -0.269734       0.213960       1.467402      -0.046080       1.406344          -0.000012
           12              H       1.577309       2.973494       1.567925       0.101776       1.058815 0.72658763E+01  0.70821143E+02                                 1.819142                            1.648477      -1.259003       2.280157                    0.994516       3.838434      11.314803       0.448045       1.402521      -0.681268       0.018785      -0.032186       0.029414       0.047476       0.002751       0.007786      -0.008289      -0.001100       0.008527      -0.012565       0.001296       0.011269              1.918011       1.603761      -0.277207       0.239106       2.294129      -0.634313       1.856142           0.000011
           13              H       2.816894       4.824674       1.131325       0.124873       1.082090 0.80377275E+01  0.78541719E+02                                 1.702810                            1.629612      -0.966754       2.423128                    0.998545       3.384178       9.273742       0.505909       1.238987      -0.718866       0.030526      -0.001039       0.014379       0.033759       0.001764       0.010046      -0.008157       0.009161      -0.015568      -0.015567       0.002306       0.013261              1.714473       2.049628       0.184487       0.230155       1.630773      -0.024054       1.463020           0.000200
           14              H      -0.155044       6.193246      13.659975       0.125005       1.109752 0.81771724E+01  0.79678157E+02                                 1.691384                            1.614456      -0.891139       2.461691                    0.999123       3.258153       8.710373       0.525883       1.195310      -0.730538      -0.010756       0.021855      -0.022196       0.032954       0.006811       0.009494      -0.012884       0.000347      -0.014556      -0.020557       0.008466       0.012090              1.700884       1.612067      -0.200953       0.212787       1.891880      -0.296972       1.598706           0.000255
           15              H       6.918612       4.342065      14.188025       0.090292       1.070721 0.74144116E+01  0.71509856E+02                                 1.738419                            1.596314      -0.882337       2.454720                    0.998599       3.506040       9.769241       0.492749       1.288817      -0.706774      -0.039899      -0.004347      -0.017141       0.043642       0.003269       0.009877      -0.009425       0.013175      -0.021761      -0.018195       0.003473       0.014722              1.803228       2.417940       0.157832       0.420248       1.483078       0.070562       1.508667           0.000230
           16              H       1.713219       7.805244      -0.005900       0.120936       1.030657 0.76496032E+01  0.74145479E+02                                 1.683548                            1.611066      -0.714694       2.532221                    0.999397       3.427372       9.485335       0.496640       1.272386      -0.711062      -0.009593       0.021788       0.012050       0.026683      -0.004569       0.001337       0.005575      -0.000687      -0.016346      -0.009174       0.000980       0.008194              1.730949       1.646738      -0.243444      -0.149993       2.125694       0.298188       1.420415          -0.000213
           17              H       2.327288       7.125912      13.471175       0.124035       1.093069 0.86149691E+01  0.85054328E+02                                 1.683027                            1.658966      -0.688880       2.545678                    0.999671       3.313433       8.919494       0.517858       1.197988      -0.730055       0.008756       0.000129      -0.027440       0.028804       0.001270       0.000487      -0.000813       0.010783       0.028261      -0.010287       0.000811       0.009476              1.674800       1.461804       0.099936      -0.085994       1.575061       0.027578       1.987536          -0.000202
           18              H      -0.335533       2.271517      11.826550       0.119426       0.909368 0.68544326E+01  0.65629810E+02                                 1.625547                            1.592143      -1.068390       2.378058                    0.996555       3.625743      10.480727       0.461267       1.386831      -0.685418       0.017459       0.018908       0.019361       0.032205       0.006004       0.004616      -0.000045      -0.005584       0.020118      -0.010869       0.002227       0.008642              1.625472       1.549034       0.256301       0.186304       1.645249       0.185365       1.682133          -0.000297
           19              H       6.831352       1.062872       8.208375       0.115974       0.920197 0.64362034E+01  0.60763777E+02                                 1.654099                            1.552683      -1.099002       2.373632                    0.996430       3.571393      10.306927       0.461874       1.404647      -0.682101       0.006770       0.001254      -0.046664       0.047169       0.005557      -0.004410      -0.002476      -0.004346       0.027929      -0.010894      -0.000650       0.011544              1.718209       1.369218       0.051504       0.062690       1.369748      -0.050919       2.415660           0.000124
           20              H      -0.603774       3.327313       8.491575       0.100241       1.003624 0.75420147E+01  0.73227745E+02                                 1.677110                            1.617622      -0.849453       2.458644                    0.997926       3.626731      10.219435       0.484864       1.301061      -0.703408      -0.013735       0.010595      -0.015996       0.023596       0.002425       0.005191       0.003472      -0.010317       0.005938      -0.008714       0.000177       0.008537              1.701876       1.631071      -0.134192       0.417154       1.527067      -0.246912       1.947489          -0.000004
           21              H       0.768705       2.805076       9.028475       0.113878       0.963123 0.71319329E+01  0.68668014E+02                                 1.666123                            1.598831      -0.906626       2.433828                    0.997437       3.663281      10.468765       0.473292       1.344093      -0.693818       0.027376      -0.004078      -0.000786       0.027689       0.002877      -0.000332       0.005019       0.000683      -0.009196      -0.006810       0.000964       0.005846              1.701595       2.226557      -0.284973      -0.243459       1.483562       0.067537       1.394666          -0.000038
           22              H       0.528693       4.043442      10.886975       0.136122       0.983411 0.73420552E+01  0.70615065E+02                                 1.638295                            1.583900      -1.017365       2.395774                    0.997953       3.471017       9.647687       0.497001       1.281354      -0.708037       0.008227      -0.017319       0.005593       0.019973      -0.004250       0.003052      -0.001770      -0.005094      -0.000147      -0.005609      -0.000857       0.006466              1.643942       1.641937      -0.073274       0.412953       1.401014      -0.146784       1.888875          -0.000019
           23              H       0.434018       4.946388       9.608150       0.140735       0.986319 0.69893449E+01  0.65530996E+02                                 1.574106                            1.493351      -0.696506       2.547618                    0.999967       3.136570       8.244969       0.545980       1.196517      -0.729823       0.005732       0.003141      -0.014506       0.015910       0.000739      -0.002997      -0.000691      -0.006137       0.003377      -0.005097       0.001606       0.003491              1.605185       1.449997       0.279795      -0.175494       1.862401      -0.404229       1.503157           0.000045
           24              H       7.407722       4.544450      10.382525       0.135735       1.015898 0.77142310E+01  0.74615263E+02                                 1.640597                            1.598599      -0.813818       2.487890                    0.999624       3.339259       9.105998       0.509745       1.242276      -0.718343      -0.016381      -0.006665      -0.003159       0.017965       0.001020       0.000250       0.002180       0.003880      -0.005215      -0.003646       0.000439       0.003207              1.638677       2.042284      -0.269735      -0.213961       1.467403       0.046080       1.406345          -0.000013
           25              H       0.129820      11.179261       8.942925       0.101777       1.058802 0.72657670E+01  0.70819781E+02                                 1.819126                            1.648464      -1.258984       2.280168                    0.994516       3.838400      11.314664       0.448048       1.402519      -0.681269      -0.018784       0.032186       0.029415       0.047476       0.002751      -0.007786       0.008289      -0.001101       0.008529      -0.012564       0.001295       0.011269              1.917992       1.603747      -0.277204      -0.239102       2.294105       0.634304       1.856125           0.000011
           26              H      -1.109765       9.328081       8.506325       0.124873       1.082095 0.80377711E+01  0.78542246E+02                                 1.702814                            1.629616      -0.966756       2.423126                    0.998545       3.384185       9.273765       0.505909       1.238986      -0.718866      -0.030526       0.001038       0.014379       0.033759       0.001764      -0.010045       0.008157       0.009161      -0.015568      -0.015567       0.002306       0.013260              1.714478       2.049634       0.184488      -0.230156       1.630776       0.024054       1.463023           0.000200
           27              H       1.862173       7.959509       6.284975       0.125005       1.109752 0.81771725E+01  0.79678148E+02                                 1.691384                            1.614455      -0.891141       2.461691                    0.999123       3.258151       8.710363       0.525884       1.195309      -0.730538       0.010756      -0.021855      -0.022196       0.032954       0.006811      -0.009494       0.012884       0.000347      -0.014556      -0.020557       0.008466       0.012091              1.700884       1.612066      -0.200954      -0.212788       1.891881       0.296973       1.598705           0.000255
           28              H       3.064517       9.810690       6.813025       0.090293       1.070722 0.74144229E+01  0.71510022E+02                                 1.738423                            1.596317      -0.882342       2.454718                    0.998599       3.506045       9.769272       0.492747       1.288820      -0.706773       0.039899       0.004347      -0.017141       0.043642       0.003268      -0.009877       0.009424       0.013175      -0.021761      -0.018194       0.003472       0.014722              1.803232       2.417945       0.157832      -0.420249       1.483081      -0.070562       1.508670           0.000230
           29              H      -0.006090       6.347511       7.369100       0.120936       1.030658 0.76496128E+01  0.74145607E+02                                 1.683550                            1.611067      -0.714696       2.532220                    0.999397       3.427376       9.485353       0.496639       1.272387      -0.711062       0.009593      -0.021788       0.012050       0.026683      -0.004569      -0.001337      -0.005575      -0.000687      -0.016346      -0.009174       0.000980       0.008194              1.730951       1.646740      -0.243444       0.149993       2.125696      -0.298188       1.420416          -0.000213
           30              H      -0.620159       7.026843       6.096175       0.124036       1.093068 0.86149609E+01  0.85054240E+02                                 1.683027                            1.658966      -0.688880       2.545678                    0.999671       3.313431       8.919493       0.517858       1.197990      -0.730055      -0.008756      -0.000130      -0.027440       0.028804       0.001270      -0.000487       0.000813       0.010783       0.028261      -0.010287       0.000811       0.009476              1.674800       1.461804       0.099936       0.085994       1.575061      -0.027578       1.987536          -0.000201
           31              H       3.802467       2.271517      10.298450       0.119426       0.909360 0.68543610E+01  0.65628931E+02                                 1.625537                            1.592133      -1.068371       2.378068                    0.996556       3.625723      10.480642       0.461269       1.386829      -0.685419       0.017458       0.018909      -0.019361       0.032206       0.006004      -0.004616       0.000045      -0.005584       0.020120      -0.010869       0.002227       0.008642              1.625462       1.549024       0.256298      -0.186302       1.645239      -0.185363       1.682123          -0.000297
           32              H       2.693352       1.062872      13.916625       0.115972       0.920216 0.64363630E+01  0.60765685E+02                                 1.654122                            1.552703      -1.099027       2.373618                    0.996429       3.571440      10.307110       0.461871       1.404648      -0.682101       0.006770       0.001254       0.046663       0.047168       0.005558       0.004410       0.002476      -0.004346       0.027928      -0.010895      -0.000649       0.011544              1.718234       1.369235       0.051505      -0.062691       1.369765       0.050921       2.415702           0.000123
           33              H       3.534226       3.327313      13.633425       0.100242       1.003618 0.75419580E+01  0.73227065E+02                                 1.677104                            1.617616      -0.849451       2.458645                    0.997926       3.626721      10.219401       0.484865       1.301063      -0.703408      -0.013735       0.010595       0.015996       0.023596       0.002425      -0.005190      -0.003472      -0.010317       0.005939      -0.008714       0.000177       0.008537              1.701870       1.631065      -0.134191      -0.417152       1.527063       0.246911       1.947482          -0.000004
           34              H       4.906705       2.805076      13.096525       0.113876       0.963133 0.71320280E+01  0.68669129E+02                                 1.666131                            1.598839      -0.906640       2.433818                    0.997437       3.663304      10.468831       0.473293       1.344087      -0.693819       0.027374      -0.004078       0.000786       0.027688       0.002877       0.000332      -0.005019       0.000682      -0.009192      -0.006809       0.000963       0.005846              1.701603       2.226567      -0.284975       0.243461       1.483568      -0.067537       1.394673          -0.000038
           35              H       4.666693       4.043442      11.238025       0.136121       0.983413 0.73420828E+01  0.70615398E+02                                 1.638298                            1.583903      -1.017368       2.395771                    0.997953       3.471024       9.647711       0.497001       1.281353      -0.708037       0.008227      -0.017319      -0.005593       0.019973      -0.004250      -0.003052       0.001771      -0.005094      -0.000147      -0.005609      -0.000857       0.006466              1.643945       1.641940      -0.073274      -0.412954       1.401017       0.146784       1.888879          -0.000019
           36              H       4.572018       4.946388      12.516850       0.140734       0.986320 0.69893487E+01  0.65531036E+02                                 1.574106                            1.493352      -0.696509       2.547617                    0.999967       3.136571       8.244970       0.545980       1.196517      -0.729823       0.005732       0.003141       0.014506       0.015910       0.000739       0.002997       0.000691      -0.006137       0.003377      -0.005097       0.001606       0.003491              1.605185       1.449997       0.279795       0.175494       1.862402       0.404229       1.503157           0.000045
           37              H       3.269722       4.544450      11.742475       0.135735       1.015899 0.77142429E+01  0.74615398E+02                                 1.640597                            1.598600      -0.813820       2.487888                    0.999624       3.339262       9.106004       0.509746       1.242274      -0.718343      -0.016382      -0.006665       0.003159       0.017966       0.001020      -0.000250      -0.002179       0.003880      -0.005216      -0.003645       0.000438       0.003207              1.638678       2.042284      -0.269735       0.213961       1.467403      -0.046080       1.406345          -0.000012
           38              H       4.267820      11.179261      13.182075       0.101776       1.058815 0.72658723E+01  0.70821095E+02                                 1.819142                            1.648477      -1.259006       2.280156                    0.994516       3.838434      11.314803       0.448045       1.402521      -0.681268      -0.018784       0.032186      -0.029414       0.047476       0.002751       0.007785      -0.008289      -0.001102       0.008529      -0.012564       0.001295       0.011268              1.918010       1.603761      -0.277207       0.239106       2.294128      -0.634313       1.856142           0.000011
           39              H       3.028235       9.328081      13.618675       0.124873       1.082094 0.80377681E+01  0.78542228E+02                                 1.702816                            1.629617      -0.966760       2.423125                    0.998545       3.384185       9.273773       0.505908       1.238988      -0.718865      -0.030526       0.001039      -0.014379       0.033759       0.001764       0.010045      -0.008157       0.009161      -0.015568      -0.015567       0.002306       0.013260              1.714479       2.049636       0.184488       0.230156       1.630778      -0.024054       1.463024           0.000200
           40              H       6.000173       7.959509       1.090025       0.125005       1.109752 0.81771703E+01  0.79678123E+02                                 1.691384                            1.614455      -0.891139       2.461691                    0.999123       3.258150       8.710361       0.525884       1.195309      -0.730538       0.010756      -0.021855       0.022196       0.032954       0.006811       0.009494      -0.012884       0.000348      -0.014556      -0.020557       0.008466       0.012090              1.700884       1.612066      -0.200954       0.212788       1.891881      -0.296973       1.598706           0.000255
           41              H      -1.073483       9.810690       0.561975       0.090293       1.070723 0.74144301E+01  0.71510123E+02                                 1.738425                            1.596319      -0.882342       2.454718                    0.998599       3.506048       9.769289       0.492746       1.288822      -0.706773       0.039899       0.004347       0.017141       0.043642       0.003269       0.009877      -0.009424       0.013175      -0.021762      -0.018194       0.003472       0.014722              1.803235       2.417949       0.157832       0.420250       1.483083       0.070562       1.508672           0.000230
           42              H       4.131910       6.347511       0.005900       0.120936       1.030658 0.76496120E+01  0.74145580E+02                                 1.683548                            1.611066      -0.714697       2.532220                    0.999397       3.427373       9.485336       0.496640       1.272385      -0.711062       0.009593      -0.021788      -0.012050       0.026683      -0.004569       0.001337       0.005575      -0.000687      -0.016346      -0.009174       0.000980       0.008194              1.730949       1.646738      -0.243444      -0.149993       2.125694       0.298188       1.420415          -0.000213
           43              H       3.517841       7.026843       1.278825       0.124036       1.093066 0.86149466E+01  0.85054051E+02                                 1.683025                            1.658964      -0.688880       2.545678                    0.999671       3.313428       8.919478       0.517858       1.197988      -0.730055      -0.008756      -0.000130       0.027440       0.028804       0.001270       0.000487      -0.000813       0.010783       0.028261      -0.010287       0.000811       0.009476              1.674798       1.461802       0.099936      -0.085994       1.575059       0.027578       1.987533          -0.000201
           44              H       6.180662      11.881238       2.923450       0.119425       0.909366 0.68544187E+01  0.65629637E+02                                 1.625545                            1.592141      -1.068385       2.378060                    0.996555       3.625740      10.480712       0.461268       1.386831      -0.685418      -0.017459      -0.018908      -0.019362       0.032206       0.006004       0.004616      -0.000045      -0.005584       0.020120      -0.010869       0.002227       0.008642              1.625470       1.549032       0.256301       0.186304       1.645247       0.185364       1.682132          -0.000297
           45              H      -0.986223      13.089883       6.541625       0.115973       0.920203 0.64362556E+01  0.60764413E+02                                 1.654107                            1.552691      -1.099014       2.373626                    0.996429       3.571413      10.307008       0.461873       1.404649      -0.682101      -0.006770      -0.001254       0.046663       0.047169       0.005557      -0.004410      -0.002476      -0.004345       0.027929      -0.010894      -0.000650       0.011544              1.718218       1.369225       0.051504       0.062690       1.369756      -0.050919       2.415673           0.000123
           46              H      -1.827097      10.825442       6.258425       0.100240       1.003623 0.75420050E+01  0.73227631E+02                                 1.677109                            1.617621      -0.849456       2.458642                    0.997926       3.626731      10.219435       0.484864       1.301062      -0.703408       0.013735      -0.010595       0.015996       0.023596       0.002425       0.005190       0.003472      -0.010317       0.005938      -0.008714       0.000177       0.008537              1.701875       1.631070      -0.134192       0.417153       1.527067      -0.246912       1.947488          -0.000004
           47              H       5.076424      11.347679       5.721525       0.113877       0.963125 0.71319533E+01  0.68668225E+02                                 1.666122                            1.598830      -0.906625       2.433827                    0.997437       3.663284      10.468757       0.473294       1.344088      -0.693819      -0.027375       0.004078       0.000786       0.027688       0.002877      -0.000332       0.005019       0.000682      -0.009194      -0.006810       0.000964       0.005846              1.701594       2.226554      -0.284972      -0.243458       1.483561       0.067536       1.394666          -0.000038
           48              H       5.316436      10.109313       3.863025       0.136122       0.983411 0.73420561E+01  0.70615071E+02                                 1.638294                            1.583899      -1.017364       2.395774                    0.997953       3.471016       9.647681       0.497001       1.281353      -0.708037      -0.008227       0.017319      -0.005593       0.019972      -0.004250       0.003052      -0.001770      -0.005094      -0.000147      -0.005609      -0.000857       0.006466              1.643942       1.641937      -0.073273       0.412953       1.401014      -0.146783       1.888875          -0.000019
           49              H       5.411111       9.206367       5.141850       0.140735       0.986316 0.69893149E+01  0.65530634E+02                                 1.574101                            1.493348      -0.696502       2.547620                    0.999967       3.136563       8.244941       0.545981       1.196516      -0.729823      -0.005732      -0.003142       0.014505       0.015910       0.000739      -0.002997      -0.000691      -0.006138       0.003377      -0.005097       0.001606       0.003491              1.605181       1.449993       0.279794      -0.175493       1.862396      -0.404228       1.503153           0.000045
           50              H      -1.562593       9.608305       4.367475       0.135736       1.015895 0.77142046E+01  0.74614940E+02                                 1.640594                            1.598596      -0.813814       2.487892                    0.999624       3.339253       9.105976       0.509746       1.242275      -0.718343       0.016381       0.006665       0.003159       0.017965       0.001020       0.000250       0.002179       0.003880      -0.005216      -0.003646       0.000439       0.003207              1.638674       2.042279      -0.269734      -0.213960       1.467400       0.046080       1.406342          -0.000012
           51              H       5.715309       2.973494       5.807075       0.101777       1.058805 0.72657830E+01  0.70819994E+02                                 1.819130                            1.648467      -1.258991       2.280165                    0.994516       3.838407      11.314698       0.448047       1.402521      -0.681268       0.018784      -0.032186      -0.029415       0.047476       0.002750      -0.007785       0.008289      -0.001103       0.008528      -0.012563       0.001295       0.011268              1.917996       1.603751      -0.277205      -0.239104       2.294109       0.634306       1.856129           0.000011
           52              H       6.954894       4.824674       6.243675       0.124873       1.082098 0.80378044E+01  0.78542719E+02                                 1.702824                            1.629625      -0.966752       2.423129                    0.998545       3.384191       9.273816       0.505904       1.238994      -0.718864       0.030526      -0.001038      -0.014380       0.033759       0.001764      -0.010045       0.008157       0.009161      -0.015569      -0.015567       0.002306       0.013260              1.714488       2.049649       0.184490      -0.230159       1.630785       0.024054       1.463030           0.000200
           53              H       3.982956       6.193246       8.465025       0.125005       1.109756 0.81772013E+01  0.79678491E+02                                 1.691386                            1.614457      -0.891143       2.461689                    0.999123       3.258157       8.710380       0.525884       1.195308      -0.730539      -0.010756       0.021855       0.022196       0.032954       0.006811      -0.009494       0.012884       0.000348      -0.014556      -0.020557       0.008466       0.012090              1.700886       1.612067      -0.200954      -0.212788       1.891884       0.296974       1.598707           0.000255
           54              H       2.780612       4.342065       7.936975       0.090292       1.070733 0.74145213E+01  0.71511283E+02                                 1.738441                            1.596333      -0.882359       2.454710                    0.998598       3.506076       9.769413       0.492742       1.288829      -0.706771      -0.039899      -0.004347       0.017141       0.043642       0.003268      -0.009878       0.009423       0.013175      -0.021762      -0.018193       0.003470       0.014723              1.803252       2.417974       0.157834      -0.420256       1.483096      -0.070563       1.508686           0.000231
           55              H       5.851219       7.805244       7.380900       0.120936       1.030660 0.76496305E+01  0.74145808E+02                                 1.683551                            1.611068      -0.714697       2.532219                    0.999397       3.427378       9.485355       0.496640       1.272385      -0.711062      -0.009593       0.021788      -0.012050       0.026683      -0.004569      -0.001337      -0.005575      -0.000687      -0.016346      -0.009174       0.000980       0.008194              1.730952       1.646741      -0.243444       0.149993       2.125698      -0.298188       1.420417          -0.000213
           56              H       6.465288       7.125912       8.653825       0.124036       1.093068 0.86149653E+01  0.85054287E+02                                 1.683027                            1.658966      -0.688881       2.545678                    0.999671       3.313432       8.919493       0.517858       1.197989      -0.730055       0.008757       0.000130       0.027440       0.028804       0.001270      -0.000487       0.000813       0.010783       0.028262      -0.010287       0.000811       0.009476              1.674800       1.461804       0.099936       0.085994       1.575060      -0.027578       1.987536          -0.000201
           57              C       6.279502       0.271733       3.612275       0.063452      32.425299 0.44797199E+03  0.10673367E+05                                 9.181551                            7.360708      -0.315477       1.904268                    0.998722      28.161300      83.077345       0.566808       0.453544      -1.035632      -0.038675      -0.034114      -0.053655       0.074420      -0.052918       0.009234       0.009676       0.014701      -0.039248      -0.051529      -0.008444       0.059973             10.371351       9.412446       3.884942      -1.271005       8.702275       0.206677      12.999332          -0.001156
           58              C       3.157878      13.579568       4.463350      -0.057019      36.849030 0.49470781E+03  0.12004467E+05                                 9.797755                            7.569832      -0.265689       1.916778                    0.998210      28.643350      83.479199       0.581108       0.434365      -1.053726      -0.016053      -0.015364      -0.032608       0.039459      -0.039307       0.023351      -0.012546       0.001643      -0.110829      -0.045435      -0.018801       0.064236             11.531933       8.528931       2.657104      -2.148964       8.787010       1.141398      17.279857           0.004126
           59              C       2.501094      12.474238       3.899900      -0.151499      29.961834 0.45900904E+03  0.10993206E+05                                 8.501784                            7.262931      -0.000138       1.979622                    0.997995      29.950775      88.326307       0.593429       0.430957      -1.049886      -0.004179       0.027162       0.016341       0.031973      -0.010431       0.005135      -0.007719       0.009185      -0.104462      -0.036253       0.006315       0.029938              9.119488       6.900844       2.475213       0.389327       8.431718       2.233819      12.025900          -0.005905
           60              C       2.528355      12.257701       2.553225       0.110667      28.836298 0.39447343E+03  0.90154717E+04                                 8.277575                            6.712414       0.118133       2.069343                    0.999650      25.493829      71.329948       0.625697       0.428323      -1.060936      -0.039568      -0.026514      -0.005365       0.047931       0.013776       0.009427       0.002408      -0.036434      -0.035457      -0.023129      -0.006320       0.029449              9.117775       7.016822       3.564852       0.075337       9.882348       1.682134      10.454156           0.002163
           61              C       3.183688      13.193198       1.756725       0.032204      26.780599 0.37412267E+03  0.85241223E+04                                 7.969335                            6.617209       0.058610       2.033650                    0.998606      27.135933      78.367936       0.612496       0.438901      -1.043817       0.013882       0.069132       0.014077       0.071903      -0.042289       0.021358       0.019044       0.058982      -0.005166      -0.062631       0.008138       0.054493              8.613244       7.181671       3.069052      -0.608690       8.050788       0.214615      10.607274          -0.003934
           62              C       7.185786       1.394046       4.088700       0.558154      22.237513 0.26942729E+03  0.57268533E+04                                 7.413006                            5.946698      -0.330776       1.943022                    0.998173      23.616653      68.649599       0.585450       0.492200      -1.001610       0.042583       0.066182       0.009866       0.079314      -0.072628      -0.041644       0.018505       0.055140      -0.170086      -0.071246      -0.046325       0.117571              8.192039       6.453050       2.036916       0.296088       6.858975      -0.439525      11.264091          -0.000126
           63              C       2.993871      13.811674       5.961950       0.648008      20.856415 0.23542301E+03  0.48547573E+04                                 7.220656                            5.615044      -0.338001       1.955986                    0.998835      22.519756      65.204859       0.591424       0.502214      -0.993161       0.005477       0.004083       0.063038       0.063407       0.072632       0.023168       0.012118       0.080680      -0.145265      -0.059130      -0.052426       0.111556              8.288562       5.536400      -1.995281      -0.757589       7.526416       0.104529      11.802872           0.007571
           64              C       1.827981      11.068870       1.921925      -0.174013      25.520459 0.39998835E+03  0.92845550E+04                                 7.697995                            6.749923      -0.186332       1.942815                    0.997998      29.009424      85.084337       0.617747       0.427151      -1.048941       0.011653      -0.047032       0.094961       0.106609       0.013849      -0.009410      -0.014876      -0.054893       0.004628      -0.032611      -0.005122       0.037733              8.106953       7.405060       1.128944       0.355720       9.986125       0.539712       6.929675           0.000425
           65              C       1.703866       9.902683       2.734650      -0.444684      24.172597 0.39875799E+03  0.91979160E+04                                 7.034263                            6.416698       0.437580       2.092785                    0.999430      31.450409      90.309397       0.685774       0.387209      -1.080959       0.009154       0.098425      -0.068808       0.120440      -0.004782       0.000217      -0.002910      -0.028512      -0.029211      -0.010358      -0.009829       0.020187              7.142146       6.371284       0.344450      -0.211527       8.600073      -0.149684       6.455079           0.000064
           66              C       1.210883       3.637258       1.028075       0.142435      26.843180 0.32560539E+03  0.71842919E+04                                 8.124686                            6.238731      -0.123337       1.997562                    0.998691      25.581416      73.326632       0.619272       0.448262      -1.035609      -0.037546       0.014790      -0.025795       0.047894      -0.025668      -0.015268       0.026371       0.002408       0.103630      -0.044137      -0.009912       0.054049              9.261920       9.095311       2.202379       0.901878      12.160488      -3.175680       6.529960          -0.007187
           67              C       1.962065       4.756741       0.771425      -0.205459      31.664853 0.41081577E+03  0.95294830E+04                                 8.684912                            6.747436       0.297056       2.077353                    0.999636      29.110140      83.326710       0.635363       0.415587      -1.063953      -0.003614      -0.024012       0.010447       0.026434       0.005229       0.006611       0.007410       0.029601       0.016323      -0.020036       0.001885       0.018151              9.911795       9.087133       3.021342       0.390258      14.373294      -3.127038       6.274958           0.001373
           68              C       1.491097       5.754510       0.014750       0.177058      31.228328 0.36719115E+03  0.82258533E+04                                 8.755936                            6.442894       0.091652       2.058297                    0.999279      24.833087      68.325834       0.644936       0.423937      -1.065878       0.019019       0.028249      -0.007904       0.034960       0.025125      -0.009748       0.004972      -0.005185      -0.034910      -0.026850      -0.004425       0.031275             10.697611      10.906252       4.782489       0.870095      15.402215      -2.162475       5.784366          -0.008517
           69              C       0.212215       5.553541      14.227850      -0.228415      32.837547 0.44901971E+03  0.10605905E+05                                 8.760942                            6.977317       0.271407       2.049615                    0.999903      29.927638      85.286600       0.637795       0.406577      -1.074228       0.005195      -0.012099      -0.002695       0.013440      -0.006877       0.011713      -0.028653      -0.029545       0.007059      -0.024759      -0.015335       0.040094              9.698108      11.151835       3.172776       1.545077      11.885939      -1.523815       6.056551           0.001994
           70              C      -0.496858       4.429812      14.531700       0.072232      27.004182 0.33392355E+03  0.73654360E+04                                 7.842728                            6.115693       0.258714       2.085730                    0.999658      26.360809      73.929618       0.661118       0.420025      -1.059595       0.037998      -0.028438       0.026655       0.054434      -0.012881       0.008438       0.021930       0.046068       0.049732      -0.043735       0.017384       0.026351              8.729098       9.354132       1.663429       1.655569      10.741039      -2.174103       6.092122          -0.003732
           71              C       2.236137       7.049487      14.434350      -0.243571      31.019359 0.43409204E+03  0.10228017E+05                                 8.719874                            6.926461      -0.097652       1.956409                    0.998598      29.767362      86.397135       0.627226       0.414450      -1.062713       0.063222      -0.033109       0.046423       0.085136       0.012771       0.022226       0.001879       0.043618      -0.037544      -0.024227      -0.016407       0.040635             10.500153      11.135403       4.991398       0.078621      14.200299       0.156791       6.164759          -0.000241
           72              C       3.703627      13.881022      10.987275       0.063451      32.425297 0.44797179E+03  0.10673369E+05                                 9.181569                            7.360721      -0.315504       1.904258                    0.998722      28.161403      83.077869       0.566805       0.453546      -1.035630       0.038672       0.034117      -0.053655       0.074420      -0.052919      -0.009236      -0.009679       0.014701      -0.039247      -0.051531      -0.008442       0.059973             10.371369       9.412471       3.884957       1.271006       8.702304      -0.206681      12.999333          -0.001156
           73              C       6.825251       0.573187      11.838350      -0.057008      36.848836 0.49470499E+03  0.12004378E+05                                 9.797706                            7.569799      -0.265677       1.916782                    0.998210      28.643224      83.478665       0.581111       0.434364      -1.053727       0.016050       0.015365      -0.032608       0.039459      -0.039308      -0.023350       0.012546       0.001646      -0.110831      -0.045435      -0.018801       0.064236             11.531870       8.528890       2.657090       2.148968       8.786965      -1.141379      17.279754           0.004126
           74              C       7.482035       1.678517      11.274900      -0.151488      29.961688 0.45900642E+03  0.10993128E+05                                 8.501758                            7.262911      -0.000135       1.979624                    0.997995      29.950680      88.325970       0.593430       0.430957      -1.049886       0.004178      -0.027160       0.016341       0.031971      -0.010431      -0.005134       0.007718       0.009187      -0.104465      -0.036253       0.006315       0.029938              9.119456       6.900828       2.475212      -0.389311       8.431698      -2.233788      12.025843          -0.005906
           75              C       7.454774       1.895054       9.928225       0.110669      28.836208 0.39447196E+03  0.90154274E+04                                 8.277550                            6.712396       0.118153       2.069350                    0.999650      25.493772      71.329689       0.625699       0.428322      -1.060937       0.039566       0.026516      -0.005364       0.047931       0.013777      -0.009427      -0.002407      -0.036432      -0.035462      -0.023129      -0.006321       0.029450              9.117746       7.016809       3.564850      -0.075334       9.882326      -1.682117      10.454103           0.002163
           76              C       6.799441       0.959557       9.131725       0.032197      26.780686 0.37412448E+03  0.85241793E+04                                 7.969367                            6.617238       0.058578       2.033639                    0.998606      27.136052      78.368518       0.612493       0.438903      -1.043815      -0.013884      -0.069132       0.014078       0.071904      -0.042291      -0.021360      -0.019045       0.058986      -0.005162      -0.062635       0.008139       0.054496              8.613276       7.181707       3.069066       0.608691       8.050819      -0.214616      10.607303          -0.003936
           77              C       2.797343      12.758709      11.463700       0.558149      22.237468 0.26942661E+03  0.57268337E+04                                 7.412982                            5.946681      -0.330767       1.943025                    0.998173      23.616634      68.649451       0.585453       0.492198      -1.001612      -0.042584      -0.066185       0.009863       0.079316      -0.072627       0.041646      -0.018503       0.055131      -0.170101      -0.071252      -0.046318       0.117570              8.192010       6.453035       2.036912      -0.296101       6.858958       0.439503      11.264037          -0.000127
           78              C       6.989258       0.341081      13.336950       0.648003      20.856721 0.23542693E+03  0.48548548E+04                                 7.220715                            5.615084      -0.337989       1.955987                    0.998835      22.519847      65.205087       0.591423       0.502213      -0.993162      -0.005476      -0.004083       0.063038       0.063407       0.072631      -0.023167      -0.012119       0.080681      -0.145254      -0.059130      -0.052423       0.111553              8.288633       5.536442      -1.995310       0.757600       7.526479      -0.104521      11.802979           0.007571
           79              C      -0.120852       3.083885       9.296925      -0.174012      25.520426 0.39998760E+03  0.92845322E+04                                 7.697985                            6.749914      -0.186323       1.942818                    0.997999      29.009389      85.084179       0.617748       0.427151      -1.048941      -0.011653       0.047032       0.094963       0.106611       0.013848       0.009410       0.014876      -0.054890       0.004625      -0.032609      -0.005123       0.037731              8.106943       7.405055       1.128943      -0.355717       9.986112      -0.539707       6.929661           0.000425
           80              C       0.003263       4.250072      10.109650      -0.444683      24.172591 0.39875781E+03  0.91979116E+04                                 7.034264                            6.416698       0.437575       2.092784                    0.999430      31.450399      90.309388       0.685774       0.387209      -1.080959      -0.009154      -0.098426      -0.068808       0.120441      -0.004781      -0.000218       0.002910      -0.028511      -0.029210      -0.010357      -0.009830       0.020187              7.142148       6.371288       0.344452       0.211525       8.600076       0.149684       6.455079           0.000064
           81              C       0.496246      10.515497       8.403075       0.142433      26.843069 0.32560405E+03  0.71842546E+04                                 8.124661                            6.238718      -0.123322       1.997568                    0.998691      25.581374      73.326458       0.619273       0.448262      -1.035609       0.037549      -0.014791      -0.025793       0.047896      -0.025671       0.015269      -0.026373       0.002406       0.103642      -0.044141      -0.009913       0.054054              9.261887       9.095280       2.202371      -0.901875      12.160442       3.175661       6.529940          -0.007188
           82              C      -0.254936       9.396014       8.146425      -0.205457      31.664752 0.41081423E+03  0.95294363E+04                                 8.684884                            6.747416       0.297070       2.077358                    0.999636      29.110089      83.326454       0.635365       0.415586      -1.063954       0.003616       0.024010       0.010448       0.026433       0.005232      -0.006610      -0.007410       0.029603       0.016324      -0.020037       0.001886       0.018151              9.911761       9.087119       3.021339      -0.390260      14.373232       3.127013       6.274932           0.001373
           83              C       0.216032       8.398245       7.389750       0.177063      31.228278 0.36719053E+03  0.82258359E+04                                 8.755931                            6.442891       0.091650       2.058297                    0.999279      24.833051      68.325719       0.644935       0.423937      -1.065877      -0.019019      -0.028250      -0.007903       0.034961       0.025125       0.009748      -0.004971      -0.005185      -0.034908      -0.026849      -0.004425       0.031274             10.697607      10.906247       4.782494      -0.870093      15.402213       2.162470       5.784360          -0.008517
           84              C       1.494914       8.599214       6.852850      -0.228406      32.837308 0.44901538E+03  0.10605775E+05                                 8.760894                            6.977279       0.271422       2.049621                    0.999903      29.927482      85.285988       0.637797       0.406576      -1.074229      -0.005195       0.012098      -0.002695       0.013439      -0.006876      -0.011712       0.028653      -0.029546       0.007060      -0.024759      -0.015335       0.040094              9.698058      11.151763       3.172757      -1.545064      11.885891       1.523814       6.056521           0.001994
           85              C       2.203987       9.722943       7.156700       0.072233      27.004219 0.33392406E+03  0.73654544E+04                                 7.842751                            6.115710       0.258679       2.085719                    0.999658      26.360852      73.929926       0.661115       0.420027      -1.059593      -0.037999       0.028438       0.026656       0.054435      -0.012884      -0.008439      -0.021932       0.046068       0.049739      -0.043739       0.017385       0.026354              8.729124       9.354159       1.663432      -1.655575      10.741077       2.174105       6.092136          -0.003733
           86              C      -0.529008       7.103268       7.059350      -0.243570      31.019343 0.43409187E+03  0.10228013E+05                                 8.719871                            6.926460      -0.097651       1.956409                    0.998598      29.767357      86.397127       0.627226       0.414450      -1.062713      -0.063222       0.033108       0.046422       0.085136       0.012771      -0.022226      -0.001878       0.043618      -0.037545      -0.024228      -0.016407       0.040635             10.500149      11.135399       4.991393      -0.078622      14.200292      -0.156793       6.164757          -0.000242
           87              C      -0.434373      13.881022      11.137725       0.063446      32.425408 0.44797330E+03  0.10673417E+05                                 9.181598                            7.360739      -0.315508       1.904256                    0.998722      28.161501      83.078289       0.566804       0.453547      -1.035630       0.038672       0.034117       0.053656       0.074421      -0.052917       0.009235       0.009678       0.014700      -0.039254      -0.051529      -0.008444       0.059973             10.371405       9.412501       3.884974      -1.271007       8.702335       0.206687      12.999377          -0.001157
           88              C       2.687251       0.573187      10.286650      -0.057021      36.849051 0.49470741E+03  0.12004456E+05                                 9.797764                            7.569831      -0.265684       1.916779                    0.998210      28.643363      83.479267       0.581108       0.434365      -1.053726       0.016049       0.015369       0.032608       0.039460      -0.039308       0.023351      -0.012548       0.001644      -0.110821      -0.045433      -0.018803       0.064236             11.531952       8.528928       2.657096      -2.148991       8.787005       1.141377      17.279923           0.004126
           89              C       3.344035       1.678517      10.850100      -0.151498      29.961788 0.45900820E+03  0.10993179E+05                                 8.501772                            7.262921      -0.000131       1.979625                    0.997995      29.950739      88.326142       0.593430       0.430957      -1.049886       0.004176      -0.027161      -0.016341       0.031972      -0.010429       0.005136      -0.007720       0.009185      -0.104457      -0.036252       0.006316       0.029935              9.119476       6.900833       2.475211       0.389318       8.431706       2.233803      12.025888          -0.005908
           90              C       3.316774       1.895054      12.196775       0.110672      28.836230 0.39447207E+03  0.90154336E+04                                 8.277566                            6.712404       0.118140       2.069346                    0.999650      25.493782      71.329808       0.625698       0.428323      -1.060936       0.039566       0.026515       0.005364       0.047930       0.013776       0.009428       0.002408      -0.036432      -0.035460      -0.023129      -0.006320       0.029449              9.117767       7.016820       3.564858       0.075335       9.882346       1.682126      10.454134           0.002163
           91              C       2.661441       0.959557      12.993275       0.032211      26.780641 0.37412341E+03  0.85241557E+04                                 7.969380                            6.617243       0.058540       2.033627                    0.998606      27.136060      78.368757       0.612490       0.438905      -1.043813      -0.013884      -0.069131      -0.014078       0.071903      -0.042292       0.021361       0.019044       0.058988      -0.005168      -0.062635       0.008137       0.054498              8.613295       7.181707       3.069061      -0.608690       8.050820       0.214624      10.607359          -0.003937
           92              C      -1.340657      12.758709      10.661300       0.558155      22.237393 0.26942550E+03  0.57268060E+04                                 7.412975                            5.946675      -0.330770       1.943024                    0.998173      23.616610      68.649434       0.585452       0.492199      -1.001611      -0.042585      -0.066183      -0.009865       0.079316      -0.072627      -0.041644       0.018505       0.055133      -0.170097      -0.071249      -0.046322       0.117570              8.192002       6.453036       2.036916       0.296105       6.858958      -0.439503      11.264011          -0.000126
           93              C       2.851258       0.341081       8.788050       0.648006      20.856442 0.23542331E+03  0.48547662E+04                                 7.220661                            5.615046      -0.337992       1.955987                    0.998835      22.519825      65.205136       0.591424       0.502214      -0.993161      -0.005478      -0.004081      -0.063037       0.063406       0.072630       0.023167       0.012121       0.080683      -0.145282      -0.059126      -0.052433       0.111558              8.288566       5.536413      -1.995293      -0.757601       7.526431       0.104549      11.802853           0.007571
           94              C       4.017148       3.083885      12.828075      -0.174011      25.520456 0.39998813E+03  0.92845495E+04                                 7.697997                            6.749923      -0.186340       1.942812                    0.997998      29.009425      85.084365       0.617747       0.427151      -1.048941      -0.011654       0.047032      -0.094962       0.106609       0.013850      -0.009410      -0.014877      -0.054892       0.004629      -0.032611      -0.005122       0.037733              8.106957       7.405064       1.128949       0.355723       9.986134       0.539711       6.929674           0.000424
           95              C       4.141263       4.250072      12.015350      -0.444685      24.172630 0.39875864E+03  0.91979358E+04                                 7.034272                            6.416705       0.437575       2.092783                    0.999430      31.450446      90.309561       0.685773       0.387209      -1.080959      -0.009154      -0.098426       0.068809       0.120441      -0.004781       0.000217      -0.002909      -0.028509      -0.029210      -0.010357      -0.009829       0.020186              7.142155       6.371290       0.344452      -0.211527       8.600089      -0.149684       6.455087           0.000064
           96              C       4.634246      10.515497      13.721925       0.142434      26.843182 0.32560555E+03  0.71843001E+04                                 8.124696                            6.238740      -0.123348       1.997559                    0.998691      25.581472      73.326945       0.619270       0.448263      -1.035608       0.037548      -0.014790       0.025795       0.047895      -0.025671      -0.015270       0.026373       0.002405       0.103642      -0.044141      -0.009914       0.054055              9.261929       9.095314       2.202370       0.901885      12.160496      -3.175684       6.529976          -0.007186
           97              C       3.883064       9.396014      13.978575      -0.205459      31.664805 0.41081497E+03  0.95294596E+04                                 8.684900                            6.747426       0.297058       2.077354                    0.999636      29.110118      83.326617       0.635364       0.415586      -1.063953       0.003615       0.024011      -0.010446       0.026434       0.005230       0.006611       0.007411       0.029602       0.016323      -0.020037       0.001886       0.018151              9.911781       9.087134       3.021349       0.390260      14.373264      -3.127023       6.274945           0.001372
           98              C       4.354032       8.398245      -0.014750       0.177059      31.228297 0.36719073E+03  0.82258410E+04                                 8.755932                            6.442890       0.091651       2.058298                    0.999279      24.833063      68.325739       0.644936       0.423937      -1.065878      -0.019019      -0.028249       0.007904       0.034960       0.025125      -0.009748       0.004972      -0.005186      -0.034910      -0.026850      -0.004425       0.031275             10.697609      10.906247       4.782496       0.870093      15.402217      -2.162472       5.784362          -0.008515
           99              C       5.632914       8.599214       0.522150      -0.228410      32.837364 0.44901637E+03  0.10605805E+05                                 8.760905                            6.977286       0.271422       2.049621                    0.999903      29.927523      85.286143       0.637797       0.406576      -1.074229      -0.005195       0.012099       0.002695       0.013440      -0.006877       0.011712      -0.028653      -0.029546       0.007059      -0.024758      -0.015336       0.040094              9.698069      11.151774       3.172759       1.545068      11.885905      -1.523817       6.056529           0.001993
          100              C       6.341987       9.722943       0.218300       0.072234      27.004285 0.33392511E+03  0.73654859E+04                                 7.842770                            6.115724       0.258665       2.085714                    0.999658      26.360909      73.930207       0.661113       0.420028      -1.059592      -0.037999       0.028439      -0.026654       0.054435      -0.012884       0.008439       0.021934       0.046069       0.049735      -0.043741       0.017386       0.026354              8.729144       9.354186       1.663433       1.655585      10.741093      -2.174105       6.092151          -0.003730
          101              C       3.608992       7.103268       0.315650      -0.243571      31.019343 0.43409178E+03  0.10228009E+05                                 8.719870                            6.926459      -0.097650       1.956410                    0.998598      29.767349      86.397076       0.627226       0.414450      -1.062713      -0.063222       0.033108      -0.046422       0.085136       0.012771       0.022226       0.001878       0.043617      -0.037546      -0.024228      -0.016407       0.040635             10.500149      11.135396       4.991395       0.078621      14.200294       0.156791       6.164756          -0.000241
          102              C       2.141502       0.271733       3.762725       0.063460      32.425273 0.44797095E+03  0.10673360E+05                                 9.181614                            7.360752      -0.315554       1.904242                    0.998722      28.161536      83.078719       0.566799       0.453551      -1.035626      -0.038673      -0.034117       0.053657       0.074422      -0.052919      -0.009236      -0.009680       0.014705      -0.039257      -0.051531      -0.008444       0.059976             10.371418       9.412525       3.884993       1.270983       8.702369      -0.206710      12.999359          -0.001158
          103              C      -0.980122      13.579568       2.911650      -0.057009      36.848787 0.49470370E+03  0.12004339E+05                                 9.797698                            7.569787      -0.265669       1.916785                    0.998210      28.643203      83.478586       0.581112       0.434364      -1.053727      -0.016050      -0.015366       0.032609       0.039459      -0.039308      -0.023352       0.012547       0.001645      -0.110824      -0.045434      -0.018802       0.064236             11.531866       8.528871       2.657082       2.148974       8.786948      -1.141361      17.279779           0.004127
          104              C      -1.636906      12.474238       3.475100      -0.151497      29.961851 0.45900953E+03  0.10993221E+05                                 8.501790                            7.262936      -0.000142       1.979621                    0.997995      29.950794      88.326399       0.593429       0.430957      -1.049885      -0.004177       0.027162      -0.016340       0.031972      -0.010429      -0.005135       0.007720       0.009183      -0.104455      -0.036251       0.006317       0.029934              9.119494       6.900850       2.475220      -0.389310       8.431724      -2.233795      12.025908          -0.005908
          105              C      -1.609645      12.257701       4.821775       0.110664      28.836222 0.39447188E+03  0.90154255E+04                                 8.277550                            6.712391       0.118153       2.069350                    0.999650      25.493793      71.329759       0.625700       0.428321      -1.060937      -0.039566      -0.026514       0.005363       0.047930       0.013778      -0.009428      -0.002408      -0.036434      -0.035466      -0.023130      -0.006321       0.029452              9.117748       7.016811       3.564857      -0.075334       9.882333      -1.682117      10.454100           0.002163
          106              C      -0.954312      13.193198       5.618275       0.032191      26.780987 0.37412984E+03  0.85243445E+04                                 7.969461                            6.617312       0.058506       2.033613                    0.998606      27.136361      78.369987       0.612485       0.438907      -1.043812       0.013884       0.069133      -0.014079       0.071906      -0.042294      -0.021361      -0.019045       0.058992      -0.005156      -0.062639       0.008140       0.054499              8.613381       7.181790       3.069095       0.608695       8.050899      -0.214628      10.607455          -0.003937
          107              C       3.047786       1.394046       3.286300       0.558154      22.237488 0.26942693E+03  0.57268487E+04                                 7.413010                            5.946701      -0.330808       1.943010                    0.998173      23.616759      68.650120       0.585449       0.492201      -1.001609       0.042585       0.066186      -0.009865       0.079318      -0.072626       0.041645      -0.018507       0.055131      -0.170109      -0.071252      -0.046319       0.117571              8.192038       6.453074       2.036934      -0.296119       6.858997       0.439483      11.264043          -0.000126
          108              C      -1.144129      13.811674       1.413050       0.648001      20.856734 0.23542707E+03  0.48548585E+04                                 7.220710                            5.615079      -0.337968       1.955993                    0.998835      22.519884      65.205200       0.591424       0.502211      -0.993163       0.005478       0.004081      -0.063037       0.063406       0.072629      -0.023167      -0.012118       0.080681      -0.145269      -0.059127      -0.052428       0.111555              8.288626       5.536444      -1.995316       0.757610       7.526484      -0.104542      11.802950           0.007572
          109              C       5.965981      11.068870       5.453075      -0.174014      25.520483 0.39998858E+03  0.92845613E+04                                 7.697999                            6.749925      -0.186330       1.942815                    0.997999      29.009430      85.084344       0.617747       0.427151      -1.048941       0.011654      -0.047032      -0.094963       0.106611       0.013848       0.009410       0.014875      -0.054891       0.004626      -0.032609      -0.005122       0.037731              8.106960       7.405065       1.128954      -0.355721       9.986141      -0.539714       6.929674           0.000425
          110              C       5.841866       9.902683       4.640350      -0.444682      24.172554 0.39875699E+03  0.91978872E+04                                 7.034257                            6.416692       0.437578       2.092786                    0.999430      31.450355      90.309217       0.685774       0.387209      -1.080959       0.009154       0.098425       0.068807       0.120440      -0.004781      -0.000217       0.002911      -0.028513      -0.029211      -0.010358      -0.009830       0.020188              7.142141       6.371279       0.344453       0.211527       8.600070       0.149685       6.455073           0.000063
          111              C       5.348883       3.637258       6.346925       0.142438      26.843078 0.32560434E+03  0.71842689E+04                                 8.124684                            6.238736      -0.123342       1.997562                    0.998691      25.581436      73.326890       0.619269       0.448264      -1.035607      -0.037550       0.014792       0.025793       0.047897      -0.025673       0.015271      -0.026374       0.002403       0.103646      -0.044144      -0.009914       0.054058              9.261911       9.095297       2.202356      -0.901888      12.160464       3.175673       6.529971          -0.007186
          112              C       6.100065       4.756741       6.603575      -0.205457      31.664628 0.41081237E+03  0.95293822E+04                                 8.684857                            6.747396       0.297076       2.077361                    0.999636      29.110026      83.326218       0.635367       0.415585      -1.063954      -0.003617      -0.024010      -0.010449       0.026434       0.005231      -0.006610      -0.007411       0.029605       0.016323      -0.020038       0.001887       0.018151              9.911728       9.087108       3.021335      -0.390266      14.373165       3.126992       6.274910           0.001372
          113              C       5.629097       5.754510       7.360250       0.177058      31.228276 0.36719042E+03  0.82258314E+04                                 8.755927                            6.442887       0.091657       2.058300                    0.999279      24.833046      68.325657       0.644936       0.423937      -1.065878       0.019019       0.028249       0.007903       0.034960       0.025126       0.009748      -0.004971      -0.005185      -0.034910      -0.026850      -0.004426       0.031276             10.697605      10.906247       4.782501      -0.870092      15.402212       2.162467       5.784356          -0.008516
          114              C       4.350215       5.553541       7.897150      -0.228411      32.837342 0.44901555E+03  0.10605781E+05                                 8.760901                            6.977278       0.271426       2.049623                    0.999903      29.927505      85.286079       0.637798       0.406576      -1.074229       0.005195      -0.012099       0.002693       0.013439      -0.006877      -0.011712       0.028653      -0.029546       0.007065      -0.024757      -0.015337       0.040094              9.698071      11.151766       3.172767      -1.545063      11.885922       1.523821       6.056524           0.001993
          115              C       3.641142       4.429812       7.593300       0.072235      27.004421 0.33392693E+03  0.73655435E+04                                 7.842819                            6.115757       0.258620       2.085699                    0.999658      26.361029      73.930871       0.661108       0.420030      -1.059590       0.037999      -0.028438      -0.026657       0.054436      -0.012886      -0.008439      -0.021938       0.046070       0.049745      -0.043746       0.017387       0.026358              8.729200       9.354254       1.663443      -1.655602      10.741161       2.174111       6.092184          -0.003731
          116              C       6.374137       7.049487       7.690650      -0.243572      31.019387 0.43409253E+03  0.10228032E+05                                 8.719878                            6.926465      -0.097653       1.956408                    0.998598      29.767384      86.397213       0.627226       0.414450      -1.062713       0.063222      -0.033108      -0.046423       0.085137       0.012771      -0.022225      -0.001878       0.043618      -0.037543      -0.024228      -0.016407       0.040635             10.500160      11.135411       4.991402      -0.078622      14.200310      -0.156793       6.164760          -0.000242
          117              N       6.293237       0.090578       2.259700      -0.258073      38.912521 0.59657912E+03  0.14965904E+05                                 9.626368                            7.955809      -0.097973       1.965458                    0.999199      29.669999      84.111623       0.613676       0.397862      -1.091811      -0.079910      -0.104521       0.080315       0.154146      -0.025342       0.040936       0.063833       0.037371       0.038012      -0.092296       0.024395       0.067901             10.760889       9.018351       3.438192      -0.361940       9.132354       1.266823      14.131962           0.027087
          118              N      -0.015468       3.453272       0.544275      -0.230335      35.970051 0.50460181E+03  0.12088928E+05                                 9.077409                            7.265634       0.185079       2.084779                    0.999365      27.631625      75.511780       0.651685       0.392310      -1.100244       0.088243       0.120775      -0.036411       0.153946      -0.064961       0.030643       0.009518       0.034219       0.119944      -0.092465       0.028100       0.064365             10.102629      10.052934       1.050045       1.778593      12.282050      -3.559831       7.972904           0.022559
          119              N       3.689892      14.062177       9.634700      -0.258118      38.914304 0.59661359E+03  0.14967003E+05                                 9.626683                            7.956059      -0.098001       1.965435                    0.999200      29.670955      84.115335       0.613663       0.397864      -1.091808       0.079910       0.104530       0.080320       0.154154      -0.025343      -0.040936      -0.063837       0.037377       0.038008      -0.092301       0.024398       0.067903             10.761252       9.018676       3.438329       0.361983       9.132640      -1.266848      14.132439           0.027088
          120              N       1.722597      10.699483       7.919275      -0.230368      35.971297 0.50462300E+03  0.12089568E+05                                 9.077622                            7.265792       0.185093       2.084771                    0.999366      27.632239      75.513986       0.651677       0.392311      -1.100243      -0.088249      -0.120781      -0.036413       0.153954      -0.064965      -0.030645      -0.009524       0.034212       0.119964      -0.092473       0.028108       0.064365             10.102880      10.053146       1.050096      -1.778620      12.282407       3.559937       7.973087           0.022559
          121              N      -0.448108      14.062177      12.490300      -0.258111      38.914603 0.59661929E+03  0.14967185E+05                                 9.626741                            7.956103      -0.098027       1.965424                    0.999200      29.671097      84.115906       0.613661       0.397864      -1.091807       0.079910       0.104533      -0.080322       0.154157      -0.025341       0.040936       0.063841       0.037381       0.038014      -0.092304       0.024397       0.067907             10.761321       9.018725       3.438348      -0.361980       9.132688       1.266867      14.132551           0.027087
          122              N       5.860597      10.699483      14.205725      -0.230368      35.971618 0.50462864E+03  0.12089742E+05                                 9.077692                            7.265845       0.185070       2.084762                    0.999366      27.632389      75.514627       0.651672       0.392312      -1.100242      -0.088252      -0.120781       0.036417       0.153956      -0.064965       0.030649       0.009524       0.034207       0.119962      -0.092474       0.028106       0.064368             10.102959      10.053225       1.050108       1.778641      12.282502      -3.559963       7.973150           0.022560
          123              N       2.155237       0.090578       5.115300      -0.258143      38.916027 0.59664709E+03  0.14968068E+05                                 9.626984                            7.956298      -0.098022       1.965414                    0.999200      29.671858      84.118783       0.613652       0.397865      -1.091806      -0.079914      -0.104539      -0.080329       0.154167      -0.025341      -0.040938      -0.063846       0.037388       0.038002      -0.092311       0.024401       0.067910             10.761597       9.018973       3.438452       0.361997       9.132907      -1.266903      14.132910           0.027087
          124              N       4.122532       3.453272       6.830725      -0.230393      35.972895 0.50465045E+03  0.12090404E+05                                 9.077918                            7.266013       0.185068       2.084750                    0.999366      27.633012      75.516927       0.651663       0.392313      -1.100240       0.088256       0.120789       0.036415       0.153965      -0.064970      -0.030650      -0.009527       0.034201       0.119982      -0.092482       0.028111       0.064370             10.103225      10.053453       1.050152      -1.778677      12.282873       3.560075       7.973349           0.022560
          125              O       7.553579       2.230474       3.202225      -0.581622      38.229017 0.60614102E+03  0.15082541E+05                                 9.070044                            7.697062       0.118926       2.055245                    0.998367      29.341902      79.629970       0.671580       0.366528      -1.128013       0.010852      -0.027487       0.042456       0.051728      -0.027476      -0.052168      -0.034905       0.025691       0.098333      -0.078387       0.006678       0.071709              9.949595       7.240956       1.855154      -2.623780       8.892730      -3.366933      13.715099           0.049709
          126              O       7.494631       1.412445       5.277550      -0.529413      32.592765 0.51569629E+03  0.12257382E+05                                 8.049449                            7.038134       0.654741       2.266449                    0.996882      27.189300      70.852358       0.715402       0.360207      -1.139082      -0.017456      -0.003313      -0.027332       0.032599      -0.105127      -0.022964      -0.014882       0.069654       0.157710      -0.140410       0.052889       0.087521              8.792773       7.221578      -0.197310       1.191520       5.559028       0.854278      13.597714           0.011457
          127              O       4.898435       0.709053       6.333650      -0.551717      40.604869 0.68125035E+03  0.17464238E+05                                 9.545417                            8.288688      -0.246893       1.960527                    0.995373      28.902468      79.770002       0.631782       0.378178      -1.118557       0.024013      -0.004278       0.000483       0.024396      -0.001522       0.001348       0.007869       0.007533      -0.215377      -0.072404       0.032445       0.039959             10.333445      10.053506      -3.942186      -1.528105      11.571689       2.397563       9.375141           0.039773
          128              O       3.364224      12.864854       6.672900      -0.552347      37.738310 0.57944695E+03  0.14194039E+05                                 8.924934                            7.470778       0.262791       2.140947                    0.995148      27.609172      73.277494       0.692252       0.361201      -1.137161      -0.003108       0.042130       0.008282       0.043049       0.023283       0.026393      -0.034613       0.050538      -0.067573      -0.065303       0.016608       0.048695              9.976131       6.925180      -1.453106       0.213544       8.788233      -3.634699      14.214979           0.040586
          129              O       2.429550      11.922281      10.577225      -0.581674      38.230450 0.60616980E+03  0.15083458E+05                                 9.070347                            7.697314       0.118807       2.055205                    0.998366      29.342304      79.631979       0.671559       0.366535      -1.128006      -0.010858       0.027473       0.042467       0.051731      -0.027470       0.052169       0.034895       0.025674       0.098291      -0.078373       0.006674       0.071699              9.949931       7.241202       1.855232       2.623879       8.893026       3.367032      13.715565           0.049708
          130              O       2.488498      12.740310      12.652550      -0.529379      32.592177 0.51568385E+03  0.12256996E+05                                 8.049296                            7.038000       0.654895       2.266497                    0.996883      27.189165      70.851439       0.715417       0.360202      -1.139087       0.017458       0.003316      -0.027331       0.032599      -0.105130       0.022964       0.014883       0.069656       0.157711      -0.140414       0.052890       0.087524              8.792603       7.221428      -0.197306      -1.191503       5.558929      -0.854255      13.597453           0.011457
          131              O       5.084694      13.443702      13.708650      -0.551692      40.603665 0.68122465E+03  0.17463410E+05                                 9.545214                            8.288518      -0.246894       1.960535                    0.995372      28.901990      79.768237       0.631790       0.378177      -1.118558      -0.024008       0.004283       0.000486       0.024392      -0.001526      -0.001348      -0.007870       0.007536      -0.215374      -0.072403       0.032441       0.039962             10.333214      10.053287      -3.942094       1.528066      11.571445      -2.397498       9.374909           0.039775
          132              O       6.618905       1.287901      14.047900      -0.552314      37.736947 0.57942100E+03  0.14193228E+05                                 8.924671                            7.470571       0.262859       2.140978                    0.995147      27.608665      73.275422       0.692268       0.361197      -1.137166       0.003111      -0.042132       0.008288       0.043052       0.023281      -0.026394       0.034618       0.050533      -0.067556      -0.065305       0.016615       0.048690              9.975817       6.924980      -1.453066      -0.213560       8.787994       3.634585      14.214476           0.040585
          133              O      -1.708450      11.922281      11.547775      -0.581670      38.231201 0.60618485E+03  0.15083924E+05                                 9.070448                            7.697395       0.118812       2.055197                    0.998367      29.342698      79.633246       0.671557       0.366534      -1.128007      -0.010860       0.027477      -0.042465       0.051732      -0.027469      -0.052176      -0.034896       0.025679       0.098290      -0.078376       0.006671       0.071706              9.950045       7.241285       1.855264      -2.623913       8.893130      -3.367080      13.715722           0.049706
          134              O      -1.649502      12.740310       9.472450      -0.529406      32.592055 0.51568128E+03  0.12256919E+05                                 8.049282                            7.037988       0.654865       2.266491                    0.996882      27.189066      70.851122       0.715417       0.360203      -1.139087       0.017455       0.003313       0.027332       0.032599      -0.105123      -0.022962      -0.014883       0.069653       0.157706      -0.140406       0.052889       0.087517              8.792589       7.221419      -0.197300       1.191505       5.558920       0.854247      13.597428           0.011456
          135              O       0.946694      13.443702       8.416350      -0.551698      40.603816 0.68122679E+03  0.17463497E+05                                 9.545280                            8.288562      -0.246992       1.960506                    0.995372      28.902007      79.768633       0.631784       0.378179      -1.118555      -0.024004       0.004281      -0.000484       0.024388      -0.001526       0.001345       0.007871       0.007542      -0.215389      -0.072408       0.032442       0.039967             10.333292      10.053376      -3.942145      -1.528075      11.571540       2.397528       9.374960           0.039776
          136              O       2.480905       1.287901       8.077100      -0.552360      37.740196 0.57948328E+03  0.14195170E+05                                 8.925282                            7.471055       0.262754       2.140921                    0.995148      27.609938      73.280452       0.692233       0.361205      -1.137157       0.003105      -0.042127      -0.008270       0.043043       0.023288       0.026390      -0.034607       0.050540      -0.067593      -0.065301       0.016601       0.048700              9.976542       6.925444      -1.453156       0.213530       8.788551      -3.634859      14.215631           0.040591
          137              O       3.415579       2.230474       4.172775      -0.581692      38.232739 0.60621567E+03  0.15084895E+05                                 9.070722                            7.697620       0.118778       2.055178                    0.998367      29.343286      79.635584       0.671543       0.366536      -1.128004       0.010865      -0.027472      -0.042475       0.051738      -0.027465       0.052180       0.034890       0.025672       0.098277      -0.078371       0.006666       0.071704              9.950349       7.241506       1.855338       2.624007       8.893398       3.367178      13.716143           0.049706
          138              O       3.356631       1.412445       2.097450      -0.529390      32.591822 0.51567601E+03  0.12256754E+05                                 8.049211                            7.037922       0.654957       2.266519                    0.996883      27.189030      70.850748       0.715425       0.360200      -1.139090      -0.017455      -0.003310       0.027333       0.032600      -0.105123       0.022962       0.014882       0.069657       0.157702      -0.140405       0.052887       0.087518              8.792510       7.221343      -0.197297      -1.191499       5.558875      -0.854238      13.597313           0.011456
          139              O       0.760435       0.709053       1.041350      -0.551656      40.602385 0.68119639E+03  0.17462509E+05                                 9.545018                            8.288346      -0.246959       1.960526                    0.995371      28.901435      79.766354       0.631796       0.378177      -1.118558       0.024001      -0.004281      -0.000480       0.024384      -0.001529      -0.001343      -0.007868       0.007544      -0.215399      -0.072411       0.032441       0.039970             10.332995      10.053084      -3.942022       1.528025      11.571232      -2.397446       9.374668           0.039776
          140              O      -0.773776      12.864854       0.702100      -0.552341      37.738811 0.57945664E+03  0.14194344E+05                                 8.925036                            7.470861       0.262764       2.140935                    0.995148      27.609369      73.278320       0.692245       0.361203      -1.137159      -0.003108       0.042130      -0.008278       0.043048       0.023286      -0.026391       0.034613       0.050537      -0.067574      -0.065303       0.016608       0.048695              9.976252       6.925255      -1.453115      -0.213540       8.788320       3.634749      14.215180           0.040592

******************************************************
Auxiliary information for the entire system
The total spin magnetic moment of the unit cell is   11.995171
The total net atomic charge of the unit cell is   -0.000001
Accuracy of reproducing the electrostatic potential in the unit cell:
  The inner radius (bohr) =    5.0000
  The outer radius (bohr) =   12.0000
  Valid grid points have density less than (e/(bohr^3)) =    0.0001
  The number of valid grid points were=        15904
  The rms potential error without charges in kcal/mol is=      7.03724
  The rms potential error with partial charges in kcal/mol is=      0.37464
  The RRMSE value at monopole order=      0.05324
  The rms potential error with partial charges and cloud penetration in kcal/mol is=      0.35978
  The RRMSE value at monopole order with cloud penetration is=      0.05113
  The rms potential error with partial charges and atomic dipoles in kcal/mol is=      0.25143
  The RRMSE value at dipole order=      0.03573
  The rms potential error with partial charges, atomic dipoles and cloud penetration in kcal/mol is=      0.22795
  The RRMSE value at dipole order with cloud penetration=      0.03239

******************************************************
The electron densities and ab initio electrostatic potential were computed in VASP using the PBE functional and
projector augmented wave method. See the main text of the journal article for a description of computational details.
The atomic charges, dipoles, and quadrupoles were computed with the DDEC6 method as described in
(a) T. A. Manz and N. Gabaldon Limas, RSC Adv. 6 (2016) 47771-47801 DOI: 10.1039/c6ra04656h
(b) N. Gabaldon Limas and T. A. Manz, RSC Adv. 8 (2018) 2678-2707 DOI: 10.1039/c7ra11829e.
For each atom in the material, the electron cloud parameters were fit to the spherically averaged atom-in-material
electron density using radial positions for which this density was between 10^-4 and 10^-2 electrons per cubic bohr.
The polarizabilities, dispersion coefficients, and quantum Drude oscillator (QDO) parameters were fit using the MCLF method.
The magnetic structure of the system was optimized in VASP from the default ferromagnetic initial guess using spin polarization.
The atomic spin moments (ASMs) were computed on this optimized magnetic structure using the DDEC6 partition as inputs
to the method of T. A. Manz and D. S. Sholl, J. Chem. Theory Comput. 7 (2011) 4146-4164 DOI: 10.1021/ct200539n.
The RMSE and RRMSE were computed using a uniform grid with Ewald summation.
