# Supplementary material for: A collection of forcefield precursors for metal–organic frameworks
Source: RSC Adv. 2019 Nov 13;9(63):36492–507. doi: 10.1039/c9ra07327b (PMC9075174; doi:10.1039/c9ra07327b)
Supplement: RA-009-C9RA07327B-s5990 [file RA-009-C9RA07327B-s5990.xyz]

  132
jmolscript: load "" {1 1 1} spacegroup "x,y,z" unitcell [{      9.931200     0.000000     0.000000 }, {     -0.977426    13.926843     0.000000 }, {     -0.977426    -3.471938    13.487127 }]
Zn     5.100696     0.889382     9.340375     0.854798
Zn     7.841252     1.631157    10.297287     0.854797
Zn     2.875652     9.565523     4.146752     0.854798
Zn     0.135096     8.823748     3.189840     0.854798
H      8.939520     3.989781     6.368621     0.134332
H      8.506026     4.738433     4.082553     0.124929
H      4.554051     3.023642     2.574693     0.121347
H      4.350310     3.484294     0.200958     0.137940
H      3.881540    -1.672082     8.421362     0.091224
H      2.587134     1.958501     8.221753     0.090114
H      0.928181    11.448446     7.528514     0.127111
H      0.592293     1.283801     7.336997     0.134635
H      8.980847    -0.457181     6.682871     0.116124
H      4.002428     5.282007     8.035630     0.134333
H      4.435922     7.682534     7.880528     0.124929
H     -1.543303     8.715293     9.917084     0.121347
H     -1.339562    11.128920    10.062745     0.137941
H     -0.870792     1.882585    13.006985     0.091224
H      0.423614     2.980991     9.540794     0.090114
H      2.082567     6.018168     0.523301     0.127111
H      2.418455     3.669610    10.414759     0.134635
H      3.961101     3.869059    12.263845     0.116124
H     -0.963172     6.465124     7.118506     0.134333
H     -0.529678     5.716472     9.404574     0.124930
H      3.422297     7.431263    10.912434     0.121347
H      3.626038     6.970611    13.286169     0.137940
H      4.094808    12.126987     5.065765     0.091224
H      5.389214     8.496404     5.265374     0.090114
H      7.048167    -0.993541     5.958613     0.127110
H      7.384055     9.171104     6.150130     0.134635
H     -1.004499    10.912086     6.804256     0.116122
H      3.973920     5.172898     5.451497     0.134333
H      3.540426     2.772371     5.606599     0.124929
H     -0.411549     1.739612     3.570043     0.121347
H      9.315910    -0.674015     3.424382     0.137941
H      8.847140     8.572320     0.480142     0.091224
H      7.552734     7.473914     3.946333     0.090114
H      5.893781     4.436737    12.963826     0.127110
H      5.557893     6.785295     3.072368     0.134635
H      4.015247     6.585846     1.223282     0.116122
C      7.331691     1.957676     7.515702     0.595531
C      7.481633     2.581341     6.198818    -0.129269
C      8.292982     3.612033     5.816998    -0.107302
C      8.043998     4.043467     4.492157    -0.191969
C      7.045777     3.327285     3.875121     0.004441
C      6.531776     3.470654     2.519665    -0.005839
C      5.267653     3.291592     2.042895    -0.165961
C      5.149063     3.551727     0.672064    -0.108182
C      6.340031     3.915293     0.102637    -0.112996
C      5.693887     0.787689    12.186698     0.606976
C      3.200652    -1.069193     8.223911     0.097933
C      2.440051     1.047950     8.106033     0.083076
C      2.005181    -1.568164     7.686583    -0.187542
C      1.231814     0.653330     7.573966    -0.188128
C      0.986398    -0.702297     7.397554     0.177567
C     -0.322312    -1.118993     6.862520    -0.115047
C      5.610257     3.664544     9.717610     0.595531
C      5.460315     5.095327     9.441933    -0.129269
C      4.648966     5.722042     8.538970    -0.107301
C      4.897950     7.112609     8.451438    -0.191969
C      5.896171     7.531620     9.298835     0.004441
C      6.410172     8.880022     9.497905    -0.005839
C      7.674295     9.297099     9.790171    -0.165961
C      7.792885    10.689500     9.879995    -0.108183
C      6.601917    11.331584     9.669865    -0.112996
C      7.248061    -1.150650     9.686185     0.606976
C     -0.189904     2.224102    12.472356     0.097933
C      0.570697     2.866058    10.451444     0.083076
C      1.005567     2.620071    13.089526    -0.187542
C      1.778934     3.282948    10.966248    -0.188128
C      2.024350     3.115834    12.323053     0.177567
C      3.333060     3.530094    12.859976    -0.115047
C      0.644657     8.497229     5.971425     0.595531
C      0.494715     7.873564     7.288309    -0.129269
C     -0.316634     6.842872     7.670129    -0.107302
C     -0.067650     6.411438     8.994970    -0.191969
C      0.930571     7.127620     9.612006     0.004441
C      1.444572     6.984251    10.967462    -0.005839
C      2.708695     7.163313    11.444232    -0.165961
C      2.827285     6.903178    12.815063    -0.108181
C      1.636317     6.539612    13.384490    -0.112997
C      2.282461     9.667216     1.300429     0.606976
C      4.775696    11.524098     5.263216     0.097933
C      5.536297     9.406955     5.381094     0.083076
C      5.971167    12.023069     5.800544    -0.187542
C      6.744534     9.801575     5.913161    -0.188129
C      6.989950    11.157202     6.089573     0.177564
C      8.298660    11.573898     6.624607    -0.115024
C      2.366091     6.790361     3.769517     0.595531
C      2.516033     5.359578     4.045194    -0.129269
C      3.327382     4.732863     4.948157    -0.107301
C      3.078398     3.342296     5.035689    -0.191969
C      2.080177     2.923285     4.188292     0.004441
C      1.566176     1.574883     3.989222    -0.005839
C      0.302053     1.157806     3.696956    -0.165961
C      0.183463    -0.234595     3.607132    -0.108181
C      1.374431    -0.876679     3.817262    -0.112997
C      0.728287    11.605555     3.800942     0.606976
C      8.166252     8.230803     1.014771     0.097933
C      7.405651     7.588847     3.035683     0.083076
C      6.970781     7.834834     0.397601    -0.187542
C      6.197414     7.171957     2.520879    -0.188129
C      5.951998     7.339071     1.164074     0.177565
C      4.643288     6.924811     0.627151    -0.115024
S      6.406135     2.119056     4.925499     0.127162
S      7.612352     3.944859     1.265093     0.110232
S      6.535813     6.213197    10.207058     0.127162
S      5.329596    10.213202     9.351434     0.110233
S      1.570213     8.335849     8.561628     0.127163
S      0.363996     6.510046    12.222034     0.110233
S      1.440535     4.241708     3.280069     0.127163
S      2.646752     0.241703     4.135693     0.110233
N      3.407665     0.213782     8.463981    -0.200452
N     -0.396917     2.311454    11.170039    -0.200452
N      4.568683    10.241123     5.023146    -0.200452
N      8.373265     8.143451     2.317088    -0.200452
O      4.748274     0.868072    11.356161    -0.540659
O      6.917815     0.966274    11.957147    -0.558708
O      6.349981     1.183710     7.684695    -0.578714
O      8.193726     2.255930     8.395602    -0.544715
O      8.193674    -0.326296     9.815392    -0.540659
O      6.024133    -0.883826     9.570465    -0.558708
O      6.591967     3.307937    10.425010    -0.578714
O      4.748222     2.886779     9.209415    -0.544715
O      3.228074     9.586833     2.130966    -0.540659
O      1.058533     9.488631     1.529980    -0.558708
O      1.626367     9.271195     5.802432    -0.578714
O     -0.217378     8.198975     5.091525    -0.544715
O     -0.217326    10.781201     3.671735    -0.540659
O      1.952215    11.338731     3.916662    -0.558708
O      1.384381     7.146968     3.062117    -0.578714
O      3.228126     7.568126     4.277712    -0.544715

The following XYZ coordinates are in angstroms. Other properties are in atomic units.
The sperically averaged electron density of each atom fit to a function of the form exp(a - br)
eigen_1, eigen_2 and eigen_3 are the three eigenvalues of traceless quadrupole moment tensor
  atom number  atomic symbol              X              Y              Z     net charge C6 coefficient C8 coefficient C10 coefficient fluctuating dipole atomic polarizability isotropic forcefield polarizability              a              b squared Pearson coefficient          <r^3>          <r^4>         wp_QDO          m_QDO          q_QDO       dipole_x       dipole_y       dipole_z         dipole            Qxy            Qxz            Qyz     Q(x^2-y^2)  Q(3z^2 - R^2)        eigen_1        eigen_2        eigen_3 static polarizability      alpha(xx)      alpha(xy)      alpha(xz)      alpha(yy)      alpha(yz)      alpha(zz) atomic spin moment
            1             Zn       5.100696       0.889382       9.340375       0.854798      96.643491 0.19344931E+04  0.62161602E+05                                17.552704                           14.678355       0.273807       1.944725                    0.996584      46.987897     129.505023       0.456386       0.417656      -1.130005       0.005491      -0.003334      -0.000821       0.006476      -0.035930      -0.061961      -0.020875      -0.113172       0.062279      -0.110044       0.052067       0.057978             20.655251      20.507866       0.203244       1.065201      21.073430       1.288328      20.384457          -0.000017
            2             Zn       7.841252       1.631157      10.297287       0.854797      96.643511 0.19344930E+04  0.62161599E+05                                17.552706                           14.678355       0.273807       1.944725                    0.996584      46.987903     129.505048       0.456386       0.417656      -1.130005      -0.005491      -0.000036       0.003434       0.006476      -0.051047      -0.050242      -0.024423      -0.099386       0.103636      -0.110044       0.052067       0.057978             20.655256      20.507877       0.980902       0.462376      19.805207       0.961855      21.652683          -0.000017
            3             Zn       2.875652       9.565523       4.146752       0.854798      96.643493 0.19344930E+04  0.62161598E+05                                17.552705                           14.678355       0.273807       1.944725                    0.996584      46.987898     129.505028       0.456386       0.417656      -1.130005      -0.005491       0.003334       0.000821       0.006476      -0.035930      -0.061961      -0.020875      -0.113172       0.062279      -0.110044       0.052067       0.057978             20.655253      20.507867       0.203243       1.065202      21.073432       1.288328      20.384461          -0.000017
            4             Zn       0.135096       8.823748       3.189840       0.854798      96.643510 0.19344928E+04  0.62161594E+05                                17.552707                           14.678355       0.273807       1.944725                    0.996584      46.987903     129.505050       0.456386       0.417656      -1.130005       0.005491       0.000036      -0.003434       0.006476      -0.051047      -0.050242      -0.024423      -0.099386       0.103636      -0.110044       0.052066       0.057978             20.655258      20.507878       0.980903       0.462376      19.805211       0.961855      21.652684          -0.000017
            5              H       8.939520       3.989781       6.368621       0.134332       0.906244 0.63670771E+01  0.59208167E+02                                 1.566431                            1.493160      -0.816918       2.508570                    0.999559       3.257065       8.957540       0.501604       1.313118      -0.702370       0.029103       0.016573       0.022785       0.040507       0.010131       0.007400      -0.000846       0.006628       0.007113      -0.013573       0.000858       0.012715              1.592087       1.637883       0.217138       0.308228       1.506074       0.168182       1.632303          -0.000008
            6              H       8.506026       4.738433       4.082553       0.124929       1.017857 0.74095474E+01  0.72733981E+02                                 1.782625                            1.678194      -1.365155       2.236989                    0.992995       3.856433      11.489479       0.437760       1.425358      -0.677048       0.016695       0.030826      -0.010771       0.036674       0.015078       0.008554      -0.003784      -0.016328       0.013389      -0.022571       0.007500       0.015072              1.824988       1.713069       0.315604      -0.153184       2.048788      -0.364750       1.713107          -0.000004
            7              H       4.554051       3.023642       2.574693       0.121347       1.076194 0.77479144E+01  0.76819354E+02                                 1.844984                            1.710586      -1.350419       2.243487                    0.992730       3.871403      11.547640       0.436198       1.416238      -0.678929      -0.028184      -0.010020       0.015298       0.033597       0.006340       0.003561      -0.002245       0.020676       0.018379      -0.015646       0.004769       0.010878              1.900746       2.187029       0.239906      -0.560149       1.530980      -0.228361       1.984228          -0.000001
            8              H       4.350310       3.484294       0.200958       0.137940       1.059459 0.78256388E+01  0.75926872E+02                                 1.691781                            1.623115      -0.796800       2.521714                    0.999661       3.201140       8.728639       0.500058       1.262437      -0.715814      -0.034770      -0.005314      -0.020609       0.040767       0.007137       0.006100      -0.001674       0.021208       0.008670      -0.014911       0.000906       0.014005              1.693464       1.997686       0.027971       0.366351       1.382595      -0.008757       1.700111          -0.000004
            9              H       3.881540      -1.672082       8.421362       0.091224       1.194944 0.86335637E+01  0.87136782E+02                                 1.913925                            1.756376      -1.195264       2.304000                    0.995316       3.825685      11.169839       0.452917       1.339911      -0.694809       0.031966      -0.030398       0.008212       0.044870      -0.002849       0.004380       0.004010      -0.011618      -0.023354      -0.011260       0.000388       0.010873              1.981574       2.422895      -0.539981       0.267038       2.009190      -0.096218       1.512636          -0.000006
           10              H       2.587134       1.958501       8.221753       0.090114       1.086094 0.77169058E+01  0.75429464E+02                                 1.772578                            1.642835      -0.972750       2.409288                    0.997576       3.626076      10.284354       0.477785       1.311523      -0.701322       0.004619       0.047199       0.003149       0.047529      -0.008028       0.006757      -0.001948      -0.018281      -0.045539      -0.018012      -0.002260       0.020273              1.845529       1.592733       0.244627       0.068936       2.413873       0.246643       1.529982          -0.000003
           11              H       0.928181      11.448446       7.528514       0.127111       0.958356 0.68824089E+01  0.66323717E+02                                 1.715204                            1.618336      -1.289351       2.277005                    0.993973       3.752655      11.077197       0.445399       1.427013      -0.676859      -0.004272      -0.031188      -0.012134       0.033737       0.000771       0.005321       0.006587       0.002558      -0.030575      -0.013894       0.004291       0.009603              1.760953       1.578802       0.153012       0.081570       2.315345       0.213370       1.388713          -0.000002
           12              H       0.592293       1.283801       7.336997       0.134635       0.922089 0.66169941E+01  0.62822792E+02                                 1.646591                            1.568706      -1.079797       2.382381                    0.996768       3.534544      10.185820       0.462589       1.394614      -0.684216      -0.024633       0.022999      -0.009660       0.035058       0.001466       0.009470      -0.002105      -0.009788      -0.035514      -0.017086       0.006022       0.011064              1.680873       1.856279      -0.352366       0.140218       1.770642      -0.071374       1.415699          -0.000000
           13              H       8.980847      -0.457181       6.682871       0.116124       0.850982 0.62492688E+01  0.58620980E+02                                 1.573205                            1.531972      -1.039001       2.394793                    0.996244       3.602376      10.394917       0.463638       1.408327      -0.681014      -0.026995       0.021907      -0.004716       0.035084      -0.003062       0.004553       0.001773       0.001053      -0.030749      -0.011849       0.003276       0.008573              1.592892       1.742786      -0.209867       0.096000       1.730430      -0.007600       1.305461          -0.000001
           14              H       4.002428       5.282007       8.035630       0.134333       0.906243 0.63670757E+01  0.59208152E+02                                 1.566431                            1.493160      -0.816918       2.508570                    0.999559       3.257064       8.957538       0.501604       1.313118      -0.702370      -0.029103      -0.017934      -0.021730       0.040507       0.004641       0.011656       0.000918      -0.000224      -0.013442      -0.013573       0.000858       0.012715              1.592087       1.637883       0.244364       0.287123       1.543250       0.177752       1.595126          -0.000008
           15              H       4.435922       7.682534       7.880528       0.124929       1.017856 0.74095417E+01  0.72733915E+02                                 1.782625                            1.678194      -1.365154       2.236989                    0.992995       3.856432      11.489477       0.437760       1.425359      -0.677048      -0.016695       0.018116      -0.027168       0.036674       0.004525       0.016735      -0.003669      -0.016777       0.012041      -0.022571       0.007500       0.015072              1.824988       1.713069      -0.227027       0.267451       1.910090      -0.400454       1.851805          -0.000004
           16              H      -1.543303       8.715293       9.917084       0.121347       1.076193 0.77479061E+01  0.76819255E+02                                 1.844983                            1.710585      -1.350419       2.243487                    0.992730       3.871402      11.547638       0.436198       1.416238      -0.678929       0.028184      -0.017313       0.005890       0.033597       0.001868       0.007027       0.002748       0.001278      -0.039815      -0.015646       0.004769       0.010878              1.900745       2.187029      -0.602271       0.092687       2.066323      -0.090549       1.448883          -0.000001
           17              H      -1.339562      11.128920      10.062745       0.137941       1.059457 0.78256227E+01  0.75926665E+02                                 1.691777                            1.623112      -0.796799       2.521714                    0.999661       3.201138       8.728626       0.500059       1.262435      -0.715814       0.034770       0.018633       0.010284       0.040767       0.004128       0.008432       0.002141       0.006389      -0.035786      -0.014911       0.000906       0.014005              1.693460       1.997682       0.347810       0.118418       1.684602       0.068988       1.398097          -0.000004
           18              H      -0.870792       1.882585      13.006985       0.091224       1.194945 0.86335696E+01  0.87136851E+02                                 1.913925                            1.756376      -1.195264       2.304000                    0.995316       3.825686      11.169840       0.452917       1.339910      -0.694809      -0.031966      -0.015531       0.027391       0.044870       0.004952      -0.001667      -0.000710       0.006718       0.031652      -0.011261       0.000388       0.010873              1.981574       2.422896       0.393224      -0.456360       1.589957      -0.204140       1.931869          -0.000006
           19              H       0.423614       2.980991       9.540794       0.090114       1.086093 0.77168925E+01  0.75429301E+02                                 1.772577                            1.642834      -0.972749       2.409289                    0.997576       3.626074      10.284346       0.477785       1.311523      -0.701322      -0.004619       0.008718      -0.046494       0.047529       0.008545      -0.006090      -0.009410       0.010706       0.041420      -0.018012      -0.002260       0.020273              1.845527       1.592732       0.005774       0.254088       1.465822       0.002590       2.478028          -0.000003
           20              H       2.082567       6.018168       0.523301       0.127111       0.958357 0.68824196E+01  0.66323841E+02                                 1.715205                            1.618337      -1.289351       2.277005                    0.993974       3.752655      11.077196       0.445399       1.427013      -0.676859       0.004272       0.003976       0.033228       0.033737       0.004961       0.002073       0.002386       0.018877       0.018380      -0.013894       0.004291       0.009603              1.760954       1.578802       0.040849       0.168516       1.343277      -0.036866       2.360783          -0.000002
           21              H       2.418455       3.669610      10.414759       0.134635       0.922088 0.66169881E+01  0.62822724E+02                                 1.646591                            1.568706      -1.079797       2.382382                    0.996768       3.534543      10.185818       0.462589       1.394614      -0.684216       0.024633       0.015089      -0.019865       0.035058       0.008805       0.003780      -0.007312       0.010439       0.025167      -0.017086       0.006022       0.011064              1.680873       1.856279       0.223635      -0.306285       1.472222      -0.148195       1.714118          -0.000000
           22              H       3.961101       3.869059      12.263845       0.116124       0.850982 0.62492656E+01  0.58620944E+02                                 1.573204                            1.531972      -1.039001       2.394793                    0.996244       3.602375      10.394915       0.463637       1.408328      -0.681014       0.026995       0.010028      -0.020040       0.035084       0.005173      -0.001830      -0.002032       0.015834       0.013596      -0.011849       0.003276       0.008573              1.592892       1.742786       0.145289      -0.179308       1.335542      -0.109255       1.700349          -0.000001
           23              H      -0.963172       6.465124       7.118506       0.134333       0.906243 0.63670694E+01  0.59208081E+02                                 1.566430                            1.493159      -0.816917       2.508571                    0.999559       3.257063       8.957535       0.501604       1.313118      -0.702370      -0.029103      -0.016573      -0.022785       0.040507       0.010131       0.007400      -0.000846       0.006628       0.007113      -0.013573       0.000858       0.012715              1.592086       1.637883       0.217138       0.308228       1.506073       0.168182       1.632302          -0.000008
           24              H      -0.529678       5.716472       9.404574       0.124930       1.017857 0.74095450E+01  0.72733951E+02                                 1.782625                            1.678194      -1.365154       2.236989                    0.992995       3.856432      11.489475       0.437760       1.425358      -0.677048      -0.016695      -0.030826       0.010771       0.036674       0.015078       0.008554      -0.003784      -0.016328       0.013389      -0.022571       0.007500       0.015072              1.824988       1.713069       0.315604      -0.153184       2.048788      -0.364750       1.713106          -0.000004
           25              H       3.422297       7.431263      10.912434       0.121347       1.076194 0.77479119E+01  0.76819322E+02                                 1.844984                            1.710585      -1.350419       2.243487                    0.992730       3.871402      11.547636       0.436198       1.416238      -0.678929       0.028184       0.010020      -0.015298       0.033597       0.006340       0.003561      -0.002245       0.020676       0.018379      -0.015646       0.004769       0.010878              1.900745       2.187028       0.239906      -0.560149       1.530979      -0.228361       1.984228          -0.000001
           26              H       3.626038       6.970611      13.286169       0.137940       1.059460 0.78256465E+01  0.75926959E+02                                 1.691781                            1.623115      -0.796800       2.521714                    0.999661       3.201141       8.728640       0.500059       1.262436      -0.715814       0.034770       0.005314       0.020609       0.040767       0.007137       0.006100      -0.001674       0.021208       0.008670      -0.014911       0.000906       0.014005              1.693464       1.997687       0.027971       0.366352       1.382595      -0.008757       1.700111          -0.000004
           27              H       4.094808      12.126987       5.065765       0.091224       1.194944 0.86335682E+01  0.87136838E+02                                 1.913925                            1.756376      -1.195265       2.304000                    0.995316       3.825686      11.169842       0.452917       1.339911      -0.694809      -0.031966       0.030398      -0.008212       0.044870      -0.002849       0.004380       0.004010      -0.011618      -0.023354      -0.011260       0.000388       0.010873              1.981574       2.422895      -0.539981       0.267038       2.009190      -0.096218       1.512637          -0.000006
           28              H       5.389214       8.496404       5.265374       0.090114       1.086094 0.77169022E+01  0.75429418E+02                                 1.772578                            1.642835      -0.972749       2.409288                    0.997576       3.626075      10.284350       0.477785       1.311523      -0.701322      -0.004619      -0.047199      -0.003149       0.047529      -0.008028       0.006757      -0.001948      -0.018281      -0.045539      -0.018012      -0.002260       0.020273              1.845529       1.592733       0.244626       0.068936       2.413872       0.246643       1.529982          -0.000003
           29              H       7.048167      -0.993541       5.958613       0.127110       0.958357 0.68824134E+01  0.66323765E+02                                 1.715205                            1.618336      -1.289351       2.277005                    0.993973       3.752656      11.077197       0.445400       1.427013      -0.676859       0.004272       0.031188       0.012134       0.033737       0.000771       0.005321       0.006587       0.002559      -0.030575      -0.013894       0.004291       0.009603              1.760954       1.578802       0.153012       0.081570       2.315346       0.213370       1.388713          -0.000002
           30              H       7.384055       9.171104       6.150130       0.134635       0.922089 0.66169979E+01  0.62822841E+02                                 1.646592                            1.568707      -1.079799       2.382381                    0.996768       3.534546      10.185829       0.462589       1.394614      -0.684216       0.024633      -0.022999       0.009660       0.035058       0.001466       0.009470      -0.002105      -0.009788      -0.035514      -0.017086       0.006022       0.011064              1.680874       1.856280      -0.352367       0.140219       1.770642      -0.071374       1.415700          -0.000000
           31              H      -1.004499      10.912086       6.804256       0.116122       0.850988 0.62493260E+01  0.58621659E+02                                 1.573213                            1.531979      -1.039008       2.394789                    0.996244       3.602394      10.394987       0.463636       1.408328      -0.681013       0.026995      -0.021907       0.004716       0.035084      -0.003062       0.004553       0.001773       0.001053      -0.030749      -0.011849       0.003276       0.008573              1.592901       1.742796      -0.209871       0.096002       1.730441      -0.007601       1.305466          -0.000001
           32              H       3.973920       5.172898       5.451497       0.134333       0.906243 0.63670726E+01  0.59208110E+02                                 1.566430                            1.493159      -0.816917       2.508571                    0.999559       3.257063       8.957531       0.501604       1.313117      -0.702370       0.029103       0.017934       0.021730       0.040507       0.004641       0.011656       0.000918      -0.000224      -0.013442      -0.013573       0.000858       0.012715              1.592085       1.637882       0.244364       0.287122       1.543249       0.177752       1.595125          -0.000008
           33              H       3.540426       2.772371       5.606599       0.124929       1.017856 0.74095409E+01  0.72733907E+02                                 1.782625                            1.678194      -1.365154       2.236989                    0.992995       3.856432      11.489478       0.437760       1.425359      -0.677048       0.016695      -0.018116       0.027168       0.036674       0.004525       0.016735      -0.003669      -0.016777       0.012041      -0.022571       0.007500       0.015072              1.824988       1.713069      -0.227027       0.267451       1.910090      -0.400454       1.851805          -0.000004
           34              H      -0.411549       1.739612       3.570043       0.121347       1.076193 0.77479073E+01  0.76819270E+02                                 1.844984                            1.710585      -1.350419       2.243487                    0.992730       3.871402      11.547638       0.436198       1.416238      -0.678929      -0.028184       0.017313      -0.005890       0.033597       0.001868       0.007027       0.002748       0.001278      -0.039815      -0.015646       0.004769       0.010878              1.900745       2.187029      -0.602271       0.092687       2.066323      -0.090549       1.448883          -0.000001
           35              H       9.315910      -0.674015       3.424382       0.137941       1.059458 0.78256321E+01  0.75926779E+02                                 1.691779                            1.623112      -0.796800       2.521714                    0.999661       3.201139       8.728630       0.500059       1.262435      -0.715814      -0.034770      -0.018633      -0.010284       0.040767       0.004128       0.008432       0.002141       0.006389      -0.035786      -0.014911       0.000906       0.014005              1.693462       1.997684       0.347811       0.118419       1.684603       0.068988       1.398098          -0.000004
           36              H       8.847140       8.572320       0.480142       0.091224       1.194945 0.86335697E+01  0.87136857E+02                                 1.913926                            1.756376      -1.195264       2.304000                    0.995316       3.825686      11.169842       0.452917       1.339911      -0.694809       0.031966       0.015531      -0.027391       0.044870       0.004952      -0.001667      -0.000710       0.006718       0.031652      -0.011261       0.000388       0.010873              1.981574       2.422897       0.393224      -0.456360       1.589957      -0.204140       1.931869          -0.000006
           37              H       7.552734       7.473914       3.946333       0.090114       1.086092 0.77168894E+01  0.75429260E+02                                 1.772576                            1.642833      -0.972748       2.409289                    0.997576       3.626073      10.284341       0.477785       1.311523      -0.701322       0.004619      -0.008718       0.046494       0.047529       0.008545      -0.006090      -0.009409       0.010706       0.041420      -0.018012      -0.002260       0.020273              1.845527       1.592731       0.005774       0.254088       1.465821       0.002590       2.478027          -0.000003
           38              H       5.893781       4.436737      12.963826       0.127110       0.958357 0.68824193E+01  0.66323836E+02                                 1.715206                            1.618337      -1.289351       2.277005                    0.993974       3.752655      11.077195       0.445399       1.427013      -0.676859      -0.004272      -0.003976      -0.033228       0.033737       0.004961       0.002074       0.002386       0.018877       0.018380      -0.013894       0.004291       0.009603              1.760954       1.578803       0.040849       0.168516       1.343277      -0.036866       2.360783          -0.000002
           39              H       5.557893       6.785295       3.072368       0.134635       0.922089 0.66169975E+01  0.62822834E+02                                 1.646592                            1.568707      -1.079799       2.382381                    0.996768       3.534546      10.185828       0.462589       1.394614      -0.684216      -0.024633      -0.015089       0.019865       0.035058       0.008805       0.003780      -0.007312       0.010439       0.025167      -0.017086       0.006022       0.011064              1.680874       1.856280       0.223636      -0.306285       1.472222      -0.148195       1.714119          -0.000000
           40              H       4.015247       6.585846       1.223282       0.116122       0.850989 0.62493286E+01  0.58621688E+02                                 1.573213                            1.531979      -1.039007       2.394789                    0.996244       3.602394      10.394986       0.463636       1.408328      -0.681014      -0.026995      -0.010028       0.020040       0.035084       0.005173      -0.001830      -0.002032       0.015834       0.013596      -0.011850       0.003276       0.008573              1.592901       1.742796       0.145291      -0.179312       1.335548      -0.109257       1.700359          -0.000001
           41              C       7.331691       1.957676       7.515702       0.595531      23.222128 0.25460521E+03  0.53271533E+04                                 7.612469                            5.713790      -0.101790       2.016598                    0.999528      23.061545      66.158933       0.608787       0.480853      -1.009100      -0.005254      -0.018076       0.052055       0.055354      -0.055051      -0.012428       0.037846      -0.052834      -0.165940      -0.067589      -0.030888       0.098477              8.984024       7.486602       1.895690      -0.237580       7.033522      -2.885684      12.431946          -0.000010
           42              C       7.481633       2.581341       6.198818      -0.129269      47.124690 0.56049155E+03  0.13961416E+05                                11.340338                            7.878908      -0.050649       1.952719                    0.999447      30.155994      87.591426       0.592041       0.415331      -1.070981      -0.006875       0.026868      -0.034715       0.044433       0.016228       0.027708       0.006804       0.035032       0.014022      -0.027142      -0.015550       0.042692             14.445282       8.464612       2.579654      -1.772947      12.102511      -8.395076      22.768722          -0.000023
           43              C       8.292982       3.612033       5.816998      -0.107302      33.543078 0.44695625E+03  0.10632598E+05                                 9.163862                            7.141280       0.000588       1.969435                    0.999613      29.927003      87.932870       0.601746       0.427876      -1.051866      -0.005426       0.011135      -0.023444       0.026515      -0.004027       0.000163       0.006385       0.011834      -0.007066      -0.010636       0.001949       0.008686             10.513619       8.162789       2.193525       1.136864       9.041656      -3.178236      14.336411          -0.000026
           44              C       8.043998       4.043467       4.492157      -0.191969      37.256204 0.50565205E+03  0.12449911E+05                                 9.892134                            7.629343      -0.171902       1.897354                    0.998888      32.048858      96.919727       0.576286       0.431672      -1.045823       0.005653      -0.001485       0.036331       0.036798       0.001006       0.010758       0.005599      -0.030032       0.023560      -0.022752       0.005756       0.016996             11.356345       9.154212       2.041309       2.324428       9.470012      -3.201797      15.444809          -0.000030
           45              C       7.045777       3.327285       3.875121       0.004441      44.905577 0.51013410E+03  0.12470806E+05                                11.148093                            7.634705      -0.120302       1.944516                    0.999367      29.117734      85.101084       0.584742       0.428481      -1.057612      -0.008566       0.005391      -0.012209       0.015859       0.009202       0.001135      -0.012917       0.030876       0.039160      -0.028434       0.010668       0.017766             14.298886      10.693926       0.325097       6.966072       8.080052      -3.327275      24.122680          -0.000017
           46              C       6.531776       3.470654       2.519665      -0.005839      44.691899 0.50769672E+03  0.12408669E+05                                11.141420                            7.633058      -0.164355       1.928545                    0.999276      29.298192      85.897490       0.582319       0.430352      -1.055413       0.002116      -0.001714       0.014285       0.014542       0.020307       0.003363      -0.008004       0.007368       0.073650      -0.034091       0.008007       0.026084             14.250210      12.052988      -0.580037       6.549813       6.488853      -3.341212      24.208789          -0.000012
           47              C       5.267653       3.291592       2.042895      -0.165961      35.805255 0.46740297E+03  0.11292619E+05                                 9.666116                            7.339158      -0.128205       1.923412                    0.998322      31.165662      93.593217       0.586639       0.432148      -1.044744      -0.007824      -0.000355      -0.035085       0.035949       0.002698       0.004901       0.003602      -0.002761       0.021038      -0.007105      -0.003172       0.010276             11.114297      11.359786       0.991610      -0.076965       5.800821      -2.576807      16.182283          -0.000005
           48              C       5.149063       3.551727       0.672064      -0.108182      31.886758 0.42722772E+03  0.10065953E+05                                 8.893948                            6.994153      -0.008862       1.970059                    0.999492      29.802280      87.620961       0.605436       0.429380      -1.049197       0.002819      -0.013233       0.022073       0.025890       0.004410       0.005064       0.007417      -0.009972      -0.002325      -0.008152      -0.004618       0.012770             10.053936       9.665761       0.755743      -0.257963       5.449690      -2.244567      15.046358          -0.000007
           49              C       6.340031       3.915293       0.102637      -0.112996      46.656757 0.55459541E+03  0.13790613E+05                                11.365369                            7.879495      -0.173151       1.918946                    0.998937      30.032469      87.416425       0.586742       0.419809      -1.067142      -0.009000      -0.017857       0.034705       0.040054       0.002698       0.024103       0.003885       0.041905       0.009669      -0.023171      -0.013860       0.037031             14.695704      10.560668       1.458903      -5.047911       6.955554      -4.333772      26.570891          -0.000012
           50              C       5.693887       0.787689      12.186698       0.606976      23.501705 0.25372617E+03  0.53014296E+04                                 7.705067                            5.719131      -0.099466       2.022061                    0.999524      22.831624      65.343586       0.606390       0.483422      -1.008278       0.011771       0.006652      -0.052921       0.054621      -0.013257       0.000567       0.033021      -0.131533      -0.204633      -0.074683      -0.032645       0.107328              9.223507       8.718941       0.480679      -1.517429       4.652835      -1.575348      14.298746          -0.000001
           51              C       3.200652      -1.069193       8.223911       0.097933      27.281498 0.33109176E+03  0.73127671E+04                                 8.041006                            6.171483       0.258466       2.104695                    0.999725      26.032998      73.891806       0.642852       0.431382      -1.048906      -0.012226       0.049571       0.004379       0.051244      -0.017418      -0.020279      -0.001540      -0.003835       0.074935      -0.034677       0.000404       0.034273              9.151750      11.879332       1.053765       2.897959      10.164423       1.427002       5.411494          -0.000029
           52              C       2.440051       1.047950       8.106033       0.083076      27.371754 0.34289935E+03  0.76403684E+04                                 8.062115                            6.298786       0.174335       2.072432                    0.999577      26.356174      75.143817       0.633549       0.433889      -1.047364       0.023910      -0.046866       0.008581       0.053308      -0.001983      -0.020749      -0.015626      -0.043647       0.022154      -0.036965       0.005407       0.031558              9.153448      11.842121       0.879895       2.945639       9.738817       1.210302       5.879405          -0.000011
           53              C       2.005181      -1.568164       7.686583      -0.187542      33.752189 0.46271922E+03  0.11090288E+05                                 9.212970                            7.272790      -0.004547       1.980756                    0.998085      29.936815      87.952048       0.596163       0.428663      -1.052624       0.007790      -0.003735      -0.008093       0.011838       0.010429      -0.010628       0.027488      -0.000136       0.042886      -0.033915       0.000590       0.033325             10.443913      14.364981       1.238929       3.417892      10.738751       1.421010       6.228008          -0.000021
           54              C       1.231814       0.653330       7.573966      -0.188128      34.198016 0.47020085E+03  0.11314977E+05                                 9.306565                            7.348310      -0.036914       1.969283                    0.997932      30.027821      88.399139       0.591035       0.430648      -1.051400      -0.006157       0.002875       0.007574       0.010176      -0.007713      -0.003883      -0.013233       0.013393       0.031183      -0.021316       0.004760       0.016556             10.695167      13.060694       2.339890       3.144263      12.261321       1.912170       6.763486          -0.000015
           55              C       0.986398      -0.702297       7.397554       0.177567      31.341580 0.38300677E+03  0.87478535E+04                                 8.979729                            6.732849      -0.251840       1.950332                    0.999257      25.678816      73.423578       0.604211       0.443836      -1.044478      -0.020156      -0.005581       0.001644       0.020979      -0.000600       0.004975       0.007395       0.002502       0.002156      -0.009357       0.000668       0.008689             10.872885      14.989271       3.203086       3.531005      11.488623       1.883061       6.140761          -0.000021
           56              C      -0.322312      -1.118993       6.862520      -0.115047      35.577319 0.44514939E+03  0.10590771E+05                                 9.703713                            7.219144      -0.111300       1.956814                    0.997556      29.294556      86.395327       0.586391       0.439033      -1.043948       0.015356       0.014223       0.017589       0.027340      -0.016965      -0.013300       0.001598       0.020384       0.045700      -0.028081       0.001640       0.026441             12.023874      15.692321       5.946844       3.495494      13.422980       2.834118       6.956321          -0.000020
           57              C       5.610257       3.664544       9.717610       0.595531      23.222146 0.25460527E+03  0.53271549E+04                                 7.612472                            5.713790      -0.101790       2.016598                    0.999528      23.061546      66.158935       0.608787       0.480853      -1.009100       0.005254      -0.054917       0.004528       0.055354       0.001689      -0.056411       0.006733       0.068029       0.196649      -0.067589      -0.030888       0.098477              8.984030       7.486600      -0.702677       1.776609      13.489819      -1.223676       5.975670          -0.000010
           58              C       5.460315       5.095327       9.441933      -0.129269      47.124702 0.56049126E+03  0.13961406E+05                                11.340338                            7.878905      -0.050648       1.952719                    0.999447      30.155988      87.591396       0.592041       0.415331      -1.070981       0.006875       0.040317      -0.017365       0.044433       0.022788       0.022623       0.011880       0.015315      -0.045128      -0.027142      -0.015550       0.042692             14.445285       8.464610      -2.360074       2.056212      26.159431      -4.776467       8.711814          -0.000023
           59              C       4.648966       5.722042       8.538970      -0.107301      33.543088 0.44695641E+03  0.10632602E+05                                 9.163862                            7.141280       0.000589       1.969435                    0.999613      29.927000      87.932852       0.601746       0.427876      -1.051866       0.005426       0.025479      -0.004939       0.026515       0.001161      -0.003860       0.006167       0.012681      -0.004524      -0.010636       0.001949       0.008686             10.513620       8.162787       0.554126       2.407686      15.541974      -1.504889       7.836099          -0.000026
           60              C       4.897950       7.112609       8.451438      -0.191969      37.256203 0.50565220E+03  0.12449916E+05                                 9.892135                            7.629345      -0.171902       1.897354                    0.998888      32.048859      96.919735       0.576285       0.431672      -1.045823      -0.005653      -0.035554      -0.007619       0.036798       0.010167       0.003656       0.004122      -0.024293       0.040775      -0.022752       0.005756       0.016996             11.356344       9.154211       1.742138       2.556335      16.619473      -1.361342       8.295347          -0.000030
           61              C       5.896171       7.531620       9.298835       0.004441      44.905564 0.51013417E+03  0.12470808E+05                                11.148091                            7.634705      -0.120302       1.944516                    0.999367      29.117730      85.101070       0.584742       0.428481      -1.057612       0.008566       0.013168      -0.002177       0.015859      -0.001195       0.009195      -0.002858      -0.008203      -0.078076      -0.028433       0.010668       0.017766             14.298882      10.693920       6.665075       2.051461      24.732220       0.959422       7.470507          -0.000017
           62              C       6.410172       8.880022       9.497905      -0.005839      44.691889 0.50769677E+03  0.12408670E+05                                11.141418                            7.633058      -0.164355       1.928545                    0.999276      29.298187      85.897469       0.582319       0.430352      -1.055413      -0.002116      -0.014261      -0.001901       0.014542      -0.001806       0.020504       0.002771      -0.034488      -0.051917      -0.034091       0.008007       0.026084             14.250207      12.052985       6.487613       1.071131      24.720816       1.352165       5.976820          -0.000012
           63              C       7.674295       9.297099       9.790171      -0.165961      35.805232 0.46740283E+03  0.11292615E+05                                 9.666112                            7.339157      -0.128205       1.923412                    0.998322      31.165662      93.593220       0.586639       0.432148      -1.044744       0.007824       0.033889       0.009090       0.035949       0.004074       0.003835       0.005361      -0.009592       0.000546      -0.007105      -0.003172       0.010276             11.114291      11.359785      -0.321743       0.941112      16.781288       0.249853       5.201800          -0.000005
           64              C       7.792885      10.689500       9.879995      -0.108183      31.886745 0.42722768E+03  0.10065951E+05                                 8.893945                            6.994153      -0.008861       1.970059                    0.999492      29.802280      87.620949       0.605436       0.429380      -1.049197      -0.002819      -0.024675       0.007313       0.025890       0.003805       0.005533       0.005011      -0.000624       0.025720      -0.008152      -0.004618       0.012770             10.053931       9.665759      -0.438228       0.667572      15.533715       0.351325       4.962320          -0.000007
           65              C       6.601917      11.331584       9.669865      -0.112996      46.656718 0.55459517E+03  0.13790605E+05                                11.365362                            7.879493      -0.173151       1.918946                    0.998937      30.032465      87.416403       0.586742       0.419809      -1.067142       0.009000      -0.038061       0.008642       0.040054       0.022670       0.008622       0.009627       0.019596      -0.057256      -0.023171      -0.013860       0.037031             14.695692      10.560664      -5.252227       0.154406      27.444356       0.940588       6.082057          -0.000012
           66              C       7.248061      -1.150650       9.686185       0.606976      23.501705 0.25372626E+03  0.53014319E+04                                 7.705067                            5.719133      -0.099466       2.022061                    0.999524      22.831622      65.343579       0.606390       0.483422      -1.008278      -0.011771       0.052908       0.006751       0.054621       0.003854      -0.012697      -0.011664       0.042048       0.316110      -0.074683      -0.032645       0.107328              9.223507       8.718939      -1.589348       0.087211      14.459920       0.949254       4.491662          -0.000001
           67              C      -0.189904       2.224102      12.472356       0.097933      27.281501 0.33109165E+03  0.73127643E+04                                 8.041007                            6.171482       0.258466       2.104695                    0.999725      26.032999      73.891810       0.642852       0.431382      -1.048906       0.012226       0.008117      -0.049097       0.051244      -0.015297      -0.021923       0.007234      -0.037920      -0.027317      -0.034677       0.000404       0.034272              9.151752      11.879347       2.543764       1.742953       5.017854       0.102142      10.558054          -0.000029
           68              C       0.570697       2.866058      10.451444       0.083076      27.371759 0.34289960E+03  0.76403755E+04                                 8.062118                            6.298790       0.174333       2.072431                    0.999577      26.356186      75.143869       0.633549       0.433889      -1.047364      -0.023910      -0.019994       0.043247       0.053308      -0.019600      -0.007093      -0.016278      -0.041113       0.029755      -0.036965       0.005407       0.031558              9.153450      11.842124       2.633280       1.586458       5.534869       0.128095      10.083355          -0.000011
           69              C       1.005567       2.620071      13.089526      -0.187542      33.752223 0.46271934E+03  0.11090292E+05                                 9.212975                            7.272791      -0.004547       1.980756                    0.998085      29.936816      87.952052       0.596163       0.428663      -1.052624      -0.007790       0.006906       0.005635       0.011838      -0.012893       0.007450       0.029231      -0.006910       0.022564      -0.033915       0.000590       0.033325             10.443923      14.365009       3.001123       2.051890       5.822211       0.155364      11.144548          -0.000021
           70              C       1.778934       3.282948      10.966248      -0.188128      34.198010 0.47020091E+03  0.11314978E+05                                 9.306564                            7.348311      -0.036915       1.969283                    0.997932      30.027820      88.399136       0.591035       0.430648      -1.051401       0.006157      -0.006618      -0.004673       0.010176      -0.001837      -0.008438      -0.006207      -0.013899      -0.050694      -0.021316       0.004760       0.016556             10.695165      13.060691       2.461656       3.049868       6.181874       0.347160      12.842930          -0.000015
           71              C       2.024350       3.115834      12.323053       0.177567      31.341589 0.38300675E+03  0.87478528E+04                                 8.979731                            6.732849      -0.251840       1.950333                    0.999257      25.678815      73.423573       0.604211       0.443836      -1.044478       0.020156      -0.002984       0.004995       0.020979       0.004967       0.000660       0.007038       0.003889       0.006316      -0.009357       0.000668       0.008689             10.872889      14.989284       2.621001       3.982231       5.563887       0.357879      12.065496          -0.000021
           72              C       3.333060       3.530094      12.859976      -0.115047      35.577322 0.44514908E+03  0.10590763E+05                                 9.703713                            7.219142      -0.111300       1.956813                    0.997556      29.294557      86.395331       0.586391       0.439033      -1.043948      -0.015356      -0.013487      -0.018159       0.027340      -0.008651      -0.019745       0.009377      -0.009832      -0.044950      -0.028081       0.001640       0.026441             12.023876      15.692323       1.902593       6.630507       5.989755       0.920613      14.389550          -0.000020
           73              C       0.644657       8.497229       5.971425       0.595531      23.222132 0.25460525E+03  0.53271546E+04                                 7.612470                            5.713791      -0.101791       2.016597                    0.999528      23.061549      66.158952       0.608787       0.480853      -1.009100       0.005254       0.018076      -0.052055       0.055354      -0.055051      -0.012427       0.037846      -0.052834      -0.165940      -0.067589      -0.030888       0.098477              8.984026       7.486604       1.895691      -0.237581       7.033524      -2.885685      12.431949          -0.000010
           74              C       0.494715       7.873564       7.288309      -0.129269      47.124698 0.56049161E+03  0.13961418E+05                                11.340339                            7.878909      -0.050649       1.952718                    0.999447      30.155996      87.591436       0.592040       0.415331      -1.070981       0.006875      -0.026868       0.034715       0.044433       0.016228       0.027708       0.006805       0.035032       0.014022      -0.027142      -0.015550       0.042692             14.445284       8.464613       2.579654      -1.772947      12.102513      -8.395078      22.768727          -0.000023
           75              C      -0.316634       6.842872       7.670129      -0.107302      33.543084 0.44695635E+03  0.10632601E+05                                 9.163863                            7.141281       0.000587       1.969434                    0.999613      29.927005      87.932880       0.601746       0.427876      -1.051866       0.005426      -0.011135       0.023444       0.026515      -0.004027       0.000162       0.006385       0.011834      -0.007066      -0.010636       0.001949       0.008687             10.513621       8.162790       2.193526       1.136864       9.041657      -3.178237      14.336414          -0.000026
           76              C      -0.067650       6.411438       8.994970      -0.191969      37.256207 0.50565209E+03  0.12449913E+05                                 9.892135                            7.629344      -0.171902       1.897354                    0.998888      32.048859      96.919732       0.576286       0.431672      -1.045823      -0.005653       0.001485      -0.036331       0.036798       0.001006       0.010758       0.005599      -0.030031       0.023560      -0.022752       0.005756       0.016996             11.356346       9.154213       2.041309       2.324429       9.470013      -3.201798      15.444811          -0.000030
           77              C       0.930571       7.127620       9.612006       0.004441      44.905576 0.51013408E+03  0.12470805E+05                                11.148092                            7.634704      -0.120302       1.944516                    0.999367      29.117733      85.101077       0.584742       0.428481      -1.057612       0.008566      -0.005391       0.012209       0.015859       0.009202       0.001135      -0.012917       0.030876       0.039160      -0.028434       0.010668       0.017766             14.298885      10.693925       0.325097       6.966071       8.080052      -3.327276      24.122680          -0.000017
           78              C       1.444572       6.984251      10.967462      -0.005839      44.691895 0.50769666E+03  0.12408667E+05                                11.141420                            7.633058      -0.164355       1.928545                    0.999276      29.298190      85.897485       0.582319       0.430352      -1.055413      -0.002116       0.001714      -0.014285       0.014542       0.020307       0.003363      -0.008004       0.007368       0.073649      -0.034091       0.008007       0.026084             14.250210      12.052987      -0.580037       6.549812       6.488853      -3.341213      24.208790          -0.000012
           79              C       2.708695       7.163313      11.444232      -0.165961      35.805255 0.46740299E+03  0.11292620E+05                                 9.666116                            7.339158      -0.128204       1.923413                    0.998322      31.165660      93.593210       0.586639       0.432148      -1.044744       0.007824       0.000355       0.035085       0.035949       0.002698       0.004901       0.003602      -0.002762       0.021038      -0.007105      -0.003171       0.010276             11.114297      11.359787       0.991610      -0.076966       5.800821      -2.576808      16.182284          -0.000005
           80              C       2.827285       6.903178      12.815063      -0.108181      31.886711 0.42722693E+03  0.10065929E+05                                 8.893938                            6.994146      -0.008859       1.970060                    0.999492      29.802252      87.620843       0.605437       0.429380      -1.049197      -0.002819       0.013233      -0.022073       0.025890       0.004410       0.005064       0.007417      -0.009972      -0.002325      -0.008152      -0.004618       0.012770             10.053924       9.665750       0.755742      -0.257963       5.449684      -2.244564      15.046338          -0.000007
           81              C       1.636317       6.539612      13.384490      -0.112997      46.656799 0.55459593E+03  0.13790630E+05                                11.365377                            7.879500      -0.173152       1.918945                    0.998937      30.032483      87.416489       0.586741       0.419809      -1.067142       0.009000       0.017857      -0.034705       0.040054       0.002698       0.024103       0.003885       0.041905       0.009669      -0.023171      -0.013860       0.037031             14.695716      10.560674       1.458904      -5.047915       6.955559      -4.333776      26.570916          -0.000012
           82              C       2.282461       9.667216       1.300429       0.606976      23.501713 0.25372625E+03  0.53014321E+04                                 7.705069                            5.719133      -0.099468       2.022060                    0.999524      22.831632      65.343621       0.606390       0.483422      -1.008278      -0.011771      -0.006652       0.052921       0.054621      -0.013257       0.000567       0.033021      -0.131533      -0.204633      -0.074683      -0.032645       0.107328              9.223510       8.718942       0.480679      -1.517429       4.652836      -1.575349      14.298752          -0.000001
           83              C       4.775696      11.524098       5.263216       0.097933      27.281496 0.33109171E+03  0.73127658E+04                                 8.041005                            6.171482       0.258467       2.104695                    0.999725      26.032997      73.891800       0.642852       0.431382      -1.048906       0.012226      -0.049571      -0.004379       0.051244      -0.017418      -0.020279      -0.001541      -0.003835       0.074935      -0.034677       0.000404       0.034272              9.151749      11.879332       1.053765       2.897959      10.164422       1.427002       5.411493          -0.000028
           84              C       5.536297       9.406955       5.381094       0.083076      27.371747 0.34289927E+03  0.76403662E+04                                 8.062114                            6.298786       0.174335       2.072432                    0.999577      26.356171      75.143810       0.633549       0.433889      -1.047364      -0.023910       0.046866      -0.008581       0.053308      -0.001983      -0.020749      -0.015626      -0.043647       0.022154      -0.036965       0.005407       0.031558              9.153446      11.842119       0.879894       2.945638       9.738815       1.210302       5.879404          -0.000011
           85              C       5.971167      12.023069       5.800544      -0.187542      33.752192 0.46271919E+03  0.11090288E+05                                 9.212971                            7.272791      -0.004548       1.980755                    0.998085      29.936818      87.952065       0.596163       0.428663      -1.052624      -0.007790       0.003735       0.008093       0.011838       0.010429      -0.010628       0.027488      -0.000136       0.042886      -0.033915       0.000590       0.033325             10.443916      14.364981       1.238931       3.417893      10.738757       1.421012       6.228009          -0.000020
           86              C       6.744534       9.801575       5.913161      -0.188129      34.198032 0.47020131E+03  0.11314991E+05                                 9.306568                            7.348315      -0.036917       1.969282                    0.997932      30.027842      88.399233       0.591034       0.430649      -1.051400       0.006157      -0.002875      -0.007574       0.010176      -0.007714      -0.003883      -0.013233       0.013393       0.031183      -0.021316       0.004760       0.016556             10.695169      13.060696       2.339884       3.144262      12.261321       1.912168       6.763488          -0.000015
           87              C       6.989950      11.157202       6.089573       0.177564      31.341670 0.38300813E+03  0.87478917E+04                                 8.979745                            6.732860      -0.251838       1.950332                    0.999257      25.678855      73.423703       0.604210       0.443836      -1.044478       0.020155       0.005581      -0.001644       0.020978      -0.000599       0.004975       0.007396       0.002502       0.002155      -0.009357       0.000668       0.008689             10.872907      14.989304       3.203096       3.531015      11.488644       1.883066       6.140772          -0.000021
           88              C       8.298660      11.573898       6.624607      -0.115024      35.576722 0.44514051E+03  0.10590503E+05                                 9.703585                            7.219055      -0.111278       1.956825                    0.997556      29.294247      86.394051       0.586397       0.439031      -1.043949      -0.015356      -0.014222      -0.017588       0.027339      -0.016965      -0.013300       0.001598       0.020384       0.045699      -0.028081       0.001640       0.026440             12.023704      15.692088       5.946725       3.495441      13.422798       2.834066       6.956227          -0.000020
           89              C       2.366091       6.790361       3.769517       0.595531      23.222146 0.25460526E+03  0.53271547E+04                                 7.612473                            5.713791      -0.101791       2.016598                    0.999528      23.061547      66.158944       0.608787       0.480853      -1.009100      -0.005254       0.054917      -0.004528       0.055354       0.001689      -0.056411       0.006733       0.068029       0.196649      -0.067589      -0.030888       0.098477              8.984031       7.486601      -0.702677       1.776609      13.489821      -1.223676       5.975671          -0.000010
           90              C       2.516033       5.359578       4.045194      -0.129269      47.124718 0.56049142E+03  0.13961412E+05                                11.340342                            7.878907      -0.050649       1.952718                    0.999447      30.155993      87.591424       0.592041       0.415331      -1.070981      -0.006875      -0.040317       0.017365       0.044433       0.022788       0.022623       0.011880       0.015315      -0.045128      -0.027142      -0.015550       0.042692             14.445291       8.464612      -2.360074       2.056212      26.159444      -4.776469       8.711816          -0.000023
           91              C       3.327382       4.732863       4.948157      -0.107301      33.543088 0.44695640E+03  0.10632602E+05                                 9.163863                            7.141281       0.000588       1.969435                    0.999613      29.926999      87.932853       0.601746       0.427876      -1.051866      -0.005426      -0.025479       0.004939       0.026515       0.001161      -0.003860       0.006167       0.012681      -0.004524      -0.010636       0.001949       0.008687             10.513621       8.162788       0.554125       2.407686      15.541977      -1.504890       7.836100          -0.000025
           92              C       3.078398       3.342296       5.035689      -0.191969      37.256208 0.50565227E+03  0.12449918E+05                                 9.892135                            7.629345      -0.171902       1.897354                    0.998888      32.048862      96.919746       0.576285       0.431672      -1.045823       0.005653       0.035554       0.007620       0.036798       0.010167       0.003656       0.004122      -0.024293       0.040775      -0.022752       0.005756       0.016996             11.356345       9.154211       1.742138       2.556335      16.619476      -1.361342       8.295347          -0.000030
           93              C       2.080177       2.923285       4.188292       0.004441      44.905577 0.51013433E+03  0.12470812E+05                                11.148092                            7.634706      -0.120302       1.944516                    0.999367      29.117735      85.101084       0.584742       0.428481      -1.057612      -0.008566      -0.013168       0.002177       0.015859      -0.001195       0.009195      -0.002857      -0.008203      -0.078076      -0.028434       0.010668       0.017766             14.298885      10.693921       6.665076       2.051461      24.732225       0.959422       7.470507          -0.000017
           94              C       1.566176       1.574883       3.989222      -0.005839      44.691891 0.50769677E+03  0.12408670E+05                                11.141419                            7.633059      -0.164355       1.928545                    0.999276      29.298187      85.897473       0.582319       0.430352      -1.055413       0.002116       0.014261       0.001901       0.014542      -0.001806       0.020504       0.002771      -0.034488      -0.051916      -0.034091       0.008007       0.026083             14.250209      12.052985       6.487613       1.071131      24.720821       1.352165       5.976821          -0.000012
           95              C       0.302053       1.157806       3.696956      -0.165961      35.805231 0.46740282E+03  0.11292615E+05                                 9.666111                            7.339156      -0.128205       1.923413                    0.998322      31.165660      93.593206       0.586639       0.432148      -1.044744      -0.007824      -0.033889      -0.009090       0.035949       0.004074       0.003835       0.005361      -0.009592       0.000546      -0.007105      -0.003171       0.010276             11.114290      11.359784      -0.321744       0.941112      16.781287       0.249853       5.201800          -0.000005
           96              C       0.183463      -0.234595       3.607132      -0.108181      31.886702 0.42722697E+03  0.10065930E+05                                 8.893935                            6.994145      -0.008858       1.970060                    0.999492      29.802255      87.620843       0.605437       0.429380      -1.049197       0.002819       0.024675      -0.007313       0.025890       0.003805       0.005533       0.005011      -0.000624       0.025720      -0.008152      -0.004618       0.012770             10.053920       9.665750      -0.438227       0.667572      15.533695       0.351325       4.962315          -0.000007
           97              C       1.374431      -0.876679       3.817262      -0.112997      46.656753 0.55459559E+03  0.13790619E+05                                11.365370                            7.879497      -0.173152       1.918945                    0.998937      30.032476      87.416457       0.586742       0.419809      -1.067142      -0.009000       0.038061      -0.008642       0.040054       0.022669       0.008622       0.009628       0.019596      -0.057256      -0.023171      -0.013860       0.037031             14.695704      10.560670      -5.252231       0.154406      27.444380       0.940589       6.082061          -0.000012
           98              C       0.728287      11.605555       3.800942       0.606976      23.501712 0.25372634E+03  0.53014343E+04                                 7.705070                            5.719134      -0.099468       2.022060                    0.999524      22.831630      65.343615       0.606390       0.483422      -1.008278       0.011771      -0.052908      -0.006751       0.054621       0.003854      -0.012697      -0.011664       0.042048       0.316110      -0.074683      -0.032645       0.107328              9.223510       8.718941      -1.589349       0.087211      14.459926       0.949255       4.491663          -0.000001
           99              C       8.166252       8.230803       1.014771       0.097933      27.281493 0.33109153E+03  0.73127608E+04                                 8.041004                            6.171480       0.258467       2.104695                    0.999725      26.032994      73.891787       0.642852       0.431382      -1.048906      -0.012226      -0.008117       0.049097       0.051244      -0.015297      -0.021924       0.007234      -0.037920      -0.027317      -0.034677       0.000404       0.034272              9.151749      11.879344       2.543763       1.742952       5.017853       0.102142      10.558051          -0.000029
          100              C       7.405651       7.588847       3.035683       0.083076      27.371754 0.34289954E+03  0.76403740E+04                                 8.062117                            6.298789       0.174333       2.072431                    0.999577      26.356184      75.143864       0.633548       0.433889      -1.047364       0.023910       0.019994      -0.043247       0.053308      -0.019600      -0.007093      -0.016278      -0.041113       0.029755      -0.036965       0.005407       0.031558              9.153448      11.842123       2.633279       1.586457       5.534869       0.128094      10.083353          -0.000011
          101              C       6.970781       7.834834       0.397601      -0.187542      33.752225 0.46271932E+03  0.11090292E+05                                 9.212976                            7.272791      -0.004548       1.980755                    0.998085      29.936818      87.952065       0.596163       0.428663      -1.052624       0.007790      -0.006907      -0.005635       0.011838      -0.012893       0.007450       0.029232      -0.006910       0.022565      -0.033915       0.000590       0.033325             10.443925      14.365009       3.001123       2.051892       5.822212       0.155364      11.144554          -0.000021
          102              C       6.197414       7.171957       2.520879      -0.188129      34.198029 0.47020142E+03  0.11314994E+05                                 9.306568                            7.348316      -0.036917       1.969282                    0.997932      30.027844      88.399241       0.591034       0.430649      -1.051400      -0.006157       0.006619       0.004673       0.010176      -0.001837      -0.008438      -0.006207      -0.013900      -0.050694      -0.021316       0.004760       0.016556             10.695167      13.060694       2.461657       3.049862       6.181878       0.347159      12.842931          -0.000014
          103              C       5.951998       7.339071       1.164074       0.177565      31.341674 0.38300804E+03  0.87478889E+04                                 8.979746                            6.732859      -0.251838       1.950332                    0.999257      25.678851      73.423687       0.604211       0.443836      -1.044478      -0.020155       0.002984      -0.004995       0.020978       0.004967       0.000660       0.007038       0.003889       0.006317      -0.009357       0.000668       0.008689             10.872910      14.989315       2.621007       3.982242       5.563896       0.357881      12.065518          -0.000021
          104              C       4.643288       6.924811       0.627151      -0.115024      35.576731 0.44514029E+03  0.10590496E+05                                 9.703586                            7.219053      -0.111278       1.956824                    0.997556      29.294252      86.394070       0.586397       0.439031      -1.043949       0.015356       0.013487       0.018158       0.027339      -0.008651      -0.019745       0.009377      -0.009832      -0.044949      -0.028081       0.001640       0.026440             12.023708      15.692092       1.902571       6.630379       5.989681       0.920590      14.389351          -0.000020
          105              S       6.406135       2.119056       4.925499       0.127162     111.068179 0.27626359E+04  0.97622360E+05                                16.082974                           14.481146       1.416755       2.123157                    0.999525      64.760535     190.844121       0.608929       0.284652      -1.236304       0.034623       0.070917       0.047006       0.091856       0.104857       0.117716      -0.169573       0.008484       0.769616      -0.307386      -0.025525       0.332911             17.443617      14.309284       1.470757       1.915031      14.901347      -5.805779      23.120219          -0.000042
          106              S       7.612352       3.944859       1.265093       0.110232     111.930612 0.28220055E+04  0.10047620E+06                                16.267532                           14.683501       1.150574       2.038435                    0.999794      66.196006     197.247853       0.600438       0.286505      -1.231542      -0.084107      -0.010262      -0.033048       0.090947       0.072459       0.027386      -0.103249       0.246251       0.977741      -0.323394      -0.020094       0.343488             17.799278      15.267937       0.404829       0.425314      10.619509      -4.126878      27.510388          -0.000029
          107              S       6.535813       6.213197      10.207058       0.127162     111.068189 0.27626355E+04  0.97622342E+05                                16.082975                           14.481145       1.416755       2.123157                    0.999525      64.760538     190.844131       0.608929       0.284651      -1.236304      -0.034623      -0.027842      -0.080396       0.091856       0.087859       0.130892      -0.054568      -0.438265      -0.570632      -0.307386      -0.025525       0.332911             17.443619      14.309283       1.487909       1.901734      25.412775      -3.099869      12.608800          -0.000042
          108              S       5.329596      10.213202       9.351434       0.110233     111.930593 0.28220050E+04  0.10047618E+06                                16.267531                           14.683500       1.150574       2.038435                    0.999794      66.195999     197.247828       0.600438       0.286505      -1.231542       0.084107       0.029446       0.018177       0.090948       0.008458       0.076998       0.057337      -0.377564      -0.893703      -0.323393      -0.020094       0.343487             17.799276      15.267938       0.310964       0.498080      28.453297       0.464003       9.676591          -0.000029
          109              S       1.570213       8.335849       8.561628       0.127163     111.068145 0.27626348E+04  0.97622310E+05                                16.082971                           14.481143       1.416755       2.123157                    0.999525      64.760523     190.844074       0.608929       0.284652      -1.236304      -0.034623      -0.070917      -0.047006       0.091856       0.104857       0.117716      -0.169572       0.008485       0.769615      -0.307386      -0.025525       0.332911             17.443614      14.309281       1.470757       1.915030      14.901344      -5.805778      23.120215          -0.000042
          110              S       0.363996       6.510046      12.222034       0.110233     111.930606 0.28220051E+04  0.10047619E+06                                16.267531                           14.683500       1.150574       2.038435                    0.999794      66.196004     197.247843       0.600438       0.286505      -1.231542       0.084107       0.010262       0.033047       0.090948       0.072459       0.027387      -0.103249       0.246252       0.977742      -0.323394      -0.020094       0.343488             17.799278      15.267936       0.404829       0.425315      10.619509      -4.126879      27.510389          -0.000029
          111              S       1.440535       4.241708       3.280069       0.127163     111.068161 0.27626345E+04  0.97622300E+05                                16.082972                           14.481142       1.416755       2.123157                    0.999525      64.760527     190.844091       0.608930       0.284651      -1.236304       0.034623       0.027842       0.080396       0.091856       0.087858       0.130892      -0.054568      -0.438265      -0.570632      -0.307386      -0.025525       0.332911             17.443617      14.309281       1.487908       1.901733      25.412772      -3.099869      12.608799          -0.000042
          112              S       2.646752       0.241703       4.135693       0.110233     111.930586 0.28220045E+04  0.10047616E+06                                16.267530                           14.683499       1.150574       2.038435                    0.999794      66.195996     197.247813       0.600438       0.286505      -1.231542      -0.084107      -0.029446      -0.018177       0.090948       0.008458       0.076998       0.057337      -0.377564      -0.893704      -0.323393      -0.020094       0.343487             17.799276      15.267936       0.310964       0.498079      28.453300       0.464003       9.676590          -0.000029
          113              N       3.407665       0.213782       8.463981      -0.200452      34.532859 0.45917566E+03  0.10751215E+05                                 8.868226                            6.931538       0.139450       2.099218                    0.997679      26.501668      71.750200       0.666678       0.392384      -1.099478      -0.120492      -0.047098      -0.051683       0.139311      -0.040516      -0.031022      -0.016518      -0.083919      -0.013409      -0.073751       0.012939       0.060812             10.210869      12.595762       0.620033       3.251820      11.693409       1.501017       6.343434          -0.000012
          114              N      -0.396917       2.311454      11.170039      -0.200452      34.532868 0.45917593E+03  0.10751223E+05                                 8.868228                            6.931540       0.139450       2.099218                    0.997679      26.501666      71.750196       0.666677       0.392384      -1.099478       0.120492       0.038310       0.058495       0.139311      -0.019942      -0.046970      -0.026213      -0.046255       0.099583      -0.073751       0.012939       0.060812             10.210872      12.595770       2.994581       1.411137       5.951164       0.022817      12.085683          -0.000012
          115              N       4.568683      10.241123       5.023146      -0.200452      34.532862 0.45917571E+03  0.10751217E+05                                 8.868227                            6.931538       0.139450       2.099218                    0.997679      26.501669      71.750205       0.666678       0.392384      -1.099478       0.120492       0.047097       0.051683       0.139311      -0.040516      -0.031022      -0.016518      -0.083919      -0.013409      -0.073751       0.012939       0.060812             10.210870      12.595765       0.620033       3.251821      11.693410       1.501017       6.343435          -0.000012
          116              N       8.373265       8.143451       2.317088      -0.200452      34.532869 0.45917594E+03  0.10751223E+05                                 8.868228                            6.931540       0.139450       2.099218                    0.997679      26.501666      71.750194       0.666677       0.392384      -1.099478      -0.120492      -0.038310      -0.058495       0.139311      -0.019942      -0.046970      -0.026213      -0.046255       0.099583      -0.073751       0.012939       0.060812             10.210873      12.595771       2.994581       1.411137       5.951165       0.022817      12.085682          -0.000012
          117              O       4.748274       0.868072      11.356161      -0.540659      33.572072 0.53629061E+03  0.12901721E+05                                 8.294581                            7.194329       0.219212       2.127377                    0.995985      27.462995      72.538240       0.703472       0.361919      -1.135136       0.020818      -0.001215       0.007515       0.022167      -0.020850       0.059016       0.010088      -0.072231       0.021863      -0.084270       0.036014       0.048255              9.181456       8.015450      -0.650350       2.411491       5.523052      -0.153526      14.005866          -0.000007
          118              O       6.917815       0.966274      11.957147      -0.558708      40.049101 0.60503647E+03  0.15050565E+05                                 9.492323                            7.748077      -0.075484       2.025032                    0.995062      28.340338      76.939994       0.661755       0.372081      -1.123603      -0.017780      -0.006140      -0.007827       0.020374       0.010398      -0.040715       0.016732      -0.011130      -0.229529      -0.092710       0.041797       0.050912             10.796265      13.825820       1.695351      -5.001519       6.460666      -1.145000      12.102308          -0.000006
          119              O       6.349981       1.183710       7.684695      -0.578714      40.429852 0.65200488E+03  0.16484584E+05                                 9.457028                            8.003394       0.055796       2.054623                    0.995835      28.797567      78.192242       0.657582       0.368408      -1.129150       0.020109      -0.000832       0.003593       0.020445       0.006065      -0.046245       0.005068      -0.029951      -0.243901      -0.098825       0.041811       0.057014             10.599280      11.490366       3.670977      -3.507158      10.118649      -2.397646      10.188824          -0.000018
          120              O       8.193726       2.255930       8.395602      -0.544715      36.686959 0.58073350E+03  0.14220427E+05                                 8.778459                            7.472688       0.223251       2.133621                    0.995308      27.416196      72.535102       0.693685       0.360585      -1.138688      -0.024814      -0.011167      -0.004996       0.027666      -0.037879       0.046178       0.028056      -0.000814       0.059012      -0.076803       0.023544       0.053259              9.808531       8.903889       0.262804       2.989693       6.390537      -0.011452      14.131169          -0.000016
          121              O       8.193674      -0.326296       9.815392      -0.540659      33.572082 0.53629080E+03  0.12901726E+05                                 8.294582                            7.194330       0.219211       2.127377                    0.995985      27.462998      72.538249       0.703472       0.361919      -1.135136      -0.020818      -0.007581      -0.000697       0.022167       0.062350      -0.005479       0.002754      -0.043741       0.107334      -0.084270       0.036014       0.048255              9.181458       8.015450       2.497483      -0.028635      13.552796       1.913544       5.976129          -0.000007
          122              O       6.024133      -0.883826       9.570465      -0.558708      40.049088 0.60503648E+03  0.15050566E+05                                 9.492321                            7.748077      -0.075484       2.025033                    0.995062      28.340339      76.939997       0.661755       0.372081      -1.123603       0.017780       0.006049       0.007897       0.020374      -0.042022      -0.000080      -0.014399       0.109801       0.133262      -0.092710       0.041797       0.050913             10.796261      13.825814      -5.266246       0.394955      12.304544       0.359369       6.258423          -0.000006
          123              O       6.591967       3.307937      10.425010      -0.578714      40.429877 0.65200530E+03  0.16484597E+05                                 9.457032                            8.003397       0.055795       2.054623                    0.995835      28.797570      78.192254       0.657582       0.368408      -1.129150      -0.020109      -0.003687      -0.000090       0.020445      -0.046296      -0.005656      -0.028620       0.100912       0.148689      -0.098825       0.041811       0.057014             10.599286      11.490369      -4.311601       2.680745      11.342188      -2.082684       8.965302          -0.000018
          124              O       4.748222       2.886779       9.209415      -0.544715      36.686970 0.58073376E+03  0.14220435E+05                                 8.778462                            7.472690       0.223251       2.133621                    0.995308      27.416198      72.535111       0.693685       0.360585      -1.138688       0.024814       0.002054       0.012060       0.027666       0.054164      -0.025171       0.031594      -0.014558       0.017782      -0.076803       0.023544       0.053258              9.808534       8.903888       2.829782       0.999830      13.655630       1.858770       6.866086          -0.000016
          125              O       3.228074       9.586833       2.130966      -0.540659      33.572110 0.53629132E+03  0.12901742E+05                                 8.294588                            7.194334       0.219209       2.127376                    0.995985      27.463011      72.538302       0.703472       0.361919      -1.135136      -0.020818       0.001215      -0.007515       0.022167      -0.020850       0.059016       0.010088      -0.072231       0.021863      -0.084270       0.036014       0.048256              9.181465       8.015457      -0.650350       2.411494       5.523056      -0.153526      14.005881          -0.000007
          126              O       1.058533       9.488631       1.529980      -0.558708      40.049104 0.60503651E+03  0.15050567E+05                                 9.492323                            7.748077      -0.075484       2.025032                    0.995062      28.340339      76.939998       0.661755       0.372081      -1.123603       0.017780       0.006140       0.007827       0.020374       0.010398      -0.040715       0.016732      -0.011130      -0.229529      -0.092710       0.041797       0.050912             10.796265      13.825821       1.695351      -5.001520       6.460666      -1.145000      12.102309          -0.000006
          127              O       1.626367       9.271195       5.802432      -0.578714      40.429858 0.65200500E+03  0.16484588E+05                                 9.457029                            8.003395       0.055795       2.054623                    0.995835      28.797569      78.192253       0.657582       0.368408      -1.129150      -0.020109       0.000832      -0.003593       0.020445       0.006065      -0.046245       0.005068      -0.029951      -0.243901      -0.098825       0.041811       0.057014             10.599282      11.490368       3.670978      -3.507159      10.118651      -2.397646      10.188826          -0.000018
          128              O      -0.217378       8.198975       5.091525      -0.544715      36.686965 0.58073361E+03  0.14220431E+05                                 8.778461                            7.472689       0.223250       2.133621                    0.995308      27.416198      72.535112       0.693685       0.360585      -1.138688       0.024814       0.011167       0.004996       0.027666      -0.037879       0.046178       0.028056      -0.000814       0.059012      -0.076803       0.023544       0.053259              9.808533       8.903891       0.262804       2.989693       6.390538      -0.011452      14.131171          -0.000016
          129              O      -0.217326      10.781201       3.671735      -0.540659      33.572120 0.53629152E+03  0.12901748E+05                                 8.294589                            7.194336       0.219209       2.127376                    0.995985      27.463014      72.538312       0.703472       0.361919      -1.135136       0.020818       0.007581       0.000697       0.022167       0.062350      -0.005479       0.002754      -0.043741       0.107333      -0.084270       0.036014       0.048256              9.181467       8.015456       2.497486      -0.028634      13.552811       1.913546       5.976133          -0.000007
          130              O       1.952215      11.338731       3.916662      -0.558708      40.049095 0.60503659E+03  0.15050570E+05                                 9.492322                            7.748078      -0.075484       2.025032                    0.995062      28.340341      76.940007       0.661755       0.372081      -1.123603      -0.017780      -0.006049      -0.007897       0.020374      -0.042022      -0.000080      -0.014399       0.109800       0.133262      -0.092710       0.041797       0.050913             10.796262      13.825816      -5.266248       0.394954      12.304546       0.359369       6.258424          -0.000006
          131              O       1.384381       7.146968       3.062117      -0.578714      40.429881 0.65200537E+03  0.16484599E+05                                 9.457033                            8.003397       0.055795       2.054623                    0.995835      28.797571      78.192259       0.657582       0.368408      -1.129150       0.020109       0.003687       0.000090       0.020445      -0.046296      -0.005656      -0.028620       0.100912       0.148689      -0.098825       0.041811       0.057014             10.599287      11.490370      -4.311602       2.680745      11.342189      -2.082684       8.965303          -0.000018
          132              O       3.228126       7.568126       4.277712      -0.544715      36.686976 0.58073388E+03  0.14220439E+05                                 8.778463                            7.472691       0.223250       2.133621                    0.995308      27.416200      72.535120       0.693685       0.360585      -1.138688      -0.024814      -0.002054      -0.012060       0.027666       0.054164      -0.025171       0.031594      -0.014558       0.017782      -0.076803       0.023544       0.053258              9.808536       8.903889       2.829782       0.999830      13.655632       1.858770       6.866087          -0.000016

******************************************************
Auxiliary information for the entire system
The total spin magnetic moment of the unit cell is   -0.001748
The total net atomic charge of the unit cell is   -0.000000
Accuracy of reproducing the electrostatic potential in the unit cell:
  The inner radius (bohr) =    5.0000
  The outer radius (bohr) =   12.0000
  Valid grid points have density less than (e/(bohr^3)) =    0.0001
  The number of valid grid points were=        38570
  The rms potential error without charges in kcal/mol is=      2.25618
  The rms potential error with partial charges in kcal/mol is=      0.84480
  The RRMSE value at monopole order=      0.37444
  The rms potential error with partial charges and cloud penetration in kcal/mol is=      0.83341
  The RRMSE value at monopole order with cloud penetration is=      0.36939
  The rms potential error with partial charges and atomic dipoles in kcal/mol is=      0.61849
  The RRMSE value at dipole order=      0.27413
  The rms potential error with partial charges, atomic dipoles and cloud penetration in kcal/mol is=      0.59978
  The RRMSE value at dipole order with cloud penetration=      0.26584

******************************************************
The electron densities and ab initio electrostatic potential were computed in VASP using the PBE functional and
projector augmented wave method. See the main text of the journal article for a description of computational details.
The atomic charges, dipoles, and quadrupoles were computed with the DDEC6 method as described in
(a) T. A. Manz and N. Gabaldon Limas, RSC Adv. 6 (2016) 47771-47801 DOI: 10.1039/c6ra04656h
(b) N. Gabaldon Limas and T. A. Manz, RSC Adv. 8 (2018) 2678-2707 DOI: 10.1039/c7ra11829e.
For each atom in the material, the electron cloud parameters were fit to the spherically averaged atom-in-material
electron density using radial positions for which this density was between 10^-4 and 10^-2 electrons per cubic bohr.
The polarizabilities, dispersion coefficients, and quantum Drude oscillator (QDO) parameters were fit using the MCLF method.
The magnetic structure of the system was optimized in VASP from the default ferromagnetic initial guess using spin polarization.
The atomic spin moments (ASMs) were computed on this optimized magnetic structure using the DDEC6 partition as inputs
to the method of T. A. Manz and D. S. Sholl, J. Chem. Theory Comput. 7 (2011) 4146-4164 DOI: 10.1021/ct200539n.
The RMSE and RRMSE were computed using a uniform grid with Ewald summation.
