# Supplementary material for: A collection of forcefield precursors for metal–organic frameworks
Source: RSC Adv. 2019 Nov 13;9(63):36492–507. doi: 10.1039/c9ra07327b (PMC9075174; doi:10.1039/c9ra07327b)
Supplement: RA-009-C9RA07327B-s5991 [file RA-009-C9RA07327B-s5991.xyz]

   50
jmolscript: load "" {1 1 1} spacegroup "x,y,z" unitcell [{      8.620000     0.000000     0.000000 }, {      1.717949    10.092834     0.000000 }, {      3.497647     4.324151     9.577255 }]
Eu    11.411256     9.331920     8.092302     1.354899
Eu     2.424340     5.085065     1.484953     1.354892
H     10.128953     8.540886     1.748807     0.119200
H      2.783373     3.749740     7.424288     0.125995
H      7.239401     9.248677     5.880435     0.105383
H      4.858979     6.087877     4.946652     0.119317
H      9.740532    11.325478     3.950618     0.116288
H      7.234520    11.987995     7.056521     0.118183
H      3.706643     5.876099     7.828448     0.119201
H      2.432223    10.667245     2.152967     0.125993
H      6.596195     5.168308     3.696820     0.105385
H      8.976617     8.329108     4.630603     0.119313
H      4.095064     3.091507     5.626637     0.116281
H      6.601076     2.428990     2.520734     0.118173
C     13.294911    13.165363     9.337824    -0.005805
C     10.213325     9.168616     1.040090    -0.109175
C      3.074353     3.984635     8.297734    -0.086842
C     12.695279    11.812819     9.058168     0.583117
C      5.883070     7.754841     5.547146    -0.016520
C      7.112318     8.417667     5.437008    -0.096625
C      5.692445     6.540622     4.885358    -0.095910
C      4.788183     8.357270     6.344931     0.551351
C      8.617907    11.522773     5.623764    -0.018505
C      8.936548    11.699874     4.292526    -0.087006
C      7.455120    12.090062     6.138063    -0.087594
C      9.532276    10.709310     6.506787     0.567676
C      0.540685     1.251622     0.239431    -0.005804
C      3.622271     5.248369     8.537165    -0.109176
C      2.141243    10.432350     1.279521    -0.086840
C      1.140317     2.604166     0.519087     0.583130
C      7.952526     6.662144     4.030109    -0.016513
C      6.723278     5.999318     4.140247    -0.096613
C      8.143151     7.876363     4.691897    -0.095898
C      9.047413     6.059715     3.232324     0.551325
C      5.217689     2.894212     3.953491    -0.018519
C      4.899048     2.717111     5.284729    -0.087011
C      6.380476     2.326923     3.439192    -0.087599
C      4.303320     3.707675     3.070468     0.567777
O      9.505945     6.470780     0.170475    -0.614800
O     11.886212    11.715486     8.100442    -0.502965
O      4.989935     9.450956     6.978946    -0.486887
O      3.661891     7.777789     6.407184    -0.507284
O     10.544529    10.189458     5.992488    -0.499575
O      9.243854    10.529487     7.720225    -0.545886
O      4.329651     7.946205     9.406780    -0.614830
O      1.949384     2.701499     1.476813    -0.502976
O      8.845661     4.966029     2.598309    -0.486828
O     10.173705     6.639196     3.170071    -0.507299
O      3.291067     4.227527     3.584767    -0.499678
O      4.591742     3.887498     1.857030    -0.545916

The following XYZ coordinates are in angstroms. Other properties are in atomic units.
The sperically averaged electron density of each atom fit to a function of the form exp(a - br)
eigen_1, eigen_2 and eigen_3 are the three eigenvalues of traceless quadrupole moment tensor
  atom number  atomic symbol              X              Y              Z     net charge C6 coefficient C8 coefficient C10 coefficient fluctuating dipole atomic polarizability isotropic forcefield polarizability              a              b squared Pearson coefficient          <r^3>          <r^4>         wp_QDO          m_QDO          q_QDO       dipole_x       dipole_y       dipole_z         dipole            Qxy            Qxz            Qyz     Q(x^2-y^2)  Q(3z^2 - R^2)        eigen_1        eigen_2        eigen_3 static polarizability      alpha(xx)      alpha(xy)      alpha(xz)      alpha(yy)      alpha(yz)      alpha(zz) atomic spin moment
            1             Eu      11.411256       9.331920       8.092302       1.354899     186.656918 0.52705375E+04  0.20886241E+06                                22.894207                           20.752279       0.600060       1.882370                    0.998690      92.911597     248.797170       0.504421       0.306414      -1.271978      -0.008462      -0.009999       0.015248       0.020101       0.152493      -0.085341      -0.009917       0.009239       0.125948      -0.186356       0.016156       0.170200             25.307270      26.807372      -6.701171       5.442554      25.237132      -2.191919      23.877306           0.023376
            2             Eu       2.424340       5.085065       1.484953       1.354892     186.662187 0.52707050E+04  0.20887068E+06                                22.894571                           20.752556       0.600306       1.882429                    0.998691      92.913098     248.802028       0.504419       0.306412      -1.271980       0.008402       0.010015      -0.015257       0.020091       0.152538      -0.085364      -0.009919       0.009214       0.125843      -0.186391       0.016138       0.170253             25.307745      26.807901      -6.701371       5.442842      25.237591      -2.192061      23.877744           0.023427
            3              H      10.128953       8.540886       1.748807       0.119200       1.045595 0.73264604E+01  0.70675011E+02                                 1.716044                            1.589471      -1.200660       2.301662                    0.996361       3.631909      10.226373       0.491012       1.293130      -0.703946      -0.003053      -0.021307       0.032102       0.038650       0.007641       0.006081       0.000484      -0.001521       0.028287      -0.013210       0.000950       0.012260              1.780269       1.337826       0.153170      -0.120158       2.002597      -0.516477       2.000384           0.000068
            4              H       2.783373       3.749740       7.424288       0.125995       1.091756 0.78688077E+01  0.76480242E+02                                 1.718933                            1.616055      -0.877114       2.469692                    0.998899       3.328201       9.094531       0.506327       1.244614      -0.718086      -0.014488      -0.007249      -0.040003       0.043159       0.001385       0.008258      -0.001817      -0.013922       0.041779      -0.016390       0.000081       0.016309              1.759479       1.467844       0.113454       0.151624       1.577579       0.245836       2.233013           0.000052
            5              H       7.239401       9.248677       5.880435       0.105383       1.158779 0.85659742E+01  0.86498260E+02                                 1.872846                            1.744241      -1.527071       2.142013                    0.991720       4.051234      11.927186       0.455416       1.331887      -0.694137       0.003551       0.030976       0.017330       0.035672       0.002105      -0.000226       0.009213       0.000187      -0.010738      -0.010693       0.001710       0.008982              1.932935       1.665769       0.224158      -0.005245       2.487456       0.452813       1.645580           0.000663
            6              H       4.858979       6.087877       4.946652       0.119317       1.059144 0.77374988E+01  0.75974848E+02                                 1.759127                            1.656922      -1.271634       2.275804                    0.994574       3.730142      10.738550       0.468816       1.330560      -0.696098      -0.035883      -0.018511       0.001989       0.040426       0.007347      -0.005080       0.002334       0.006612      -0.022456      -0.011139      -0.001149       0.012287              1.802794       2.171830       0.393755      -0.098671       1.772750       0.062147       1.463802           0.000547
            7              H       9.740532      11.325478       3.950618       0.116288       1.046913 0.75485373E+01  0.73163177E+02                                 1.707728                            1.608507      -1.026169       2.387342                    0.997589       3.532681       9.882171       0.491657       1.285329      -0.706937       0.035204      -0.012239      -0.012996       0.039472      -0.006350      -0.008029      -0.000036       0.013482      -0.003879      -0.010101      -0.003608       0.013709              1.748693       2.006352      -0.339567      -0.301710       1.562147       0.101756       1.677579           0.000807
            8              H       7.234520      11.987995       7.056521       0.118183       1.193754 0.89833159E+01  0.90874643E+02                                 1.866243                            1.759179      -1.077304       2.369259                    0.996528       3.615152      10.306866       0.468690       1.291858      -0.706558      -0.010162      -0.004794       0.037509       0.039155      -0.003481      -0.006393      -0.002128       0.013198       0.032660      -0.013486      -0.000574       0.014060              1.902354       1.658526      -0.060523      -0.268538       1.584681      -0.104743       2.463855           0.000616
            9              H       3.706643       5.876099       7.828448       0.119201       1.045595 0.73264796E+01  0.70675427E+02                                 1.716063                            1.589488      -1.200691       2.301650                    0.996360       3.631935      10.226550       0.491001       1.293154      -0.703941       0.003052       0.021308      -0.032103       0.038651       0.007641       0.006081       0.000484      -0.001523       0.028288      -0.013210       0.000951       0.012260              1.780289       1.337839       0.153174      -0.120161       2.002622      -0.516484       2.000406           0.000078
           10              H       2.432223      10.667245       2.152967       0.125993       1.091704 0.78683151E+01  0.76473907E+02                                 1.718846                            1.615980      -0.877103       2.469696                    0.998900       3.328091       9.094002       0.506352       1.244577      -0.718095       0.014488       0.007248       0.040003       0.043159       0.001384       0.008259      -0.001818      -0.013921       0.041788      -0.016392       0.000079       0.016313              1.759387       1.467779       0.113445       0.151615       1.577502       0.245816       2.232881           0.000054
           11              H       6.596195       5.168308       3.696820       0.105385       1.158715 0.85654013E+01  0.86491304E+02                                 1.872811                            1.744208      -1.526974       2.142068                    0.991720       4.051128      11.926917       0.455409       1.331926      -0.694129      -0.003553      -0.030977      -0.017331       0.035673       0.002105      -0.000228       0.009214       0.000193      -0.010744      -0.010696       0.001715       0.008981              1.932898       1.665735       0.224152      -0.005244       2.487407       0.452806       1.645551           0.000662
           12              H       8.976617       8.329108       4.630603       0.119313       1.059147 0.77374873E+01  0.75974420E+02                                 1.759103                            1.656900      -1.271622       2.275805                    0.994574       3.730096      10.738263       0.468830       1.330527      -0.696105       0.035883       0.018512      -0.001989       0.040425       0.007349      -0.005081       0.002332       0.006613      -0.022465      -0.011140      -0.001151       0.012291              1.802769       2.171802       0.393746      -0.098670       1.772722       0.062144       1.463784           0.000534
           13              H       4.095064       3.091507       5.626637       0.116281       1.047120 0.75504032E+01  0.73185638E+02                                 1.707917                            1.608674      -1.026598       2.387111                    0.997586       3.533106       9.883591       0.491647       1.285279      -0.706945      -0.035200       0.012234       0.013005       0.039470      -0.006339      -0.008040      -0.000028       0.013476      -0.003878      -0.010091      -0.003621       0.013712              1.748890       2.006584      -0.339621      -0.301766       1.562310       0.101774       1.677777           0.000814
           14              H       6.601076       2.428990       2.520734       0.118173       1.193991 0.89855494E+01  0.90902847E+02                                 1.866466                            1.759377      -1.077680       2.369062                    0.996525       3.615579      10.308387       0.468672       1.291827      -0.706562       0.010169       0.004789      -0.037506       0.039154      -0.003474      -0.006403      -0.002119       0.013196       0.032652      -0.013479      -0.000587       0.014066              1.902585       1.658721      -0.060536      -0.268596       1.584852      -0.104757       2.464182           0.000623
           15              C      13.294911      13.165363       9.337824      -0.005805      36.087280 0.42663986E+03  0.98956005E+04                                 9.420058                            6.836232       0.049120       2.023676                    0.999172      26.790382      74.328996       0.642868       0.410774      -1.077289       0.009142       0.046799       0.007025       0.048199      -0.008565      -0.001905      -0.001361       0.024004      -0.028507      -0.011669      -0.007895       0.019564             11.378441       6.453194       4.415417       1.050456      16.530814       0.792745      11.151314           0.034972
           16              C      10.213325       9.168616       1.040090      -0.109175      34.110999 0.43671135E+03  0.10283240E+05                                 9.173810                            7.009794       0.087522       2.004332                    0.999659      29.123474      83.914312       0.616486       0.421937      -1.060229       0.000271       0.025129      -0.007679       0.026277      -0.002245       0.001084      -0.015123       0.022072       0.035178      -0.023501       0.004999       0.018502             10.508929       5.980813       3.467014       0.880981      14.383031       0.775476      11.162943           0.000701
           17              C       3.074353       3.984635       8.297734      -0.086842      32.741311 0.41723961E+03  0.97096801E+04                                 8.919839                            6.844267       0.160547       2.034818                    0.999738      28.568608      81.731347       0.625154       0.421017      -1.061208       0.001838       0.015794       0.018643       0.024503      -0.013078       0.004292       0.002835       0.029511       0.050906      -0.028586       0.010012       0.018573             10.207189       5.982994       3.472034       0.325013      14.433485      -0.177912      10.205087           0.017438
           18              C      12.695279      11.812819       9.058168       0.583117      24.213895 0.25269522E+03  0.52367447E+04                                 7.684249                            5.620120       0.045034       2.072928                    0.999536      22.231828      61.896198       0.630545       0.468733      -1.023415      -0.023284      -0.057842      -0.001981       0.062383      -0.032191      -0.088905       0.009684       0.090659       0.120251      -0.081322      -0.044978       0.126300              9.125543       6.527010       2.233882       2.421461      13.055141       0.022101       7.794476          -0.005440
           19              C       5.883070       7.754841       5.547146      -0.016520      36.288738 0.42432593E+03  0.98234814E+04                                 9.408569                            6.786238       0.085836       2.036094                    0.999309      26.761749      74.054829       0.650055       0.406996      -1.080338       0.028221      -0.015913      -0.027931       0.042776      -0.003049       0.007563      -0.008703      -0.000688       0.007365      -0.009388      -0.004294       0.013682             11.264006      13.821644      -0.674947      -4.678596      10.853886       3.943669       9.116490           0.006912
           20              C       7.112318       8.417667       5.437008      -0.096625      34.429183 0.45065772E+03  0.10743372E+05                                 9.339012                            7.196047      -0.163497       1.922481                    0.999143      29.797637      87.661307       0.596266       0.430896      -1.049961      -0.008046      -0.024126      -0.018820       0.031639      -0.009383       0.019146      -0.009042      -0.024765       0.030049      -0.027787       0.000260       0.027526             10.550073      13.441443       0.731960      -3.586727      10.406988       2.773172       7.801788           0.005889
           21              C       5.692445       6.540622       4.885358      -0.095910      33.583550 0.43862969E+03  0.10366679E+05                                 9.133771                            7.063677      -0.036730       1.966457                    0.999390      29.308658      85.326486       0.607532       0.426575      -1.054587       0.020875       0.014297      -0.003946       0.025607       0.002346       0.013220      -0.020404       0.017999      -0.000917      -0.028310       0.005403       0.022907             10.295784      11.317167      -0.333185      -3.127285      11.200332       3.963476       8.369854           0.004987
           22              C       4.788183       8.357270       6.344931       0.551351      24.059378 0.26945683E+03  0.56641387E+04                                 7.626011                            5.777068      -0.022216       2.041748                    0.999568      22.707069      63.292264       0.627342       0.464469      -1.027630      -0.045035       0.025344       0.015517       0.053956      -0.005895       0.057684      -0.067051      -0.045329       0.115272      -0.082953      -0.024235       0.107188              8.878031      10.746151      -0.921245      -3.455488       8.257446       2.848795       7.630498          -0.006876
           23              C       8.617907      11.522773       5.623764      -0.018505      35.330629 0.43330176E+03  0.10109178E+05                                 9.347693                            6.933763       0.069103       2.035552                    0.999243      26.959299      75.505290       0.630960       0.416082      -1.071706      -0.023413       0.025607      -0.025045       0.042791       0.013080      -0.000333       0.005771       0.001442      -0.016534      -0.013095      -0.003412       0.016507             11.123760      12.017364      -4.820634       1.889552       9.320289      -3.414548      12.033626           0.004092
           24              C       8.936548      11.699874       4.292526      -0.087006      32.154588 0.43179701E+03  0.10158336E+05                                 8.879021                            7.015487       0.087653       2.010729                    0.999673      28.938145      83.868439       0.609110       0.427432      -1.054772      -0.016164       0.022854       0.007587       0.029002       0.016431      -0.006590       0.011943       0.005903      -0.094796      -0.036703       0.004095       0.032608              9.911729       9.395101      -3.289607       0.670072       8.296406      -3.030276      12.043682           0.017710
           25              C       7.455120      12.090062       6.138063      -0.087594      32.075968 0.43285958E+03  0.10204156E+05                                 8.876459                            7.030681       0.010556       1.984200                    0.999413      29.203747      85.120886       0.606732       0.428232      -1.052774      -0.003681       0.001082      -0.025895       0.026177       0.024967      -0.000084       0.004673      -0.005576       0.013002      -0.027608       0.004036       0.023572              9.884246      10.758576      -4.084923       0.255217       8.574780      -2.038189      10.319381           0.021914
           26              C       9.532276      10.709310       6.506787       0.567676      23.753743 0.26831884E+03  0.56442520E+04                                 7.652884                            5.824731      -0.125560       2.013805                    0.999100      22.647977      63.516940       0.614072       0.474168      -1.020523       0.036923      -0.013003       0.033931       0.051804       0.073981       0.000123       0.044795      -0.054261      -0.114186      -0.079236      -0.028159       0.107394              8.961070      10.207627      -3.406450       2.308376       6.919851      -2.234013       9.755732          -0.004715
           27              C       0.540685       1.251622       0.239431      -0.005804      36.087345 0.42664061E+03  0.98956234E+04                                 9.420079                            6.836245       0.049122       2.023677                    0.999172      26.790385      74.329057       0.642867       0.410775      -1.077288      -0.009144      -0.046798      -0.007025       0.048198      -0.008568      -0.001909      -0.001360       0.024003      -0.028509      -0.011670      -0.007895       0.019565             11.378472       6.453227       4.415448       1.050483      16.530861       0.792820      11.151327           0.034994
           28              C       3.622271       5.248369       8.537165      -0.109176      34.111227 0.43671430E+03  0.10283331E+05                                 9.173858                            7.009819       0.087521       2.004332                    0.999659      29.123587      83.914845       0.616485       0.421937      -1.060228      -0.000270      -0.025130       0.007678       0.026278      -0.002242       0.001086      -0.015123       0.022066       0.035191      -0.023500       0.004993       0.018507             10.508998       5.980849       3.467059       0.880998      14.383142       0.775529      11.163003           0.000717
           29              C       2.141243      10.432350       1.279521      -0.086840      32.740976 0.41723607E+03  0.97095656E+04                                 8.919756                            6.844230       0.160550       2.034821                    0.999738      28.568410      81.730326       0.625158       0.421016      -1.061210      -0.001840      -0.015794      -0.018643       0.024503      -0.013083       0.004293       0.002834       0.029512       0.050905      -0.028589       0.010015       0.018574             10.207077       5.982955       3.471994       0.325000      14.433353      -0.177936      10.204922           0.017447
           30              C       1.140317       2.604166       0.519087       0.583130      24.213498 0.25269034E+03  0.52366181E+04                                 7.684164                            5.620061       0.045065       2.072942                    0.999536      22.231628      61.895485       0.630549       0.468732      -1.023416       0.023283       0.057844       0.001983       0.062385      -0.032187      -0.088905       0.009682       0.090666       0.120247      -0.081321      -0.044978       0.126299              9.125437       6.526967       2.233865       2.421455      13.054935       0.022142       7.794410          -0.005429
           31              C       7.952526       6.662144       4.030109      -0.016513      36.287955 0.42431552E+03  0.98231886E+04                                 9.408514                            6.786212       0.085831       2.036098                    0.999309      26.761276      74.053535       0.650048       0.407003      -1.080333      -0.028213       0.015912       0.027923       0.042765      -0.003053       0.007567      -0.008713      -0.000685       0.007408      -0.009393      -0.004304       0.013698             11.263939      13.821573      -0.674979      -4.678577      10.853808       3.943649       9.116437           0.006899
           32              C       6.723278       5.999318       4.140247      -0.096613      34.427943 0.45063930E+03  0.10742808E+05                                 9.338756                            7.195869      -0.163382       1.922528                    0.999143      29.796875      87.658137       0.596278       0.430892      -1.049964       0.008043       0.024122       0.018817       0.031633      -0.009377       0.019144      -0.009034      -0.024762       0.030044      -0.027783       0.000267       0.027516             10.549772      13.441037       0.731939      -3.586602      10.406704       2.773107       7.801577           0.005893
           33              C       8.143151       7.876363       4.691897      -0.095898      33.583034 0.43862097E+03  0.10366417E+05                                 9.133670                            7.063602      -0.036743       1.966458                    0.999390      29.308353      85.325244       0.607537       0.426574      -1.054588      -0.020876      -0.014297       0.003947       0.025609       0.002342       0.013220      -0.020408       0.017994      -0.000914      -0.028310       0.005400       0.022911             10.295670      11.317080      -0.333223      -3.127276      11.200166       3.963411       8.369764           0.004976
           34              C       9.047413       6.059715       3.232324       0.551325      24.058600 0.26944692E+03  0.56638786E+04                                 7.625870                            5.776974      -0.022207       2.041769                    0.999568      22.706544      63.290523       0.627345       0.464471      -1.027628       0.045038      -0.025320      -0.015507       0.053945      -0.005891       0.057679      -0.067039      -0.045317       0.115241      -0.082944      -0.024225       0.107169              8.877860      10.745947      -0.921217      -3.455389       8.257300       2.848731       7.630332          -0.006904
           35              C       5.217689       2.894212       3.953491      -0.018519      35.332992 0.43333028E+03  0.10110042E+05                                 9.348121                            6.934002       0.068880       2.035469                    0.999243      26.960480      75.510122       0.630946       0.416083      -1.071702       0.023422      -0.025616       0.025053       0.042806       0.013102      -0.000324       0.005778       0.001411      -0.016586      -0.013106      -0.003435       0.016540             11.124313      12.017998      -4.820915       1.889592       9.320695      -3.414701      12.034246           0.004116
           36              C       4.899048       2.717111       5.284729      -0.087011      32.156252 0.43182141E+03  0.10159087E+05                                 8.879369                            7.015718       0.087466       2.010652                    0.999673      28.939391      83.873691       0.609094       0.427436      -1.054766       0.016173      -0.022864      -0.007581       0.029014       0.016458      -0.006607       0.011956       0.005881      -0.094766      -0.036711       0.004083       0.032628              9.912135       9.395469      -3.289737       0.670001       8.296701      -3.030364      12.044234           0.017719
           37              C       6.380476       2.326923       3.439192      -0.087599      32.077271 0.43287806E+03  0.10204735E+05                                 8.876750                            7.030865       0.010383       1.984132                    0.999413      29.204759      85.125355       0.606718       0.428236      -1.052768       0.003685      -0.001088       0.025903       0.026187       0.024982      -0.000100       0.004691      -0.005581       0.012952      -0.027619       0.004024       0.023595              9.884586      10.758976      -4.085056       0.255095       8.575006      -2.038202      10.319775           0.021923
           38              C       4.303320       3.707675       3.070468       0.567777      23.757529 0.26836723E+03  0.56455542E+04                                 7.653761                            5.825313      -0.125553       2.013742                    0.999100      22.650624      63.527053       0.614029       0.474177      -1.020513      -0.036947       0.013025      -0.033942       0.051834       0.074054       0.000156       0.044828      -0.054324      -0.114342      -0.079284      -0.028228       0.107512              8.962172      10.208952      -3.406981       2.308874       6.920671      -2.234392       9.756892          -0.004663
           39              O       9.505945       6.470780       0.170475      -0.614800      43.642969 0.65150335E+03  0.16399757E+05                                 9.823370                            7.910652       0.274849       2.115051                    0.997579      28.906618      77.249863       0.675532       0.360196      -1.140307      -0.031483       0.042750      -0.015179       0.055219      -0.038361      -0.035058      -0.020158       0.000867       0.018127      -0.063584       0.021675       0.041908             11.252108       6.595221      -1.445777       1.732027      15.673487      -4.803680      11.487617           0.088346
           40              O      11.886212      11.715486       8.100442      -0.502965      31.384991 0.46433489E+03  0.10744286E+05                                 7.865208                            6.635828       0.478749       2.216456                    0.998320      26.508491      68.020705       0.744337       0.355623      -1.143437       0.018567       0.024819      -0.000794       0.031006      -0.012323       0.011946       0.010750       0.088217       0.085871      -0.061797       0.020600       0.041196              8.714055       9.138495       1.835620       4.294603       7.492071       1.593936       9.511600           0.127055
           41              O       4.989935       9.450956       6.978946      -0.486887      32.536085 0.51531940E+03  0.12227590E+05                                 8.080376                            7.043361       0.483227       2.221642                    0.997105      26.642031      69.023703       0.715035       0.361006      -1.140182       0.024721      -0.013347      -0.031524       0.042226       0.009165       0.016141       0.021515      -0.050787       0.006969      -0.033776      -0.007620       0.041397              8.791620       6.987729      -0.128961      -1.290904      11.078774       3.504490       8.308357           0.186191
           42              O       3.661891       7.777789       6.407184      -0.507284      29.389428 0.46641118E+03  0.10776460E+05                                 7.438218                            6.611398       0.750208       2.310544                    0.998477      26.268886      66.789536       0.754310       0.351438      -1.149797       0.029589      -0.013884      -0.045668       0.056159       0.031518       0.012197      -0.030182       0.010044      -0.054138      -0.051974       0.008764       0.043210              7.936063      10.721553       1.129091      -1.119545       6.921177       0.066174       6.165459           0.147990
           43              O      10.544529      10.189458       5.992488      -0.499575      30.454137 0.46157803E+03  0.10662627E+05                                 7.707408                            6.619920       0.565045       2.251997                    0.997689      26.291422      67.366382       0.744724       0.356034      -1.143319      -0.012534       0.034512      -0.023209       0.043438       0.005203      -0.026783       0.023111       0.009936      -0.078005      -0.048224       0.015982       0.032242              8.527256      11.730170      -3.252103       0.562511       6.999095       0.030645       6.852502           0.148393
           44              O       9.243854      10.529487       7.720225      -0.545886      27.093021 0.42383134E+03  0.95634096E+04                                 6.939186                            6.207288       0.892841       2.332893                    0.999715      26.719152      67.188278       0.796241       0.340912      -1.158287      -0.016246       0.046606      -0.033750       0.059792       0.021283      -0.010025       0.004951      -0.020016       0.101443      -0.042055       0.006563       0.035492              7.322780       6.617990      -0.373653       0.358776       5.117204      -1.184805      10.233147           0.143615
           45              O       4.329651       7.946205       9.406780      -0.614830      43.643983 0.65152349E+03  0.16400401E+05                                 9.823549                            7.910796       0.274793       2.115029                    0.997579      28.906964      77.251280       0.675523       0.360198      -1.140305       0.031492      -0.042748       0.015172       0.055221      -0.038358      -0.035081      -0.020159       0.000868       0.018128      -0.063597       0.021673       0.041924             11.252308       6.595341      -1.445790       1.732073      15.673733      -4.803740      11.487851           0.088258
           46              O       1.949384       2.701499       1.476813      -0.502976      31.385555 0.46434363E+03  0.10744548E+05                                 7.865348                            6.635926       0.478716       2.216456                    0.998319      26.508515      68.021135       0.744325       0.355627      -1.143433      -0.018554      -0.024800       0.000800       0.030983      -0.012302       0.011950       0.010762       0.088278       0.085917      -0.061830       0.020610       0.041219              8.714232       9.138699       1.835667       4.294740       7.492191       1.593987       9.511805           0.126940
           47              O       8.845661       4.966029       2.598309      -0.486828      32.534147 0.51528143E+03  0.12226553E+05                                 8.080454                            7.043432       0.482922       2.221572                    0.997104      26.639935      69.019518       0.714975       0.361040      -1.140147      -0.024754       0.013344       0.031531       0.042250       0.009183       0.016093       0.021486      -0.050570       0.006809      -0.033637      -0.007667       0.041304              8.791707       6.987830      -0.128953      -1.290918      11.078872       3.504528       8.308420           0.186412
           48              O      10.173705       6.639196       3.170071      -0.507299      29.389761 0.46641833E+03  0.10776668E+05                                 7.438282                            6.611453       0.750177       2.310535                    0.998477      26.269010      66.789997       0.754306       0.351439      -1.149796      -0.029584       0.013897       0.045678       0.056168       0.031548       0.012207      -0.030181       0.010058      -0.054188      -0.051998       0.008756       0.043242              7.936134      10.721657       1.129090      -1.119547       6.921244       0.066182       6.165503           0.148010
           49              O       3.291067       4.227527       3.584767      -0.499678      30.459722 0.46168404E+03  0.10665506E+05                                 7.707368                            6.619869       0.565602       2.252107                    0.997690      26.297416      67.379344       0.744877       0.355947      -1.143409       0.012502      -0.034410       0.023028       0.043251       0.005227      -0.026723       0.023416       0.010013      -0.079529      -0.048684       0.016321       0.032363              8.527216      11.730142      -3.252122       0.562536       6.999075       0.030636       6.852432           0.148293
           50              O       4.591742       3.887498       1.857030      -0.545916      27.096210 0.42389362E+03  0.95650466E+04                                 6.939005                            6.207126       0.893272       2.332978                    0.999715      26.724090      67.198767       0.796380       0.340844      -1.158360       0.016094      -0.046476       0.033748       0.059649       0.021668      -0.009854       0.004852      -0.020308       0.101985      -0.042486       0.006883       0.035602              7.322582       6.617773      -0.373634       0.358777       5.117077      -1.184786      10.232896           0.143751

******************************************************
Auxiliary information for the entire system
The total spin magnetic moment of the unit cell is   1.930848
The total net atomic charge of the unit cell is   0.000000
Accuracy of reproducing the electrostatic potential in the unit cell:
  The inner radius (bohr) =    5.0000
  The outer radius (bohr) =   12.0000
  Valid grid points have density less than (e/(bohr^3)) =    0.0001
  The number of valid grid points were=        25010
  The rms potential error without charges in kcal/mol is=      5.58370
  The rms potential error with partial charges in kcal/mol is=      1.12887
  The RRMSE value at monopole order=      0.20217
  The rms potential error with partial charges and cloud penetration in kcal/mol is=      1.12163
  The RRMSE value at monopole order with cloud penetration is=      0.20088
  The rms potential error with partial charges and atomic dipoles in kcal/mol is=      0.45518
  The RRMSE value at dipole order=      0.08152
  The rms potential error with partial charges, atomic dipoles and cloud penetration in kcal/mol is=      0.42487
  The RRMSE value at dipole order with cloud penetration=      0.07609

******************************************************
The electron densities and ab initio electrostatic potential were computed in VASP using the PBE functional and
projector augmented wave method. See the main text of the journal article for a description of computational details.
The atomic charges, dipoles, and quadrupoles were computed with the DDEC6 method as described in
(a) T. A. Manz and N. Gabaldon Limas, RSC Adv. 6 (2016) 47771-47801 DOI: 10.1039/c6ra04656h
(b) N. Gabaldon Limas and T. A. Manz, RSC Adv. 8 (2018) 2678-2707 DOI: 10.1039/c7ra11829e.
For each atom in the material, the electron cloud parameters were fit to the spherically averaged atom-in-material
electron density using radial positions for which this density was between 10^-4 and 10^-2 electrons per cubic bohr.
The polarizabilities, dispersion coefficients, and quantum Drude oscillator (QDO) parameters were fit using the MCLF method.
The magnetic structure of the system was optimized in VASP from the default ferromagnetic initial guess using spin polarization.
The atomic spin moments (ASMs) were computed on this optimized magnetic structure using the DDEC6 partition as inputs
to the method of T. A. Manz and D. S. Sholl, J. Chem. Theory Comput. 7 (2011) 4146-4164 DOI: 10.1021/ct200539n.
The RMSE and RRMSE were computed using a uniform grid with Ewald summation.
