# Supplementary material for: A collection of forcefield precursors for metal–organic frameworks
Source: RSC Adv. 2019 Nov 13;9(63):36492–507. doi: 10.1039/c9ra07327b (PMC9075174; doi:10.1039/c9ra07327b)
Supplement: RA-009-C9RA07327B-s5992 [file RA-009-C9RA07327B-s5992.xyz]

   50
jmolscript: load "" {1 1 1} spacegroup "x,y,z" unitcell [{      8.613000     0.000000     0.000000 }, {      1.997743     9.922898     0.000000 }, {      3.500472     4.041564     9.721701 }]
Eu     4.502871     2.002799     3.370903     1.353585
Eu     9.608344    11.961663     6.350798     1.353556
H      7.504159     8.397326     3.087612     0.120851
H      7.688460     7.593317     6.970460     0.122536
H      8.966592     1.959162     1.170493     0.105828
H      8.585446     8.807028     0.194434     0.120630
H      6.403218     8.012359     8.902162     0.115730
H      9.033979     4.754764     2.226270     0.116785
H      6.607056     5.567136     6.634089     0.120855
H      6.422755     6.371145     2.751241     0.122540
H      5.144623    12.005300     8.551208     0.105823
H      5.525769     5.157434     9.527267     0.120639
H      7.707997     5.952103     0.819539     0.115729
H      5.077236     9.209698     7.495431     0.116779
C      8.314268     9.517550     5.343047     0.585972
C      7.634227     8.205477     5.094171    -0.004868
C      7.312039     7.838659     3.806046    -0.106797
C      7.417072     7.353941     6.113006    -0.090962
C      6.518063     1.086410     1.632274     0.560945
C      7.604029     0.508036     0.797179    -0.011805
C      8.824746     1.172698     0.694129    -0.095144
C      9.394950     9.258124     0.114716    -0.099293
C      2.671770     3.381450     1.775183     0.567159
C      1.789531     4.208903     0.853565    -0.004086
C      5.628878     8.409532     9.229783    -0.087308
C      9.263751     4.831824     1.327984    -0.100468
C      5.796947     4.446912     4.378654     0.586042
C      6.476988     5.758985     4.627530    -0.004874
C      6.799176     6.125803     5.915655    -0.106796
C      6.694143     6.610521     3.608695    -0.090961
C      7.593152    12.878052     8.089427     0.560894
C      6.507186    13.456426     8.924522    -0.011790
C      5.286469    12.791764     9.027572    -0.095136
C      4.716265     4.706338     9.606985    -0.099281
C     11.439445    10.583012     7.946518     0.567061
C     12.321684     9.755559     8.868136    -0.004118
C      8.482337     5.554930     0.491918    -0.087272
C      4.847464     9.132638     8.393717    -0.100426
O      8.031124    10.546928     4.646973    -0.611689
O      9.127236     9.594218     6.284108    -0.498109
O      6.710033     2.145257     2.281683    -0.488054
O      7.415824    10.388934     1.712964    -0.511141
O      2.338075     3.225527     2.956369    -0.549812
O      3.701866     2.864891     1.272571    -0.510510
O      6.080091     3.417534     5.074728    -0.611746
O      4.983979     4.370244     3.437593    -0.498191
O      7.401182    11.819205     7.440018    -0.488042
O      6.695391     3.575528     8.008737    -0.511157
O     11.773140    10.738935     6.765332    -0.549700
O     10.409349    11.099571     8.449130    -0.510404

The following XYZ coordinates are in angstroms. Other properties are in atomic units.
The sperically averaged electron density of each atom fit to a function of the form exp(a - br)
eigen_1, eigen_2 and eigen_3 are the three eigenvalues of traceless quadrupole moment tensor
  atom number  atomic symbol              X              Y              Z     net charge C6 coefficient C8 coefficient C10 coefficient fluctuating dipole atomic polarizability isotropic forcefield polarizability              a              b squared Pearson coefficient          <r^3>          <r^4>         wp_QDO          m_QDO          q_QDO       dipole_x       dipole_y       dipole_z         dipole            Qxy            Qxz            Qyz     Q(x^2-y^2)  Q(3z^2 - R^2)        eigen_1        eigen_2        eigen_3 static polarizability      alpha(xx)      alpha(xy)      alpha(xz)      alpha(yy)      alpha(yz)      alpha(zz) atomic spin moment
            1             Eu       4.502871       2.002799       3.370903       1.353585     184.777858 0.51984305E+04  0.20532180E+06                                22.723010                           20.588360       0.600251       1.883618                    0.998630      92.789578     248.157204       0.507155       0.305775      -1.272486      -0.002422      -0.012820       0.011009       0.017071       0.153668      -0.082306      -0.009723       0.020799       0.100655      -0.182709       0.011366       0.171343             25.135995      26.421325      -6.690801       5.676944      24.939894      -2.398580      24.046767           0.028612
            2             Eu       9.608344      11.961663       6.350798       1.353556     184.772733 0.51982762E+04  0.20531430E+06                                22.722701                           20.588166       0.599903       1.883531                    0.998630      92.787795     248.152029       0.507153       0.305779      -1.272481       0.002396       0.012779      -0.010997       0.017029       0.153640      -0.082293      -0.009745       0.020846       0.100690      -0.182675       0.011350       0.171326             25.135544      26.420694      -6.690515       5.676608      24.939497      -2.398373      24.046440           0.028560
            3              H       7.504159       8.397326       3.087612       0.120851       0.997866 0.68630163E+01  0.65093588E+02                                 1.662674                            1.538867      -1.086279       2.362399                    0.997485       3.512860       9.789140       0.499074       1.293953      -0.704246       0.008259       0.018304      -0.031582       0.037426       0.010129       0.002206       0.000632       0.000814       0.030233      -0.015222       0.004383       0.010839              1.726329       1.335560       0.206680      -0.201103       1.868334      -0.466925       1.975093           0.000030
            4              H       7.688460       7.593317       6.970460       0.122536       1.044118 0.74125592E+01  0.70937572E+02                                 1.664377                            1.565299      -0.822921       2.496208                    0.999433       3.269794       8.849491       0.516345       1.239532      -0.719230       0.014157       0.007412       0.036376       0.039732       0.002763       0.006417      -0.001257      -0.013065       0.040186      -0.015281       0.000395       0.014886              1.703441       1.421122       0.119391       0.125430       1.519697       0.238133       2.169503           0.000137
            5              H       8.966592       1.959162       1.170493       0.105828       1.100536 0.80042920E+01  0.79352849E+02                                 1.801206                            1.680837      -1.463994       2.175783                    0.992563       3.916056      11.369835       0.466774       1.323608      -0.696225       0.004709       0.029128       0.019398       0.035311       0.001911       0.000253       0.010123       0.000187      -0.005656      -0.010830       0.000843       0.009987              1.856106       1.613853       0.232556       0.009461       2.320469       0.452284       1.633997           0.000679
            6              H       8.585446       8.807028       0.194434       0.120630       1.012871 0.72792109E+01  0.70362616E+02                                 1.704511                            1.605169      -1.260571       2.285002                    0.994778       3.650871      10.413935       0.477375       1.327359      -0.696810      -0.033436      -0.017242       0.003575       0.037789       0.008014      -0.004809       0.001658       0.005440      -0.017961      -0.010103      -0.001864       0.011967              1.747383       2.076855       0.386784      -0.112898       1.734275       0.054937       1.431019           0.000681
            7              H       6.403218       8.012359       8.902162       0.115730       1.003637 0.71151201E+01  0.67856285E+02                                 1.654019                            1.557658      -0.974903       2.417433                    0.998296       3.422419       9.453759       0.502233       1.278772      -0.708823       0.033203      -0.012985      -0.013597       0.038157      -0.007560      -0.007759       0.001500       0.010479      -0.003712      -0.009543      -0.004166       0.013710              1.693305       1.924725      -0.349058      -0.265951       1.543060       0.096835       1.612129           0.000806
            8              H       9.033979       4.754764       2.226270       0.116785       1.126400 0.83156131E+01  0.82468841E+02                                 1.789582                            1.687824      -1.061912       2.378696                    0.997089       3.545180       9.990765       0.480750       1.284670      -0.707911      -0.009690      -0.003132       0.034004       0.035496      -0.003664      -0.005104      -0.001664       0.011917       0.027597      -0.012045       0.000329       0.011715              1.823951       1.586800      -0.072091      -0.259435       1.523249      -0.081201       2.361804           0.000565
            9              H       6.607056       5.567136       6.634089       0.120855       0.997856 0.68629384E+01  0.65092686E+02                                 1.662666                            1.538860      -1.086299       2.362391                    0.997485       3.512843       9.789091       0.499074       1.293956      -0.704245      -0.008259      -0.018304       0.031583       0.037426       0.010129       0.002206       0.000631       0.000817       0.030240      -0.015223       0.004383       0.010841              1.726320       1.335553       0.206678      -0.201101       1.868322      -0.466920       1.975084           0.000047
           10              H       6.422755       6.371145       2.751241       0.122540       1.044129 0.74126529E+01  0.70938558E+02                                 1.664372                            1.565295      -0.822981       2.496176                    0.999433       3.269809       8.849482       0.516354       1.239511      -0.719234      -0.014155      -0.007411      -0.036377       0.039731       0.002760       0.006417      -0.001258      -0.013066       0.040196      -0.015283       0.000393       0.014890              1.703434       1.421119       0.119390       0.125430       1.519693       0.238131       2.169490           0.000138
           11              H       5.144623      12.005300       8.551208       0.105823       1.100485 0.80038034E+01  0.79346592E+02                                 1.801139                            1.680778      -1.463906       2.175831                    0.992563       3.915893      11.369166       0.466787       1.323597      -0.696228      -0.004704      -0.029127      -0.019400       0.035311       0.001907       0.000247       0.010127       0.000190      -0.005650      -0.010834       0.000847       0.009987              1.856036       1.613791       0.232538       0.009460       2.320375       0.452261       1.633943           0.000680
           12              H       5.525769       5.157434       9.527267       0.120639       1.012822 0.72787895E+01  0.70357757E+02                                 1.704483                            1.605144      -1.260481       2.285054                    0.994779       3.650798      10.413781       0.477368       1.327395      -0.696803       0.033438       0.017239      -0.003577       0.037790       0.008010      -0.004811       0.001661       0.005443      -0.017961      -0.010105      -0.001859       0.011964              1.747354       2.076822       0.386775      -0.112897       1.734244       0.054934       1.430997           0.000695
           13              H       7.707997       5.952103       0.819539       0.115729       1.003526 0.71141283E+01  0.67844551E+02                                 1.653921                            1.557569      -0.974630       2.417576                    0.998298       3.422183       9.452989       0.502237       1.278804      -0.708817      -0.033207       0.012989       0.013592       0.038160      -0.007567      -0.007753       0.001495       0.010483      -0.003714      -0.009550      -0.004159       0.013709              1.693203       1.924611      -0.349033      -0.265926       1.542974       0.096828       1.612025           0.000793
           14              H       5.077236       9.209698       7.495431       0.116779       1.126249 0.83141695E+01  0.82450808E+02                                 1.789428                            1.687685      -1.061618       2.378847                    0.997093       3.544852       9.989561       0.480767       1.284680      -0.707910       0.009686       0.003138      -0.034008       0.035499      -0.003668      -0.005097      -0.001672       0.011916       0.027608      -0.012050       0.000337       0.011712              1.823793       1.586662      -0.072077      -0.259400       1.523124      -0.081196       2.361592           0.000563
           15              C       8.314268       9.517550       5.343047       0.585972      24.114464 0.24894357E+03  0.51379307E+04                                 7.662920                            5.577667       0.027741       2.070436                    0.999470      22.056459      61.211957       0.633262       0.468636      -1.023829       0.027184       0.054137      -0.000213       0.060579      -0.036189      -0.090701       0.013829       0.078935       0.128596      -0.082251      -0.045992       0.128242              9.132680       6.775262       2.539242       2.428002      12.919629      -0.118018       7.703148          -0.005057
           16              C       7.634227       8.205477       5.094171      -0.004868      35.115905 0.40436752E+03  0.92571183E+04                                 9.236998                            6.643744       0.071681       2.035832                    0.999241      26.404912      72.858658       0.653621       0.409337      -1.077885      -0.012975      -0.040157      -0.005343       0.042538      -0.013297       0.002159       0.002901       0.026327      -0.032152      -0.015789      -0.008302       0.024092             11.215215       6.707362       4.881311       0.569285      15.977263       0.638436      10.961020           0.031262
           17              C       7.312039       7.838659       3.806046      -0.106797      33.176761 0.41853636E+03  0.97522044E+04                                 9.013078                            6.866465       0.130863       2.023123                    0.999732      28.711093      82.322985       0.622260       0.422439      -1.059793      -0.001214      -0.025756       0.008328       0.027097      -0.002527       0.000700      -0.015756       0.025350       0.028250      -0.024789       0.007768       0.017021             10.355070       6.205155       3.853874       0.340294      13.733475       0.739258      11.126581           0.005727
           18              C       7.417072       7.353941       6.113006      -0.090962      31.662876 0.39286022E+03  0.90202536E+04                                 8.746449                            6.658588       0.161311       2.039050                    0.999762      28.265877      80.746408       0.630330       0.423212      -1.058127      -0.002257      -0.018572      -0.021887       0.028793      -0.013440       0.003878       0.008863       0.029916       0.050974      -0.030568       0.011587       0.018981             10.049533       6.297921       3.969155      -0.089621      13.780429      -0.380981      10.070250           0.009653
           19              C       6.518063       1.086410       1.632274       0.560945      23.388685 0.26011075E+03  0.54221329E+04                                 7.497912                            5.684289      -0.044941       2.039178                    0.999481      22.449403      62.406654       0.630767       0.465828      -1.026407      -0.047160       0.022650       0.017347       0.055118      -0.009730       0.059400      -0.066057      -0.041965       0.108931      -0.081147      -0.026336       0.107483              8.727409      10.287749      -0.784817      -3.515203       8.065806       2.856835       7.828673          -0.006233
           20              C       7.604029       0.508036       0.797179      -0.011805      35.382811 0.40990265E+03  0.94075187E+04                                 9.245357                            6.663071       0.110757       2.048003                    0.999319      26.444853      72.851668       0.657071       0.406162      -1.080934       0.030161      -0.013565      -0.029723       0.044465       0.000927       0.006268      -0.010374       0.000071       0.008589      -0.012100      -0.000591       0.012691             11.071741      13.416728      -0.372492      -4.650395      10.450405       3.928176       9.348089           0.005369
           21              C       8.824746       1.172698       0.694129      -0.095144      33.656791 0.43899312E+03  0.10399511E+05                                 9.216279                            7.117360      -0.169007       1.923749                    0.999166      29.550429      86.731224       0.597502       0.432724      -1.048587      -0.003824      -0.021086      -0.018409       0.028251      -0.014712       0.019605      -0.010236      -0.026891       0.033032      -0.030845      -0.000818       0.031663             10.400955      13.094646       1.031912      -3.580651       9.986273       2.784504       8.121947           0.010711
           22              C       9.394950       9.258124       0.114716      -0.099293      32.936053 0.42659606E+03  0.10024177E+05                                 9.046168                            6.990495      -0.080010       1.954405                    0.999396      29.214157      85.132259       0.606798       0.429566      -1.051509       0.022771       0.011222      -0.006405       0.026181      -0.003399       0.013952      -0.024381       0.020393       0.007002      -0.030738       0.001223       0.029515             10.198792      10.953460      -0.070964      -3.202508      10.900607       3.998045       8.742308           0.008738
           23              C       2.671770       3.381450       1.775183       0.567159      23.513166 0.26527353E+03  0.55624203E+04                                 7.587171                            5.783463      -0.105914       2.021753                    0.999114      22.578694      63.152320       0.617764       0.472839      -1.021583       0.035504      -0.014516       0.036603       0.053020       0.072351       0.001319       0.048746      -0.053687      -0.127731      -0.080697      -0.028997       0.109694              8.876598      10.025891      -3.329693       2.162254       6.882921      -2.244890       9.720983          -0.001541
           24              C       1.789531       4.208903       0.853565      -0.004086      35.350768 0.43324710E+03  0.10099373E+05                                 9.361155                            6.938061       0.080625       2.041759                    0.999274      26.737766      74.654790       0.630631       0.416650      -1.072212      -0.021775       0.024528      -0.024590       0.040994       0.015736       0.000236       0.005624       0.003115      -0.012484      -0.015247      -0.003348       0.018595             11.181786      11.695671      -4.968837       2.040443       9.677694      -3.538360      12.171992           0.023157
           25              C       5.628878       8.409532       9.229783      -0.087308      31.151925 0.41131286E+03  0.95662130E+04                                 8.694785                            6.850223       0.102737       2.018190                    0.999719      28.643323      82.727333       0.615559       0.427827      -1.053796      -0.013904       0.021154       0.008290       0.026638       0.017180      -0.010600       0.015119       0.004657      -0.081395      -0.037255       0.006273       0.030982              9.713995       8.964234      -3.302849       0.677773       8.349551      -2.979782      11.828201           0.014294
           26              C       9.263751       4.831824       1.327984      -0.100468      31.100192 0.41028313E+03  0.95586364E+04                                 8.709049                            6.857410      -0.011736       1.979366                    0.999456      29.051330      84.622314       0.611682       0.429801      -1.050122      -0.001636       0.001223      -0.024573       0.024658       0.026829      -0.002261       0.005227      -0.000777       0.010145      -0.029375       0.004022       0.025353              9.722864      10.266062      -4.202371       0.371616       8.763008      -2.069025      10.139521           0.006068
           27              C       5.796947       4.446912       4.378654       0.586042      24.114353 0.24894148E+03  0.51378860E+04                                 7.662949                            5.577681       0.027836       2.070461                    0.999470      22.056457      61.212299       0.633253       0.468642      -1.023823      -0.027197      -0.054142       0.000206       0.060590      -0.036197      -0.090730       0.013837       0.078983       0.128601      -0.082271      -0.046013       0.128284              9.132716       6.775310       2.539273       2.428025      12.919659      -0.117991       7.703179          -0.005003
           28              C       6.476988       5.758985       4.627530      -0.004874      35.116543 0.40437546E+03  0.92573421E+04                                 9.237073                            6.643786       0.071682       2.035829                    0.999241      26.405226      72.859603       0.653622       0.409334      -1.077888       0.012979       0.040157       0.005341       0.042539      -0.013301       0.002146       0.002907       0.026311      -0.032139      -0.015787      -0.008298       0.024086             11.215316       6.707434       4.881379       0.569301      15.977417       0.638472      10.961098           0.031290
           29              C       6.799176       6.125803       5.915655      -0.106796      33.176802 0.41853737E+03  0.97522288E+04                                 9.013061                            6.866454       0.130874       2.023125                    0.999732      28.711146      82.323002       0.622264       0.422437      -1.059795       0.001208       0.025761      -0.008326       0.027100      -0.002523       0.000707      -0.015759       0.025354       0.028256      -0.024793       0.007767       0.017027             10.355049       6.205142       3.853862       0.340306      13.733412       0.739285      11.126592           0.005749
           30              C       6.694143       6.610521       3.608695      -0.090961      31.663201 0.39286530E+03  0.90203946E+04                                 8.746475                            6.658608       0.161306       2.039043                    0.999762      28.266135      80.747116       0.630333       0.423209      -1.058129       0.002266       0.018570       0.021887       0.028792      -0.013446       0.003874       0.008863       0.029895       0.050994      -0.030567       0.011581       0.018986             10.049562       6.297951       3.969178      -0.089628      13.780503      -0.380989      10.070231           0.009643
           31              C       7.593152      12.878052       8.089427       0.560894      23.387180 0.26009210E+03  0.54216417E+04                                 7.497588                            5.684077      -0.044994       2.039185                    0.999481      22.448452      62.403220       0.630781       0.465826      -1.026409       0.047146      -0.022643      -0.017341       0.055102      -0.009717       0.059378      -0.066028      -0.041955       0.108892      -0.081122      -0.026315       0.107437              8.727004      10.287213      -0.784725      -3.514974       8.065476       2.856686       7.828324          -0.006221
           32              C       6.507186      13.456426       8.924522      -0.011790      35.381775 0.40989064E+03  0.94071716E+04                                 9.245219                            6.663001       0.110805       2.048024                    0.999319      26.444322      72.849868       0.657071       0.406165      -1.080932      -0.030148       0.013562       0.029715       0.044450       0.000931       0.006264      -0.010367       0.000074       0.008570      -0.012096      -0.000583       0.012679             11.071559      13.416476      -0.372508      -4.650324      10.450228       3.928115       9.347972           0.005397
           33              C       5.286469      12.791764       9.027572      -0.095136      33.655811 0.43897870E+03  0.10399065E+05                                 9.216058                            7.117214      -0.168935       1.923780                    0.999166      29.549828      86.728506       0.597513       0.432721      -1.048592       0.003824       0.021083       0.018404       0.028246      -0.014723       0.019594      -0.010226      -0.026889       0.033033      -0.030844      -0.000809       0.031653             10.400688      13.094262       1.031830      -3.580567       9.986026       2.784435       8.121776           0.010707
           34              C       4.716265       4.706338       9.606985      -0.099281      32.935297 0.42658502E+03  0.10023851E+05                                 9.046041                            6.990408      -0.079961       1.954430                    0.999396      29.213639      85.130390       0.606801       0.429567      -1.051509      -0.022765      -0.011223       0.006401       0.026175      -0.003405       0.013942      -0.024375       0.020408       0.006987      -0.030733       0.001227       0.029506             10.198646      10.953331      -0.070979      -3.202487      10.900405       3.997981       8.742203           0.008769
           35              C      11.439445      10.583012       7.946518       0.567061      23.511051 0.26524676E+03  0.55617012E+04                                 7.586728                            5.783180      -0.105919       2.021788                    0.999114      22.576962      63.145932       0.617780       0.472840      -1.021585      -0.035506       0.014513      -0.036592       0.053012       0.072319       0.001300       0.048735      -0.053662      -0.127671      -0.080681      -0.028963       0.109644              8.876034      10.025192      -3.329415       2.162004       6.882498      -2.244697       9.720411          -0.001579
           36              C      12.321684       9.755559       8.868136      -0.004118      35.349659 0.43323667E+03  0.10099030E+05                                 9.360877                            6.937919       0.080794       2.041818                    0.999274      26.737298      74.652168       0.630648       0.416643      -1.072220       0.021776      -0.024532       0.024594       0.040999       0.015714       0.000223       0.005617       0.003152      -0.012432      -0.015238      -0.003324       0.018562             11.181410      11.695226      -4.968624       2.040403       9.677408      -3.538257      12.171597           0.023118
           37              C       8.482337       5.554930       0.491918      -0.087272      31.150304 0.41128764E+03  0.95654549E+04                                 8.694429                            6.849965       0.102913       2.018260                    0.999719      28.642229      82.722735       0.615579       0.427821      -1.053802       0.013900      -0.021149      -0.008297       0.026634       0.017157      -0.010588       0.015110       0.004677      -0.081401      -0.037240       0.006278       0.030962              9.713590       8.963898      -3.302739       0.677805       8.349248      -2.979666      11.827626           0.014267
           38              C       4.847464       9.132638       8.393717      -0.100426      31.097953 0.41024880E+03  0.95575955E+04                                 8.708533                            6.857048      -0.011505       1.979456                    0.999456      29.049802      84.615602       0.611711       0.429792      -1.050133       0.001635      -0.001211       0.024569       0.024653       0.026821      -0.002253       0.005208      -0.000782       0.010189      -0.029368       0.004032       0.025337              9.722261      10.265367      -4.202052       0.371639       8.762467      -2.068924      10.138948           0.006063
           39              O       8.031124      10.546928       4.646973      -0.611689      43.768383 0.65118113E+03  0.16382141E+05                                 9.834804                            7.898902       0.275264       2.115123                    0.997665      28.847489      76.954702       0.677601       0.359305      -1.141535       0.031343      -0.043735       0.014392       0.055698      -0.037578      -0.031232      -0.020697      -0.006973       0.020628      -0.061367       0.024430       0.036937             11.301146       6.527578      -1.263626       1.640856      15.749994      -4.973601      11.625864           0.104403
           40              O       9.127236       9.594218       6.284108      -0.498109      30.553862 0.44724575E+03  0.10253819E+05                                 7.714836                            6.502884       0.453058       2.211206                    0.998178      26.305460      67.221637       0.753476       0.354566      -1.144119      -0.019498      -0.024579       0.000808       0.031384      -0.012533       0.008066       0.011012       0.085913       0.085942      -0.060702       0.023981       0.036721              8.548000       9.122975       1.715565       4.319422       7.211548       1.483766       9.309477           0.121362
           41              O       6.710033       2.145257       2.281683      -0.488054      31.896970 0.49779503E+03  0.11717067E+05                                 7.972248                            6.922284       0.485206       2.225365                    0.997264      26.479567      68.461198       0.720872       0.360977      -1.139522       0.022846      -0.014517      -0.030251       0.040593       0.006251       0.015125       0.012947      -0.056934       0.028199      -0.038064       0.004018       0.034047              8.685490       6.843247      -0.156704      -1.281966      10.765630       3.590583       8.447595           0.166470
           42              O       7.415824      10.388934       1.712964      -0.511141      29.076548 0.46343486E+03  0.10693408E+05                                 7.383639                            6.589742       0.747155       2.307723                    0.998685      26.305318      66.895532       0.755439       0.351382      -1.149538       0.031400      -0.012968      -0.043469       0.055169       0.029674       0.012876      -0.022983       0.003523      -0.044053      -0.044593       0.006551       0.038043              7.855695      10.341718       1.220774      -1.279680       7.001695       0.030166       6.223671           0.161211
           43              O       2.338075       3.225527       2.956369      -0.549812      26.676548 0.41396093E+03  0.92911825E+04                                 6.859826                            6.134022       0.884916       2.331589                    0.999723      26.651845      66.967170       0.800630       0.340849      -1.157673      -0.012704       0.045719      -0.032836       0.057705       0.032237      -0.007062       0.009807      -0.026106       0.073809      -0.048837       0.019852       0.028985              7.221643       6.555035      -0.351586       0.175535       5.062076      -1.119712      10.047818           0.108537
           44              O       3.701866       2.864891       1.272571      -0.510510      30.838706 0.46630750E+03  0.10797202E+05                                 7.764550                            6.644212       0.560380       2.245937                    0.997823      26.478370      67.880635       0.745112       0.355014      -1.144369      -0.013011       0.033643      -0.022501       0.042514      -0.001328      -0.025047       0.021786       0.017079      -0.086987      -0.046637       0.010053       0.036584              8.623048      11.928023      -3.399493       0.687105       7.060558      -0.073047       6.880562           0.147931
           45              O       6.080091       3.417534       5.074728      -0.611746      43.770283 0.65121774E+03  0.16383247E+05                                 9.834911                            7.898988       0.275277       2.115126                    0.997664      28.848535      76.957212       0.677617       0.359292      -1.141548      -0.031364       0.043711      -0.014403       0.055694      -0.037614      -0.031334      -0.020723      -0.007024       0.020565      -0.061473       0.024458       0.037015             11.301258       6.527645      -1.263628       1.640886      15.750124      -4.973644      11.626006           0.104264
           46              O       4.983979       4.370244       3.437593      -0.498191      30.556382 0.44729113E+03  0.10255067E+05                                 7.714971                            6.502977       0.453169       2.211229                    0.998177      26.307606      67.226678       0.753516       0.354540      -1.144146       0.019479       0.024500      -0.000799       0.031310      -0.012498       0.008050       0.011114       0.086246       0.086216      -0.060918       0.024109       0.036809              8.548167       9.123184       1.715629       4.319549       7.211668       1.483822       9.309650           0.121159
           47              O       7.401182      11.819205       7.440018      -0.488042      31.895114 0.49775906E+03  0.11716099E+05                                 7.972361                            6.922383       0.484923       2.225290                    0.997263      26.477505      68.457237       0.720807       0.361013      -1.139484      -0.022915       0.014523       0.030292       0.040665       0.006363       0.015017       0.012930      -0.056647       0.027865      -0.037840       0.003879       0.033961              8.685617       6.843321      -0.156675      -1.281980      10.765796       3.590627       8.447735           0.166299
           48              O       6.695391       3.575528       8.008737      -0.511157      29.076482 0.46343507E+03  0.10693483E+05                                 7.383950                            6.590017       0.746993       2.307668                    0.998685      26.304214      66.894354       0.755371       0.351411      -1.149506      -0.031428       0.013022       0.043522       0.055240       0.029683       0.012865      -0.022808       0.003337      -0.043992      -0.044445       0.006432       0.038013              7.856026      10.342122       1.220822      -1.279747       7.001993       0.030199       6.223964           0.160972
           49              O      11.773140      10.738935       6.765332      -0.549700      26.671524 0.41386289E+03  0.92885001E+04                                 6.859431                            6.133692       0.884635       2.331564                    0.999723      26.647004      66.954869       0.800568       0.340894      -1.157627       0.012808      -0.045803       0.032853       0.057803       0.031950      -0.007152       0.009848      -0.025874       0.073325      -0.048490       0.019670       0.028820              7.221217       6.554621      -0.351538       0.175480       5.061809      -1.119623      10.047222           0.108796
           50              O      10.409349      11.099571       8.449130      -0.510404      30.833077 0.46620281E+03  0.10794258E+05                                 7.764124                            6.643895       0.559980       2.245877                    0.997822      26.473882      67.869262       0.745051       0.355060      -1.144323       0.013033      -0.033711       0.022627       0.042642      -0.001341      -0.025138       0.021614       0.017080      -0.086057      -0.046370       0.009831       0.036539              8.622536      11.927241      -3.399221       0.687016       7.060177      -0.073018       6.880190           0.148205

******************************************************
Auxiliary information for the entire system
The total spin magnetic moment of the unit cell is   1.886941
The total net atomic charge of the unit cell is   -0.000001
Accuracy of reproducing the electrostatic potential in the unit cell:
  The inner radius (bohr) =    5.0000
  The outer radius (bohr) =   12.0000
  Valid grid points have density less than (e/(bohr^3)) =    0.0001
  The number of valid grid points were=        25710
  The rms potential error without charges in kcal/mol is=      5.97976
  The rms potential error with partial charges in kcal/mol is=      1.13949
  The RRMSE value at monopole order=      0.19056
  The rms potential error with partial charges and cloud penetration in kcal/mol is=      1.13572
  The RRMSE value at monopole order with cloud penetration is=      0.18993
  The rms potential error with partial charges and atomic dipoles in kcal/mol is=      0.42834
  The RRMSE value at dipole order=      0.07163
  The rms potential error with partial charges, atomic dipoles and cloud penetration in kcal/mol is=      0.40082
  The RRMSE value at dipole order with cloud penetration=      0.06703

******************************************************
The electron densities and ab initio electrostatic potential were computed in VASP using the PBE functional and
projector augmented wave method. See the main text of the journal article for a description of computational details.
The atomic charges, dipoles, and quadrupoles were computed with the DDEC6 method as described in
(a) T. A. Manz and N. Gabaldon Limas, RSC Adv. 6 (2016) 47771-47801 DOI: 10.1039/c6ra04656h
(b) N. Gabaldon Limas and T. A. Manz, RSC Adv. 8 (2018) 2678-2707 DOI: 10.1039/c7ra11829e.
For each atom in the material, the electron cloud parameters were fit to the spherically averaged atom-in-material
electron density using radial positions for which this density was between 10^-4 and 10^-2 electrons per cubic bohr.
The polarizabilities, dispersion coefficients, and quantum Drude oscillator (QDO) parameters were fit using the MCLF method.
The magnetic structure of the system was optimized in VASP from the default ferromagnetic initial guess using spin polarization.
The atomic spin moments (ASMs) were computed on this optimized magnetic structure using the DDEC6 partition as inputs
to the method of T. A. Manz and D. S. Sholl, J. Chem. Theory Comput. 7 (2011) 4146-4164 DOI: 10.1021/ct200539n.
The RMSE and RRMSE were computed using a uniform grid with Ewald summation.
