# Supplementary material for: A collection of forcefield precursors for metal–organic frameworks
Source: RSC Adv. 2019 Nov 13;9(63):36492–507. doi: 10.1039/c9ra07327b (PMC9075174; doi:10.1039/c9ra07327b)
Supplement: RA-009-C9RA07327B-s5993 [file RA-009-C9RA07327B-s5993.xyz]

  204
jmolscript: load "" {1 1 1} spacegroup "x,y,z" unitcell [{     13.717100     0.000000     0.000000 }, {      1.897126    13.585277     0.000000 }, {      0.062410     0.054301    14.812769 }]
Co     6.704314     3.994962     0.576513     0.888977
Co     7.240009     6.513811    13.473843     1.054753
Co    10.761629     7.525061     6.829872     0.889131
Co     8.255309     7.397181     8.745311     1.054690
Co     8.972322     9.644616    14.236256     0.889138
Co     8.436627     7.125767     1.338926     1.054991
Co     4.915007     6.114517     7.982897     0.889293
Co     7.421327     6.242397     6.067458     1.055040
H      8.796408     4.991952    14.649829     0.430822
H      1.927690     6.147929     4.608252     0.099767
H     14.419101     6.184272     2.663336     0.116229
H      1.788499     6.150944     0.613249     0.114682
H      7.592067     1.199133    14.701673     0.090222
H     10.801955    13.047945     0.546591     0.128820
H     10.500861     1.961233     3.204002     0.121273
H      9.148524     3.644168     2.386337     0.099863
H     11.934456    12.216830     2.852939     0.126781
H     12.995424    12.447723     1.725688     0.115176
H     13.128076    13.496429     4.298666     0.099362
H     12.250472     0.287391     3.166970     0.093026
H     15.164259    12.250941     4.375692     0.117604
H     14.747434    11.570817     3.029211     0.114988
H     13.897950     9.390010     3.298804     0.131812
H     12.686698     7.806251     4.488269     0.095134
H     12.052270    10.338180     7.353059     0.094494
H     13.194345    11.995419     6.196181     0.125274
H      9.547287     5.645260     7.569325     0.430824
H      9.289978    12.553544     2.798132     0.099767
H      7.526376     0.187203     4.743049     0.116228
H      9.306242    12.691815     6.793136     0.114681
H     13.470222     6.313465     7.517480     0.090222
H      1.228928     4.718860     6.859793     0.128821
H     12.250738     3.483726     4.202383     0.121274
H     10.771009     5.055823     5.020047     0.099863
H      1.895427     3.482296     4.553445     0.126782
H      1.520017     2.463457     5.680697     0.115176
H      0.463044     2.477120     3.107719     0.099361
H     13.666516     1.519431     4.239414     0.093026
H      1.414950     0.288250     3.030693     0.117604
H      2.146187     0.607005     4.377173     0.114987
H      4.423523     1.146711     4.107581     0.131812
H      6.159582     2.127283     2.918115     0.095135
H      3.739729     3.105790     0.053326     0.094495
H      1.940463     2.203893     1.210203     0.125274
H      6.880228     8.647626     0.162940     0.430829
H     13.748946     7.491649    10.204517     0.099768
H      1.257535     7.455306    12.149433     0.116229
H     13.888137     7.488634    14.199520     0.114682
H      8.084569    12.440445     0.111096     0.090222
H      4.874681     0.591633    14.266178     0.128820
H      5.175775    11.678345    11.608767     0.121274
H      6.528112     9.995410    12.426432     0.099864
H      3.742180     1.422748    11.959830     0.126782
H      2.681212     1.191855    13.087081     0.115177
H      2.548560     0.143149    10.514103     0.099362
H      3.426164    13.352187    11.645799     0.093027
H      0.512377     1.388637    10.437077     0.117606
H      0.929202     2.068761    11.783558     0.114989
H      1.778686     4.249568    11.513965     0.131812
H      2.989938     5.833327    10.324500     0.095130
H      3.624366     3.301398     7.459710     0.094492
H      2.482291     1.644159     8.616588     0.125274
H      6.129349     7.994318     7.243444     0.430829
H      6.386658     1.086034    12.014637     0.099767
H      8.150260    13.452375    10.069720     0.116229
H      6.370394     0.947763     8.019633     0.114682
H      2.206414     7.326113     7.295289     0.090223
H     14.447708     8.920718     7.952976     0.128821
H      3.425898    10.155852    10.610386     0.121274
H      4.905627     8.583755     9.792722     0.099863
H     13.781209    10.157282    10.259324     0.126782
H     14.156619    11.176121     9.132072     0.115177
H     15.213592    11.162458    11.705050     0.099362
H      2.010120    12.120147    10.573355     0.093027
H     14.261686    13.351328    11.782076     0.117606
H     13.530449    13.032573    10.435596     0.114990
H     11.253113    12.492867    10.705188     0.131812
H      9.517054    11.512295    11.894654     0.095130
H     11.936907    10.533788    14.759443     0.094492
H     13.736173    11.435685    13.602566     0.125275
C      3.677085     6.061209     1.334630    -0.066268
C      4.419915     6.015304     2.524096    -0.034843
C      3.760248     6.052410     3.752074    -0.058206
C      2.365252     6.120467     3.787625    -0.117182
C      1.631249     6.150184     2.629266    -0.106920
C      2.285760     6.125299     1.399807    -0.096251
C      4.321240     6.132340    -0.014813     0.594875
C      5.944597     5.974152     2.415963     0.620596
C      4.537952     6.086973     5.027454     0.608721
C      8.141583     1.314428     0.570292     0.088928
C      8.956465     0.292896     0.962830    -0.205031
C      9.849045     0.499014     1.971580     0.178613
C      9.903474     1.778029     2.516689    -0.213016
C      9.069878     2.785666     2.039718     0.101514
C     12.555808    12.864854     2.484101    -0.248169
C     13.566315    13.168803     3.497295    -0.164962
C     14.404224    11.959641     3.848357    -0.247987
C     13.658044    10.878387     4.626028     0.186867
C     13.516697     9.614452     4.117950    -0.203517
C     12.790514     8.658009     4.848219     0.107650
C     12.412185    10.138137     6.519100     0.085271
C     13.111623    11.147693     5.824381    -0.220377
C      9.133917    10.808968     6.071754    -0.066268
C      9.076645    10.066927     4.882289    -0.034840
C      9.131129    10.725387     3.654310    -0.058212
C      9.256660    12.116389     3.618759    -0.117182
C      9.328744    12.847448     4.777118    -0.106918
C      9.262868    12.195786     6.006578    -0.096249
C      8.974380    10.180841     7.421197     0.594878
C      8.906532     8.551206     4.990422     0.620595
C      8.989339     9.959936     2.378931     0.608717
C     13.217623     5.730876     6.836093     0.088930
C     14.116637     4.782543     6.443555    -0.205029
C     13.789053     3.927049     5.434805     0.178615
C     12.514802     4.050035     4.889695    -0.213015
C     11.632137     5.014980     5.366666     0.101513
C      1.167695     2.956540     4.922283    -0.248169
C      0.726911     1.997780     3.909090    -0.164961
C      1.808566     1.000693     3.558027    -0.247986
C      2.982629     1.590160     2.780357     0.186870
C      4.253966     1.555342     3.288435    -0.203515
C      5.301651     2.142266     2.558165     0.107647
C      3.888072     2.721667     0.887285     0.085267
C      2.791483     2.168575     1.582004    -0.220375
C     11.999551     7.578369    13.478139    -0.066265
C     11.256721     7.624274    12.288673    -0.034836
C     11.916388     7.587168    11.060695    -0.058208
C     13.311384     7.519111    11.025144    -0.117184
C     14.045387     7.489394    12.183503    -0.106922
C     13.390876     7.514279    13.412962    -0.096251
C     11.292986     7.452937     0.014813     0.594885
C      9.732039     7.665426    12.396806     0.620593
C     11.138684     7.552605     9.785315     0.608718
C      7.535053    12.325150    14.242477     0.088935
C      6.720171    13.346682    13.849939    -0.205029
C      5.827591    13.140564    12.841189     0.178615
C      5.773162    11.861549    12.296080    -0.213017
C      6.606758    10.853912    12.773051     0.101512
C      3.120828     0.774724    12.328668    -0.248170
C      2.110321     0.470775    11.315474    -0.164963
C      1.272412     1.679937    10.964412    -0.247991
C      2.018592     2.761191    10.186741     0.186855
C      2.159939     4.025126    10.694819    -0.203527
C      2.886122     4.981569     9.964550     0.107660
C      3.264451     3.501441     8.293669     0.085283
C      2.565013     2.491885     8.988388    -0.220387
C      6.542719     2.830610     8.741015    -0.066263
C      6.599991     3.572651     9.930480    -0.034832
C      6.545507     2.914191    11.158459    -0.058214
C      6.419976     1.523189    11.194010    -0.117186
C      6.347892     0.792130    10.035651    -0.106922
C      6.413768     1.443792     8.806191    -0.096253
C      6.702256     3.458737     7.391572     0.594886
C      6.770104     5.088372     9.822347     0.620594
C      6.687297     3.679642    12.433838     0.608716
C      2.459013     7.908702     7.976676     0.088936
C      1.559999     8.857035     8.369214    -0.205029
C      1.887583     9.712529     9.377964     0.178614
C      3.161834     9.589543     9.923074    -0.213018
C      4.044499     8.624598     9.446103     0.101511
C     14.508941    10.683038     9.890486    -0.248170
C     14.949725    11.641798    10.903679    -0.164963
C     13.868070    12.638885    11.254742    -0.247991
C     12.694007    12.049418    12.032412     0.186856
C     11.422670    12.084236    11.524334    -0.203524
C     10.374985    11.497312    12.254604     0.107659
C     11.788564    10.917911    13.925484     0.085281
C     12.885153    11.471003    13.230765    -0.220385
N      8.163633     2.548562     1.102070    -0.248363
N     12.245630     8.919104     6.030278    -0.242079
N     11.992300     5.879723     6.304314    -0.248385
N      5.118425     2.718024     1.376106    -0.242071
N      7.513003    11.091016    13.710699    -0.248393
N      3.431006     4.720474     8.782491    -0.242072
N      3.684336     7.759855     8.508455    -0.248406
N     10.558211    10.921554    13.436663    -0.242063
O      8.141582     5.425443     0.192566    -0.923467
O      5.555898     5.707570    14.672048    -0.628104
O      3.758420     6.723936    13.870677    -0.572209
O      6.507812     4.836531     2.492989    -0.602954
O      6.519633     7.054491     2.204140    -0.526641
O      5.771105     6.267174     4.895620    -0.528531
O      3.940488     5.975310     6.141374    -0.577242
O      9.146116     6.299446     7.213819    -0.923495
O      9.286721     8.953601     7.547106    -0.628124
O      8.528721    10.874372     8.348477    -0.572205
O      9.955325     7.836067     4.913395    -0.602967
O      7.757045     8.131111     5.202244    -0.526644
O      8.640320     8.763557     2.510764    -0.528520
O      9.182561    10.536216     1.265010    -0.577224
O      7.535054     8.214135    14.620203    -0.923529
O     10.120738     7.932008     0.140721    -0.628132
O     11.918216     6.915642     0.942092    -0.572216
O      9.168824     8.803047    12.319780    -0.602961
O      9.157003     6.585087    12.608629    -0.526625
O      9.905531     7.372404     9.917149    -0.528508
O     11.736148     7.664268     8.671395    -0.577234
O      6.530520     7.340132     7.598950    -0.923540
O      6.389915     4.685977     7.265663    -0.628150
O      7.147915     2.765206     6.464292    -0.572213
O      5.721311     5.803511     9.899374    -0.602969
O      7.919591     5.508467     9.610525    -0.526625
O      7.036316     4.876021    12.302005    -0.528505
O      6.494075     3.103362    13.547759    -0.577214

The following XYZ coordinates are in angstroms. Other properties are in atomic units.
The sperically averaged electron density of each atom fit to a function of the form exp(a - br)
eigen_1, eigen_2 and eigen_3 are the three eigenvalues of traceless quadrupole moment tensor
  atom number  atomic symbol              X              Y              Z     net charge C6 coefficient C8 coefficient C10 coefficient fluctuating dipole atomic polarizability isotropic forcefield polarizability              a              b squared Pearson coefficient          <r^3>          <r^4>         wp_QDO          m_QDO          q_QDO       dipole_x       dipole_y       dipole_z         dipole            Qxy            Qxz            Qyz     Q(x^2-y^2)  Q(3z^2 - R^2)        eigen_1        eigen_2        eigen_3 static polarizability      alpha(xx)      alpha(xy)      alpha(xz)      alpha(yy)      alpha(yz)      alpha(zz) atomic spin moment
            1             Co       6.704314       3.994962       0.576513       0.888977      88.567713 0.17721319E+04  0.55333427E+05                                16.367165                           13.858281       0.784381       2.107717                    0.993876      47.106186     125.177074       0.482681       0.406400      -1.145493      -0.000128       0.116319      -0.037716       0.122281       0.063739       0.042866       0.072966       0.075747       0.252818      -0.126367      -0.014331       0.140698             19.086282      16.374275      -0.690076      -2.391415      22.865397      -0.532149      18.019175           2.832584
            2             Co       7.240009       6.513811      13.473843       1.054753      94.013466 0.19726882E+04  0.62894993E+05                                15.854528                           13.605237       0.477428       2.046618                    0.996734      43.767519     115.271588       0.545963       0.351872      -1.194563       0.007445       0.008228       0.015502       0.019064       0.026479       0.028247       0.019223      -0.120857       0.211828      -0.104572       0.019760       0.084812             18.520324      17.913854       7.162981      -2.027867      20.092507       2.395082      17.554610           2.808549
            3             Co      10.761629       7.525061       6.829872       0.889131      88.566012 0.17720840E+04  0.55331097E+05                                16.366470                           13.857716       0.784560       2.107804                    0.993873      47.103384     125.165274       0.482715       0.406378      -1.145518      -0.115176       0.016211       0.037712       0.122273       0.071664       0.078201       0.032373      -0.037949       0.252829      -0.126363      -0.014344       0.140707             19.085458      22.551181      -1.552716      -0.857735      16.686805      -2.294707      18.018387           2.832697
            4             Co       8.255309       7.397181       8.745311       1.054690      94.017054 0.19727814E+04  0.62898766E+05                                15.854949                           13.605577       0.477372       2.046592                    0.996734      43.768427     115.275051       0.545955       0.351873      -1.194561      -0.009178      -0.006231      -0.015498       0.019060       0.008912       0.022911       0.025343       0.130742       0.211731      -0.104565       0.019794       0.084771             18.520838      22.013721       6.590758       2.091660      15.993690      -2.339702      17.555103           2.808496
            5             Co       8.972322       9.644616      14.236256       0.889138      88.566055 0.17720827E+04  0.55331032E+05                                16.366450                           13.857690       0.784593       2.107813                    0.993873      47.103457     125.165324       0.482717       0.406377      -1.145519       0.000131      -0.116316       0.037709       0.122276       0.063702       0.042888       0.072975       0.075761       0.252799      -0.126344      -0.014361       0.140705             19.085438      16.373602      -0.690104      -2.391224      22.864363      -0.532037      18.018348           2.832740
            6             Co       8.436627       7.125767       1.338926       1.054991      94.003663 0.19724329E+04  0.62884647E+05                                15.853310                           13.604250       0.477575       2.046685                    0.996734      43.765246     115.262540       0.545991       0.351867      -1.194571      -0.007455      -0.008218      -0.015507       0.019068       0.026498       0.028259       0.019211      -0.120875       0.211743      -0.104577       0.019786       0.084792             18.518834      17.912443       7.162235      -2.027689      20.090814       2.394951      17.553245           2.808756
            7             Co       4.915007       6.114517       7.982897       0.889293      88.563730 0.17720209E+04  0.55328194E+05                                16.365736                           13.857116       0.784741       2.107891                    0.993871      47.100437     125.153141       0.482748       0.406357      -1.145541       0.115174      -0.016216      -0.037707       0.122270       0.071639       0.078208       0.032389      -0.037968       0.252816      -0.126345      -0.014367       0.140711             19.084583      22.550091      -1.552695      -0.857575      16.686120      -2.294522      18.017537           2.832842
            8             Co       7.421327       6.242397       6.067458       1.055040      94.002473 0.19723998E+04  0.62883309E+05                                15.853154                           13.604115       0.477576       2.046689                    0.996733      43.764986     115.261481       0.545995       0.351866      -1.194572       0.009165       0.006246       0.015509       0.019067       0.008934       0.022915       0.025335       0.130787       0.211655      -0.104574       0.019815       0.084759             18.518651      22.010994       6.589774       2.091551      15.991890      -2.339389      17.553071           2.808809
            9              H       8.796408       4.991952      14.649829       0.430822       0.460237 0.29986156E+01  0.23990039E+02                                 1.171784                            1.171198      -1.343682       2.443758                    0.999365       2.307929       6.661406       0.446298       1.715424      -0.632595       0.025125      -0.016716      -0.017023       0.034648      -0.009830      -0.006632       0.008248       0.009856      -0.010542      -0.012021      -0.005557       0.017578              1.173129       1.189093      -0.058442      -0.072046       1.218631      -0.000951       1.111662           0.001346
           10              H       1.927690       6.147929       4.608252       0.099767       1.089699 0.79282633E+01  0.78555293E+02                                 1.808288                            1.688395      -1.308594       2.245746                    0.994063       3.898741      11.384190       0.458466       1.348346      -0.691743      -0.016527       0.002158       0.029105       0.033539      -0.001840      -0.002962       0.003073       0.018527       0.016938      -0.012698       0.003126       0.009572              1.873476       1.842248      -0.007407      -0.453094       1.444281       0.020242       2.333897           0.000011
           11              H      14.419101       6.184272       2.663336       0.116229       1.032121 0.71891959E+01  0.68867880E+02                                 1.702699                            1.579369      -0.827211       2.488414                    0.999333       3.420666       9.527362       0.491419       1.301122      -0.704454      -0.038598       0.003125      -0.001039       0.038739      -0.003316      -0.001010       0.001554       0.029754       0.021014      -0.018824       0.006806       0.012018              1.772862       2.455476      -0.153108      -0.036105       1.377584      -0.011855       1.485526           0.000116
           12              H       1.788499       6.150944       0.613249       0.114682       1.138292 0.81791507E+01  0.80803553E+02                                 1.805032                            1.674055      -1.076772       2.370302                    0.996870       3.551936       9.999796       0.482527       1.284880      -0.707681      -0.022747       0.002519      -0.032632       0.039858      -0.001474       0.007737       0.003566       0.018428       0.017495      -0.013310      -0.000576       0.013886              1.871924       1.936039      -0.133619       0.512469       1.399147      -0.103139       2.280586           0.000048
           13              H       7.592067       1.199133      14.701673       0.090222       1.102842 0.78629940E+01  0.77693786E+02                                 1.828163                            1.685178      -1.189387       2.308115                    0.994836       3.801952      11.061142       0.457691       1.354363      -0.691454      -0.027478      -0.010217      -0.034602       0.045351       0.002567       0.008524       0.009155      -0.003254       0.001392      -0.011210      -0.002858       0.014068              1.899991       1.966261       0.038147       0.633164       1.613092       0.080357       2.120620          -0.000131
           14              H      10.801955      13.047945       0.546591       0.128820       0.927348 0.64983134E+01  0.61750823E+02                                 1.680994                            1.573834      -1.292574       2.277602                    0.993786       3.711874      10.892484       0.450936       1.429383      -0.676346      -0.004488      -0.029172      -0.012259       0.031960      -0.003800       0.011865       0.001997      -0.010740      -0.000111      -0.015697       0.006044       0.009653              1.736773       1.404543      -0.022133       0.061956       2.161939       0.420039       1.643836           0.000227
           15              H      10.500861       1.961233       3.204002       0.121273       1.033994 0.73039515E+01  0.70151345E+02                                 1.689967                            1.579605      -1.029046       2.391857                    0.998021       3.454368       9.592118       0.497803       1.281063      -0.708137       0.017013       0.006333       0.025471       0.031279      -0.002527       0.010762       0.006424      -0.013539      -0.007221      -0.016424       0.004842       0.011581              1.741070       1.892531       0.092465       0.545620       1.571405       0.135252       1.759274           0.000323
           16              H       9.148524       3.644168       2.386337       0.099863       1.144488 0.81186448E+01  0.80343567E+02                                 1.839810                            1.689815      -1.022852       2.396277                    0.997379       3.585242      10.220804       0.469259       1.318944      -0.700560       0.004880       0.041185       0.019075       0.045649       0.003015       0.012888       0.007933      -0.009224       0.001404      -0.015752      -0.000696       0.016447              1.918432       1.555390       0.025982       0.116928       2.611904       0.337340       1.588003           0.000551
           17              H      11.934456      12.216830       2.852939       0.126781       0.963023 0.74872626E+01  0.73176790E+02                                 1.683285                            1.653893      -1.142693       2.335187                    0.994679       3.712802      10.788896       0.457439       1.370007      -0.688570      -0.013036      -0.016438       0.015750       0.026233       0.006253       0.003344      -0.002001       0.002070      -0.000746      -0.007995       0.001267       0.006729              1.695272       1.804608       0.319741      -0.125992       1.749574      -0.267781       1.531635          -0.000432
           18              H      12.995424      12.447723       1.725688       0.115176       1.021442 0.79321143E+01  0.77236940E+02                                 1.642355                            1.617528      -0.673651       2.544678                    0.999611       3.412241       9.327513       0.508539       1.236932      -0.719321       0.018014      -0.008485      -0.014547       0.024660      -0.001724      -0.002956       0.003443       0.009342       0.004758      -0.006891       0.000030       0.006860              1.642334       1.538630      -0.162996      -0.145924       1.477531       0.238772       1.910840          -0.000273
           19              H      13.128076      13.496429       4.298666       0.099362       1.177229 0.97637059E+01  0.99981992E+02                                 1.800322                            1.792712      -0.839401       2.466861                    0.997964       3.573775       9.966666       0.484575       1.234348      -0.720834      -0.019355       0.000873       0.020632       0.028303      -0.005840      -0.000190       0.002691       0.008565       0.017767      -0.010531       0.003578       0.006953              1.781344       1.664339      -0.073415      -0.188869       1.695498       0.054416       1.984197           0.000053
           20              H      12.250472       0.287391       3.166970       0.093026       1.136899 0.83642401E+01  0.82449084E+02                                 1.753216                            1.646949      -0.831972       2.464443                    0.997577       3.571600       9.790976       0.510954       1.216088      -0.723110       0.016291       0.014409      -0.020122       0.029630       0.004468      -0.004795      -0.006540       0.005254       0.003784      -0.008022      -0.002738       0.010760              1.824459       2.007251       0.557967      -0.061862       2.059349      -0.192332       1.406778          -0.000029
           21              H      15.164259      12.250941       4.375692       0.117604       1.087975 0.81002045E+01  0.78134945E+02                                 1.621431                            1.561753      -0.629245       2.566509                    0.999896       3.228240       8.372638       0.562337       1.129172      -0.746763       0.016881       0.011588       0.016501       0.026297       0.001367       0.008011       0.003589       0.003737      -0.001445      -0.007909      -0.002018       0.009927              1.645475       1.929766       0.286486       0.315887       1.517172       0.044846       1.489488          -0.000155
           22              H      14.747434      11.570817       3.029211       0.114988       1.094565 0.85374570E+01  0.83267409E+02                                 1.615423                            1.596055      -0.723233       2.523101                    0.999546       3.237717       8.386069       0.561256       1.118918      -0.750040       0.002344      -0.008767      -0.022412       0.024179      -0.003378      -0.003251      -0.000733      -0.009930       0.007421      -0.008270       0.003456       0.004814              1.603731       1.499609      -0.080128      -0.182370       1.539222       0.150978       1.772361           0.000025
           23              H      13.897950       9.390010       3.298804       0.131812       1.042187 0.76205842E+01  0.73236848E+02                                 1.643029                            1.574615      -0.917060       2.454468                    0.999171       3.241514       8.714346       0.522364       1.220090      -0.724029       0.011929      -0.009216      -0.030456       0.033982       0.005683      -0.009311       0.004110      -0.011042       0.016682      -0.015598       0.005139       0.010459              1.653387       1.458403      -0.103740      -0.310736       1.531219       0.172707       1.970539           0.000239
           24              H      12.686698       7.806251       4.488269       0.095134       1.024579 0.73875684E+01  0.71764258E+02                                 1.734998                            1.631819      -1.022922       2.394657                    0.996815       3.646998      10.471470       0.466472       1.351680      -0.692785      -0.009668      -0.042290      -0.025013       0.050075       0.002287      -0.005607       0.010348      -0.018822       0.001928      -0.014225      -0.001881       0.016105              1.775000       1.455328       0.051341      -0.028048       2.319067       0.269762       1.550605          -0.000050
           25              H      12.052270      10.338180       7.353059       0.094494       1.089633 0.80334828E+01  0.79194378E+02                                 1.771372                            1.675672      -0.948391       2.429899                    0.997537       3.561620      10.093396       0.474035       1.310707      -0.702518      -0.022082       0.010230       0.043075       0.049474       0.002051      -0.014343       0.008049      -0.016255       0.026627      -0.021004       0.002196       0.018808              1.804273       1.637635      -0.036162      -0.290829       1.455817       0.089924       2.319368           0.000169
           26              H      13.194345      11.995419       6.196181       0.125274       1.044119 0.77458629E+01  0.74226724E+02                                 1.601513                            1.554662      -0.850393       2.478923                    0.999456       3.178732       8.341544       0.546238       1.170128      -0.736745       0.002214       0.030351       0.010398       0.032159       0.007846      -0.010987       0.006675      -0.017005       0.005978      -0.019933       0.007943       0.011991              1.595554       1.298780       0.112629       0.020419       1.948208       0.154726       1.539674           0.000269
           27              H       9.547287       5.645260       7.569325       0.430824       0.460233 0.29985862E+01  0.23989767E+02                                 1.171782                            1.171196      -1.343697       2.443754                    0.999365       2.307927       6.661415       0.446295       1.715434      -0.632593       0.013080      -0.027196       0.017023       0.034648      -0.008105       0.007251      -0.007709      -0.014866      -0.010541      -0.012022      -0.005557       0.017578              1.173126       1.202055      -0.060250      -0.010907       1.205664      -0.071221       1.111660           0.001347
           28              H       9.289978      12.553544       2.798132       0.099767       1.089703 0.79283044E+01  0.78555797E+02                                 1.808292                            1.688399      -1.308599       2.245743                    0.994063       3.898751      11.384224       0.458466       1.348345      -0.691744       0.000149       0.016666      -0.029105       0.033539       0.000768       0.002634      -0.003358      -0.018826       0.016938      -0.012698       0.003126       0.009572              1.873480       1.449867       0.047388      -0.042617       1.836669      -0.451541       2.333904           0.000011
           29              H       7.526376       0.187203       4.743049       0.116228       1.032124 0.71892148E+01  0.68868115E+02                                 1.702702                            1.579371      -0.827213       2.488413                    0.999333       3.420672       9.527386       0.491418       1.301123      -0.704454       0.002243       0.038660       0.001039       0.038739       0.000887       0.001399      -0.001216      -0.030432       0.021013      -0.018824       0.006805       0.012018              1.772866       1.356260       0.000393      -0.016734       2.476808      -0.034118       1.485529           0.000116
           30              H       9.306242      12.691815       6.793136       0.114681       1.138294 0.81791653E+01  0.80803736E+02                                 1.805034                            1.674057      -1.076773       2.370302                    0.996870       3.551939       9.999808       0.482526       1.284881      -0.707681       0.000651       0.022877       0.032632       0.039858       0.001106       0.004602       0.007169      -0.018531       0.017495      -0.013310      -0.000576       0.013886              1.871926       1.372813      -0.054967      -0.031272       1.962377       0.521810       2.280589           0.000048
           31              H      13.470222       6.313465       7.517480       0.090222       1.102835 0.78629416E+01  0.77693156E+02                                 1.828158                            1.685174      -1.189386       2.308116                    0.994836       3.801943      11.061116       0.457691       1.354366      -0.691453       0.013919       0.025801       0.034602       0.045351       0.002023       0.010246       0.007176       0.004535       0.001393      -0.011209      -0.002859       0.014068              1.899986       1.630295       0.085064       0.167154       1.949050       0.615962       2.120614          -0.000131
           32              H       1.228928       4.718860       6.859793       0.128821       0.927343 0.64982731E+01  0.61750343E+02                                 1.680989                            1.573830      -1.292570       2.277605                    0.993786       3.711862      10.892440       0.450937       1.429383      -0.676346       0.029513       0.000411       0.012259       0.031961      -0.005126       0.003619       0.011475       0.008248      -0.000111      -0.015697       0.006044       0.009653              1.736767       2.141382      -0.125030       0.424569       1.425090       0.003268       1.643831           0.000227
           33              H      12.250738       3.483726       4.202383       0.121274       1.033993 0.73039415E+01  0.70151221E+02                                 1.689965                            1.579604      -1.029048       2.391856                    0.998021       3.454365       9.592106       0.497803       1.281063      -0.708137      -0.008625      -0.015974      -0.025472       0.031279      -0.004285       0.007851       0.009770       0.011637      -0.007221      -0.016424       0.004842       0.011582              1.741068       1.602876       0.132914       0.209413       1.861057       0.521671       1.759272           0.000323
           34              H      10.771009       5.055823       5.020047       0.099863       1.144489 0.81186577E+01  0.80343747E+02                                 1.839813                            1.689818      -1.022856       2.396275                    0.997378       3.585248      10.220833       0.469258       1.318946      -0.700559      -0.041463       0.000863      -0.019075       0.045649       0.001637       0.009639       0.011667       0.010523       0.001405      -0.015751      -0.000696       0.016447              1.918436       2.598818      -0.119727       0.350271       1.568483       0.069149       1.588006           0.000551
           35              H       1.895427       3.482296       4.553445       0.126782       0.963022 0.74872504E+01  0.73176639E+02                                 1.683284                            1.653891      -1.142692       2.335188                    0.994679       3.712799      10.788884       0.457439       1.370007      -0.688570       0.018083       0.010637      -0.015750       0.026233       0.006297      -0.001519       0.003589       0.001435      -0.000746      -0.007995       0.001267       0.006729              1.695270       1.838217       0.315047      -0.282632       1.715960      -0.087746       1.531633          -0.000432
           36              H       1.520017       2.463457       5.680697       0.115176       1.021444 0.79321359E+01  0.77237203E+02                                 1.642357                            1.617530      -0.673654       2.544676                    0.999611       3.412244       9.327524       0.508539       1.236932      -0.719321       0.005912      -0.019014       0.014547       0.024660      -0.000379       0.003001      -0.003404      -0.009929       0.004758      -0.006891       0.000030       0.006860              1.642336       1.434049      -0.148392       0.216296       1.582116      -0.177545       1.910843          -0.000273
           37              H       0.463044       2.477120       3.107719       0.099361       1.177231 0.97637301E+01  0.99982311E+02                                 1.800325                            1.792715      -0.839403       2.466860                    0.997964       3.573779       9.966684       0.484575       1.234349      -0.720834       0.001812       0.019290      -0.020632       0.028303      -0.004444       0.002639      -0.000560      -0.011437       0.017767      -0.010531       0.003578       0.006953              1.781347       1.674793      -0.074874       0.027771       1.685050      -0.194580       1.984200           0.000053
           38              H      13.666516       1.519431       4.239414       0.093026       1.136901 0.83642545E+01  0.82449257E+02                                 1.753217                            1.646950      -0.831973       2.464443                    0.997577       3.571603       9.790984       0.510954       1.216087      -0.723110      -0.016524      -0.014142       0.020122       0.029630       0.005016      -0.007140      -0.003845      -0.002605       0.003784      -0.008022      -0.002738       0.010760              1.824461       2.211210       0.529486      -0.199040       1.855393      -0.034667       1.406779          -0.000029
           39              H       1.414950       0.288250       3.030693       0.117604       1.087978 0.81002256E+01  0.78135198E+02                                 1.621433                            1.561755      -0.629246       2.566508                    0.999896       3.228245       8.372653       0.562337       1.129171      -0.746763      -0.013812      -0.015116      -0.016501       0.026297       0.001827       0.004662       0.007438      -0.002845      -0.001445      -0.007909      -0.002018       0.009928              1.645477       1.603548       0.332042       0.088104       1.843394       0.306650       1.489490          -0.000155
           40              H       2.146187       0.607005       4.377173       0.114987       1.094567 0.85374790E+01  0.83267667E+02                                 1.615424                            1.596056      -0.723234       2.523100                    0.999546       3.237721       8.386078       0.561257       1.118917      -0.750040       0.008358      -0.003534       0.022412       0.024179      -0.004608      -0.001175      -0.003118       0.007699       0.007421      -0.008270       0.003456       0.004814              1.603732       1.516515      -0.082489       0.124306       1.522319      -0.201499       1.772362           0.000025
           41              H       4.423523       1.146711       4.107581       0.131812       1.042189 0.76206039E+01  0.73237090E+02                                 1.643032                            1.574617      -0.917061       2.454468                    0.999171       3.241517       8.714359       0.522363       1.220090      -0.724029       0.007477      -0.013089       0.030456       0.033982       0.003953       0.002783      -0.009790       0.013733       0.016682      -0.015598       0.005139       0.010459              1.653390       1.501409      -0.109746       0.128072       1.488218      -0.331637       1.970543           0.000239
           42              H       6.159582       2.127283       2.918115       0.095135       1.024576 0.73875410E+01  0.71763921E+02                                 1.734995                            1.631816      -1.022919       2.394659                    0.996815       3.646990      10.471440       0.466473       1.351680      -0.692785       0.043220       0.003727       0.025013       0.050075      -0.000379       0.009473      -0.006984       0.019355       0.001929      -0.014225      -0.001880       0.016105              1.774996       2.316604      -0.068933       0.263289       1.457782      -0.065087       1.550602          -0.000050
           43              H       3.739729       3.105790       0.053326       0.094495       1.089626 0.80334159E+01  0.79193546E+02                                 1.771364                            1.675665      -0.948384       2.429903                    0.997537       3.561605      10.093339       0.474036       1.310706      -0.702518      -0.007077       0.023285      -0.043075       0.049475      -0.000253       0.005988      -0.015319       0.016757       0.026626      -0.021004       0.002196       0.018808              1.804265       1.449382      -0.009874       0.048837       1.644057      -0.300469       2.319355           0.000169
           44              H       1.940463       2.203893       1.210203       0.125274       1.044120 0.77458783E+01  0.74226914E+02                                 1.601515                            1.554664      -0.850393       2.478923                    0.999456       3.178733       8.341551       0.546238       1.170129      -0.736744      -0.030366       0.002005      -0.010398       0.032159       0.005217       0.005092      -0.011804       0.020653       0.005978      -0.019933       0.007943       0.011991              1.595556       1.966644       0.019365       0.156064       1.280349      -0.001176       1.539676           0.000269
           45              H       6.880228       8.647626       0.162940       0.430829       0.460208 0.29983692E+01  0.23987586E+02                                 1.171740                            1.171154      -1.343666       2.443776                    0.999365       2.307851       6.661124       0.446303       1.715435      -0.632593      -0.025126       0.016715       0.017023       0.034649      -0.009830      -0.006631       0.008248       0.009857      -0.010540      -0.012022      -0.005556       0.017578              1.173084       1.189046      -0.058436      -0.072040       1.218584      -0.000952       1.111622           0.001347
           46              H      13.748946       7.491649      10.204517       0.099768       1.089699 0.79282613E+01  0.78555255E+02                                 1.808286                            1.688394      -1.308593       2.245746                    0.994064       3.898739      11.384177       0.458467       1.348344      -0.691744       0.016527      -0.002158      -0.029105       0.033539      -0.001840      -0.002962       0.003073       0.018527       0.016938      -0.012698       0.003126       0.009573              1.873474       1.842247      -0.007407      -0.453093       1.444280       0.020242       2.333896           0.000011
           47              H       1.257535       7.455306      12.149433       0.116229       1.032125 0.71892275E+01  0.68868272E+02                                 1.702704                            1.579373      -0.827217       2.488411                    0.999333       3.420674       9.527396       0.491418       1.301123      -0.704453       0.038598      -0.003126       0.001039       0.038739      -0.003316      -0.001011       0.001554       0.029753       0.021014      -0.018824       0.006805       0.012018              1.772868       2.455485      -0.153109      -0.036105       1.377588      -0.011854       1.485530           0.000116
           48              H      13.888137       7.488634      14.199520       0.114682       1.138289 0.81791270E+01  0.80803257E+02                                 1.805029                            1.674053      -1.076770       2.370304                    0.996870       3.551931       9.999777       0.482527       1.284880      -0.707681       0.022747      -0.002520       0.032632       0.039858      -0.001474       0.007737       0.003566       0.018427       0.017495      -0.013310      -0.000576       0.013886              1.871920       1.936035      -0.133618       0.512467       1.399145      -0.103139       2.280582           0.000048
           49              H       8.084569      12.440445       0.111096       0.090222       1.102847 0.78630443E+01  0.77694437E+02                                 1.828171                            1.685185      -1.189404       2.308107                    0.994835       3.801968      11.061213       0.457690       1.354366      -0.691453       0.027478       0.010217       0.034602       0.045351       0.002567       0.008524       0.009155      -0.003254       0.001394      -0.011210      -0.002859       0.014068              1.900000       1.966270       0.038147       0.633168       1.613099       0.080358       2.120631          -0.000131
           50              H       4.874681       0.591633      14.266178       0.128820       0.927350 0.64983371E+01  0.61751099E+02                                 1.680996                            1.573836      -1.292578       2.277600                    0.993786       3.711880      10.892503       0.450937       1.429382      -0.676347       0.004489       0.029172       0.012259       0.031960      -0.003801       0.011865       0.001997      -0.010740      -0.000110      -0.015697       0.006044       0.009653              1.736775       1.404545      -0.022134       0.061956       2.161943       0.420040       1.643838           0.000227
           51              H       5.175775      11.678345      11.608767       0.121274       1.033991 0.73039233E+01  0.70150998E+02                                 1.689963                            1.579602      -1.029042       2.391859                    0.998021       3.454359       9.592084       0.497804       1.281062      -0.708137      -0.017013      -0.006333      -0.025472       0.031279      -0.002527       0.010762       0.006424      -0.013539      -0.007221      -0.016424       0.004842       0.011581              1.741066       1.892527       0.092465       0.545619       1.571401       0.135251       1.759271           0.000323
           52              H       6.528112       9.995410      12.426432       0.099864       1.144465 0.81184415E+01  0.80340982E+02                                 1.839780                            1.689790      -1.022826       2.396290                    0.997379       3.585195      10.220604       0.469264       1.318938      -0.700561      -0.004880      -0.041185      -0.019075       0.045650       0.003016       0.012888       0.007933      -0.009226       0.001403      -0.015752      -0.000695       0.016447              1.918400       1.555367       0.025982       0.116924       2.611854       0.337331       1.587979           0.000551
           53              H       3.742180       1.422748      11.959830       0.126782       0.963022 0.74872454E+01  0.73176584E+02                                 1.683284                            1.653891      -1.142692       2.335187                    0.994679       3.712798      10.788884       0.457439       1.370008      -0.688570       0.013036       0.016438      -0.015750       0.026234       0.006253       0.003344      -0.002001       0.002070      -0.000745      -0.007995       0.001267       0.006728              1.695270       1.804606       0.319741      -0.125992       1.749572      -0.267780       1.531633          -0.000432
           54              H       2.681212       1.191855      13.087081       0.115177       1.021440 0.79320907E+01  0.77236653E+02                                 1.642353                            1.617526      -0.673649       2.544679                    0.999611       3.412235       9.327493       0.508539       1.236932      -0.719321      -0.018014       0.008485       0.014547       0.024660      -0.001724      -0.002956       0.003443       0.009342       0.004758      -0.006891       0.000030       0.006860              1.642332       1.538628      -0.162996      -0.145924       1.477529       0.238772       1.910837          -0.000273
           55              H       2.548560       0.143149      10.514103       0.099362       1.177225 0.97636626E+01  0.99981439E+02                                 1.800318                            1.792709      -0.839398       2.466864                    0.997964       3.573767       9.966639       0.484576       1.234349      -0.720834       0.019355      -0.000873      -0.020632       0.028303      -0.005840      -0.000190       0.002691       0.008565       0.017768      -0.010531       0.003578       0.006953              1.781341       1.664335      -0.073414      -0.188868       1.695495       0.054416       1.984193           0.000053
           56              H       3.426164      13.352187      11.645799       0.093027       1.136894 0.83641936E+01  0.82448492E+02                                 1.753209                            1.646943      -0.831966       2.464446                    0.997577       3.571589       9.790930       0.510955       1.216086      -0.723110      -0.016292      -0.014409       0.020122       0.029630       0.004468      -0.004795      -0.006540       0.005254       0.003784      -0.008022      -0.002738       0.010760              1.824452       2.007242       0.557963      -0.061862       2.059341      -0.192331       1.406774          -0.000029
           57              H       0.512377       1.388637      10.437077       0.117606       1.087967 0.81001225E+01  0.78133972E+02                                 1.621424                            1.561747      -0.629238       2.566514                    0.999896       3.228225       8.372595       0.562337       1.129174      -0.746763      -0.016881      -0.011588      -0.016501       0.026297       0.001367       0.008011       0.003588       0.003737      -0.001445      -0.007909      -0.002018       0.009927              1.645468       1.929757       0.286484       0.315885       1.517165       0.044846       1.489482          -0.000155
           58              H       0.929202       2.068761      11.783558       0.114989       1.094555 0.85373624E+01  0.83266278E+02                                 1.615416                            1.596048      -0.723225       2.523107                    0.999546       3.237700       8.386022       0.561256       1.118921      -0.750039      -0.002345       0.008767       0.022412       0.024180      -0.003378      -0.003251      -0.000733      -0.009929       0.007421      -0.008270       0.003456       0.004814              1.603724       1.499603      -0.080127      -0.182369       1.539216       0.150977       1.772353           0.000025
           59              H       1.778686       4.249568      11.513965       0.131812       1.042184 0.76205548E+01  0.73236507E+02                                 1.643027                            1.574613      -0.917056       2.454471                    0.999171       3.241510       8.714336       0.522363       1.220091      -0.724029      -0.011929       0.009217       0.030456       0.033983       0.005683      -0.009311       0.004110      -0.011042       0.016681      -0.015598       0.005139       0.010459              1.653384       1.458401      -0.103739      -0.310734       1.531217       0.172705       1.970535           0.000239
           60              H       2.989938       5.833327      10.324500       0.095130       1.024601 0.73877689E+01  0.71766733E+02                                 1.735025                            1.631843      -1.022945       2.394642                    0.996814       3.647056      10.471694       0.466468       1.351682      -0.692784       0.009668       0.042289       0.025011       0.050074       0.002287      -0.005607       0.010348      -0.018823       0.001927      -0.014225      -0.001880       0.016105              1.775029       1.455349       0.051342      -0.028049       2.319109       0.269769       1.550628          -0.000050
           61              H       3.624366       3.301398       7.459710       0.094492       1.089648 0.80336218E+01  0.79196113E+02                                 1.771390                            1.675687      -0.948406       2.429890                    0.997537       3.561652      10.093519       0.474032       1.310708      -0.702518       0.022082      -0.010229      -0.043075       0.049474       0.002051      -0.014344       0.008048      -0.016254       0.026627      -0.021004       0.002196       0.018808              1.804292       1.637651      -0.036162      -0.290835       1.455829       0.089926       2.319396           0.000169
           62              H       2.482291       1.644159       8.616588       0.125274       1.044114 0.77458191E+01  0.74226198E+02                                 1.601508                            1.554657      -0.850386       2.478927                    0.999456       3.178726       8.341522       0.546239       1.170128      -0.736745      -0.002214      -0.030351      -0.010399       0.032160       0.007846      -0.010987       0.006675      -0.017005       0.005978      -0.019933       0.007943       0.011991              1.595549       1.298777       0.112629       0.020419       1.948200       0.154725       1.539669           0.000269
           63              H       6.129349       7.994318       7.243444       0.430829       0.460214 0.29984155E+01  0.23988056E+02                                 1.171749                            1.171164      -1.343688       2.443764                    0.999365       2.307870       6.661199       0.446301       1.715437      -0.632593      -0.013080       0.027197      -0.017023       0.034649      -0.008104       0.007252      -0.007708      -0.014866      -0.010539      -0.012022      -0.005556       0.017578              1.173093       1.202021      -0.060246      -0.010907       1.205629      -0.071216       1.111631           0.001348
           64              H       6.386658       1.086034      12.014637       0.099767       1.089704 0.79283129E+01  0.78555888E+02                                 1.808291                            1.688398      -1.308602       2.245741                    0.994063       3.898752      11.384221       0.458467       1.348343      -0.691744      -0.000148      -0.016667       0.029104       0.033539       0.000768       0.002634      -0.003359      -0.018826       0.016937      -0.012698       0.003125       0.009573              1.873480       1.449867       0.047388      -0.042617       1.836669      -0.451541       2.333904           0.000011
           65              H       8.150260      13.452375      10.069720       0.116229       1.032125 0.71892290E+01  0.68868295E+02                                 1.702704                            1.579374      -0.827216       2.488412                    0.999333       3.420674       9.527399       0.491417       1.301124      -0.704453      -0.002243      -0.038660      -0.001039       0.038739       0.000887       0.001399      -0.001216      -0.030432       0.021014      -0.018824       0.006806       0.012018              1.772868       1.356262       0.000393      -0.016734       2.476812      -0.034118       1.485531           0.000116
           66              H       6.370394       0.947763       8.019633       0.114682       1.138290 0.81791321E+01  0.80803336E+02                                 1.805031                            1.674055      -1.076772       2.370303                    0.996870       3.551933       9.999791       0.482526       1.284882      -0.707680      -0.000651      -0.022876      -0.032632       0.039858       0.001106       0.004602       0.007169      -0.018530       0.017495      -0.013310      -0.000576       0.013886              1.871923       1.372811      -0.054967      -0.031272       1.962373       0.521808       2.280584           0.000048
           67              H       2.206414       7.326113       7.295289       0.090223       1.102841 0.78629935E+01  0.77693824E+02                                 1.828166                            1.685181      -1.189403       2.308108                    0.994836       3.801959      11.061186       0.457689       1.354368      -0.691453      -0.013919      -0.025801      -0.034602       0.045351       0.002023       0.010245       0.007177       0.004535       0.001394      -0.011209      -0.002859       0.014068              1.899995       1.630302       0.085064       0.167155       1.949059       0.615966       2.120624          -0.000131
           68              H      14.447708       8.920718       7.952976       0.128821       0.927344 0.64982797E+01  0.61750414E+02                                 1.680989                            1.573830      -1.292568       2.277606                    0.993786       3.711863      10.892439       0.450937       1.429382      -0.676347      -0.029513      -0.000411      -0.012259       0.031960      -0.005126       0.003619       0.011475       0.008247      -0.000111      -0.015697       0.006044       0.009653              1.736767       2.141382      -0.125030       0.424569       1.425090       0.003268       1.643830           0.000227
           69              H       3.425898      10.155852      10.610386       0.121274       1.033990 0.73039122E+01  0.70150866E+02                                 1.689962                            1.579601      -1.029043       2.391859                    0.998021       3.454357       9.592077       0.497804       1.281063      -0.708137       0.008625       0.015974       0.025472       0.031279      -0.004285       0.007851       0.009771       0.011637      -0.007221      -0.016424       0.004842       0.011582              1.741065       1.602873       0.132913       0.209412       1.861053       0.521669       1.759269           0.000323
           70              H       4.905627       8.583755       9.792722       0.099863       1.144471 0.81184996E+01  0.80341714E+02                                 1.839788                            1.689797      -1.022837       2.396284                    0.997379       3.585212      10.220668       0.469263       1.318938      -0.700561       0.041464      -0.000863       0.019075       0.045649       0.001637       0.009639       0.011666       0.010526       0.001404      -0.015752      -0.000696       0.016447              1.918408       2.598775      -0.119724       0.350263       1.568464       0.069147       1.587985           0.000551
           71              H      13.781209      10.157282      10.259324       0.126782       0.963023 0.74872598E+01  0.73176752E+02                                 1.683285                            1.653892      -1.142692       2.335187                    0.994679       3.712801      10.788891       0.457439       1.370007      -0.688570      -0.018083      -0.010637       0.015750       0.026233       0.006297      -0.001519       0.003589       0.001435      -0.000745      -0.007995       0.001267       0.006728              1.695271       1.838219       0.315047      -0.282632       1.715961      -0.087746       1.531634          -0.000432
           72              H      14.156619      11.176121       9.132072       0.115177       1.021440 0.79320973E+01  0.77236733E+02                                 1.642353                            1.617526      -0.673650       2.544679                    0.999611       3.412235       9.327494       0.508539       1.236932      -0.719321      -0.005912       0.019014      -0.014547       0.024660      -0.000379       0.003002      -0.003404      -0.009929       0.004758      -0.006891       0.000030       0.006860              1.642332       1.434046      -0.148391       0.216295       1.582113      -0.177545       1.910838          -0.000273
           73              H      15.213592      11.162458      11.705050       0.099362       1.177225 0.97636688E+01  0.99981515E+02                                 1.800318                            1.792709      -0.839397       2.466863                    0.997964       3.573768       9.966641       0.484576       1.234349      -0.720834      -0.001812      -0.019290       0.020632       0.028303      -0.004444       0.002639      -0.000560      -0.011437       0.017768      -0.010531       0.003578       0.006953              1.781341       1.674787      -0.074874       0.027771       1.685044      -0.194579       1.984192           0.000053
           74              H       2.010120      12.120147      10.573355       0.093027       1.136893 0.83641865E+01  0.82448417E+02                                 1.753210                            1.646944      -0.831967       2.464446                    0.997577       3.571588       9.790932       0.510955       1.216088      -0.723110       0.016524       0.014142      -0.020122       0.029630       0.005016      -0.007140      -0.003845      -0.002605       0.003784      -0.008022      -0.002738       0.010760              1.824453       2.211200       0.529482      -0.199039       1.855385      -0.034667       1.406774          -0.000029
           75              H      14.261686      13.351328      11.782076       0.117606       1.087965 0.81001030E+01  0.78133742E+02                                 1.621423                            1.561745      -0.629237       2.566515                    0.999896       3.228222       8.372587       0.562337       1.129175      -0.746763       0.013812       0.015116       0.016501       0.026297       0.001827       0.004662       0.007438      -0.002845      -0.001445      -0.007909      -0.002018       0.009927              1.645467       1.603538       0.332039       0.088103       1.843382       0.306647       1.489481          -0.000155
           76              H      13.530449      13.032573      10.435596       0.114990       1.094553 0.85373424E+01  0.83266027E+02                                 1.615413                            1.596046      -0.723223       2.523108                    0.999546       3.237696       8.386006       0.561257       1.118920      -0.750039      -0.008358       0.003535      -0.022412       0.024180      -0.004609      -0.001175      -0.003118       0.007699       0.007421      -0.008270       0.003456       0.004814              1.603722       1.516506      -0.082488       0.124304       1.522309      -0.201497       1.772350           0.000025
           77              H      11.253113      12.492867      10.705188       0.131812       1.042185 0.76205641E+01  0.73236619E+02                                 1.643028                            1.574614      -0.917054       2.454472                    0.999171       3.241511       8.714340       0.522363       1.220091      -0.724029      -0.007478       0.013090      -0.030456       0.033983       0.003953       0.002783      -0.009790       0.013733       0.016682      -0.015598       0.005139       0.010459              1.653386       1.501406      -0.109745       0.128071       1.488214      -0.331635       1.970536           0.000239
           78              H       9.517054      11.512295      11.894654       0.095130       1.024601 0.73877657E+01  0.71766687E+02                                 1.735025                            1.631842      -1.022943       2.394643                    0.996814       3.647053      10.471681       0.466468       1.351682      -0.692785      -0.043220      -0.003726      -0.025012       0.050074      -0.000379       0.009473      -0.006985       0.019356       0.001927      -0.014225      -0.001880       0.016105              1.775028       2.316651      -0.068935       0.263297       1.457805      -0.065089       1.550627          -0.000050
           79              H      11.936907      10.533788      14.759443       0.094492       1.089647 0.80336164E+01  0.79196042E+02                                 1.771388                            1.675686      -0.948405       2.429890                    0.997537       3.561651      10.093513       0.474032       1.310707      -0.702518       0.007077      -0.023285       0.043075       0.049474      -0.000253       0.005987      -0.015319       0.016757       0.026626      -0.021004       0.002196       0.018808              1.804290       1.449400      -0.009874       0.048838       1.644078      -0.300477       2.319393           0.000169
           80              H      13.736173      11.435685      13.602566       0.125275       1.044114 0.77458153E+01  0.74226154E+02                                 1.601508                            1.554657      -0.850383       2.478929                    0.999456       3.178723       8.341514       0.546239       1.170128      -0.736744       0.030366      -0.002005       0.010399       0.032160       0.005217       0.005092      -0.011804       0.020653       0.005978      -0.019933       0.007943       0.011991              1.595549       1.966632       0.019365       0.156063       1.280344      -0.001176       1.539670           0.000269
           81              C       3.677085       6.061209       1.334630      -0.066268      38.722027 0.48608258E+03  0.11720506E+05                                 9.984054                            7.400595      -0.147691       1.945577                    0.999035      28.720899      82.909299       0.601195       0.422527      -1.063104      -0.014500       0.015033       0.039097       0.044326      -0.008154       0.002751      -0.001493      -0.024904      -0.047040      -0.016332      -0.006521       0.022852             11.881607      14.825981      -0.752278      -2.246619       5.066957       0.047360      15.751884           0.003051
           82              C       4.419915       6.015304       2.524096      -0.034843      39.790824 0.49118704E+03  0.11883335E+05                                10.230340                            7.497392      -0.262933       1.911979                    0.998451      28.576204      82.829599       0.589943       0.429146      -1.058199      -0.036211       0.009074       0.007962       0.038170      -0.000208       0.006840      -0.005275      -0.109967      -0.119564      -0.044851      -0.030305       0.075155             12.367947      15.553523      -0.164375      -2.120643       5.153270       0.391383      16.397047           0.002717
           83              C       3.760248       6.052410       3.752074      -0.058206      40.489392 0.45654037E+03  0.10801268E+05                                10.199495                            7.103304       0.132264       2.042041                    0.999447      27.833492      78.735655       0.624651       0.414451      -1.071777      -0.019223       0.008197      -0.043643       0.048389       0.003176      -0.002024      -0.006033      -0.008287      -0.038212      -0.014302       0.001148       0.013153             12.725108      15.299694      -0.143817       0.891034       4.922638       0.541939      17.952991           0.006186
           84              C       2.365252       6.120467       3.787625      -0.117182      33.925026 0.45506344E+03  0.10886296E+05                                 9.252796                            7.229344      -0.108922       1.930784                    0.999496      30.290708      89.575460       0.594485       0.430682      -1.048984       0.017629       0.004534      -0.024711       0.030692       0.008037      -0.020336       0.001030      -0.010931       0.019472      -0.024758       0.003383       0.021375             10.495772      14.149394      -0.540197       0.498673       4.868095      -0.086826      12.469827          -0.000322
           85              C       1.631249       6.150184       2.629266      -0.106920      31.856550 0.42073564E+03  0.98284475E+04                                 8.755634                            6.858701       0.272107       2.066269                    0.999692      28.953878      83.461310       0.625352       0.419282      -1.060470       0.027814       0.005247      -0.006704       0.029088      -0.001906       0.002247      -0.005089       0.049001      -0.007632      -0.024449      -0.001610       0.026059              9.836332      12.292686      -0.991540      -0.384078       4.728811      -0.001034      12.487498           0.001633
           86              C       2.285760       6.125299       1.399807      -0.096251      33.888115 0.44043595E+03  0.10436411E+05                                 9.218823                            7.091248      -0.047956       1.954400                    0.999678      29.742885      87.148013       0.603731       0.428148      -1.051967       0.011488       0.014798       0.020651       0.027882       0.004542       0.025440       0.001195      -0.013379       0.000640      -0.029168       0.005869       0.023299             10.473252      14.085853      -1.178573      -1.337800       4.816593       0.047052      12.517309          -0.000803
           87              C       4.321240       6.132340      -0.014813       0.594875      23.998609 0.25957508E+03  0.54555584E+04                                 7.747302                            5.797620      -0.273929       1.962120                    0.999030      23.099810      66.342320       0.600153       0.485588      -1.006980       0.047995      -0.001980      -0.043899       0.065073       0.057046       0.020528       0.060626      -0.081155      -0.161653      -0.079157      -0.040894       0.120051              8.930765      10.494289      -2.108668      -1.196624       5.312145      -1.121988      10.985861           0.001886
           88              C       5.944597       5.974152       2.415963       0.620596      21.979725 0.26435326E+03  0.56042576E+04                                 7.445206                            5.926254      -0.379858       1.918103                    0.999372      23.616471      69.036650       0.579917       0.498204      -0.996459       0.052390       0.001527       0.015803       0.054743      -0.004613       0.021083       0.009531      -0.019788       0.306575      -0.065095      -0.040315       0.105409              8.464300      10.505316       1.248606      -1.637235       9.151252      -0.322820       5.736332           0.006276
           89              C       4.537952       6.086973       5.027454       0.608721      23.582903 0.24047231E+03  0.49302265E+04                                 7.540315                            5.479450       0.118767       2.100884                    0.999394      21.960831      61.144797       0.638064       0.468209      -1.022004       0.032214       0.002120       0.050812       0.060201      -0.021322      -0.020398       0.000383      -0.151248      -0.187430      -0.076470      -0.033400       0.109870              9.035725       9.938808       0.743377       0.754286       3.984865      -0.153380      13.183501          -0.001675
           90              C       8.141583       1.314428       0.570292       0.088928      27.961523 0.33795944E+03  0.75035063E+04                                 8.160595                            6.227429       0.131742       2.054077                    0.999745      26.393029      75.130479       0.641095       0.430313      -1.049467       0.021093       0.042489       0.030566       0.056431       0.031892      -0.016483       0.000851       0.023103       0.079062      -0.048522       0.010917       0.037605              9.383199       8.082338      -2.776646       2.987476      12.398914       0.171063       7.668345          -0.009214
           91              C       8.956465       0.292896       0.962830      -0.205031      33.891729 0.44749127E+03  0.10630876E+05                                 9.184364                            7.116727       0.025070       1.988200                    0.998293      29.869926      87.232046       0.607455       0.424431      -1.055743      -0.014722      -0.000886       0.000652       0.014763       0.008620      -0.016530      -0.005269      -0.029006       0.002158      -0.025872       0.003769       0.022103             10.458777       9.534632      -2.925796       3.949106      12.493496      -0.047541       9.348202           0.002236
           92              C       9.849045       0.499014       1.971580       0.178613      30.327485 0.37996340E+03  0.86017490E+04                                 8.619141                            6.605780      -0.014954       2.024533                    0.999498      25.143404      69.986271       0.628237       0.430663      -1.059630       0.008833      -0.024577       0.020365       0.033118      -0.018348       0.002961      -0.013206       0.018587      -0.021042      -0.023500      -0.003379       0.026879             10.009754       9.155241      -3.081942       4.035743      12.583782      -1.005151       8.290239          -0.013150
           93              C       9.903474       1.778029       2.516689      -0.213016      33.829902 0.44480380E+03  0.10489777E+05                                 8.990572                            6.971376       0.345278       2.081689                    0.999867      29.639793      84.615679       0.633882       0.409732      -1.071316      -0.023114       0.007174       0.006821       0.025145       0.002132       0.021051       0.003480       0.009792       0.029056      -0.016763      -0.010149       0.026912             10.174211       9.352817      -2.656614       3.498029      13.584827      -0.068995       7.584991           0.002659
           94              C       9.069878       2.785666       2.039718       0.101514      26.694456 0.32536803E+03  0.71429094E+04                                 7.874610                            6.090656       0.218271       2.089559                    0.999756      25.847788      72.738208       0.652561       0.427548      -1.053042      -0.030930      -0.028089      -0.022627       0.047514       0.018067      -0.031385       0.006533      -0.002259       0.053875      -0.041073       0.002313       0.038759              8.880535       8.409188      -2.094628       3.170660      11.310637      -0.019723       6.921781          -0.008154
           95              C      12.555808      12.864854       2.484101      -0.248169      28.910452 0.43630292E+03  0.10320661E+05                                 8.332766                            6.983386      -0.215933       1.923658                    0.997040      29.960157      87.890316       0.617748       0.419156      -1.056896       0.036556       0.052728       0.044910       0.078316      -0.013833       0.023406      -0.000079       0.027275       0.000940      -0.025018      -0.008842       0.033860              9.335648      10.199407      -2.095572       3.334840       8.945529      -1.944350       8.862008          -0.000422
           96              C      13.566315      13.168803       3.497295      -0.164962      26.114733 0.39498961E+03  0.91262993E+04                                 7.775447                            6.622977      -0.052281       1.972788                    0.999347      29.144396      84.874054       0.636568       0.416440      -1.057177      -0.016176      -0.095592      -0.046985       0.107736      -0.021173       0.010873      -0.020710       0.032716       0.016231      -0.034999      -0.001638       0.036637              8.575246       9.123938      -0.624468       2.441755       9.132863      -1.687409       7.468938          -0.000246
           97              C      14.404224      11.959641       3.848357      -0.247987      28.195340 0.41785106E+03  0.97199367E+04                                 8.065904                            6.746341      -0.078359       1.962662                    0.998643      29.336141      83.697947       0.644641       0.408457      -1.070102      -0.079091       0.033711       0.000650       0.085978      -0.009831       0.007006      -0.005669      -0.020640       0.005967      -0.016432      -0.000994       0.017426              9.000259       8.222985       0.447899       0.079463      11.238077      -3.182199       7.539715          -0.000085
           98              C      13.658044      10.878387       4.626028       0.186867      27.420991 0.35999317E+03  0.80400258E+04                                 8.029538                            6.414536      -0.028605       2.023807                    0.999327      24.757185      68.435902       0.639846       0.428615      -1.060942       0.003817       0.027531      -0.022397       0.035695       0.007281      -0.002958      -0.022989       0.001554      -0.045240      -0.029662       0.004755       0.024907              8.971911       5.781358       2.397816      -2.390758      12.054832      -2.322903       9.079543          -0.006042
           99              C      13.516697       9.614452       4.117950      -0.203517      29.859020 0.43186346E+03  0.10103372E+05                                 8.236421                            6.863998       0.419393       2.110421                    0.999777      29.185776      82.816748       0.639952       0.409109      -1.072396      -0.018885      -0.012823      -0.003933       0.023164       0.001317      -0.006788       0.004612       0.024952       0.046467      -0.020997       0.001896       0.019101              8.766660       6.234454       1.734099      -2.277352      11.611724      -0.565565       8.453802           0.001882
          100              C      12.790514       8.658009       4.848219       0.107650      25.429572 0.34825786E+03  0.77923302E+04                                 7.686060                            6.370712       0.097295       2.046560                    0.999676      26.360942      75.391583       0.626373       0.437025      -1.045155      -0.035729       0.035306       0.019034       0.053716      -0.022918       0.035610       0.020715       0.016740      -0.014339      -0.053253       0.013111       0.040143              8.266053       6.509866       1.552024      -2.585113       9.618250      -0.394721       8.670044          -0.006380
          101              C      12.412185      10.138137       6.519100       0.085271      25.382593 0.35569305E+03  0.80015739E+04                                 7.650301                            6.423305       0.042258       2.024022                    0.999368      26.748066      76.727637       0.625941       0.434984      -1.046282      -0.006117      -0.029712      -0.039637       0.049913      -0.026386       0.003955       0.005205       0.029248       0.067733      -0.042108       0.018749       0.023359              8.157271       6.270062       1.983123      -1.876682       9.230033      -0.754847       8.971718          -0.003803
          102              C      13.111623      11.147693       5.824381      -0.220377      30.164080 0.44576253E+03  0.10537178E+05                                 8.358988                            7.036573       0.266476       2.055499                    0.999535      29.849505      85.822701       0.622064       0.416534      -1.064979      -0.024024      -0.000410      -0.000853       0.024042       0.011645       0.007033       0.006073      -0.037177      -0.053853      -0.021964      -0.010168       0.032133              8.862460       6.346130       2.271872      -2.553843       9.972218      -1.926084      10.269033           0.002137
          103              C       9.133917      10.808968       6.071754      -0.066268      38.722077 0.48608315E+03  0.11720525E+05                                 9.984067                            7.400602      -0.147700       1.945575                    0.999035      28.720922      82.909414       0.601194       0.422527      -1.063104      -0.012883       0.016440      -0.039097       0.044326      -0.011253      -0.001098       0.002931       0.019485      -0.047039      -0.016331      -0.006521       0.022852             11.881624       5.047546       0.613244      -0.263815      14.845439      -2.231591      15.751889           0.003051
          104              C       9.076645      10.066927       4.882289      -0.034840      39.790693 0.49118533E+03  0.11883285E+05                                10.230327                            7.497385      -0.262938       1.911977                    0.998451      28.576144      82.829424       0.589942       0.429146      -1.058198      -0.003976       0.037117      -0.007967       0.038170      -0.015263      -0.004284       0.007505       0.105650      -0.119553      -0.044850      -0.030306       0.075156             12.367928       5.307170       1.266485       0.094325      15.399608      -2.154397      16.397006           0.002716
          105              C       9.131129      10.725387       3.654310      -0.058212      40.489517 0.45654252E+03  0.10801329E+05                                10.199504                            7.103313       0.132271       2.042043                    0.999447      27.833567      78.735850       0.624652       0.414450      -1.071778      -0.005461       0.020174       0.043644       0.048390       0.001921      -0.006255      -0.001171       0.009714      -0.038210      -0.014301       0.001145       0.013155             12.725114       5.081734       1.283080       0.659963      15.140621       0.807509      17.952985           0.006186
          106              C       9.256660      12.116389       3.618759      -0.117182      33.925044 0.45506355E+03  0.10886300E+05                                 9.252801                            7.229346      -0.108929       1.930781                    0.999496      30.290728      89.575551       0.594485       0.430683      -1.048984      -0.006928      -0.016833       0.024712       0.030693       0.006231      -0.001793      -0.020284       0.014917       0.019469      -0.024759       0.003383       0.021376             10.495778       4.897643       0.751773      -0.017024      14.119854       0.505881      12.469836          -0.000322
          107              C       9.328744      12.847448       4.777118      -0.106918      31.856512 0.42073501E+03  0.98284294E+04                                 8.755628                            6.858696       0.272105       2.066269                    0.999692      28.953855      83.461235       0.625352       0.419282      -1.060470      -0.009044      -0.026821       0.006704       0.029088       0.004879      -0.004730       0.002929      -0.048170      -0.007633      -0.024449      -0.001610       0.026059              9.836326       4.601858       0.082453      -0.054144      12.419628      -0.380238      12.487491           0.001633
          108              C       9.262868      12.195786       6.006578      -0.096249      33.888081 0.44043533E+03  0.10436392E+05                                 9.218816                            7.091242      -0.047955       1.954401                    0.999678      29.742860      87.147913       0.603732       0.428148      -1.051967      -0.016244      -0.009332      -0.020651       0.027882       0.002535       0.004702       0.025030       0.015357       0.000640      -0.029168       0.005869       0.023299             10.473246       4.671022       0.136167      -0.138425      14.231419      -1.331447      12.517296          -0.000803
          109              C       8.974380      10.180841       7.421197       0.594878      23.998632 0.25957544E+03  0.54555699E+04                                 7.747315                            5.797630      -0.273955       1.962112                    0.999030      23.099852      66.342545       0.600152       0.485589      -1.006979      -0.004675      -0.047808       0.043899       0.065074       0.043748       0.062883       0.011945       0.109305      -0.161656      -0.079159      -0.040893       0.120052              8.930781       4.833605      -1.318167      -1.276706      10.972852      -1.029964      10.985887           0.001886
          110              C       8.906532       8.551206       4.990422       0.620595      21.979731 0.26435337E+03  0.56042614E+04                                 7.445209                            5.926257      -0.379851       1.918104                    0.999372      23.616505      69.036787       0.579916       0.498204      -0.996458      -0.008758      -0.051676      -0.015805       0.054744      -0.007147       0.012354       0.019563       0.016503       0.306571      -0.065094      -0.040314       0.105408              8.464303       9.519211       1.386317      -0.546158      10.137368      -1.576849       5.736329           0.006275
          111              C       8.989339       9.959936       2.378931       0.608717      23.582931 0.24047271E+03  0.49302344E+04                                 7.540312                            5.479449       0.118786       2.100890                    0.999394      21.960808      61.144633       0.638065       0.468208      -1.022005      -0.006556      -0.031609      -0.050811       0.060199      -0.041225      -0.002442      -0.020252       0.133771      -0.187430      -0.076467      -0.033400       0.109867              9.035720       4.302396       1.530480      -0.047586       9.621276       0.768252      13.183488          -0.001678
          112              C      13.217623       5.730876       6.836093       0.088930      27.961497 0.33795916E+03  0.75035008E+04                                 8.160595                            6.227432       0.131726       2.054072                    0.999745      26.393033      75.130560       0.641094       0.430314      -1.049466      -0.044998      -0.015013      -0.030567       0.056432       0.033838      -0.001437      -0.016444      -0.004745       0.079066      -0.048525       0.010917       0.037607              9.383198      11.555689      -3.261677       0.582602       8.925561       2.935105       7.668346          -0.009213
          113              C      14.116637       4.782543       6.443555      -0.205029      33.891610 0.44748929E+03  0.10630816E+05                                 9.184339                            7.116709       0.025077       1.988203                    0.998293      29.869853      87.231747       0.607456       0.424431      -1.055743       0.002914       0.014459      -0.000653       0.014764       0.004318      -0.007505      -0.015643       0.032620       0.002156      -0.025872       0.003769       0.022104             10.458750      11.635359      -3.219152       0.499089      10.392719       3.917716       9.348172           0.002236
          114              C      13.789053       3.927049       5.434805       0.178615      30.327459 0.37996301E+03  0.86017376E+04                                 8.619136                            6.605776      -0.014956       2.024533                    0.999498      25.143391      69.986218       0.628237       0.430663      -1.059630       0.023119      -0.012147      -0.020365       0.033118      -0.015100      -0.012669       0.004759      -0.027928      -0.021043      -0.023500      -0.003379       0.026878             10.009749      11.673896      -3.433663      -0.437335      10.065113       4.135976       8.290238          -0.013149
          115              C      12.514802       4.050035       4.889695      -0.213015      33.829854 0.44480303E+03  0.10489754E+05                                 8.990560                            6.971368       0.345282       2.081690                    0.999867      29.639765      84.615547       0.633883       0.409732      -1.071316      -0.003907       0.023885      -0.006821       0.025145       0.003391       0.006358       0.020367      -0.008251       0.029056      -0.016763      -0.010149       0.026912             10.174199      12.776077      -3.134660       0.415452      10.161538       3.473955       7.584982           0.002659
          116              C      11.632137       5.014980       5.366666       0.101513      26.694483 0.32536850E+03  0.71429244E+04                                 7.874620                            6.090663       0.218261       2.089555                    0.999756      25.847839      72.738449       0.652560       0.427548      -1.053041       0.032097       0.026748       0.022627       0.047515       0.017068       0.002130      -0.031989       0.012073       0.053879      -0.041076       0.002314       0.038762              8.880545      10.681335      -2.411919       0.418984       9.038512       3.142917       6.921789          -0.008154
          117              C       1.167695       2.956540       4.922283      -0.248169      28.910475 0.43630327E+03  0.10320670E+05                                 8.332769                            6.983388      -0.215933       1.923658                    0.997040      29.960151      87.890284       0.617748       0.419156      -1.056896      -0.057276      -0.028912      -0.044910       0.078316      -0.009568       0.003160       0.023193      -0.033810       0.000939      -0.025018      -0.008841       0.033860              9.335653       8.395435      -1.843659      -1.464449      10.749513       3.571709       8.862011          -0.000422
          118              C       0.726911       1.997780       3.909090      -0.164961      26.114742 0.39498950E+03  0.91262967E+04                                 7.775448                            6.622975      -0.052280       1.972788                    0.999347      29.144407      84.874102       0.636568       0.416440      -1.057177       0.096910       0.002799       0.046985       0.107736      -0.015881      -0.019007       0.013632      -0.043064       0.016230      -0.034999      -0.001637       0.036636              8.575249       8.961626      -0.601806      -1.333494       9.295186       2.651668       7.468936          -0.000246
          119              C       1.808566       1.000693       3.558027      -0.247986      28.195333 0.41785069E+03  0.97199265E+04                                 8.065902                            6.746337      -0.078360       1.962661                    0.998643      29.336147      83.697968       0.644641       0.408457      -1.070102      -0.022449       0.082994      -0.000650       0.085979      -0.012281      -0.004645       0.007722       0.014464       0.005967      -0.016431      -0.000994       0.017425              9.000258      11.303111       0.017768      -3.140627       8.157954       0.518813       7.539709          -0.000085
          120              C       2.982629       1.590160       2.780357       0.186870      27.420990 0.35999301E+03  0.80400221E+04                                 8.029540                            6.414536      -0.028608       2.023806                    0.999327      24.757183      68.435913       0.639846       0.428615      -1.060942      -0.027795       0.000028       0.022398       0.035696       0.007215      -0.023176       0.000250       0.002495      -0.045239      -0.029662       0.004755       0.024906              8.971914      12.591724       1.446777      -2.631229       5.244475      -2.046514       9.079543          -0.006042
          121              C       4.253966       1.555342       3.288435      -0.203515      29.859005 0.43186313E+03  0.10103362E+05                                 8.236418                            6.863995       0.419396       2.110422                    0.999777      29.185762      82.816693       0.639952       0.409109      -1.072396       0.015312       0.016931       0.003934       0.023165       0.004685       0.003629      -0.007360      -0.023274       0.046466      -0.020996       0.001895       0.019101              8.766657      11.983919       0.931206      -0.875092       5.862252      -2.177245       8.453802           0.001883
          122              C       5.301651       2.142266       2.558165       0.107647      25.429572 0.34825790E+03  0.77923296E+04                                 7.686057                            6.370709       0.097307       2.046564                    0.999676      26.360918      75.391454       0.626374       0.437025      -1.045155      -0.030025       0.040269      -0.019033       0.053716      -0.019748       0.025440       0.032401      -0.028655      -0.014336      -0.053251       0.013111       0.040141              8.266051       9.983960       1.066881      -0.748464       6.144145      -2.505681       8.670047          -0.006382
          123              C       3.888072       2.721667       0.887285       0.085267      25.382580 0.35569302E+03  0.80015713E+04                                 7.650297                            6.423304       0.042267       2.024026                    0.999368      26.748033      76.727485       0.625941       0.434984      -1.046283       0.030272       0.001950       0.039637       0.049913      -0.021368       0.005702       0.003196      -0.042584       0.067729      -0.042105       0.018748       0.023357              8.157266       9.716692       1.501816      -1.007142       5.783402      -1.754244       8.971704          -0.003803
          124              C       2.791483       2.168575       1.582004      -0.220375      30.164030 0.44576175E+03  0.10537153E+05                                 8.358974                            7.036562       0.266477       2.055499                    0.999535      29.849473      85.822542       0.622065       0.416533      -1.064979       0.003728       0.023737       0.000853       0.024043       0.006108       0.006987       0.006126       0.042134      -0.053852      -0.021964      -0.010168       0.032132              8.862444      10.525212       1.688269      -2.260767       5.793100      -2.262909      10.269019           0.002137
          125              C      11.999551       7.578369      13.478139      -0.066265      38.721955 0.48608133E+03  0.11720469E+05                                 9.984044                            7.400585      -0.147692       1.945578                    0.999035      28.720853      82.909133       0.601195       0.422527      -1.063104       0.014499      -0.015032      -0.039097       0.044326      -0.008155       0.002751      -0.001494      -0.024904      -0.047046      -0.016333      -0.006521       0.022854             11.881596      14.825972      -0.752281      -2.246637       5.066951       0.047363      15.751866           0.003050
          126              C      11.256721       7.624274      12.288673      -0.034836      39.790703 0.49118538E+03  0.11883285E+05                                10.230320                            7.497380      -0.262943       1.911976                    0.998451      28.576156      82.829424       0.589943       0.429146      -1.058199       0.036210      -0.009072      -0.007961       0.038168      -0.000209       0.006838      -0.005275      -0.109967      -0.119563      -0.044849      -0.030306       0.075155             12.367919      15.553497      -0.164378      -2.120658       5.153260       0.391383      16.397001           0.002716
          127              C      11.916388       7.587168      11.060695      -0.058208      40.489512 0.45654234E+03  0.10801326E+05                                10.199514                            7.103320       0.132259       2.042039                    0.999447      27.833558      78.735896       0.624651       0.414451      -1.071777       0.019223      -0.008199       0.043643       0.048389       0.003175      -0.002024      -0.006032      -0.008287      -0.038211      -0.014301       0.001149       0.013152             12.725127      15.299719      -0.143820       0.891012       4.922646       0.541942      17.953015           0.006187
          128              C      13.311384       7.519111      11.025144      -0.117184      33.925043 0.45506377E+03  0.10886306E+05                                 9.252799                            7.229347      -0.108921       1.930784                    0.999496      30.290727      89.575534       0.594485       0.430682      -1.048984      -0.017629      -0.004536       0.024712       0.030693       0.008037      -0.020336       0.001030      -0.010932       0.019470      -0.024759       0.003384       0.021375             10.495775      14.149400      -0.540200       0.498665       4.868096      -0.086824      12.469828          -0.000322
          129              C      14.045387       7.489394      12.183503      -0.106922      31.856592 0.42073627E+03  0.98284674E+04                                 8.755646                            6.858709       0.272099       2.066267                    0.999692      28.953908      83.461460       0.625351       0.419282      -1.060470      -0.027815      -0.005249       0.006703       0.029089      -0.001906       0.002247      -0.005089       0.049001      -0.007633      -0.024449      -0.001610       0.026059              9.836346      12.292710      -0.991544      -0.384087       4.728817      -0.001031      12.487512           0.001633
          130              C      13.390876       7.514279      13.412962      -0.096251      33.888100 0.44043567E+03  0.10436401E+05                                 9.218817                            7.091244      -0.047955       1.954401                    0.999678      29.742870      87.147929       0.603732       0.428148      -1.051967      -0.011489      -0.014799      -0.020651       0.027883       0.004541       0.025440       0.001195      -0.013382       0.000642      -0.029168       0.005870       0.023298             10.473245      14.085847      -1.178574      -1.337814       4.816590       0.047055      12.517299          -0.000802
          131              C      11.292986       7.452937       0.014813       0.594885      23.998519 0.25957403E+03  0.54555362E+04                                 7.747304                            5.797623      -0.273994       1.962100                    0.999030      23.099836      66.342605       0.600150       0.485590      -1.006978      -0.047997       0.001980       0.043899       0.065075       0.057045       0.020529       0.060627      -0.081159      -0.161652      -0.079157      -0.040896       0.120053              8.930766      10.494273      -2.108664      -1.196616       5.312150      -1.121991      10.985875           0.001887
          132              C       9.732039       7.665426      12.396806       0.620593      21.979907 0.26435591E+03  0.56043259E+04                                 7.445234                            5.926275      -0.379851       1.918102                    0.999372      23.616590      69.036986       0.579917       0.498202      -0.996460      -0.052389      -0.001525      -0.015801       0.054741      -0.004612       0.021083       0.009529      -0.019786       0.306574      -0.065093      -0.040316       0.105409              8.464334      10.505374       1.248628      -1.637245       9.151278      -0.322829       5.736351           0.006279
          133              C      11.138684       7.552605       9.785315       0.608718      23.582934 0.24047258E+03  0.49302297E+04                                 7.540312                            5.479446       0.118804       2.100897                    0.999394      21.960769      61.144455       0.638066       0.468208      -1.022006      -0.032214      -0.002123      -0.050812       0.060201      -0.021322      -0.020397       0.000385      -0.151243      -0.187419      -0.076466      -0.033400       0.109866              9.035721       9.938823       0.743381       0.754291       3.984859      -0.153376      13.183482          -0.001679
          134              C       7.535053      12.325150      14.242477       0.088935      27.961457 0.33795831E+03  0.75034780E+04                                 8.160587                            6.227422       0.131713       2.054067                    0.999745      26.393020      75.130531       0.641094       0.430313      -1.049466      -0.021091      -0.042489      -0.030569       0.056432       0.031894      -0.016484       0.000851       0.023104       0.079065      -0.048524       0.010917       0.037607              9.383191       8.082334      -2.776644       2.987476      12.398898       0.171059       7.668343          -0.009211
          135              C       6.720171      13.346682      13.849939      -0.205029      33.891688 0.44749031E+03  0.10630846E+05                                 9.184353                            7.116716       0.025076       1.988202                    0.998293      29.869893      87.231898       0.607456       0.424431      -1.055743       0.014723       0.000886      -0.000653       0.014764       0.008620      -0.016531      -0.005268      -0.029003       0.002158      -0.025871       0.003770       0.022102             10.458770       9.534621      -2.925807       3.949097      12.493504      -0.047547       9.348186           0.002234
          136              C       5.827591      13.140564      12.841189       0.178615      30.327429 0.37996258E+03  0.86017251E+04                                 8.619130                            6.605773      -0.014952       2.024534                    0.999498      25.143369      69.986135       0.628237       0.430663      -1.059630      -0.008832       0.024576      -0.020365       0.033117      -0.018348       0.002960      -0.013205       0.018588      -0.021043      -0.023501      -0.003378       0.026879             10.009745       9.155235      -3.081947       4.035740      12.583769      -1.005160       8.290231          -0.013149
          137              C       5.773162      11.861549      12.296080      -0.213017      33.829835 0.44480262E+03  0.10489741E+05                                 8.990557                            6.971365       0.345284       2.081692                    0.999867      29.639748      84.615485       0.633883       0.409732      -1.071316       0.023116      -0.007173      -0.006821       0.025146       0.002132       0.021051       0.003479       0.009795       0.029054      -0.016762      -0.010150       0.026912             10.174196       9.352815      -2.656612       3.498034      13.584784      -0.069004       7.584988           0.002656
          138              C       6.606758      10.853912      12.773051       0.101512      26.694455 0.32536825E+03  0.71429159E+04                                 7.874612                            6.090662       0.218264       2.089556                    0.999756      25.847802      72.738271       0.652560       0.427548      -1.053041       0.030932       0.028090       0.022627       0.047516       0.018070      -0.031387       0.006533      -0.002262       0.053874      -0.041076       0.002315       0.038761              8.880536       8.409199      -2.094632       3.170663      11.310623      -0.019735       6.921785          -0.008151
          139              C       3.120828       0.774724      12.328668      -0.248170      28.910447 0.43630281E+03  0.10320656E+05                                 8.332763                            6.983384      -0.215930       1.923659                    0.997040      29.960141      87.890234       0.617748       0.419155      -1.056896      -0.036556      -0.052728      -0.044910       0.078317      -0.013833       0.023406      -0.000079       0.027275       0.000940      -0.025018      -0.008841       0.033859              9.335646      10.199403      -2.095575       3.334838       8.945529      -1.944355       8.862007          -0.000423
          140              C       2.110321       0.470775      11.315474      -0.164963      26.114723 0.39498941E+03  0.91262923E+04                                 7.775442                            6.622974      -0.052277       1.972789                    0.999347      29.144368      84.873920       0.636569       0.416440      -1.057177       0.016175       0.095591       0.046985       0.107736      -0.021173       0.010873      -0.020710       0.032716       0.016231      -0.034999      -0.001637       0.036637              8.575242       9.123930      -0.624469       2.441754       9.132859      -1.687410       7.468936          -0.000245
          141              C       1.272412       1.679937      10.964412      -0.247991      28.195326 0.41785071E+03  0.97199256E+04                                 8.065902                            6.746339      -0.078352       1.962665                    0.998643      29.336101      83.697793       0.644641       0.408457      -1.070102       0.079090      -0.033711      -0.000650       0.085977      -0.009831       0.007005      -0.005670      -0.020640       0.005966      -0.016431      -0.000995       0.017427              9.000258       8.222981       0.447900       0.079461      11.238080      -3.182203       7.539714          -0.000086
          142              C       2.018592       2.761191      10.186741       0.186855      27.421025 0.35999361E+03  0.80400363E+04                                 8.029534                            6.414532      -0.028593       2.023811                    0.999327      24.757219      68.435955       0.639847       0.428614      -1.060943      -0.003817      -0.027530       0.022396       0.035694       0.007282      -0.002959      -0.022990       0.001554      -0.045242      -0.029664       0.004754       0.024909              8.971907       5.781353       2.397812      -2.390754      12.054828      -2.322898       9.079539          -0.006042
          143              C       2.159939       4.025126      10.694819      -0.203527      29.859236 0.43186739E+03  0.10103489E+05                                 8.236467                            6.864036       0.419379       2.110415                    0.999777      29.185912      82.817306       0.639949       0.409110      -1.072395       0.018886       0.012823       0.003931       0.023164       0.001317      -0.006789       0.004614       0.024953       0.046470      -0.020998       0.001895       0.019103              8.766710       6.234486       1.734112      -2.277360      11.611806      -0.565571       8.453839           0.001881
          144              C       2.886122       4.981569       9.964550       0.107660      25.429578 0.34825766E+03  0.77923262E+04                                 7.686059                            6.370708       0.097288       2.046556                    0.999676      26.360980      75.391751       0.626374       0.437025      -1.045155       0.035730      -0.035307      -0.019034       0.053717      -0.022919       0.035611       0.020714       0.016739      -0.014346      -0.053254       0.013110       0.040143              8.266052       6.509853       1.552021      -2.585102       9.618270      -0.394704       8.670033          -0.006381
          145              C       3.264451       3.501441       8.293669       0.085283      25.382478 0.35569074E+03  0.80015088E+04                                 7.650273                            6.423280       0.042262       2.024024                    0.999368      26.747994      76.727362       0.625942       0.434983      -1.046283       0.006117       0.029712       0.039637       0.049913      -0.026387       0.003956       0.005203       0.029252       0.067734      -0.042110       0.018750       0.023360              8.157242       6.270035       1.983104      -1.876682       9.229985      -0.754831       8.971706          -0.003803
          146              C       2.565013       2.491885       8.988388      -0.220387      30.164233 0.44576556E+03  0.10537269E+05                                 8.359021                            7.036602       0.266469       2.055496                    0.999535      29.849604      85.823094       0.622062       0.416534      -1.064978       0.024024       0.000411       0.000853       0.024043       0.011645       0.007034       0.006076      -0.037177      -0.053853      -0.021964      -0.010169       0.032134              8.862494       6.346154       2.271878      -2.553855       9.972246      -1.926095      10.269083           0.002136
          147              C       6.542719       2.830610       8.741015      -0.066263      38.721960 0.48608102E+03  0.11720461E+05                                 9.984050                            7.400585      -0.147703       1.945574                    0.999035      28.720852      82.909170       0.601195       0.422527      -1.063104       0.012879      -0.016438       0.039097       0.044325      -0.011254      -0.001098       0.002931       0.019484      -0.047046      -0.016333      -0.006521       0.022854             11.881608       5.047536       0.613241      -0.263815      14.845407      -2.231606      15.751880           0.003051
          148              C       6.599991       3.572651       9.930480      -0.034832      39.790580 0.49118367E+03  0.11883234E+05                                10.230307                            7.497372      -0.262949       1.911974                    0.998451      28.576096      82.829244       0.589943       0.429146      -1.058199       0.003972      -0.037115       0.007965       0.038168      -0.015265      -0.004283       0.007503       0.105650      -0.119550      -0.044848      -0.030308       0.075156             12.367904       5.307159       1.266481       0.094324      15.399578      -2.154403      16.396974           0.002716
          149              C       6.545507       2.914191      11.158459      -0.058214      40.489701 0.45654515E+03  0.10801408E+05                                10.199534                            7.103334       0.132262       2.042038                    0.999447      27.833659      78.736194       0.624651       0.414450      -1.071777       0.005461      -0.020174      -0.043644       0.048390       0.001920      -0.006253      -0.001170       0.009713      -0.038212      -0.014300       0.001146       0.013154             12.725150       5.081747       1.283084       0.659964      15.140673       0.807500      17.953030           0.006187
          150              C       6.419976       1.523189      11.194010      -0.117186      33.925134 0.45506504E+03  0.10886345E+05                                 9.252817                            7.229358      -0.108933       1.930779                    0.999496      30.290796      89.575814       0.594484       0.430683      -1.048984       0.006929       0.016833      -0.024713       0.030694       0.006231      -0.001792      -0.020285       0.014918       0.019465      -0.024760       0.003385       0.021376             10.495796       4.897650       0.751773      -0.017023      14.119884       0.505872      12.469855          -0.000323
          151              C       6.347892       0.792130      10.035651      -0.106922      31.856577 0.42073599E+03  0.98284595E+04                                 8.755644                            6.858707       0.272097       2.066266                    0.999692      28.953902      83.461446       0.625351       0.419282      -1.060470       0.009044       0.026822      -0.006703       0.029089       0.004878      -0.004729       0.002929      -0.048170      -0.007634      -0.024448      -0.001610       0.026059              9.836345       4.601865       0.082452      -0.054143      12.419655      -0.380250      12.487515           0.001634
          152              C       6.413768       1.443792       8.806191      -0.096253      33.888166 0.44043665E+03  0.10436431E+05                                 9.218831                            7.091253      -0.047960       1.954399                    0.999678      29.742902      87.148072       0.603731       0.428148      -1.051967       0.016243       0.009332       0.020651       0.027882       0.002534       0.004703       0.025030       0.015358       0.000643      -0.029168       0.005870       0.023298             10.473265       4.671029       0.136167      -0.138425      14.231443      -1.331471      12.517322          -0.000804
          153              C       6.702256       3.458737       7.391572       0.594886      23.998629 0.25957539E+03  0.54555759E+04                                 7.747341                            5.797647      -0.274035       1.962084                    0.999030      23.099963      66.343194       0.600147       0.485592      -1.006976       0.004674       0.047810      -0.043899       0.065075       0.043747       0.062885       0.011947       0.109310      -0.161653      -0.079159      -0.040896       0.120054              8.930811       4.833624      -1.318172      -1.276711      10.972866      -1.029957      10.985942           0.001886
          154              C       6.770104       5.088372       9.822347       0.620594      21.979936 0.26435629E+03  0.56043369E+04                                 7.445246                            5.926284      -0.379845       1.918103                    0.999373      23.616624      69.037143       0.579916       0.498203      -0.996459       0.008755       0.051675       0.015802       0.054742      -0.007144       0.012352       0.019563       0.016500       0.306569      -0.065091      -0.040317       0.105407              8.464351       9.519258       1.386350      -0.546173      10.137435      -1.576864       5.736359           0.006277
          155              C       6.687297       3.679642      12.433838       0.608716      23.582956 0.24047290E+03  0.49302370E+04                                 7.540313                            5.479448       0.118811       2.100899                    0.999394      21.960761      61.144398       0.638066       0.468208      -1.022006       0.006558       0.031610       0.050811       0.060200      -0.041224      -0.002439      -0.020250       0.133768      -0.187417      -0.076462      -0.033402       0.109863              9.035724       4.302395       1.530486      -0.047583       9.621290       0.768255      13.183486          -0.001683
          156              C       2.459013       7.908702       7.976676       0.088936      27.961447 0.33795830E+03  0.75034795E+04                                 8.160591                            6.227428       0.131698       2.054063                    0.999745      26.393027      75.130621       0.641093       0.430314      -1.049465       0.044999       0.015012       0.030569       0.056433       0.033839      -0.001438      -0.016445      -0.004746       0.079069      -0.048526       0.010917       0.037609              9.383194      11.555676      -3.261672       0.582600       8.925559       2.935108       7.668349          -0.009211
          157              C       1.559999       8.857035       8.369214      -0.205029      33.891610 0.44748913E+03  0.10630810E+05                                 9.184336                            7.116704       0.025085       1.988205                    0.998293      29.869849      87.231701       0.607457       0.424431      -1.055743      -0.002914      -0.014459       0.000653       0.014764       0.004317      -0.007504      -0.015644       0.032618       0.002156      -0.025872       0.003770       0.022102             10.458749      11.635365      -3.219162       0.499084      10.392717       3.917712       9.348165           0.002234
          158              C       1.887583       9.712529       9.377964       0.178614      30.327432 0.37996258E+03  0.86017248E+04                                 8.619129                            6.605772      -0.014952       2.024534                    0.999498      25.143375      69.986145       0.628237       0.430663      -1.059630      -0.023119       0.012146       0.020365       0.033117      -0.015101      -0.012669       0.004759      -0.027929      -0.021045      -0.023500      -0.003380       0.026879             10.009745      11.673890      -3.433667      -0.437343      10.065111       4.135975       8.290234          -0.013148
          159              C       3.161834       9.589543       9.923074      -0.213018      33.829853 0.44480291E+03  0.10489750E+05                                 8.990559                            6.971367       0.345285       2.081692                    0.999867      29.639758      84.615519       0.633883       0.409732      -1.071316       0.003906      -0.023886       0.006821       0.025146       0.003392       0.006358       0.020367      -0.008253       0.029055      -0.016762      -0.010150       0.026912             10.174200      12.776064      -3.134658       0.415446      10.161548       3.473963       7.584988           0.002656
          160              C       4.044499       8.624598       9.446103       0.101511      26.694533 0.32536939E+03  0.71429498E+04                                 7.874635                            6.090678       0.218245       2.089549                    0.999756      25.847881      72.738631       0.652558       0.427549      -1.053041      -0.032099      -0.026750      -0.022627       0.047517       0.017070       0.002129      -0.031991       0.012077       0.053877      -0.041079       0.002316       0.038763              8.880561      10.681343      -2.411924       0.418975       9.038538       3.142927       6.921804          -0.008151
          161              C      14.508941      10.683038       9.890486      -0.248170      28.910472 0.43630316E+03  0.10320666E+05                                 8.332769                            6.983387      -0.215932       1.923658                    0.997040      29.960139      87.890229       0.617748       0.419156      -1.056896       0.057277       0.028912       0.044909       0.078316      -0.009568       0.003160       0.023192      -0.033810       0.000939      -0.025018      -0.008841       0.033859              9.335654       8.395439      -1.843663      -1.464455      10.749512       3.571708       8.862011          -0.000423
          162              C      14.949725      11.641798      10.903679      -0.164963      26.114728 0.39498924E+03  0.91262875E+04                                 7.775444                            6.622973      -0.052278       1.972789                    0.999347      29.144370      84.873934       0.636569       0.416440      -1.057177      -0.096910      -0.002799      -0.046985       0.107736      -0.015882      -0.019007       0.013632      -0.043065       0.016231      -0.034999      -0.001637       0.036637              8.575245       8.961621      -0.601807      -1.333495       9.295180       2.651668       7.468934          -0.000246
          163              C      13.868070      12.638885      11.254742      -0.247991      28.195316 0.41785028E+03  0.97199131E+04                                 8.065900                            6.746336      -0.078350       1.962666                    0.998643      29.336091      83.697753       0.644641       0.408457      -1.070102       0.022449      -0.082992       0.000650       0.085977      -0.012283      -0.004647       0.007722       0.014464       0.005965      -0.016432      -0.000996       0.017427              9.000258      11.303115       0.017768      -3.140633       8.157950       0.518812       7.539708          -0.000086
          164              C      12.694007      12.049418      12.032412       0.186856      27.421002 0.35999311E+03  0.80400224E+04                                 8.029530                            6.414528      -0.028592       2.023812                    0.999327      24.757202      68.435895       0.639848       0.428614      -1.060943       0.027794      -0.000026      -0.022396       0.035694       0.007216      -0.023178       0.000249       0.002495      -0.045242      -0.029664       0.004755       0.024908              8.971903      12.591709       1.446772      -2.631221       5.244468      -2.046509       9.079533          -0.006042
          165              C      11.422670      12.084236      11.524334      -0.203524      29.859185 0.43186636E+03  0.10103459E+05                                 8.236458                            6.864028       0.419384       2.110417                    0.999777      29.185869      82.817140       0.639949       0.409110      -1.072395      -0.015312      -0.016930      -0.003931       0.023163       0.004684       0.003631      -0.007361      -0.023276       0.046468      -0.020998       0.001895       0.019103              8.766701      11.983993       0.931211      -0.875099       5.862277      -2.177251       8.453832           0.001881
          166              C      10.374985      11.497312      12.254604       0.107659      25.429580 0.34825768E+03  0.77923250E+04                                 7.686055                            6.370704       0.097299       2.046560                    0.999676      26.360961      75.391637       0.626375       0.437024      -1.045155       0.030026      -0.040268       0.019034       0.053716      -0.019748       0.025440       0.032402      -0.028655      -0.014344      -0.053252       0.013111       0.040141              8.266050       9.983980       1.066874      -0.748445       6.144134      -2.505672       8.670035          -0.006380
          167              C      11.788564      10.917911      13.925484       0.085281      25.382496 0.35569116E+03  0.80015196E+04                                 7.650276                            6.423282       0.042268       2.024025                    0.999368      26.747994      76.727341       0.625943       0.434983      -1.046283      -0.030272      -0.001948      -0.039637       0.049912      -0.021369       0.005701       0.003197      -0.042588       0.067731      -0.042107       0.018749       0.023358              8.157244       9.716647       1.501802      -1.007128       5.783385      -1.754249       8.971702          -0.003802
          168              C      12.885153      11.471003      13.230765      -0.220385      30.164159 0.44576425E+03  0.10537228E+05                                 8.359005                            7.036589       0.266469       2.055496                    0.999535      29.849547      85.822854       0.622063       0.416534      -1.064978      -0.003730      -0.023735      -0.000852       0.024042       0.006107       0.006990       0.006126       0.042134      -0.053852      -0.021964      -0.010168       0.032133              8.862476      10.525241       1.688276      -2.260782       5.793122      -2.262921      10.269067           0.002136
          169              N       8.163633       2.548562       1.102070      -0.248363      37.411451 0.52093852E+03  0.12572640E+05                                 9.297331                            7.350484       0.101651       2.048504                    0.999293      28.082550      76.877867       0.652513       0.388935      -1.103280       0.102512      -0.114070       0.055370       0.163053       0.063727      -0.024767       0.044836      -0.011091       0.111365      -0.099960       0.034008       0.065952             10.649437       9.632641      -2.316407       3.199778      13.831488       0.915785       8.484184           0.029141
          170              N      12.245630       8.919104       6.030278      -0.242079      34.760298 0.55057564E+03  0.13532233E+05                                 8.944818                            7.671262      -0.114589       1.977150                    0.998678      28.681638      80.379822       0.621736       0.400819      -1.090217       0.067640       0.119424      -0.089458       0.163829      -0.049369       0.034232       0.059766       0.032009       0.094890      -0.102714       0.034777       0.067937              9.607602       8.154977       1.868533      -2.357345      10.453172       0.490806      10.214657           0.027503
          171              N      11.992300       5.879723       6.304314      -0.248385      37.412345 0.52095336E+03  0.12573092E+05                                 9.297482                            7.350594       0.101652       2.048497                    0.999293      28.082968      76.879369       0.652508       0.388935      -1.103279       0.098801      -0.117307      -0.055373       0.163060       0.059772       0.040981      -0.030733       0.045583       0.111371      -0.099964       0.034010       0.065953             10.649621      13.116832      -2.803002       1.349529      10.347715       3.042430       8.484316           0.029140
          172              N       5.118425       2.718024       1.376106      -0.242071      34.759840 0.55056663E+03  0.13531964E+05                                 8.944764                            7.671217      -0.114655       1.977135                    0.998678      28.681411      80.379194       0.621735       0.400821      -1.090215      -0.127626      -0.050469       0.089455       0.163822      -0.043094       0.063924       0.025632      -0.057828       0.094886      -0.102708       0.034773       0.067935              9.607543      10.921030       1.482245       0.160061       7.687006      -2.402554      10.214594           0.027505
          173              N       7.513003      11.091016      13.710699      -0.248393      37.412727 0.52095950E+03  0.12573283E+05                                 9.297559                            7.350648       0.101611       2.048482                    0.999293      28.083142      76.880093       0.652503       0.388936      -1.103278      -0.102514       0.114076      -0.055374       0.163061       0.063730      -0.024769       0.044837      -0.011089       0.111371      -0.099964       0.034010       0.065954             10.649719       9.632892      -2.316526       3.199861      13.831890       0.915769       8.484375           0.029138
          174              N       3.431006       4.720474       8.782491      -0.242072      34.760422 0.55057800E+03  0.13532292E+05                                 8.944802                            7.671252      -0.114496       1.977176                    0.998679      28.681664      80.379624       0.621740       0.400816      -1.090220      -0.067642      -0.119427       0.089460       0.163833      -0.049371       0.034235       0.059767       0.032015       0.094890      -0.102719       0.034782       0.067938              9.607582       8.154946       1.868511      -2.357334      10.453150       0.490831      10.214649           0.027498
          175              N       3.684336       7.759855       8.508455      -0.248406      37.413291 0.52096892E+03  0.12573567E+05                                 9.297648                            7.350714       0.101626       2.048482                    0.999293      28.083405      76.880984       0.652501       0.388936      -1.103278      -0.098807       0.117311       0.055376       0.163068       0.059776       0.040982      -0.030734       0.045582       0.111376      -0.099969       0.034013       0.065956             10.649826      13.117096      -2.803098       1.349527      10.347925       3.042492       8.484457           0.029138
          176              N      10.558211      10.921554      13.436663      -0.242063      34.760068 0.55057092E+03  0.13532079E+05                                 8.944754                            7.671210      -0.114534       1.977168                    0.998678      28.681495      80.379126       0.621740       0.400817      -1.090219       0.127629       0.050471      -0.089457       0.163827      -0.043095       0.063926       0.025637      -0.057836       0.094885      -0.102714       0.034778       0.067936              9.607530      10.921012       1.482224       0.160088       7.686986      -2.402548      10.214592           0.027498
          177              O       8.141582       5.425443       0.192566      -0.923467      45.260499 0.93208099E+03  0.25881148E+05                                10.185740                            9.469508      -0.366833       1.849100                    0.998534      34.780893     100.395199       0.611426       0.360772      -1.130118      -0.024299       0.017051       0.007935       0.030727      -0.046937      -0.068317       0.014750       0.063812      -0.133729      -0.080672      -0.028331       0.109004             11.073322      10.087508       2.227504      -0.829737      13.808674      -0.447240       9.323785           0.106935
          178              O       5.555898       5.707570      14.672048      -0.628104      49.622452 0.78543644E+03  0.20876725E+05                                10.929045                            8.854046      -0.280520       1.918213                    0.997321      30.845466      86.854204       0.615674       0.374286      -1.120789      -0.042356       0.010023       0.010577       0.044792      -0.009298       0.032721       0.045802       0.026926      -0.188546      -0.091815       0.037179       0.054636             12.570108      18.915829      -3.284959      -3.620035       9.011215       0.193997       9.783281           0.045219
          179              O       3.758420       6.723936      13.870677      -0.572209      31.524843 0.46079170E+03  0.10631991E+05                                 7.715093                            6.489821       0.852135       2.293753                    0.999716      27.773809      70.949884       0.774469       0.342762      -1.155092       0.012339      -0.027162       0.018253       0.034974       0.016817       0.090360       0.001992      -0.072158      -0.069783      -0.114902       0.041410       0.073493              8.430709       8.368787      -1.927274       3.221108       6.069505      -2.535508      10.853834           0.009618
          180              O       6.507812       4.836531       2.492989      -0.602954      39.348952 0.69050582E+03  0.17761213E+05                                 9.328097                            8.298134      -0.048000       2.003670                    0.996626      29.897349      82.653157       0.636760       0.373960      -1.121705      -0.006687       0.016834       0.028930       0.034133      -0.050111      -0.001893       0.008035      -0.113966       0.130566      -0.097652       0.039076       0.058575             10.052315       7.803456      -2.276797      -0.947484      13.856594       1.660364       8.496894           0.041158
          181              O       6.519633       7.054491       2.204140      -0.526641      36.822653 0.53430906E+03  0.12882173E+05                                 8.929477                            7.247415       0.137038       2.095786                    0.996233      27.750420      74.126995       0.689135       0.368642      -1.126415      -0.011988       0.005793       0.026980       0.030086       0.047802       0.008033       0.009759      -0.069526       0.201825      -0.092790       0.022101       0.070689             10.359404      11.723496       6.102360      -2.494441      11.867366      -1.786364       7.487349           0.038338
          182              O       5.771105       6.267174       4.895620      -0.528531      41.370943 0.59454208E+03  0.14699128E+05                                 9.665517                            7.682203       0.000597       2.056764                    0.996104      27.767792      74.725098       0.665544       0.372238      -1.125460      -0.029992       0.014495      -0.021839       0.039832       0.010504      -0.024751       0.003702      -0.057848      -0.175223      -0.067854       0.007873       0.059980             11.220719      17.003791       2.356685       2.233345       5.755459       0.327530      10.902908           0.040139
          183              O       3.940488       5.975310       6.141374      -0.577242      43.830458 0.62630595E+03  0.15631663E+05                                 9.912087                            7.785548       0.214330       2.107672                    0.997048      28.387614      75.870710       0.676183       0.362930      -1.136634       0.030055      -0.000692      -0.024837       0.038996      -0.016741      -0.029091      -0.008334      -0.085538       0.061006      -0.066555       0.029648       0.036907             11.754693       9.328694       0.147498      -2.433260       5.889404      -0.596822      20.045981           0.037909
          184              O       9.146116       6.299446       7.213819      -0.923495      45.261844 0.93211659E+03  0.25882387E+05                                10.185946                            9.469694      -0.366823       1.849095                    0.998534      34.781494     100.397456       0.611419       0.360772      -1.130117      -0.013531       0.026419      -0.007932       0.030724      -0.036404       0.005156      -0.069703      -0.087097      -0.133729      -0.080675      -0.028334       0.109009             11.073559      14.348056       1.632647      -0.557723       9.548646      -0.759909       9.323975           0.106933
          185              O       9.286721       8.953601       7.547106      -0.628124      49.623403 0.78545472E+03  0.20877334E+05                                10.929181                            8.854150      -0.280516       1.918208                    0.997322      30.845817      86.855476       0.615671       0.374286      -1.120789      -0.004072       0.043338      -0.010574       0.044795      -0.005251       0.049889       0.026072      -0.030994      -0.188541      -0.091814       0.037176       0.054638             12.570277       8.300849      -1.802601      -0.308540      19.626565      -3.612160       9.783417           0.045219
          186              O       8.528721      10.874372       8.348477      -0.572205      31.524833 0.46079172E+03  0.10631989E+05                                 7.715076                            6.489809       0.852163       2.293759                    0.999716      27.773874      70.949986       0.774472       0.342760      -1.155093       0.025196      -0.015975      -0.018255       0.034975       0.006289       0.014471       0.089217       0.078609      -0.069787      -0.114903       0.041410       0.073493              8.430688       5.585495      -1.538594      -2.065639       8.852766       3.540815      10.853801           0.009617
          187              O       9.955325       7.836067       4.913395      -0.602967      39.349226 0.69051189E+03  0.17761401E+05                                 9.328127                            8.298162      -0.047954       2.003681                    0.996626      29.897495      82.653532       0.636760       0.373959      -1.121706      -0.015746       0.008951      -0.028938       0.034138      -0.063804       0.007694      -0.002985       0.082150       0.130567      -0.097651       0.039078       0.058573             10.052347      13.117134      -3.018831       1.513357       8.542993      -1.168013       8.496912           0.041157
          188              O       7.757045       8.131111       5.202244      -0.526644      36.822893 0.53431339E+03  0.12882304E+05                                 8.929514                            7.247444       0.137043       2.095785                    0.996233      27.750521      74.127348       0.689134       0.368642      -1.126415      -0.004081       0.012676      -0.026982       0.030089       0.036449       0.010775       0.006606       0.093059       0.201824      -0.092790       0.022102       0.070688             10.359449      13.536410       5.849235      -2.114193      10.054559      -2.223417       7.487378           0.038338
          189              O       8.640320       8.763557       2.510764      -0.528520      41.370177 0.59452893E+03  0.14698722E+05                                 9.665408                            7.682126       0.000570       2.056761                    0.996104      27.767484      74.724065       0.665546       0.372238      -1.125459      -0.010206       0.031702       0.021836       0.039825       0.002176       0.000242      -0.025019       0.061373      -0.175225      -0.067849       0.007877       0.059971             11.220581       6.616158       3.807213       0.633252      16.142826       2.166541      10.902757           0.040142
          190              O       9.182561      10.536216       1.265010      -0.577224      43.829731 0.62629404E+03  0.15631289E+05                                 9.911973                            7.785467       0.214331       2.107677                    0.997048      28.387361      75.869813       0.676188       0.362930      -1.136634      -0.003473      -0.029866       0.024834       0.038997      -0.027816      -0.012276      -0.027657       0.073093       0.061019      -0.066555       0.029649       0.036905             11.754550       5.995538       0.612941      -0.927606       9.222386      -2.327301      20.045727           0.037910
          191              O       7.535054       8.214135      14.620203      -0.923529      45.262153 0.93212202E+03  0.25882574E+05                                10.186028                            9.469754      -0.366828       1.849094                    0.998534      34.781445     100.397373       0.611414       0.360775      -1.130115       0.024286      -0.017061      -0.007942       0.030724      -0.046936      -0.068314       0.014753       0.063833      -0.133734      -0.080667      -0.028341       0.109008             11.073659      10.087793       2.227661      -0.829726      13.809137      -0.447249       9.324048           0.106932
          192              O      10.120738       7.932008       0.140721      -0.628132      49.624732 0.78548225E+03  0.20878250E+05                                10.929363                            8.854299      -0.280488       1.918208                    0.997322      30.846341      86.857348       0.615666       0.374286      -1.120789       0.042361      -0.010025      -0.010578       0.044798      -0.009298       0.032725       0.045810       0.026929      -0.188539      -0.091820       0.037180       0.054640             12.570482      18.916404      -3.285064      -3.620153       9.011454       0.194020       9.783589           0.045220
          193              O      11.918216       6.915642       0.942092      -0.572216      31.524904 0.46079225E+03  0.10632010E+05                                 7.715122                            6.489841       0.852106       2.293747                    0.999717      27.773724      70.949767       0.774465       0.342763      -1.155090      -0.012341       0.027158      -0.018252       0.034971       0.016815       0.090359       0.001993      -0.072165      -0.069786      -0.114903       0.041413       0.073490              8.430743       8.368823      -1.927291       3.221130       6.069531      -2.535524      10.853874           0.009618
          194              O       9.168824       8.803047      12.319780      -0.602961      39.349679 0.69052203E+03  0.17761722E+05                                 9.328176                            8.298204      -0.047922       2.003686                    0.996627      29.897743      82.654282       0.636761       0.373957      -1.121708       0.006691      -0.016833      -0.028932       0.034135      -0.050111      -0.001891       0.008036      -0.113965       0.130563      -0.097651       0.039076       0.058575             10.052404       7.803524      -2.276800      -0.947490      13.856720       1.660371       8.496968           0.041155
          195              O       9.157003       6.585087      12.608629      -0.526625      36.821959 0.53429700E+03  0.12881807E+05                                 8.929353                            7.247323       0.137023       2.095785                    0.996233      27.750183      74.126102       0.689141       0.368641      -1.126416       0.011985      -0.005789      -0.026975       0.030080       0.047803       0.008031       0.009757      -0.069512       0.201814      -0.092785       0.022101       0.070684             10.359254      11.723320       6.102263      -2.494391      11.867203      -1.786338       7.487239           0.038337
          196              O       9.905531       7.372404       9.917149      -0.528508      41.369124 0.59451032E+03  0.14698134E+05                                 9.665202                            7.681972       0.000614       2.056782                    0.996103      27.767139      74.722597       0.665558       0.372235      -1.125462       0.029988      -0.014495       0.021835       0.039826       0.010501      -0.024749       0.003705      -0.057825      -0.175217      -0.067849       0.007882       0.059967             11.220330      17.003226       2.356597       2.233239       5.755291       0.327528      10.902473           0.040137
          197              O      11.736148       7.664268       8.671395      -0.577234      43.829593 0.62629172E+03  0.15631221E+05                                 9.911969                            7.785466       0.214298       2.107669                    0.997048      28.387297      75.869693       0.676186       0.362931      -1.136633      -0.030059       0.000686       0.024833       0.038996      -0.016739      -0.029089      -0.008334      -0.085537       0.061017      -0.066554       0.029648       0.036906             11.754541       9.328579       0.147500      -2.433219       5.889341      -0.596816      20.045702           0.037909
          198              O       6.530520       7.340132       7.598950      -0.923540      45.262844 0.93213958E+03  0.25883175E+05                                10.186111                            9.469828      -0.366790       1.849101                    0.998534      34.781765     100.398404       0.611413       0.360773      -1.130117       0.013541      -0.026409       0.007942       0.030722      -0.036400       0.005164      -0.069699      -0.087115      -0.133728      -0.080666      -0.028346       0.109012             11.073755      14.348360       1.632728      -0.557694       9.548789      -0.759893       9.324117           0.106930
          199              O       6.389915       4.685977       7.265663      -0.628150      49.625712 0.78550112E+03  0.20878880E+05                                10.929509                            8.854411      -0.280486       1.918203                    0.997322      30.846688      86.858635       0.615661       0.374286      -1.120788       0.004069      -0.043343       0.010578       0.044800      -0.005250       0.049899       0.026075      -0.030997      -0.188537      -0.091823       0.037179       0.054644             12.570661       8.301073      -1.802672      -0.308526      19.627181      -3.612269       9.783729           0.045219
          200              O       7.147915       2.765206       6.464292      -0.572213      31.525366 0.46080061E+03  0.10632251E+05                                 7.715184                            6.489889       0.852110       2.293742                    0.999716      27.773993      70.950610       0.774464       0.342762      -1.155091      -0.025196       0.015977       0.018254       0.034976       0.006287       0.014472       0.089217       0.078617      -0.069788      -0.114905       0.041413       0.073492              8.430813       5.585568      -1.538629      -2.065678       8.852904       3.540884      10.853967           0.009618
          201              O       5.721311       5.803511       9.899374      -0.602969      39.349802 0.69052475E+03  0.17761798E+05                                 9.328171                            8.298202      -0.047859       2.003703                    0.996627      29.897844      82.654412       0.636764       0.373956      -1.121709       0.015746      -0.008958       0.028936       0.034139      -0.063803       0.007694      -0.002985       0.082151       0.130555      -0.097649       0.039075       0.058573             10.052398      13.117211      -3.018825       1.513349       8.543033      -1.168012       8.496949           0.041154
          202              O       7.919591       5.508467       9.610525      -0.526625      36.821925 0.53429627E+03  0.12881784E+05                                 8.929342                            7.247313       0.137030       2.095787                    0.996233      27.750177      74.126056       0.689143       0.368641      -1.126417       0.004073      -0.012668       0.026974       0.030078       0.036453       0.010773       0.006604       0.093042       0.201812      -0.092784       0.022101       0.070683             10.359244      13.536143       5.849105      -2.114157      10.054357      -2.223364       7.487232           0.038337
          203              O       7.036316       4.876021      12.302005      -0.528505      41.369085 0.59450956E+03  0.14698118E+05                                 9.665224                            7.681989       0.000562       2.056766                    0.996104      27.767079      74.722558       0.665554       0.372237      -1.125460       0.010207      -0.031701      -0.021831       0.039821       0.002179       0.000245      -0.025017       0.061354      -0.175215      -0.067844       0.007883       0.059960             11.220356       6.616043       3.807137       0.633246      16.142522       2.166487      10.902502           0.040141
          204              O       6.494075       3.103362      13.547759      -0.577214      43.828706 0.62627691E+03  0.15630756E+05                                 9.911829                            7.785365       0.214303       2.107676                    0.997047      28.386983      75.868562       0.676192       0.362930      -1.136634       0.003480       0.029872      -0.024829       0.038999      -0.027814      -0.012276      -0.027656       0.073093       0.061030      -0.066554       0.029650       0.036904             11.754367       5.995461       0.612934      -0.927598       9.222247      -2.327266      20.045393           0.037911

******************************************************
Auxiliary information for the entire system
The total spin magnetic moment of the unit cell is   23.999967
The total net atomic charge of the unit cell is   0.000002
Accuracy of reproducing the electrostatic potential in the unit cell:
  The inner radius (bohr) =    5.0000
  The outer radius (bohr) =   12.0000
  Valid grid points have density less than (e/(bohr^3)) =    0.0001
  The number of valid grid points were=        53386
  The rms potential error without charges in kcal/mol is=      8.95470
  The rms potential error with partial charges in kcal/mol is=      1.06080
  The RRMSE value at monopole order=      0.11846
  The rms potential error with partial charges and cloud penetration in kcal/mol is=      1.05524
  The RRMSE value at monopole order with cloud penetration is=      0.11784
  The rms potential error with partial charges and atomic dipoles in kcal/mol is=      0.65637
  The RRMSE value at dipole order=      0.07330
  The rms potential error with partial charges, atomic dipoles and cloud penetration in kcal/mol is=      0.64434
  The RRMSE value at dipole order with cloud penetration=      0.07196

******************************************************
The electron densities and ab initio electrostatic potential were computed in VASP using the PBE functional and
projector augmented wave method. See the main text of the journal article for a description of computational details.
The atomic charges, dipoles, and quadrupoles were computed with the DDEC6 method as described in
(a) T. A. Manz and N. Gabaldon Limas, RSC Adv. 6 (2016) 47771-47801 DOI: 10.1039/c6ra04656h
(b) N. Gabaldon Limas and T. A. Manz, RSC Adv. 8 (2018) 2678-2707 DOI: 10.1039/c7ra11829e.
For each atom in the material, the electron cloud parameters were fit to the spherically averaged atom-in-material
electron density using radial positions for which this density was between 10^-4 and 10^-2 electrons per cubic bohr.
The polarizabilities, dispersion coefficients, and quantum Drude oscillator (QDO) parameters were fit using the MCLF method.
The magnetic structure of the system was optimized in VASP from the default ferromagnetic initial guess using spin polarization.
The atomic spin moments (ASMs) were computed on this optimized magnetic structure using the DDEC6 partition as inputs
to the method of T. A. Manz and D. S. Sholl, J. Chem. Theory Comput. 7 (2011) 4146-4164 DOI: 10.1021/ct200539n.
The RMSE and RRMSE were computed using a uniform grid with Ewald summation.
