# Supplementary material for: A collection of forcefield precursors for metal–organic frameworks
Source: RSC Adv. 2019 Nov 13;9(63):36492–507. doi: 10.1039/c9ra07327b (PMC9075174; doi:10.1039/c9ra07327b)
Supplement: RA-009-C9RA07327B-s5994 [file RA-009-C9RA07327B-s5994.xyz]

  184
jmolscript: load "" {1 1 1} spacegroup "x,y,z" unitcell [{      9.851000     0.000000     0.000000 }, {      3.152228    14.482926     0.000000 }, {      2.470339     5.361363    19.352713 }]
Sm     5.465734     5.032178    15.706855     2.108171
Sm    10.707172     5.027192    15.417532     2.199258
Sm    10.007833    14.812111     3.645858     2.108157
Sm     4.766395    14.817097     3.935181     2.199245
Cu    10.371586    11.944568    17.134505     0.231006
Cu     7.959141    12.504018    18.327406     0.206599
Cu     5.945902    11.655137    12.745503     0.172442
Cu    11.246765     8.189851     8.643889     0.201608
Cu     5.982930    13.831565    11.060850     0.200529
Cu     3.913902    13.291777    13.022828     0.205685
Cu     5.101981     7.899721     2.218208     0.231005
Cu     7.514426     7.340271     1.025307     0.206599
Cu     9.527665     8.189152     6.607210     0.172445
Cu     4.226802    11.654438    10.708824     0.201609
Cu     9.490637     6.012724     8.291863     0.200528
Cu    11.559665     6.552512     6.329885     0.205688
H     13.285147    12.465358    16.556246     0.087502
H      5.366184    11.297199    16.385942     0.117448
H      5.322010     8.961889    16.519476     0.120675
H     11.188774     9.172239    16.724615     0.102531
H      5.125217    12.998442    18.835996     0.080162
H     13.381777    14.580487    18.644404     0.115580
H     13.951471    16.683900    17.804496     0.117972
H      7.881212    15.413129    17.624516     0.100390
H      6.378284     8.995875    13.970724     0.096918
H     10.293703     8.218094    13.933953     0.114036
H     10.590916    10.130982    12.662480     0.112302
H      8.790985    11.395853    12.068352     0.089469
H     11.504223     7.224224    11.365848     0.096880
H      5.517129     7.042130    12.412830     0.122663
H      6.020764     8.235311    10.462077     0.122523
H      4.357954     8.763709     9.018364     0.086662
H      8.706386    14.136717     9.765379     0.080335
H     10.612267    15.404104     9.980194     0.126186
H     10.653123    17.082562    11.569052     0.115177
H      6.888758    16.182722    12.497982     0.094351
H     13.080732    15.652622    14.615169     0.089105
H      9.152725    15.683407    15.416371     0.124325
H      9.023937    13.569518    14.440994     0.118867
H     10.903521    12.557807    13.659145     0.084506
H      2.188420     7.378931     2.796467     0.087504
H     10.107383     8.547090     2.966771     0.117449
H     10.151557    10.882400     2.833237     0.120676
H      4.284793    10.672050     2.628098     0.102531
H     10.348350     6.845847     0.516717     0.080163
H      2.091790     5.263802     0.708309     0.115580
H      1.522096     3.160389     1.548217     0.117973
H      7.592355     4.431160     1.728197     0.100390
H      9.095283    10.848414     5.381989     0.096919
H      5.179864    11.626195     5.418760     0.114036
H      4.882651     9.713307     6.690233     0.112302
H      6.682582     8.448436     7.284361     0.089470
H      3.969344    12.620065     7.986865     0.096880
H      9.956438    12.802159     6.939883     0.122665
H      9.452803    11.608978     8.890636     0.122523
H     11.115613    11.080580    10.334349     0.086662
H      6.767181     5.707572     9.587334     0.080335
H      4.861300     4.440185     9.372519     0.126185
H      4.820444     2.761727     7.783661     0.115176
H      8.584809     3.661567     6.854731     0.094350
H      2.392835     4.191667     4.737544     0.089105
H      6.320842     4.160882     3.936342     0.124324
H      6.449630     6.274771     4.911719     0.118866
H      4.570046     7.286482     5.693568     0.084505
C     13.246414    11.536410    16.569793     0.075419
C      4.558029    10.844621    16.482706    -0.118302
C      4.533463     9.454949    16.542699    -0.044682
C      3.305400     8.830401    16.635592    -0.076131
C     12.012328     9.601261    16.683974     0.055778
C      3.170560     7.324441    16.662686     0.694698
C      5.380388    13.836671    18.526352     0.071611
C     14.260243    14.775235    18.406365    -0.118561
C      4.744571    16.025393    17.926418    -0.055569
C      6.064853    16.257267    17.634192    -0.065269
C      6.988166    15.234855    17.812237     0.069581
C      6.539265    17.585744    17.123280     0.685286
C      7.241327     9.229247    13.715268     0.064797
C      8.283922     8.395676    14.088775    -0.074929
C      9.564513     8.743965    13.693980    -0.046303
C      9.738669     9.881784    12.939224    -0.120211
C      8.657571    10.645349    12.600551     0.088919
C      8.009981     7.183123    14.934489     0.695712
C      2.545029     7.413707    11.181998     0.072932
C      3.502413     7.029995    12.112863    -0.075479
C      4.842568     7.309448    11.830313    -0.036152
C      5.143365     7.999802    10.657539    -0.125447
C      4.139407     8.321495     9.806020     0.081983
C      3.096201     6.365431    13.363048     0.682583
C      8.713582    14.827842    10.388536     0.079495
C      9.870499    15.573802    10.514329    -0.125040
C      9.886014    16.571546    11.454871    -0.056562
C      8.783811    16.822583    12.225109    -0.054218
C      7.653550    16.018706    11.994812     0.059761
C      8.737230    17.841013    13.303055     0.593396
C     12.251429    15.230528    14.591946     0.051716
C     11.173763    15.890069    15.137692    -0.085333
C      9.911930    15.265702    15.079634    -0.034750
C      9.841530    14.008504    14.499053    -0.123838
C     10.971312    13.415361    14.015235     0.080874
C     11.354933    17.248592    15.733756     0.704547
C      2.227153     8.307879     2.782920     0.075419
C     10.915538     8.999668     2.870007    -0.118303
C     10.940104    10.389340     2.810014    -0.044682
C     12.168167    11.013888     2.717121    -0.076130
C      3.461239    10.243028     2.668739     0.055778
C     12.303007    12.519848     2.690027     0.694697
C     10.093179     6.007618     0.826361     0.071611
C      1.213324     5.069054     0.946348    -0.118561
C     10.728996     3.818896     1.426295    -0.055569
C      9.408714     3.587022     1.718521    -0.065269
C      8.485401     4.609434     1.540476     0.069581
C      8.934302     2.258545     2.229433     0.685285
C      8.232240    10.615042     5.637445     0.064796
C      7.189645    11.448613     5.263938    -0.074928
C      5.909054    11.100324     5.658733    -0.046302
C      5.734898     9.962505     6.413489    -0.120211
C      6.815996     9.198940     6.752162     0.088920
C      7.463586    12.661166     4.418224     0.695710
C     12.928538    12.430582     8.170715     0.072932
C     11.971154    12.814294     7.239850    -0.075480
C     10.630999    12.534841     7.522400    -0.036153
C     10.330202    11.844487     8.695174    -0.125448
C     11.334160    11.522794     9.546693     0.081983
C     12.377366    13.478858     5.989665     0.682583
C      6.759985     5.016447     8.964177     0.079495
C      5.603068     4.270487     8.838384    -0.125039
C      5.587553     3.272743     7.897842    -0.056563
C      6.689756     3.021706     7.127604    -0.054217
C      7.820017     3.825583     7.357901     0.059761
C      6.736337     2.003276     6.049658     0.593395
C      3.222138     4.613761     4.760767     0.051714
C      4.299804     3.954220     4.215021    -0.085332
C      5.561637     4.578587     4.273079    -0.034749
C      5.632037     5.835785     4.853660    -0.123840
C      4.502255     6.428928     5.337478     0.080872
C      4.118634     2.595697     3.618957     0.704545
Br     8.371245    10.761070    16.724808    -0.389494
Br    10.428993    14.001579    18.289862    -0.368452
Br     3.571303    10.749870    12.814205    -0.325519
Br     6.058457    13.688102    14.088001    -0.357202
Br     9.018348     8.042470     9.517664    -0.363392
Br    13.642253    14.827196    10.904286    -0.431091
Br     7.102322     9.083219     2.627905    -0.389494
Br     5.044574     5.842710     1.062851    -0.368452
Br    11.902264     9.094419     6.538508    -0.325507
Br     9.415110     6.156187     5.264712    -0.357193
Br     6.455219    11.801819     9.835049    -0.363401
Br     1.831314     5.017093     8.448427    -0.431084
N     12.035032    10.949301    16.672362    -0.177983
N      6.668184    14.013135    18.237997    -0.156870
N      7.408241    10.356224    13.005023    -0.148690
N      2.834372     8.037329    10.040188    -0.163607
N      7.619158    15.034206    11.096846    -0.154328
N     12.175727    14.011466    14.028782    -0.161071
N      3.438535     8.894988     2.680351    -0.177984
N      8.805383     5.831154     1.114716    -0.156869
N      8.065326     9.488065     6.347690    -0.148691
N     12.639195    11.806960     9.312525    -0.163606
N      7.854409     4.810083     8.255867    -0.154328
N      3.297840     5.832823     5.323931    -0.161071
O     11.900711     6.855871    16.424648    -0.683913
O      4.227319     6.671816    16.910401    -0.699961
O      7.759226    17.874901    17.262620    -0.633925
O      5.737460    18.355028    16.554311    -0.767535
O      8.989124     6.613872    15.457012    -0.731837
O      6.811048     6.832190    15.058346    -0.666658
O     11.707774     6.181093    13.575928    -0.707753
O      3.989450     6.011452    14.181668    -0.691485
O      6.433180     4.269856    13.384336    -0.631479
O      7.819261    17.720681    14.191344    -0.665471
O     12.514470    17.648243    15.905995    -0.749194
O     10.332874    17.914931    16.000823    -0.687261
O      3.572856    12.988418     2.928065    -0.683913
O     11.246248    13.172473     2.442312    -0.699961
O      7.714341     1.969388     2.090093    -0.633925
O      9.736107     1.489261     2.798402    -0.767533
O      6.484443    13.230417     3.895701    -0.731836
O      8.662519    13.012099     4.294367    -0.666657
O      3.765793    13.663196     5.776785    -0.707752
O     11.484117    13.832837     5.171045    -0.691483
O      9.040387    15.574433     5.968377    -0.631481
O      7.654306     2.123608     5.161369    -0.665472
O      2.959097     2.196046     3.446718    -0.749194
O      5.140693     1.929358     3.351890    -0.687260

The following XYZ coordinates are in angstroms. Other properties are in atomic units.
The sperically averaged electron density of each atom fit to a function of the form exp(a - br)
eigen_1, eigen_2 and eigen_3 are the three eigenvalues of traceless quadrupole moment tensor
  atom number  atomic symbol              X              Y              Z     net charge C6 coefficient C8 coefficient C10 coefficient fluctuating dipole atomic polarizability isotropic forcefield polarizability              a              b squared Pearson coefficient          <r^3>          <r^4>         wp_QDO          m_QDO          q_QDO       dipole_x       dipole_y       dipole_z         dipole            Qxy            Qxz            Qyz     Q(x^2-y^2)  Q(3z^2 - R^2)        eigen_1        eigen_2        eigen_3 static polarizability      alpha(xx)      alpha(xy)      alpha(xz)      alpha(yy)      alpha(yz)      alpha(zz) atomic spin moment
            1             Sm       5.465734       5.032178      15.706855       2.108171     140.290963 0.30170023E+04  0.10231677E+06                                17.601641                           14.553460       2.450156       2.468322                    0.999646      79.152526     185.929169       0.686036       0.263262      -1.342839      -0.009449       0.016336      -0.003400       0.019175      -0.025311       0.078362      -0.028119      -0.040399       0.156768      -0.090559      -0.016988       0.107547             20.735544      18.763192      -3.636701      -1.515202      27.280292      -0.656481      16.163146           0.000015
            2             Sm      10.707172       5.027192      15.417532       2.199258     105.457754 0.21046151E+04  0.65150507E+05                                14.298298                           11.914584       3.216429       2.726181                    0.996842      74.800303     167.208030       0.782248       0.252939      -1.357976       0.009754       0.014785       0.022127       0.028343      -0.089974       0.019957       0.121227      -0.084741       0.461974      -0.197781      -0.017007       0.214788             16.434914      18.073247       1.975615       0.800870      20.224318      -2.995544      11.007176           0.000011
            3             Sm      10.007833      14.812111       3.645858       2.108157     140.294225 0.30170856E+04  0.10232035E+06                                17.601972                           14.553716       2.450149       2.468320                    0.999646      79.152756     185.930724       0.686025       0.263264      -1.342836       0.009447      -0.016336       0.003398       0.019174      -0.025310       0.078363      -0.028118      -0.040398       0.156772      -0.090559      -0.016988       0.107547             20.735951      18.763544      -3.636789      -1.515240      27.280859      -0.656495      16.163450           0.000014
            4             Sm       4.766395      14.817097       3.935181       2.199245     105.457704 0.21046147E+04  0.65150490E+05                                14.298296                           11.914586       3.216416       2.726178                    0.996842      74.800281     167.207997       0.782248       0.252939      -1.357976      -0.009753      -0.014784      -0.022127       0.028342      -0.089974       0.019956       0.121229      -0.084740       0.461979      -0.197781      -0.017009       0.214790             16.434908      18.073247       1.975614       0.800869      20.224300      -2.995541      11.007176           0.000008
            5             Cu      10.371586      11.944568      17.134505       0.231006     100.661544 0.25020898E+04  0.86280492E+05                                19.461918                           17.884913       0.455136       1.899290                    0.999715      58.848219     171.493870       0.370505       0.479404      -1.084898      -0.027166       0.011091      -0.004512       0.029687       0.026554       0.033484      -0.043813      -0.096042       0.053646      -0.084041       0.010482       0.073558             21.071521      27.533924      -5.916158      -3.955073      17.336365       3.954508      18.344273          -0.000030
            6             Cu       7.959141      12.504018      18.327406       0.206599     110.975045 0.26591631E+04  0.93278047E+05                                20.972810                           18.686327       0.421620       1.877563                    0.999462      60.516636     178.962527       0.354599       0.492418      -1.075639       0.017195      -0.041155       0.004986       0.044880       0.056837      -0.001294      -0.023995      -0.049615      -0.067854      -0.055612      -0.022068       0.077680             23.167628      25.442616      -7.286897      -1.699290      19.750351       2.078856      24.309917           0.000001
            7             Cu       5.945902      11.655137      12.745503       0.172442     109.805976 0.25003182E+04  0.86591862E+05                                21.461209                           18.619955       0.397119       1.867417                    0.999109      61.337747     181.779718       0.340119       0.519988      -1.058320      -0.001656      -0.016864       0.035421       0.039265       0.077069      -0.054107       0.004899       0.008164       0.111120      -0.107829       0.019036       0.088793             23.948169      29.531655      -8.956599       4.319207      23.990856      -0.761842      18.321995          -0.000046
            8             Cu      11.246765       8.189851       8.643889       0.201608     105.069933 0.24274079E+04  0.83452346E+05                                20.999434                           18.472640       0.409002       1.874732                    0.999351      60.620871     179.033930       0.337959       0.527165      -1.054634      -0.003564       0.009216       0.019554       0.021909      -0.019301      -0.080125      -0.047607      -0.051290      -0.055698      -0.113041       0.036737       0.076304             23.229027      25.719810       1.713004       8.519263      16.279315       0.703031      27.687957          -0.000058
            9             Cu       5.982930      13.831565      11.060850       0.200529     108.762915 0.26083810E+04  0.91226352E+05                                20.559365                           18.327695       0.360702       1.858174                    0.999281      61.060141     181.402301       0.362644       0.482921      -1.078879      -0.015706       0.033950      -0.014071       0.039966      -0.063138       0.011258       0.056224      -0.042923       0.176753      -0.107414       0.012657       0.094757             22.230563      28.542231       8.089531       0.094324      23.291546       0.791190      14.857912          -0.000059
           10             Cu       3.913902      13.291777      13.022828       0.205685     105.807673 0.24409254E+04  0.84030519E+05                                21.057261                           18.470668       0.407182       1.873906                    0.999153      60.589665     179.040906       0.339455       0.524134      -1.056194      -0.006098       0.019733      -0.004525       0.021143       0.048658       0.068704      -0.024906      -0.083167      -0.082829      -0.112681       0.034289       0.078392             23.298888      30.038237      -7.010683      -6.855548      19.379135       3.328270      20.479291          -0.000027
           11             Cu       5.101981       7.899721       2.218208       0.231005     100.662458 0.25021162E+04  0.86281584E+05                                19.461963                           17.884946       0.455168       1.899297                    0.999715      58.848636     171.494979       0.370507       0.479401      -1.084900       0.027167      -0.011090       0.004511       0.029688       0.026553       0.033484      -0.043809      -0.096043       0.053631      -0.084038       0.010484       0.073554             21.071578      27.534008      -5.916188      -3.955088      17.336411       3.954525      18.344314          -0.000021
           12             Cu       7.514426       7.340271       1.025307       0.206599     110.974938 0.26591596E+04  0.93277908E+05                                20.972815                           18.686330       0.421614       1.877561                    0.999462      60.516581     178.962432       0.354598       0.492419      -1.075638      -0.017193       0.041155      -0.004986       0.044879       0.056839      -0.001294      -0.023994      -0.049616      -0.067855      -0.055614      -0.022068       0.077682             23.167635      25.442633      -7.286901      -1.699294      19.750359       2.078860      24.309912          -0.000001
           13             Cu       9.527665       8.189152       6.607210       0.172445     109.805328 0.25003016E+04  0.86591182E+05                                21.461184                           18.619940       0.397093       1.867412                    0.999109      61.337408     181.778859       0.340118       0.519991      -1.058318       0.001657       0.016860      -0.035421       0.039264       0.077069      -0.054108       0.004895       0.008167       0.111115      -0.107828       0.019031       0.088797             23.948136      29.531604      -8.956580       4.319203      23.990827      -0.761846      18.321976          -0.000043
           14             Cu       4.226802      11.654438      10.708824       0.201609     105.069524 0.24273958E+04  0.83451858E+05                                20.999436                           18.472639       0.408988       1.874728                    0.999351      60.620761     179.033753       0.337958       0.527167      -1.054632       0.003564      -0.009220      -0.019556       0.021913      -0.019302      -0.080124      -0.047607      -0.051301      -0.055713      -0.113043       0.036741       0.076303             23.229031      25.719814       1.713003       8.519264      16.279312       0.703033      27.687968          -0.000066
           15             Cu       9.490637       6.012724       8.291863       0.200528     108.762813 0.26083767E+04  0.91226151E+05                                20.559344                           18.327674       0.360699       1.858174                    0.999281      61.060104     181.402068       0.362645       0.482921      -1.078879       0.015706      -0.033951       0.014070       0.039966      -0.063137       0.011255       0.056223      -0.042925       0.176752      -0.107411       0.012655       0.094756             22.230544      28.542206       8.089538       0.094332      23.291539       0.791192      14.857887          -0.000034
           16             Cu      11.559665       6.552512       6.329885       0.205688     105.806323 0.24408898E+04  0.84029071E+05                                21.057212                           18.470639       0.407123       1.873892                    0.999153      60.589001     179.039280       0.339452       0.524140      -1.056190       0.006097      -0.019731       0.004525       0.021142       0.048660       0.068705      -0.024903      -0.083172      -0.082828      -0.112683       0.034287       0.078396             23.298824      30.038145      -7.010648      -6.855522      19.379085       3.328250      20.479241          -0.000019
           17              H      13.285147      12.465358      16.556246       0.087502       1.025045 0.75292291E+01  0.73969020E+02                                 1.767659                            1.672057      -1.289615       2.261040                    0.992911       3.910630      11.534816       0.447738       1.392461      -0.683189       0.004986       0.043549      -0.004280       0.044042       0.001378      -0.001406      -0.001651      -0.008771      -0.049057      -0.016533       0.003643       0.012890              1.801206       1.473482       0.038422       0.039333       2.461300      -0.004999       1.468837           0.000006
           18              H       5.366184      11.297199      16.385942       0.117448       0.979807 0.70683257E+01  0.68738578E+02                                 1.750004                            1.645842      -1.381295       2.222643                    0.992789       3.935778      11.764332       0.438259       1.437113      -0.674017       0.032147       0.016430      -0.006333       0.036654       0.000301      -0.002552       0.001690      -0.002703      -0.044109      -0.015136       0.006306       0.008830              1.795545       2.231439       0.416259      -0.102312       1.705026       0.003456       1.450168           0.000005
           19              H       5.322010       8.961889      16.519476       0.120675       1.088980 0.80345093E+01  0.79676276E+02                                 1.808330                            1.705442      -1.113114       2.361263                    0.996025       3.621420      10.493920       0.454978       1.357519      -0.692280       0.035148      -0.019677      -0.000056       0.040281      -0.004697      -0.000261      -0.000937       0.013984      -0.023476      -0.008090      -0.004246       0.012336              1.846328       2.221906      -0.418486      -0.135916       1.827741       0.092353       1.489338           0.000009
           20              H      11.188774       9.172239      16.724615       0.102531       1.147185 0.87863110E+01  0.89237752E+02                                 1.873918                            1.783018      -1.291696       2.263963                    0.994578       3.849446      11.344909       0.444455       1.356863      -0.691312      -0.038777      -0.023392       0.000973       0.045296       0.008883      -0.000840      -0.003207       0.003837      -0.021183      -0.008649      -0.004329       0.012978              1.894610       2.329866       0.333026       0.025441       1.820476       0.051982       1.533488           0.000010
           21              H       5.125217      12.998442      18.835996       0.080162       0.994459 0.70549479E+01  0.68162429E+02                                 1.733391                            1.616843      -1.174253       2.311287                    0.994055       3.856645      11.265456       0.456228       1.389547      -0.683836      -0.012681      -0.038197       0.014110       0.042649       0.004668      -0.008133      -0.008451      -0.001157      -0.036267      -0.017043       0.001350       0.015693              1.797722       1.552903       0.344008      -0.129157       2.249283      -0.315858       1.590981           0.000009
           22              H      13.381777      14.580487      18.644404       0.115580       1.018505 0.73496054E+01  0.71484270E+02                                 1.737213                            1.633700      -1.208174       2.301286                    0.995538       3.725247      10.791640       0.462432       1.361796      -0.689747      -0.033729      -0.002023       0.009070       0.034985      -0.004780      -0.005846      -0.006907      -0.004531      -0.037443      -0.016912       0.004965       0.011947              1.781626       2.258128       0.263702      -0.230392       1.545513      -0.093642       1.541237           0.000011
           23              H      13.951471      16.683900      17.804496       0.117972       1.065473 0.77163523E+01  0.75191596E+02                                 1.734682                            1.634799      -0.972783       2.422134                    0.998136       3.454875       9.686094       0.483950       1.298817      -0.705191      -0.032205       0.024091      -0.004777       0.040502      -0.005040      -0.004018       0.001765       0.013727      -0.037802      -0.013296      -0.002199       0.015495              1.769369       1.887206      -0.421773       0.161281       1.911241      -0.187126       1.509661           0.000013
           24              H       7.881212      15.413129      17.624516       0.100390       1.071517 0.78127534E+01  0.77493163E+02                                 1.825409                            1.706130      -1.313831       2.253149                    0.993803       3.898246      11.566228       0.441973       1.397177      -0.682381       0.042775       0.009421      -0.008127       0.044548       0.004252      -0.005041      -0.002938       0.009742      -0.012781      -0.006799      -0.004003       0.010802              1.875144       2.476070       0.121678      -0.309633       1.585495      -0.120688       1.563866           0.000009
           25              H       6.378284       8.995875      13.970724       0.096918       0.995821 0.71889412E+01  0.69828414E+02                                 1.737509                            1.636338      -1.249030       2.283863                    0.994204       3.827666      11.233720       0.451467       1.396730      -0.682526      -0.041660      -0.011818       0.013079       0.045236       0.003680      -0.004589      -0.004292       0.012492      -0.018700      -0.009421      -0.002679       0.012100              1.784247       2.294495       0.198104      -0.219141       1.544413      -0.063061       1.513833          -0.000001
           26              H      10.293703       8.218094      13.933953       0.114036       0.949850 0.66421864E+01  0.63251711E+02                                 1.686284                            1.575301      -1.086682       2.364192                    0.996255       3.693441      10.731498       0.459090       1.401029      -0.682029       0.033683      -0.017161       0.008627       0.038775      -0.001806      -0.000218      -0.003106       0.020826      -0.018634      -0.010013      -0.003661       0.013674              1.741514       2.068149      -0.445574       0.150729       1.717437      -0.148676       1.438956          -0.000001
           27              H      10.590916      10.130982      12.662480       0.112302       0.940743 0.65466239E+01  0.62126534E+02                                 1.675026                            1.561720      -1.154460       2.325401                    0.995765       3.727934      10.818863       0.461983       1.397077      -0.682398       0.032033       0.005350      -0.009419       0.033815      -0.003432      -0.002031      -0.011026       0.001012      -0.017536      -0.014237       0.003752       0.010485              1.730618       2.191346       0.229584      -0.286534       1.507818      -0.097480       1.492689          -0.000003
           28              H       8.790985      11.395853      12.068352       0.089469       1.022100 0.72709232E+01  0.70203045E+02                                 1.715866                            1.606826      -0.924536       2.431788                    0.997860       3.627841      10.313836       0.476388       1.331617      -0.696842       0.010188       0.036495      -0.027091       0.046579       0.004745      -0.008478      -0.011419       0.000215      -0.022910      -0.015999      -0.000749       0.016748              1.753489       1.480201       0.123989      -0.087072       2.069627      -0.456491       1.710638          -0.000007
           29              H      11.504223       7.224224      11.365848       0.096880       1.159097 0.88572452E+01  0.90451689E+02                                 1.907777                            1.806167      -1.355863       2.233070                    0.992686       3.969105      11.862949       0.434250       1.381174      -0.685872      -0.042472      -0.011241       0.009738       0.045001       0.003396      -0.003389      -0.003342       0.013481      -0.003324      -0.008028      -0.001662       0.009690              1.932078       2.528989       0.123356      -0.161523       1.539235      -0.082256       1.728011          -0.000007
           30              H       5.517129       7.042130      12.412830       0.122663       0.962628 0.69090072E+01  0.66240209E+02                                 1.687762                            1.597450      -1.090781       2.374289                    0.996328       3.578159      10.327912       0.461243       1.385065      -0.686086       0.031747      -0.013458       0.023699       0.041840      -0.003603       0.004035      -0.003918       0.019879      -0.009230      -0.010564      -0.002892       0.013456              1.721315       1.854223      -0.137153       0.420232       1.496519      -0.174126       1.813202          -0.000005
           31              H       6.020764       8.235311      10.462077       0.122523       0.929847 0.66127826E+01  0.62918313E+02                                 1.665493                            1.574398      -1.182216       2.324987                    0.994986       3.661029      10.641878       0.457970       1.405646      -0.681291       0.035662       0.011853      -0.003904       0.037783       0.003647       0.003507      -0.010012       0.019366       0.007898      -0.017222       0.007082       0.010141              1.697248       2.180339       0.206952      -0.172629       1.438155      -0.038239       1.473251          -0.000007
           32              H       4.357954       8.763709       9.018364       0.086662       1.020585 0.72233191E+01  0.70099386E+02                                 1.754800                            1.630886      -1.169122       2.317566                    0.994617       3.805546      11.087824       0.457075       1.380834      -0.685914       0.015031       0.020890      -0.037210       0.045243       0.003205      -0.006429      -0.009538       0.017785       0.013214      -0.015635       0.000548       0.015087              1.806054       1.512594       0.103016      -0.222888       1.641708      -0.450050       2.263861          -0.000007
           33              H       8.706386      14.136717       9.765379       0.080335       1.177894 0.86267701E+01  0.86947827E+02                                 1.882966                            1.746433      -1.186789       2.299993                    0.995068       3.859802      11.218081       0.458362       1.325827      -0.697474      -0.001147      -0.028661      -0.031079       0.042293       0.003449      -0.006211       0.011408       0.003389       0.010069      -0.014800       0.002140       0.012660              1.920405       1.517406      -0.014818      -0.074279       2.230180       0.641310       2.013628          -0.000008
           34              H      10.612267      15.404104       9.980194       0.126186       0.978287 0.70922809E+01  0.68092278E+02                                 1.675438                            1.595922      -0.985233       2.421967                    0.997803       3.480489       9.885304       0.473724       1.346693      -0.694489       0.032484      -0.003861      -0.020550       0.038631       0.006385      -0.009031       0.011514       0.008081      -0.005386      -0.018957       0.007450       0.011507              1.684779       1.899356      -0.169631      -0.426768       1.446240       0.128910       1.708742          -0.000010
           35              H      10.653123      17.082562      11.569052       0.115177       1.128122 0.88369875E+01  0.89101102E+02                                 1.811213                            1.759613      -0.985650       2.419578                    0.997634       3.528763      10.070974       0.462345       1.313897      -0.703000       0.032511       0.020411       0.001770       0.038428       0.008199      -0.006258       0.003674       0.011099      -0.010758      -0.012628      -0.000068       0.012696              1.791666       2.038810       0.384209       0.073476       1.779538       0.065926       1.556649          -0.000013
           36              H       6.888758      16.182722      12.497982       0.094351       1.299081 0.10283729E+02  0.10862841E+03                                 2.033097                            1.927663      -1.471656       2.176759                    0.992257       4.038520      12.134873       0.427928       1.355011      -0.691604      -0.038064       0.009199       0.024737       0.046319      -0.002556      -0.005578       0.006018       0.007747      -0.013933      -0.009896      -0.000674       0.010569              2.037622       2.431134      -0.055571      -0.487566       1.732456       0.164071       1.949277          -0.000006
           37              H      13.080732      15.652622      14.615169       0.089105       1.314039 0.10330164E+02  0.10927759E+03                                 2.047614                            1.930252      -1.467139       2.172905                    0.991774       4.100104      12.342042       0.428085       1.352547      -0.691693       0.037785       0.016503       0.003232       0.041358       0.005004      -0.001347       0.005275       0.012611      -0.018573      -0.011038      -0.000121       0.011159              2.073056       2.635880       0.405608       0.032664       1.952135       0.109468       1.631152          -0.000001
           38              H       9.152725      15.683407      15.416371       0.124325       0.870531 0.61517169E+01  0.57530931E+02                                 1.601710                            1.525783      -1.085144       2.379367                    0.996192       3.569309      10.314038       0.461510       1.419124      -0.679105      -0.037000       0.017084       0.015343       0.043547      -0.000566      -0.005689       0.007235       0.015850      -0.019717      -0.013551       0.000257       0.013295              1.633827       1.885092      -0.294851      -0.267736       1.552734       0.112341       1.463656           0.000002
           39              H       9.023937      13.569518      14.440994       0.118867       0.940596 0.68115942E+01  0.65505232E+02                                 1.695720                            1.610607      -1.285802       2.272492                    0.993751       3.803147      11.233320       0.445982       1.428110      -0.676383      -0.034567      -0.015072      -0.001443       0.037738       0.001665      -0.003545       0.011120       0.003154      -0.027730      -0.016475       0.006822       0.009653              1.725488       2.141837       0.383234       0.055454       1.645726       0.052696       1.388902           0.000000
           40              H      10.903521      12.557807      13.659145       0.084506       1.054597 0.76170327E+01  0.74966874E+02                                 1.794789                            1.675487      -1.237907       2.279269                    0.993984       3.912881      11.510719       0.450293       1.382061      -0.685219      -0.006146      -0.038174      -0.015869       0.041796       0.004543       0.001106       0.009090      -0.000914      -0.022541      -0.012564       0.000930       0.011634              1.839041       1.495154       0.094754       0.036791       2.429625       0.437918       1.592345          -0.000003
           41              H       2.188420       7.378931       2.796467       0.087504       1.025046 0.75292392E+01  0.73969144E+02                                 1.767660                            1.672058      -1.289615       2.261040                    0.992911       3.910632      11.534824       0.447738       1.392460      -0.683189      -0.004986      -0.043549       0.004280       0.044042       0.001379      -0.001406      -0.001651      -0.008771      -0.049056      -0.016533       0.003642       0.012890              1.801207       1.473483       0.038422       0.039333       2.461300      -0.004999       1.468838           0.000006
           42              H      10.107383       8.547090       2.966771       0.117449       0.979810 0.70683532E+01  0.68738915E+02                                 1.750007                            1.645844      -1.381299       2.222641                    0.992789       3.935786      11.764363       0.438259       1.437112      -0.674017      -0.032147      -0.016429       0.006333       0.036653       0.000301      -0.002552       0.001690      -0.002703      -0.044108      -0.015136       0.006306       0.008830              1.795548       2.231444       0.416260      -0.102312       1.705029       0.003456       1.450171           0.000005
           43              H      10.151557      10.882400       2.833237       0.120676       1.088977 0.80344820E+01  0.79675951E+02                                 1.808328                            1.705441      -1.113116       2.361262                    0.996025       3.621415      10.493907       0.454978       1.357521      -0.692280      -0.035148       0.019677       0.000056       0.040281      -0.004697      -0.000261      -0.000937       0.013984      -0.023476      -0.008090      -0.004246       0.012336              1.846326       2.221903      -0.418485      -0.135916       1.827739       0.092353       1.489336           0.000008
           44              H       4.284793      10.672050       2.628098       0.102531       1.147182 0.87862921E+01  0.89237527E+02                                 1.873917                            1.783017      -1.291699       2.263962                    0.994578       3.849443      11.344904       0.444455       1.356865      -0.691311       0.038777       0.023392      -0.000973       0.045297       0.008883      -0.000840      -0.003207       0.003837      -0.021184      -0.008649      -0.004329       0.012978              1.894609       2.329865       0.333025       0.025441       1.820475       0.051982       1.533488           0.000009
           45              H      10.348350       6.845847       0.516717       0.080163       0.994458 0.70549408E+01  0.68162341E+02                                 1.733390                            1.616842      -1.174251       2.311288                    0.994055       3.856642      11.265444       0.456228       1.389546      -0.683836       0.012681       0.038197      -0.014110       0.042649       0.004668      -0.008133      -0.008451      -0.001157      -0.036267      -0.017043       0.001350       0.015693              1.797721       1.552902       0.344007      -0.129157       2.249281      -0.315858       1.590980           0.000009
           46              H       2.091790       5.263802       0.708309       0.115580       1.018506 0.73496121E+01  0.71484353E+02                                 1.737214                            1.633701      -1.208173       2.301286                    0.995538       3.725250      10.791651       0.462431       1.361796      -0.689747       0.033729       0.002023      -0.009070       0.034985      -0.004780      -0.005846      -0.006908      -0.004531      -0.037443      -0.016912       0.004965       0.011947              1.781627       2.258130       0.263702      -0.230392       1.545514      -0.093642       1.541238           0.000011
           47              H       1.522096       3.160389       1.548217       0.117973       1.065471 0.77163365E+01  0.75191413E+02                                 1.734681                            1.634798      -0.972786       2.422133                    0.998136       3.454871       9.686085       0.483950       1.298818      -0.705191       0.032205      -0.024091       0.004777       0.040502      -0.005040      -0.004019       0.001766       0.013726      -0.037802      -0.013296      -0.002199       0.015495              1.769368       1.887205      -0.421773       0.161281       1.911240      -0.187125       1.509660           0.000013
           48              H       7.592355       4.431160       1.728197       0.100390       1.071515 0.78127324E+01  0.77492911E+02                                 1.825407                            1.706129      -1.313831       2.253149                    0.993803       3.898243      11.566220       0.441972       1.397178      -0.682381      -0.042775      -0.009421       0.008127       0.044548       0.004252      -0.005042      -0.002938       0.009743      -0.012781      -0.006799      -0.004003       0.010802              1.875142       2.476067       0.121678      -0.309633       1.585494      -0.120688       1.563865           0.000008
           49              H       9.095283      10.848414       5.381989       0.096919       0.995821 0.71889483E+01  0.69828501E+02                                 1.737510                            1.636339      -1.249031       2.283862                    0.994204       3.827668      11.233728       0.451467       1.396730      -0.682526       0.041660       0.011818      -0.013080       0.045236       0.003680      -0.004589      -0.004292       0.012492      -0.018700      -0.009421      -0.002679       0.012100              1.784248       2.294496       0.198104      -0.219141       1.544413      -0.063061       1.513833          -0.000001
           50              H       5.179864      11.626195       5.418760       0.114036       0.949852 0.66422018E+01  0.63251903E+02                                 1.686286                            1.575303      -1.086688       2.364190                    0.996255       3.693447      10.731524       0.459089       1.401030      -0.682029      -0.033683       0.017161      -0.008627       0.038775      -0.001807      -0.000218      -0.003106       0.020826      -0.018633      -0.010013      -0.003661       0.013674              1.741517       2.068152      -0.445575       0.150729       1.717440      -0.148676       1.438958          -0.000001
           51              H       4.882651       9.713307       6.690233       0.112302       0.940745 0.65466351E+01  0.62126658E+02                                 1.675027                            1.561721      -1.154458       2.325401                    0.995765       3.727935      10.818862       0.461984       1.397075      -0.682398      -0.032033      -0.005350       0.009419       0.033815      -0.003432      -0.002031      -0.011026       0.001012      -0.017536      -0.014237       0.003752       0.010485              1.730618       2.191346       0.229584      -0.286535       1.507819      -0.097480       1.492689          -0.000004
           52              H       6.682582       8.448436       7.284361       0.089470       1.022097 0.72709027E+01  0.70202801E+02                                 1.715864                            1.606824      -0.924536       2.431789                    0.997860       3.627835      10.313817       0.476388       1.331618      -0.696842      -0.010188      -0.036496       0.027091       0.046579       0.004745      -0.008478      -0.011418       0.000215      -0.022910      -0.015999      -0.000749       0.016748              1.753487       1.480199       0.123989      -0.087072       2.069624      -0.456490       1.710636          -0.000007
           53              H       3.969344      12.620065       7.986865       0.096880       1.159099 0.88572649E+01  0.90451944E+02                                 1.907780                            1.806169      -1.355864       2.233070                    0.992686       3.969110      11.862969       0.434250       1.381174      -0.685872       0.042472       0.011241      -0.009738       0.045000       0.003396      -0.003389      -0.003342       0.013481      -0.003324      -0.008027      -0.001662       0.009690              1.932081       2.528992       0.123356      -0.161523       1.539237      -0.082256       1.728013          -0.000007
           54              H       9.956438      12.802159       6.939883       0.122665       0.962627 0.69090018E+01  0.66240167E+02                                 1.687763                            1.597451      -1.090790       2.374286                    0.996328       3.578161      10.327930       0.461242       1.385067      -0.686086      -0.031746       0.013458      -0.023700       0.041840      -0.003602       0.004035      -0.003918       0.019879      -0.009229      -0.010564      -0.002892       0.013456              1.721316       1.854223      -0.137153       0.420232       1.496520      -0.174127       1.813203          -0.000006
           55              H       9.452803      11.608978       8.890636       0.122523       0.929847 0.66127895E+01  0.62918400E+02                                 1.665494                            1.574399      -1.182218       2.324986                    0.994986       3.661033      10.641894       0.457970       1.405646      -0.681291      -0.035662      -0.011853       0.003904       0.037783       0.003647       0.003507      -0.010012       0.019366       0.007898      -0.017222       0.007082       0.010141              1.697250       2.180340       0.206952      -0.172629       1.438156      -0.038239       1.473252          -0.000007
           56              H      11.115613      11.080580      10.334349       0.086662       1.020586 0.72233367E+01  0.70099614E+02                                 1.754803                            1.630889      -1.169130       2.317562                    0.994617       3.805554      11.087859       0.457074       1.380836      -0.685914      -0.015031      -0.020890       0.037210       0.045243       0.003205      -0.006429      -0.009538       0.017785       0.013215      -0.015636       0.000548       0.015087              1.806058       1.512597       0.103016      -0.222888       1.641711      -0.450051       2.263865          -0.000007
           57              H       6.767181       5.707572       9.587334       0.080335       1.177895 0.86267781E+01  0.86947916E+02                                 1.882966                            1.746433      -1.186794       2.299990                    0.995067       3.859802      11.218077       0.458362       1.325826      -0.697474       0.001147       0.028661       0.031080       0.042293       0.003449      -0.006211       0.011408       0.003389       0.010069      -0.014800       0.002140       0.012660              1.920405       1.517406      -0.014818      -0.074279       2.230180       0.641310       2.013628          -0.000008
           58              H       4.861300       4.440185       9.372519       0.126185       0.978291 0.70923129E+01  0.68092676E+02                                 1.675443                            1.595927      -0.985243       2.421962                    0.997803       3.480498       9.885343       0.473723       1.346695      -0.694489      -0.032484       0.003861       0.020550       0.038631       0.006385      -0.009031       0.011514       0.008080      -0.005386      -0.018957       0.007450       0.011507              1.684785       1.899362      -0.169632      -0.426770       1.446244       0.128911       1.708748          -0.000010
           59              H       4.820444       2.761727       7.783661       0.115176       1.128129 0.88370558E+01  0.89101982E+02                                 1.811222                            1.759621      -0.985662       2.419573                    0.997634       3.528777      10.071032       0.462343       1.313899      -0.702999      -0.032511      -0.020410      -0.001771       0.038428       0.008199      -0.006258       0.003674       0.011099      -0.010756      -0.012628      -0.000068       0.012696              1.791674       2.038820       0.384212       0.073476       1.779547       0.065927       1.556656          -0.000014
           60              H       8.584809       3.661567       6.854731       0.094350       1.299081 0.10283728E+02  0.10862840E+03                                 2.033097                            1.927664      -1.471660       2.176758                    0.992257       4.038519      12.134873       0.427927       1.355013      -0.691604       0.038064      -0.009199      -0.024738       0.046319      -0.002556      -0.005578       0.006018       0.007747      -0.013933      -0.009896      -0.000674       0.010570              2.037623       2.431135      -0.055571      -0.487566       1.732457       0.164071       1.949277          -0.000007
           61              H       2.392835       4.191667       4.737544       0.089105       1.314026 0.10330032E+02  0.10927583E+03                                 2.047601                            1.930241      -1.467129       2.172911                    0.991774       4.100075      12.341930       0.428086       1.352548      -0.691693      -0.037785      -0.016503      -0.003231       0.041359       0.005004      -0.001347       0.005275       0.012611      -0.018573      -0.011038      -0.000121       0.011159              2.073042       2.635862       0.405604       0.032664       1.952122       0.109467       1.631143          -0.000001
           62              H       6.320842       4.160882       3.936342       0.124324       0.870529 0.61516978E+01  0.57530705E+02                                 1.601708                            1.525781      -1.085142       2.379369                    0.996192       3.569302      10.314012       0.461510       1.419125      -0.679105       0.037000      -0.017084      -0.015343       0.043547      -0.000566      -0.005689       0.007235       0.015850      -0.019716      -0.013551       0.000257       0.013294              1.633825       1.885088      -0.294850      -0.267736       1.552732       0.112341       1.463654           0.000002
           63              H       6.449630       6.274771       4.911719       0.118866       0.940599 0.68116218E+01  0.65505566E+02                                 1.695723                            1.610611      -1.285804       2.272490                    0.993751       3.803155      11.233351       0.445981       1.428111      -0.676383       0.034567       0.015072       0.001444       0.037738       0.001665      -0.003545       0.011120       0.003153      -0.027730      -0.016475       0.006822       0.009653              1.725492       2.141841       0.383235       0.055454       1.645729       0.052696       1.388905          -0.000000
           64              H       4.570046       7.286482       5.693568       0.084505       1.054595 0.76170128E+01  0.74966626E+02                                 1.794787                            1.675485      -1.237902       2.279271                    0.993984       3.912875      11.510695       0.450293       1.382062      -0.685219       0.006147       0.038174       0.015869       0.041796       0.004543       0.001106       0.009090      -0.000914      -0.022540      -0.012564       0.000930       0.011634              1.839039       1.495153       0.094753       0.036790       2.429620       0.437916       1.592343          -0.000003
           65              C      13.246414      11.536410      16.569793       0.075419      25.796424 0.36635104E+03  0.83553556E+04                                 7.927565                            6.650084      -0.217357       1.942847                    0.997798      27.467156      80.998824       0.593267       0.452677      -1.029338      -0.041041      -0.034193      -0.011993       0.054748       0.015614       0.003909      -0.001048      -0.031228       0.095028      -0.038150       0.006233       0.031917              8.433500      10.610072      -0.063252      -0.808133       9.806576       0.032560       4.883853           0.000011
           66              C       4.558029      10.844621      16.482706      -0.118302      30.609458 0.44656734E+03  0.10657649E+05                                 8.733505                            7.236000      -0.202473       1.922537                    0.997975      29.673927      88.317179       0.583701       0.439685      -1.041143       0.000804      -0.025302      -0.015573       0.029721       0.002679       0.005879       0.000887       0.002093       0.027793      -0.008033      -0.003704       0.011737              9.373289      11.152960       0.080282      -0.827732      11.686603       0.275868       5.280304           0.000012
           67              C       4.533463       9.454949      16.542699      -0.044682      28.954339 0.41148059E+03  0.96111403E+04                                 8.401186                            6.936443      -0.060085       1.976046                    0.998940      28.588652      83.882639       0.598033       0.438486      -1.042968      -0.011018       0.012705      -0.001921       0.016926      -0.007597       0.006660      -0.002463       0.017301       0.120834      -0.031652      -0.009636       0.041288              9.017478      10.097378       0.644377      -0.693125      12.019890       0.424046       4.935166           0.000015
           68              C       3.305400       8.830401      16.635592      -0.076131      35.318024 0.45688590E+03  0.10792726E+05                                 9.297069                            7.085066       0.188901       2.069120                    0.999367      27.424217      77.079354       0.629320       0.412013      -1.075224       0.016483       0.035053      -0.007723       0.039497      -0.003425       0.009855      -0.002361       0.031620       0.038915      -0.022715       0.001178       0.021537             10.768982      10.512232       0.099250      -0.544669      16.611684       1.046129       5.183030           0.000008
           69              C      12.012328       9.601261      16.683974       0.055778      26.644237 0.36563227E+03  0.83127314E+04                                 7.997192                            6.574797      -0.064141       1.987959                    0.999215      27.417137      80.025806       0.607653       0.443355      -1.037462       0.012943       0.046227      -0.004290       0.048196       0.028496      -0.001500      -0.002837       0.005826       0.170025      -0.056993       0.000146       0.056846              8.660947       9.259739      -1.197602      -0.370867      11.980233       0.848493       4.742868           0.000012
           70              C       3.170560       7.324441      16.662686       0.694698      20.867343 0.23347670E+03  0.47795397E+04                                 7.135520                            5.536766      -0.351823       1.957029                    0.998710      21.733181      61.634121       0.607664       0.492380      -1.003325      -0.012833      -0.071423       0.015439       0.074191      -0.002502      -0.033599      -0.021297       0.051688       0.342946      -0.086018      -0.037665       0.123683              8.094298       8.018807      -0.072630       0.794562      11.626260       0.733419       4.637825           0.000016
           71              C       5.380388      13.836671      18.526352       0.071611      25.790326 0.35619802E+03  0.80528815E+04                                 7.889201                            6.523958      -0.055997       1.998670                    0.998248      27.032030      78.916834       0.604622       0.448087      -1.033763       0.047320       0.019765      -0.019091       0.054720       0.025019       0.001515       0.012361      -0.034612       0.099480      -0.047249       0.008429       0.038820              8.512348      10.540485       0.119657      -1.112114       9.350449      -1.668526       5.646110           0.000016
           72              C      14.260243      14.775235      18.406365      -0.118561      29.364364 0.41937020E+03  0.98099583E+04                                 8.374152                            6.914102       0.120817       2.031884                    0.998734      28.740497      83.495445       0.612535       0.427470      -1.053057       0.006448       0.026681      -0.011019       0.029578      -0.006230       0.001764       0.002375       0.011163       0.003470      -0.009712       0.001859       0.007853              9.056241       9.949253       0.449900      -1.066808      10.897010      -2.472350       6.322458           0.000016
           73              C       4.744571      16.025393      17.926418      -0.055569      28.887118 0.39909395E+03  0.92209874E+04                                 8.306444                            6.769300       0.105144       2.027700                    0.999623      28.169902      81.341769       0.615687       0.430570      -1.051124      -0.003315      -0.020047      -0.000998       0.020344      -0.009525       0.009537       0.022110       0.020141       0.055006      -0.034084       0.004680       0.029404              9.048292       9.869235       0.807973      -1.050469      10.924079      -2.952900       6.351562           0.000020
           74              C       6.064853      16.257267      17.634192      -0.065269      36.172997 0.44075549E+03  0.10312121E+05                                 9.442288                            6.949699       0.202451       2.077786                    0.999403      27.033068      75.462067       0.637075       0.410928      -1.076604      -0.020716      -0.030361       0.007094       0.037434      -0.001120       0.014739       0.006965       0.019748       0.029638      -0.018060      -0.004865       0.022925             11.242630      10.917981       1.266748      -1.733968      15.513887      -4.711150       7.296021           0.000011
           75              C       6.988166      15.234855      17.812237       0.069581      27.716841 0.36190587E+03  0.82138022E+04                                 8.267825                            6.583456      -0.126044       1.975190                    0.998824      27.158949      79.419437       0.600916       0.449101      -1.033267      -0.023509      -0.038490       0.017194       0.048267       0.021035       0.005583       0.029758       0.031280       0.162156      -0.058663      -0.005510       0.064174              9.118122       9.532688      -0.465882      -0.963445      11.838764      -2.985756       5.982915           0.000019
           76              C       6.539265      17.585744      17.123280       0.685286      22.299169 0.23250346E+03  0.47589993E+04                                 7.481875                            5.533076      -0.363078       1.955452                    0.998502      21.785581      61.963566       0.606017       0.493782      -1.001695       0.010065       0.065843      -0.022771       0.070393      -0.037825      -0.030914       0.087157      -0.003859       0.227193      -0.091579      -0.043641       0.135220              8.801261       8.487719       0.943922      -0.023910      11.497497      -3.784767       6.418568           0.000017
           77              C       7.241327       9.229247      13.715268       0.064797      28.254525 0.37275097E+03  0.85174843E+04                                 8.380557                            6.683643      -0.099360       1.981031                    0.998582      27.333288      80.042819       0.596451       0.449406      -1.033715       0.021207       0.042563      -0.015561       0.050035       0.023107      -0.005320       0.043578       0.004494       0.109343      -0.056922      -0.003672       0.060595              9.219318      10.497742      -0.889193       0.091400      10.624440      -3.156301       6.535772          -0.000002
           78              C       8.283922       8.395676      14.088775      -0.074929      36.784835 0.45671026E+03  0.10807221E+05                                 9.593510                            7.114243       0.123327       2.049513                    0.999151      27.565362      78.006034       0.622852       0.415574      -1.070960       0.018556       0.037088      -0.009495       0.042544       0.003462       0.011581       0.018683       0.017959       0.023464      -0.024216      -0.001376       0.025593             11.147884      12.493555       0.426458      -0.870291      13.200594      -4.613493       7.749503          -0.000005
           79              C       9.564513       8.743965      13.693980      -0.046303      31.178481 0.42701273E+03  0.10081739E+05                                 8.919493                            7.140380      -0.198641       1.931211                    0.998339      28.909467      85.696659       0.579400       0.447747      -1.035990      -0.009332       0.020959      -0.000681       0.022953      -0.005071       0.003761       0.031837       0.018150       0.075382      -0.038852      -0.002419       0.041271              9.796356      12.051648       0.203301      -1.077026      10.254309      -3.165953       7.083112          -0.000004
           80              C       9.738669       9.881784      12.939224      -0.120211      31.211707 0.43495321E+03  0.10276863E+05                                 8.765290                            7.073290       0.045490       2.004135                    0.998865      29.086181      85.171462       0.600975       0.431352      -1.049743      -0.004491      -0.021624       0.015312       0.026874       0.000871      -0.000823       0.001615       0.006208       0.011279      -0.005425       0.001226       0.004199              9.541631      11.620307      -0.382239      -0.768803      10.038440      -2.888254       6.966146          -0.000006
           81              C       8.657571      10.645349      12.600551       0.088919      26.476588 0.35061680E+03  0.78786594E+04                                 7.992839                            6.450963       0.041587       2.034563                    0.998666      26.553566      76.748632       0.612405       0.445090      -1.037707      -0.045578      -0.016944       0.016587       0.051377       0.022933      -0.004822       0.019185      -0.044866       0.056507      -0.043893       0.006403       0.037490              8.698348      11.491878      -0.555427      -0.606715       8.494693      -2.334122       6.108473          -0.000009
           82              C       8.009981       7.183123      14.934489       0.695712      23.096524 0.22988574E+03  0.47060404E+04                                 7.659635                            5.538575      -0.349056       1.958810                    0.998723      21.923657      62.966867       0.597926       0.500398      -0.995414      -0.008471      -0.045205       0.059072       0.074865      -0.009306       0.004297       0.098827      -0.009552       0.197640      -0.092472      -0.035840       0.128312              8.886697      11.199463       0.695647       0.608064       9.467354      -2.869086       5.993275           0.000008
           83              C       2.545029       7.413707      11.181998       0.072932      28.348558 0.37134668E+03  0.85120399E+04                                 8.474366                            6.724264      -0.313463       1.908777                    0.998336      27.818061      82.684522       0.585209       0.456606      -1.025425       0.021684       0.012354      -0.037378       0.044944       0.000579      -0.023644       0.043530      -0.042576      -0.060346      -0.055097      -0.003015       0.058112              9.321161       9.607274      -0.127602       1.096018       6.100832      -3.337767      12.255376          -0.000011
           84              C       3.502413       7.029995      12.112863      -0.075479      35.851103 0.44796274E+03  0.10533847E+05                                 9.384464                            7.010336       0.176584       2.068088                    0.999302      27.280053      76.593688       0.633132       0.411403      -1.075219       0.022096       0.014515      -0.026967       0.037765      -0.002896       0.005651       0.009748       0.008701      -0.044388      -0.020341       0.007317       0.013024             10.846093      10.669236       0.486195      -0.230546       7.364191      -4.902455      14.504852          -0.000007
           85              C       4.842568       7.309448      11.830313      -0.036152      29.049995 0.41887872E+03  0.98046645E+04                                 8.396851                            6.988759       0.023020       2.005507                    0.999180      28.270300      82.404324       0.598437       0.437263      -1.046141      -0.010817       0.008040      -0.013265       0.018911      -0.010333       0.004899       0.029214      -0.045156      -0.037536      -0.032838      -0.011912       0.044750              8.946317       9.951594       0.616913      -0.276565       6.552165      -2.970075      10.335192          -0.000011
           86              C       5.143365       7.999802      10.657539      -0.125447      30.610000 0.44115583E+03  0.10467144E+05                                 8.653001                            7.142688      -0.037230       1.976588                    0.998443      29.301169      86.162584       0.595261       0.433673      -1.047658      -0.004998      -0.001324       0.025679       0.026194       0.005141      -0.002208       0.006299      -0.002370      -0.002102      -0.009136       0.001383       0.007754              9.243075      10.652935       0.346507       0.547353       6.658794      -2.663560      10.417495          -0.000013
           87              C       4.139407       8.321495       9.806020       0.081983      26.503557 0.36398978E+03  0.82765848E+04                                 8.035405                            6.602347      -0.077248       1.986530                    0.999025      27.267615      79.926024       0.599798       0.449096      -1.032818      -0.043263      -0.017304       0.015279       0.049036       0.009144      -0.023873       0.018705      -0.049265       0.010305      -0.044100       0.009385       0.034715              8.609696      10.599279       0.446935       0.803982       5.929722      -2.247030       9.300088          -0.000012
           88              C       3.096201       6.365431      13.363048       0.682583      21.628744 0.23174952E+03  0.47473425E+04                                 7.330670                            5.535031      -0.210415       2.004368                    0.999193      21.880538      62.586189       0.603145       0.495738      -0.999098      -0.028451      -0.021286       0.056475       0.066723      -0.027054       0.010549       0.089906      -0.095208      -0.118299      -0.098028      -0.022761       0.120789              8.346791       8.915623      -0.122319      -0.259949       5.884298      -3.183886      10.240450          -0.000004
           89              C       8.713582      14.827842      10.388536       0.079495      24.445159 0.33551328E+03  0.74361124E+04                                 7.437224                            6.200922       0.236066       2.092678                    0.999717      26.286679      74.776214       0.643037       0.429768      -1.049738      -0.035552       0.022266       0.028695       0.050824      -0.019797       0.014749      -0.011095      -0.037847       0.079774      -0.042004       0.003747       0.038257              7.743958       8.816349       1.311557      -1.657147       7.498761       2.212928       6.916763          -0.000016
           90              C       9.870499      15.573802      10.514329      -0.125040      28.435027 0.42887964E+03  0.10071108E+05                                 8.144810                            6.974648       0.162120       2.040575                    0.999272      28.819984      83.408160       0.613231       0.425344      -1.056222       0.006038       0.017275       0.014833       0.023557       0.003294      -0.004080       0.001500       0.024030      -0.002872      -0.012361      -0.001578       0.013939              8.380190       8.827259       1.000365      -1.459857       8.243870       2.664845       8.069442          -0.000017
           91              C       9.886014      16.571546      11.454871      -0.056562      27.032079 0.40517191E+03  0.94335955E+04                                 7.998441                            6.877798      -0.076060       1.967390                    0.999030      28.733697      84.357347       0.600866       0.437815      -1.042671      -0.007654      -0.017392      -0.006535       0.020094       0.001039       0.007328      -0.024482      -0.000528      -0.003310      -0.026033       0.000898       0.025134              8.195923       8.021833       0.359617      -1.626812       7.956303       2.945513       8.609633          -0.000013
           92              C       8.783811      16.822583      12.225109      -0.054218      33.950659 0.44869104E+03  0.10568179E+05                                 9.083638                            7.062471       0.093639       2.043249                    0.999219      27.247029      76.869848       0.623815       0.416867      -1.070368       0.011759      -0.015433      -0.015569       0.024877       0.008726      -0.006483      -0.014323      -0.000914      -0.025452      -0.017691      -0.003104       0.020795             10.080463       8.840065       1.013453      -1.359850      10.706772       5.118348      10.694552          -0.000008
           93              C       7.653550      16.018706      11.994812       0.059761      26.524115 0.36466819E+03  0.82926985E+04                                 7.973021                            6.562612      -0.118801       1.969586                    0.999127      27.513100      80.548204       0.608165       0.442881      -1.036819       0.007848      -0.034261      -0.028276       0.045110      -0.038798       0.005490      -0.040245      -0.010120       0.075351      -0.058819      -0.003133       0.061952              8.423529       8.701867       2.134261      -0.438120       9.115678       3.224997       7.453041          -0.000014
           94              C       8.737230      17.841013      13.303055       0.593396      21.721665 0.25928080E+03  0.54425749E+04                                 7.244209                            5.766230      -0.205977       1.982234                    0.999254      23.029883      65.892233       0.606774       0.480889      -1.010405      -0.011703       0.030795       0.026389       0.042210      -0.048483       0.044640      -0.074879       0.042881      -0.079778      -0.092831      -0.020495       0.113327              7.998916       6.020734       1.015422      -1.052028       9.471176       3.230352       8.504839          -0.000007
           95              C      12.251429      15.230528      14.591946       0.051716      27.490993 0.36837572E+03  0.84173321E+04                                 8.215286                            6.622053      -0.179067       1.946435                    0.998778      27.958874      82.661512       0.600478       0.446401      -1.032419      -0.015454      -0.047654      -0.018600       0.053439       0.012085       0.024828      -0.027533       0.015103       0.120590      -0.049208      -0.006595       0.055802              8.893937       9.667969      -0.819907      -1.137687      11.001517       3.111597       6.012324           0.000001
           96              C      11.173763      15.890069      15.137692      -0.085333      35.822712 0.47346485E+03  0.11320669E+05                                 9.474466                            7.274463       0.077710       2.034721                    0.999024      27.902065      79.728613       0.611190       0.419127      -1.067209      -0.020486      -0.038909      -0.002868       0.044066      -0.004209       0.009526      -0.009033       0.029107       0.028370      -0.021954       0.000612       0.021342             10.782506      11.091891       0.271473      -0.643316      14.704916       3.741024       6.550712          -0.000001
           97              C       9.911930      15.265702      15.079634      -0.034750      29.503924 0.44659046E+03  0.10672572E+05                                 8.661679                            7.357132      -0.317043       1.893509                    0.997770      29.181064      87.288500       0.563907       0.454505      -1.031172       0.012582      -0.010805       0.003958       0.017051      -0.005365       0.005673      -0.022953       0.017606       0.078403      -0.031391      -0.005246       0.036636              9.196334      10.196381       0.552408      -0.557374      11.248240       2.075903       6.144380           0.000003
           98              C       9.841530      14.008504      14.499053      -0.123838      29.984537 0.44967982E+03  0.10744920E+05                                 8.594448                            7.246163      -0.147685       1.938415                    0.998129      29.737203      88.406788       0.585413       0.437869      -1.042769      -0.000259       0.020887       0.008903       0.022707       0.003648       0.005632       0.001003       0.014734       0.033205      -0.013759      -0.000206       0.013965              9.115030      10.711194      -0.023304      -0.860272      10.537093       2.181382       6.096805          -0.000003
           99              C      10.971312      13.415361      14.015235       0.080874      25.606968 0.35713669E+03  0.80766424E+04                                 7.828002                            6.511773      -0.022126       2.007531                    0.998780      27.041787      78.869203       0.608295       0.445241      -1.035766       0.040048       0.029452       0.003997       0.049872       0.009867       0.018090      -0.014076      -0.027412       0.090608      -0.038857       0.000393       0.038464              8.328941      10.389705       0.055466      -1.183403       9.132590       1.909749       5.464528          -0.000004
          100              C      11.354933      17.248592      15.733756       0.704547      22.120787 0.22431390E+03  0.45769886E+04                                 7.504593                            5.505355      -0.473917       1.919607                    0.998438      22.008364      63.700119       0.592430       0.506694      -0.989469       0.016458       0.047862       0.058962       0.077705      -0.010352       0.006539      -0.063344       0.041591       0.325311      -0.095777      -0.032944       0.128721              8.627325      10.582000      -0.181274       0.646929      10.360295       2.055844       4.939681           0.000012
          101              C       2.227153       8.307879       2.782920       0.075419      25.796470 0.36635178E+03  0.83553780E+04                                 7.927576                            6.650092      -0.217361       1.942845                    0.997798      27.467207      80.999044       0.593267       0.452677      -1.029338       0.041041       0.034193       0.011993       0.054748       0.015615       0.003909      -0.001049      -0.031229       0.095029      -0.038151       0.006233       0.031918              8.433514      10.610094      -0.063253      -0.808136       9.806588       0.032561       4.883860           0.000010
          102              C      10.915538       8.999668       2.870007      -0.118303      30.609535 0.44656859E+03  0.10657687E+05                                 8.733517                            7.236008      -0.202471       1.922536                    0.997975      29.673985      88.317392       0.583701       0.439684      -1.041143      -0.000804       0.025302       0.015572       0.029721       0.002679       0.005879       0.000886       0.002095       0.027790      -0.008032      -0.003703       0.011736              9.373303      11.152982       0.080283      -0.827735      11.686617       0.275869       5.280310           0.000011
          103              C      10.940104      10.389340       2.810014      -0.044682      28.954355 0.41148089E+03  0.96111493E+04                                 8.401190                            6.936446      -0.060089       1.976044                    0.998940      28.588662      83.882687       0.598033       0.438486      -1.042968       0.011018      -0.012705       0.001920       0.016926      -0.007597       0.006660      -0.002463       0.017300       0.120832      -0.031651      -0.009636       0.041287              9.017483      10.097382       0.644377      -0.693125      12.019900       0.424048       4.935168           0.000014
          104              C      12.168167      11.013888       2.717121      -0.076130      35.318045 0.45688604E+03  0.10792731E+05                                 9.297075                            7.085069       0.188897       2.069119                    0.999367      27.424225      77.079404       0.629319       0.412014      -1.075224      -0.016483      -0.035052       0.007722       0.039496      -0.003425       0.009855      -0.002361       0.031621       0.038915      -0.022715       0.001178       0.021537             10.768992      10.512236       0.099244      -0.544670      16.611707       1.046132       5.183033           0.000007
          105              C       3.461239      10.243028       2.668739       0.055778      26.644266 0.36563274E+03  0.83127450E+04                                 7.997196                            6.574800      -0.064145       1.987958                    0.999215      27.417164      80.025910       0.607653       0.443355      -1.037462      -0.012943      -0.046227       0.004289       0.048196       0.028496      -0.001500      -0.002838       0.005825       0.170021      -0.056992       0.000147       0.056845              8.660953       9.259744      -1.197606      -0.370867      11.980244       0.848495       4.742871           0.000012
          106              C      12.303007      12.519848       2.690027       0.694697      20.867368 0.23347697E+03  0.47795468E+04                                 7.135527                            5.536769      -0.351823       1.957029                    0.998710      21.733197      61.634185       0.607664       0.492380      -1.003325       0.012833       0.071422      -0.015440       0.074190      -0.002502      -0.033599      -0.021297       0.051688       0.342945      -0.086017      -0.037665       0.123683              8.094306       8.018814      -0.072634       0.794562      11.626276       0.733421       4.637829           0.000015
          107              C      10.093179       6.007618       0.826361       0.071611      25.790342 0.35619829E+03  0.80528887E+04                                 7.889203                            6.523960      -0.055994       1.998671                    0.998248      27.032038      78.916854       0.604622       0.448087      -1.033763      -0.047320      -0.019765       0.019091       0.054720       0.025019       0.001515       0.012360      -0.034611       0.099478      -0.047248       0.008429       0.038819              8.512350      10.540489       0.119658      -1.112114       9.350452      -1.668526       5.646111           0.000016
          108              C       1.213324       5.069054       0.946348      -0.118561      29.364399 0.41937077E+03  0.98099747E+04                                 8.374156                            6.914105       0.120819       2.031884                    0.998734      28.740522      83.495524       0.612536       0.427469      -1.053057      -0.006448      -0.026681       0.011020       0.029578      -0.006230       0.001765       0.002374       0.011164       0.003467      -0.009711       0.001858       0.007853              9.056246       9.949260       0.449904      -1.066810      10.897017      -2.472352       6.322461           0.000017
          109              C      10.728996       3.818896       1.426295      -0.055569      28.887140 0.39909429E+03  0.92209980E+04                                 8.306451                            6.769306       0.105137       2.027698                    0.999623      28.169914      81.341843       0.615686       0.430570      -1.051123       0.003315       0.020047       0.001000       0.020344      -0.009524       0.009537       0.022110       0.020140       0.055008      -0.034083       0.004679       0.029404              9.048301       9.869245       0.807978      -1.050472      10.924091      -2.952904       6.351568           0.000020
          110              C       9.408714       3.587022       1.718521      -0.065269      36.173023 0.44075572E+03  0.10312129E+05                                 9.442297                            6.949703       0.202446       2.077784                    0.999403      27.033077      75.462132       0.637074       0.410928      -1.076604       0.020716       0.030361      -0.007093       0.037433      -0.001121       0.014739       0.006965       0.019750       0.029638      -0.018061      -0.004865       0.022925             11.242643      10.917991       1.266756      -1.733973      15.513908      -4.711158       7.296029           0.000012
          111              C       8.485401       4.609434       1.540476       0.069581      27.716866 0.36190630E+03  0.82138141E+04                                 8.267829                            6.583459      -0.126042       1.975190                    0.998824      27.158962      79.419477       0.600916       0.449100      -1.033267       0.023509       0.038489      -0.017193       0.048267       0.021035       0.005583       0.029757       0.031280       0.162155      -0.058663      -0.005510       0.064173              9.118127       9.532689      -0.465882      -0.963445      11.838773      -2.985759       5.982917           0.000019
          112              C       8.934302       2.258545       2.229433       0.685285      22.299185 0.23250363E+03  0.47590037E+04                                 7.481880                            5.533079      -0.363079       1.955452                    0.998502      21.785591      61.963606       0.606017       0.493782      -1.001695      -0.010065      -0.065843       0.022771       0.070392      -0.037824      -0.030914       0.087157      -0.003860       0.227192      -0.091578      -0.043641       0.135220              8.801268       8.487722       0.943925      -0.023912      11.497508      -3.784772       6.418572           0.000016
          113              C       8.232240      10.615042       5.637445       0.064796      28.254550 0.37275143E+03  0.85174973E+04                                 8.380560                            6.683647      -0.099354       1.981032                    0.998582      27.333306      80.042877       0.596451       0.449406      -1.033715      -0.021207      -0.042563       0.015560       0.050035       0.023107      -0.005320       0.043578       0.004494       0.109345      -0.056922      -0.003673       0.060595              9.219322      10.497749      -0.889193       0.091400      10.624443      -3.156301       6.535774          -0.000003
          114              C       7.189645      11.448613       5.263938      -0.074928      36.784819 0.45671008E+03  0.10807216E+05                                 9.593508                            7.114243       0.123324       2.049512                    0.999151      27.565357      78.006023       0.622852       0.415574      -1.070960      -0.018555      -0.037088       0.009494       0.042544       0.003462       0.011581       0.018683       0.017960       0.023465      -0.024217      -0.001376       0.025593             11.147881      12.493558       0.426461      -0.870292      13.200586      -4.613488       7.749500          -0.000007
          115              C       5.909054      11.100324       5.658733      -0.046302      31.178512 0.42701326E+03  0.10081756E+05                                 8.919501                            7.140386      -0.198642       1.931210                    0.998339      28.909492      85.696776       0.579399       0.447748      -1.035990       0.009332      -0.020959       0.000680       0.022953      -0.005071       0.003761       0.031837       0.018150       0.075385      -0.038853      -0.002419       0.041272              9.796365      12.051663       0.203301      -1.077028      10.254315      -3.165954       7.083117          -0.000005
          116              C       5.734898       9.962505       6.413489      -0.120211      31.211718 0.43495349E+03  0.10276871E+05                                 8.765293                            7.073293       0.045490       2.004135                    0.998865      29.086194      85.171518       0.600975       0.431352      -1.049743       0.004492       0.021623      -0.015311       0.026873       0.000870      -0.000823       0.001615       0.006207       0.011281      -0.005424       0.001225       0.004199              9.541634      11.620309      -0.382239      -0.768803      10.038443      -2.888254       6.966148          -0.000007
          117              C       6.815996       9.198940       6.752162       0.088920      26.476550 0.35061625E+03  0.78786434E+04                                 7.992831                            6.450958       0.041591       2.034564                    0.998666      26.553536      76.748512       0.612405       0.445090      -1.037708       0.045577       0.016944      -0.016587       0.051376       0.022933      -0.004822       0.019185      -0.044866       0.056506      -0.043893       0.006403       0.037490              8.698339      11.491864      -0.555426      -0.606713       8.494685      -2.334119       6.108467          -0.000009
          118              C       7.463586      12.661166       4.418224       0.695710      23.096533 0.22988584E+03  0.47060427E+04                                 7.659636                            5.538575      -0.349054       1.958811                    0.998723      21.923652      62.966836       0.597926       0.500398      -0.995414       0.008471       0.045205      -0.059073       0.074865      -0.009305       0.004296       0.098826      -0.009554       0.197639      -0.092470      -0.035842       0.128312              8.886699      11.199468       0.695651       0.608063       9.467354      -2.869086       5.993275           0.000006
          119              C      12.928538      12.430582       8.170715       0.072932      28.348574 0.37134693E+03  0.85120469E+04                                 8.474366                            6.724264      -0.313459       1.908778                    0.998336      27.818075      82.684559       0.585209       0.456605      -1.025425      -0.021684      -0.012355       0.037378       0.044944       0.000578      -0.023644       0.043530      -0.042576      -0.060345      -0.055096      -0.003015       0.058112              9.321161       9.607278      -0.127601       1.096017       6.100831      -3.337767      12.255376          -0.000012
          120              C      11.971154      12.814294       7.239850      -0.075480      35.851182 0.44796384E+03  0.10533881E+05                                 9.384481                            7.010347       0.176578       2.068085                    0.999302      27.280095      76.593870       0.633131       0.411403      -1.075219      -0.022097      -0.014515       0.026967       0.037765      -0.002897       0.005651       0.009748       0.008702      -0.044389      -0.020341       0.007316       0.013025             10.846114      10.669255       0.486196      -0.230548       7.364204      -4.902466      14.504883          -0.000008
          121              C      10.630999      12.534841       7.522400      -0.036153      29.050068 0.41888002E+03  0.98047050E+04                                 8.396873                            6.988775       0.023007       2.005503                    0.999180      28.270356      82.404600       0.598436       0.437264      -1.046140       0.010818      -0.008040       0.013264       0.018910      -0.010332       0.004899       0.029213      -0.045158      -0.037535      -0.032838      -0.011912       0.044750              8.946341       9.951618       0.616916      -0.276568       6.552182      -2.970086      10.335222          -0.000012
          122              C      10.330202      11.844487       8.695174      -0.125448      30.610086 0.44115733E+03  0.10467190E+05                                 8.653018                            7.142700      -0.037234       1.976586                    0.998443      29.301237      86.162857       0.595260       0.433673      -1.047658       0.004998       0.001323      -0.025679       0.026194       0.005142      -0.002208       0.006298      -0.002368      -0.002101      -0.009137       0.001384       0.007753              9.243094      10.652955       0.346508       0.547354       6.658807      -2.663568      10.417519          -0.000013
          123              C      11.334160      11.522794       9.546693       0.081983      26.503628 0.36399097E+03  0.82766195E+04                                 8.035420                            6.602358      -0.077254       1.986527                    0.999025      27.267673      79.926261       0.599798       0.449096      -1.032818       0.043264       0.017304      -0.015279       0.049037       0.009144      -0.023872       0.018704      -0.049263       0.010306      -0.044099       0.009385       0.034714              8.609714      10.599300       0.446936       0.803985       5.929732      -2.247036       9.300110          -0.000013
          124              C      12.377366      13.478858       5.989665       0.682583      21.628754 0.23174958E+03  0.47473442E+04                                 7.330672                            5.535032      -0.210411       2.004369                    0.999193      21.880540      62.586194       0.603145       0.495738      -0.999098       0.028451       0.021286      -0.056474       0.066722      -0.027054       0.010548       0.089906      -0.095209      -0.118298      -0.098027      -0.022762       0.120789              8.346794       8.915626      -0.122320      -0.259948       5.884300      -3.183889      10.240456          -0.000006
          125              C       6.759985       5.016447       8.964177       0.079495      24.445192 0.33551381E+03  0.74361270E+04                                 7.437230                            6.200926       0.236062       2.092677                    0.999717      26.286708      74.776313       0.643037       0.429768      -1.049738       0.035551      -0.022265      -0.028696       0.050824      -0.019797       0.014749      -0.011094      -0.037845       0.079775      -0.042004       0.003748       0.038256              7.743964       8.816356       1.311559      -1.657148       7.498768       2.212929       6.916767          -0.000015
          126              C       5.603068       4.270487       8.838384      -0.125039      28.435052 0.42887991E+03  0.10071115E+05                                 8.144809                            6.974645       0.162123       2.040575                    0.999272      28.820006      83.408213       0.613232       0.425343      -1.056222      -0.006038      -0.017274      -0.014835       0.023557       0.003295      -0.004081       0.001501       0.024030      -0.002871      -0.012362      -0.001578       0.013939              8.380191       8.827261       1.000365      -1.459859       8.243870       2.664847       8.069443          -0.000016
          127              C       5.587553       3.272743       7.897842      -0.056563      27.032134 0.40517282E+03  0.94336235E+04                                 7.998455                            6.877808      -0.076062       1.967389                    0.999030      28.733750      84.357581       0.600865       0.437815      -1.042671       0.007653       0.017394       0.006533       0.020095       0.001039       0.007328      -0.024481      -0.000528      -0.003307      -0.026032       0.000898       0.025134              8.195938       8.021848       0.359619      -1.626815       7.956319       2.945521       8.609648          -0.000013
          128              C       6.689756       3.021706       7.127604      -0.054217      33.950699 0.44869145E+03  0.10568190E+05                                 9.083641                            7.062471       0.093640       2.043249                    0.999219      27.247049      76.869901       0.623816       0.416866      -1.070368      -0.011760       0.015434       0.015568       0.024877       0.008727      -0.006483      -0.014321      -0.000913      -0.025453      -0.017690      -0.003104       0.020794             10.080469       8.840068       1.013455      -1.359851      10.706782       5.118354      10.694557          -0.000008
          129              C       7.820017       3.825583       7.357901       0.059761      26.524179 0.36466922E+03  0.82927282E+04                                 7.973033                            6.562620      -0.118806       1.969583                    0.999127      27.513149      80.548391       0.608165       0.442881      -1.036819      -0.007848       0.034261       0.028275       0.045110      -0.038798       0.005490      -0.040243      -0.010118       0.075351      -0.058819      -0.003132       0.061951              8.423543       8.701880       2.134268      -0.438119       9.115697       3.225004       7.453051          -0.000014
          130              C       6.736337       2.003276       6.049658       0.593395      21.721697 0.25928120E+03  0.54425859E+04                                 7.244218                            5.766235      -0.205983       1.982231                    0.999254      23.029913      65.892361       0.606774       0.480889      -1.010405       0.011703      -0.030794      -0.026389       0.042209      -0.048483       0.044640      -0.074879       0.042882      -0.079780      -0.092831      -0.020495       0.113327              7.998928       6.020739       1.015421      -1.052031       9.471192       3.230362       8.504854          -0.000008
          131              C       3.222138       4.613761       4.760767       0.051714      27.490929 0.36837494E+03  0.84173078E+04                                 8.215274                            6.622047      -0.179060       1.946438                    0.998778      27.958800      82.661203       0.600478       0.446402      -1.032420       0.015454       0.047652       0.018602       0.053437       0.012085       0.024828      -0.027534       0.015101       0.120592      -0.049208      -0.006595       0.055803              8.893921       9.667950      -0.819906      -1.137684      11.001498       3.111590       6.012315           0.000001
          132              C       4.299804       3.954220       4.215021      -0.085332      35.822555 0.47346273E+03  0.11320604E+05                                 9.474437                            7.274446       0.077714       2.034723                    0.999024      27.901984      79.728292       0.611191       0.419127      -1.067209       0.020486       0.038907       0.002869       0.044064      -0.004209       0.009525      -0.009034       0.029109       0.028373      -0.021956       0.000613       0.021343             10.782470      11.091851       0.271475      -0.643311      14.704866       3.741007       6.550693          -0.000001
          133              C       5.561637       4.578587       4.273079      -0.034749      29.503849 0.44658918E+03  0.10672535E+05                                 8.661672                            7.357128      -0.317047       1.893509                    0.997770      29.181015      87.288366       0.563906       0.454506      -1.031172      -0.012581       0.010804      -0.003957       0.017049      -0.005366       0.005674      -0.022955       0.017605       0.078413      -0.031393      -0.005248       0.036641              9.196326      10.196364       0.552407      -0.557372      11.248238       2.075902       6.144376           0.000003
          134              C       5.632037       5.835785       4.853660      -0.123840      29.984566 0.44968055E+03  0.10744944E+05                                 8.594458                            7.246173      -0.147694       1.938412                    0.998129      29.737240      88.406972       0.585412       0.437869      -1.042769       0.000259      -0.020887      -0.008901       0.022706       0.003648       0.005632       0.001004       0.014733       0.033208      -0.013759      -0.000206       0.013966              9.115041      10.711202      -0.023305      -0.860273      10.537108       2.181384       6.096812          -0.000003
          135              C       4.502255       6.428928       5.337478       0.080872      25.606981 0.35713708E+03  0.80766541E+04                                 7.828011                            6.511782      -0.022128       2.007530                    0.998780      27.041794      78.869264       0.608294       0.445242      -1.035766      -0.040047      -0.029452      -0.003995       0.049871       0.009867       0.018091      -0.014076      -0.027411       0.090611      -0.038858       0.000392       0.038465              8.328950      10.389719       0.055463      -1.183406       9.132596       1.909749       5.464534          -0.000003
          136              C       4.118634       2.595697       3.618957       0.704545      22.120778 0.22431379E+03  0.45769850E+04                                 7.504590                            5.505353      -0.473914       1.919608                    0.998438      22.008340      63.700011       0.592430       0.506694      -0.989469      -0.016458      -0.047862      -0.058961       0.077705      -0.010352       0.006539      -0.063344       0.041589       0.325311      -0.095777      -0.032944       0.128721              8.627322      10.582001      -0.181275       0.646930      10.360287       2.055841       4.939678           0.000012
          137             Br       8.371245      10.761070      16.724808      -0.389494     223.898059 0.78009675E+04  0.34834808E+06                                23.533693                           22.656449       1.583228       2.023171                    0.999735     103.135852     314.374968       0.555872       0.246755      -1.314328      -0.068874      -0.083628      -0.040363       0.115613       0.067537       0.004257       0.114709       0.083292      -0.092600      -0.153091       0.025471       0.127620             24.434727      25.766419       2.322878       2.029094      20.456086       8.586787      27.081676           0.000048
          138             Br      10.428993      14.001579      18.289862      -0.368452     212.485819 0.77524132E+04  0.34573276E+06                                22.587970                           22.592304       1.581413       2.025876                    0.999679     102.670788     313.029515       0.556272       0.246897      -1.313787      -0.012854       0.140726       0.024252       0.143378       0.021733      -0.018470       0.017933      -0.180849       0.005545      -0.098160       0.003390       0.094770             22.924066      20.510317       0.967221      -1.723388      19.849942      -2.012082      28.411939           0.000073
          139             Br       3.571303      10.749870      12.814205      -0.325519     225.481054 0.85346545E+04  0.38794040E+06                                23.250402                           23.526965       1.565755       2.033524                    0.998763     100.645562     304.795971       0.554051       0.243208      -1.325322      -0.031453      -0.063839       0.069710       0.099620       0.062756      -0.046330      -0.041234      -0.035945       0.055959      -0.076799      -0.024413       0.101212             23.161059      22.403733       3.262012      -1.974622      23.457099       0.023061      23.622346          -0.000000
          140             Br       6.058457      13.688102      14.088001      -0.357202     222.364068 0.83050834E+04  0.37540045E+06                                23.168590                           23.328869       1.727452       2.069020                    0.999518     101.674815     308.284924       0.551418       0.245739      -1.320276       0.061755       0.063287       0.064326       0.109347       0.056547       0.072959       0.074875       0.010206      -0.021306      -0.083850      -0.052508       0.136358             22.988867      25.594582       3.796323       3.740123      19.620380       2.784467      23.751639           0.000021
          141             Br       9.018348       8.042470       9.517664      -0.363392     224.281940 0.80764362E+04  0.36340226E+06                                23.405672                           23.031776       1.564914       2.021022                    0.999605     102.667564     313.043289       0.552678       0.246301      -1.316342      -0.060601       0.044815       0.058702       0.095535      -0.020375      -0.076996       0.072204       0.044018      -0.103022      -0.110808      -0.005564       0.116372             23.405512      25.690606      -0.852326      -3.920369      21.077715       5.219896      23.448216          -0.000032
          142             Br      13.642253      14.827196      10.904286      -0.431091     219.912761 0.86584012E+04  0.39763843E+06                                23.348900                           24.156906       1.297399       1.932743                    0.999904     106.967064     332.813910       0.527690       0.252741      -1.303881      -0.057923       0.058868      -0.050461       0.096782      -0.096073       0.018892      -0.098830       0.143592      -0.062746      -0.160041       0.005006       0.155035             22.199292      26.210959      -4.700053       2.073439      21.077204      -3.213129      19.309714          -0.000060
          143             Br       7.102322       9.083219       2.627905      -0.389494     223.898349 0.78009794E+04  0.34834876E+06                                23.533718                           22.656470       1.583220       2.023169                    0.999735     103.135907     314.375249       0.555871       0.246755      -1.314328       0.068873       0.083634       0.040360       0.115616       0.067537       0.004256       0.114707       0.083286      -0.092609      -0.153090       0.025470       0.127620             24.434755      25.766460       2.322889       2.029102      20.456108       8.586800      27.081697           0.000045
          144             Br       5.044574       5.842710       1.062851      -0.368452     212.486795 0.77524601E+04  0.34573541E+06                                22.588047                           22.592380       1.581401       2.025872                    0.999679     102.671002     313.030517       0.556271       0.246897      -1.313787       0.012854      -0.140727      -0.024250       0.143379       0.021733      -0.018470       0.017930      -0.180851       0.005542      -0.098161       0.003390       0.094771             22.924147      20.510381       0.967220      -1.723390      19.850019      -2.012087      28.412040           0.000073
          145             Br      11.902264       9.094419       6.538508      -0.325507     225.479307 0.85345662E+04  0.38793532E+06                                23.250263                           23.526829       1.565773       2.033530                    0.998763     100.645217     304.794331       0.554053       0.243207      -1.325323       0.031452       0.063834      -0.069708       0.099615       0.062755      -0.046332      -0.041235      -0.035942       0.055957      -0.076797      -0.024416       0.101213             23.160917      22.403592       3.261978      -1.974613      23.456947       0.023057      23.622212          -0.000001
          146             Br       9.415110       6.156187       5.264712      -0.357193     222.361211 0.83049426E+04  0.37539241E+06                                23.168371                           23.328655       1.727475       2.069029                    0.999518     101.674220     308.282215       0.551421       0.245739      -1.320277      -0.061755      -0.063290      -0.064321       0.109346       0.056545       0.072957       0.074877       0.010204      -0.021326      -0.083854      -0.052503       0.136357             22.988645      25.594324       3.796283       3.740062      19.620211       2.784431      23.751398           0.000021
          147             Br       6.455219      11.801819       9.835049      -0.363401     224.282328 0.80764547E+04  0.36340333E+06                                23.405713                           23.031814       1.564904       2.021020                    0.999605     102.667565     313.043474       0.552677       0.246301      -1.316342       0.060601      -0.044821      -0.058699       0.095535      -0.020374      -0.076992       0.072205       0.044012      -0.103031      -0.110808      -0.005559       0.116367             23.405556      25.690660      -0.852335      -3.920390      21.077739       5.219909      23.448269          -0.000032
          148             Br       1.831314       5.017093       8.448427      -0.431084     219.911735 0.86583453E+04  0.39763519E+06                                23.348817                           24.156819       1.297398       1.932744                    0.999904     106.966845     332.812849       0.527692       0.252741      -1.303881       0.057924      -0.058869       0.050461       0.096784      -0.096074       0.018892      -0.098825       0.143603      -0.062742      -0.160040       0.005004       0.155035             22.199214      26.210872      -4.700030       2.073424      21.077132      -3.213108      19.309638          -0.000063
          149              N      12.035032      10.949301      16.672362      -0.177983      34.615315 0.51931322E+03  0.12583593E+05                                 8.901352                            7.389946      -0.062862       2.006423                    0.999001      27.820855      77.513846       0.640983       0.394352      -1.094232       0.094688      -0.067361      -0.006568       0.116389       0.051119      -0.017657      -0.001772      -0.046814      -0.002565      -0.059171       0.000419       0.058751              9.701363      11.495688      -0.258669      -1.184455      11.979107       0.498939       5.629294           0.000003
          150              N       6.668184      14.013135      18.237997      -0.156870      35.283443 0.50626389E+03  0.12231053E+05                                 9.089051                            7.366315      -0.219200       1.959367                    0.998722      27.810076      78.231902       0.630760       0.401934      -1.085343      -0.074889       0.079193      -0.015621       0.110108       0.055980      -0.019503      -0.002324       0.007947       0.001309      -0.058699      -0.001493       0.060192             10.010139      11.917790      -0.109010      -1.426820      11.499104      -2.487260       6.613523           0.000010
          151              N       7.408241      10.356224      13.005023      -0.148690      35.832303 0.50318389E+03  0.12125461E+05                                 9.214303                            7.340157      -0.212180       1.968775                    0.998289      27.483096      76.950351       0.633023       0.401527      -1.086750       0.082818      -0.056003       0.035565       0.106113       0.039068      -0.035868      -0.007924      -0.024892       0.018420      -0.055167      -0.000280       0.055446             10.247686      12.720929      -0.753450      -0.725809      11.008432      -3.069206       7.013696          -0.000006
          152              N       2.834372       8.037329      10.040188      -0.163607      36.236152 0.52540462E+03  0.12823375E+05                                 9.339848                            7.547065      -0.331902       1.924495                    0.997647      28.097262      79.677933       0.617311       0.406531      -1.081284       0.078861      -0.042177       0.065446       0.110820       0.035209      -0.045607       0.003014      -0.001895      -0.005869      -0.059349       0.003391       0.055958             10.305947      11.966476       1.072161       1.069656       6.690385      -2.595517      12.260981          -0.000007
          153              N       7.619158      15.034206      11.096846      -0.154328      33.703393 0.48013518E+03  0.11416320E+05                                 8.776459                            7.138495      -0.056540       2.016779                    0.999133      27.188914      75.211925       0.647236       0.397998      -1.090954       0.087279       0.064003       0.018309       0.109769      -0.040409      -0.025019       0.009903      -0.029387       0.087507      -0.060203       0.007908       0.052296              9.445870      10.634197       2.079482      -1.821781       9.378827       2.843572       8.324586          -0.000007
          154              N      12.175727      14.011466      14.028782      -0.161071      35.073607 0.51354971E+03  0.12437936E+05                                 9.104003                            7.426166      -0.177812       1.977914                    0.998191      27.678281      77.681404       0.628004       0.402697      -1.086009      -0.093038       0.062408       0.032675       0.116698       0.050513       0.017625      -0.000521      -0.047266       0.024460      -0.063099       0.009532       0.053567              9.951345      11.777766       0.036966      -1.795220      11.090708       2.853059       6.985562          -0.000001
          155              N       3.438535       8.894988       2.680351      -0.177984      34.615532 0.51931710E+03  0.12583713E+05                                 8.901391                            7.389975      -0.062872       2.006418                    0.999001      27.820982      77.514340       0.640981       0.394353      -1.094231      -0.094688       0.067361       0.006567       0.116389       0.051119      -0.017657      -0.001772      -0.046814      -0.002566      -0.059170       0.000419       0.058751              9.701408      11.495749      -0.258681      -1.184464      11.979158       0.498944       5.629318           0.000003
          156              N       8.805383       5.831154       1.114716      -0.156869      35.283383 0.50626273E+03  0.12231017E+05                                 9.089042                            7.366308      -0.219196       1.959369                    0.998722      27.810041      78.231777       0.630760       0.401934      -1.085343       0.074888      -0.079193       0.015620       0.110108       0.055979      -0.019503      -0.002325       0.007948       0.001309      -0.058699      -0.001493       0.060192             10.010129      11.917777      -0.109008      -1.426819      11.499094      -2.487257       6.613515           0.000009
          157              N       8.065326       9.488065       6.347690      -0.148691      35.832253 0.50318319E+03  0.12125439E+05                                 9.214293                            7.340150      -0.212173       1.968778                    0.998289      27.483070      76.950240       0.633023       0.401527      -1.086750      -0.082818       0.056003      -0.035565       0.106113       0.039069      -0.035869      -0.007924      -0.024893       0.018420      -0.055167      -0.000280       0.055446             10.247674      12.720913      -0.753447      -0.725808      11.008419      -3.069202       7.013689          -0.000005
          158              N      12.639195      11.806960       9.312525      -0.163606      36.236075 0.52540318E+03  0.12823332E+05                                 9.339839                            7.547057      -0.331905       1.924495                    0.997647      28.097222      79.677805       0.617311       0.406531      -1.081284      -0.078860       0.042176      -0.065446       0.110820       0.035208      -0.045608       0.003014      -0.001895      -0.005870      -0.059349       0.003391       0.055958             10.305937      11.966465       1.072161       1.069652       6.690378      -2.595515      12.260968          -0.000008
          159              N       7.854409       4.810083       8.255867      -0.154328      33.703470 0.48013639E+03  0.11416358E+05                                 8.776476                            7.138506      -0.056547       2.016776                    0.999133      27.188956      75.212105       0.647235       0.397998      -1.090953      -0.087279      -0.064003      -0.018309       0.109769      -0.040410      -0.025018       0.009903      -0.029386       0.087508      -0.060203       0.007908       0.052296              9.445890      10.634219       2.079492      -1.821782       9.378850       2.843578       8.324600          -0.000008
          160              N       3.297840       5.832823       5.323931      -0.161071      35.073322 0.51354490E+03  0.12437786E+05                                 9.103950                            7.426128      -0.177804       1.977920                    0.998191      27.678123      77.680783       0.628006       0.402696      -1.086010       0.093037      -0.062408      -0.032674       0.116697       0.050513       0.017626      -0.000521      -0.047266       0.024458      -0.063099       0.009531       0.053568              9.951283      11.777691       0.036976      -1.795201      11.090639       2.853035       6.985520          -0.000002
          161              O      11.900711       6.855871      16.424648      -0.683913      40.232380 0.63378730E+03  0.15913551E+05                                 9.344740                            7.860506       0.171648       2.067004                    0.997316      29.940211      81.058818       0.667258       0.365585      -1.131132       0.046999       0.075788       0.045620       0.100169      -0.000383      -0.012152      -0.005645       0.087953       0.226884      -0.082000       0.004118       0.077882             10.247126      12.165226       3.813832       1.907865      11.353298       1.763764       7.222854           0.000025
          162              O       4.227319       6.671816      16.910401      -0.699961      38.589115 0.61143039E+03  0.15204692E+05                                 9.045826                            7.653208       0.213746       2.073441                    0.997737      30.105695      80.935255       0.685653       0.359229      -1.136872      -0.056210       0.054415       0.053019       0.094507      -0.030278      -0.017960      -0.028544       0.078492       0.200363      -0.089861       0.015205       0.074656             10.017268      10.492688      -4.422039      -0.044508      12.370245       0.490429       7.188872           0.000040
          163              O       7.759226      17.874901      17.262620      -0.633925      34.904177 0.54721434E+03  0.13234955E+05                                 8.476221                            7.259327       0.353714       2.147615                    0.997093      28.629347      75.894132       0.701253       0.361132      -1.135419      -0.014576      -0.051717       0.040187       0.067097      -0.009943      -0.006178       0.065620       0.114691       0.046901      -0.102035       0.040703       0.061333              9.143473      12.210351       2.233064      -1.083090       8.201354      -1.344337       7.018715           0.000043
          164              O       5.737460      18.355028      16.554311      -0.767535      52.507668 0.79222365E+03  0.21051197E+05                                11.215967                            8.819974      -0.017266       1.975447                    0.997660      32.399522      90.495266       0.625978       0.368229      -1.128111       0.083768      -0.059054       0.078029       0.128813      -0.045406      -0.000577       0.055904      -0.031133       0.218452      -0.091532      -0.010116       0.101649             13.082671      11.943773      -4.620783       3.017801      16.791292      -5.815347      10.512949           0.000012
          165              O       8.989124       6.613872      15.457012      -0.731837      48.711647 0.70373356E+03  0.18187184E+05                                10.690766                            8.342300       0.128392       2.036142                    0.996655      31.350908      86.871181       0.639079       0.370847      -1.124073      -0.071159       0.124395       0.023942       0.145296      -0.031821       0.033175       0.082817       0.040265       0.137672      -0.110908       0.013846       0.097062             12.220199      16.584772      -4.973684       3.870723      11.782094      -2.763442       8.293733           0.000028
          166              O       6.811048       6.832190      15.058346      -0.666658      48.585620 0.68223049E+03  0.17434561E+05                                10.652473                            8.191108       0.100900       2.056005                    0.995459      29.726609      80.985346       0.649891       0.368795      -1.129548       0.035495       0.069094      -0.034733       0.085089       0.004841      -0.001199       0.079359       0.064002       0.033686      -0.096398       0.026475       0.069923             12.351005      18.566063       5.388091      -0.894704      11.608163      -0.909312       6.878789           0.000006
          167              O      11.707774       6.181093      13.575928      -0.707753      40.020864 0.64695161E+03  0.16314220E+05                                 9.281494                            7.914135       0.387306       2.135690                    0.997211      30.186099      81.678587       0.669029       0.363050      -1.134045       0.051785       0.087683      -0.066658       0.121709      -0.017171      -0.012728       0.048136       0.022540      -0.107603      -0.067245       0.011840       0.055404             10.030323      14.388667       1.003631      -2.875125       7.092281      -1.452496       8.610021          -0.000017
          168              O       3.989450       6.011452      14.181668      -0.691485      50.621501 0.80875553E+03  0.21583274E+05                                11.000212                            8.978853      -0.106551       1.969320                    0.996350      31.074972      86.740257       0.613974       0.373814      -1.124834      -0.029655       0.050477      -0.063543       0.086401      -0.036691       0.040839       0.080321      -0.083216      -0.027888      -0.108317       0.004537       0.103779             12.416357      12.753423      -3.967200       4.841037      10.574438      -3.647625      13.921210          -0.000003
          169              O       6.433180       4.269856      13.384336      -0.631479      33.848262 0.57834611E+03  0.14171897E+05                                 8.257116                            7.456003       0.557674       2.200021                    0.997984      29.082174      77.406141       0.693442       0.360459      -1.136819      -0.001484      -0.022111      -0.044168       0.049416       0.016239       0.069441      -0.049822      -0.035967      -0.191336      -0.119995       0.048038       0.071957              8.693717       7.587921       2.748280       0.658916      11.827885       1.181294       6.665345          -0.000016
          170              O       7.819261      17.720681      14.191344      -0.665471      39.073744 0.69719777E+03  0.17902343E+05                                 9.160521                            8.267543       0.211075       2.081234                    0.996039      30.123680      82.088848       0.648820       0.367645      -1.131166      -0.007005      -0.049492      -0.053441       0.073174      -0.028773      -0.032186      -0.067568       0.053845       0.101121      -0.098569       0.022466       0.076103              9.596008       9.168349      -0.560330      -3.631251       8.353900       1.059557      11.265776          -0.000004
          171              O      12.514470      17.648243      15.905995      -0.749194      49.788291 0.71915347E+03  0.18635673E+05                                10.748846                            8.354354       0.134128       2.039136                    0.997790      31.291705      86.051925       0.649452       0.363945      -1.132456      -0.074152      -0.118055       0.064209       0.153487       0.008401       0.013447      -0.057945       0.072376       0.177080      -0.090150       0.007175       0.082975             12.292554      18.252995       5.040298       2.658478      11.595572       0.719443       7.029094           0.000014
          172              O      10.332874      17.914931      16.000823      -0.687261      48.192314 0.70313673E+03  0.18183431E+05                                10.703876                            8.387551      -0.110725       1.969436                    0.996148      30.905353      85.903436       0.631260       0.375199      -1.119842       0.035776      -0.096947       0.023633       0.106005      -0.042429      -0.017277      -0.063036       0.086825       0.239389      -0.121560       0.020163       0.101398             12.286792      16.550209      -6.702489      -0.575413      13.161769       0.680813       7.148398           0.000027
          173              O       3.572856      12.988418       2.928065      -0.683913      40.232341 0.63378657E+03  0.15913529E+05                                 9.344734                            7.860501       0.171648       2.067004                    0.997316      29.940197      81.058769       0.667258       0.365585      -1.131132      -0.046999      -0.075787      -0.045621       0.100169      -0.000382      -0.012152      -0.005644       0.087953       0.226882      -0.082000       0.004119       0.077881             10.247118      12.165219       3.813828       1.907863      11.353287       1.763762       7.222849           0.000024
          174              O      11.246248      13.172473       2.442312      -0.699961      38.589144 0.61143060E+03  0.15204699E+05                                 9.045833                            7.653212       0.213744       2.073441                    0.997737      30.105675      80.935211       0.685652       0.359229      -1.136872       0.056209      -0.054415      -0.053019       0.094507      -0.030279      -0.017960      -0.028544       0.078492       0.200357      -0.089860       0.015206       0.074654             10.017280      10.492697      -4.422050      -0.044511      12.370266       0.490433       7.188877           0.000037
          175              O       7.714341       1.969388       2.090093      -0.633925      34.904274 0.54721615E+03  0.13235011E+05                                 8.476241                            7.259343       0.353707       2.147613                    0.997093      28.629362      75.894231       0.701251       0.361133      -1.135418       0.014575       0.051716      -0.040185       0.067095      -0.009942      -0.006179       0.065620       0.114691       0.046896      -0.102035       0.040702       0.061333              9.143497      12.210375       2.233076      -1.083097       8.201381      -1.344347       7.018734           0.000042
          176              O       9.736107       1.489261       2.798402      -0.767533      52.507450 0.79221973E+03  0.21051066E+05                                11.215935                            8.819951      -0.017264       1.975449                    0.997660      32.399452      90.494991       0.625979       0.368229      -1.128111      -0.083768       0.059054      -0.078028       0.128813      -0.045406      -0.000577       0.055904      -0.031133       0.218451      -0.091532      -0.010116       0.101648             13.082631      11.943738      -4.620767       3.017791      16.791237      -5.815328      10.512918           0.000012
          177              O       6.484443      13.230417       3.895701      -0.731836      48.711439 0.70373010E+03  0.18187071E+05                                10.690736                            8.342279       0.128396       2.036144                    0.996655      31.350836      86.870912       0.639079       0.370847      -1.124073       0.071160      -0.124393      -0.023944       0.145295      -0.031821       0.033175       0.082817       0.040263       0.137669      -0.110907       0.013846       0.097061             12.220162      16.584724      -4.973663       3.870710      11.782053      -2.763431       8.293711           0.000026
          178              O       8.662519      13.012099       4.294367      -0.666657      48.585473 0.68222785E+03  0.17434475E+05                                10.652449                            8.191090       0.100905       2.056008                    0.995459      29.726554      80.985134       0.649892       0.368795      -1.129548      -0.035496      -0.069092       0.034731       0.085087       0.004841      -0.001199       0.079359       0.064000       0.033686      -0.096397       0.026475       0.069923             12.350979      18.566019       5.388086      -0.894704      11.608143      -0.909311       6.878776           0.000005
          179              O       3.765793      13.663196       5.776785      -0.707752      40.020832 0.64695095E+03  0.16314198E+05                                 9.281488                            7.914130       0.387307       2.135690                    0.997211      30.186088      81.678538       0.669030       0.363050      -1.134045      -0.051785      -0.087681       0.066655       0.121707      -0.017171      -0.012729       0.048136       0.022538      -0.107608      -0.067245       0.011840       0.055405             10.030316      14.388659       1.003629      -2.875124       7.092275      -1.452494       8.610015          -0.000020
          180              O      11.484117      13.832837       5.171045      -0.691483      50.621418 0.80875342E+03  0.21583205E+05                                11.000203                            8.978844      -0.106558       1.969318                    0.996350      31.074933      86.740140       0.613974       0.373814      -1.124834       0.029655      -0.050475       0.063542       0.086399      -0.036691       0.040839       0.080321      -0.083215      -0.027888      -0.108316       0.004538       0.103779             12.416350      12.753412      -3.967202       4.841038      10.574432      -3.647629      13.921205          -0.000004
          181              O       9.040387      15.574433       5.968377      -0.631481      33.848442 0.57835013E+03  0.14172022E+05                                 8.257149                            7.456031       0.557666       2.200017                    0.997984      29.082251      77.406452       0.693441       0.360459      -1.136818       0.001483       0.022114       0.044165       0.049414       0.016238       0.069442      -0.049820      -0.035967      -0.191341      -0.119996       0.048039       0.071957              8.693752       7.587947       2.748289       0.658918      11.827935       1.181305       6.665375          -0.000017
          182              O       7.654306       2.123608       5.161369      -0.665472      39.073653 0.69719561E+03  0.17902272E+05                                 9.160504                            8.267528       0.211079       2.081235                    0.996039      30.123649      82.088717       0.648821       0.367644      -1.131166       0.007005       0.049493       0.053441       0.073175      -0.028773      -0.032186      -0.067567       0.053846       0.101119      -0.098569       0.022467       0.076102              9.595991       9.168330      -0.560327      -3.631245       8.353885       1.059558      11.265758          -0.000004
          183              O       2.959097       2.196046       3.446718      -0.749194      49.788038 0.71914921E+03  0.18635532E+05                                10.748805                            8.354325       0.134138       2.039140                    0.997790      31.291635      86.051615       0.649454       0.363944      -1.132456       0.074152       0.118054      -0.064207       0.153486       0.008400       0.013447      -0.057945       0.072376       0.177081      -0.090150       0.007175       0.082975             12.292504      18.252928       5.040270       2.658466      11.595514       0.719437       7.029069           0.000014
          184              O       5.140693       1.929358       3.351890      -0.687260      48.192207 0.70313466E+03  0.18183364E+05                                10.703861                            8.387539      -0.110723       1.969437                    0.996148      30.905302      85.903250       0.631260       0.375199      -1.119842      -0.035777       0.096945      -0.023632       0.106004      -0.042429      -0.017278      -0.063036       0.086824       0.239386      -0.121560       0.020163       0.101397             12.286776      16.550186      -6.702484      -0.575410      13.161752       0.680809       7.148388           0.000026

******************************************************
Auxiliary information for the entire system
The total spin magnetic moment of the unit cell is   0.000043
The total net atomic charge of the unit cell is   0.000003
Accuracy of reproducing the electrostatic potential in the unit cell:
  The inner radius (bohr) =    5.0000
  The outer radius (bohr) =   12.0000
  Valid grid points have density less than (e/(bohr^3)) =    0.0001
  The number of valid grid points were=        22960
  The rms potential error without charges in kcal/mol is=      8.53542
  The rms potential error with partial charges in kcal/mol is=      3.37597
  The RRMSE value at monopole order=      0.39552
  The rms potential error with partial charges and cloud penetration in kcal/mol is=      3.36875
  The RRMSE value at monopole order with cloud penetration is=      0.39468
  The rms potential error with partial charges and atomic dipoles in kcal/mol is=      1.07034
  The RRMSE value at dipole order=      0.12540
  The rms potential error with partial charges, atomic dipoles and cloud penetration in kcal/mol is=      1.04119
  The RRMSE value at dipole order with cloud penetration=      0.12198

******************************************************
The electron densities and ab initio electrostatic potential were computed in VASP using the PBE functional and
projector augmented wave method. See the main text of the journal article for a description of computational details.
The atomic charges, dipoles, and quadrupoles were computed with the DDEC6 method as described in
(a) T. A. Manz and N. Gabaldon Limas, RSC Adv. 6 (2016) 47771-47801 DOI: 10.1039/c6ra04656h
(b) N. Gabaldon Limas and T. A. Manz, RSC Adv. 8 (2018) 2678-2707 DOI: 10.1039/c7ra11829e.
For each atom in the material, the electron cloud parameters were fit to the spherically averaged atom-in-material
electron density using radial positions for which this density was between 10^-4 and 10^-2 electrons per cubic bohr.
The polarizabilities, dispersion coefficients, and quantum Drude oscillator (QDO) parameters were fit using the MCLF method.
The magnetic structure of the system was optimized in VASP from the default ferromagnetic initial guess using spin polarization.
The atomic spin moments (ASMs) were computed on this optimized magnetic structure using the DDEC6 partition as inputs
to the method of T. A. Manz and D. S. Sholl, J. Chem. Theory Comput. 7 (2011) 4146-4164 DOI: 10.1021/ct200539n.
The RMSE and RRMSE were computed using a uniform grid with Ewald summation.
