# Supplementary material for: A collection of forcefield precursors for metal–organic frameworks
Source: RSC Adv. 2019 Nov 13;9(63):36492–507. doi: 10.1039/c9ra07327b (PMC9075174; doi:10.1039/c9ra07327b)
Supplement: RA-009-C9RA07327B-s5995 [file RA-009-C9RA07327B-s5995.xyz]

  184
jmolscript: load "" {1 1 1} spacegroup "x,y,z" unitcell [{      9.825700     0.000000     0.000000 }, {      3.138108    14.453248     0.000000 }, {      2.520738     5.357631    19.293905 }]
Eu     3.512861     7.564132     3.649249     1.380430
Eu     8.118326     7.567014     3.926117     1.443608
Eu    11.971685    12.246747    15.644656     1.380423
Eu     7.366220    12.243865    15.367788     1.443608
Cu     7.584227     4.412872    10.678405     0.222944
Cu     9.335272     6.574672    11.044410     0.256946
Cu     9.303503     4.397952    12.707159     0.207827
Cu     7.279009     6.023789    13.006407     0.262171
Cu     4.128425    14.543483     1.031259     0.241713
Cu     8.428372     0.670337     2.215712     0.307850
Cu     7.900319    15.398007     8.615500     0.222929
Cu     6.149274    13.236207     8.249495     0.256924
Cu     6.181043    15.412927     6.586746     0.207840
Cu     8.205537    13.787090     6.287498     0.262180
Cu    11.356121     5.267396    18.262646     0.241732
Cu     7.056174    19.140542    17.078193     0.307866
H      3.486850     5.536963     6.901430     0.125957
H      2.957969     4.383254     8.852044     0.117694
H      4.612526     3.818739    10.285581     0.083956
H      7.327241     5.384430     7.924007     0.098027
H     10.229229     8.925217    12.477368     0.099708
H      2.174680     6.918875     9.697117     0.084648
H      4.122925     8.134567     9.978808     0.123947
H      4.164029     9.838004    11.506885     0.120342
H      6.963582    15.409328    13.868459     0.124645
H      7.242512    17.320560    12.647155     0.107926
H      2.305576     4.109122    12.002738     0.084535
H     12.878188    16.185056    13.939846     0.096999
H      6.620858     8.378693    14.605486     0.101412
H      4.420806     5.304838    13.602203     0.084515
H      2.549826     6.319978    14.447276     0.115305
H     12.515300     8.434810    15.354090     0.127254
H      8.018969    10.392306     1.547371     0.133676
H      8.599821    12.509783     0.740886     0.116407
H      6.965700    14.091766     0.493924     0.077293
H      4.242047    11.649364     1.775039     0.099267
H      7.636947     3.422075     2.600818     0.104532
H      8.652526    14.625149     2.768675     0.079671
H      3.603597     1.327076     2.936532     0.111520
H      3.659499     3.654610     2.818840     0.125207
H     11.997696    14.273916    12.392475     0.125957
H     12.526577    15.427625    10.441861     0.117694
H     10.872020    15.992140     9.008324     0.083956
H      8.157305    14.426449    11.369898     0.098027
H      5.255317    10.885662     6.816537     0.099707
H      3.484166    12.892004     9.596788     0.084647
H     11.361621    11.676312     9.315097     0.123947
H     11.320517     9.972875     7.787020     0.120344
H      8.520964     4.401551     5.425446     0.124645
H      8.242034     2.490319     6.646750     0.107927
H     13.178970    15.701757     7.291167     0.084537
H      2.606358     3.625823     5.354059     0.096999
H      8.863688    11.432186     4.688419     0.101413
H     11.063740    14.506041     5.691702     0.084516
H     12.934720    13.490901     4.846629     0.115305
H      2.969246    11.376069     3.939815     0.127254
H      7.465577     9.418573    17.746534     0.133675
H      6.884725     7.301096    18.553019     0.116407
H      8.518846     5.719113    18.799981     0.077293
H     11.242499     8.161515    17.518866     0.099266
H      7.847599    16.388804    16.693087     0.104533
H      6.832020     5.185730    16.525230     0.079672
H     11.880949    18.483803    16.357373     0.111521
H     11.825047    16.156269    16.475065     0.125208
C      5.870146     6.253834     5.954099     0.614776
C      5.483998     5.557970     7.221709    -0.049982
C      4.155845     5.276517     7.493753    -0.034314
C      3.839778     4.602308     8.657175    -0.135522
C      4.833993     4.268960     9.502248     0.053398
C      6.438056     5.190855     8.116946     0.056399
C     12.089677    10.581907    13.264560     0.538511
C     12.130515     9.553062    12.187960    -0.035920
C     10.991801     8.759741    11.969939     0.052319
C     12.026742     7.585966    10.345392     0.073366
C      3.374120     8.323492    10.497814    -0.122815
C      3.400267     9.316379    11.408486    -0.059762
C      4.681438    14.391630    14.877530     0.626657
C      4.947416    15.597743    14.042104    -0.043167
C      6.233211    15.938691    13.640791    -0.034010
C      6.390319    17.061535    12.911481    -0.136053
C      5.309027    17.826723    12.554544     0.067450
C     13.739621    16.422027    13.679379     0.047505
C      4.870701     9.989518    15.664721     0.630042
C      4.690994     8.647959    15.085904    -0.045357
C      5.786696     7.970514    14.566898     0.044517
C      4.493761     6.153118    13.976505     0.059874
C      3.368895     6.760702    14.478146    -0.140178
C      3.451338     8.012751    15.026093    -0.036533
C      5.610593     9.480790     2.236164     0.608139
C      6.044051    10.821878     1.730663    -0.034995
C      7.376592    11.055361     1.431608    -0.035851
C      7.718634    12.308720     0.958907    -0.131341
C      6.724298    13.254412     0.819991     0.057816
C      5.130069    11.825109     1.564736     0.058245
C      5.803222     5.292076     2.677994     0.613208
C      5.659714     3.785786     2.703076    -0.041546
C      6.809483     3.002408     2.650983     0.059217
C      5.559276     1.100547     2.760958     0.053874
C      4.413000     1.776872     2.843922    -0.133527
C      4.446572     3.160571     2.793757    -0.039025
C      9.614400    13.557045    13.339806     0.614776
C     10.000548    14.252909    12.072196    -0.049981
C     11.328701    14.534362    11.800152    -0.034317
C     11.644768    15.208571    10.636730    -0.135522
C     10.650553    15.541919     9.791657     0.053400
C      9.046490    14.620024    11.176959     0.056398
C      3.394869     9.228972     6.029345     0.538505
C      3.354031    10.257817     7.105945    -0.035920
C      4.492745    11.051138     7.323966     0.052321
C      3.457804    12.224913     8.948513     0.073367
C     12.110426    11.487387     8.796091    -0.122816
C     12.084279    10.494500     7.885419    -0.059765
C     10.803108     5.419249     4.416375     0.626658
C     10.537130     4.213136     5.251801    -0.043167
C      9.251335     3.872188     5.653114    -0.034008
C      9.094227     2.749344     6.382424    -0.136054
C     10.175519     1.984156     6.739361     0.067447
C      1.744925     3.388852     5.614526     0.047506
C     10.613845     9.821361     3.629184     0.630041
C     10.793552    11.162920     4.208001    -0.045356
C      9.697850    11.840365     4.727007     0.044518
C     10.990785    13.657761     5.317400     0.059876
C     12.115651    13.050177     4.815759    -0.140178
C     12.033208    11.798128     4.267812    -0.036532
C      9.873953    10.330089    17.057741     0.608140
C      9.440495     8.989001    17.563242    -0.034996
C      8.107954     8.755518    17.862297    -0.035848
C      7.765912     7.502159    18.334998    -0.131339
C      8.760248     6.556467    18.473914     0.057818
C     10.354477     7.985770    17.729169     0.058246
C      9.681324    14.518803    16.615911     0.613209
C      9.824832    16.025093    16.590829    -0.041547
C      8.675063    16.808471    16.642922     0.059221
C      9.925270    18.710332    16.532947     0.053877
C     11.071546    18.034007    16.449983    -0.133524
C     11.037974    16.650308    16.500148    -0.039023
Br     9.811713     4.553247     9.806706    -0.286981
Br     7.139755     7.570661    10.883113    -0.339943
Br     9.429284     6.422265    14.046349    -0.268259
Br    10.071779    17.948906    12.778546    -0.239857
Br     0.606353     1.858003     2.621849    -0.288356
Br     3.967381     6.746640    18.226566    -0.270007
Br     5.672833    15.257632     9.487199    -0.286981
Br     8.344791    12.240218     8.410792    -0.339940
Br     6.055262    13.388614     5.247556    -0.268253
Br     5.412767     1.861973     6.515359    -0.239856
Br     5.052493    17.952876    16.672056    -0.288359
Br    11.517165    13.064239     1.067339    -0.270007
N      6.151281     4.558399     9.274580    -0.181074
N     10.962429     7.791001    11.078560    -0.158198
N     13.898581    17.551675    12.969363    -0.158813
N      5.695369     6.752455    14.011234    -0.164498
N      5.443545    13.051281     1.119046    -0.178097
N      6.764567     1.663078     2.668347    -0.183222
N      9.333265    15.252480    10.019325    -0.181072
N      4.522117    12.019878     8.215345    -0.158201
N      1.585965     2.259204     6.324542    -0.158812
N      9.789177    13.058424     5.282671    -0.164499
N     10.041001     6.759598    18.174859    -0.178101
N      8.719979    18.147801    16.625558    -0.183220
O      4.992116     6.603093     5.161120    -0.580115
O      7.107660     6.421928     5.763089    -0.649120
O     12.947933    11.480861    13.332088    -0.542847
O     11.155669    10.467562    14.154009    -0.581091
O      5.659499    13.816141    15.402324    -0.629935
O     13.324328    14.026100    15.002941    -0.602904
O      6.016755    10.399230    15.844155    -0.653287
O      3.852946    10.667175    15.950271    -0.584900
O      6.427306     8.719402     2.814981    -0.618828
O      4.389520     9.180724     2.118471    -0.555797
O      6.927345     5.751166     2.951967    -0.599241
O      4.763475     5.950497     2.431032    -0.578012
O     10.492430    13.207786    14.132785    -0.580112
O      8.376886    13.388951    13.530816    -0.649121
O      2.536613     8.330018     5.961817    -0.542842
O      4.328877     9.343317     5.139896    -0.581086
O      9.825047     5.994738     3.891581    -0.629935
O      2.160218     5.784779     4.290964    -0.602905
O      9.467791     9.411649     3.449750    -0.653288
O     11.631600     9.143704     3.343634    -0.584902
O      9.057240    11.091477    16.478924    -0.618828
O     11.095026    10.630155    17.175434    -0.555795
O      8.557201    14.059713    16.341938    -0.599236
O     10.721071    13.860382    16.862873    -0.578000

The following XYZ coordinates are in angstroms. Other properties are in atomic units.
The sperically averaged electron density of each atom fit to a function of the form exp(a - br)
eigen_1, eigen_2 and eigen_3 are the three eigenvalues of traceless quadrupole moment tensor
  atom number  atomic symbol              X              Y              Z     net charge C6 coefficient C8 coefficient C10 coefficient fluctuating dipole atomic polarizability isotropic forcefield polarizability              a              b squared Pearson coefficient          <r^3>          <r^4>         wp_QDO          m_QDO          q_QDO       dipole_x       dipole_y       dipole_z         dipole            Qxy            Qxz            Qyz     Q(x^2-y^2)  Q(3z^2 - R^2)        eigen_1        eigen_2        eigen_3 static polarizability      alpha(xx)      alpha(xy)      alpha(xz)      alpha(yy)      alpha(yz)      alpha(zz) atomic spin moment
            1             Eu       3.512861       7.564132       3.649249       1.380430     237.119278 0.57948971E+04  0.23524228E+06                                26.632098                           21.807653       0.288110       1.791228                    0.999334      93.581877     253.947232       0.490267       0.307754      -1.270104      -0.001025      -0.009092      -0.013379       0.016208       0.005059       0.080221       0.009223      -0.000103       0.264022      -0.081936      -0.044588       0.126525             31.408526      28.716716      -5.350070      -2.320771      41.400734      -0.912111      24.108128           0.002920
            2             Eu       8.118326       7.567014       3.926117       1.443608     219.658603 0.51240123E+04  0.20134888E+06                                25.188629                           20.466683       0.364285       1.832487                    0.998848      90.372649     239.884762       0.508453       0.306560      -1.273599      -0.006047      -0.024550      -0.030676       0.039753      -0.054662       0.001317       0.129759      -0.023986       0.557794      -0.172758      -0.066966       0.239724             29.280298      32.801763       3.943999       1.601775      36.375305      -5.557749      18.663826           0.000114
            3             Eu      11.971685      12.246747      15.644656       1.380423     237.121613 0.57949738E+04  0.23524625E+06                                26.632292                           21.807823       0.288104       1.791224                    0.999334      93.582331     253.949185       0.490265       0.307754      -1.270103       0.001031       0.009091       0.013373       0.016204       0.005058       0.080224       0.009223      -0.000107       0.264033      -0.081941      -0.044588       0.126529             31.408739      28.716910      -5.350043      -2.320776      41.401000      -0.912128      24.108306           0.003005
            4             Eu       7.366220      12.243865      15.367788       1.443608     219.659700 0.51240424E+04  0.20135038E+06                                25.188722                           20.466756       0.364274       1.832483                    0.998848      90.372796     239.885448       0.508452       0.306561      -1.273599       0.006043       0.024559       0.030671       0.039754      -0.054660       0.001318       0.129763      -0.023987       0.557801      -0.172760      -0.066968       0.239728             29.280407      32.801877       3.943973       1.601780      36.375448      -5.557789      18.663897           0.000241
            5             Cu       7.584227       4.412872      10.678405       0.222944     105.407489 0.24329792E+04  0.83574816E+05                                20.827577                           18.320080       0.449060       1.889283                    0.999196      60.113556     176.653141       0.344684       0.517306      -1.061106      -0.005533      -0.025495      -0.036450       0.044824      -0.014972      -0.086857      -0.042133      -0.062397      -0.059421      -0.117766       0.038646       0.079120             23.027519      25.524545       1.676169       8.532227      16.094640       0.677837      27.463373           0.121869
            6             Cu       9.335272       6.574672      11.044410       0.256946     103.568229 0.24610487E+04  0.84662949E+05                                19.830012                           17.747832       0.472499       1.899298                    0.999160      59.429538     173.971887       0.370964       0.479956      -1.082691      -0.009019       0.043560      -0.028038       0.052583      -0.059628       0.007725       0.045883      -0.050777       0.194772      -0.103570       0.013297       0.090273             21.382943      27.249295       7.849080       0.112230      22.537806       0.736051      14.361729           0.216960
            7             Cu       9.303503       4.397952      12.707159       0.207827     109.306749 0.24754752E+04  0.85391983E+05                                21.151774                           18.333936       0.431406       1.882107                    0.998919      60.556479     178.249761       0.348709       0.509195      -1.065451       0.007539      -0.036904       0.041522       0.056061       0.089209      -0.046699       0.004584      -0.003902       0.115360      -0.117313       0.027814       0.089499             23.621010      29.119360      -8.896430       4.177892      23.770271      -0.699031      17.973400           0.183363
            8             Cu       7.279009       6.023789      13.006407       0.262171     104.690570 0.24096266E+04  0.82451550E+05                                20.487655                           17.999457       0.504858       1.909641                    0.998994      59.267458     172.992817       0.355023       0.504197      -1.069514      -0.015361       0.026007       0.006499       0.030896       0.049681       0.067047      -0.011545      -0.088586      -0.082241      -0.107873       0.024020       0.083853             22.646907      29.219462      -6.836242      -6.684514      18.904379       3.341572      19.816880           0.271014
            9             Cu       4.128425      14.543483       1.031259       0.241713     109.991082 0.26339593E+04  0.92023874E+05                                20.675955                           18.447814       0.477719       1.897108                    0.999322      59.852945     175.705463       0.361828       0.484520      -1.081760       0.002352       0.023737       0.005912       0.024575       0.076590       0.004702      -0.028724      -0.046503      -0.081866      -0.075851      -0.021212       0.097063             22.828799      25.489146      -7.206416      -1.546787      19.343422       1.975870      23.653830           0.213826
           10             Cu       8.428372       0.670337       2.215712       0.307850      95.456383 0.23276007E+04  0.78688912E+05                                18.743480                           17.223027       0.520739       1.932203                    0.999594      56.839426     163.077124       0.379105       0.477905      -1.087639       0.012577      -0.005890       0.008375       0.016218       0.034831       0.029417      -0.047555      -0.116022       0.025392      -0.090667       0.005412       0.085255             20.301828      26.577804      -5.852279      -3.758285      16.795260       3.708283      17.532422           0.247030
           11             Cu       7.900319      15.398007       8.615500       0.222929     105.407631 0.24329837E+04  0.83575094E+05                                20.827710                           18.320191       0.449087       1.889288                    0.999196      60.113706     176.654263       0.344680       0.517311      -1.061103       0.005532       0.025486       0.036443       0.044813      -0.014962      -0.086853      -0.042142      -0.062320      -0.059360      -0.117741       0.038610       0.079131             23.027674      25.524717       1.676198       8.532277      16.094755       0.677845      27.463549           0.121745
           12             Cu       6.149274      13.236207       8.249495       0.256924     103.569609 0.24610889E+04  0.84664744E+05                                19.830247                           17.748023       0.472496       1.899294                    0.999160      59.429887     173.973786       0.370960       0.479959      -1.082689       0.009022      -0.043562       0.028032       0.052581      -0.059621       0.007717       0.045890      -0.050770       0.194707      -0.103553       0.013287       0.090266             21.383213      27.249676       7.849204       0.112228      22.538078       0.736065      14.361884           0.216638
           13             Cu       6.181043      15.412927       6.586746       0.207840     109.305823 0.24754512E+04  0.85390931E+05                                21.151619                           18.333815       0.431401       1.882108                    0.998919      60.556023     178.248061       0.348711       0.509193      -1.065452      -0.007543       0.036901      -0.041529       0.056065       0.089214      -0.046697       0.004580      -0.003895       0.115381      -0.117318       0.027815       0.089503             23.620827      29.119123      -8.896340       4.177860      23.770077      -0.699037      17.973280           0.183414
           14             Cu       8.205537      13.787090       6.287498       0.262180     104.689770 0.24096042E+04  0.82450611E+05                                20.487573                           17.999389       0.504875       1.909647                    0.998994      59.267079     172.991657       0.355023       0.504198      -1.069513       0.015354      -0.026005      -0.006499       0.030891       0.049674       0.067030      -0.011546      -0.088575      -0.082251      -0.107852       0.024010       0.083842             22.646814      29.219336      -6.836198      -6.684506      18.904284       3.341553      19.816822           0.271029
           15             Cu      11.356121       5.267396      18.262646       0.241732     109.991099 0.26339578E+04  0.92023675E+05                                20.675787                           18.447668       0.477750       1.897118                    0.999322      59.853031     175.704737       0.361834       0.484513      -1.081766      -0.002358      -0.023743      -0.005904       0.024579       0.076600       0.004709      -0.028720      -0.046487      -0.081862      -0.075861      -0.021206       0.097067             22.828608      25.488918      -7.206365      -1.546754      19.343292       1.975846      23.653614           0.213938
           16             Cu       7.056174      19.140542      17.078193       0.307866      95.456146 0.23275928E+04  0.78688544E+05                                18.743407                           17.222965       0.520736       1.932203                    0.999594      56.839390     163.076666       0.379107       0.477903      -1.087641      -0.012577       0.005883      -0.008374       0.016215       0.034833       0.029422      -0.047568      -0.116028       0.025455      -0.090682       0.005416       0.085265             20.301743      26.577679      -5.852247      -3.758256      16.795199       3.708268      17.532351           0.247245
           17              H       3.486850       5.536963       6.901430       0.125957       0.985959 0.71005381E+01  0.68643711E+02                                 1.723293                            1.625200      -1.249830       2.300930                    0.994999       3.637510      10.593306       0.454195       1.394935      -0.683869      -0.030388       0.013314      -0.023278       0.040529      -0.003247       0.003826      -0.002730       0.019591      -0.012855      -0.009230      -0.004242       0.013473              1.760632       1.897418      -0.134669       0.444504       1.516951      -0.181543       1.867526          -0.000004
           18              H       2.957969       4.383254       8.852044       0.117694       0.933114 0.66187794E+01  0.62898200E+02                                 1.660635                            1.568478      -1.068007       2.375176                    0.996266       3.644673      10.537716       0.462419       1.393831      -0.683723      -0.034999      -0.008651       0.002751       0.036157       0.002336       0.004144      -0.010542       0.021247       0.007480      -0.018034       0.006303       0.011731              1.692909       2.186515       0.194702      -0.176944       1.423874      -0.036204       1.468339           0.000145
           19              H       4.612526       3.818739      10.285581       0.083956       1.039269 0.74090131E+01  0.72429844E+02                                 1.781554                            1.655653      -1.211769       2.295616                    0.993829       3.871171      11.356544       0.451585       1.387424      -0.684430      -0.015766      -0.021380       0.035291       0.044171       0.003284      -0.006187      -0.010329       0.018401       0.011751      -0.016409       0.001135       0.015274              1.832963       1.533157       0.105252      -0.223140       1.675808      -0.463846       2.289925           0.000092
           20              H       7.327241       5.384430       7.924007       0.098027       1.218720 0.93940897E+01  0.97304670E+02                                 1.966089                            1.854483      -1.479166       2.172736                    0.991984       4.044766      12.154275       0.430729       1.372848      -0.687270       0.040213       0.010462      -0.011097       0.043008       0.002068      -0.001518      -0.000107       0.017058      -0.014565      -0.006353      -0.004994       0.011346              1.994251       2.627161       0.126226      -0.173765       1.578090      -0.087381       1.777501           0.000073
           21              H      10.229229       8.925217      12.477368       0.099708       1.297303 0.10179747E+02  0.10684835E+03                                 1.999205                            1.893020      -1.492120       2.166336                    0.992237       3.968713      11.739891       0.442049       1.320093      -0.698796      -0.037886       0.011928       0.023330       0.046064      -0.004788      -0.008004       0.003429       0.013066      -0.021538      -0.010644      -0.004430       0.015074              2.005004       2.382405      -0.060681      -0.487142       1.703926       0.164489       1.928680           0.000533
           22              H       2.174680       6.918875       9.697117       0.084648       1.174550 0.85638770E+01  0.86045771E+02                                 1.872004                            1.735055      -1.151766       2.319532                    0.995600       3.801411      10.985085       0.462444       1.318219      -0.699375      -0.001376      -0.026861      -0.035786       0.044766       0.003659      -0.005398       0.013905       0.006272       0.012422      -0.017265       0.002715       0.014550              1.908900       1.506481       0.000907      -0.059783       2.174457       0.638628       2.045762           0.000422
           23              H       4.122925       8.134567       9.978808       0.123947       0.970612 0.70054971E+01  0.66876177E+02                                 1.650595                            1.573555      -0.857612       2.478828                    0.999073       3.428840       9.627746       0.484081       1.325428      -0.699096       0.033231      -0.004223      -0.020264       0.039150       0.005765      -0.008053       0.011664       0.010231      -0.007746      -0.018673       0.007395       0.011278              1.659266       1.875741      -0.186955      -0.410111       1.435558       0.140401       1.666500           0.000159
           24              H       4.164029       9.838004      11.506885       0.120342       1.112072 0.86394829E+01  0.86532101E+02                                 1.787783                            1.734881      -0.989408       2.420516                    0.997875       3.478644       9.862629       0.468095       1.306420      -0.704709       0.032569       0.020740       0.001390       0.038637       0.009557      -0.005627       0.001806       0.015206      -0.011778      -0.012383      -0.002787       0.015170              1.769670       2.003717       0.389944       0.060604       1.772577       0.057254       1.532715           0.000232
           25              H       6.963582      15.409328      13.868459       0.124645       0.947768 0.65826895E+01  0.62615145E+02                                 1.691804                            1.573933      -1.212139       2.311345                    0.995471       3.675424      10.712732       0.456278       1.411238      -0.680022       0.031495      -0.019275       0.009295       0.038077      -0.000233       0.001849      -0.003346       0.015676      -0.022632      -0.009677      -0.002130       0.011806              1.751337       2.082096      -0.467807       0.146676       1.736629      -0.150267       1.435286           0.000041
           26              H       7.242512      17.320560      12.647155       0.107926       0.937347 0.65122993E+01  0.61644710E+02                                 1.664272                            1.552555      -1.043688       2.375220                    0.996758       3.703518      10.691918       0.466180       1.388005      -0.684341       0.031223       0.003844      -0.006332       0.032089      -0.004247      -0.000892      -0.010654       0.003812      -0.021341      -0.014738       0.004050       0.010688              1.719006       2.176255       0.240610      -0.272125       1.507850      -0.098379       1.472913           0.000128
           27              H       2.305576       4.109122      12.002738       0.084535       1.052146 0.75325123E+01  0.73439240E+02                                 1.753373                            1.638334      -0.964706       2.408894                    0.997300       3.707679      10.622838       0.470134       1.336277      -0.695618       0.010707       0.033921      -0.027580       0.045010       0.004072      -0.008904      -0.011814       0.002645      -0.021106      -0.016472      -0.000178       0.016650              1.792933       1.512255       0.127559      -0.097414       2.092457      -0.483108       1.774086           0.000187
           28              H      12.878188      16.185056      13.939846       0.096999       1.024401 0.74402222E+01  0.72920046E+02                                 1.771171                            1.664357      -1.290713       2.260410                    0.994014       3.894521      11.495416       0.447617       1.396170      -0.682337      -0.040330      -0.013320       0.012747       0.044344       0.001968      -0.004453      -0.002042       0.017606      -0.019045      -0.008349      -0.004953       0.013302              1.820932       2.349063       0.204533      -0.229539       1.571695      -0.065122       1.542038           0.000191
           29              H       6.620858       8.378693      14.605486       0.101412       1.200882 0.91955776E+01  0.94319533E+02                                 1.918380                            1.813507      -1.360183       2.230088                    0.993409       3.891839      11.469218       0.445238       1.341192      -0.694381       0.039334       0.020233       0.002019       0.044279       0.006456      -0.002235       0.000267       0.015963      -0.027820      -0.009684      -0.005386       0.015070              1.941700       2.463930       0.360735       0.050620       1.818364       0.100712       1.542806           0.000498
           30              H       4.420806       5.304838      13.602203       0.084515       1.067966 0.77293972E+01  0.76367528E+02                                 1.809844                            1.687940      -1.252714       2.271139                    0.993876       3.943767      11.631867       0.448480       1.382291      -0.685049      -0.008006      -0.038434      -0.017518       0.042990       0.004946       0.000799       0.009600      -0.001332      -0.022836      -0.013101       0.000854       0.012246              1.855072       1.507055       0.100822       0.040019       2.436879       0.458209       1.621281           0.000384
           31              H       2.549826       6.319978      14.447276       0.115305       0.958720 0.69769979E+01  0.67525876E+02                                 1.719067                            1.631216      -1.306617       2.259705                    0.993253       3.855083      11.437721       0.442506       1.430163      -0.675877      -0.032936      -0.012482      -0.000997       0.035236       0.000309      -0.004635       0.011724       0.005490      -0.029645      -0.017703       0.006673       0.011030              1.750314       2.172344       0.395911       0.034143       1.674162       0.041924       1.404437           0.000374
           32              H      12.515300       8.434810      15.354090       0.127254       0.886038 0.62941925E+01  0.59282860E+02                                 1.628287                            1.548505      -1.224838       2.313984                    0.994908       3.624388      10.557841       0.455198       1.428619      -0.677041      -0.035351       0.018091       0.014096       0.042139       0.000059      -0.006757       0.005789       0.016467      -0.018122      -0.012552      -0.001218       0.013771              1.662431       1.924850      -0.308755      -0.269234       1.585239       0.113642       1.477205           0.000097
           33              H       8.018969      10.392306       1.547371       0.133676       1.021904 0.73321222E+01  0.70439990E+02                                 1.681434                            1.589670      -0.947799       2.444570                    0.998889       3.323352       9.208245       0.493289       1.292455      -0.707070       0.030382      -0.028458       0.002063       0.041679      -0.006250      -0.005005       0.002627       0.007384      -0.038440      -0.013971      -0.000850       0.014821              1.712375       1.815439      -0.397132       0.144539       1.856531      -0.173366       1.465155           0.000039
           34              H       8.599821      12.509783       0.740886       0.116407       0.989641 0.70942866E+01  0.68335491E+02                                 1.700292                            1.602233      -1.090199       2.357829                    0.996741       3.659747      10.521320       0.468592       1.356981      -0.690947       0.033612      -0.000249      -0.007484       0.034436      -0.005977      -0.004983      -0.006206      -0.001864      -0.040625      -0.017055       0.004134       0.012921              1.742400       2.200991       0.264322      -0.201534       1.523892      -0.089051       1.502318           0.000240
           35              H       6.965700      14.091766       0.493924       0.077293       1.016894 0.72571195E+01  0.70601993E+02                                 1.755118                            1.636364      -1.187755       2.299171                    0.993885       3.921396      11.488527       0.455016       1.383651      -0.684668       0.013945       0.038448      -0.015034       0.043574       0.004499      -0.008488      -0.008766      -0.001215      -0.037554      -0.017741       0.001732       0.016009              1.821162       1.570857       0.344559      -0.136099       2.262587      -0.334881       1.630041           0.000093
           36              H       4.242047      11.649364       1.775039       0.099267       1.098967 0.80335692E+01  0.80203085E+02                                 1.852449                            1.726508      -1.334878       2.241191                    0.993725       3.931268      11.684341       0.440924       1.391425      -0.683405      -0.041672      -0.012419       0.009801       0.044574       0.002061      -0.005093      -0.002673       0.015976      -0.007362      -0.008049      -0.003530       0.011579              1.906295       2.518738       0.117069      -0.344223       1.601818      -0.126229       1.598330           0.000315
           37              H       7.636947       3.422075       2.600818       0.104532       1.168426 0.89564340E+01  0.91285897E+02                                 1.888340                            1.793747      -1.305112       2.257932                    0.994631       3.834729      11.274201       0.446086       1.347159      -0.693440       0.040491       0.025014      -0.003545       0.047727       0.007571      -0.001761      -0.004385       0.012588      -0.014544      -0.009784      -0.003176       0.012960              1.909864       2.359273       0.338677       0.015322       1.827302       0.049179       1.543016           0.000389
           38              H       8.652526      14.625149       2.768675       0.079671       1.055101 0.77816203E+01  0.77001072E+02                                 1.792401                            1.691904      -1.269667       2.261799                    0.993040       3.973122      11.721453       0.448711       1.379471      -0.685505      -0.005440      -0.042281       0.003111       0.042743       0.001410      -0.001805      -0.002004      -0.008003      -0.052701      -0.017828       0.004632       0.013197              1.828247       1.492103       0.046403       0.038938       2.508599       0.006171       1.484040           0.000341
           39              H       3.603597       1.327076       2.936532       0.111520       1.001352 0.72279244E+01  0.70624375E+02                                 1.769274                            1.659326      -1.432518       2.195322                    0.992215       3.965955      11.849865       0.438817       1.428504      -0.675601      -0.030879      -0.013784       0.004461       0.034109      -0.000897      -0.002331       0.002005      -0.002822      -0.046057      -0.015746       0.006124       0.009623              1.817907       2.276335       0.426487      -0.101998       1.717658       0.007403       1.459726           0.000303
           40              H       3.659499       3.654610       2.818840       0.125207       1.087764 0.80015089E+01  0.79166139E+02                                 1.800073                            1.696616      -1.119395       2.361243                    0.996563       3.572540      10.297250       0.458894       1.349045      -0.694252      -0.034135       0.020555      -0.000700       0.039852      -0.004486       0.002090      -0.000555       0.016666      -0.020473      -0.007060      -0.006051       0.013110              1.838009       2.211235      -0.420661      -0.138418       1.820625       0.095028       1.482166           0.000214
           41              H      11.997696      14.273916      12.392475       0.125957       0.985961 0.71005651E+01  0.68644057E+02                                 1.723297                            1.625205      -1.249838       2.300926                    0.994999       3.637521      10.593354       0.454194       1.394937      -0.683869       0.030388      -0.013314       0.023278       0.040529      -0.003247       0.003826      -0.002730       0.019591      -0.012856      -0.009231      -0.004242       0.013473              1.760637       1.897424      -0.134670       0.444506       1.516955      -0.181544       1.867531           0.000011
           42              H      12.526577      15.427625      10.441861       0.117694       0.933109 0.66187412E+01  0.62897750E+02                                 1.660630                            1.568474      -1.068003       2.375179                    0.996266       3.644663      10.537682       0.462419       1.393833      -0.683722       0.034999       0.008651      -0.002751       0.036157       0.002336       0.004144      -0.010541       0.021247       0.007481      -0.018033       0.006303       0.011731              1.692905       2.186508       0.194701      -0.176943       1.423871      -0.036203       1.468335           0.000148
           43              H      10.872020      15.992140       9.008324       0.083956       1.039267 0.74089837E+01  0.72429478E+02                                 1.781551                            1.655649      -1.211762       2.295620                    0.993830       3.871160      11.356502       0.451586       1.387424      -0.684430       0.015765       0.021380      -0.035291       0.044171       0.003284      -0.006187      -0.010329       0.018400       0.011752      -0.016409       0.001135       0.015274              1.832960       1.533154       0.105252      -0.223140       1.675805      -0.463845       2.289921           0.000087
           44              H       8.157305      14.426449      11.369898       0.098027       1.218721 0.93941014E+01  0.97304827E+02                                 1.966091                            1.854485      -1.479167       2.172736                    0.991983       4.044771      12.154295       0.430729       1.372848      -0.687270      -0.040213      -0.010461       0.011096       0.043008       0.002068      -0.001518      -0.000107       0.017059      -0.014565      -0.006353      -0.004994       0.011346              1.994252       2.627164       0.126226      -0.173765       1.578091      -0.087381       1.777502           0.000085
           45              H       5.255317      10.885662       6.816537       0.099707       1.297294 0.10179648E+02  0.10684706E+03                                 1.999197                            1.893012      -1.492108       2.166342                    0.992237       3.968693      11.739819       0.442050       1.320095      -0.698796       0.037886      -0.011928      -0.023331       0.046064      -0.004788      -0.008004       0.003430       0.013066      -0.021537      -0.010644      -0.004430       0.015075              2.004995       2.382395      -0.060681      -0.487140       1.703919       0.164488       1.928672           0.000516
           46              H       3.484166      12.892004       9.596788       0.084647       1.174559 0.85639532E+01  0.86046754E+02                                 1.872014                            1.735064      -1.151773       2.319528                    0.995600       3.801432      10.985171       0.462443       1.318221      -0.699374       0.001376       0.026861       0.035785       0.044766       0.003659      -0.005398       0.013905       0.006271       0.012420      -0.017265       0.002715       0.014550              1.908911       1.506488       0.000907      -0.059783       2.174470       0.638634       2.045774           0.000428
           47              H      11.361621      11.676312       9.315097       0.123947       0.970619 0.70055687E+01  0.66877049E+02                                 1.650604                            1.573563      -0.857622       2.478822                    0.999072       3.428862       9.627830       0.484079       1.325428      -0.699095      -0.033231       0.004223       0.020263       0.039150       0.005765      -0.008053       0.011664       0.010231      -0.007746      -0.018673       0.007395       0.011278              1.659276       1.875752      -0.186956      -0.410114       1.435566       0.140402       1.666509           0.000162
           48              H      11.320517       9.972875       7.787020       0.120344       1.112069 0.86394545E+01  0.86531749E+02                                 1.787780                            1.734878      -0.989407       2.420517                    0.997875       3.478638       9.862609       0.468095       1.306420      -0.704709      -0.032569      -0.020740      -0.001391       0.038637       0.009557      -0.005627       0.001807       0.015204      -0.011778      -0.012384      -0.002786       0.015170              1.769667       2.003713       0.389943       0.060604       1.772574       0.057254       1.532713           0.000214
           49              H       8.520964       4.401551       5.425446       0.124645       0.947766 0.65826771E+01  0.62614985E+02                                 1.691801                            1.573931      -1.212135       2.311348                    0.995471       3.675418      10.712704       0.456279       1.411237      -0.680022      -0.031495       0.019275      -0.009295       0.038077      -0.000233       0.001849      -0.003346       0.015675      -0.022632      -0.009676      -0.002130       0.011806              1.751334       2.082092      -0.467806       0.146676       1.736626      -0.150267       1.435284           0.000028
           50              H       8.242034       2.490319       6.646750       0.107927       0.937346 0.65122903E+01  0.61644600E+02                                 1.664270                            1.552554      -1.043683       2.375222                    0.996758       3.703514      10.691902       0.466180       1.388004      -0.684341      -0.031223      -0.003844       0.006332       0.032089      -0.004247      -0.000892      -0.010654       0.003812      -0.021341      -0.014738       0.004050       0.010688              1.719004       2.176252       0.240609      -0.272124       1.507849      -0.098378       1.472912           0.000120
           51              H      13.178970      15.701757       7.291167       0.084537       1.052142 0.75324764E+01  0.73438791E+02                                 1.753367                            1.638330      -0.964699       2.408897                    0.997300       3.707668      10.622794       0.470135       1.336276      -0.695618      -0.010707      -0.033921       0.027580       0.045010       0.004071      -0.008903      -0.011815       0.002645      -0.021105      -0.016472      -0.000178       0.016650              1.792927       1.512251       0.127558      -0.097414       2.092449      -0.483105       1.774080           0.000179
           52              H       2.606358       3.625823       5.354059       0.096999       1.024395 0.74401651E+01  0.72919340E+02                                 1.771164                            1.664351      -1.290705       2.260415                    0.994015       3.894503      11.495348       0.447618       1.396171      -0.682337       0.040330       0.013320      -0.012747       0.044344       0.001969      -0.004453      -0.002042       0.017605      -0.019045      -0.008349      -0.004953       0.013302              1.820925       2.349053       0.204533      -0.229538       1.571689      -0.065122       1.542032           0.000179
           53              H       8.863688      11.432186       4.688419       0.101413       1.200876 0.91955195E+01  0.94318787E+02                                 1.918374                            1.813502      -1.360176       2.230092                    0.993409       3.891825      11.469167       0.445239       1.341193      -0.694381      -0.039334      -0.020233      -0.002019       0.044279       0.006456      -0.002235       0.000267       0.015964      -0.027821      -0.009684      -0.005386       0.015070              1.941694       2.463921       0.360733       0.050620       1.818358       0.100712       1.542802           0.000479
           54              H      11.063740      14.506041       5.691702       0.084516       1.067967 0.77294091E+01  0.76367681E+02                                 1.809846                            1.687941      -1.252717       2.271137                    0.993876       3.943770      11.631881       0.448480       1.382291      -0.685049       0.008005       0.038434       0.017518       0.042990       0.004946       0.000799       0.009600      -0.001332      -0.022837      -0.013101       0.000854       0.012247              1.855074       1.507056       0.100822       0.040019       2.436882       0.458210       1.621283           0.000373
           55              H      12.934720      13.490901       4.846629       0.115305       0.958723 0.69770239E+01  0.67526195E+02                                 1.719071                            1.631219      -1.306623       2.259702                    0.993253       3.855091      11.437753       0.442505       1.430163      -0.675877       0.032936       0.012482       0.000997       0.035236       0.000309      -0.004634       0.011724       0.005490      -0.029645      -0.017703       0.006673       0.011030              1.750318       2.172349       0.395912       0.034143       1.674165       0.041924       1.404439           0.000364
           56              H       2.969246      11.376069       3.939815       0.127254       0.886036 0.62941740E+01  0.59282636E+02                                 1.628284                            1.548503      -1.224833       2.313987                    0.994908       3.624380      10.557810       0.455199       1.428619      -0.677041       0.035351      -0.018091      -0.014096       0.042139       0.000059      -0.006757       0.005790       0.016467      -0.018122      -0.012552      -0.001218       0.013771              1.662428       1.924847      -0.308754      -0.269233       1.585236       0.113641       1.477202           0.000085
           57              H       7.465577       9.418573      17.746534       0.133675       1.021906 0.73321325E+01  0.70440092E+02                                 1.681433                            1.589669      -0.947797       2.444570                    0.998889       3.323353       9.208239       0.493290       1.292452      -0.707070      -0.030382       0.028458      -0.002062       0.041679      -0.006250      -0.005005       0.002628       0.007385      -0.038440      -0.013971      -0.000850       0.014821              1.712374       1.815438      -0.397132       0.144539       1.856530      -0.173366       1.465155           0.000047
           58              H       6.884725       7.301096      18.553019       0.116407       0.989644 0.70943086E+01  0.68335744E+02                                 1.700293                            1.602234      -1.090202       2.357827                    0.996741       3.659751      10.521329       0.468592       1.356979      -0.690947      -0.033612       0.000249       0.007485       0.034436      -0.005977      -0.004983      -0.006206      -0.001864      -0.040625      -0.017055       0.004134       0.012921              1.742402       2.200993       0.264322      -0.201534       1.523893      -0.089051       1.502319           0.000243
           59              H       8.518846       5.719113      18.799981       0.077293       1.016895 0.72571234E+01  0.70602031E+02                                 1.755117                            1.636363      -1.187753       2.299172                    0.993885       3.921395      11.488519       0.455016       1.383650      -0.684668      -0.013945      -0.038448       0.015035       0.043574       0.004499      -0.008488      -0.008765      -0.001215      -0.037554      -0.017741       0.001732       0.016009              1.821161       1.570856       0.344559      -0.136099       2.262587      -0.334881       1.630041           0.000094
           60              H      11.242499       8.161515      17.518866       0.099266       1.098982 0.80337002E+01  0.80204715E+02                                 1.852464                            1.726520      -1.334895       2.241181                    0.993725       3.931300      11.684457       0.440923       1.391422      -0.683405       0.041672       0.012419      -0.009801       0.044574       0.002061      -0.005093      -0.002673       0.015977      -0.007359      -0.008049      -0.003530       0.011579              1.906310       2.518760       0.117070      -0.344227       1.601829      -0.126231       1.598341           0.000323
           61              H       7.847599      16.388804      16.693087       0.104533       1.168432 0.89564931E+01  0.91286645E+02                                 1.888345                            1.793752      -1.305121       2.257927                    0.994631       3.834741      11.274243       0.446086       1.347157      -0.693440      -0.040491      -0.025014       0.003545       0.047726       0.007571      -0.001761      -0.004386       0.012588      -0.014542      -0.009784      -0.003175       0.012960              1.909869       2.359280       0.338678       0.015322       1.827307       0.049179       1.543020           0.000399
           62              H       6.832020       5.185730      16.525230       0.079672       1.055100 0.77816127E+01  0.77000974E+02                                 1.792400                            1.691903      -1.269667       2.261799                    0.993040       3.973120      11.721444       0.448711       1.379470      -0.685506       0.005440       0.042281      -0.003111       0.042743       0.001410      -0.001805      -0.002004      -0.008003      -0.052700      -0.017828       0.004632       0.013196              1.828246       1.492102       0.046403       0.038938       2.508596       0.006171       1.484039           0.000352
           63              H      11.880949      18.483803      16.357373       0.111521       1.001353 0.72279247E+01  0.70624377E+02                                 1.769273                            1.659326      -1.432516       2.195323                    0.992215       3.965954      11.849861       0.438817       1.428503      -0.675601       0.030879       0.013785      -0.004461       0.034109      -0.000897      -0.002331       0.002004      -0.002823      -0.046056      -0.015746       0.006123       0.009622              1.817906       2.276335       0.426488      -0.101998       1.717658       0.007403       1.459726           0.000312
           64              H      11.825047      16.156269      16.475065       0.125208       1.087768 0.80015474E+01  0.79166636E+02                                 1.800079                            1.696621      -1.119402       2.361239                    0.996563       3.572549      10.297292       0.458892       1.349047      -0.694251       0.034136      -0.020555       0.000700       0.039853      -0.004486       0.002090      -0.000554       0.016668      -0.020472      -0.007059      -0.006052       0.013111              1.838015       2.211243      -0.420663      -0.138419       1.820631       0.095028       1.482171           0.000227
           65              C       5.870146       6.253834       5.954099       0.614776      22.111005 0.23830922E+03  0.48882273E+04                                 7.281620                            5.512080       0.025622       2.073432                    0.999491      22.062207      61.994128       0.624560       0.478103      -1.013894       0.024887       0.026779      -0.050902       0.062670      -0.014716      -0.008717       0.063454      -0.115853      -0.055088      -0.052467      -0.050335       0.102802              8.271624       8.937574      -0.264017      -0.015128       5.886797      -3.173263       9.990502          -0.000249
           66              C       5.483998       5.557970       7.221709      -0.049982      34.782171 0.43425817E+03  0.10145377E+05                                 9.235636                            6.934730       0.120931       2.050657                    0.999362      27.058882      76.039110       0.631311       0.415281      -1.071345      -0.019018      -0.009486       0.024903       0.032739      -0.006889       0.001129       0.027378      -0.017387      -0.062010      -0.035109       0.001127       0.033981             10.629864      10.751280       0.415646       0.010973       7.254535      -4.726359      13.883775           0.001542
           67              C       4.155845       5.276517       7.493753      -0.034314      28.621444 0.40655009E+03  0.94531335E+04                                 8.319969                            6.884104       0.001164       2.001408                    0.999177      28.091765      81.834412       0.602604       0.437131      -1.045351       0.009192      -0.004460       0.014030       0.017356      -0.011821       0.000019       0.037183      -0.059095      -0.038189      -0.035655      -0.021712       0.057368              8.881938       9.948289       0.663953      -0.242120       6.446686      -2.936280      10.250838          -0.000526
           68              C       3.839778       4.602308       8.657175      -0.135522      30.531361 0.43730557E+03  0.10353425E+05                                 8.611772                            7.090859       0.017353       1.989517                    0.998825      29.424231      86.440624       0.600016       0.431165      -1.049143       0.003732       0.008588      -0.024319       0.026059       0.002750       0.000153       0.003654       0.005954      -0.014835      -0.007125       0.000390       0.006735              9.201185      10.622357       0.309970       0.476188       6.591323      -2.675858      10.389875           0.000672
           69              C       4.833993       4.268960       9.502248       0.053398      27.246988 0.37841520E+03  0.86873907E+04                                 8.153914                            6.706748      -0.053629       1.983070                    0.999211      27.905404      82.150338       0.598548       0.445745      -1.034899       0.044338       0.020360      -0.021814       0.053444       0.011655      -0.028835       0.006780      -0.044202       0.020387      -0.045243       0.021545       0.023698              8.727834      10.676027       0.411097       0.875214       6.073017      -2.334625       9.434457          -0.000108
           70              C       6.438056       5.190855       8.116946       0.056399      28.469313 0.37241912E+03  0.85444528E+04                                 8.464406                            6.708195      -0.295199       1.908730                    0.998812      28.103880      83.625866       0.589173       0.453117      -1.027191      -0.021100      -0.013543       0.038830       0.046221      -0.000590      -0.026444       0.041221      -0.059262      -0.044957      -0.054614      -0.007453       0.062067              9.298494       9.796174      -0.159460       1.137345       6.068427      -3.276249      12.030880           0.000077
           71              C      12.089677      10.581907      13.264560       0.538511      22.913005 0.27800782E+03  0.59172635E+04                                 7.421304                            5.912875      -0.181256       1.981021                    0.999081      23.521390      66.986003       0.610198       0.471598      -1.018957      -0.010308       0.033253       0.035537       0.049749      -0.057036       0.048510      -0.043982       0.022560      -0.029784      -0.054431      -0.047081       0.101512              8.192527       6.209364       1.015829      -1.109644       9.681420       3.330471       8.686797          -0.002342
           72              C      12.130515       9.553062      12.187960      -0.035920      33.741510 0.44743752E+03  0.10535368E+05                                 9.065200                            7.067439       0.042762       2.025085                    0.999284      27.206984      76.842110       0.621392       0.418623      -1.068829       0.013224      -0.016898      -0.017920       0.027956      -0.000388       0.004340      -0.025192      -0.001300      -0.020084      -0.027428       0.002604       0.024824             10.044607       8.841073       1.038896      -1.380890      10.632328       5.048828      10.660419           0.003197
           73              C      10.991801       8.759741      11.969939       0.052319      26.333146 0.35927977E+03  0.81364264E+04                                 7.913516                            6.505203      -0.098385       1.974833                    0.999373      27.452732      80.096377       0.612329       0.441693      -1.037948       0.008661      -0.028639      -0.035175       0.046179      -0.043453       0.009045      -0.041201      -0.015005       0.064047      -0.060515      -0.006062       0.066576              8.354467       8.624311       2.072450      -0.500979       8.991000       3.193848       7.448092           0.001018
           74              C      12.026742       7.585966      10.345392       0.073366      24.456940 0.33559694E+03  0.74346009E+04                                 7.427853                            6.196912       0.254595       2.098698                    0.999708      26.270358      74.587316       0.644321       0.429105      -1.050684      -0.033481       0.033034       0.024344       0.052961      -0.019326       0.012275      -0.005533      -0.032742       0.082151      -0.040204       0.006950       0.033254              7.727096       8.686113       1.316869      -1.604301       7.368391       2.278427       7.126785          -0.000075
           75              C       3.374120       8.323492      10.497814      -0.122815      28.085790 0.42194690E+03  0.98646609E+04                                 8.062969                            6.909176       0.198422       2.052567                    0.999464      28.676302      82.717151       0.617527       0.424254      -1.057260       0.000189       0.018913       0.012737       0.022803       0.003885      -0.006884      -0.003110       0.032246       0.007156      -0.018052      -0.000564       0.018616              8.288465       8.734075       0.913452      -1.349896       8.215021       2.728719       7.916301           0.001556
           76              C       3.400267       9.316379      11.408486      -0.059762      26.673514 0.39648064E+03  0.91842909E+04                                 7.923425                            6.803602      -0.096151       1.962643                    0.999110      28.620144      83.898387       0.603942       0.437811      -1.042337      -0.005049      -0.011750      -0.004113       0.013434      -0.005405       0.011169      -0.030743       0.007335       0.016327      -0.032063      -0.003041       0.035104              8.117981       7.904633       0.424154      -1.638246       7.948894       2.883042       8.500415          -0.000730
           77              C       4.681438      14.391630      14.877530       0.626657      23.731442 0.23554985E+03  0.48075358E+04                                 7.561398                            5.453142      -0.007790       2.063141                    0.999336      21.786414      60.651465       0.633905       0.473415      -1.018518      -0.007058      -0.050913       0.041710       0.066194      -0.004370      -0.012175       0.073306      -0.054983       0.155939      -0.056576      -0.048670       0.105247              8.789236      11.000330       0.668407       0.627215       9.452087      -2.893803       5.915290          -0.000085
           78              C       4.947416      15.597743      14.042104      -0.043167      35.733966 0.43847135E+03  0.10271157E+05                                 9.422686                            6.989695       0.097946       2.044388                    0.999346      27.060745      76.208616       0.625780       0.417837      -1.069434       0.020478       0.026977      -0.012812       0.036211       0.002207       0.012217       0.036954       0.013138       0.039364      -0.039937      -0.002298       0.042235             10.948202      12.313438       0.348626      -0.857734      12.951000      -4.493903       7.580170           0.001849
           79              C       6.233211      15.938691      13.640791      -0.034010      30.280598 0.40767392E+03  0.95156334E+04                                 8.749778                            6.976567      -0.205152       1.936480                    0.998492      28.383998      83.698036       0.586110       0.447715      -1.035861      -0.009277       0.009003      -0.005359       0.013994       0.005781       0.005654       0.041780      -0.002012       0.088390      -0.039336      -0.016423       0.055759              9.624733      11.844077       0.033538      -1.020973      10.136454      -3.089387       6.893668          -0.000424
           80              C       6.390319      17.061535      12.911481      -0.136053      31.181876 0.43101671E+03  0.10157559E+05                                 8.718218                            7.011035       0.114039       2.021416                    0.999200      29.201029      85.310222       0.607728       0.427663      -1.052328      -0.006108      -0.019850       0.013299       0.024662      -0.001972      -0.000027       0.005368       0.021543      -0.002186      -0.012929       0.001590       0.011339              9.501126      11.520894      -0.421378      -0.632989      10.096208      -2.924239       6.886276           0.001296
           81              C       5.309027      17.826723      12.554544       0.067450      27.030620 0.35804671E+03  0.80895346E+04                                 8.077839                            6.497607       0.066708       2.032990                    0.999081      27.024233      78.373470       0.613089       0.442179      -1.039201      -0.037575      -0.024943       0.017184       0.048262       0.025165      -0.008416       0.010729      -0.048940       0.039694      -0.044219       0.013009       0.031210              8.801246      11.590032      -0.606513      -0.622050       8.529808      -2.433469       6.283898          -0.000156
           82              C      13.739621      16.422027      13.679379       0.047505      28.420563 0.37328353E+03  0.85332234E+04                                 8.386498                            6.668577      -0.072762       1.985784                    0.998812      27.520023      80.622718       0.599754       0.446744      -1.035187       0.017137       0.040936      -0.022528       0.049769       0.023732      -0.006897       0.041845      -0.001754       0.113302      -0.056441      -0.004077       0.060518              9.237376      10.555442      -0.892591       0.057190      10.630298      -3.152691       6.526388           0.000358
           83              C       4.870701       9.989518      15.664721       0.630042      23.057302 0.23298084E+03  0.47513523E+04                                 7.470587                            5.451771      -0.142664       2.019280                    0.999193      21.860253      61.222261       0.627802       0.478395      -1.013876       0.015549       0.051884       0.034101       0.064005       0.000235       0.002218      -0.054305      -0.021121       0.258631      -0.054684      -0.052639       0.107323              8.621438      10.459920      -0.020787       0.628641      10.534354       2.094281       4.870039          -0.000396
           84              C       4.690994       8.647959      15.085904      -0.045357      34.735243 0.45136189E+03  0.10661696E+05                                 9.284733                            7.118515       0.068117       2.036491                    0.999295      27.271604      77.400853       0.615913       0.421003      -1.066245      -0.017981      -0.026863      -0.010917       0.034119      -0.005721       0.007087      -0.023629       0.030477       0.069633      -0.036423       0.001401       0.035022             10.576967      10.834785       0.429027      -0.492329      14.595390       3.560839       6.300726           0.003173
           85              C       5.786696       7.970514      14.566898       0.044517      27.535619 0.37163217E+03  0.84884132E+04                                 8.175024                            6.625002      -0.102608       1.970734                    0.999219      27.761837      81.370925       0.605484       0.442884      -1.037148      -0.016284      -0.042318      -0.022138       0.050459       0.015893       0.022850      -0.034974      -0.007762       0.111549      -0.053019      -0.004177       0.057195              8.835267       9.673281      -0.841188      -1.013477      10.918342       3.024501       5.914178          -0.000043
           86              C       4.493761       6.153118      13.976505       0.059874      26.263264 0.36924802E+03  0.84206483E+04                                 7.948899                            6.613177      -0.011802       2.002990                    0.998752      27.531991      80.641379       0.604707       0.444154      -1.036375       0.037022       0.036238       0.002943       0.051889       0.012625       0.020592      -0.008640      -0.035007       0.063035      -0.040187       0.010910       0.029277              8.458514      10.465189       0.017068      -1.187329       9.282335       2.044196       5.628018           0.000102
           87              C       3.368895       6.760702      14.478146      -0.140178      30.514263 0.45648020E+03  0.10952531E+05                                 8.678913                            7.286312      -0.120386       1.939928                    0.998407      30.151073      89.932661       0.585314       0.436139      -1.043410       0.001003       0.025599      -0.000047       0.025619      -0.002836       0.003936       0.001420       0.027971       0.018537      -0.017501       0.004268       0.013232              9.225460      10.737537      -0.002774      -0.957268      10.815883       2.167568       6.122959           0.001797
           88              C       3.451338       8.012751      15.026093      -0.036533      29.248924 0.43428422E+03  0.10318270E+05                                 8.619338                            7.259018      -0.338808       1.887584                    0.997936      29.119593      87.183423       0.566579       0.455002      -1.029688       0.009658      -0.007745      -0.005628       0.013599      -0.004115       0.008076      -0.026720       0.010169       0.118231      -0.034522      -0.015800       0.050322              9.187581      10.141750       0.637782      -0.495565      11.410530       2.045224       6.010462          -0.000884
           89              C       5.610593       9.480790       2.236164       0.608139      23.814743 0.25010763E+03  0.51787345E+04                                 7.651646                            5.632437      -0.161653       2.010706                    0.999094      22.138169      61.957805       0.621888       0.475660      -1.017909      -0.007981      -0.061066       0.019286       0.064534      -0.018682      -0.042097       0.062434      -0.028505       0.203169      -0.061981      -0.051356       0.113337              9.031240       8.595898       0.813595       0.048804      11.907994      -3.979630       6.589829          -0.001620
           90              C       6.044051      10.821878       1.730663      -0.034995      35.318437 0.42844640E+03  0.99588317E+04                                 9.315161                            6.876457       0.149610       2.063645                    0.999346      26.704778      74.434968       0.636693       0.413870      -1.074099       0.016093       0.022085      -0.013280       0.030382      -0.002621       0.011312       0.017702       0.031010       0.085175      -0.035551      -0.000806       0.036357             11.065761      10.651072       0.936238      -1.601113      15.368114      -4.604460       7.178097           0.001633
           91              C       7.376592      11.055361       1.431608      -0.035851      28.364535 0.39362383E+03  0.90530563E+04                                 8.206321                            6.727126       0.091225       2.029871                    0.999625      27.705234      79.523463       0.617708       0.431131      -1.051968      -0.002234       0.011094      -0.007899       0.013801      -0.001635       0.006047       0.032462       0.007963       0.100569      -0.036612      -0.012458       0.049070              8.917678       9.701045       0.834110      -1.073623      10.781258      -2.867224       6.270731          -0.000096
           92              C       7.718634      12.308720       0.958907      -0.131341      29.850156 0.43354375E+03  0.10208562E+05                                 8.423563                            7.001499       0.198405       2.050789                    0.999068      28.977504      83.988759       0.613471       0.424014      -1.057012      -0.007753      -0.026692       0.004567       0.028167      -0.013107      -0.000436       0.004872       0.014666      -0.012939      -0.014465      -0.003089       0.017554              9.089513      10.028202       0.564172      -0.983601      10.888848      -2.460735       6.351489           0.000805
           93              C       6.724298      13.254412       0.819991       0.057816      26.497260 0.37124290E+03  0.84768451E+04                                 8.018876                            6.651694      -0.043631       1.995082                    0.998255      27.493564      80.557744       0.600195       0.446928      -1.034850      -0.044836      -0.026960       0.017307       0.055106       0.026706      -0.003256       0.010309      -0.040458       0.070254      -0.046033       0.015185       0.030848              8.654410      10.655915       0.267078      -1.162303       9.441319      -1.795991       5.865995          -0.000258
           94              C       5.130069      11.825109       1.564736       0.058245      27.930875 0.36133145E+03  0.81974593E+04                                 8.282047                            6.557491      -0.084866       1.984214                    0.999149      27.316994      79.863910       0.604967       0.446273      -1.034906       0.022002       0.039825      -0.022160       0.050608       0.026785       0.002761       0.029585       0.022799       0.168366      -0.061935      -0.003899       0.065833              9.160852       9.550350      -0.555771      -1.030658      11.861809      -3.041351       6.070397           0.000874
           95              C       5.803222       5.292076       2.677994       0.613208      22.225843 0.25025670E+03  0.51842253E+04                                 7.299700                            5.638057      -0.165708       2.006230                    0.998968      22.225926      62.281873       0.620731       0.476326      -1.017233       0.009152       0.063225      -0.001508       0.063901       0.001493      -0.042131      -0.006661      -0.002302       0.276101      -0.058935      -0.045169       0.104104              8.303969       8.177468      -0.048493       0.905626      11.970273       0.817932       4.764165          -0.000528
           96              C       5.659714       3.785786       2.703076      -0.041546      34.506529 0.44510983E+03  0.10447367E+05                                 9.181825                            7.016300       0.141061       2.057232                    0.999385      27.020485      75.730893       0.629196       0.414744      -1.073323      -0.013898      -0.028018       0.005066       0.031683      -0.007571       0.007942       0.003149       0.042609       0.094077      -0.038578       0.004951       0.033626             10.630809      10.269618       0.281721      -0.518447      16.478473       1.092101       5.144336           0.004770
           97              C       6.809483       3.002408       2.650983       0.059217      26.355778 0.36283680E+03  0.82293466E+04                                 7.929854                            6.542087      -0.033203       1.999204                    0.999247      27.267749      79.367453       0.610520       0.442336      -1.038566      -0.012986      -0.040033       0.002130       0.042141       0.030294      -0.001443      -0.002893      -0.000657       0.199944      -0.063627      -0.003164       0.066791              8.566493       9.188414      -1.012031      -0.385174      11.802021       0.825003       4.709045           0.000076
           98              C       5.559276       1.100547       2.760958       0.053874      25.960727 0.36333514E+03  0.82824693E+04                                 7.958682                            6.620736      -0.230207       1.931375                    0.998102      27.885785      82.636037       0.593905       0.452414      -1.027871       0.040654       0.039559       0.005356       0.056977       0.020908       0.004979      -0.001177      -0.047931       0.071602      -0.044116       0.019777       0.024339              8.490361      10.807676      -0.056824      -0.806119       9.790554       0.088333       4.872854           0.000164
           99              C       4.413000       1.776872       2.843922      -0.133527      30.628002 0.44121881E+03  0.10502375E+05                                 8.711525                            7.171323      -0.161511       1.931297                    0.998255      29.851928      88.842011       0.588704       0.437095      -1.042280      -0.000741       0.028646       0.006365       0.029354       0.001636       0.005385       0.002078       0.008040       0.015705      -0.007075      -0.002393       0.009468              9.374234      11.240955       0.077284      -0.826214      11.638372       0.336585       5.243375           0.001627
          100              C       4.446572       3.160571       2.793757      -0.039025      28.329988 0.39806386E+03  0.92221685E+04                                 8.281362                            6.821863      -0.055777       1.981922                    0.999048      28.257304      82.606178       0.603033       0.438414      -1.042882       0.007849      -0.011843       0.001067       0.014248      -0.007107       0.011868       0.003038       0.010877       0.162663      -0.036797      -0.019279       0.056076              8.899470       9.904006       0.640523      -0.679842      11.930410       0.477266       4.863993          -0.001087
          101              C       9.614400      13.557045      13.339806       0.614776      22.111053 0.23830981E+03  0.48882425E+04                                 7.281627                            5.512085       0.025627       2.073433                    0.999491      22.062243      61.994242       0.624560       0.478103      -1.013894      -0.024887      -0.026780       0.050902       0.062670      -0.014717      -0.008718       0.063454      -0.115853      -0.055089      -0.052467      -0.050335       0.102802              8.271633       8.937586      -0.264018      -0.015129       5.886803      -3.173266       9.990511          -0.000220
          102              C      10.000548      14.252909      12.072196      -0.049981      34.782242 0.43425914E+03  0.10145407E+05                                 9.235650                            6.934738       0.120926       2.050654                    0.999362      27.058922      76.039269       0.631311       0.415281      -1.071345       0.019017       0.009486      -0.024904       0.032739      -0.006890       0.001129       0.027376      -0.017386      -0.062006      -0.035107       0.001127       0.033979             10.629881      10.751302       0.415646       0.010976       7.254544      -4.726365      13.883796           0.001557
          103              C      11.328701      14.534362      11.800152      -0.034317      28.621546 0.40655190E+03  0.94531855E+04                                 8.319981                            6.884113       0.001166       2.001407                    0.999177      28.091843      81.834662       0.602605       0.437131      -1.045351      -0.009191       0.004460      -0.014031       0.017356      -0.011821       0.000020       0.037181      -0.059092      -0.038187      -0.035654      -0.021711       0.057365              8.881952       9.948311       0.663953      -0.242118       6.446693      -2.936281      10.250850          -0.000503
          104              C      11.644768      15.208571      10.636730      -0.135522      30.531361 0.43730571E+03  0.10353427E+05                                 8.611768                            7.090857       0.017363       1.989521                    0.998825      29.424219      86.440539       0.600017       0.431165      -1.049143      -0.003733      -0.008589       0.024318       0.026059       0.002750       0.000152       0.003654       0.005955      -0.014837      -0.007125       0.000389       0.006736              9.201181      10.622352       0.309970       0.476188       6.591320      -2.675855      10.389871           0.000678
          105              C      10.650553      15.541919       9.791657       0.053400      27.246802 0.37841201E+03  0.86872966E+04                                 8.153872                            6.706714      -0.053621       1.983075                    0.999211      27.905257      82.149735       0.598550       0.445745      -1.034900      -0.044338      -0.020360       0.021815       0.053444       0.011655      -0.028834       0.006779      -0.044202       0.020386      -0.045242       0.021545       0.023696              8.727788      10.675968       0.411093       0.875208       6.072987      -2.334614       9.434411          -0.000113
          106              C       9.046490      14.620024      11.176959       0.056398      28.469306 0.37241903E+03  0.85444504E+04                                 8.464404                            6.708192      -0.295205       1.908729                    0.998812      28.103882      83.625878       0.589174       0.453117      -1.027191       0.021100       0.013542      -0.038830       0.046221      -0.000591      -0.026443       0.041221      -0.059258      -0.044957      -0.054612      -0.007453       0.062065              9.298492       9.796175      -0.159463       1.137351       6.068424      -3.276246      12.030877           0.000095
          107              C       3.394869       9.228972       6.029345       0.538505      22.912934 0.27800680E+03  0.59172350E+04                                 7.421286                            5.912862      -0.181262       1.981021                    0.999081      23.521320      66.985721       0.610199       0.471597      -1.018957       0.010306      -0.033251      -0.035536       0.049746      -0.057034       0.048507      -0.043979       0.022561      -0.029786      -0.054428      -0.047078       0.101506              8.192507       6.209350       1.015825      -1.109642       9.681393       3.330462       8.686778          -0.002360
          108              C       3.354031      10.257817       7.105945      -0.035920      33.741486 0.44743715E+03  0.10535357E+05                                 9.065199                            7.067438       0.042766       2.025086                    0.999284      27.206968      76.842054       0.621392       0.418623      -1.068829      -0.013224       0.016900       0.017919       0.027956      -0.000386       0.004339      -0.025191      -0.001299      -0.020084      -0.027427       0.002606       0.024821             10.044606       8.841068       1.038893      -1.380890      10.632328       5.048832      10.660423           0.003180
          109              C       4.492745      11.051138       7.323966       0.052321      26.332986 0.35927717E+03  0.81363513E+04                                 7.913480                            6.505176      -0.098380       1.974837                    0.999373      27.452612      80.095898       0.612331       0.441692      -1.037948      -0.008661       0.028639       0.035173       0.046177      -0.043451       0.009044      -0.041199      -0.015003       0.064049      -0.060513      -0.006060       0.066573              8.354429       8.624272       2.072436      -0.500978       8.990955       3.193831       7.448060           0.000995
          110              C       3.457804      12.224913       8.948513       0.073367      24.456935 0.33559670E+03  0.74345946E+04                                 7.427847                            6.196904       0.254596       2.098698                    0.999708      26.270373      74.587366       0.644323       0.429105      -1.050684       0.033480      -0.033033      -0.024345       0.052960      -0.019325       0.012274      -0.005531      -0.032743       0.082146      -0.040202       0.006951       0.033251              7.727092       8.686111       1.316872      -1.604299       7.368386       2.278426       7.126779          -0.000074
          111              C      12.110426      11.487387       8.796091      -0.122816      28.085965 0.42195009E+03  0.98647562E+04                                 8.063005                            6.909203       0.198417       2.052563                    0.999464      28.676444      82.717711       0.617525       0.424254      -1.057260      -0.000188      -0.018913      -0.012738       0.022803       0.003886      -0.006885      -0.003109       0.032248       0.007155      -0.018052      -0.000566       0.018618              8.288504       8.734122       0.913459      -1.349904       8.215055       2.728731       7.916335           0.001553
          112              C      12.084279      10.494500       7.885419      -0.059765      26.673603 0.39648224E+03  0.91843366E+04                                 7.923437                            6.803611      -0.096149       1.962643                    0.999110      28.620213      83.898610       0.603942       0.437811      -1.042338       0.005050       0.011750       0.004112       0.013434      -0.005402       0.011169      -0.030740       0.007332       0.016325      -0.032060      -0.003041       0.035100              8.117995       7.904642       0.424153      -1.638248       7.948910       2.883051       8.500433          -0.000749
          113              C      10.803108       5.419249       4.416375       0.626658      23.731340 0.23554880E+03  0.48075081E+04                                 7.561376                            5.453129      -0.007792       2.063142                    0.999336      21.786342      60.651190       0.633906       0.473415      -1.018518       0.007058       0.050913      -0.041710       0.066194      -0.004370      -0.012174       0.073305      -0.054983       0.155935      -0.056576      -0.048670       0.105245              8.789208      11.000298       0.668405       0.627213       9.452052      -2.893791       5.915273          -0.000115
          114              C      10.537130       4.213136       5.251801      -0.043167      35.733830 0.43846976E+03  0.10271109E+05                                 9.422660                            6.989680       0.097955       2.044391                    0.999346      27.060680      76.208340       0.625781       0.417836      -1.069434      -0.020478      -0.026977       0.012811       0.036211       0.002207       0.012218       0.036954       0.013139       0.039364      -0.039938      -0.002298       0.042235             10.948167      12.313399       0.348629      -0.857733      12.950953      -4.493886       7.580149           0.001832
          115              C       9.251335       3.872188       5.653114      -0.034008      30.280493 0.40767226E+03  0.95155848E+04                                 8.749762                            6.976556      -0.205157       1.936479                    0.998492      28.383927      83.697784       0.586111       0.447716      -1.035860       0.009277      -0.009003       0.005357       0.013994       0.005782       0.005654       0.041781      -0.002014       0.088392      -0.039337      -0.016424       0.055761              9.624713      11.844048       0.033536      -1.020969      10.136435      -3.089382       6.893656          -0.000453
          116              C       9.094227       2.749344       6.382424      -0.136054      31.181922 0.43101761E+03  0.10157587E+05                                 8.718230                            7.011045       0.114030       2.021413                    0.999200      29.201063      85.310378       0.607727       0.427663      -1.052328       0.006108       0.019849      -0.013301       0.024662      -0.001972      -0.000027       0.005368       0.021543      -0.002186      -0.012929       0.001589       0.011339              9.501138      11.520909      -0.421382      -0.632987      10.096221      -2.924242       6.886285           0.001280
          117              C      10.175519       1.984156       6.739361       0.067447      27.030698 0.35804812E+03  0.80895744E+04                                 8.077855                            6.497622       0.066709       2.032990                    0.999081      27.024287      78.373671       0.613088       0.442180      -1.039201       0.037575       0.024942      -0.017185       0.048262       0.025165      -0.008415       0.010729      -0.048941       0.039695      -0.044219       0.013009       0.031210              8.801263      11.590061      -0.606518      -0.622048       8.529820      -2.433470       6.283908          -0.000170
          118              C       1.744925       3.388852       5.614526       0.047506      28.420472 0.37328228E+03  0.85331855E+04                                 8.386475                            6.668563      -0.072750       1.985789                    0.998812      27.519945      80.622376       0.599755       0.446744      -1.035188      -0.017137      -0.040936       0.022527       0.049769       0.023733      -0.006898       0.041845      -0.001755       0.113302      -0.056442      -0.004077       0.060519              9.237348      10.555410      -0.892584       0.057188      10.630263      -3.152680       6.526372           0.000338
          119              C      10.613845       9.821361       3.629184       0.630041      23.057225 0.23297989E+03  0.47513289E+04                                 7.470576                            5.451762      -0.142671       2.019279                    0.999193      21.860213      61.222155       0.627802       0.478395      -1.013875      -0.015549      -0.051884      -0.034101       0.064004       0.000236       0.002218      -0.054303      -0.021121       0.258624      -0.054683      -0.052637       0.107320              8.621426      10.459907      -0.020787       0.628640      10.534337       2.094278       4.870033          -0.000420
          120              C      10.793552      11.162920       4.208001      -0.045356      34.735234 0.45136174E+03  0.10661691E+05                                 9.284732                            7.118514       0.068119       2.036492                    0.999295      27.271594      77.400813       0.615913       0.421003      -1.066245       0.017981       0.026863       0.010917       0.034119      -0.005722       0.007087      -0.023628       0.030477       0.069629      -0.036422       0.001402       0.035020             10.576968      10.834778       0.429025      -0.492329      14.595398       3.560843       6.300728           0.003158
          121              C       9.697850      11.840365       4.727007       0.044518      27.535551 0.37163115E+03  0.84883825E+04                                 8.175005                            6.624989      -0.102602       1.970737                    0.999219      27.761784      81.370685       0.605486       0.442883      -1.037149       0.016284       0.042318       0.022137       0.050458       0.015893       0.022850      -0.034973      -0.007761       0.111544      -0.053018      -0.004176       0.057194              8.835246       9.673256      -0.841186      -1.013474      10.918316       3.024493       5.914167          -0.000074
          122              C      10.990785      13.657761       5.317400       0.059876      26.263229 0.36924744E+03  0.84206313E+04                                 7.948889                            6.613169      -0.011802       2.002990                    0.998752      27.531970      80.641287       0.604708       0.444153      -1.036376      -0.037022      -0.036238      -0.002945       0.051889       0.012625       0.020592      -0.008639      -0.035007       0.063032      -0.040186       0.010910       0.029276              8.458503      10.465173       0.017067      -1.187328       9.282323       2.044193       5.628012           0.000080
          123              C      12.115651      13.050177       4.815759      -0.140178      30.514276 0.45648045E+03  0.10952539E+05                                 8.678917                            7.286315      -0.120390       1.939926                    0.998407      30.151087      89.932732       0.585313       0.436139      -1.043410      -0.001003      -0.025599       0.000047       0.025618      -0.002837       0.003937       0.001420       0.027972       0.018536      -0.017501       0.004268       0.013233              9.225465      10.737544      -0.002773      -0.957269      10.815887       2.167568       6.122963           0.001780
          124              C      12.033208      11.798128       4.267812      -0.036532      29.248908 0.43428398E+03  0.10318261E+05                                 8.619333                            7.259015      -0.338807       1.887585                    0.997936      29.119576      87.183339       0.566579       0.455001      -1.029688      -0.009658       0.007745       0.005628       0.013599      -0.004116       0.008076      -0.026720       0.010168       0.118228      -0.034521      -0.015800       0.050321              9.187575      10.141737       0.637782      -0.495563      11.410527       2.045225       6.010460          -0.000903
          125              C       9.873953      10.330089      17.057741       0.608140      23.814983 0.25011042E+03  0.51788073E+04                                 7.651699                            5.632471      -0.161646       2.010705                    0.999094      22.138309      61.958314       0.621886       0.475661      -1.017909       0.007982       0.061067      -0.019286       0.064536      -0.018682      -0.042099       0.062437      -0.028505       0.203185      -0.061984      -0.051360       0.113344              9.031307       8.595950       0.813601       0.048803      11.908094      -3.979670       6.589878          -0.001604
          126              C       9.440495       8.989001      17.563242      -0.034996      35.318521 0.42844723E+03  0.99588571E+04                                 9.315177                            6.876465       0.149605       2.063644                    0.999346      26.704813      74.435123       0.636692       0.413870      -1.074099      -0.016093      -0.022085       0.013281       0.030383      -0.002622       0.011312       0.017703       0.031010       0.085184      -0.035553      -0.000807       0.036359             11.065783      10.651087       0.936231      -1.601112      15.368151      -4.604473       7.178110           0.001644
          127              C       8.107954       8.755518      17.862297      -0.035848      28.364494 0.39362304E+03  0.90530343E+04                                 8.206316                            6.727122       0.091222       2.029870                    0.999625      27.705203      79.523377       0.617708       0.431131      -1.051968       0.002234      -0.011093       0.007903       0.013802      -0.001635       0.006048       0.032463       0.007964       0.100573      -0.036613      -0.012458       0.049072              8.917674       9.701042       0.834110      -1.073624      10.781251      -2.867222       6.270728          -0.000084
          128              C       7.765912       7.502159      18.334998      -0.131339      29.850126 0.43354310E+03  0.10208544E+05                                 8.423561                            7.001497       0.198395       2.050786                    0.999068      28.977481      83.988703       0.613471       0.424015      -1.057011       0.007753       0.026693      -0.004563       0.028168      -0.013107      -0.000436       0.004872       0.014665      -0.012935      -0.014465      -0.003088       0.017552              9.089511      10.028204       0.564173      -0.983603      10.888842      -2.460734       6.351487           0.000812
          129              C       8.760248       6.556467      18.473914       0.057818      26.497242 0.37124249E+03  0.84768343E+04                                 8.018876                            6.651694      -0.043637       1.995080                    0.998255      27.493559      80.557759       0.600194       0.446929      -1.034849       0.044838       0.026961      -0.017303       0.055106       0.026706      -0.003256       0.010310      -0.040458       0.070258      -0.046033       0.015184       0.030849              8.654410      10.655915       0.267082      -1.162305       9.441319      -1.795992       5.865996          -0.000256
          130              C      10.354477       7.985770      17.729169       0.058246      27.930976 0.36133269E+03  0.81974973E+04                                 8.282071                            6.557506      -0.084878       1.984209                    0.999149      27.317085      79.864309       0.604966       0.446274      -1.034906      -0.022002      -0.039824       0.022162       0.050608       0.026784       0.002762       0.029585       0.022801       0.168377      -0.061936      -0.003900       0.065836              9.160881       9.550383      -0.555775      -1.030662      11.861845      -3.041362       6.070415           0.000888
          131              C       9.681324      14.518803      16.615911       0.613209      22.226135 0.25026058E+03  0.51843249E+04                                 7.299756                            5.638097      -0.165692       2.006230                    0.998968      22.226101      62.282441       0.620730       0.476326      -1.017233      -0.009151      -0.063226       0.001510       0.063903       0.001493      -0.042134      -0.006661      -0.002300       0.276133      -0.058940      -0.045175       0.104115              8.304035       8.177525      -0.048491       0.905633      11.970380       0.817943       4.764199          -0.000508
          132              C       9.824832      16.025093      16.590829      -0.041547      34.506609 0.44511103E+03  0.10447402E+05                                 9.181830                            7.016304       0.141058       2.057231                    0.999385      27.020536      75.731048       0.629197       0.414744      -1.073323       0.013898       0.028020      -0.005066       0.031685      -0.007570       0.007941       0.003150       0.042610       0.094089      -0.038580       0.004951       0.033629             10.630812      10.269629       0.281727      -0.518448      16.478469       1.092101       5.144339           0.004787
          133              C       8.675063      16.808471      16.642922       0.059221      26.355803 0.36283714E+03  0.82293583E+04                                 7.929867                            6.542097      -0.033212       1.999200                    0.999247      27.267776      79.367623       0.610518       0.442337      -1.038565       0.012986       0.040034      -0.002128       0.042142       0.030293      -0.001443      -0.002893      -0.000658       0.199954      -0.063628      -0.003166       0.066794              8.566508       9.188433      -1.012032      -0.385175      11.802040       0.825005       4.709052           0.000096
          134              C       9.925270      18.710332      16.532947       0.053877      25.960730 0.36333521E+03  0.82824721E+04                                 7.958689                            6.620742      -0.230213       1.931373                    0.998102      27.885785      82.636076       0.593904       0.452415      -1.027870      -0.040655      -0.039558      -0.005355       0.056977       0.020908       0.004979      -0.001178      -0.047931       0.071609      -0.044118       0.019776       0.024341              8.490368      10.807685      -0.056822      -0.806120       9.790562       0.088333       4.872857           0.000180
          135              C      11.071546      18.034007      16.449983      -0.133524      30.627902 0.44121692E+03  0.10502319E+05                                 8.711507                            7.171308      -0.161516       1.931297                    0.998255      29.851857      88.841756       0.588704       0.437095      -1.042280       0.000741      -0.028647      -0.006364       0.029354       0.001636       0.005385       0.002078       0.008039       0.015709      -0.007074      -0.002394       0.009468              9.374214      11.240930       0.077285      -0.826212      11.638349       0.336584       5.243363           0.001642
          136              C      11.037974      16.650308      16.500148      -0.039023      28.330013 0.39806423E+03  0.92221818E+04                                 8.281376                            6.821874      -0.055788       1.981918                    0.999048      28.257323      82.606331       0.603032       0.438415      -1.042881      -0.007850       0.011844      -0.001067       0.014249      -0.007106       0.011869       0.003040       0.010881       0.162672      -0.036799      -0.019280       0.056079              8.899485       9.904030       0.640525      -0.679844      11.930424       0.477268       4.864001          -0.001066
          137             Br       9.811713       4.553247       9.806706      -0.286981     209.626177 0.73963304E+04  0.32536581E+06                                22.385878                           22.071646       1.647451       2.061254                    0.999397      99.012131     297.919969       0.563723       0.246993      -1.316211       0.075383      -0.055580      -0.122129       0.153907      -0.000760      -0.073788       0.073292       0.044637      -0.038461      -0.109221       0.004696       0.104525             22.356277      24.582048      -0.734860      -3.634343      20.055745       4.821946      22.431036           0.027715
          138             Br       7.139755       7.570661      10.883113      -0.339943     195.974433 0.74515480E+04  0.32915069E+06                                21.509388                           22.340979       1.515490       2.010776                    0.999900     101.712956     308.959566       0.552038       0.251182      -1.307719      -0.095139       0.119552      -0.086287       0.175470      -0.072066       0.006227      -0.093582       0.113656      -0.058724      -0.140995       0.019538       0.121457             20.391442      24.050657      -4.176832       1.823243      19.319803      -2.744217      17.803867           0.042342
          139             Br       9.429284       6.422265      14.046349      -0.268259     208.350384 0.76088987E+04  0.33636385E+06                                22.228843                           22.383198       1.724458       2.088072                    0.999030      97.904315     293.220199       0.561132       0.246919      -1.319176       0.081376       0.122916       0.118952       0.189420       0.025241       0.045029       0.118988      -0.005592      -0.086002      -0.129581      -0.004878       0.134459             22.064685      24.512353       3.684455       3.450905      18.986927       2.676063      22.694776           0.041453
          140             Br      10.071779      17.948906      12.778546      -0.239857     212.041310 0.78713710E+04  0.35053960E+06                                22.376810                           22.663663       1.590725       2.059184                    0.998251      97.099175     290.823591       0.562054       0.244704      -1.323622      -0.061769      -0.141514       0.086958       0.177210       0.060530      -0.054566      -0.046450      -0.075229       0.022252      -0.085007      -0.027034       0.112041             22.286326      21.481248       3.064850      -1.880628      22.657108       0.106905      22.720620           0.027790
          141             Br       0.606353       1.858003       2.621849      -0.288356     204.228446 0.69414073E+04  0.30090098E+06                                22.158322                           21.413209       1.693743       2.073625                    0.999646      98.631654     295.741553       0.570404       0.247712      -1.313703       0.092835       0.186361       0.056174       0.215649       0.045504      -0.008254       0.120973       0.076102      -0.245515      -0.172082       0.053870       0.118212             22.943026      24.287151       2.202682       1.924474      19.384007       7.897465      25.157921           0.053126
          142             Br       3.967381       6.746640      18.226566      -0.270007     195.316666 0.69424799E+04  0.30106474E+06                                21.394416                           21.431401       1.660304       2.068766                    0.999398      98.274769     295.066916       0.569302       0.248095      -1.312735       0.023078       0.233657       0.013262       0.235168       0.027638      -0.037307       0.024097      -0.188977      -0.084998      -0.105747      -0.009413       0.115160             21.693626      19.670863       0.860571      -1.537704      18.808573      -1.880240      26.601442           0.045302
          143             Br       5.672833      15.257632       9.487199      -0.286981     209.626518 0.73963499E+04  0.32536706E+06                                22.385988                           22.071749       1.647415       2.061245                    0.999398      99.011716     297.919417       0.563719       0.246995      -1.316208      -0.075391       0.055584       0.122129       0.153912      -0.000740      -0.073753       0.073315       0.044682      -0.038496      -0.109237       0.004736       0.104501             22.356390      24.582177      -0.734870      -3.634370      20.055855       4.821986      22.431138           0.027710
          144             Br       8.344791      12.240218       8.410792      -0.339940     195.975380 0.74515986E+04  0.32915361E+06                                21.509512                           22.341103       1.515466       2.010768                    0.999900     101.712872     308.959998       0.552034       0.251183      -1.307717       0.095133      -0.119549       0.086281       0.175461      -0.072035       0.006223      -0.093586       0.113674      -0.058720      -0.140992       0.019558       0.121434             20.391563      24.050833      -4.176877       1.823250      19.319904      -2.744228      17.803951           0.042299
          145             Br       6.055262      13.388614       5.247556      -0.268253     208.348758 0.76088206E+04  0.33635951E+06                                22.228723                           22.383081       1.724481       2.088080                    0.999030      97.903970     293.218708       0.561133       0.246919      -1.319176      -0.081373      -0.122920      -0.118949       0.189420       0.025229       0.045014       0.118994      -0.005592      -0.086005      -0.129586      -0.004866       0.134451             22.064563      24.512212       3.684420       3.450880      18.986802       2.676035      22.694674           0.041403
          146             Br       5.412767       1.861973       6.515359      -0.239856     212.040793 0.78713494E+04  0.35053851E+06                                22.376831                           22.663685       1.590693       2.059176                    0.998251      97.098761     290.822601       0.562052       0.244705      -1.323620       0.061769       0.141519      -0.086963       0.177216       0.060528      -0.054547      -0.046439      -0.075232       0.022322      -0.085004      -0.027017       0.112021             22.286347      21.481250       3.064849      -1.880651      22.657125       0.106884      22.720664           0.027730
          147             Br       5.052493      17.952876      16.672056      -0.288359     204.230600 0.69414991E+04  0.30090581E+06                                22.158384                           21.413269       1.693784       2.073632                    0.999646      98.632737     295.744751       0.570407       0.247710      -1.313706      -0.092832      -0.186353      -0.056162       0.215637       0.045539      -0.008263       0.120969       0.076049      -0.245470      -0.172070       0.053839       0.118231             22.943093      24.287215       2.202688       1.924487      19.384065       7.897495      25.157997           0.053214
          148             Br      11.517165      13.064239       1.067339      -0.270007     195.316466 0.69424718E+04  0.30106436E+06                                21.394431                           21.431418       1.660288       2.068762                    0.999398      98.274524     295.066324       0.569301       0.248096      -1.312734      -0.023079      -0.233656      -0.013255       0.235167       0.027633      -0.037328       0.024109      -0.188921      -0.085050      -0.105741      -0.009402       0.115143             21.693639      19.670872       0.860574      -1.537700      18.808597      -1.880236      26.601449           0.045266
          149              N       6.151281       4.558399       9.274580      -0.181074      37.252947 0.54761980E+03  0.13488640E+05                                 9.483964                            7.681446      -0.277030       1.935547                    0.998010      28.447814      80.728821       0.615430       0.404053      -1.084225      -0.079075       0.041486      -0.066447       0.111307       0.031532      -0.037039      -0.005162       0.015280      -0.003351      -0.043994      -0.009634       0.053628             10.463434      12.129066       1.030056       1.276196       6.787448      -2.613967      12.473788           0.007597
          150              N      10.962429       7.791001      11.078560      -0.158198      33.276947 0.47040000E+03  0.11131423E+05                                 8.687783                            7.058457      -0.028815       2.023658                    0.999298      27.181133      75.092357       0.651687       0.397176      -1.091154       0.084754       0.063985       0.013609       0.107063      -0.033819      -0.019051       0.005892      -0.024069       0.089671      -0.052711       0.009850       0.042861              9.337545      10.311473       2.016733      -1.860256       9.293668       2.875140       8.407495           0.018781
          151              N      13.898581      17.551675      12.969363      -0.158813      36.115803 0.50610314E+03  0.12223764E+05                                 9.268905                            7.368476      -0.210504       1.964650                    0.998460      27.738009      77.967583       0.630366       0.402298      -1.085313       0.075787      -0.059000       0.034687       0.102117       0.028513      -0.035363      -0.009456      -0.017549      -0.004191      -0.045026      -0.004149       0.049175             10.318513      12.817206      -0.866184      -0.758475      11.084315      -3.075188       7.054019           0.011570
          152              N       5.695369       6.752455      14.011234      -0.164498      35.025440 0.51449710E+03  0.12464977E+05                                 9.074112                            7.423839      -0.166881       1.977946                    0.998483      27.777863      77.940056       0.629350       0.401703      -1.086824      -0.088201       0.058817       0.031192       0.110507       0.043739       0.015691       0.003477      -0.031931       0.001547      -0.049263       0.000007       0.049256              9.899107      11.736287       0.077297      -1.696839      11.041740       2.821562       6.919294           0.024843
          153              N       5.443545      13.051281       1.119046      -0.178097      36.195076 0.52107848E+03  0.12679404E+05                                 9.236595                            7.466929      -0.196645       1.960334                    0.998797      28.207174      79.619881       0.627333       0.401247      -1.085864       0.072303      -0.080298       0.017010       0.109384       0.046581      -0.023221      -0.000293      -0.002133      -0.024815      -0.049449      -0.005733       0.055182             10.199871      12.086183      -0.002179      -1.510181      11.682521      -2.658133       6.830911           0.007984
          154              N       6.764567       1.663078       2.668347      -0.183222      34.356403 0.51098614E+03  0.12339871E+05                                 8.860168                            7.333246      -0.044038       2.011290                    0.999091      27.839292      77.597721       0.642673       0.394652      -1.093315      -0.093081       0.065031       0.004134       0.113623       0.043961      -0.018101       0.000037      -0.034028      -0.021603      -0.049021      -0.003530       0.052551              9.658352      11.618188      -0.116518      -1.141383      11.787146       0.480812       5.569721           0.019796
          155              N       9.333265      15.252480      10.019325      -0.181072      37.252858 0.54761833E+03  0.13488607E+05                                 9.483990                            7.681467      -0.277054       1.935539                    0.998010      28.447780      80.728971       0.615425       0.404056      -1.084222       0.079070      -0.041485       0.066440       0.111299       0.031531      -0.037036      -0.005161       0.015280      -0.003348      -0.043991      -0.009633       0.053624             10.463464      12.129098       1.030056       1.276210       6.787464      -2.613974      12.473829           0.007591
          156              N       4.522117      12.019878       8.215345      -0.158201      33.277083 0.47040233E+03  0.11131503E+05                                 8.687846                            7.058505      -0.028845       2.023646                    0.999298      27.181192      75.092854       0.651680       0.397180      -1.091150      -0.084746      -0.063979      -0.013608       0.107054      -0.033816      -0.019050       0.005891      -0.024066       0.089664      -0.052707       0.009849       0.042858              9.337616      10.311567       2.016765      -1.860268       9.293736       2.875156       8.407547           0.018759
          157              N       1.585965       2.259204       6.324542      -0.158812      36.115731 0.50610212E+03  0.12223729E+05                                 9.268882                            7.368461      -0.210498       1.964653                    0.998460      27.737967      77.967349       0.630367       0.402297      -1.085314      -0.075788       0.059000      -0.034688       0.102118       0.028513      -0.035365      -0.009457      -0.017549      -0.004195      -0.045027      -0.004150       0.049177             10.318485      12.817175      -0.866179      -0.758472      11.084279      -3.075177       7.054001           0.011568
          158              N       9.789177      13.058424       5.282671      -0.164499      35.025467 0.51449770E+03  0.12465000E+05                                 9.074135                            7.423858      -0.166888       1.977942                    0.998483      27.777880      77.940235       0.629347       0.401705      -1.086822       0.088197      -0.058813      -0.031192       0.110501       0.043737       0.015690       0.003478      -0.031930       0.001543      -0.049259       0.000005       0.049254              9.899133      11.736322       0.077291      -1.696850      11.041762       2.821570       6.919314           0.024832
          159              N      10.041001       6.759598      18.174859      -0.178101      36.195369 0.52108342E+03  0.12679552E+05                                 9.236629                            7.466953      -0.196644       1.960332                    0.998797      28.207326      79.620341       0.627334       0.401246      -1.085865      -0.072306       0.080302      -0.017007       0.109389       0.046583      -0.023221      -0.000293      -0.002136      -0.024811      -0.049451      -0.005732       0.055183             10.199911      12.086225      -0.002183      -1.510185      11.682572      -2.658148       6.830936           0.007991
          160              N       8.719979      18.147801      16.625558      -0.183220      34.356441 0.51098679E+03  0.12339884E+05                                 8.860149                            7.333232      -0.044025       2.011295                    0.999091      27.839307      77.597610       0.642676       0.394650      -1.093317       0.093086      -0.065036      -0.004133       0.113630       0.043964      -0.018102       0.000037      -0.034028      -0.021604      -0.049024      -0.003531       0.052554              9.658330      11.618158      -0.116512      -1.141378      11.787124       0.480811       5.569708           0.019822
          161              O       4.992116       6.603093       5.161120      -0.580115      43.334231 0.65625381E+03  0.16612045E+05                                 9.886121                            8.068462      -0.063307       2.025716                    0.994292      28.512511      77.359517       0.650450       0.371998      -1.126885       0.042303      -0.008803       0.017295       0.046542      -0.027941       0.031645       0.052124      -0.058360      -0.024740      -0.077282       0.008274       0.069007             11.111331      11.568108      -3.575587       4.319249       9.480138      -3.255371      12.285748           0.009437
          162              O       7.107660       6.421928       5.763089      -0.649120      35.417796 0.55394181E+03  0.13380021E+05                                 8.400661                            7.197089       0.634732       2.237347                    0.998136      28.384931      74.130222       0.723157       0.350656      -1.148819      -0.047142      -0.032407      -0.001794       0.057235      -0.002570      -0.028310       0.036145       0.025811      -0.168306      -0.076670       0.023074       0.053597              9.050999      12.928283       0.881720      -2.482269       6.462166      -1.322466       7.762548           0.002542
          163              O      12.947933      11.480861      13.332088      -0.542847      30.419819 0.50544474E+03  0.11962042E+05                                 7.654922                            6.943302       0.623136       2.242417                    0.998793      27.542369      71.783999       0.723577       0.357676      -1.140283      -0.022394      -0.011458       0.019900       0.032075       0.016814       0.062113      -0.021115      -0.022800      -0.159916      -0.095331       0.042044       0.053287              8.028739       7.120471       2.517141       0.573794      10.757141       1.062529       6.208606           0.038353
          164              O      11.155669      10.467562      14.154009      -0.581091      35.539882 0.61705868E+03  0.15335467E+05                                 8.541532                            7.723018       0.339291       2.143706                    0.997224      28.505914      75.891794       0.679918       0.362476      -1.137600       0.008314       0.008944      -0.014259       0.018774      -0.030794      -0.039240      -0.043770       0.057959       0.086607      -0.084817       0.020654       0.064163              8.950414       8.581452      -0.575530      -3.365740       7.806255       1.030942      10.463535           0.038798
          165              O       5.659499      13.816141      15.402324      -0.629935      39.010502 0.53466517E+03  0.12824456E+05                                 9.035547                            7.107464       0.609549       2.234549                    0.997805      28.183554      73.795729       0.720726       0.354306      -1.143713      -0.058035       0.042942       0.011049       0.073035      -0.042064       0.035998       0.047568       0.031028       0.079390      -0.088882       0.031446       0.057436             10.295470      13.894090      -4.237567       3.262146       9.901216      -2.310597       7.091104           0.006228
          166              O      13.324328      14.026100      15.002941      -0.602904      43.333284 0.59233160E+03  0.14573080E+05                                 9.758465                            7.548885       0.330605       2.151859                    0.995828      28.119023      74.516415       0.690061       0.360771      -1.138794       0.042994       0.003148      -0.003068       0.043218       0.016541      -0.014954       0.060779       0.047123       0.034413      -0.078139       0.022763       0.055375             11.271454      16.720191       5.001443      -0.855783      10.739221      -0.882895       6.354950           0.006065
          167              O       6.016755      10.399230      15.844155      -0.653287      40.304031 0.55101318E+03  0.13270614E+05                                 9.116967                            7.123510       0.656750       2.241373                    0.998551      28.225335      73.226321       0.736410       0.345348      -1.155036      -0.065045      -0.028972       0.037163       0.080320       0.024301       0.019252      -0.044512       0.055880       0.150322      -0.080108       0.011891       0.068217             10.411095      15.284127       4.432310       2.134011       9.941667       0.605782       6.007492           0.005127
          168              O       3.852946      10.667175      15.950271      -0.584900      39.693570 0.55817710E+03  0.13558921E+05                                 9.261191                            7.349171       0.229249       2.116344                    0.996184      28.135810      74.598988       0.694891       0.362857      -1.134760       0.039352      -0.028654       0.009403       0.049579      -0.045445      -0.024715      -0.035000       0.055390       0.127042      -0.088312       0.031355       0.056957             10.555346      14.021499      -5.645447      -0.585325      11.357437       0.640498       6.287102           0.019919
          169              O       6.427306       8.719402       2.814981      -0.618828      42.413073 0.60453332E+03  0.14946457E+05                                 9.626997                            7.606909       0.336836       2.143060                    0.996075      28.570700      75.852459       0.690177       0.358945      -1.140456      -0.074207       0.010618      -0.036752       0.083487      -0.045236       0.003071       0.020985       0.000701       0.141113      -0.071253       0.016974       0.054279             11.164897      10.428218      -4.135939       2.720058      14.043161      -4.830970       9.023311           0.023636
          170              O       4.389520       9.180724       2.118471      -0.555797      31.469055 0.48118425E+03  0.11246886E+05                                 7.838329                            6.747728       0.461967       2.199600                    0.997841      27.258660      70.566115       0.738499       0.354842      -1.142738       0.023217      -0.001281       0.002299       0.023365       0.017866      -0.008982       0.055317       0.090197      -0.018226      -0.085162       0.033521       0.051640              8.440496      11.111452       2.161406      -1.078365       7.686593      -1.264302       6.523444           0.031748
          171              O       6.927345       5.751166       2.951967      -0.599241      36.344161 0.55336832E+03  0.13396928E+05                                 8.665964                            7.283413       0.314162       2.140418                    0.997358      28.117783      74.133752       0.703766       0.359490      -1.138778      -0.046547      -0.010196      -0.020176       0.051746       0.029383      -0.009335       0.001962       0.084153       0.150550      -0.076586       0.023645       0.052941              9.511799      11.270064       3.612902       1.898108      10.487204       1.741418       6.778129           0.010327
          172              O       4.763475       5.950497       2.431032      -0.578012      32.317453 0.48853912E+03  0.11454247E+05                                 7.951026                            6.767758       0.439312       2.183830                    0.997948      27.542431      71.250016       0.743049       0.351578      -1.146174       0.050142      -0.002807      -0.006899       0.050692      -0.041299      -0.011932      -0.027129       0.061831       0.072400      -0.072705       0.032882       0.039823              8.749889       9.155038      -3.815664       0.035622      10.754169       0.344784       6.340460           0.034367
          173              O      10.492430      13.207786      14.132785      -0.580112      43.334218 0.65625350E+03  0.16612033E+05                                 9.886112                            8.068454      -0.063301       2.025718                    0.994291      28.512514      77.359484       0.650451       0.371998      -1.126886      -0.042303       0.008802      -0.017296       0.046542      -0.027942       0.031646       0.052124      -0.058362      -0.024736      -0.077284       0.008275       0.069009             11.111320      11.568102      -3.575584       4.319244       9.480130      -3.255365      12.285730           0.009469
          174              O       8.376886      13.388951      13.530816      -0.649121      35.417884 0.55394340E+03  0.13380068E+05                                 8.400671                            7.197096       0.634738       2.237348                    0.998136      28.384980      74.130362       0.723157       0.350655      -1.148819       0.047142       0.032407       0.001795       0.057235      -0.002570      -0.028312       0.036147       0.025808      -0.168309      -0.076673       0.023076       0.053597              9.051011      12.928302       0.881721      -2.482275       6.462173      -1.322468       7.762556           0.002587
          175              O       2.536613       8.330018       5.961817      -0.542842      30.419548 0.50543913E+03  0.11961881E+05                                 7.654902                            6.943286       0.623135       2.242418                    0.998793      27.542147      71.783433       0.723574       0.357678      -1.140281       0.022391       0.011463      -0.019895       0.032071       0.016811       0.062091      -0.021107      -0.022786      -0.159890      -0.095303       0.042029       0.053275              8.028719       7.120454       2.517133       0.573793      10.757110       1.062526       6.208592           0.038311
          176              O       4.328877       9.343317       5.139896      -0.581086      35.539602 0.61705272E+03  0.15335294E+05                                 8.541534                            7.723021       0.339279       2.143704                    0.997224      28.505673      75.891293       0.679912       0.362479      -1.137596      -0.008313      -0.008936       0.014264       0.018773      -0.030774      -0.039236      -0.043760       0.057935       0.086566      -0.084787       0.020637       0.064150              8.950417       8.581453      -0.575533      -3.365740       7.806258       1.030946      10.463540           0.038764
          177              O       9.825047       5.994738       3.891581      -0.629935      39.010305 0.53466221E+03  0.12824368E+05                                 9.035524                            7.107449       0.609548       2.234550                    0.997805      28.183470      73.795468       0.720726       0.354307      -1.143712       0.058035      -0.042943      -0.011048       0.073036      -0.042060       0.035996       0.047566       0.031028       0.079380      -0.088876       0.031443       0.057433             10.295440      13.894050      -4.237550       3.262135       9.901185      -2.310587       7.091086           0.006188
          178              O       2.160218       5.784779       4.290964      -0.602905      43.333106 0.59232893E+03  0.14573000E+05                                 9.758452                            7.548878       0.330597       2.151857                    0.995828      28.118941      74.516199       0.690060       0.360772      -1.138793      -0.042993      -0.003150       0.003068       0.043217       0.016536      -0.014952       0.060775       0.047120       0.034408      -0.078132       0.022761       0.055372             11.271437      16.720165       5.001432      -0.855783      10.739202      -0.882894       6.354942           0.006027
          179              O       9.467791       9.411649       3.449750      -0.653288      40.304055 0.55101338E+03  0.13270624E+05                                 9.116988                            7.123524       0.656747       2.241373                    0.998551      28.225295      73.226299       0.736407       0.345350      -1.155034       0.065045       0.028973      -0.037162       0.080320       0.024297       0.019252      -0.044510       0.055880       0.150310      -0.080104       0.011890       0.068214             10.411123      15.284177       4.432322       2.134017       9.941687       0.605783       6.007504           0.005091
          180              O      11.631600       9.143704       3.343634      -0.584902      39.693767 0.55817994E+03  0.13559017E+05                                 9.261261                            7.349221       0.229230       2.116338                    0.996184      28.135762      74.599109       0.694884       0.362860      -1.134757      -0.039352       0.028656      -0.009402       0.049580      -0.045434      -0.024712      -0.034997       0.055388       0.127019      -0.088297       0.031349       0.056949             10.555434      14.021625      -5.645504      -0.585329      11.357531       0.640504       6.287144           0.019875
          181              O       9.057240      11.091477      16.478924      -0.618828      42.413305 0.60453726E+03  0.14946568E+05                                 9.626986                            7.606899       0.336861       2.143066                    0.996075      28.570890      75.852821       0.690183       0.358941      -1.140459       0.074208      -0.010616       0.036751       0.083488      -0.045252       0.003069       0.020986       0.000694       0.141152      -0.071273       0.016980       0.054293             11.164887      10.428200      -4.135937       2.720055      14.043156      -4.830971       9.023306           0.023685
          182              O      11.095026      10.630155      17.175434      -0.555795      31.468947 0.48118235E+03  0.11246818E+05                                 7.838250                            6.747665       0.462003       2.199610                    0.997841      27.258846      70.566271       0.738512       0.354837      -1.142743      -0.023217       0.001289      -0.002301       0.023367       0.017880      -0.008989       0.055333       0.090220      -0.018198      -0.085188       0.033535       0.051652              8.440408      11.111338       2.161382      -1.078348       7.686509      -1.264279       6.523376           0.031796
          183              O       8.557201      14.059713      16.341938      -0.599236      36.344035 0.55336594E+03  0.13396846E+05                                 8.665900                            7.283363       0.314189       2.140428                    0.997358      28.117851      74.133671       0.703774       0.359487      -1.138782       0.046545       0.010190       0.020177       0.051743       0.029397      -0.009341       0.001967       0.084166       0.150591      -0.076606       0.023649       0.052957              9.511727      11.269974       3.612874       1.898090      10.487123       1.741403       6.778083           0.010368
          184              O      10.721071      13.860382      16.862873      -0.578000      32.317172 0.48853415E+03  0.11454082E+05                                 7.950893                            6.767653       0.439382       2.183853                    0.997948      27.542624      71.249987       0.743067       0.351571      -1.146182      -0.050142       0.002801       0.006899       0.050692      -0.041331      -0.011936      -0.027134       0.061851       0.072457      -0.072744       0.032899       0.039845              8.749734       9.154884      -3.815585       0.035627      10.753962       0.344766       6.340357           0.034428

******************************************************
Auxiliary information for the entire system
The total spin magnetic moment of the unit cell is   3.668797
The total net atomic charge of the unit cell is   -0.000003
Accuracy of reproducing the electrostatic potential in the unit cell:
  The inner radius (bohr) =    5.0000
  The outer radius (bohr) =   12.0000
  Valid grid points have density less than (e/(bohr^3)) =    0.0001
  The number of valid grid points were=        23514
  The rms potential error without charges in kcal/mol is=      8.66609
  The rms potential error with partial charges in kcal/mol is=      3.11663
  The RRMSE value at monopole order=      0.35963
  The rms potential error with partial charges and cloud penetration in kcal/mol is=      3.12470
  The RRMSE value at monopole order with cloud penetration is=      0.36057
  The rms potential error with partial charges and atomic dipoles in kcal/mol is=      0.72672
  The RRMSE value at dipole order=      0.08386
  The rms potential error with partial charges, atomic dipoles and cloud penetration in kcal/mol is=      0.69434
  The RRMSE value at dipole order with cloud penetration=      0.08012

******************************************************
The electron densities and ab initio electrostatic potential were computed in VASP using the PBE functional and
projector augmented wave method. See the main text of the journal article for a description of computational details.
The atomic charges, dipoles, and quadrupoles were computed with the DDEC6 method as described in
(a) T. A. Manz and N. Gabaldon Limas, RSC Adv. 6 (2016) 47771-47801 DOI: 10.1039/c6ra04656h
(b) N. Gabaldon Limas and T. A. Manz, RSC Adv. 8 (2018) 2678-2707 DOI: 10.1039/c7ra11829e.
For each atom in the material, the electron cloud parameters were fit to the spherically averaged atom-in-material
electron density using radial positions for which this density was between 10^-4 and 10^-2 electrons per cubic bohr.
The polarizabilities, dispersion coefficients, and quantum Drude oscillator (QDO) parameters were fit using the MCLF method.
The magnetic structure of the system was optimized in VASP from the default ferromagnetic initial guess using spin polarization.
The atomic spin moments (ASMs) were computed on this optimized magnetic structure using the DDEC6 partition as inputs
to the method of T. A. Manz and D. S. Sholl, J. Chem. Theory Comput. 7 (2011) 4146-4164 DOI: 10.1021/ct200539n.
The RMSE and RRMSE were computed using a uniform grid with Ewald summation.
