# Supplementary material for: A collection of forcefield precursors for metal–organic frameworks
Source: RSC Adv. 2019 Nov 13;9(63):36492–507. doi: 10.1039/c9ra07327b (PMC9075174; doi:10.1039/c9ra07327b)
Supplement: RA-009-C9RA07327B-s5996 [file RA-009-C9RA07327B-s5996.xyz]

  184
jmolscript: load "" {1 1 1} spacegroup "x,y,z" unitcell [{      9.811600     0.000000     0.000000 }, {      3.133540    14.429783     0.000000 }, {      2.619091     5.393974    19.263648 }]
Tb     5.565249     5.050869    15.606444     2.094538
Tb    10.766896     5.044486    15.341955     2.194088
Tb     9.998982    14.772888     3.657204     2.094539
Tb     4.797335    14.779271     3.921693     2.194088
Cu     6.031885    11.637875    12.687424     0.170433
Cu     6.061489    13.821469    11.022659     0.201562
Cu     4.314222    11.656160    10.652219     0.201747
Cu     4.006313    13.265899    12.989093     0.205518
Cu    10.482072    11.929398    17.046787     0.229509
Cu     8.102503    12.524562    18.229768     0.202474
Cu     9.532346     8.185882     6.576224     0.170433
Cu     9.502742     6.002288     8.240989     0.201563
Cu    11.250009     8.167597     8.611429     0.201747
Cu    11.557918     6.557858     6.274555     0.205518
Cu     5.082159     7.894359     2.216861     0.229510
Cu     7.461728     7.299195     1.033880     0.202473
H      6.456950     8.979491    13.923765     0.098196
H      8.905092    11.403538    12.078307     0.091500
H     10.674295    10.077001    12.571457     0.111464
H     10.366043     8.197802    13.873679     0.112407
H     11.264911     9.157779    16.663056     0.099655
H     13.376442    12.423445    16.431892     0.085434
H      5.515681    11.231480    16.302825     0.120518
H      5.427819     8.903832    16.441524     0.119811
H     13.985260    16.620508    17.666692     0.120018
H     13.458082    14.529941    18.533556     0.112762
H      5.256984    12.953827    18.758940     0.086113
H      7.968013    15.429110    17.508730     0.097861
H      6.976725    16.155097    12.469359     0.093678
H      8.768932    14.155987     9.689615     0.079556
H     10.680319    15.357403     9.940042     0.126897
H     10.724630    17.087588    11.496545     0.116830
H      9.233071    15.691703    15.318453     0.120800
H      9.077380    13.562665    14.424620     0.123557
H     10.977060    12.543180    13.638663     0.081575
H     13.150625    15.611542    14.594140     0.089100
H      4.024858    12.617911     7.917359     0.096924
H     11.204903    11.044011    10.309904     0.084093
H      9.485915    11.581889     8.886321     0.123663
H      9.970474    12.773540     6.942619     0.120132
H      9.107281    10.844266     5.339883     0.098196
H      6.659139     8.420219     7.185341     0.091500
H      4.889936     9.746756     6.692191     0.111464
H      5.198188    11.625955     5.389969     0.112407
H      4.299320    10.665978     2.600592     0.099655
H      2.187789     7.400312     2.831756     0.085434
H     10.048550     8.592277     2.960823     0.120518
H     10.136412    10.919925     2.822124     0.119811
H      1.578971     3.203249     1.596956     0.120018
H      2.106149     5.293816     0.730092     0.112763
H     10.307247     6.869930     0.504708     0.086114
H      7.596218     4.394647     1.754918     0.097861
H      8.587506     3.668660     6.794289     0.093678
H      6.795299     5.667770     9.574033     0.079557
H      4.883912     4.466354     9.323606     0.126898
H      4.839601     2.736169     7.767103     0.116830
H      6.331160     4.132054     3.945195     0.120800
H      6.486851     6.261092     4.839028     0.123557
H      4.587171     7.280577     5.624985     0.081576
H      2.413606     4.212215     4.669508     0.089100
H     11.539373     7.205846    11.346289     0.096924
H      4.359328     8.779746     8.953744     0.084093
H      6.078316     8.241868    10.377327     0.123663
H      5.593757     7.050217    12.321029     0.120132
C      8.095225     7.161942    14.863831     0.699665
C      8.366581     8.387774    14.031641    -0.076456
C      7.319066     9.212584    13.663706     0.067010
C      8.760052    10.628219    12.571457     0.082582
C      9.824486     9.849099    12.875822    -0.116001
C      9.640245     8.725788    13.630957    -0.043281
C      3.273768     7.295341    16.566737     0.690891
C      3.414464     8.795324    16.559032    -0.071822
C     12.094389     9.577727    16.616823     0.060969
C     13.337158    11.495933    16.474272     0.077235
C      4.702224    10.791828    16.397217    -0.119857
C      4.647560     9.410479    16.462714    -0.049371
C      6.582675    17.580505    16.998243     0.700408
C      6.157000    16.242383    17.537625    -0.072396
C      4.832080    15.980241    17.807316    -0.054066
C     14.334765    14.731085    18.298539    -0.119559
C      5.494781    13.793565    18.439164     0.067886
C      7.078874    15.241344    17.709072     0.074788
C      8.808751    17.836018    13.241832     0.590678
C      8.841275    16.813910    12.163067    -0.058807
C      7.732239    16.006034    11.947314     0.063108
C      8.783511    14.833798    10.327242     0.082853
C      9.933944    15.549216    10.460161    -0.126115
C      9.959376    16.568752    11.390595    -0.054906
C     11.409337    17.251826    15.628598     0.707084
C     11.222899    15.880602    15.060320    -0.081902
C      9.991505    15.260177    14.998676    -0.034208
C      9.895856    14.002017    14.463147    -0.127703
C     11.042584    13.403972    13.981556     0.081182
C     12.317442    15.202681    14.545981     0.051291
C     12.356150    13.465271     5.929351     0.690874
C     11.974917    12.781964     7.204604    -0.075739
C     12.949979    12.419140     8.119628     0.067164
C     11.403735    11.495826     9.522021     0.079180
C     10.360183    11.817463     8.676347    -0.124675
C     10.653205    12.503194     7.512823    -0.039382
C      7.469006    12.661815     4.399817     0.699665
C      7.197650    11.435983     5.232007    -0.076456
C      8.245165    10.611173     5.599942     0.067010
C      6.804179     9.195538     6.692191     0.082582
C      5.739745     9.974658     6.387826    -0.116001
C      5.923986    11.097969     5.632691    -0.043281
C     12.290463    12.528416     2.696911     0.690891
C     12.149767    11.028433     2.704616    -0.071822
C      3.469842    10.246030     2.646825     0.060970
C      2.227073     8.327824     2.789376     0.077236
C     10.862007     9.031929     2.866431    -0.119856
C     10.916671    10.413278     2.800934    -0.049370
C      8.981556     2.243252     2.265405     0.700408
C      9.407231     3.581374     1.726023    -0.072396
C      0.920551     3.843516     1.456332    -0.054066
C      1.229466     5.092672     0.965109    -0.119559
C     10.069450     6.030192     0.824484     0.067886
C      8.485357     4.582413     1.554576     0.074789
C      6.755480     1.987739     6.021816     0.590678
C      6.722956     3.009847     7.100581    -0.058807
C      7.831992     3.817723     7.316334     0.063108
C      6.780720     4.989959     8.936406     0.082853
C      5.630287     4.274541     8.803487    -0.126115
C      5.604855     3.255005     7.873053    -0.054905
C      4.154894     2.571931     3.635050     0.707084
C      4.341332     3.943155     4.203328    -0.081901
C      5.572726     4.563580     4.264972    -0.034208
C      5.668375     5.821740     4.800501    -0.127703
C      4.521647     6.419785     5.282092     0.081182
C      3.246789     4.621076     4.717667     0.051291
C      3.208081     6.358486    13.334297     0.690874
C      3.589314     7.041793    12.059044    -0.075739
C      2.614252     7.404617    11.144020     0.067163
C      4.160496     8.327931     9.741627     0.079179
C      5.204048     8.006294    10.587301    -0.124675
C      4.911026     7.320563    11.750825    -0.039382
Br     6.536006    11.799537     9.784199    -0.361167
Br     3.664218    10.740119    12.756195    -0.326440
Br    13.677072    14.804547    10.866431    -0.432216
Br     6.154988    13.669113    14.028174    -0.356030
Br     8.478492    10.746964    16.646681    -0.391447
Br    10.521955    13.986527    18.197598    -0.364127
Br     9.028225     8.024220     9.479449    -0.361165
Br    11.900013     9.083638     6.507453    -0.326439
Br     1.887159     5.019210     8.397217    -0.432215
Br     9.409243     6.154644     5.235474    -0.356030
Br     7.085739     9.076793     2.616967    -0.391447
Br     5.042276     5.837230     1.066050    -0.364128
N      7.491885    10.331889    12.950951    -0.147589
N     12.135545    10.917539    16.609117    -0.175020
N      6.782660    14.021642    18.140577    -0.159659
N      7.680094    15.031028    11.041923    -0.160003
N     12.242789    13.991803    13.983482    -0.155242
N     12.689685    11.797089     9.273520    -0.159561
N      8.072346     9.491868     6.312697    -0.147589
N      3.428686     8.906218     2.654531    -0.175021
N      8.781571     5.802115     1.123071    -0.159658
N      7.884137     4.792729     8.221725    -0.160003
N      3.321442     5.831954     5.280166    -0.155242
N      2.874546     8.026668     9.990128    -0.159562
O      6.900522     6.817500    14.989045    -0.666491
O      9.072815     6.591673    15.393581    -0.737527
O     11.956839     6.835075    16.314383    -0.685638
O      4.319013     6.622882    16.803680    -0.696396
O      7.797691    17.883084    17.094561    -0.641114
O      5.743028    18.324471    16.470419    -0.761984
O      6.530800     4.317064    13.299623    -0.625993
O      7.889261    17.726822    14.129886    -0.664024
O     12.571245    17.652998    15.803897    -0.751111
O     10.388946    17.927985    15.894436    -0.689410
O      3.773689    13.658094     5.721303    -0.712789
O     11.446793    13.805058     5.158805    -0.680044
O      8.663709    13.006257     4.274603    -0.666491
O      6.491416    13.232084     3.870067    -0.737527
O      3.607392    12.988682     2.949265    -0.685638
O     11.245218    13.200875     2.459968    -0.696396
O      7.766540     1.940673     2.169087    -0.641113
O      9.821203     1.499286     2.793229    -0.761983
O      9.033431    15.506693     5.964025    -0.625993
O      7.674970     2.096935     5.133762    -0.664024
O      2.992986     2.170759     3.459751    -0.751111
O      5.175285     1.895772     3.369212    -0.689411
O     11.790542     6.165663    13.542345    -0.712789
O      4.117438     6.018699    14.104843    -0.680044

The following XYZ coordinates are in angstroms. Other properties are in atomic units.
The sperically averaged electron density of each atom fit to a function of the form exp(a - br)
eigen_1, eigen_2 and eigen_3 are the three eigenvalues of traceless quadrupole moment tensor
  atom number  atomic symbol              X              Y              Z     net charge C6 coefficient C8 coefficient C10 coefficient fluctuating dipole atomic polarizability isotropic forcefield polarizability              a              b squared Pearson coefficient          <r^3>          <r^4>         wp_QDO          m_QDO          q_QDO       dipole_x       dipole_y       dipole_z         dipole            Qxy            Qxz            Qyz     Q(x^2-y^2)  Q(3z^2 - R^2)        eigen_1        eigen_2        eigen_3 static polarizability      alpha(xx)      alpha(xy)      alpha(xz)      alpha(yy)      alpha(yz)      alpha(zz) atomic spin moment
            1             Tb       5.565249       5.050869      15.606444       2.094538     123.515409 0.25128461E+04  0.81262226E+05                                16.283578                           13.363075       2.313225       2.475314                    0.999719      72.767286     165.918539       0.710731       0.266488      -1.341212      -0.004849       0.012287       0.007306       0.015095      -0.023377       0.081984      -0.025408      -0.032956       0.202689      -0.093502      -0.024324       0.117826             19.259153      17.692006      -3.382725      -1.399332      25.178925      -0.553220      14.906526          -0.000021
            2             Tb      10.766896       5.044486      15.341955       2.194088      88.825478 0.16634014E+04  0.48430027E+05                                12.790588                           10.603924       3.208902       2.784236                    0.996489      68.212143     146.677117       0.829891       0.253494      -1.360624       0.003845       0.007300       0.020051       0.021682      -0.086919       0.018010       0.125215      -0.097422       0.512781      -0.203937      -0.027067       0.231004             14.750774      16.390601       1.757735       0.761229      18.019859      -2.665571       9.841863          -0.000026
            3             Tb       9.998982      14.772888       3.657204       2.094539     123.515320 0.25128441E+04  0.81262141E+05                                16.283567                           13.363067       2.313226       2.475315                    0.999719      72.767287     165.918511       0.710731       0.266488      -1.341212       0.004849      -0.012287      -0.007306       0.015095      -0.023377       0.081984      -0.025409      -0.032956       0.202689      -0.093502      -0.024324       0.117826             19.259139      17.691995      -3.382725      -1.399329      25.178905      -0.553220      14.906517          -0.000021
            4             Tb       4.797335      14.779271       3.921693       2.194088      88.825473 0.16634013E+04  0.48430025E+05                                12.790587                           10.603924       3.208903       2.784236                    0.996489      68.212146     146.677121       0.829891       0.253494      -1.360624      -0.003845      -0.007300      -0.020051       0.021682      -0.086919       0.018011       0.125215      -0.097422       0.512780      -0.203937      -0.027067       0.231004             14.750772      16.390599       1.757736       0.761228      18.019856      -2.665570       9.841863          -0.000026
            5             Cu       6.031885      11.637875      12.687424       0.170433     109.277386 0.24837352E+04  0.85887821E+05                                21.453996                           18.607506       0.402330       1.868717                    0.999109      61.362743     181.808211       0.338827       0.522760      -1.056751       0.000001      -0.017592       0.033080       0.037467       0.079161      -0.053736       0.007853       0.005287       0.108250      -0.110444       0.022807       0.087637             23.932206      29.438184      -8.934107       4.298514      24.020568      -0.804234      18.337865           0.000036
            6             Cu       6.061489      13.821469      11.022659       0.201562     109.071805 0.25992060E+04  0.90823106E+05                                20.576323                           18.278954       0.360465       1.858469                    0.999268      61.007261     181.148030       0.363628       0.482051      -1.079393      -0.017097       0.033282      -0.013498       0.039777      -0.062834       0.011288       0.055859      -0.038790       0.178209      -0.106898       0.012852       0.094046             22.299395      28.603537       8.309437       0.024916      23.421887       0.751761      14.872762           0.000081
            7             Cu       4.314222      11.656160      10.652219       0.201747     104.073315 0.23853201E+04  0.81683713E+05                                20.976117                           18.406154       0.402986       1.874006                    0.999343      60.547248     178.723380       0.335820       0.532612      -1.051462       0.003589      -0.007793      -0.015570       0.017777      -0.019944      -0.077757      -0.048334      -0.047987      -0.057597      -0.111147       0.036415       0.074732             23.229092      26.007297       1.805782       8.644446      16.196303       0.796911      27.483675           0.000025
            8             Cu       4.006313      13.265899      12.989093       0.205518     104.653944 0.23962596E+04  0.82140377E+05                                20.999566                           18.384340       0.403133       1.873904                    0.999124      60.485049     178.544692       0.337823       0.528924      -1.053442      -0.004231       0.019484      -0.008549       0.021693       0.048558       0.068829      -0.023523      -0.080834      -0.094096      -0.112330       0.032576       0.079755             23.255651      29.974776      -7.027633      -6.930379      19.354719       3.402106      20.437457           0.000007
            9             Cu      10.482072      11.929398      17.046787       0.229509     100.695691 0.24910905E+04  0.85794861E+05                                19.441207                           17.822582       0.464911       1.902854                    0.999709      58.774309     171.095720       0.371922       0.478171      -1.085746      -0.028948       0.010363      -0.003790       0.030980       0.028113       0.029775      -0.043141      -0.093259       0.061149      -0.081978       0.009625       0.072352             21.091067      27.458070      -6.160911      -4.043590      17.493060       4.016302      18.322070          -0.000146
           10             Cu       8.102503      12.524562      18.229768       0.202474     110.437109 0.26432350E+04  0.92600185E+05                                20.989065                           18.696043       0.416948       1.876483                    0.999375      60.590600     179.192620       0.352562       0.495901      -1.073513       0.016733      -0.039995       0.005479       0.043699       0.059310      -0.001752      -0.024068      -0.050200      -0.058715      -0.058547      -0.020190       0.078736             23.209187      25.769159      -7.246982      -1.633374      19.554061       2.119187      24.304342          -0.000039
           11             Cu       9.532346       8.185882       6.576224       0.170433     109.276760 0.24837191E+04  0.85887160E+05                                21.453962                           18.607485       0.402304       1.868712                    0.999109      61.362432     181.807398       0.338826       0.522762      -1.056750      -0.000002       0.017593      -0.033079       0.037467       0.079165      -0.053737       0.007849       0.005287       0.108256      -0.110447       0.022805       0.087642             23.932162      29.438125      -8.934078       4.298502      24.020521      -0.804229      18.337838           0.000034
           12             Cu       9.502742       6.002288       8.240989       0.201563     109.071576 0.25991992E+04  0.90822810E+05                                20.576300                           18.278935       0.360464       1.858469                    0.999268      61.007169     181.147694       0.363628       0.482052      -1.079393       0.017097      -0.033282       0.013497       0.039776      -0.062834       0.011289       0.055858      -0.038791       0.178209      -0.106898       0.012853       0.094045             22.299369      28.603506       8.309426       0.024916      23.421855       0.751761      14.872745           0.000081
           13             Cu      11.250009       8.167597       8.611429       0.201747     104.073224 0.23853179E+04  0.81683613E+05                                20.976093                           18.406134       0.402985       1.874006                    0.999343      60.547153     178.723031       0.335821       0.532611      -1.051462      -0.003590       0.007793       0.015569       0.017777      -0.019944      -0.077757      -0.048334      -0.047989      -0.057598      -0.111147       0.036416       0.074731             23.229062      26.007262       1.805778       8.644432      16.196284       0.796911      27.483641           0.000025
           14             Cu      11.557918       6.557858       6.274555       0.205518     104.653989 0.23962613E+04  0.82140435E+05                                20.999548                           18.384326       0.403134       1.873905                    0.999124      60.485018     178.544510       0.337824       0.528923      -1.053443       0.004232      -0.019483       0.008549       0.021693       0.048557       0.068827      -0.023522      -0.080833      -0.094096      -0.112328       0.032574       0.079754             23.255629      29.974746      -7.027623      -6.930376      19.354697       3.402101      20.437443           0.000008
           15             Cu       5.082159       7.894359       2.216861       0.229510     100.696216 0.24911057E+04  0.85795477E+05                                19.441220                           17.822590       0.464937       1.902860                    0.999709      58.774571     171.096344       0.371923       0.478168      -1.085748       0.028950      -0.010363       0.003789       0.030982       0.028111       0.029778      -0.043137      -0.093258       0.061134      -0.081976       0.009628       0.072348             21.091083      27.458095      -6.160921      -4.043595      17.493072       4.016306      18.322081          -0.000145
           16             Cu       7.461728       7.299195       1.033880       0.202473     110.437036 0.26432330E+04  0.92600113E+05                                20.989074                           18.696052       0.416942       1.876482                    0.999375      60.590566     179.192600       0.352561       0.495902      -1.073513      -0.016732       0.039994      -0.005479       0.043698       0.059311      -0.001752      -0.024067      -0.050199      -0.058713      -0.058547      -0.020189       0.078736             23.209197      25.769175      -7.246982      -1.633378      19.554065       2.119190      24.304350          -0.000038
           17              H       6.456950       8.979491      13.923765       0.098196       0.988755 0.71125898E+01  0.68918774E+02                                 1.731080                            1.629052      -1.246484       2.285574                    0.994210       3.817369      11.198441       0.451776       1.399180      -0.682067      -0.040786      -0.011736       0.013683       0.044592       0.003584      -0.004920      -0.004452       0.013135      -0.018075      -0.009606      -0.002814       0.012420              1.778352       2.288665       0.195964      -0.227669       1.535853      -0.062760       1.510538           0.000002
           18              H       8.905092      11.403538      12.078307       0.091500       1.014797 0.72218844E+01  0.69672900E+02                                 1.714940                            1.607181      -0.939842       2.428488                    0.997536       3.618827      10.313597       0.473350       1.341252      -0.694976       0.010867       0.038088      -0.023319       0.045963       0.004790      -0.008331      -0.010422      -0.000898      -0.026588      -0.015948      -0.000352       0.016300              1.752444       1.479887       0.133506      -0.083927       2.112511      -0.431852       1.664933           0.000012
           19              H      10.674295      10.077001      12.571457       0.111464       0.941902 0.65390734E+01  0.62076449E+02                                 1.680850                            1.564184      -1.160930       2.323112                    0.995481       3.739710      10.877498       0.459838       1.403107      -0.681230       0.031248       0.004480      -0.011190       0.033492      -0.004263      -0.003565      -0.010865       0.001813      -0.016727      -0.014897       0.004873       0.010024              1.738306       2.201266       0.210412      -0.321845       1.496676      -0.102501       1.516975           0.000007
           20              H      10.366043       8.197802      13.873679       0.112407       0.953397 0.66654729E+01  0.63619723E+02                                 1.700086                            1.585275      -1.192706       2.316498                    0.994739       3.725489      10.887701       0.453875       1.413869      -0.679505       0.033717      -0.016267       0.009068       0.038519      -0.002006       0.000035      -0.003025       0.020920      -0.017722      -0.009942      -0.003668       0.013610              1.757382       2.086218      -0.456100       0.154801       1.736119      -0.157241       1.449808           0.000002
           21              H      11.264911       9.157779      16.663056       0.099655       1.175028 0.90454158E+01  0.92583404E+02                                 1.907856                            1.811913      -1.330173       2.245755                    0.993958       3.893727      11.537878       0.439667       1.361060      -0.690449      -0.039746      -0.023227       0.001433       0.046058       0.008916      -0.000758      -0.003161       0.003132      -0.021772      -0.008713      -0.004308       0.013021              1.929477       2.387517       0.338423       0.017752       1.846009       0.052762       1.554906          -0.000010
           22              H      13.376442      12.423445      16.431892       0.085434       1.023781 0.75195715E+01  0.73843050E+02                                 1.764422                            1.669579      -1.284449       2.261130                    0.992996       3.922865      11.564688       0.448681       1.390120      -0.683545       0.004233       0.044111      -0.006085       0.044730       0.001376      -0.001498      -0.002213      -0.009383      -0.049625      -0.016802       0.003448       0.013354              1.797985       1.470200       0.040482       0.036685       2.453515      -0.038166       1.470242          -0.000006
           23              H       5.515681      11.231480      16.302825       0.120518       0.970244 0.69767691E+01  0.67640716E+02                                 1.739685                            1.636180      -1.378094       2.225400                    0.992951       3.917963      11.700675       0.439049       1.438928      -0.673672       0.032554       0.015255      -0.005874       0.036428       0.000167      -0.002071       0.001636      -0.002491      -0.043394      -0.014788       0.006194       0.008594              1.784672       2.223434       0.407616      -0.100193       1.688129       0.006412       1.442452          -0.000006
           24              H       5.427819       8.903832      16.441524       0.119811       1.096314 0.81152713E+01  0.80669536E+02                                 1.815809                            1.713396      -1.114806       2.359642                    0.995894       3.631773      10.532602       0.454209       1.356574      -0.692479       0.034755      -0.019683       0.000180       0.039942      -0.004670      -0.000150      -0.000986       0.014502      -0.023228      -0.008041      -0.004457       0.012497              1.853456       2.211770      -0.426127      -0.136076       1.854177       0.094596       1.494421          -0.000010
           25              H      13.985260      16.620508      17.666692       0.120018       1.061156 0.76737526E+01  0.74773063E+02                                 1.739568                            1.637679      -0.998711       2.413055                    0.997970       3.460265       9.743482       0.479609       1.310634      -0.702656      -0.032855       0.023453      -0.005606       0.040755      -0.005080      -0.003313       0.001204       0.014272      -0.037605      -0.012980      -0.002490       0.015470              1.775689       1.908957      -0.419608       0.181527       1.898238      -0.204317       1.519872          -0.000016
           26              H      13.458082      14.529941      18.533556       0.112762       1.021815 0.73941958E+01  0.72091866E+02                                 1.746089                            1.642264      -1.221711       2.293557                    0.995248       3.764901      10.951944       0.459288       1.367811      -0.688366      -0.032687      -0.002478       0.008794       0.033940      -0.004644      -0.005912      -0.007414      -0.003680      -0.036154      -0.016907       0.005385       0.011522              1.790796       2.260098       0.276117      -0.229560       1.565062      -0.103245       1.547227          -0.000012
           27              H       5.256984      12.953827      18.758940       0.086113       0.980034 0.69042597E+01  0.66406189E+02                                 1.722759                            1.604512      -1.190181       2.307309                    0.994013       3.834104      11.206722       0.455423       1.398298      -0.682160      -0.012292      -0.038215       0.014454       0.042666       0.004811      -0.007923      -0.008799      -0.001893      -0.034755      -0.016707       0.000900       0.015807              1.788666       1.532218       0.328946      -0.129024       2.240698      -0.331595       1.593082          -0.000010
           28              H       7.968013      15.429110      17.508730       0.097861       1.085469 0.79150435E+01  0.78661930E+02                                 1.832740                            1.710698      -1.288378       2.263003                    0.994061       3.889376      11.502661       0.444499       1.386514      -0.684572       0.042556       0.010363      -0.009352       0.044787       0.004183      -0.005318      -0.002530       0.009910      -0.013717      -0.006882      -0.004102       0.010984              1.883395       2.483310       0.129577      -0.325564       1.590098      -0.127235       1.576777          -0.000009
           29              H       6.976725      16.155097      12.469359       0.093678       1.299151 0.10290785E+02  0.10873903E+03                                 2.033190                            1.927898      -1.468095       2.176222                    0.992201       4.055730      12.194999       0.427975       1.354412      -0.691569      -0.036159       0.008118       0.025097       0.044757      -0.002353      -0.005913       0.006078       0.008599      -0.012141      -0.009928      -0.000892       0.010820              2.037677       2.411879      -0.035561      -0.502570       1.726451       0.157188       1.974702           0.000011
           30              H       8.768932      14.155987       9.689615       0.079556       1.168088 0.85613542E+01  0.86116125E+02                                 1.871379                            1.738891      -1.168675       2.308298                    0.995225       3.856294      11.193144       0.459759       1.324444      -0.697724      -0.000682      -0.027789      -0.032466       0.042740       0.003378      -0.005167       0.011645       0.004539       0.011928      -0.014718       0.002043       0.012675              1.906458       1.506116      -0.003558      -0.063300       2.191294       0.634440       2.021963           0.000017
           31              H      10.680319      15.357403       9.940042       0.126897       0.972597 0.70550755E+01  0.67685838E+02                                 1.672736                            1.594637      -0.992726       2.419174                    0.997693       3.484466       9.912015       0.472342       1.351616      -0.693449       0.032160      -0.005601      -0.019881       0.038222       0.005494      -0.008275       0.011421       0.008423      -0.007751      -0.018189       0.007168       0.011021              1.681125       1.910283      -0.186124      -0.413999       1.450692       0.137547       1.682399           0.000017
           32              H      10.724630      17.087588      11.496545       0.116830       1.124826 0.88038024E+01  0.88692311E+02                                 1.807664                            1.756374      -0.990878       2.417563                    0.997693       3.527416      10.066354       0.462695       1.313999      -0.702913       0.033410       0.021285       0.000995       0.039627       0.008674      -0.005924       0.003800       0.009434      -0.011580      -0.012662       0.000169       0.012492              1.788328       2.026314       0.385270       0.067283       1.785097       0.060563       1.553573           0.000020
           33              H       9.233071      15.691703      15.318453       0.120800       0.874131 0.61772400E+01  0.57840647E+02                                 1.607705                            1.529822      -1.086635       2.377443                    0.995996       3.586908      10.377823       0.460414       1.420753      -0.678779      -0.035456       0.017259       0.014381       0.041974      -0.000630      -0.005630       0.006591       0.015573      -0.020996      -0.013051      -0.000195       0.013246              1.640933       1.898577      -0.310220      -0.256998       1.573261       0.110054       1.450961          -0.000002
           34              H       9.077380      13.562665      14.424620       0.123557       0.927793 0.66718889E+01  0.63843118E+02                                 1.681868                            1.595468      -1.278131       2.277972                    0.993940       3.772078      11.121218       0.447386       1.430732      -0.675936      -0.034007      -0.014700      -0.000328       0.037049       0.001640      -0.003800       0.011000       0.002347      -0.028362      -0.016485       0.006593       0.009892              1.712811       2.121866       0.385527       0.040836       1.639666       0.043960       1.376902           0.000001
           35              H      10.977060      12.543180      13.638663       0.081575       1.055474 0.76367057E+01  0.75165183E+02                                 1.790571                            1.673678      -1.222073       2.284213                    0.994213       3.920041      11.510220       0.452404       1.375527      -0.686431      -0.005582      -0.039252      -0.015426       0.042542       0.004774       0.000988       0.008492      -0.000647      -0.023170      -0.012260       0.000839       0.011421              1.833773       1.494197       0.096629       0.037752       2.427306       0.423789       1.579815           0.000005
           36              H      13.150625      15.611542      14.594140       0.089100       1.294456 0.10125278E+02  0.10668260E+03                                 2.034952                            1.917078      -1.480308       2.168868                    0.991536       4.096117      12.345992       0.427086       1.361144      -0.689902       0.038250       0.015724       0.004307       0.041580       0.004862      -0.000315       0.005832       0.012549      -0.019134      -0.011307       0.000019       0.011288              2.061764       2.626673       0.393146       0.068911       1.934111       0.120078       1.624509           0.000002
           37              H       4.024858      12.617911       7.917359       0.096924       1.163946 0.89011728E+01  0.90984625E+02                                 1.911643                            1.809717      -1.353337       2.234831                    0.992711       3.961350      11.833296       0.434290       1.379765      -0.686259       0.042119       0.011402      -0.010797       0.044951       0.003578      -0.003609      -0.003744       0.013586      -0.001910      -0.008505      -0.001409       0.009914              1.935810       2.521481       0.128463      -0.183726       1.546123      -0.086605       1.739826           0.000013
           38              H      11.204903      11.044011      10.309904       0.084093       1.027762 0.72986252E+01  0.71039493E+02                                 1.763847                            1.639804      -1.185085       2.307757                    0.994359       3.844580      11.231202       0.455484       1.381574      -0.685577      -0.013199      -0.021878       0.037871       0.045684       0.003160      -0.006048      -0.009811       0.016556       0.012300      -0.015292       0.000677       0.014615              1.815086       1.514257       0.100160      -0.213004       1.661111      -0.461962       2.269890           0.000012
           39              H       9.485915      11.581889       8.886321       0.123663       0.923578 0.65564749E+01  0.62255826E+02                                 1.657605                            1.567439      -1.177920       2.326111                    0.995129       3.661518      10.636100       0.459044       1.405214      -0.681272      -0.035783      -0.011326       0.004593       0.037812       0.003646       0.003625      -0.009944       0.019852       0.007474      -0.017336       0.006911       0.010425              1.688435       2.157610       0.206288      -0.190241       1.434467      -0.045809       1.473227           0.000012
           40              H       9.970474      12.773540       6.942619       0.120132       0.959190 0.68822116E+01  0.65908260E+02                                 1.682836                            1.593520      -1.080845       2.378208                    0.996414       3.578726      10.318059       0.462249       1.383625      -0.686379      -0.032246       0.013743      -0.022828       0.041831      -0.003268       0.003906      -0.003856       0.019630      -0.010222      -0.010322      -0.002959       0.013281              1.715815       1.856700      -0.143592       0.414850       1.493217      -0.175582       1.797526           0.000009
           41              H       9.107281      10.844266       5.339883       0.098196       0.988753 0.71125744E+01  0.68918581E+02                                 1.731078                            1.629050      -1.246480       2.285576                    0.994210       3.817363      11.198417       0.451776       1.399179      -0.682067       0.040786       0.011736      -0.013682       0.044592       0.003584      -0.004920      -0.004452       0.013135      -0.018075      -0.009606      -0.002814       0.012420              1.778350       2.288662       0.195964      -0.227669       1.535851      -0.062760       1.510536           0.000002
           42              H       6.659139       8.420219       7.185341       0.091500       1.014795 0.72218656E+01  0.69672661E+02                                 1.714937                            1.607178      -0.939836       2.428491                    0.997536       3.618820      10.313567       0.473351       1.341251      -0.694977      -0.010867      -0.038088       0.023319       0.045963       0.004790      -0.008331      -0.010422      -0.000898      -0.026588      -0.015948      -0.000352       0.016300              1.752440       1.479884       0.133505      -0.083927       2.112507      -0.431851       1.664930           0.000012
           43              H       4.889936       9.746756       6.692191       0.111464       0.941901 0.65390667E+01  0.62076368E+02                                 1.680849                            1.564183      -1.160927       2.323113                    0.995482       3.739707      10.877487       0.459838       1.403107      -0.681230      -0.031248      -0.004480       0.011190       0.033492      -0.004263      -0.003565      -0.010865       0.001813      -0.016727      -0.014897       0.004873       0.010024              1.738305       2.201265       0.210412      -0.321845       1.496675      -0.102501       1.516974           0.000007
           44              H       5.198188      11.625955       5.389969       0.112407       0.953395 0.66654581E+01  0.63619542E+02                                 1.700083                            1.585273      -1.192702       2.316500                    0.994739       3.725484      10.887681       0.453875       1.413869      -0.679505      -0.033717       0.016267      -0.009068       0.038519      -0.002006       0.000035      -0.003025       0.020920      -0.017721      -0.009942      -0.003668       0.013610              1.757379       2.086215      -0.456099       0.154801       1.736116      -0.157241       1.449807           0.000002
           45              H       4.299320      10.665978       2.600592       0.099655       1.175028 0.90454159E+01  0.92583405E+02                                 1.907856                            1.811913      -1.330172       2.245755                    0.993958       3.893727      11.537878       0.439667       1.361060      -0.690449       0.039746       0.023227      -0.001433       0.046058       0.008916      -0.000758      -0.003161       0.003132      -0.021772      -0.008713      -0.004308       0.013021              1.929477       2.387517       0.338423       0.017752       1.846009       0.052762       1.554906          -0.000010
           46              H       2.187789       7.400312       2.831756       0.085434       1.023784 0.75195945E+01  0.73843336E+02                                 1.764425                            1.669582      -1.284452       2.261128                    0.992996       3.922872      11.564715       0.448680       1.390120      -0.683545      -0.004233      -0.044111       0.006085       0.044730       0.001376      -0.001498      -0.002213      -0.009383      -0.049625      -0.016802       0.003448       0.013354              1.797988       1.470202       0.040482       0.036685       2.453519      -0.038167       1.470244          -0.000006
           47              H      10.048550       8.592277       2.960823       0.120518       0.970243 0.69767598E+01  0.67640604E+02                                 1.739684                            1.636179      -1.378091       2.225401                    0.992951       3.917960      11.700664       0.439049       1.438928      -0.673672      -0.032554      -0.015255       0.005874       0.036428       0.000167      -0.002071       0.001636      -0.002491      -0.043393      -0.014788       0.006194       0.008594              1.784670       2.223432       0.407616      -0.100193       1.688128       0.006412       1.442452          -0.000006
           48              H      10.136412      10.919925       2.822124       0.119811       1.096315 0.81152788E+01  0.80669626E+02                                 1.815810                            1.713396      -1.114805       2.359642                    0.995894       3.631774      10.532604       0.454209       1.356574      -0.692479      -0.034755       0.019683      -0.000180       0.039942      -0.004670      -0.000150      -0.000986       0.014502      -0.023228      -0.008041      -0.004457       0.012497              1.853457       2.211771      -0.426127      -0.136076       1.854178       0.094596       1.494422          -0.000010
           49              H       1.578971       3.203249       1.596956       0.120018       1.061156 0.76737517E+01  0.74773050E+02                                 1.739568                            1.637679      -0.998709       2.413056                    0.997970       3.460265       9.743481       0.479609       1.310633      -0.702656       0.032855      -0.023453       0.005606       0.040755      -0.005080      -0.003313       0.001204       0.014272      -0.037605      -0.012980      -0.002490       0.015470              1.775688       1.908956      -0.419607       0.181527       1.898238      -0.204317       1.519871          -0.000016
           50              H       2.106149       5.293816       0.730092       0.112763       1.021814 0.73941905E+01  0.72091799E+02                                 1.746088                            1.642263      -1.221710       2.293557                    0.995248       3.764900      10.951939       0.459288       1.367810      -0.688366       0.032687       0.002478      -0.008795       0.033940      -0.004644      -0.005913      -0.007414      -0.003680      -0.036154      -0.016907       0.005385       0.011522              1.790795       2.260097       0.276117      -0.229560       1.565061      -0.103245       1.547226          -0.000012
           51              H      10.307247       6.869930       0.504708       0.086114       0.980033 0.69042504E+01  0.66406074E+02                                 1.722758                            1.604510      -1.190180       2.307309                    0.994013       3.834100      11.206706       0.455423       1.398298      -0.682160       0.012292       0.038215      -0.014454       0.042666       0.004811      -0.007923      -0.008799      -0.001893      -0.034755      -0.016707       0.000900       0.015807              1.788664       1.532216       0.328945      -0.129024       2.240695      -0.331595       1.593081          -0.000010
           52              H       7.596218       4.394647       1.754918       0.097861       1.085469 0.79150389E+01  0.78661874E+02                                 1.832740                            1.710697      -1.288378       2.263003                    0.994061       3.889375      11.502658       0.444499       1.386515      -0.684572      -0.042556      -0.010363       0.009352       0.044787       0.004182      -0.005318      -0.002530       0.009910      -0.013717      -0.006882      -0.004102       0.010984              1.883395       2.483310       0.129577      -0.325564       1.590098      -0.127235       1.576777          -0.000009
           53              H       8.587506       3.668660       6.794289       0.093678       1.299151 0.10290786E+02  0.10873905E+03                                 2.033190                            1.927898      -1.468095       2.176222                    0.992201       4.055730      12.194999       0.427975       1.354412      -0.691569       0.036159      -0.008118      -0.025097       0.044757      -0.002353      -0.005913       0.006078       0.008599      -0.012141      -0.009928      -0.000892       0.010820              2.037678       2.411879      -0.035561      -0.502570       1.726452       0.157188       1.974703           0.000011
           54              H       6.795299       5.667770       9.574033       0.079557       1.168089 0.85613649E+01  0.86116255E+02                                 1.871379                            1.738892      -1.168676       2.308298                    0.995225       3.856296      11.193149       0.459759       1.324443      -0.697724       0.000682       0.027789       0.032466       0.042740       0.003378      -0.005167       0.011645       0.004539       0.011928      -0.014718       0.002043       0.012675              1.906458       1.506116      -0.003558      -0.063300       2.191294       0.634440       2.021964           0.000017
           55              H       4.883912       4.466354       9.323606       0.126898       0.972597 0.70550787E+01  0.67685868E+02                                 1.672735                            1.594636      -0.992724       2.419175                    0.997693       3.484466       9.912011       0.472343       1.351614      -0.693449      -0.032160       0.005601       0.019881       0.038222       0.005494      -0.008275       0.011421       0.008423      -0.007751      -0.018189       0.007168       0.011021              1.681124       1.910282      -0.186123      -0.413999       1.450692       0.137546       1.682398           0.000017
           56              H       4.839601       2.736169       7.767103       0.116830       1.124826 0.88037996E+01  0.88692277E+02                                 1.807664                            1.756374      -0.990878       2.417564                    0.997693       3.527415      10.066351       0.462695       1.314000      -0.702913      -0.033410      -0.021285      -0.000995       0.039627       0.008674      -0.005924       0.003800       0.009433      -0.011580      -0.012662       0.000169       0.012492              1.788328       2.026314       0.385270       0.067283       1.785097       0.060563       1.553573           0.000020
           57              H       6.331160       4.132054       3.945195       0.120800       0.874131 0.61772400E+01  0.57840647E+02                                 1.607705                            1.529822      -1.086635       2.377443                    0.995996       3.586908      10.377823       0.460414       1.420753      -0.678779       0.035456      -0.017259      -0.014381       0.041974      -0.000630      -0.005631       0.006591       0.015573      -0.020996      -0.013051      -0.000195       0.013246              1.640933       1.898577      -0.310220      -0.256998       1.573261       0.110054       1.450961          -0.000002
           58              H       6.486851       6.261092       4.839028       0.123557       0.927793 0.66718850E+01  0.63843066E+02                                 1.681867                            1.595467      -1.278131       2.277973                    0.993940       3.772076      11.121208       0.447386       1.430732      -0.675936       0.034007       0.014700       0.000328       0.037049       0.001640      -0.003800       0.011000       0.002347      -0.028362      -0.016485       0.006593       0.009892              1.712810       2.121864       0.385526       0.040836       1.639665       0.043960       1.376902           0.000001
           59              H       4.587171       7.280577       5.624985       0.081576       1.055473 0.76367024E+01  0.75165144E+02                                 1.790570                            1.673678      -1.222074       2.284213                    0.994213       3.920040      11.510217       0.452404       1.375527      -0.686431       0.005582       0.039252       0.015426       0.042543       0.004774       0.000988       0.008492      -0.000647      -0.023170      -0.012260       0.000839       0.011421              1.833772       1.494197       0.096629       0.037752       2.427305       0.423789       1.579815           0.000005
           60              H       2.413606       4.212215       4.669508       0.089100       1.294454 0.10125264E+02  0.10668242E+03                                 2.034951                            1.917077      -1.480306       2.168868                    0.991536       4.096114      12.345983       0.427086       1.361144      -0.689902      -0.038250      -0.015724      -0.004307       0.041580       0.004862      -0.000315       0.005832       0.012549      -0.019135      -0.011307       0.000019       0.011288              2.061763       2.626671       0.393146       0.068911       1.934110       0.120078       1.624508           0.000003
           61              H      11.539373       7.205846      11.346289       0.096924       1.163946 0.89011735E+01  0.90984636E+02                                 1.911643                            1.809717      -1.353337       2.234830                    0.992711       3.961350      11.833297       0.434290       1.379765      -0.686259      -0.042119      -0.011402       0.010797       0.044951       0.003578      -0.003609      -0.003744       0.013586      -0.001910      -0.008505      -0.001409       0.009914              1.935810       2.521481       0.128463      -0.183726       1.546123      -0.086605       1.739826           0.000013
           62              H       4.359328       8.779746       8.953744       0.084093       1.027762 0.72986247E+01  0.71039489E+02                                 1.763847                            1.639805      -1.185085       2.307757                    0.994359       3.844580      11.231204       0.455484       1.381575      -0.685577       0.013199       0.021878      -0.037871       0.045684       0.003160      -0.006048      -0.009811       0.016556       0.012300      -0.015292       0.000677       0.014615              1.815086       1.514257       0.100160      -0.213004       1.661111      -0.461962       2.269890           0.000012
           63              H       6.078316       8.241868      10.377327       0.123663       0.923579 0.65564758E+01  0.62255835E+02                                 1.657605                            1.567439      -1.177919       2.326111                    0.995129       3.661518      10.636099       0.459044       1.405213      -0.681272       0.035783       0.011326      -0.004593       0.037812       0.003646       0.003625      -0.009944       0.019852       0.007474      -0.017336       0.006911       0.010425              1.688434       2.157610       0.206288      -0.190241       1.434467      -0.045809       1.473227           0.000012
           64              H       5.593757       7.050217      12.321029       0.120132       0.959190 0.68822104E+01  0.65908246E+02                                 1.682835                            1.593520      -1.080845       2.378207                    0.996414       3.578726      10.318059       0.462249       1.383625      -0.686379       0.032246      -0.013743       0.022828       0.041831      -0.003268       0.003906      -0.003856       0.019630      -0.010222      -0.010322      -0.002959       0.013281              1.715814       1.856700      -0.143592       0.414850       1.493217      -0.175582       1.797526           0.000009
           65              C       8.095225       7.161942      14.863831       0.699665      23.041398 0.22831365E+03  0.46666061E+04                                 7.652406                            5.524184      -0.361798       1.956546                    0.998699      21.860328      62.769615       0.597862       0.501228      -0.994840      -0.009918      -0.048135       0.059598       0.077248      -0.008681       0.006252       0.099290      -0.008773       0.204049      -0.093512      -0.036331       0.129843              8.892468      11.228821       0.708530       0.615051       9.505995      -2.850667       5.942588          -0.000001
           66              C       8.366581       8.387774      14.031641      -0.076456      36.843364 0.45624502E+03  0.10798528E+05                                 9.617747                            7.120630       0.109098       2.044817                    0.999180      27.590691      78.205889       0.620969       0.416745      -1.069705       0.017303       0.038225      -0.008426       0.042797       0.005218       0.011321       0.018132       0.016370       0.027770      -0.023048      -0.003208       0.026255             11.188766      12.632285       0.455727      -0.941011      13.235292      -4.566768       7.698721          -0.000000
           67              C       7.319066       9.212584      13.663706       0.067010      27.963191 0.36888598E+03  0.84085239E+04                                 8.325660                            6.650345      -0.102388       1.982052                    0.998493      27.240569      79.713546       0.597656       0.449601      -1.033444       0.020161       0.040228      -0.015596       0.047623       0.022075      -0.003530       0.044234       0.004904       0.113721      -0.056347      -0.005870       0.062217              9.150417      10.508048      -0.864829       0.024540      10.486837      -3.074490       6.456366           0.000002
           68              C       8.760052      10.628219      12.571457       0.082582      26.671613 0.35394962E+03  0.79725532E+04                                 8.031489                            6.479762       0.033192       2.030452                    0.998700      26.666913      77.173588       0.611283       0.444844      -1.037829      -0.045421      -0.017635       0.018245       0.052029       0.023697      -0.007643       0.018091      -0.042374       0.066330      -0.045996       0.009731       0.036266              8.743220      11.542398      -0.583910      -0.626681       8.750166      -2.238454       5.937096           0.000009
           69              C       9.824486       9.849099      12.875822      -0.116001      30.765602 0.42401531E+03  0.99630427E+04                                 8.695585                            6.992207       0.027701       2.001190                    0.998728      28.918788      84.674394       0.602861       0.432393      -1.048247      -0.002375      -0.022502       0.011752       0.025496       0.001651      -0.001023       0.004170       0.008358       0.018115      -0.008755       0.001466       0.007289              9.476559      11.478532      -0.457088      -0.983909       9.993021      -2.865900       6.958124           0.000008
           70              C       9.640245       8.725788      13.630957      -0.043281      30.883518 0.41824914E+03  0.98290591E+04                                 8.865187                            7.064636      -0.198853       1.932603                    0.998361      28.782242      85.271297       0.582443       0.447482      -1.035586      -0.009643       0.022132      -0.001691       0.024201      -0.005409       0.005462       0.032530       0.017599       0.078027      -0.039766      -0.002834       0.042600              9.756570      11.987983       0.218945      -1.129710      10.209072      -3.194422       7.072655           0.000006
           71              C       3.273768       7.295341      16.566737       0.690891      21.041208 0.23444336E+03  0.48022448E+04                                 7.168018                            5.542893      -0.354131       1.956671                    0.998683      21.726235      61.547539       0.608462       0.491435      -1.004234      -0.013773      -0.070863       0.015501       0.073835      -0.002663      -0.035434      -0.025632       0.049317       0.343253      -0.086232      -0.039160       0.125392              8.162270       7.996004      -0.098566       0.794155      11.823089       0.826791       4.667717          -0.000020
           72              C       3.414464       8.795324      16.559032      -0.071822      35.165321 0.45067309E+03  0.10608374E+05                                 9.267421                            7.034534       0.203863       2.075910                    0.999413      27.267786      76.475677       0.631944       0.411756      -1.075515       0.017469       0.035646      -0.006423       0.040213      -0.001980       0.010947      -0.002666       0.030340       0.038168      -0.021785      -0.000353       0.022138             10.767474      10.447379       0.077823      -0.564017      16.674316       1.182252       5.180728          -0.000007
           73              C      12.094389       9.577727      16.616823       0.060969      26.441775 0.35898281E+03  0.81250320E+04                                 7.947994                            6.505985      -0.041804       1.996934                    0.999247      27.259584      79.414534       0.612027       0.442164      -1.038053       0.010458       0.047618      -0.004852       0.048994       0.030054       0.000565       0.000228       0.005705       0.171593      -0.058789       0.001585       0.057204              8.625989       9.183574      -1.155258      -0.415180      11.986307       0.882117       4.708086          -0.000019
           74              C      13.337158      11.495933      16.474272       0.077235      25.910152 0.36936571E+03  0.84427534E+04                                 7.964346                            6.688292      -0.244752       1.934094                    0.997830      27.523190      81.296765       0.590029       0.454156      -1.028333      -0.036880      -0.033339      -0.012445       0.051250       0.016061       0.005756       0.000886      -0.036169       0.099696      -0.041149       0.007259       0.033889              8.471420      10.597115      -0.052190      -0.867634       9.880907      -0.093405       4.936239          -0.000017
           75              C       4.702224      10.791828      16.397217      -0.119857      30.770010 0.45120133E+03  0.10794024E+05                                 8.766107                            7.276437      -0.216969       1.918350                    0.997837      29.729342      88.533148       0.581828       0.440046      -1.041126      -0.000657      -0.023300      -0.012935       0.026658       0.000313       0.005955       0.001044       0.003719       0.032371      -0.007315      -0.005686       0.013001              9.404722      11.206218       0.174774      -0.809134      11.698986       0.269046       5.308962          -0.000014
           76              C       4.647560       9.410479      16.462714      -0.049371      28.991549 0.41186377E+03  0.96262294E+04                                 8.412123                            6.941831      -0.094720       1.963495                    0.998937      28.694792      84.332484       0.597280       0.438759      -1.042384      -0.011067       0.013461      -0.003294       0.017735      -0.007396       0.007961      -0.000935       0.018034       0.124626      -0.032478      -0.010283       0.042761              9.032162      10.073602       0.713377      -0.692127      12.090872       0.429099       4.932012          -0.000023
           77              C       6.582675      17.580505      16.998243       0.700408      21.884949 0.22607858E+03  0.45975477E+04                                 7.405815                            5.470289      -0.381458       1.954068                    0.998507      21.543430      61.178832       0.606802       0.496355      -0.999881       0.010305       0.067931      -0.023024       0.072464      -0.033088      -0.027705       0.088524      -0.005773       0.227373      -0.089844      -0.044306       0.134150              8.710502       8.514025       0.783750      -0.066258      11.325763      -3.711363       6.291719          -0.000021
           78              C       6.157000      16.242383      17.537625      -0.072396      36.120325 0.43863470E+03  0.10248624E+05                                 9.423465                            6.924229       0.220452       2.083793                    0.999373      27.040098      75.394322       0.639547       0.409894      -1.077441      -0.016025      -0.030696       0.010945       0.036316       0.000327       0.013659       0.009438       0.022137       0.033541      -0.020218      -0.003508       0.023727             11.239447      10.763812       1.027515      -1.550277      15.630154      -4.807083       7.324376          -0.000013
           79              C       4.832080      15.980241      17.807316      -0.054066      28.975349 0.39988750E+03  0.92452803E+04                                 8.331193                            6.778842       0.095743       2.024867                    0.999559      28.178902      81.433360       0.614780       0.430928      -1.050750       0.001868      -0.019811      -0.003472       0.020199      -0.010011       0.007449       0.021983       0.020696       0.063359      -0.034602       0.003788       0.030814              9.089005       9.863354       0.814816      -0.921725      10.986500      -3.078699       6.417162          -0.000035
           80              C      14.334765      14.731085      18.298539      -0.119559      29.433254 0.42069757E+03  0.98554227E+04                                 8.403412                            6.934031       0.097316       2.023034                    0.998618      28.858050      84.083140       0.610054       0.428581      -1.051665       0.009526       0.027953      -0.012437       0.032044      -0.004492       0.000295       0.004018       0.017345       0.009566      -0.012377       0.004101       0.008276              9.096662       9.887470       0.453323      -0.994348      10.996830      -2.614675       6.405686          -0.000019
           81              C       5.494781      13.793565      18.439164       0.067886      26.078527 0.36302022E+03  0.82441114E+04                                 7.954366                            6.590385      -0.069518       1.993630                    0.997953      27.151913      79.381607       0.601134       0.448665      -1.033683       0.046248       0.017737      -0.018620       0.052917       0.021701       0.000589       0.014288      -0.029018       0.095235      -0.042520       0.004354       0.038166              8.586010      10.457724       0.234324      -1.079982       9.508459      -1.828565       5.791846          -0.000026
           82              C       7.078874      15.241344      17.709072       0.074788      27.352057 0.35224297E+03  0.79443854E+04                                 8.191169                            6.494067      -0.120558       1.978069                    0.998996      27.004795      78.843838       0.604875       0.448975      -1.032845      -0.022596      -0.038467       0.016212       0.047467       0.022811       0.005243       0.029650       0.031527       0.160384      -0.059732      -0.003944       0.063675              9.047518       9.432991      -0.565516      -0.922940      11.727071      -3.017540       5.982493          -0.000025
           83              C       8.808751      17.836018      13.241832       0.590678      21.789922 0.26145783E+03  0.54974343E+04                                 7.251432                            5.784321      -0.175600       1.990492                    0.999383      23.067602      65.964116       0.607034       0.479882      -1.011362      -0.012572       0.029532       0.026881       0.041867      -0.049003       0.042487      -0.076415       0.044716      -0.083597      -0.095179      -0.018241       0.113420              8.006514       6.044970       1.006713      -1.061766       9.473056       3.210334       8.501515           0.000007
           84              C       8.841275      16.813910      12.163067      -0.058807      33.911887 0.45020659E+03  0.10615256E+05                                 9.083089                            7.078491       0.085611       2.039775                    0.999298      27.311363      77.150550       0.622425       0.417350      -1.069812       0.008712      -0.013737      -0.016003       0.022819       0.005517      -0.009200      -0.014525      -0.002221      -0.024540      -0.018688      -0.001406       0.020094             10.076508       8.816046       1.164886      -1.269398      10.816614       5.079244      10.596863           0.000009
           85              C       7.732239      16.006034      11.947314       0.063108      26.187153 0.35684231E+03  0.80753689E+04                                 7.907724                            6.493236      -0.126192       1.969022                    0.999155      27.381008      80.113351       0.610861       0.443075      -1.036125       0.009838      -0.033669      -0.031419       0.047091      -0.039404       0.006018      -0.039511      -0.013145       0.064905      -0.057443      -0.003981       0.061424              8.365030       8.561791       2.222822      -0.444661       9.058504       3.185332       7.474794           0.000018
           86              C       8.783511      14.833798      10.327242       0.082853      24.258129 0.33277561E+03  0.73649917E+04                                 7.412599                            6.186221       0.219388       2.088428                    0.999653      26.243885      74.755559       0.641733       0.431251      -1.048172      -0.039881       0.023072       0.030275       0.055131      -0.021822       0.012107      -0.010583      -0.034914       0.078056      -0.041583       0.004968       0.036615              7.710799       8.837324       1.350457      -1.628627       7.337803       2.171387       6.957270           0.000023
           87              C       9.933944      15.549216      10.460161      -0.126115      28.208124 0.42627057E+03  0.10001472E+05                                 8.113236                            6.962089       0.142006       2.034189                    0.999258      28.852940      83.656714       0.612213       0.426408      -1.054836       0.006447       0.017577       0.017101       0.025356       0.002669      -0.004153       0.001432       0.015994       0.000595      -0.009046      -0.000866       0.009911              8.334262       8.889491       0.965110      -1.355198       8.233869       2.661040       7.879427           0.000022
           88              C       9.959376      16.568752      11.390595      -0.054906      27.184433 0.41343472E+03  0.96659626E+04                                 8.021497                            6.941666      -0.059827       1.972235                    0.999022      28.755907      84.348867       0.599399       0.437071      -1.044056      -0.008612      -0.016109      -0.006358       0.019342      -0.000566       0.005372      -0.024226       0.000093      -0.001579      -0.024858       0.000066       0.024792              8.200388       8.017306       0.437857      -1.578252       8.054609       2.885775       8.529248           0.000019
           89              C      11.409337      17.251826      15.628598       0.707084      22.392439 0.22594760E+03  0.46169082E+04                                 7.565633                            5.526965      -0.478762       1.918743                    0.998393      21.978672      63.579194       0.591242       0.506987      -0.989709       0.016642       0.051952       0.058537       0.080016      -0.011300       0.007176      -0.059958       0.043491       0.327435      -0.095265      -0.032211       0.127476              8.728686      10.680460      -0.166102       0.683276      10.616205       1.990229       4.889394          -0.000008
           90              C      11.222899      15.880602      15.060320      -0.081902      35.597937 0.46522272E+03  0.11077381E+05                                 9.434136                            7.210292       0.085771       2.039070                    0.999027      27.769011      79.242093       0.613838       0.419060      -1.067010      -0.019730      -0.037943      -0.002682       0.042850      -0.007226       0.006770      -0.007207       0.030211       0.037336      -0.023858       0.003718       0.020140             10.765308      11.157087       0.366960      -0.532405      14.831692       3.525337       6.307143          -0.000003
           91              C       9.991505      15.260177      14.998676      -0.034208      28.903704 0.42747669E+03  0.10119006E+05                                 8.550662                            7.201145      -0.336453       1.889582                    0.997967      29.022823      86.803530       0.568799       0.454906      -1.029486       0.013050      -0.014200       0.002266       0.019418      -0.008163       0.004013      -0.022589       0.020205       0.091328      -0.034717      -0.004691       0.039408              9.111034      10.117680       0.654555      -0.458205      11.326125       1.961313       5.889296          -0.000005
           92              C       9.895856      14.002017      14.463147      -0.127703      30.235851 0.45300339E+03  0.10844505E+05                                 8.649184                            7.280516      -0.160113       1.934121                    0.998083      29.801994      88.687900       0.583101       0.438787      -1.042202      -0.001360       0.019817       0.009153       0.021871      -0.001893       0.005076       0.001409       0.014819       0.039410      -0.014375      -0.000603       0.014978              9.187760      10.771886       0.125910      -0.841862      10.770661       2.060744       6.020733           0.000001
           93              C      11.042584      13.403972      13.981556       0.081182      25.611910 0.35864516E+03  0.81194841E+04                                 7.836150                            6.530570      -0.031687       2.004688                    0.998698      27.061462      78.974658       0.606700       0.445932      -1.035342       0.036918       0.032196       0.001690       0.049013       0.007620       0.018802      -0.012784      -0.034784       0.098314      -0.041467       0.000901       0.040566              8.335885      10.391822       0.051999      -1.189899       9.188190       1.858045       5.427643           0.000006
           94              C      12.317442      15.202681      14.545981       0.051291      27.589219 0.37007707E+03  0.84675027E+04                                 8.249850                            6.647361      -0.194802       1.941993                    0.998654      27.980059      82.828832       0.597868       0.447752      -1.031451      -0.016162      -0.048389      -0.018964       0.054427       0.014241       0.023944      -0.028404       0.015664       0.127090      -0.051810      -0.005352       0.057162              8.940837       9.805353      -0.889053      -1.007792      11.071429       3.083508       5.945730           0.000001
           95              C      12.356150      13.465271       5.929351       0.690874      21.017716 0.22512734E+03  0.45832864E+04                                 7.212665                            5.474257      -0.243541       1.998182                    0.999033      21.748154      62.232795       0.602704       0.499176      -0.996307       0.025584       0.023442      -0.055603       0.065542      -0.026500       0.009650       0.093971      -0.096433      -0.115349      -0.100123      -0.024376       0.124499              8.185616       8.948193      -0.231912      -0.084798       5.764712      -3.019914       9.843942           0.000011
           96              C      11.974917      12.781964       7.204604      -0.075739      35.603053 0.44815780E+03  0.10535366E+05                                 9.332989                            7.004164       0.201600       2.075475                    0.999348      27.264616      76.439246       0.634709       0.410500      -1.076240      -0.023249      -0.015179       0.025844       0.037932      -0.002655       0.004505       0.010506       0.005186      -0.047614      -0.021043       0.009395       0.011647             10.761722      10.686855       0.396764      -0.085075       7.295773      -4.811340      14.302538           0.000007
           97              C      12.949979      12.419140       8.119628       0.067164      28.521051 0.37398488E+03  0.85865837E+04                                 8.501942                            6.743610      -0.307944       1.909247                    0.998400      27.910745      82.992869       0.585029       0.455997      -1.025900      -0.022045      -0.013236       0.042267       0.049474       0.001631      -0.024696       0.040370      -0.044235      -0.053178      -0.053290      -0.002290       0.055580              9.349884       9.682702      -0.161005       1.147166       6.092311      -3.318421      12.274640           0.000015
           98              C      11.403735      11.495826       9.522021       0.079180      26.695518 0.37030338E+03  0.84549745E+04                                 8.077373                            6.659531      -0.081122       1.983501                    0.998947      27.406016      80.452584       0.597297       0.449118      -1.032982       0.039169       0.018295      -0.017786       0.046747       0.006628      -0.024151       0.016247      -0.053155       0.020699      -0.044596       0.010399       0.034197              8.644845      10.619024       0.482289       0.788850       6.021839      -2.295701       9.293671           0.000018
           99              C      10.360183      11.817463       8.676347      -0.124675      30.857452 0.44851110E+03  0.10682337E+05                                 8.702597                            7.206309      -0.040398       1.974645                    0.998465      29.380752      86.471488       0.592283       0.434194      -1.047677       0.005177       0.000415      -0.023786       0.024346       0.003371       0.001573       0.004468      -0.002485      -0.004124      -0.004636      -0.002225       0.006862              9.282882      10.729915       0.367256       0.426344       6.726215      -2.682398      10.392514           0.000017
          100              C      10.653205      12.503194       7.512823      -0.039382      28.706283 0.41161277E+03  0.96006475E+04                                 8.333815                            6.931223       0.013322       2.002506                    0.999165      28.272259      82.492200       0.599974       0.437686      -1.045005       0.013276      -0.007038       0.011138       0.018705      -0.009211       0.007801       0.028993      -0.044383      -0.042803      -0.035004      -0.009190       0.044194              8.873750       9.867825       0.584529      -0.332850       6.514109      -2.967986      10.239314           0.000015
          101              C       7.469006      12.661815       4.399817       0.699665      23.041386 0.22831353E+03  0.46666028E+04                                 7.652402                            5.524182      -0.361796       1.956547                    0.998699      21.860319      62.769571       0.597863       0.501228      -0.994840       0.009918       0.048135      -0.059597       0.077248      -0.008681       0.006252       0.099290      -0.008773       0.204049      -0.093512      -0.036331       0.129843              8.892462      11.228815       0.708530       0.615050       9.505988      -2.850665       5.942584          -0.000000
          102              C       7.197650      11.435983       5.232007      -0.076456      36.843349 0.45624493E+03  0.10798525E+05                                 9.617744                            7.120630       0.109097       2.044817                    0.999180      27.590684      78.205864       0.620969       0.416745      -1.069705      -0.017303      -0.038225       0.008426       0.042797       0.005218       0.011320       0.018132       0.016371       0.027770      -0.023048      -0.003207       0.026255             11.188762      12.632281       0.455730      -0.941012      13.235285      -4.566765       7.698719          -0.000001
          103              C       8.245165      10.611173       5.599942       0.067010      27.963143 0.36888529E+03  0.84085036E+04                                 8.325651                            6.650339      -0.102382       1.982054                    0.998493      27.240528      79.713383       0.597656       0.449601      -1.033444      -0.020160      -0.040228       0.015596       0.047623       0.022074      -0.003530       0.044235       0.004903       0.113721      -0.056347      -0.005871       0.062217              9.150406      10.508036      -0.864827       0.024539      10.486823      -3.074485       6.456360           0.000002
          104              C       6.804179       9.195538       6.692191       0.082582      26.671582 0.35394920E+03  0.79725408E+04                                 8.031484                            6.479760       0.033197       2.030453                    0.998700      26.666883      77.173472       0.611283       0.444844      -1.037829       0.045421       0.017635      -0.018245       0.052028       0.023697      -0.007643       0.018091      -0.042374       0.066330      -0.045996       0.009730       0.036266              8.743213      11.542388      -0.583909      -0.626680       8.750159      -2.238452       5.937092           0.000010
          105              C       5.739745       9.974658       6.387826      -0.116001      30.765578 0.42401501E+03  0.99630334E+04                                 8.695581                            6.992204       0.027701       2.001190                    0.998728      28.918771      84.674326       0.602861       0.432393      -1.048247       0.002375       0.022502      -0.011751       0.025496       0.001650      -0.001023       0.004170       0.008357       0.018115      -0.008755       0.001466       0.007289              9.476553      11.478521      -0.457086      -0.983909       9.993016      -2.865898       6.958121           0.000007
          106              C       5.923986      11.097969       5.632691      -0.043281      30.883481 0.41824857E+03  0.98290432E+04                                 8.865185                            7.064635      -0.198855       1.932602                    0.998361      28.782216      85.271232       0.582442       0.447483      -1.035586       0.009643      -0.022132       0.001691       0.024201      -0.005409       0.005462       0.032531       0.017598       0.078029      -0.039767      -0.002835       0.042602              9.756567      11.987978       0.218948      -1.129711      10.209070      -3.194421       7.072655           0.000007
          107              C      12.290463      12.528416       2.696911       0.690891      21.041206 0.23444334E+03  0.48022441E+04                                 7.168017                            5.542893      -0.354131       1.956671                    0.998683      21.726232      61.547527       0.608462       0.491435      -1.004234       0.013773       0.070863      -0.015502       0.073835      -0.002663      -0.035434      -0.025632       0.049318       0.343253      -0.086232      -0.039160       0.125392              8.162270       7.996003      -0.098566       0.794155      11.823088       0.826791       4.667717          -0.000019
          108              C      12.149767      11.028433       2.704616      -0.071822      35.165305 0.45067282E+03  0.10608366E+05                                 9.267418                            7.034531       0.203865       2.075911                    0.999413      27.267776      76.475636       0.631944       0.411756      -1.075515      -0.017469      -0.035646       0.006422       0.040213      -0.001980       0.010947      -0.002666       0.030339       0.038168      -0.021784      -0.000353       0.022138             10.767471      10.447374       0.077820      -0.564017      16.674311       1.182252       5.180727          -0.000008
          109              C       3.469842      10.246030       2.646825       0.060970      26.441771 0.35898270E+03  0.81250291E+04                                 7.947994                            6.505984      -0.041805       1.996933                    0.999247      27.259585      79.414545       0.612027       0.442164      -1.038052      -0.010459      -0.047618       0.004852       0.048994       0.030055       0.000565       0.000228       0.005705       0.171593      -0.058789       0.001585       0.057204              8.625988       9.183572      -1.155258      -0.415180      11.986307       0.882117       4.708085          -0.000018
          110              C       2.227073       8.327824       2.789376       0.077236      25.910165 0.36936588E+03  0.84427592E+04                                 7.964350                            6.688295      -0.244757       1.934092                    0.997830      27.523211      81.296861       0.590029       0.454156      -1.028332       0.036880       0.033340       0.012445       0.051250       0.016061       0.005756       0.000885      -0.036169       0.099696      -0.041149       0.007260       0.033889              8.471424      10.597119      -0.052190      -0.867634       9.880912      -0.093405       4.936241          -0.000017
          111              C      10.862007       9.031929       2.866431      -0.119856      30.770002 0.45120113E+03  0.10794018E+05                                 8.766104                            7.276435      -0.216966       1.918350                    0.997837      29.729332      88.533103       0.581828       0.440046      -1.041126       0.000657       0.023300       0.012935       0.026658       0.000313       0.005955       0.001044       0.003719       0.032372      -0.007316      -0.005685       0.013001              9.404720      11.206218       0.174771      -0.809134      11.698981       0.269046       5.308960          -0.000014
          112              C      10.916671      10.413278       2.800934      -0.049370      28.991536 0.41186353E+03  0.96262214E+04                                 8.412117                            6.941826      -0.094717       1.963496                    0.998937      28.694783      84.332423       0.597280       0.438758      -1.042384       0.011067      -0.013461       0.003294       0.017735      -0.007396       0.007961      -0.000935       0.018034       0.124623      -0.032478      -0.010283       0.042761              9.032155      10.073596       0.713372      -0.692126      12.090862       0.429099       4.932008          -0.000023
          113              C       8.981556       2.243252       2.265405       0.700408      21.884951 0.22607861E+03  0.45975484E+04                                 7.405815                            5.470289      -0.381457       1.954068                    0.998507      21.543430      61.178825       0.606802       0.496355      -0.999881      -0.010305      -0.067931       0.023024       0.072464      -0.033088      -0.027705       0.088524      -0.005773       0.227373      -0.089843      -0.044306       0.134149              8.710501       8.514025       0.783750      -0.066259      11.325761      -3.711363       6.291718          -0.000022
          114              C       9.407231       3.581374       1.726023      -0.072396      36.120333 0.43863486E+03  0.10248629E+05                                 9.423466                            6.924230       0.220453       2.083794                    0.999373      27.040104      75.394339       0.639547       0.409894      -1.077441       0.016025       0.030696      -0.010945       0.036316       0.000327       0.013659       0.009437       0.022137       0.033541      -0.020218      -0.003508       0.023726             11.239447      10.763814       1.027515      -1.550278      15.630152      -4.807082       7.324376          -0.000012
          115              C       0.920551       3.843516       1.456332      -0.054066      28.975366 0.39988779E+03  0.92452893E+04                                 8.331198                            6.778846       0.095742       2.024867                    0.999559      28.178913      81.433416       0.614779       0.430928      -1.050750      -0.001868       0.019810       0.003472       0.020199      -0.010011       0.007450       0.021983       0.020696       0.063361      -0.034603       0.003788       0.030815              9.089011       9.863360       0.814818      -0.921726      10.986506      -3.078702       6.417166          -0.000034
          116              C       1.229466       5.092672       0.965109      -0.119559      29.433245 0.42069741E+03  0.98554180E+04                                 8.403411                            6.934030       0.097315       2.023034                    0.998618      28.858042      84.083112       0.610054       0.428581      -1.051665      -0.009526      -0.027953       0.012437       0.032044      -0.004492       0.000295       0.004018       0.017345       0.009566      -0.012377       0.004101       0.008276              9.096660       9.887467       0.453324      -0.994348      10.996829      -2.614674       6.405685          -0.000018
          117              C      10.069450       6.030192       0.824484       0.067886      26.078509 0.36301989E+03  0.82441018E+04                                 7.954362                            6.590382      -0.069517       1.993631                    0.997953      27.151892      79.381520       0.601134       0.448665      -1.033683      -0.046248      -0.017737       0.018619       0.052916       0.021701       0.000590       0.014288      -0.029018       0.095235      -0.042520       0.004354       0.038166              8.586005      10.457719       0.234324      -1.079982       9.508454      -1.828564       5.791843          -0.000026
          118              C       8.485357       4.582413       1.554576       0.074789      27.352043 0.35224278E+03  0.79443793E+04                                 8.191164                            6.494064      -0.120554       1.978071                    0.998996      27.004782      78.843772       0.604875       0.448975      -1.032846       0.022596       0.038467      -0.016212       0.047467       0.022810       0.005243       0.029649       0.031527       0.160385      -0.059731      -0.003944       0.063675              9.047512       9.432987      -0.565516      -0.922939      11.727061      -3.017537       5.982489          -0.000025
          119              C       6.755480       1.987739       6.021816       0.590678      21.789920 0.26145781E+03  0.54974338E+04                                 7.251432                            5.784321      -0.175600       1.990492                    0.999383      23.067600      65.964111       0.607034       0.479882      -1.011362       0.012573      -0.029533      -0.026881       0.041867      -0.049003       0.042487      -0.076416       0.044716      -0.083597      -0.095179      -0.018241       0.113421              8.006514       6.044970       1.006713      -1.061766       9.473056       3.210334       8.501515           0.000007
          120              C       6.722956       3.009847       7.100581      -0.058807      33.911868 0.45020632E+03  0.10615247E+05                                 9.083085                            7.078488       0.085612       2.039775                    0.999298      27.311353      77.150510       0.622425       0.417350      -1.069812      -0.008712       0.013737       0.016003       0.022819       0.005517      -0.009200      -0.014525      -0.002222      -0.024540      -0.018688      -0.001406       0.020094             10.076504       8.816043       1.164885      -1.269398      10.816608       5.079241      10.596859           0.000010
          121              C       7.831992       3.817723       7.316334       0.063108      26.187158 0.35684241E+03  0.80753718E+04                                 7.907725                            6.493237      -0.126192       1.969022                    0.999155      27.381011      80.113365       0.610861       0.443075      -1.036125      -0.009838       0.033668       0.031420       0.047091      -0.039404       0.006018      -0.039511      -0.013145       0.064905      -0.057444      -0.003981       0.061424              8.365031       8.561792       2.222821      -0.444661       9.058505       3.185333       7.474796           0.000018
          122              C       6.780720       4.989959       8.936406       0.082853      24.258139 0.33277578E+03  0.73649966E+04                                 7.412601                            6.186223       0.219387       2.088427                    0.999653      26.243894      74.755597       0.641733       0.431252      -1.048172       0.039881      -0.023072      -0.030275       0.055131      -0.021822       0.012107      -0.010583      -0.034914       0.078057      -0.041583       0.004968       0.036615              7.710802       8.837327       1.350457      -1.628628       7.337805       2.171388       6.957273           0.000023
          123              C       5.630287       4.274541       8.803487      -0.126115      28.208129 0.42627069E+03  0.10001476E+05                                 8.113237                            6.962091       0.142005       2.034189                    0.999258      28.852945      83.656736       0.612213       0.426408      -1.054835      -0.006447      -0.017577      -0.017101       0.025356       0.002669      -0.004154       0.001432       0.015994       0.000595      -0.009046      -0.000866       0.009912              8.334264       8.889491       0.965110      -1.355197       8.233871       2.661040       7.879429           0.000022
          124              C       5.604855       3.255005       7.873053      -0.054905      27.184423 0.41343452E+03  0.96659567E+04                                 8.021495                            6.941665      -0.059827       1.972235                    0.999022      28.755898      84.348832       0.599399       0.437071      -1.044056       0.008612       0.016109       0.006358       0.019342      -0.000566       0.005372      -0.024226       0.000093      -0.001579      -0.024858       0.000066       0.024792              8.200385       8.017304       0.437857      -1.578251       8.054606       2.885774       8.529245           0.000019
          125              C       4.154894       2.571931       3.635050       0.707084      22.392444 0.22594766E+03  0.46169097E+04                                 7.565635                            5.526966      -0.478763       1.918742                    0.998393      21.978677      63.579216       0.591242       0.506987      -0.989709      -0.016642      -0.051952      -0.058537       0.080016      -0.011300       0.007176      -0.059958       0.043491       0.327435      -0.095265      -0.032211       0.127476              8.728688      10.680462      -0.166102       0.683276      10.616207       1.990230       4.889395          -0.000009
          126              C       4.341332       3.943155       4.203328      -0.081901      35.597930 0.46522262E+03  0.11077378E+05                                 9.434135                            7.210291       0.085770       2.039070                    0.999027      27.769007      79.242080       0.613838       0.419060      -1.067010       0.019730       0.037943       0.002682       0.042850      -0.007226       0.006770      -0.007207       0.030211       0.037336      -0.023858       0.003718       0.020140             10.765306      11.157084       0.366960      -0.532405      14.831691       3.525337       6.307143          -0.000003
          127              C       5.572726       4.563580       4.264972      -0.034208      28.903701 0.42747665E+03  0.10119005E+05                                 8.550663                            7.201146      -0.336455       1.889581                    0.997967      29.022824      86.803544       0.568799       0.454906      -1.029486      -0.013050       0.014199      -0.002266       0.019418      -0.008163       0.004013      -0.022589       0.020205       0.091329      -0.034717      -0.004691       0.039408              9.111034      10.117680       0.654554      -0.458205      11.326127       1.961313       5.889297          -0.000006
          128              C       5.668375       5.821740       4.800501      -0.127703      30.235875 0.45300389E+03  0.10844521E+05                                 8.649191                            7.280521      -0.160118       1.934119                    0.998083      29.802015      88.687996       0.583100       0.438788      -1.042202       0.001360      -0.019817      -0.009152       0.021871      -0.001893       0.005076       0.001410       0.014820       0.039411      -0.014375      -0.000603       0.014978              9.187767      10.771893       0.125908      -0.841863      10.770669       2.060746       6.020738           0.000002
          129              C       4.521647       6.419785       5.282092       0.081182      25.611934 0.35864564E+03  0.81194986E+04                                 7.836158                            6.530577      -0.031693       2.004686                    0.998698      27.061486      78.974773       0.606700       0.445932      -1.035342      -0.036917      -0.032196      -0.001690       0.049013       0.007620       0.018802      -0.012784      -0.034783       0.098313      -0.041467       0.000901       0.040566              8.335893      10.391832       0.051998      -1.189901       9.188198       1.858046       5.427649           0.000006
          130              C       3.246789       4.621076       4.717667       0.051291      27.589210 0.37007695E+03  0.84674991E+04                                 8.249847                            6.647359      -0.194802       1.941993                    0.998654      27.980052      82.828800       0.597868       0.447752      -1.031451       0.016162       0.048389       0.018964       0.054427       0.014241       0.023944      -0.028404       0.015664       0.127090      -0.051810      -0.005352       0.057162              8.940834       9.805349      -0.889051      -1.007791      11.071424       3.083507       5.945728           0.000001
          131              C       3.208081       6.358486      13.334297       0.690874      21.017718 0.22512736E+03  0.45832870E+04                                 7.212665                            5.474257      -0.243540       1.998182                    0.999033      21.748155      62.232795       0.602704       0.499176      -0.996307      -0.025584      -0.023442       0.055603       0.065542      -0.026500       0.009650       0.093970      -0.096433      -0.115349      -0.100123      -0.024376       0.124499              8.185616       8.948194      -0.231912      -0.084798       5.764712      -3.019914       9.843942           0.000011
          132              C       3.589314       7.041793      12.059044      -0.075739      35.603049 0.44815776E+03  0.10535365E+05                                 9.332989                            7.004164       0.201600       2.075475                    0.999348      27.264615      76.439246       0.634709       0.410500      -1.076240       0.023249       0.015179      -0.025844       0.037932      -0.002655       0.004505       0.010506       0.005186      -0.047614      -0.021043       0.009395       0.011647             10.761721      10.686855       0.396764      -0.085076       7.295773      -4.811340      14.302536           0.000007
          133              C       2.614252       7.404617      11.144020       0.067163      28.521056 0.37398497E+03  0.85865866E+04                                 8.501944                            6.743612      -0.307945       1.909246                    0.998400      27.910750      82.992895       0.585029       0.455997      -1.025900       0.022045       0.013236      -0.042267       0.049474       0.001631      -0.024696       0.040370      -0.044236      -0.053177      -0.053290      -0.002290       0.055580              9.349886       9.682705      -0.161005       1.147165       6.092312      -3.318422      12.274641           0.000015
          134              C       4.160496       8.327931       9.741627       0.079179      26.695530 0.37030361E+03  0.84549812E+04                                 8.077375                            6.659534      -0.081122       1.983500                    0.998947      27.406027      80.452629       0.597297       0.449118      -1.032982      -0.039169      -0.018295       0.017786       0.046747       0.006628      -0.024151       0.016247      -0.053154       0.020699      -0.044596       0.010399       0.034197              8.644847      10.619027       0.482289       0.788851       6.021841      -2.295702       9.293674           0.000018
          135              C       5.204048       8.006294      10.587301      -0.124675      30.857465 0.44851138E+03  0.10682345E+05                                 8.702600                            7.206312      -0.040400       1.974644                    0.998465      29.380764      86.471544       0.592283       0.434194      -1.047677      -0.005177      -0.000414       0.023786       0.024346       0.003371       0.001573       0.004468      -0.002485      -0.004124      -0.004636      -0.002225       0.006862              9.282885      10.729919       0.367256       0.426345       6.726218      -2.682399      10.392518           0.000017
          136              C       4.911026       7.320563      11.750825      -0.039382      28.706281 0.41161275E+03  0.96006474E+04                                 8.333816                            6.931224       0.013320       2.002505                    0.999165      28.272259      82.492212       0.599973       0.437686      -1.045005      -0.013276       0.007039      -0.011138       0.018705      -0.009211       0.007801       0.028993      -0.044383      -0.042803      -0.035004      -0.009190       0.044194              8.873751       9.867827       0.584529      -0.332850       6.514110      -2.967986      10.239315           0.000015
          137             Br       6.536006      11.799537       9.784199      -0.361167     223.944419 0.80558497E+04  0.36221733E+06                                23.374797                           22.995284       1.567273       2.022465                    0.999598     102.519104     312.401794       0.553415       0.246149      -1.316646       0.061705      -0.045166      -0.059579       0.096939      -0.020299      -0.081103       0.074081       0.045052      -0.102068      -0.114517      -0.006127       0.120644             23.366848      25.781679      -0.805593      -4.054589      20.967521       5.209944      23.351344           0.000087
          138             Br       3.664218      10.740119      12.756195      -0.326440     225.934502 0.85739757E+04  0.39016084E+06                                23.273724                           23.573233       1.552064       2.029881                    0.998784     100.688613     305.057398       0.553806       0.243045      -1.325594      -0.030419      -0.066184       0.064554       0.097328       0.061404      -0.043433      -0.040368      -0.034617       0.040171      -0.072268      -0.025539       0.097806             23.174519      22.391648       3.291776      -1.840829      23.508172       0.117580      23.623737           0.000031
          139             Br      13.677072      14.804547      10.866431      -0.432216     219.660241 0.86600358E+04  0.39767568E+06                                23.320340                           24.153287       1.301243       1.934008                    0.999892     106.909797     332.465349       0.527999       0.252618      -1.304226      -0.057831       0.059080      -0.052687       0.098035      -0.095000       0.019745      -0.096704       0.145743      -0.068752      -0.157969       0.003122       0.154847             22.159038      26.306543      -4.719866       2.076728      20.991270      -3.157868      19.179302           0.000117
          140             Br       6.154988      13.669113      14.028174      -0.356030     222.629996 0.83032686E+04  0.37523308E+06                                23.174621                           23.311852       1.733822       2.071634                    0.999460     101.530343     307.638239       0.552228       0.245435      -1.320914       0.062406       0.062307       0.060944       0.107195       0.057184       0.070069       0.072834       0.011100      -0.019336      -0.080339      -0.053134       0.133473             23.016484      25.705746       3.884364       3.767775      19.599555       2.751143      23.744150          -0.000000
          141             Br       8.478492      10.746964      16.646681      -0.391447     223.389245 0.77994587E+04  0.34824699E+06                                23.496335                           22.656299       1.587587       2.024465                    0.999711     103.131617     314.297116       0.555825       0.246800      -1.314333      -0.070007      -0.081948      -0.036426       0.113768       0.068433       0.004998       0.115503       0.076913      -0.099895      -0.152861       0.023189       0.129671             24.363496      25.681531       2.449164       2.185567      20.512214       8.595758      26.896742          -0.000062
          142             Br      10.521955      13.986527      18.197598      -0.364127     212.186027 0.77442324E+04  0.34532517E+06                                22.573060                           22.580823       1.555939       2.019984                    0.999659     102.578812     312.872926       0.556319       0.246906      -1.313590      -0.013497       0.137060       0.026430       0.140236       0.025800      -0.017444       0.017852      -0.171459       0.003537      -0.094302       0.002771       0.091531             22.919790      20.630816       0.993393      -1.757078      19.679764      -1.907922      28.448791          -0.000074
          143             Br       9.028225       8.024220       9.479449      -0.361165     223.943731 0.80558168E+04  0.36221546E+06                                23.374747                           22.995236       1.567280       2.022467                    0.999598     102.518945     312.401094       0.553415       0.246149      -1.316646      -0.061705       0.045167       0.059580       0.096940      -0.020299      -0.081105       0.074082       0.045052      -0.102061      -0.114518      -0.006128       0.120646             23.366798      25.781626      -0.805590      -4.054577      20.967480       5.209932      23.351287           0.000087
          144             Br      11.900013       9.083638       6.507453      -0.326439     225.933765 0.85739389E+04  0.39015873E+06                                23.273674                           23.573184       1.552067       2.029883                    0.998784     100.688431     305.056640       0.553806       0.243045      -1.325594       0.030421       0.066185      -0.064553       0.097329       0.061403      -0.043432      -0.040368      -0.034616       0.040169      -0.072266      -0.025539       0.097805             23.174467      22.391589       3.291761      -1.840824      23.508120       0.117581      23.623693           0.000031
          145             Br       1.887159       5.019210       8.397217      -0.432215     219.660056 0.86600266E+04  0.39767515E+06                                23.320325                           24.153273       1.301246       1.934009                    0.999892     106.909761     332.465171       0.527999       0.252618      -1.304226       0.057832      -0.059080       0.052688       0.098036      -0.095001       0.019746      -0.096705       0.145742      -0.068754      -0.157969       0.003122       0.154848             22.159023      26.306523      -4.719857       2.076723      20.991254      -3.157863      19.179293           0.000117
          146             Br       9.409243       6.154644       5.235474      -0.356030     222.629108 0.83032242E+04  0.37523055E+06                                23.174554                           23.311786       1.733830       2.071637                    0.999460     101.530149     307.637371       0.552229       0.245434      -1.320914      -0.062407      -0.062309      -0.060945       0.107198       0.057183       0.070068       0.072832       0.011101      -0.019336      -0.080339      -0.053132       0.133471             23.016417      25.705677       3.884350       3.767758      19.599497       2.751128      23.744076          -0.000000
          147             Br       7.085739       9.076793       2.616967      -0.391447     223.389572 0.77994732E+04  0.34824781E+06                                23.496358                           22.656320       1.587584       2.024464                    0.999711     103.131703     314.297477       0.555825       0.246800      -1.314333       0.070005       0.081948       0.036425       0.113767       0.068434       0.004998       0.115501       0.076913      -0.099901      -0.152860       0.023188       0.129671             24.363520      25.681563       2.449170       2.185572      20.512234       8.595766      26.896764          -0.000061
          148             Br       5.042276       5.837230       1.066050      -0.364128     212.186811 0.77442701E+04  0.34532729E+06                                22.573119                           22.580881       1.555933       2.019982                    0.999659     102.579006     312.873771       0.556318       0.246907      -1.313590       0.013497      -0.137058      -0.026431       0.140234       0.025800      -0.017443       0.017853      -0.171460       0.003537      -0.094302       0.002770       0.091532             22.919851      20.630864       0.993395      -1.757083      19.679818      -1.907927      28.448873          -0.000073
          149              N       7.491885      10.331889      12.950951      -0.147589      35.868063 0.50590129E+03  0.12203304E+05                                 9.220467                            7.358817      -0.207882       1.970219                    0.998299      27.472377      76.875660       0.632576       0.401404      -1.087196       0.083179      -0.057608       0.032166       0.106170       0.040186      -0.035888      -0.007286      -0.017796       0.012466      -0.054234      -0.001903       0.056136             10.248907      12.768546      -0.765670      -0.648992      11.002784      -3.044440       6.975390           0.000003
          150              N      12.135545      10.917539      16.609117      -0.175020      34.387632 0.51133459E+03  0.12351419E+05                                 8.870721                            7.339583      -0.073122       2.003331                    0.999083      27.773559      77.445372       0.641838       0.395065      -1.092938       0.092630      -0.066625      -0.006729       0.114300       0.051706      -0.016871      -0.002688      -0.043457       0.006581      -0.059779       0.002304       0.057475              9.680128      11.367521      -0.207070      -1.260678      12.052021       0.501510       5.620842          -0.000006
          151              N       6.782660      14.021642      18.140577      -0.159659      35.504526 0.51042987E+03  0.12352879E+05                                 9.124814                            7.393644      -0.213598       1.960258                    0.998724      27.852117      78.332215       0.630176       0.401617      -1.085918      -0.077705       0.079163      -0.015598       0.112018       0.055868      -0.020917      -0.002955       0.003352       0.001856      -0.058920      -0.001634       0.060554             10.060906      11.826603      -0.036047      -1.408299      11.634452      -2.633355       6.721664          -0.000013
          152              N       7.680094      15.031028      11.041923      -0.160003      34.078926 0.48579995E+03  0.11583012E+05                                 8.840665                            7.178489      -0.051237       2.017693                    0.999144      27.266764      75.490747       0.645806       0.397777      -1.091286       0.085639       0.062471       0.017775       0.107483      -0.038706      -0.027096       0.009781      -0.029885       0.090708      -0.059978       0.006774       0.053204              9.532620      10.738751       2.252149      -1.802011       9.443051       2.816168       8.416056           0.000021
          153              N      12.242789      13.991803      13.983482      -0.155242      34.545671 0.50330516E+03  0.12137374E+05                                 9.019413                            7.354958      -0.190898       1.974961                    0.998194      27.583080      77.430934       0.630162       0.403051      -1.084982      -0.092017       0.060016       0.028294       0.113444       0.050660       0.018981      -0.001324      -0.043796       0.031150      -0.064114       0.011911       0.052203              9.857496      11.658660      -0.011098      -1.816066      10.993865       2.813439       6.919964           0.000001
          154              N      12.689685      11.797089       9.273520      -0.159561      35.837682 0.51796446E+03  0.12602959E+05                                 9.275712                            7.493830      -0.346282       1.920917                    0.997738      28.025629      79.479636       0.619148       0.406573      -1.080727      -0.078682       0.041744      -0.063354       0.109303       0.033086      -0.044852       0.000516      -0.009168       0.003285      -0.057596       0.003489       0.054108             10.232004      11.790316       1.064403       1.119215       6.650636      -2.590031      12.255058           0.000010
          155              N       8.072346       9.491868       6.312697      -0.147589      35.867889 0.50589845E+03  0.12203216E+05                                 9.220435                            7.358794      -0.207876       1.970223                    0.998299      27.472281      76.875278       0.632578       0.401404      -1.087196      -0.083179       0.057608      -0.032165       0.106169       0.040186      -0.035888      -0.007286      -0.017796       0.012465      -0.054234      -0.001903       0.056137             10.248868      12.768495      -0.765660      -0.648992      11.002742      -3.044427       6.975367           0.000004
          156              N       3.428686       8.906218       2.654531      -0.175021      34.387790 0.51133747E+03  0.12351507E+05                                 8.870750                            7.339605      -0.073127       2.003327                    0.999083      27.773652      77.445732       0.641837       0.395065      -1.092938      -0.092630       0.066625       0.006729       0.114300       0.051706      -0.016872      -0.002688      -0.043456       0.006582      -0.059779       0.002305       0.057474              9.680161      11.367562      -0.207076      -1.260685      12.052060       0.501513       5.620860          -0.000007
          157              N       8.781571       5.802115       1.123071      -0.159658      35.504442 0.51042840E+03  0.12352834E+05                                 9.124800                            7.393633      -0.213595       1.960260                    0.998724      27.852068      78.332028       0.630176       0.401617      -1.085918       0.077704      -0.079163       0.015598       0.112018       0.055868      -0.020917      -0.002955       0.003352       0.001856      -0.058920      -0.001634       0.060554             10.060890      11.826584      -0.036045      -1.408297      11.634431      -2.633350       6.721653          -0.000013
          158              N       7.884137       4.792729       8.221725      -0.160003      34.078908 0.48579963E+03  0.11583001E+05                                 8.840660                            7.178485      -0.051235       2.017694                    0.999144      27.266755      75.490700       0.645807       0.397777      -1.091286      -0.085639      -0.062471      -0.017775       0.107483      -0.038706      -0.027096       0.009781      -0.029885       0.090708      -0.059978       0.006774       0.053204              9.532614      10.738745       2.252145      -1.802011       9.443045       2.816167       8.416052           0.000021
          159              N       3.321442       5.831954       5.280166      -0.155242      34.545684 0.50330541E+03  0.12137383E+05                                 9.019418                            7.354962      -0.190904       1.974959                    0.998194      27.583090      77.430993       0.630162       0.403051      -1.084982       0.092017      -0.060016      -0.028294       0.113444       0.050659       0.018981      -0.001324      -0.043796       0.031149      -0.064114       0.011911       0.052203              9.857502      11.658668      -0.011099      -1.816068      10.993870       2.813440       6.919969           0.000001
          160              N       2.874546       8.026668       9.990128      -0.159562      35.837679 0.51796442E+03  0.12602957E+05                                 9.275711                            7.493829      -0.346282       1.920917                    0.997738      28.025628      79.479630       0.619148       0.406573      -1.080727       0.078682      -0.041744       0.063355       0.109303       0.033086      -0.044852       0.000516      -0.009168       0.003284      -0.057596       0.003489       0.054107             10.232003      11.790316       1.064404       1.119215       6.650636      -2.590031      12.255057           0.000010
          161              O       6.900522       6.817500      14.989045      -0.666491      48.747326 0.67836935E+03  0.17315452E+05                                10.678409                            8.171406       0.082138       2.050751                    0.995696      29.691734      80.905867       0.650099       0.369112      -1.129035       0.037641       0.070436      -0.034317       0.086924       0.001601       0.000867       0.079919       0.063775       0.047416      -0.096613       0.023935       0.072678             12.423067      18.725467       5.447253      -0.869326      11.709530      -0.887914       6.834205          -0.000008
          162              O       9.072815       6.591673      15.393581      -0.737527      49.044104 0.70578933E+03  0.18250129E+05                                10.727089                            8.347380       0.119727       2.032663                    0.996617      31.409603      87.002869       0.639821       0.370217      -1.124766      -0.076389       0.125323       0.028797       0.149567      -0.027147       0.032490       0.080272       0.039864       0.144878      -0.106174       0.009179       0.096995             12.287481      16.750348      -5.003629       3.891369      11.844496      -2.764200       8.267598          -0.000033
          163              O      11.956839       6.835075      16.314383      -0.685638      40.441363 0.63747639E+03  0.16022528E+05                                 9.367594                            7.875106       0.185291       2.070489                    0.997409      29.961536      81.044028       0.667973       0.364821      -1.132211       0.053149       0.076266       0.044051       0.102868      -0.002791      -0.012759      -0.011172       0.094941       0.227286      -0.086264       0.007458       0.078806             10.290492      12.255525       3.810431       1.982299      11.341286       1.797080       7.274667          -0.000030
          164              O       4.319013       6.622882      16.803680      -0.696396      38.399527 0.60407424E+03  0.14973797E+05                                 9.012505                            7.601860       0.262933       2.090939                    0.997944      29.971216      80.399729       0.688785       0.358741      -1.137455      -0.063728       0.052475       0.056353       0.099953      -0.030401      -0.018876      -0.034657       0.068582       0.194987      -0.088314       0.012912       0.075402             10.011924      10.352148      -4.451842      -0.127537      12.519894       0.536746       7.163730          -0.000053
          165              O       7.797691      17.883084      17.094561      -0.641114      35.479050 0.54929404E+03  0.13298005E+05                                 8.573133                            7.273785       0.344924       2.145063                    0.997341      28.649681      75.987195       0.700450       0.361200      -1.135353      -0.016910      -0.052231       0.042528       0.069445      -0.008961      -0.005022       0.067719       0.103361       0.053639      -0.099836       0.038669       0.061168              9.316885      12.368562       2.431077      -1.440169       8.450005      -1.521133       7.132089          -0.000054
          166              O       5.743028      18.324471      16.470419      -0.761984      51.499610 0.76622148E+03  0.20190422E+05                                11.060569                            8.669891      -0.007607       1.983983                    0.997622      32.036097      89.096437       0.631845       0.367878      -1.128417       0.087735      -0.057753       0.081987       0.133247      -0.037390       0.000402       0.061263      -0.025506       0.201622      -0.083602      -0.017017       0.100619             12.886687      12.239301      -4.758876       3.086131      16.364362      -5.478294      10.056396          -0.000021
          167              O       6.530800       4.317064      13.299623      -0.625993      33.558391 0.57404020E+03  0.14034186E+05                                 8.201778                            7.422403       0.576253       2.208611                    0.997924      28.942033      76.838588       0.696118       0.359897      -1.137744       0.000971      -0.019729      -0.048196       0.052087       0.019340       0.068155      -0.053020      -0.031400      -0.201087      -0.122976       0.051288       0.071688              8.626755       7.581850       2.716762       0.612045      11.662749       1.094308       6.635664           0.000028
          168              O       7.889261      17.726822      14.129886      -0.664024      38.964876 0.69374700E+03  0.17789248E+05                                 9.144614                            8.246606       0.204253       2.081734                    0.995956      30.018811      81.710765       0.649784       0.367604      -1.131350      -0.013723      -0.051201      -0.054831       0.076265      -0.030625      -0.030705      -0.068339       0.051842       0.098493      -0.099084       0.023697       0.075388              9.598093       9.114320      -0.627595      -3.615309       8.407742       1.116884      11.272217           0.000005
          169              O      12.571245      17.652998      15.803897      -0.751111      50.098698 0.71593053E+03  0.18524429E+05                                10.777909                            8.324643       0.155443       2.046067                    0.998031      31.241844      85.746128       0.652139       0.362987      -1.133624      -0.076680      -0.118385       0.067188       0.156234       0.005913       0.014130      -0.054915       0.074160       0.173945      -0.088051       0.007531       0.080520             12.379859      18.461457       5.112376       2.645137      11.711216       0.677941       6.966903          -0.000020
          170              O      10.388946      17.927985      15.894436      -0.689410      48.351880 0.70108493E+03  0.18113684E+05                                10.720863                            8.368852      -0.112495       1.969378                    0.996304      30.872921      85.720520       0.632816       0.374621      -1.120487       0.040107      -0.095031       0.023837       0.105866      -0.038991      -0.017822      -0.058381       0.080962       0.242463      -0.115474       0.015508       0.099966             12.355626      16.628554      -6.822514      -0.439741      13.335131       0.575919       7.103195          -0.000036
          171              O       3.773689      13.658094       5.721303      -0.712789      40.274432 0.64842655E+03  0.16365860E+05                                 9.319803                            7.928702       0.376251       2.131551                    0.997002      30.245015      81.958119       0.667503       0.363559      -1.133292      -0.055723      -0.090532       0.068889       0.126676      -0.018213      -0.006418       0.052921       0.022278      -0.100377      -0.070620       0.015388       0.055231             10.082228      14.450937       1.041855      -2.868933       7.111716      -1.479223       8.684031           0.000027
          172              O      11.446793      13.805058       5.158805      -0.680044      49.524015 0.77930298E+03  0.20624428E+05                                10.857419                            8.834295      -0.160760       1.958684                    0.996177      30.731589      85.684033       0.616257       0.375551      -1.122489       0.030882      -0.045225       0.062079       0.082781      -0.029836       0.030826       0.087361      -0.080820      -0.038518      -0.101904      -0.007707       0.109610             12.263723      12.994560      -4.055371       4.833561      10.414323      -3.458286      13.382286           0.000006
          173              O       8.663709      13.006257       4.274603      -0.666491      48.747313 0.67836919E+03  0.17315447E+05                                10.678407                            8.171406       0.082138       2.050751                    0.995696      29.691731      80.905855       0.650099       0.369112      -1.129035      -0.037641      -0.070436       0.034317       0.086924       0.001601       0.000867       0.079919       0.063775       0.047417      -0.096613       0.023935       0.072678             12.423065      18.725464       5.447251      -0.869325      11.709526      -0.887913       6.834204          -0.000007
          174              O       6.491416      13.232084       3.870067      -0.737527      49.044085 0.70578909E+03  0.18250121E+05                                10.727086                            8.347378       0.119727       2.032663                    0.996617      31.409599      87.002851       0.639821       0.370217      -1.124766       0.076389      -0.125323      -0.028797       0.149567      -0.027147       0.032490       0.080272       0.039864       0.144879      -0.106174       0.009179       0.096995             12.287476      16.750342      -5.003626       3.891367      11.844491      -2.764198       8.267596          -0.000033
          175              O       3.607392      12.988682       2.949265      -0.685638      40.441353 0.63747623E+03  0.16022523E+05                                 9.367592                            7.875105       0.185292       2.070490                    0.997409      29.961535      81.044018       0.667974       0.364821      -1.132211      -0.053149      -0.076266      -0.044052       0.102869      -0.002791      -0.012759      -0.011172       0.094941       0.227287      -0.086264       0.007458       0.078807             10.290489      12.255520       3.810430       1.982298      11.341283       1.797079       7.274665          -0.000030
          176              O      11.245218      13.200875       2.459968      -0.696396      38.399509 0.60407388E+03  0.14973786E+05                                 9.012501                            7.601858       0.262935       2.090940                    0.997944      29.971211      80.399705       0.688785       0.358741      -1.137455       0.063728      -0.052476      -0.056353       0.099953      -0.030401      -0.018876      -0.034656       0.068582       0.194988      -0.088314       0.012912       0.075402             10.011920      10.352144      -4.451840      -0.127537      12.519888       0.536745       7.163727          -0.000053
          177              O       7.766540       1.940673       2.169087      -0.641113      35.479028 0.54929362E+03  0.13297992E+05                                 8.573128                            7.273781       0.344925       2.145064                    0.997341      28.649677      75.987169       0.700450       0.361200      -1.135354       0.016910       0.052231      -0.042528       0.069445      -0.008960      -0.005022       0.067719       0.103361       0.053640      -0.099836       0.038669       0.061168              9.316879      12.368555       2.431075      -1.440167       8.449998      -1.521131       7.132084          -0.000054
          178              O       9.821203       1.499286       2.793229      -0.761983      51.499593 0.76622121E+03  0.20190413E+05                                11.060566                            8.669889      -0.007608       1.983983                    0.997622      32.036093      89.096419       0.631845       0.367878      -1.128417      -0.087735       0.057753      -0.081987       0.133247      -0.037390       0.000402       0.061263      -0.025506       0.201622      -0.083602      -0.017017       0.100619             12.886683      12.239298      -4.758874       3.086130      16.364357      -5.478292      10.056394          -0.000021
          179              O       9.033431      15.506693       5.964025      -0.625993      33.558373 0.57403982E+03  0.14034174E+05                                 8.201774                            7.422400       0.576255       2.208611                    0.997924      28.942028      76.838562       0.696119       0.359897      -1.137744      -0.000971       0.019729       0.048196       0.052087       0.019340       0.068155      -0.053020      -0.031400      -0.201086      -0.122976       0.051288       0.071688              8.626750       7.581847       2.716760       0.612045      11.662742       1.094307       6.635661           0.000028
          180              O       7.674970       2.096935       5.133762      -0.664024      38.964884 0.69374718E+03  0.17789254E+05                                 9.144615                            8.246607       0.204255       2.081735                    0.995956      30.018817      81.710781       0.649784       0.367604      -1.131350       0.013723       0.051201       0.054832       0.076265      -0.030625      -0.030705      -0.068339       0.051842       0.098494      -0.099084       0.023697       0.075388              9.598093       9.114320      -0.627596      -3.615309       8.407742       1.116883      11.272218           0.000005
          181              O       2.992986       2.170759       3.459751      -0.751111      50.098716 0.71593085E+03  0.18524439E+05                                10.777911                            8.324645       0.155443       2.046067                    0.998031      31.241853      85.746155       0.652140       0.362987      -1.133624       0.076680       0.118385      -0.067187       0.156234       0.005913       0.014130      -0.054915       0.074160       0.173945      -0.088051       0.007531       0.080520             12.379860      18.461460       5.112377       2.645138      11.711217       0.677941       6.966904          -0.000020
          182              O       5.175285       1.895772       3.369212      -0.689411      48.351903 0.70108534E+03  0.18113698E+05                                10.720866                            8.368854      -0.112495       1.969378                    0.996304      30.872932      85.720556       0.632816       0.374621      -1.120487      -0.040107       0.095031      -0.023837       0.105866      -0.038991      -0.017822      -0.058381       0.080962       0.242463      -0.115474       0.015508       0.099966             12.355629      16.628557      -6.822516      -0.439741      13.335134       0.575919       7.103196          -0.000035
          183              O      11.790542       6.165663      13.542345      -0.712789      40.274442 0.64842674E+03  0.16365866E+05                                 9.319805                            7.928704       0.376251       2.131551                    0.997002      30.245017      81.958131       0.667503       0.363559      -1.133292       0.055723       0.090532      -0.068888       0.126676      -0.018213      -0.006418       0.052921       0.022277      -0.100378      -0.070620       0.015388       0.055231             10.082231      14.450941       1.041855      -2.868934       7.111718      -1.479224       8.684033           0.000027
          184              O       4.117438       6.018699      14.104843      -0.680044      49.523996 0.77930263E+03  0.20624416E+05                                10.857416                            8.834293      -0.160760       1.958684                    0.996177      30.731582      85.684008       0.616257       0.375551      -1.122489      -0.030882       0.045225      -0.062078       0.082781      -0.029836       0.030826       0.087361      -0.080821      -0.038518      -0.101904      -0.007707       0.109610             12.263720      12.994557      -4.055370       4.833559      10.414321      -3.458285      13.382282           0.000006

******************************************************
Auxiliary information for the entire system
The total spin magnetic moment of the unit cell is   -0.000278
The total net atomic charge of the unit cell is   0.000001
Accuracy of reproducing the electrostatic potential in the unit cell:
  The inner radius (bohr) =    5.0000
  The outer radius (bohr) =   12.0000
  Valid grid points have density less than (e/(bohr^3)) =    0.0001
  The number of valid grid points were=        22410
  The rms potential error without charges in kcal/mol is=      7.97530
  The rms potential error with partial charges in kcal/mol is=      3.39381
  The RRMSE value at monopole order=      0.42554
  The rms potential error with partial charges and cloud penetration in kcal/mol is=      3.38688
  The RRMSE value at monopole order with cloud penetration is=      0.42467
  The rms potential error with partial charges and atomic dipoles in kcal/mol is=      1.05825
  The RRMSE value at dipole order=      0.13269
  The rms potential error with partial charges, atomic dipoles and cloud penetration in kcal/mol is=      1.02877
  The RRMSE value at dipole order with cloud penetration=      0.12899

******************************************************
The electron densities and ab initio electrostatic potential were computed in VASP using the PBE functional and
projector augmented wave method. See the main text of the journal article for a description of computational details.
The atomic charges, dipoles, and quadrupoles were computed with the DDEC6 method as described in
(a) T. A. Manz and N. Gabaldon Limas, RSC Adv. 6 (2016) 47771-47801 DOI: 10.1039/c6ra04656h
(b) N. Gabaldon Limas and T. A. Manz, RSC Adv. 8 (2018) 2678-2707 DOI: 10.1039/c7ra11829e.
For each atom in the material, the electron cloud parameters were fit to the spherically averaged atom-in-material
electron density using radial positions for which this density was between 10^-4 and 10^-2 electrons per cubic bohr.
The polarizabilities, dispersion coefficients, and quantum Drude oscillator (QDO) parameters were fit using the MCLF method.
The magnetic structure of the system was optimized in VASP from the default ferromagnetic initial guess using spin polarization.
The atomic spin moments (ASMs) were computed on this optimized magnetic structure using the DDEC6 partition as inputs
to the method of T. A. Manz and D. S. Sholl, J. Chem. Theory Comput. 7 (2011) 4146-4164 DOI: 10.1021/ct200539n.
The RMSE and RRMSE were computed using a uniform grid with Ewald summation.
