# Supplementary material for: A collection of forcefield precursors for metal–organic frameworks
Source: RSC Adv. 2019 Nov 13;9(63):36492–507. doi: 10.1039/c9ra07327b (PMC9075174; doi:10.1039/c9ra07327b)
Supplement: RA-009-C9RA07327B-s5997 [file RA-009-C9RA07327B-s5997.xyz]

  128
jmolscript: load "" {1 1 1} spacegroup "x,y,z" unitcell [{      8.984600     0.000000     0.000000 }, {     -4.492227    11.478141     0.000000 }, {      0.000000     0.000000    24.022900 }]
Fe     2.246187     5.739071    12.011450     0.648945
Fe    -2.246113     5.739071     0.000000     0.651842
H      4.891260     6.866224    13.241422     0.087188
H     -3.278427     8.383634    14.735647     0.140014
H      1.936239     9.095279    15.903160     0.137680
H      1.257892     7.548026    14.365694     0.088782
H      3.014404    11.156753    16.592617     0.101395
H      3.022483    10.043373    17.707280     0.096989
H     -0.398887     4.611917    13.241422     0.087189
H     -1.213800     3.094507    14.735647     0.140015
H      2.556134     2.382862    15.903160     0.137681
H      3.234481     3.930115    14.365694     0.088783
H      1.477969     0.321388    16.592617     0.101395
H      1.469890     1.434768    17.707280     0.096989
H      4.093427     6.866224    22.792928     0.085718
H      3.278534     8.383634    21.298703     0.140762
H     -1.936123     9.095279    20.131190     0.137233
H     -1.257796     7.548026    21.668656     0.088287
H     -3.014262    11.156753    19.441733     0.101808
H     -3.022356    10.043373    18.327070     0.097525
H      0.398946     4.611917    22.792928     0.085717
H      1.213839     3.094507    21.298703     0.140760
H      6.428496     2.382862    20.131190     0.137231
H      5.750169     3.930115    21.668656     0.088287
H      7.506635     0.321388    19.441733     0.101807
H      7.514729     1.434768    18.327070     0.097524
H     -0.398887     4.611917    10.781478     0.087188
H     -1.213800     3.094507     9.287253     0.140014
H      2.556134     2.382862     8.119740     0.137680
H      3.234481     3.930115     9.657206     0.088782
H      1.477969     0.321388     7.430283     0.101395
H      1.469890     1.434768     6.315620     0.096989
H      4.891260     6.866224    10.781478     0.087189
H     -3.278427     8.383634     9.287253     0.140015
H      1.936239     9.095279     8.119740     0.137681
H      1.257892     7.548026     9.657206     0.088783
H      3.014404    11.156753     7.430283     0.101395
H      3.022483    10.043373     6.315620     0.096989
H      0.398946     4.611917     1.229972     0.085718
H      1.213839     3.094507     2.724197     0.140762
H      6.428496     2.382862     3.891710     0.137233
H      5.750169     3.930115     2.354244     0.088287
H      7.506635     0.321388     4.581167     0.101808
H      7.514729     1.434768     5.695830     0.097525
H      4.093427     6.866224     1.229972     0.085717
H      3.278534     8.383634     2.724197     0.140760
H     -1.936123     9.095279     3.891710     0.137231
H     -1.257796     7.548026     2.354244     0.088287
H     -3.014262    11.156753     4.581167     0.101807
H     -3.022356    10.043373     5.695830     0.097524
C      4.287498     7.329482    13.774731     0.103161
C      4.789743     8.232582    14.674148    -0.264445
C      3.906561     8.916679    15.491167     0.306232
C      2.559768     8.656584    15.368650    -0.295049
C      2.167135     7.731446    14.434400     0.114540
C      3.583126    10.605802    17.151149    -0.078791
C      0.204875     4.148659    13.774731     0.103161
C     -0.297370     3.245559    14.674148    -0.264444
C      0.585812     2.561462    15.491167     0.306231
C      1.932605     2.821557    15.368650    -0.295049
C      2.325238     3.746695    14.434400     0.114541
C      0.909247     0.872339    17.151149    -0.078791
C      4.697195     7.329482    22.259619     0.107044
C      4.194962     8.232582    21.360202    -0.266947
C      5.078153     8.916679    20.543183     0.305459
C     -2.559657     8.656584    20.665700    -0.293522
C     -2.167036     7.731446    21.599950     0.115750
C     -3.582991    10.605802    18.883201    -0.083505
C     -0.204822     4.148659    22.259619     0.107044
C      0.297411     3.245559    21.360202    -0.266948
C     -0.585780     2.561462    20.543183     0.305467
C      7.052030     2.821557    20.665700    -0.293524
C      6.659409     3.746695    21.599950     0.115764
C      8.075364     0.872339    18.883201    -0.083504
C      0.204875     4.148659    10.248169     0.103161
C     -0.297370     3.245559     9.348752    -0.264445
C      0.585812     2.561462     8.531733     0.306232
C      1.932605     2.821557     8.654250    -0.295049
C      2.325238     3.746695     9.588500     0.114540
C      0.909247     0.872339     6.871751    -0.078791
C      4.287498     7.329482    10.248169     0.103161
C      4.789743     8.232582     9.348752    -0.264444
C      3.906561     8.916679     8.531733     0.306231
C      2.559768     8.656584     8.654250    -0.295049
C      2.167135     7.731446     9.588500     0.114541
C      3.583126    10.605802     6.871751    -0.078791
C     -0.204822     4.148659     1.763281     0.107044
C      0.297411     3.245559     2.662698    -0.266947
C     -0.585780     2.561462     3.479717     0.305459
C      7.052030     2.821557     3.357200    -0.293522
C      6.659409     3.746695     2.422950     0.115750
C      8.075364     0.872339     5.139699    -0.083505
C      4.697195     7.329482     1.763281     0.107045
C      4.194962     8.232582     2.662698    -0.266948
C      5.078153     8.916679     3.479717     0.305467
C     -2.559657     8.656584     3.357200    -0.293524
C     -2.167036     7.731446     2.422950     0.115764
C     -3.582991    10.605802     5.139699    -0.083504
C      4.929875     3.920244    12.011450     0.288033
C     -0.437502     7.557897    12.011450     0.288033
C      4.054775     3.920244     0.000000     0.287594
C      0.437598     7.557897     0.000000     0.287594
C      0.000000     0.000000    18.017175     0.089286
C      0.000000     0.000000     6.005725     0.089286
S      6.109366     2.790336    12.011450    -0.409289
S     -1.616993     8.687805    12.011450    -0.409288
S      2.875269     2.790336     0.000000    -0.409937
S      1.617104     8.687805     0.000000    -0.409937
N      2.994612     7.073749    13.615459    -0.233097
N      1.497761     4.404392    13.615459    -0.233098
N      5.990078     7.073749    22.418891    -0.236165
N     -1.497705     4.404392    22.418891    -0.236159
N      1.497761     4.404392    10.407441    -0.233097
N      2.994612     7.073749    10.407441    -0.233098
N     -1.497705     4.404392     1.604009    -0.236165
N      5.990078     7.073749     1.604009    -0.236158
N      4.094312     4.705120    12.011450    -0.481138
N      0.398061     6.773021    12.011450    -0.481138
N      4.890348     4.705120     0.000000    -0.479858
N     -0.397975     6.773021     0.000000    -0.479858
O      4.457322     9.806694    16.344941    -0.187455
O      0.035051     1.671447    16.344941    -0.187455
O      4.527402     9.806694    19.689409    -0.184144
O     -0.035029     1.671447    19.689409    -0.184142
O      0.035051     1.671447     7.677959    -0.187455
O      4.457322     9.806694     7.677959    -0.187455
O     -0.035029     1.671447     4.333491    -0.184144
O      4.527402     9.806694     4.333491    -0.184142

The following XYZ coordinates are in angstroms. Other properties are in atomic units.
The sperically averaged electron density of each atom fit to a function of the form exp(a - br)
eigen_1, eigen_2 and eigen_3 are the three eigenvalues of traceless quadrupole moment tensor
  atom number  atomic symbol              X              Y              Z     net charge C6 coefficient C8 coefficient C10 coefficient fluctuating dipole atomic polarizability isotropic forcefield polarizability              a              b squared Pearson coefficient          <r^3>          <r^4>         wp_QDO          m_QDO          q_QDO       dipole_x       dipole_y       dipole_z         dipole            Qxy            Qxz            Qyz     Q(x^2-y^2)  Q(3z^2 - R^2)        eigen_1        eigen_2        eigen_3 static polarizability      alpha(xx)      alpha(xy)      alpha(xz)      alpha(yy)      alpha(yz)      alpha(zz) atomic spin moment
            1             Fe       2.246187       5.739071      12.011450       0.648945     154.646427 0.27401908E+04  0.96148303E+05                                23.641839                           17.435024       0.894708       2.014192                    0.996593      59.579101     172.112276       0.419614       0.416002      -1.130079      -0.000000      -0.000000       0.000000       0.000000      -0.153006       0.000077      -0.000024       0.403613      -0.480608      -0.173151      -0.160203       0.333353             30.780009      27.298269       0.713381      -0.000007      32.878396      -0.000007      32.163361           3.990628
            2             Fe      -2.246113       5.739071       0.000000       0.651842     154.285838 0.27325394E+04  0.95823189E+05                                23.618236                           17.419297       0.879874       2.010512                    0.996658      59.525098     171.966223       0.419446       0.416415      -1.129677       0.000000       0.000000       0.000000       0.000000       0.152605      -0.000346      -0.000104       0.402131      -0.478912      -0.172601      -0.159637       0.332238             30.749249      27.247019      -0.724237       0.000046      32.851725      -0.000099      32.149003          -3.988414
            3              H       4.891260       6.866224      13.241422       0.087188       1.260531 0.90676828E+01  0.92389984E+02                                 1.957813                            1.778822      -1.293876       2.252729                    0.993888       3.890291      11.309096       0.459386       1.308579      -0.700880       0.031311      -0.022966      -0.022606       0.044932      -0.010121       0.000868       0.008075       0.016437      -0.011922      -0.016021       0.000577       0.015444              2.073345       2.058376      -0.344807      -0.453967       1.959136       0.528304       2.202521           0.000191
            4              H      -3.278427       8.383634      14.735647       0.140014       1.312479 0.99591436E+01  0.10268837E+03                                 1.937695                            1.814271      -1.386429       2.234575                    0.993109       3.586529      10.100390       0.479285       1.239405      -0.718706       0.031929       0.004588       0.002601       0.032362      -0.003113       0.008615       0.008348       0.006960      -0.015912      -0.015323       0.004389       0.010934              1.979632       2.649446       0.142137       0.013315       1.627902       0.164786       1.661549           0.000310
            5              H       1.936239       9.095279      15.903160       0.137680       1.084989 0.78792040E+01  0.76031744E+02                                 1.663457                            1.580468      -0.979710       2.422847                    0.998569       3.212585       8.534472       0.533917       1.188831      -0.731857      -0.026240       0.013591       0.015345       0.033297      -0.000378      -0.005796       0.013901       0.023895      -0.020236      -0.021963       0.004495       0.017468              1.691842       1.706439      -0.161819      -0.229225       1.643085       0.406827       1.726002           0.000241
            6              H       1.257892       7.548026      14.365694       0.088782       1.310593 0.96483690E+01  0.99052727E+02                                 1.973538                            1.812487      -0.965773       2.413327                    0.997779       3.630556      10.322237       0.467268       1.276813      -0.710833      -0.047724      -0.007599      -0.001804       0.048359       0.003163      -0.008318       0.009376       0.022839      -0.021399      -0.018831       0.001066       0.017765              2.056625       2.782118       0.380736       0.250438       1.712967       0.171936       1.674790           0.000040
            7              H       3.014404      11.156753      16.592617       0.101395       1.277534 0.10279150E+02  0.10615048E+03                                 1.873411                            1.816367      -0.985321       2.400269                    0.997325       3.545765       9.787318       0.492788       1.203598      -0.728622      -0.020117       0.021344      -0.022147       0.036752      -0.012741      -0.001056       0.001296       0.010560       0.026610      -0.018235       0.007502       0.010733              1.907120       1.742521      -0.180011       0.298516       2.057622      -0.184465       1.921218          -0.000029
            8              H       3.022483      10.043373      17.707280       0.096989       1.283011 0.10277585E+02  0.10577974E+03                                 1.848015                            1.790384      -1.038638       2.370642                    0.996812       3.563181       9.713411       0.508817       1.169588      -0.736294      -0.020109      -0.021304       0.020765       0.035909       0.000163      -0.013501       0.001171      -0.005566      -0.029126      -0.018592       0.007604       0.010988              1.883588       1.710217       0.295235      -0.162033       1.908518      -0.167439       2.032027          -0.000012
            9              H      -0.398887       4.611917      13.241422       0.087189       1.260532 0.90676908E+01  0.92390093E+02                                 1.957813                            1.778823      -1.293876       2.252729                    0.993888       3.890294      11.309109       0.459385       1.308579      -0.700880      -0.031311       0.022966      -0.022606       0.044932      -0.010121      -0.000868      -0.008075       0.016437      -0.011922      -0.016022       0.000577       0.015444              2.073346       2.058377      -0.344807       0.453967       1.959137      -0.528305       2.202522           0.000191
           10              H      -1.213800       3.094507      14.735647       0.140015       1.312478 0.99591390E+01  0.10268831E+03                                 1.937694                            1.814269      -1.386430       2.234575                    0.993109       3.586528      10.100384       0.479285       1.239404      -0.718706      -0.031929      -0.004588       0.002601       0.032362      -0.003113      -0.008615      -0.008348       0.006960      -0.015912      -0.015323       0.004389       0.010934              1.979631       2.649444       0.142137      -0.013315       1.627901      -0.164786       1.661548           0.000310
           11              H       2.556134       2.382862      15.903160       0.137681       1.084989 0.78792020E+01  0.76031717E+02                                 1.663456                            1.580467      -0.979711       2.422847                    0.998569       3.212584       8.534468       0.533917       1.188830      -0.731857       0.026240      -0.013591       0.015345       0.033297      -0.000378       0.005796      -0.013901       0.023895      -0.020236      -0.021963       0.004495       0.017468              1.691841       1.706438      -0.161819       0.229225       1.643085      -0.406827       1.726001           0.000241
           12              H       3.234481       3.930115      14.365694       0.088783       1.310587 0.96483161E+01  0.99052052E+02                                 1.973532                            1.812483      -0.965766       2.413330                    0.997779       3.630547      10.322206       0.467269       1.276814      -0.710833       0.047724       0.007599      -0.001805       0.048359       0.003163       0.008318      -0.009377       0.022839      -0.021399      -0.018832       0.001067       0.017765              2.056619       2.782109       0.380735      -0.250436       1.712963      -0.171936       1.674786           0.000040
           13              H       1.477969       0.321388      16.592617       0.101395       1.277535 0.10279155E+02  0.10615054E+03                                 1.873412                            1.816368      -0.985323       2.400268                    0.997325       3.545766       9.787322       0.492788       1.203598      -0.728622       0.020116      -0.021344      -0.022147       0.036752      -0.012741       0.001056      -0.001296       0.010560       0.026610      -0.018235       0.007502       0.010733              1.907121       1.742521      -0.180011      -0.298516       2.057622       0.184464       1.921219          -0.000029
           14              H       1.469890       1.434768      17.707280       0.096989       1.283011 0.10277590E+02  0.10577979E+03                                 1.848014                            1.790384      -1.038638       2.370642                    0.996812       3.563181       9.713409       0.508818       1.169587      -0.736294       0.020109       0.021304       0.020765       0.035909       0.000163       0.013501      -0.001171      -0.005566      -0.029126      -0.018592       0.007604       0.010988              1.883588       1.710217       0.295235       0.162033       1.908518       0.167439       2.032027          -0.000012
           15              H       4.093427       6.866224      22.792928       0.085718       1.269338 0.91403434E+01  0.93310288E+02                                 1.966160                            1.785293      -1.304114       2.247498                    0.993761       3.903092      11.354866       0.458829       1.307639      -0.701051      -0.031626      -0.023104       0.023045       0.045442       0.010127       0.001130      -0.007975       0.016434      -0.012178      -0.016026       0.000618       0.015408              2.082794       2.067821       0.347881      -0.457965       1.967601      -0.532567       2.212959          -0.000189
           16              H       3.278534       8.383634      21.298703       0.140762       1.311736 0.99556785E+01  0.10266209E+03                                 1.938491                            1.815169      -1.398239       2.229990                    0.993043       3.585794      10.104691       0.478600       1.241065      -0.718337      -0.031684       0.004712      -0.001935       0.032091       0.003227       0.009104      -0.008422       0.006975      -0.016204      -0.015753       0.004392       0.011361              1.980388       2.650052      -0.142057       0.013228       1.628690      -0.164936       1.662422          -0.000310
           17              H      -1.936123       9.095279      20.131190       0.137233       1.086921 0.78946893E+01  0.76206089E+02                                 1.664075                            1.580919      -0.972870       2.425335                    0.998708       3.215330       8.538591       0.534485       1.187178      -0.732232       0.026175       0.013548      -0.015286       0.033201       0.000539      -0.006089      -0.014078       0.024063      -0.020760      -0.022236       0.004381       0.017855              1.692515       1.707129       0.162119      -0.229587       1.643699      -0.407155       1.726718          -0.000243
           18              H      -1.257796       7.548026      21.668656       0.088287       1.315220 0.96895278E+01  0.99593133E+02                                 1.979305                            1.817222      -0.968537       2.411873                    0.997663       3.636152      10.348322       0.466267       1.278040      -0.710577       0.047781      -0.007310       0.002296       0.048392      -0.003361      -0.008518      -0.009465       0.022898      -0.021170      -0.019039       0.001152       0.017887              2.062912       2.792267      -0.382646       0.251658       1.717428      -0.172739       1.679041          -0.000039
           19              H      -3.014262      11.156753      19.441733       0.101808       1.271729 0.10219553E+02  0.10534601E+03                                 1.864400                            1.808405      -0.982419       2.401666                    0.997348       3.539955       9.751725       0.495141       1.200026      -0.729411       0.020382       0.021590       0.022131       0.037032       0.012405      -0.000834      -0.001476       0.010262       0.026181      -0.017810       0.007384       0.010426              1.897649       1.734680       0.177991       0.295675       2.046738       0.182074       1.911528           0.000029
           20              H      -3.022356      10.043373      18.327070       0.097525       1.274187 0.10189357E+02  0.10463550E+03                                 1.838670                            1.782058      -1.026986       2.376082                    0.997023       3.552183       9.669388       0.510324       1.168767      -0.736497       0.020093      -0.021053      -0.020687       0.035706      -0.000141      -0.013323      -0.000916      -0.005668      -0.029253      -0.018452       0.007689       0.010763              1.873801       1.702189      -0.292345      -0.160035       1.898452       0.165244       2.020761           0.000010
           21              H       0.398946       4.611917      22.792928       0.085717       1.269332 0.91402929E+01  0.93309639E+02                                 1.966155                            1.785289      -1.304124       2.247494                    0.993761       3.903075      11.354806       0.458830       1.307640      -0.701051       0.031627       0.023103       0.023045       0.045443       0.010127      -0.001130       0.007974       0.016433      -0.012177      -0.016025       0.000618       0.015408              2.082789       2.067817       0.347881       0.457964       1.967596       0.532566       2.212954          -0.000190
           22              H       1.213839       3.094507      21.298703       0.140760       1.311728 0.99555985E+01  0.10266105E+03                                 1.938484                            1.815162      -1.398236       2.229992                    0.993044       3.585778      10.104633       0.478600       1.241066      -0.718337       0.031684      -0.004711      -0.001935       0.032091       0.003227      -0.009104       0.008422       0.006975      -0.016204      -0.015754       0.004392       0.011362              1.980380       2.650041      -0.142056      -0.013228       1.628684       0.164935       1.662416          -0.000310
           23              H       6.428496       2.382862      20.131190       0.137231       1.086911 0.78945883E+01  0.76204840E+02                                 1.664062                            1.580908      -0.972864       2.425339                    0.998708       3.215308       8.538506       0.534488       1.187176      -0.732232      -0.026175      -0.013548      -0.015286       0.033201       0.000539       0.006089       0.014078       0.024063      -0.020760      -0.022236       0.004380       0.017855              1.692502       1.707116       0.162117       0.229584       1.643686       0.407150       1.726705          -0.000243
           24              H       5.750169       3.930115      21.668656       0.088287       1.315228 0.96895884E+01  0.99593905E+02                                 1.979314                            1.817228      -0.968559       2.411865                    0.997663       3.636150      10.348322       0.466266       1.278041      -0.710577      -0.047783       0.007310       0.002296       0.048393      -0.003362       0.008518       0.009463       0.022899      -0.021169      -0.019037       0.001150       0.017887              2.062922       2.792286      -0.382650      -0.251660       1.717434       0.172739       1.679045          -0.000039
           25              H       7.506635       0.321388      19.441733       0.101807       1.271723 0.10219490E+02  0.10534518E+03                                 1.864394                            1.808399      -0.982415       2.401668                    0.997348       3.539944       9.751683       0.495142       1.200026      -0.729411      -0.020382      -0.021591       0.022131       0.037032       0.012405       0.000834       0.001476       0.010263       0.026181      -0.017810       0.007384       0.010426              1.897642       1.734675       0.177990      -0.295674       2.046731      -0.182074       1.911522           0.000029
           26              H       7.514729       1.434768      18.327070       0.097524       1.274180 0.10189282E+02  0.10463451E+03                                 1.838662                            1.782050      -1.026979       2.376086                    0.997023       3.552169       9.669332       0.510325       1.168766      -0.736497      -0.020093       0.021053      -0.020687       0.035706      -0.000141       0.013323       0.000916      -0.005668      -0.029253      -0.018452       0.007689       0.010763              1.873792       1.702182      -0.292344       0.160035       1.898444      -0.165244       2.020751           0.000011
           27              H      -0.398887       4.611917      10.781478       0.087188       1.260530 0.90676769E+01  0.92389916E+02                                 1.957813                            1.778822      -1.293876       2.252729                    0.993888       3.890290      11.309095       0.459385       1.308580      -0.700880      -0.031311       0.022966       0.022606       0.044932      -0.010121       0.000868       0.008075       0.016437      -0.011922      -0.016021       0.000577       0.015444              2.073345       2.058376      -0.344807      -0.453967       1.959136       0.528304       2.202521           0.000191
           28              H      -1.213800       3.094507       9.287253       0.140014       1.312478 0.99591381E+01  0.10268831E+03                                 1.937695                            1.814270      -1.386429       2.234576                    0.993109       3.586528      10.100388       0.479284       1.239406      -0.718706      -0.031929      -0.004588      -0.002601       0.032362      -0.003113       0.008615       0.008348       0.006960      -0.015912      -0.015323       0.004389       0.010934              1.979632       2.649445       0.142137       0.013315       1.627902       0.164786       1.661549           0.000310
           29              H       2.556134       2.382862       8.119740       0.137680       1.084989 0.78792056E+01  0.76031764E+02                                 1.663457                            1.580468      -0.979710       2.422847                    0.998569       3.212585       8.534473       0.533916       1.188831      -0.731857       0.026240      -0.013591      -0.015345       0.033297      -0.000378      -0.005796       0.013901       0.023895      -0.020236      -0.021963       0.004495       0.017468              1.691842       1.706439      -0.161819      -0.229225       1.643086       0.406828       1.726002           0.000241
           30              H       3.234481       3.930115       9.657206       0.088782       1.310593 0.96483691E+01  0.99052728E+02                                 1.973538                            1.812487      -0.965773       2.413327                    0.997779       3.630556      10.322237       0.467268       1.276813      -0.710833       0.047724       0.007599       0.001804       0.048359       0.003163      -0.008318       0.009376       0.022839      -0.021399      -0.018831       0.001066       0.017765              2.056625       2.782118       0.380736       0.250438       1.712967       0.171936       1.674790           0.000040
           31              H       1.477969       0.321388       7.430283       0.101395       1.277535 0.10279156E+02  0.10615055E+03                                 1.873412                            1.816367      -0.985322       2.400268                    0.997325       3.545766       9.787321       0.492788       1.203597      -0.728622       0.020116      -0.021344       0.022147       0.036752      -0.012741      -0.001056       0.001296       0.010560       0.026610      -0.018235       0.007502       0.010733              1.907121       1.742521      -0.180011       0.298516       2.057622      -0.184465       1.921219          -0.000029
           32              H       1.469890       1.434768       6.315620       0.096989       1.283011 0.10277585E+02  0.10577974E+03                                 1.848015                            1.790384      -1.038638       2.370642                    0.996812       3.563181       9.713411       0.508817       1.169588      -0.736294       0.020109       0.021304      -0.020765       0.035909       0.000163      -0.013501       0.001171      -0.005566      -0.029126      -0.018592       0.007604       0.010988              1.883588       1.710217       0.295235      -0.162033       1.908518      -0.167439       2.032027          -0.000012
           33              H       4.891260       6.866224      10.781478       0.087189       1.260531 0.90676896E+01  0.92390082E+02                                 1.957814                            1.778823      -1.293876       2.252729                    0.993888       3.890294      11.309111       0.459385       1.308580      -0.700880       0.031311      -0.022966       0.022606       0.044932      -0.010121      -0.000868      -0.008075       0.016437      -0.011922      -0.016022       0.000577       0.015444              2.073346       2.058378      -0.344807       0.453967       1.959138      -0.528305       2.202523           0.000191
           34              H      -3.278427       8.383634       9.287253       0.140015       1.312478 0.99591395E+01  0.10268832E+03                                 1.937695                            1.814270      -1.386430       2.234575                    0.993109       3.586528      10.100387       0.479285       1.239405      -0.718706       0.031929       0.004588      -0.002601       0.032362      -0.003113      -0.008615      -0.008348       0.006960      -0.015912      -0.015323       0.004389       0.010934              1.979632       2.649445       0.142137      -0.013315       1.627902      -0.164786       1.661548           0.000310
           35              H       1.936239       9.095279       8.119740       0.137681       1.084989 0.78792024E+01  0.76031723E+02                                 1.663456                            1.580467      -0.979711       2.422847                    0.998569       3.212584       8.534469       0.533917       1.188831      -0.731857      -0.026240       0.013591      -0.015345       0.033297      -0.000378       0.005796      -0.013901       0.023895      -0.020236      -0.021963       0.004495       0.017468              1.691842       1.706439      -0.161819       0.229225       1.643085      -0.406827       1.726001           0.000241
           36              H       1.257892       7.548026       9.657206       0.088783       1.310588 0.96483206E+01  0.99052104E+02                                 1.973532                            1.812483      -0.965766       2.413330                    0.997779       3.630548      10.322207       0.467269       1.276813      -0.710833      -0.047724      -0.007599       0.001805       0.048359       0.003163       0.008318      -0.009377       0.022839      -0.021399      -0.018832       0.001067       0.017765              2.056619       2.782109       0.380734      -0.250436       1.712963      -0.171936       1.674786           0.000040
           37              H       3.014404      11.156753       7.430283       0.101395       1.277534 0.10279151E+02  0.10615050E+03                                 1.873412                            1.816368      -0.985322       2.400268                    0.997325       3.545765       9.787321       0.492788       1.203598      -0.728622      -0.020116       0.021344       0.022147       0.036752      -0.012741       0.001056      -0.001296       0.010560       0.026610      -0.018235       0.007502       0.010733              1.907121       1.742521      -0.180011      -0.298516       2.057623       0.184464       1.921219          -0.000029
           38              H       3.022483      10.043373       6.315620       0.096989       1.283011 0.10277590E+02  0.10577979E+03                                 1.848014                            1.790384      -1.038638       2.370642                    0.996812       3.563181       9.713409       0.508818       1.169587      -0.736294      -0.020109      -0.021304      -0.020765       0.035909       0.000163       0.013501      -0.001171      -0.005566      -0.029126      -0.018592       0.007604       0.010988              1.883588       1.710217       0.295235       0.162033       1.908518       0.167439       2.032027          -0.000012
           39              H       0.398946       4.611917       1.229972       0.085718       1.269338 0.91403434E+01  0.93310288E+02                                 1.966160                            1.785293      -1.304114       2.247498                    0.993761       3.903092      11.354866       0.458829       1.307639      -0.701051       0.031626       0.023104      -0.023045       0.045442       0.010127       0.001130      -0.007975       0.016434      -0.012178      -0.016026       0.000618       0.015408              2.082794       2.067821       0.347881      -0.457965       1.967601      -0.532567       2.212959          -0.000189
           40              H       1.213839       3.094507       2.724197       0.140762       1.311736 0.99556789E+01  0.10266210E+03                                 1.938492                            1.815169      -1.398239       2.229990                    0.993043       3.585794      10.104694       0.478599       1.241065      -0.718337       0.031684      -0.004712       0.001935       0.032091       0.003227       0.009104      -0.008422       0.006975      -0.016204      -0.015753       0.004392       0.011361              1.980389       2.650054      -0.142057       0.013228       1.628691      -0.164937       1.662422          -0.000310
           41              H       6.428496       2.382862       3.891710       0.137233       1.086922 0.78946917E+01  0.76206116E+02                                 1.664075                            1.580919      -0.972870       2.425335                    0.998708       3.215331       8.538593       0.534485       1.187177      -0.732232      -0.026175      -0.013548       0.015286       0.033201       0.000539      -0.006089      -0.014078       0.024063      -0.020760      -0.022236       0.004381       0.017855              1.692515       1.707129       0.162119      -0.229587       1.643699      -0.407155       1.726718          -0.000243
           42              H       5.750169       3.930115       2.354244       0.088287       1.315220 0.96895278E+01  0.99593133E+02                                 1.979305                            1.817222      -0.968537       2.411873                    0.997663       3.636152      10.348322       0.466267       1.278040      -0.710577      -0.047781       0.007310      -0.002296       0.048392      -0.003361      -0.008518      -0.009465       0.022898      -0.021170      -0.019039       0.001152       0.017887              2.062912       2.792267      -0.382646       0.251658       1.717428      -0.172738       1.679041          -0.000039
           43              H       7.506635       0.321388       4.581167       0.101808       1.271729 0.10219550E+02  0.10534597E+03                                 1.864399                            1.808404      -0.982419       2.401666                    0.997348       3.539955       9.751722       0.495142       1.200025      -0.729411      -0.020382      -0.021590      -0.022131       0.037032       0.012405      -0.000834      -0.001476       0.010262       0.026181      -0.017810       0.007384       0.010426              1.897648       1.734679       0.177991       0.295675       2.046737       0.182074       1.911527           0.000029
           44              H       7.514729       1.434768       5.695830       0.097525       1.274187 0.10189356E+02  0.10463549E+03                                 1.838670                            1.782058      -1.026986       2.376082                    0.997023       3.552182       9.669388       0.510323       1.168768      -0.736496      -0.020093       0.021053       0.020687       0.035706      -0.000141      -0.013323      -0.000916      -0.005668      -0.029253      -0.018452       0.007689       0.010763              1.873801       1.702189      -0.292345      -0.160035       1.898453       0.165244       2.020762           0.000011
           45              H       4.093427       6.866224       1.229972       0.085717       1.269332 0.91402922E+01  0.93309627E+02                                 1.966155                            1.785289      -1.304124       2.247494                    0.993761       3.903075      11.354805       0.458830       1.307640      -0.701051      -0.031627      -0.023103      -0.023045       0.045443       0.010127      -0.001130       0.007974       0.016433      -0.012177      -0.016025       0.000618       0.015408              2.082789       2.067817       0.347881       0.457964       1.967596       0.532566       2.212954          -0.000190
           46              H       3.278534       8.383634       2.724197       0.140760       1.311728 0.99555970E+01  0.10266103E+03                                 1.938484                            1.815162      -1.398236       2.229992                    0.993044       3.585778      10.104633       0.478600       1.241066      -0.718337      -0.031684       0.004711       0.001935       0.032091       0.003227      -0.009104       0.008422       0.006975      -0.016204      -0.015754       0.004392       0.011362              1.980380       2.650041      -0.142056      -0.013228       1.628684       0.164935       1.662415          -0.000310
           47              H      -1.936123       9.095279       3.891710       0.137231       1.086910 0.78945831E+01  0.76204779E+02                                 1.664062                            1.580908      -0.972863       2.425340                    0.998708       3.215307       8.538503       0.534488       1.187176      -0.732232       0.026175       0.013548       0.015286       0.033201       0.000539       0.006089       0.014078       0.024063      -0.020760      -0.022236       0.004380       0.017855              1.692502       1.707116       0.162117       0.229584       1.643686       0.407150       1.726704          -0.000243
           48              H      -1.257796       7.548026       2.354244       0.088287       1.315228 0.96895841E+01  0.99593851E+02                                 1.979313                            1.817228      -0.968559       2.411865                    0.997663       3.636149      10.348319       0.466266       1.278041      -0.710577       0.047783      -0.007310      -0.002296       0.048393      -0.003362       0.008518       0.009463       0.022899      -0.021169      -0.019037       0.001150       0.017887              2.062921       2.792285      -0.382649      -0.251660       1.717434       0.172739       1.679045          -0.000039
           49              H      -3.014262      11.156753       4.581167       0.101807       1.271724 0.10219492E+02  0.10534521E+03                                 1.864393                            1.808399      -0.982415       2.401668                    0.997348       3.539945       9.751684       0.495142       1.200025      -0.729411       0.020382       0.021591      -0.022131       0.037032       0.012405       0.000834       0.001476       0.010263       0.026181      -0.017810       0.007384       0.010426              1.897642       1.734674       0.177990      -0.295674       2.046730      -0.182074       1.911521           0.000029
           50              H      -3.022356      10.043373       5.695830       0.097524       1.274180 0.10189283E+02  0.10463453E+03                                 1.838662                            1.782051      -1.026979       2.376086                    0.997023       3.552169       9.669334       0.510325       1.168767      -0.736497       0.020093      -0.021053       0.020687       0.035706      -0.000141       0.013323       0.000916      -0.005668      -0.029253      -0.018452       0.007689       0.010763              1.873793       1.702183      -0.292344       0.160035       1.898445      -0.165244       2.020752           0.000011
           51              C       4.287498       7.329482      13.774731       0.103161      28.149607 0.33411347E+03  0.74181982E+04                                 8.265662                            6.232973      -0.084707       1.984991                    0.999398      26.576486      76.366264       0.632665       0.436041      -1.043003      -0.044558       0.012941       0.007660       0.047028      -0.023227      -0.004468      -0.036693      -0.028107      -0.012103      -0.043068      -0.005380       0.048448              9.723535      10.237607       1.257098       0.511983       9.042601       4.948979       9.890399          -0.002856
           52              C       4.789743       8.232582      14.674148      -0.264445      37.445836 0.46276439E+03  0.11078475E+05                                 9.737732                            7.174554      -0.078299       1.935199                    0.999149      30.997364      90.662443       0.613373       0.417120      -1.061092       0.010723      -0.001658      -0.024291       0.026604       0.004313       0.019995      -0.015429       0.012501      -0.039511      -0.031691       0.007336       0.024354             11.704982      10.839930       0.460346      -0.243871      11.567630       7.107334      12.707385           0.002410
           53              C       3.906561       8.916679      15.491167       0.306232      31.481065 0.32499239E+03  0.70856505E+04                                 8.832974                            6.111666       0.109176       2.061418                    0.999402      24.062079      66.039881       0.651812       0.431000      -1.057890       0.017587       0.040108       0.027784       0.051864       0.002973       0.003253       0.018799      -0.025584       0.045045      -0.020694      -0.009258       0.029952             11.472750       9.016148       1.466075       0.933084      12.481017       8.174577      12.921084          -0.005409
           54              C       2.559768       8.656584      15.368650      -0.295049      35.636190 0.46392390E+03  0.11065170E+05                                 9.313942                            7.119462       0.203859       2.021703                    0.999875      30.849544      88.798339       0.626781       0.409712      -1.070481      -0.023177      -0.004283      -0.021075       0.031618      -0.010275      -0.022926       0.027291       0.029845      -0.005638      -0.036834      -0.005744       0.042578             10.897132      10.549966       2.593310       1.961034      10.983554       6.289345      11.157875           0.002098
           55              C       2.167135       7.731446      14.434400       0.114540      27.303522 0.32379752E+03  0.71150825E+04                                 8.020589                            6.084287       0.084586       2.041364                    0.999738      26.101502      74.003198       0.650163       0.428723      -1.050064       0.043820       0.004452      -0.023856       0.050091      -0.003595      -0.004615      -0.033764       0.024393      -0.028274      -0.042799       0.017424       0.025375              9.333954       9.640552       1.598103       0.917727       8.992415       4.865276       9.368896          -0.004195
           56              C       3.583126      10.605802      17.151149      -0.078791      27.186202 0.37269185E+03  0.84883877E+04                                 8.071925                            6.470136      -0.411378       1.871196                    0.996903      28.372839      82.082681       0.638444       0.421219      -1.053982       0.074058      -0.031603      -0.033648       0.087267      -0.029764      -0.031470       0.042527       0.000858       0.005895      -0.042290      -0.027296       0.069586              9.978248       6.532911       1.144689       1.174585      11.684943       4.277645      11.716890           0.000019
           57              C       0.204875       4.148659      13.774731       0.103161      28.149674 0.33411440E+03  0.74182247E+04                                 8.265677                            6.232983      -0.084723       1.984986                    0.999398      26.576532      76.366450       0.632664       0.436042      -1.043002       0.044559      -0.012942       0.007660       0.047028      -0.023228       0.004468       0.036693      -0.028106      -0.012102      -0.043069      -0.005380       0.048448              9.723554      10.237624       1.257101      -0.511984       9.042621      -4.948991       9.890417          -0.002857
           58              C      -0.297370       3.245559      14.674148      -0.264444      37.445836 0.46276433E+03  0.11078472E+05                                 9.737730                            7.174552      -0.078296       1.935200                    0.999149      30.997367      90.662443       0.613374       0.417120      -1.061092      -0.010723       0.001658      -0.024291       0.026604       0.004313      -0.019995       0.015429       0.012501      -0.039512      -0.031691       0.007336       0.024355             11.704981      10.839927       0.460345       0.243871      11.567634      -7.107336      12.707383           0.002411
           59              C       0.585812       2.561462      15.491167       0.306231      31.481112 0.32499293E+03  0.70856648E+04                                 8.832979                            6.111669       0.109177       2.061418                    0.999402      24.062104      66.039948       0.651812       0.431000      -1.057891      -0.017587      -0.040108       0.027784       0.051864       0.002973      -0.003253      -0.018800      -0.025583       0.045044      -0.020694      -0.009259       0.029953             11.472759       9.016151       1.466075      -0.933083      12.481035      -8.174588      12.921093          -0.005411
           60              C       1.932605       2.821557      15.368650      -0.295049      35.636217 0.46392439E+03  0.11065184E+05                                 9.313944                            7.119463       0.203860       2.021703                    0.999875      30.849567      88.798404       0.626781       0.409712      -1.070481       0.023177       0.004283      -0.021076       0.031618      -0.010276       0.022927      -0.027292       0.029845      -0.005639      -0.036835      -0.005744       0.042579             10.897134      10.549965       2.593309      -1.961031      10.983561      -6.289348      11.157876           0.002098
           61              C       2.325238       3.746695      14.434400       0.114541      27.303514 0.32379746E+03  0.71150807E+04                                 8.020588                            6.084288       0.084587       2.041365                    0.999738      26.101494      74.003171       0.650163       0.428724      -1.050064      -0.043820      -0.004450      -0.023856       0.050091      -0.003594       0.004614       0.033762       0.024392      -0.028276      -0.042796       0.017424       0.025372              9.333953       9.640548       1.598101      -0.917726       8.992417      -4.865276       9.368895          -0.004197
           62              C       0.909247       0.872339      17.151149      -0.078791      27.186222 0.37269202E+03  0.84883928E+04                                 8.071929                            6.470137      -0.411378       1.871196                    0.996903      28.372847      82.082711       0.638444       0.421219      -1.053982      -0.074058       0.031603      -0.033648       0.087267      -0.029764       0.031471      -0.042527       0.000858       0.005895      -0.042290      -0.027297       0.069586              9.978258       6.532912       1.144691      -1.174584      11.684965      -4.277661      11.716899           0.000019
           63              C       4.697195       7.329482      22.259619       0.107044      27.993448 0.33177646E+03  0.73519822E+04                                 8.227266                            6.204219      -0.076687       1.988692                    0.999415      26.490575      75.997617       0.635312       0.435071      -1.043784       0.044878       0.012699      -0.007252       0.047201       0.024315      -0.005456       0.036181      -0.025122      -0.012959      -0.044136      -0.003248       0.047384              9.677209      10.189352      -1.243258       0.501537       8.999009      -4.923696       9.843266           0.002865
           64              C       4.194962       8.232582      21.360202      -0.266947      37.547010 0.46433708E+03  0.11125447E+05                                 9.753745                            7.185931      -0.077013       1.934911                    0.999093      31.052280      90.858210       0.612996       0.417027      -1.061162      -0.011050      -0.001756       0.023940       0.026425      -0.003805       0.020921       0.016862       0.011277      -0.037627      -0.032818       0.007549       0.025269             11.725146      10.855814      -0.460548      -0.244873      11.588752      -7.121975      12.730874          -0.002414
           65              C       5.078153       8.916679      20.543183       0.305459      31.530556 0.32556198E+03  0.71011958E+04                                 8.841943                            6.116731       0.108433       2.060754                    0.999355      24.084097      66.115439       0.651586       0.430959      -1.057913      -0.017894       0.039302      -0.026940       0.050898      -0.002714       0.003723      -0.019941      -0.028156       0.042033      -0.021496      -0.009690       0.031186             11.486519       9.025799      -1.468308       0.934691      12.496869      -8.186051      12.936888           0.005407
           66              C      -2.559657       8.656584      20.665700      -0.293522      35.563308 0.46267583E+03  0.11027566E+05                                 9.301927                            7.109819       0.205054       2.022418                    0.999879      30.805788      88.630217       0.627237       0.409705      -1.070525       0.023172      -0.003643       0.020199       0.030955       0.010098      -0.021472      -0.027681       0.029323      -0.003025      -0.036716      -0.004749       0.041466             10.883971      10.538477      -2.589864       1.958161      10.969889      -6.281173      11.143548          -0.002099
           67              C      -2.167036       7.731446      21.599950       0.115750      27.239519 0.32284883E+03  0.70888875E+04                                 8.006591                            6.073506       0.085421       2.042143                    0.999714      26.067782      73.874738       0.651053       0.428461      -1.050247      -0.043657       0.003362       0.024014       0.049939       0.002708      -0.005585       0.034017       0.023798      -0.029139      -0.043004       0.016921       0.026083              9.317701       9.628387      -1.597145       0.917436       8.975096      -4.854153       9.349621           0.004199
           68              C      -3.582991      10.605802      18.883201      -0.083505      27.363336 0.37560030E+03  0.85724559E+04                                 8.115955                            6.503058      -0.419504       1.867650                    0.996783      28.478544      82.511513       0.635603       0.422222      -1.053211      -0.072696      -0.031249       0.033329       0.085860       0.028410      -0.031473      -0.042069       0.001100       0.004465      -0.042099      -0.026281       0.068380             10.039534       6.564492      -1.157945       1.186858      11.762672      -4.326666      11.791439          -0.000024
           69              C      -0.204822       4.148659      22.259619       0.107044      27.993139 0.33177238E+03  0.73518637E+04                                 8.227185                            6.204166      -0.076589       1.988724                    0.999415      26.490365      75.996675       0.635318       0.435069      -1.043786      -0.044874      -0.012700      -0.007254       0.047197       0.024314       0.005457      -0.036186      -0.025121      -0.012960      -0.044139      -0.003248       0.047387              9.677106      10.189250      -1.243239      -0.501525       8.998912       4.923633       9.843157           0.002858
           70              C       0.297411       3.245559      21.360202      -0.266948      37.546793 0.46433447E+03  0.11125367E+05                                 9.753714                            7.185917      -0.077018       1.934912                    0.999093      31.052141      90.857688       0.612996       0.417027      -1.061161       0.011052       0.001757       0.023941       0.026427      -0.003803      -0.020921      -0.016863       0.011272      -0.037620      -0.032817       0.007549       0.025268             11.725100      10.855776      -0.460544       0.244874      11.588707       7.121939      12.730818          -0.002412
           71              C      -0.585780       2.561462      20.543183       0.305467      31.530217 0.32555853E+03  0.71011006E+04                                 8.841884                            6.116703       0.108441       2.060759                    0.999355      24.083929      66.114849       0.651587       0.430960      -1.057912       0.017892      -0.039302      -0.026941       0.050898      -0.002713      -0.003723       0.019935      -0.028158       0.042036      -0.021498      -0.009684       0.031182             11.486427       9.025745      -1.468292      -0.934677      12.496766       8.185966      12.936770           0.005396
           72              C       7.052030       2.821557      20.665700      -0.293524      35.563018 0.46267201E+03  0.11027448E+05                                 9.301877                            7.109792       0.205060       2.022423                    0.999879      30.805604      88.629482       0.627238       0.409705      -1.070525      -0.023173       0.003642       0.020196       0.030954       0.010096       0.021471       0.027677       0.029320      -0.003024      -0.036712      -0.004749       0.041461             10.883905      10.538428      -2.589850      -1.958148      10.969819       6.281118      11.143467          -0.002098
           73              C       6.659409       3.746695      21.599950       0.115764      27.239019 0.32284199E+03  0.70886948E+04                                 8.006478                            6.073429       0.085431       2.042149                    0.999714      26.067458      73.873436       0.651059       0.428459      -1.050249       0.043655      -0.003365       0.024016       0.049938       0.002710       0.005587      -0.034026       0.023798      -0.029120      -0.043012       0.016919       0.026093              9.317560       9.628271      -1.597119      -0.917415       8.974949       4.854054       9.349460           0.004189
           74              C       8.075364       0.872339      18.883201      -0.083504      27.363252 0.37559934E+03  0.85724260E+04                                 8.115933                            6.503046      -0.419499       1.867652                    0.996783      28.478467      82.511170       0.635605       0.422221      -1.053211       0.072696       0.031249       0.033329       0.085860       0.028411       0.031474       0.042069       0.001101       0.004464      -0.042100      -0.026282       0.068382             10.039495       6.564478      -1.157941      -1.186850      11.762627       4.326630      11.791381          -0.000024
           75              C       0.204875       4.148659      10.248169       0.103161      28.149608 0.33411349E+03  0.74181988E+04                                 8.265663                            6.232973      -0.084708       1.984991                    0.999398      26.576486      76.366267       0.632665       0.436041      -1.043003       0.044558      -0.012942      -0.007660       0.047028      -0.023227      -0.004467      -0.036693      -0.028107      -0.012103      -0.043068      -0.005380       0.048448              9.723536      10.237607       1.257097       0.511982       9.042601       4.948979       9.890399          -0.002856
           76              C      -0.297370       3.245559       9.348752      -0.264445      37.445830 0.46276433E+03  0.11078472E+05                                 9.737731                            7.174553      -0.078298       1.935199                    0.999149      30.997361      90.662430       0.613374       0.417120      -1.061092      -0.010723       0.001658       0.024291       0.026604       0.004313       0.019995      -0.015429       0.012501      -0.039511      -0.031691       0.007337       0.024354             11.704980      10.839929       0.460346      -0.243871      11.567628       7.107332      12.707383           0.002411
           77              C       0.585812       2.561462       8.531733       0.306232      31.481066 0.32499239E+03  0.70856507E+04                                 8.832974                            6.111667       0.109177       2.061418                    0.999402      24.062079      66.039884       0.651812       0.431000      -1.057890      -0.017587      -0.040107      -0.027784       0.051864       0.002973       0.003253       0.018799      -0.025584       0.045045      -0.020694      -0.009258       0.029952             11.472751       9.016149       1.466075       0.933084      12.481018       8.174578      12.921084          -0.005409
           78              C       1.932605       2.821557       8.654250      -0.295049      35.636194 0.46392397E+03  0.11065172E+05                                 9.313943                            7.119462       0.203858       2.021703                    0.999875      30.849547      88.798350       0.626781       0.409712      -1.070481       0.023177       0.004283       0.021075       0.031618      -0.010275      -0.022926       0.027291       0.029845      -0.005639      -0.036834      -0.005744       0.042578             10.897132      10.549967       2.593310       1.961034      10.983555       6.289346      11.157876           0.002098
           79              C       2.325238       3.746695       9.588500       0.114540      27.303516 0.32379745E+03  0.71150805E+04                                 8.020588                            6.084287       0.084586       2.041364                    0.999738      26.101499      74.003187       0.650163       0.428723      -1.050064      -0.043820      -0.004452       0.023856       0.050091      -0.003595      -0.004615      -0.033764       0.024393      -0.028274      -0.042799       0.017424       0.025375              9.333953       9.640551       1.598103       0.917728       8.992414       4.865275       9.368894          -0.004195
           80              C       0.909247       0.872339       6.871751      -0.078791      27.186201 0.37269182E+03  0.84883870E+04                                 8.071926                            6.470136      -0.411378       1.871196                    0.996903      28.372839      82.082687       0.638444       0.421219      -1.053982      -0.074058       0.031603       0.033648       0.087267      -0.029764      -0.031470       0.042527       0.000858       0.005895      -0.042290      -0.027296       0.069587              9.978248       6.532911       1.144689       1.174586      11.684944       4.277645      11.716890           0.000019
           81              C       4.287498       7.329482      10.248169       0.103161      28.149682 0.33411451E+03  0.74182280E+04                                 8.265679                            6.232984      -0.084724       1.984985                    0.999398      26.576537      76.366475       0.632664       0.436042      -1.043002      -0.044559       0.012942      -0.007660       0.047028      -0.023228       0.004468       0.036693      -0.028106      -0.012102      -0.043068      -0.005380       0.048448              9.723557      10.237627       1.257102      -0.511985       9.042624      -4.948993       9.890420          -0.002857
           82              C       4.789743       8.232582       9.348752      -0.264444      37.445845 0.46276443E+03  0.11078476E+05                                 9.737732                            7.174553      -0.078297       1.935200                    0.999149      30.997371      90.662462       0.613374       0.417120      -1.061092       0.010723      -0.001658       0.024291       0.026604       0.004313      -0.019995       0.015429       0.012502      -0.039511      -0.031691       0.007336       0.024355             11.704984      10.839929       0.460346       0.243870      11.567636      -7.107337      12.707385           0.002411
           83              C       3.906561       8.916679       8.531733       0.306231      31.481113 0.32499293E+03  0.70856649E+04                                 8.832979                            6.111669       0.109177       2.061418                    0.999402      24.062104      66.039950       0.651812       0.431000      -1.057891       0.017587       0.040108      -0.027784       0.051864       0.002973      -0.003253      -0.018800      -0.025583       0.045044      -0.020694      -0.009259       0.029953             11.472760       9.016151       1.466075      -0.933083      12.481036      -8.174588      12.921094          -0.005411
           84              C       2.559768       8.656584       8.654250      -0.295049      35.636220 0.46392442E+03  0.11065185E+05                                 9.313944                            7.119464       0.203860       2.021703                    0.999875      30.849568      88.798409       0.626781       0.409712      -1.070481      -0.023177      -0.004283       0.021076       0.031618      -0.010276       0.022927      -0.027292       0.029845      -0.005639      -0.036835      -0.005744       0.042579             10.897135      10.549966       2.593309      -1.961031      10.983561      -6.289348      11.157877           0.002098
           85              C       2.167135       7.731446       9.588500       0.114541      27.303514 0.32379745E+03  0.71150803E+04                                 8.020588                            6.084288       0.084588       2.041365                    0.999738      26.101494      74.003169       0.650163       0.428724      -1.050064       0.043820       0.004450       0.023856       0.050091      -0.003594       0.004614       0.033762       0.024392      -0.028276      -0.042796       0.017424       0.025372              9.333953       9.640548       1.598101      -0.917726       8.992417      -4.865276       9.368895          -0.004197
           86              C       3.583126      10.605802       6.871751      -0.078791      27.186222 0.37269204E+03  0.84883931E+04                                 8.071929                            6.470137      -0.411378       1.871196                    0.996903      28.372847      82.082709       0.638444       0.421219      -1.053983       0.074058      -0.031603       0.033648       0.087267      -0.029764       0.031471      -0.042527       0.000858       0.005895      -0.042290      -0.027297       0.069586              9.978258       6.532912       1.144691      -1.174584      11.684964      -4.277661      11.716898           0.000019
           87              C      -0.204822       4.148659       1.763281       0.107044      27.993447 0.33177644E+03  0.73519817E+04                                 8.227265                            6.204219      -0.076687       1.988692                    0.999415      26.490574      75.997615       0.635312       0.435071      -1.043784      -0.044878      -0.012699       0.007252       0.047201       0.024315      -0.005456       0.036181      -0.025122      -0.012959      -0.044136      -0.003248       0.047384              9.677209      10.189352      -1.243258       0.501537       8.999010      -4.923697       9.843266           0.002865
           88              C       0.297411       3.245559       2.662698      -0.266947      37.547013 0.46433713E+03  0.11125448E+05                                 9.753745                            7.185931      -0.077013       1.934911                    0.999093      31.052282      90.858218       0.612997       0.417027      -1.061162       0.011050       0.001756      -0.023940       0.026425      -0.003805       0.020921       0.016862       0.011278      -0.037627      -0.032818       0.007549       0.025269             11.725147      10.855815      -0.460548      -0.244873      11.588752      -7.121975      12.730874          -0.002414
           89              C      -0.585780       2.561462       3.479717       0.305459      31.530559 0.32556202E+03  0.71011968E+04                                 8.841943                            6.116731       0.108433       2.060754                    0.999355      24.084099      66.115443       0.651586       0.430959      -1.057913       0.017894      -0.039302       0.026940       0.050898      -0.002714       0.003723      -0.019941      -0.028156       0.042033      -0.021496      -0.009690       0.031187             11.486519       9.025799      -1.468308       0.934691      12.496869      -8.186050      12.936888           0.005407
           90              C       7.052030       2.821557       3.357200      -0.293522      35.563310 0.46267586E+03  0.11027567E+05                                 9.301927                            7.109819       0.205054       2.022418                    0.999879      30.805789      88.630224       0.627237       0.409705      -1.070525      -0.023173       0.003643      -0.020199       0.030955       0.010099      -0.021472      -0.027681       0.029323      -0.003025      -0.036716      -0.004749       0.041466             10.883972      10.538478      -2.589864       1.958161      10.969890      -6.281173      11.143549          -0.002099
           91              C       6.659409       3.746695       2.422950       0.115750      27.239519 0.32284884E+03  0.70888875E+04                                 8.006591                            6.073506       0.085421       2.042143                    0.999714      26.067782      73.874739       0.651053       0.428461      -1.050247       0.043657      -0.003362      -0.024014       0.049939       0.002708      -0.005585       0.034017       0.023798      -0.029139      -0.043004       0.016921       0.026083              9.317702       9.628388      -1.597145       0.917435       8.975096      -4.854153       9.349621           0.004199
           92              C       8.075364       0.872339       5.139699      -0.083505      27.363334 0.37560027E+03  0.85724549E+04                                 8.115955                            6.503057      -0.419504       1.867650                    0.996783      28.478542      82.511504       0.635603       0.422222      -1.053211       0.072696       0.031249      -0.033329       0.085860       0.028410      -0.031473      -0.042069       0.001100       0.004465      -0.042099      -0.026281       0.068380             10.039534       6.564491      -1.157945       1.186858      11.762671      -4.326666      11.791438          -0.000024
           93              C       4.697195       7.329482       1.763281       0.107045      27.993139 0.33177239E+03  0.73518638E+04                                 8.227185                            6.204166      -0.076589       1.988724                    0.999415      26.490365      75.996676       0.635318       0.435069      -1.043786       0.044874       0.012700       0.007254       0.047197       0.024314       0.005457      -0.036186      -0.025121      -0.012960      -0.044139      -0.003248       0.047387              9.677107      10.189251      -1.243239      -0.501526       8.998912       4.923633       9.843157           0.002858
           94              C       4.194962       8.232582       2.662698      -0.266948      37.546802 0.46433460E+03  0.11125371E+05                                 9.753716                            7.185918      -0.077018       1.934911                    0.999093      31.052145      90.857707       0.612996       0.417028      -1.061161      -0.011052      -0.001757      -0.023941       0.026427      -0.003803      -0.020921      -0.016863       0.011272      -0.037620      -0.032817       0.007549       0.025268             11.725103      10.855778      -0.460545       0.244874      11.588709       7.121940      12.730821          -0.002412
           95              C       5.078153       8.916679       3.479717       0.305467      31.530219 0.32555855E+03  0.71011013E+04                                 8.841885                            6.116703       0.108442       2.060759                    0.999355      24.083930      66.114853       0.651587       0.430960      -1.057912      -0.017892       0.039302       0.026941       0.050898      -0.002713      -0.003723       0.019935      -0.028158       0.042036      -0.021498      -0.009684       0.031182             11.486428       9.025745      -1.468293      -0.934677      12.496767       8.185967      12.936771           0.005396
           96              C      -2.559657       8.656584       3.357200      -0.293524      35.563014 0.46267197E+03  0.11027447E+05                                 9.301876                            7.109791       0.205061       2.022423                    0.999879      30.805602      88.629471       0.627238       0.409705      -1.070525       0.023173      -0.003642      -0.020196       0.030954       0.010096       0.021471       0.027677       0.029320      -0.003024      -0.036712      -0.004749       0.041461             10.883903      10.538427      -2.589850      -1.958148      10.969818       6.281117      11.143465          -0.002098
           97              C      -2.167036       7.731446       2.422950       0.115764      27.239017 0.32284198E+03  0.70886944E+04                                 8.006477                            6.073428       0.085431       2.042149                    0.999714      26.067457      73.873429       0.651060       0.428459      -1.050249      -0.043655       0.003365      -0.024016       0.049938       0.002710       0.005587      -0.034026       0.023798      -0.029120      -0.043012       0.016919       0.026093              9.317559       9.628270      -1.597120      -0.917415       8.974948       4.854054       9.349460           0.004189
           98              C      -3.582991      10.605802       5.139699      -0.083504      27.363255 0.37559937E+03  0.85724270E+04                                 8.115933                            6.503047      -0.419499       1.867652                    0.996783      28.478469      82.511179       0.635605       0.422221      -1.053211      -0.072696      -0.031249      -0.033329       0.085860       0.028411       0.031474       0.042069       0.001101       0.004463      -0.042100      -0.026282       0.068381             10.039496       6.564478      -1.157941      -1.186850      11.762628       4.326631      11.791382          -0.000024
           99              C       4.929875       3.920244      12.011450       0.288033      37.549861 0.38659995E+03  0.88839463E+04                                 9.945993                            6.917878       0.152390       2.039176                    0.999816      26.898573      78.100864       0.574178       0.464211      -1.028942       0.001235      -0.000945      -0.000000       0.001555       0.114240       0.000000       0.000001       0.003184       0.202035      -0.147924       0.067345       0.080579             12.113390      17.585138      -8.274887       0.000000      12.456702      -0.000000       6.298331           0.008499
          100              C      -0.437502       7.557897      12.011450       0.288033      37.549866 0.38660003E+03  0.88839489E+04                                 9.945995                            6.917879       0.152390       2.039176                    0.999816      26.898576      78.100878       0.574178       0.464211      -1.028942      -0.001235       0.000945       0.000000       0.001555       0.114240       0.000000       0.000001       0.003184       0.202035      -0.147924       0.067345       0.080579             12.113392      17.585142      -8.274889       0.000000      12.456702      -0.000000       6.298332           0.008499
          101              C       4.054775       3.920244       0.000000       0.287594      37.528356 0.38638040E+03  0.88770151E+04                                 9.939604                            6.914148       0.167625       2.043828                    0.999844      26.889802      78.049145       0.574594       0.463974      -1.029146      -0.002959      -0.002274      -0.000003       0.003732      -0.113968      -0.000004       0.000001       0.003491       0.205612      -0.148250       0.068537       0.079713             12.105221      17.573134       8.268454      -0.000001      12.447885      -0.000001       6.294644          -0.008490
          102              C       0.437598       7.557897       0.000000       0.287594      37.528361 0.38638039E+03  0.88770146E+04                                 9.939605                            6.914147       0.167625       2.043828                    0.999844      26.889801      78.049139       0.574594       0.463974      -1.029146       0.002959       0.002274       0.000003       0.003732      -0.113968      -0.000004       0.000001       0.003491       0.205612      -0.148250       0.068537       0.079713             12.105222      17.573137       8.268456      -0.000001      12.447886      -0.000001       6.294644          -0.008490
          103              C       0.000000       0.000000      18.017175       0.089286      35.219401 0.42354318E+03  0.99243027E+04                                10.083752                            7.348865      -0.746280       1.797138                    0.996541      26.684561      77.388557       0.546676       0.478161      -1.024771      -0.000000      -0.000000       0.000789       0.000789      -0.001496      -0.000000       0.000000       0.026705      -0.026193      -0.009070      -0.008731       0.017802             13.778319       8.298255      -0.000338       0.000005      16.540905      -0.000021      16.495795           0.000000
          104              C       0.000000       0.000000       6.005725       0.089286      35.219401 0.42354318E+03  0.99243025E+04                                10.083751                            7.348864      -0.746280       1.797138                    0.996541      26.684561      77.388555       0.546676       0.478161      -1.024771       0.000000       0.000000      -0.000789       0.000789      -0.001496      -0.000000       0.000000       0.026705      -0.026193      -0.009070      -0.008731       0.017802             13.778318       8.298255      -0.000338       0.000005      16.540906      -0.000021      16.495795           0.000000
          105              S       6.109366       2.790336      12.011450      -0.409289     190.274150 0.45466508E+04  0.18188070E+06                                22.704775                           18.573498       1.219363       1.975597                    0.999944      81.882566     256.311016       0.538126       0.284529      -1.237070       0.177091      -0.111880      -0.000000       0.209472      -0.445257       0.000002       0.000002       0.153619      -0.921595      -0.307198      -0.298234       0.605432             26.355327      37.945701     -13.036109       0.000000      25.010606      -0.000000      16.109673           0.020312
          106              S      -1.616993       8.687805      12.011450      -0.409288     190.274038 0.45466474E+04  0.18188052E+06                                22.704766                           18.573490       1.219364       1.975598                    0.999944      81.882546     256.310922       0.538126       0.284529      -1.237070      -0.177091       0.111880       0.000001       0.209472      -0.445257       0.000002       0.000001       0.153619      -0.921596      -0.307199      -0.298234       0.605432             26.355316      37.945687     -13.036104       0.000000      25.010595      -0.000000      16.109666           0.020312
          107              S       2.875269       2.790336       0.000000      -0.409937     190.410516 0.45514893E+04  0.18212382E+06                                22.716206                           18.584817       1.218523       1.975416                    0.999936      81.908019     256.430879       0.537896       0.284573      -1.237015      -0.177544      -0.113298       0.000001       0.210614       0.444493      -0.000007       0.000004       0.153169      -0.920599      -0.306866      -0.297609       0.604475             26.367053      37.963060      13.038321      -0.000008      25.019249       0.000004      16.118850          -0.020348
          108              S       1.617104       8.687805       0.000000      -0.409937     190.410483 0.45514879E+04  0.18212375E+06                                22.716203                           18.584814       1.218524       1.975416                    0.999936      81.908012     256.430843       0.537896       0.284573      -1.237015       0.177544       0.113298      -0.000001       0.210614       0.444492      -0.000007       0.000004       0.153168      -0.920598      -0.306866      -0.297609       0.604475             26.367050      37.963057      13.038321      -0.000007      25.019246       0.000004      16.118847          -0.020348
          109              N       2.994612       7.073749      13.615459      -0.233097      37.357909 0.52418629E+03  0.12702478E+05                                 9.390704                            7.449908      -0.054505       2.005242                    0.998943      28.008370      77.461853       0.636584       0.397052      -1.094851       0.049510       0.098374       0.088642       0.141373      -0.034545      -0.033493      -0.033051       0.066198      -0.081343      -0.075474       0.009770       0.065704             10.896746      12.344811       1.202551       0.092714       9.745434       4.609565      10.599992           0.025720
          110              N       1.497761       4.404392      13.615459      -0.233098      37.357991 0.52418773E+03  0.12702520E+05                                 9.390709                            7.449911      -0.054482       2.005248                    0.998943      28.008418      77.461974       0.636585       0.397051      -1.094852      -0.049509      -0.098376       0.088644       0.141375      -0.034541       0.033494       0.033053       0.066209      -0.081344      -0.075476       0.009769       0.065707             10.896753      12.344818       1.202554      -0.092716       9.745444      -4.609569      10.599997           0.025720
          111              N       5.990078       7.073749      22.418891      -0.236165      37.549475 0.52747221E+03  0.12804221E+05                                 9.428400                            7.477924      -0.063504       2.001314                    0.998915      28.093577      77.806999       0.634686       0.397552      -1.094325      -0.049224       0.098056      -0.088712       0.141095       0.035801      -0.033623       0.033733       0.065799      -0.082371      -0.076726       0.010385       0.066341             10.943667      12.393626      -1.211671       0.097181       9.789611      -4.635517      10.647765          -0.025728
          112              N      -1.497705       4.404392      22.418891      -0.236159      37.549062 0.52746582E+03  0.12804032E+05                                 9.428367                            7.477909      -0.063629       2.001282                    0.998915      28.093336      77.806327       0.634682       0.397555      -1.094322       0.049220      -0.098053      -0.088704       0.141087       0.035812       0.033613      -0.033731       0.065765      -0.082366      -0.076720       0.010390       0.066330             10.943618      12.393587      -1.211660      -0.097168       9.789562       4.635476      10.647706          -0.025732
          113              N       1.497761       4.404392      10.407441      -0.233097      37.357910 0.52418635E+03  0.12702480E+05                                 9.390705                            7.449908      -0.054505       2.005242                    0.998943      28.008370      77.461855       0.636584       0.397052      -1.094851      -0.049510      -0.098374      -0.088642       0.141373      -0.034545      -0.033493      -0.033052       0.066198      -0.081342      -0.075474       0.009770       0.065704             10.896746      12.344813       1.202552       0.092714       9.745435       4.609564      10.599991           0.025720
          114              N       2.994612       7.073749      10.407441      -0.233098      37.357994 0.52418774E+03  0.12702520E+05                                 9.390710                            7.449911      -0.054482       2.005248                    0.998943      28.008420      77.461981       0.636585       0.397051      -1.094852       0.049509       0.098376      -0.088644       0.141375      -0.034541       0.033494       0.033053       0.066209      -0.081344      -0.075476       0.009769       0.065707             10.896753      12.344817       1.202554      -0.092717       9.745444      -4.609570      10.599999           0.025720
          115              N      -1.497705       4.404392       1.604009      -0.236165      37.549471 0.52747215E+03  0.12804219E+05                                 9.428399                            7.477924      -0.063504       2.001314                    0.998915      28.093575      77.806991       0.634686       0.397552      -1.094325       0.049224      -0.098056       0.088713       0.141095       0.035801      -0.033623       0.033733       0.065799      -0.082372      -0.076726       0.010385       0.066341             10.943666      12.393624      -1.211670       0.097179       9.789612      -4.635517      10.647764          -0.025728
          116              N       5.990078       7.073749       1.604009      -0.236158      37.549062 0.52746582E+03  0.12804032E+05                                 9.428367                            7.477908      -0.063628       2.001282                    0.998915      28.093336      77.806328       0.634682       0.397555      -1.094322      -0.049220       0.098053       0.088704       0.141087       0.035812       0.033613      -0.033731       0.065765      -0.082366      -0.076720       0.010390       0.066330             10.943618      12.393588      -1.211662      -0.097170       9.789561       4.635476      10.647706          -0.025732
          117              N       4.094312       4.705120      12.011450      -0.481138      55.358774 0.68829770E+03  0.17848465E+05                                12.040666                            8.661345      -0.145588       1.949143                    0.994696      31.714961      90.632132       0.577904       0.408720      -1.087330      -0.022227       0.015652       0.000001       0.027185       0.075772      -0.000003       0.000003      -0.012639       0.151967      -0.101363       0.050656       0.050707             14.598754      19.527335      -8.462932      -0.000000      15.549965      -0.000000       8.718962           0.028844
          118              N       0.398061       6.773021      12.011450      -0.481138      55.358774 0.68829779E+03  0.17848469E+05                                12.040667                            8.661346      -0.145588       1.949143                    0.994696      31.714962      90.632140       0.577904       0.408720      -1.087330       0.022227      -0.015652      -0.000001       0.027185       0.075772      -0.000003       0.000003      -0.012639       0.151966      -0.101363       0.050655       0.050707             14.598755      19.527339      -8.462930      -0.000000      15.549962       0.000000       8.718963           0.028844
          119              N       4.890348       4.705120       0.000000      -0.479858      55.293320 0.68743096E+03  0.17819731E+05                                12.030500                            8.655398      -0.148142       1.948861                    0.994875      31.692119      90.540273       0.578173       0.408673      -1.087400       0.020811       0.014628      -0.000005       0.025438      -0.075509       0.000006       0.000007      -0.012907       0.148500      -0.100534       0.049500       0.051034             14.585372      19.508682       8.454412       0.000001      15.535685      -0.000006       8.711750          -0.028802
          120              N      -0.397975       6.773021       0.000000      -0.479858      55.293324 0.68743085E+03  0.17819728E+05                                12.030500                            8.655397      -0.148142       1.948861                    0.994875      31.692120      90.540279       0.578173       0.408673      -1.087400      -0.020812      -0.014628       0.000005       0.025438      -0.075509       0.000006       0.000007      -0.012907       0.148500      -0.100534       0.049500       0.051034             14.585373      19.508686       8.454415       0.000001      15.535684      -0.000006       8.711749          -0.028802
          121              O       4.457322       9.806694      16.344941      -0.187455      30.986632 0.32957624E+03  0.69829420E+04                                 7.993445                            5.551199       0.488289       2.295343                    0.999146      22.050444      53.719088       0.824470       0.350630      -1.150251      -0.174942       0.012387       0.011509       0.175757      -0.036304      -0.036210       0.134126      -0.080520       0.084425      -0.106966      -0.065901       0.172867             10.841995       5.566689       1.068193       1.035735      13.433658       8.762726      13.525638          -0.001264
          122              O       0.035051       1.671447      16.344941      -0.187455      30.986628 0.32957612E+03  0.69829386E+04                                 7.993443                            5.551197       0.488289       2.295343                    0.999146      22.050447      53.719087       0.824470       0.350630      -1.150251       0.174942      -0.012387       0.011509       0.175757      -0.036304       0.036210      -0.134127      -0.080520       0.084424      -0.106966      -0.065901       0.172867             10.841996       5.566688       1.068191      -1.035731      13.433668      -8.762729      13.525632          -0.001265
          123              O       4.527402       9.806694      19.689409      -0.184144      30.866827 0.32812318E+03  0.69444491E+04                                 7.973986                            5.539255       0.489666       2.296910                    0.999246      22.002810      53.572553       0.825293       0.350669      -1.150224       0.176381       0.012715      -0.012034       0.177248       0.036533      -0.038196      -0.135476      -0.081748       0.083978      -0.108069      -0.066989       0.175058             10.813717       5.553464      -1.065859       1.033662      13.399347      -8.736729      13.488339           0.001267
          124              O      -0.035029       1.671447      19.689409      -0.184142      30.866526 0.32812025E+03  0.69443701E+04                                 7.973931                            5.539228       0.489677       2.296916                    0.999246      22.002724      53.572240       0.825296       0.350669      -1.150224      -0.176380      -0.012716      -0.012035       0.177246       0.036532       0.038196       0.135474      -0.081750       0.083979      -0.108066      -0.066990       0.175056             10.813626       5.553429      -1.065847      -1.033649      13.399237       8.736639      13.488212           0.001264
          125              O       0.035051       1.671447       7.677959      -0.187455      30.986634 0.32957625E+03  0.69829425E+04                                 7.993445                            5.551199       0.488289       2.295343                    0.999146      22.050444      53.719089       0.824469       0.350630      -1.150251       0.174942      -0.012387      -0.011509       0.175757      -0.036304      -0.036210       0.134126      -0.080520       0.084425      -0.106966      -0.065901       0.172867             10.841995       5.566689       1.068193       1.035735      13.433659       8.762726      13.525638          -0.001264
          126              O       4.457322       9.806694       7.677959      -0.187455      30.986628 0.32957610E+03  0.69829382E+04                                 7.993442                            5.551196       0.488289       2.295343                    0.999146      22.050447      53.719085       0.824470       0.350630      -1.150251      -0.174942       0.012387      -0.011509       0.175757      -0.036304       0.036210      -0.134127      -0.080520       0.084424      -0.106966      -0.065901       0.172867             10.841995       5.566687       1.068191      -1.035731      13.433667      -8.762729      13.525631          -0.001265
          127              O      -0.035029       1.671447       4.333491      -0.184144      30.866827 0.32812318E+03  0.69444490E+04                                 7.973986                            5.539255       0.489666       2.296910                    0.999246      22.002809      53.572552       0.825293       0.350669      -1.150224      -0.176381      -0.012715       0.012034       0.177248       0.036533      -0.038196      -0.135476      -0.081748       0.083978      -0.108069      -0.066989       0.175058             10.813717       5.553464      -1.065859       1.033662      13.399348      -8.736730      13.488340           0.001267
          128              O       4.527402       9.806694       4.333491      -0.184142      30.866526 0.32812024E+03  0.69443698E+04                                 7.973931                            5.539229       0.489677       2.296916                    0.999246      22.002723      53.572239       0.825295       0.350669      -1.150224       0.176380       0.012716       0.012035       0.177246       0.036532       0.038196       0.135474      -0.081750       0.083979      -0.108066      -0.066990       0.175056             10.813627       5.553429      -1.065847      -1.033649      13.399238       8.736639      13.488213           0.001264

******************************************************
Auxiliary information for the entire system
The total spin magnetic moment of the unit cell is   0.002152
The total net atomic charge of the unit cell is   0.000010
Accuracy of reproducing the electrostatic potential in the unit cell:
  The inner radius (bohr) =    5.0000
  The outer radius (bohr) =   12.0000
  Valid grid points have density less than (e/(bohr^3)) =    0.0001
  The number of valid grid points were=       125492
  The rms potential error without charges in kcal/mol is=      9.98844
  The rms potential error with partial charges in kcal/mol is=      3.27876
  The RRMSE value at monopole order=      0.32825
  The rms potential error with partial charges and cloud penetration in kcal/mol is=      3.25718
  The RRMSE value at monopole order with cloud penetration is=      0.32610
  The rms potential error with partial charges and atomic dipoles in kcal/mol is=      1.38605
  The RRMSE value at dipole order=      0.13877
  The rms potential error with partial charges, atomic dipoles and cloud penetration in kcal/mol is=      1.36547
  The RRMSE value at dipole order with cloud penetration=      0.13670

******************************************************
The electron densities and ab initio electrostatic potential were computed in VASP using the PBE functional and
projector augmented wave method. See the main text of the journal article for a description of computational details.
The atomic charges, dipoles, and quadrupoles were computed with the DDEC6 method as described in
(a) T. A. Manz and N. Gabaldon Limas, RSC Adv. 6 (2016) 47771-47801 DOI: 10.1039/c6ra04656h
(b) N. Gabaldon Limas and T. A. Manz, RSC Adv. 8 (2018) 2678-2707 DOI: 10.1039/c7ra11829e.
For each atom in the material, the electron cloud parameters were fit to the spherically averaged atom-in-material
electron density using radial positions for which this density was between 10^-4 and 10^-2 electrons per cubic bohr.
The polarizabilities, dispersion coefficients, and quantum Drude oscillator (QDO) parameters were fit using the MCLF method.
The magnetic structure of the system was optimized in VASP from the default ferromagnetic initial guess using spin polarization.
The atomic spin moments (ASMs) were computed on this optimized magnetic structure using the DDEC6 partition as inputs
to the method of T. A. Manz and D. S. Sholl, J. Chem. Theory Comput. 7 (2011) 4146-4164 DOI: 10.1021/ct200539n.
The RMSE and RRMSE were computed using a uniform grid with Ewald summation.
