# Supplementary material for: A collection of forcefield precursors for metal–organic frameworks
Source: RSC Adv. 2019 Nov 13;9(63):36492–507. doi: 10.1039/c9ra07327b (PMC9075174; doi:10.1039/c9ra07327b)
Supplement: RA-009-C9RA07327B-s5998 [file RA-009-C9RA07327B-s5998.xyz]

  118
jmolscript: load "" {1 1 1} spacegroup "x,y,z" unitcell [{      7.453000     0.000000     0.000000 }, {      0.000000    15.003200     0.000000 }, {     -0.397172     0.000000    17.607521 }]
Ni     0.000000     0.000000     0.000000     0.670270
Ni    -0.198586     7.501600     8.803761     0.670272
H      0.675222    13.000873     4.966906     0.123888
H      3.437488    10.051094     5.275918     0.130196
H      4.644798    10.996445     3.508299     0.124801
H      3.059614    12.605839     0.406029     0.128441
H      4.384442    13.841952    16.732251     0.279035
H      5.712775    14.094906     3.014408     0.142153
H      1.765253     8.864941     6.379733     0.133796
H      6.657686    10.796603     8.782455     0.292739
H      0.102400    12.428951     7.150238     0.127193
H      6.579192     5.499273     3.836855     0.123888
H      3.816926     2.549494     3.527843     0.130197
H      2.609616     3.494845     5.295462     0.124801
H      4.194800     5.104239     8.397731     0.128441
H      2.472800     6.340352     9.679030     0.279035
H      1.541639     6.593306     5.789353     0.142154
H      5.489161     1.363341     2.424027     0.133796
H      0.596728     3.295003     0.021305     0.292739
H      7.152014     4.927351     1.653522     0.127193
H      6.380606     2.002327    12.640615     0.123888
H      3.618340     4.952106    12.331603     0.130196
H      2.411030     4.006755    14.099222     0.124801
H      3.996214     2.397361    17.201492     0.128441
H      2.671386     1.161248     0.875270     0.279036
H      1.343053     0.908294    14.593113     0.142153
H      5.290575     6.138259    11.227788     0.133797
H      0.398142     4.206597     8.825066     0.292739
H      6.953428     2.574249    10.457283     0.127193
H      0.476636     9.503927    13.770666     0.123888
H      3.238902    12.453706    14.079678     0.130197
H      4.446212    11.508355    12.312059     0.124801
H      2.861028     9.898961     9.209790     0.128441
H      4.583028     8.662848     7.928491     0.279036
H      5.514189     8.409894    11.818168     0.142154
H      1.566667    13.639859    15.183494     0.133797
H      6.856272    11.708197    -0.021305     0.292739
H     -0.096186    10.075849    15.953999     0.127193
C      3.377121    12.560229     3.187666     0.081801
C      2.198124    13.155556     3.620811    -0.103016
C      1.481009    12.593986     4.670923    -0.159711
C      1.942900    11.437089     5.287539     0.092798
C      3.121897    10.841762     4.854394    -0.123048
C      3.839011    11.403332     3.804281    -0.132355
C      4.125217    13.146104     2.092302    -0.033923
C      3.809248    13.060136     0.772266    -0.062717
C      5.266048    13.877810     2.204638    -0.051916
C      1.194804    10.851214     6.382902    -0.014440
C      1.238945     9.549837     6.775198    -0.021972
C      0.325800    11.506854     7.198307    -0.081460
C      3.877293     5.058629     5.616095     0.081800
C      5.056290     5.653956     5.182950    -0.103016
C      5.773405     5.092386     4.132837    -0.159711
C      5.311514     3.935489     3.516222     0.092798
C      4.132517     3.340162     3.949367    -0.123048
C      3.415403     3.901732     4.999480    -0.132355
C      3.129197     5.644504     6.711459    -0.033923
C      3.445166     5.558536     8.031495    -0.062717
C      1.988366     6.376210     6.599123    -0.051917
C      6.059610     3.349614     2.420858    -0.014440
C      6.015469     2.048237     2.028562    -0.021972
C      6.928614     4.005254     1.605454    -0.081459
C      3.678707     2.442971    14.419855     0.081801
C      4.857704     1.847644    13.986710    -0.103017
C      5.574819     2.409214    12.936598    -0.159711
C      5.112928     3.566111    12.319982     0.092798
C      3.933931     4.161438    12.753127    -0.123048
C      3.216817     3.599868    13.803240    -0.132355
C      2.930611     1.857096    15.515219    -0.033923
C      3.246580     1.943064    16.835255    -0.062717
C      1.789780     1.125390    15.402883    -0.051917
C      5.861024     4.151986    11.224619    -0.014440
C      5.816883     5.453363    10.832323    -0.021973
C      6.730028     3.496346    10.409214    -0.081460
C      3.178535     9.944571    11.991426     0.081801
C      1.999538     9.349244    12.424571    -0.103016
C      1.282423     9.910814    13.474684    -0.159711
C      1.744314    11.067711    14.091299     0.092798
C      2.923311    11.663038    13.658154    -0.123048
C      3.640425    11.101468    12.608041    -0.132355
C      3.926631     9.358696    10.896062    -0.033923
C      3.610662     9.444664     9.576026    -0.062717
C      5.067462     8.626990    11.008398    -0.051917
C      0.996218    11.653586    15.186663    -0.014440
C      1.040359    12.954963    15.578959    -0.021973
C      0.127214    10.997946    16.002067    -0.081460
S      1.610058    14.628720     2.835515     1.135494
S      5.644356     7.127120     5.968245     1.135494
S      5.445770     0.374480    14.772006     1.135493
S      1.411472     7.876080    11.639276     1.135494
N      4.754728    13.738880     0.068845    -0.089664
N      5.655133    14.244188     0.953975    -0.160053
N      0.397191     9.401005     7.833058    -0.141021
N     -0.167086    10.610413     8.094530    -0.092252
N      2.499686     6.237280     8.734915    -0.089664
N      1.599281     6.742588     7.849785    -0.160054
N      6.857223     1.899405     0.970703    -0.141022
N     -0.031500     3.108813     0.709231    -0.092252
N      2.301100     1.264320    17.538676    -0.089664
N      1.400695     0.759012    16.653546    -0.160054
N      6.658637     5.602195     9.774463    -0.141020
N     -0.230086     4.392787     9.512991    -0.092252
N      4.556142     8.765920     8.872606    -0.089664
N      5.456547     8.260612     9.757736    -0.160054
N      0.198605    13.103795    16.636818    -0.141020
N     -0.365672    11.894387    16.898290    -0.092251
O      1.300883    14.336908     1.376204    -0.633855
O      0.348270     0.103072     3.535766    -0.613316
O      2.676342     0.705300     2.922144    -0.612752
O      5.953531     6.835308     7.427557    -0.633856
O      6.906144     7.604672     5.267994    -0.613314
O      4.578072     8.206900     5.881616    -0.612754
O      5.754945     0.666292    16.231317    -0.633856
O      6.707558    14.900128    14.071755    -0.613313
O      4.379486    14.297900    14.685377    -0.612753
O      1.102297     8.167892    10.179964    -0.633855
O      0.149684     7.398528    12.339527    -0.613315
O      2.477756     6.796300    11.725905    -0.612753

The following XYZ coordinates are in angstroms. Other properties are in atomic units.
The sperically averaged electron density of each atom fit to a function of the form exp(a - br)
eigen_1, eigen_2 and eigen_3 are the three eigenvalues of traceless quadrupole moment tensor
  atom number  atomic symbol              X              Y              Z     net charge C6 coefficient C8 coefficient C10 coefficient fluctuating dipole atomic polarizability isotropic forcefield polarizability              a              b squared Pearson coefficient          <r^3>          <r^4>         wp_QDO          m_QDO          q_QDO       dipole_x       dipole_y       dipole_z         dipole            Qxy            Qxz            Qyz     Q(x^2-y^2)  Q(3z^2 - R^2)        eigen_1        eigen_2        eigen_3 static polarizability      alpha(xx)      alpha(xy)      alpha(xz)      alpha(yy)      alpha(yz)      alpha(zz) atomic spin moment
            1             Ni       0.000000       0.000000       0.000000       0.670270     115.187974 0.20328713E+04  0.65576709E+05                                19.148894                           14.651107       1.186022       2.191201                    0.995437      49.871081     133.937639       0.479517       0.395970      -1.154969       0.000000       0.000000       0.000000       0.000000      -0.066441       0.111815      -0.053973       0.108142       0.179296      -0.115551      -0.066396       0.181947             24.833994      34.046180      -2.761377       1.804925      19.243303       0.956799      21.212498           1.774181
            2             Ni      -0.198586       7.501600       8.803761       0.670272     115.188023 0.20328720E+04  0.65576726E+05                                19.148887                           14.651101       1.186026       2.191203                    0.995437      49.871057     133.937499       0.479518       0.395970      -1.154970      -0.000000       0.000000       0.000000       0.000000       0.066442       0.111815       0.053973       0.108143       0.179294      -0.115552      -0.066396       0.181948             24.833987      34.046174       2.761381       1.804925      19.243301      -0.956796      21.212486           1.774183
            3              H       0.675222      13.000873       4.966906       0.123888       1.184233 0.90495999E+01  0.91362347E+02                                 1.821965                            1.737127      -1.293840       2.264809                    0.995186       3.621735      10.186842       0.485181       1.250446      -0.715075      -0.033898       0.014834       0.013436       0.039365      -0.004993      -0.008759       0.001812       0.016350      -0.004429      -0.008958      -0.006161       0.015119              1.841136       2.079445      -0.299549      -0.212880       1.735724      -0.146707       1.708240           0.000031
            4              H       3.437488      10.051094       5.275918       0.130196       1.037014 0.69629405E+01  0.66590788E+02                                 1.737990                            1.571259      -1.251911       2.290571                    0.994571       3.612087      10.262858       0.481671       1.329640      -0.696212       0.013834      -0.033719       0.014601       0.039263      -0.002238      -0.005460      -0.008828       0.000918      -0.000248      -0.011570       0.002241       0.009330              1.864790       1.586644      -0.318726       0.113724       2.263841      -0.641998       1.743885           0.000027
            5              H       4.644798      10.996445       3.508299       0.124801       1.215265 0.92184898E+01  0.92630784E+02                                 1.812864                            1.726946      -0.888599       2.463513                    0.998898       3.328874       9.060876       0.502437       1.213191      -0.727253       0.033181      -0.021496      -0.007226       0.040190      -0.010683      -0.008381      -0.006257       0.003199      -0.020386      -0.017394       0.002884       0.014510              1.820217       2.162182      -0.320158      -0.252805       1.693836      -0.063224       1.604633          -0.000002
            6              H       3.059614      12.605839       0.406029       0.128441       1.210617 0.89896478E+01  0.91473656E+02                                 1.927807                            1.795202      -1.157928       2.339892                    0.995901       3.657435      10.654208       0.447752       1.344360      -0.695587      -0.044243      -0.019280      -0.008407       0.048988       0.019929      -0.003122      -0.003717       0.009574       0.009389      -0.022100       0.001848       0.020251              1.993221       2.395643       0.436615       0.466362       1.723409       0.230447       1.860611           0.000173
            7              H       4.384442      13.841952      16.732251       0.279035       0.772524 0.51365298E+01  0.46619288E+02                                 1.566602                            1.457645      -1.404195       2.273756                    0.996475       3.323481       9.940351       0.435056       1.551189      -0.654190      -0.006716       0.003136      -0.038683       0.039387       0.012458       0.002758       0.004709       0.013569      -0.000578      -0.014601      -0.001135       0.015736              1.633615       1.334470       0.029895      -0.080058       1.301206      -0.177966       2.265170           0.000001
            8              H       5.712775      14.094906       3.014408       0.142153       1.122362 0.81690246E+01  0.80937106E+02                                 1.819114                            1.701611      -1.041723       2.402287                    0.997670       3.451550       9.833481       0.465100       1.329174      -0.699468       0.014156       0.011037       0.044824       0.048284       0.004940      -0.002279       0.000664      -0.003928       0.058955      -0.015289      -0.004531       0.019819              1.860982       1.949367       0.189849       0.481912       1.583939       0.117769       2.049638          -0.000055
            9              H       1.765253       8.864941       6.379733       0.133796       1.003331 0.71921747E+01  0.69817716E+02                                 1.748204                            1.640198      -1.280250       2.286258                    0.994534       3.667320      10.734768       0.449818       1.402697      -0.682287       0.023945      -0.028499      -0.028923       0.047139      -0.003720      -0.009317       0.005466      -0.001774       0.016931      -0.009473      -0.004638       0.014112              1.797518       1.741338      -0.355955      -0.156917       2.169126       0.090722       1.482089          -0.000089
           10              H       6.657686      10.796603       8.782455       0.292739       0.876525 0.58043687E+01  0.52789848E+02                                 1.574718                            1.459176      -1.020272       2.506618                    0.999584       2.644315       7.213727       0.489575       1.375598      -0.693615      -0.036506       0.017848       0.041728       0.058244      -0.013817      -0.021499       0.000836      -0.020804       0.004668      -0.030166       0.006063       0.024102              1.632433       1.790417      -0.037255      -0.540327       1.292320       0.048913       1.814562          -0.000040
           11              H       0.102400      12.428951       7.150238       0.127193       1.179837 0.83946544E+01  0.81502613E+02                                 1.697555                            1.588071      -0.846613       2.481518                    0.999336       3.142981       8.113238       0.559976       1.126596      -0.749011      -0.006936       0.047327      -0.010109       0.048889      -0.006539      -0.016486      -0.006744      -0.029253      -0.018254      -0.027485       0.007811       0.019673              1.719100       1.406709      -0.215859      -0.035041       2.289027      -0.138390       1.461564           0.000229
           12              H       6.579192       5.499273       3.836855       0.123888       1.184236 0.90496269E+01  0.91362689E+02                                 1.821968                            1.737129      -1.293843       2.264808                    0.995186       3.621740      10.186860       0.485180       1.250445      -0.715075       0.033898       0.014834      -0.013436       0.039365       0.004993      -0.008759      -0.001812       0.016350      -0.004429      -0.008958      -0.006161       0.015119              1.841139       2.079448       0.299550      -0.212880       1.735727       0.146708       1.708242           0.000031
           13              H       3.816926       2.549494       3.527843       0.130197       1.037015 0.69629550E+01  0.66590967E+02                                 1.737992                            1.571261      -1.251916       2.290569                    0.994571       3.612091      10.262875       0.481671       1.329641      -0.696212      -0.013834      -0.033719      -0.014601       0.039263       0.002238      -0.005460       0.008828       0.000918      -0.000248      -0.011570       0.002241       0.009330              1.864793       1.586646       0.318726       0.113724       2.263844       0.641999       1.743888           0.000026
           14              H       2.609616       3.494845       5.295462       0.124801       1.215267 0.92185052E+01  0.92630978E+02                                 1.812866                            1.726948      -0.888601       2.463512                    0.998898       3.328877       9.060886       0.502437       1.213191      -0.727253      -0.033181      -0.021495       0.007226       0.040190       0.010683      -0.008381       0.006257       0.003200      -0.020386      -0.017394       0.002884       0.014510              1.820218       2.162184       0.320158      -0.252805       1.693837       0.063224       1.604634          -0.000002
           15              H       4.194800       5.104239       8.397731       0.128441       1.210618 0.89896562E+01  0.91473764E+02                                 1.927808                            1.795203      -1.157928       2.339892                    0.995901       3.657437      10.654216       0.447752       1.344360      -0.695587       0.044243      -0.019280       0.008407       0.048988      -0.019929      -0.003122       0.003717       0.009574       0.009389      -0.022100       0.001848       0.020251              1.993222       2.395645      -0.436616       0.466362       1.723410      -0.230447       1.860611           0.000173
           16              H       2.472800       6.340352       9.679030       0.279035       0.772524 0.51365286E+01  0.46619280E+02                                 1.566602                            1.457645      -1.404196       2.273755                    0.996475       3.323481       9.940354       0.435056       1.551190      -0.654190       0.006716       0.003136       0.038683       0.039387      -0.012458       0.002758      -0.004709       0.013569      -0.000577      -0.014601      -0.001135       0.015736              1.633616       1.334471      -0.029895      -0.080059       1.301206       0.177966       2.265170           0.000001
           17              H       1.541639       6.593306       5.789353       0.142154       1.122362 0.81690276E+01  0.80937146E+02                                 1.819115                            1.701612      -1.041724       2.402287                    0.997670       3.451550       9.833483       0.465100       1.329174      -0.699468      -0.014156       0.011037      -0.044824       0.048284      -0.004940      -0.002279      -0.000664      -0.003928       0.058955      -0.015288      -0.004531       0.019819              1.860982       1.949368      -0.189849       0.481913       1.583940      -0.117769       2.049639          -0.000055
           18              H       5.489161       1.363341       2.424027       0.133796       1.003331 0.71921750E+01  0.69817719E+02                                 1.748204                            1.640198      -1.280250       2.286258                    0.994534       3.667320      10.734768       0.449818       1.402697      -0.682287      -0.023945      -0.028499       0.028923       0.047139       0.003720      -0.009317      -0.005466      -0.001774       0.016931      -0.009473      -0.004638       0.014112              1.797518       1.741338       0.355955      -0.156918       2.169126      -0.090722       1.482089          -0.000090
           19              H       0.596728       3.295003       0.021305       0.292739       0.876525 0.58043667E+01  0.52789823E+02                                 1.574717                            1.459175      -1.020273       2.506618                    0.999584       2.644313       7.213720       0.489575       1.375598      -0.693615       0.036506       0.017848      -0.041728       0.058244       0.013817      -0.021499      -0.000836      -0.020804       0.004668      -0.030166       0.006063       0.024102              1.632433       1.790416       0.037255      -0.540327       1.292320      -0.048913       1.814562          -0.000040
           20              H       7.152014       4.927351       1.653522       0.127193       1.179838 0.83946598E+01  0.81502671E+02                                 1.697555                            1.588071      -0.846614       2.481518                    0.999336       3.142982       8.113239       0.559976       1.126595      -0.749011       0.006936       0.047327       0.010109       0.048889       0.006539      -0.016486       0.006744      -0.029253      -0.018254      -0.027485       0.007811       0.019673              1.719100       1.406709       0.215859      -0.035041       2.289027       0.138389       1.461564           0.000228
           21              H       6.380606       2.002327      12.640615       0.123888       1.184238 0.90496466E+01  0.91362937E+02                                 1.821970                            1.737131      -1.293845       2.264806                    0.995186       3.621744      10.186874       0.485180       1.250445      -0.715075       0.033898      -0.014834      -0.013436       0.039365      -0.004993      -0.008759       0.001812       0.016351      -0.004429      -0.008958      -0.006161       0.015119              1.841141       2.079450      -0.299550      -0.212881       1.735728      -0.146708       1.708244           0.000031
           22              H       3.618340       4.952106      12.331603       0.130196       1.037014 0.69629460E+01  0.66590860E+02                                 1.737992                            1.571260      -1.251913       2.290570                    0.994571       3.612089      10.262868       0.481670       1.329641      -0.696212      -0.013834       0.033719      -0.014601       0.039263      -0.002238      -0.005460      -0.008828       0.000918      -0.000248      -0.011570       0.002241       0.009330              1.864792       1.586646      -0.318726       0.113724       2.263843      -0.641999       1.743887           0.000027
           23              H       2.411030       4.006755      14.099222       0.124801       1.215264 0.92184844E+01  0.92630717E+02                                 1.812864                            1.726946      -0.888599       2.463513                    0.998898       3.328873       9.060873       0.502437       1.213191      -0.727253      -0.033181       0.021496       0.007226       0.040190      -0.010683      -0.008381      -0.006257       0.003200      -0.020386      -0.017394       0.002884       0.014510              1.820217       2.162182      -0.320158      -0.252805       1.693836      -0.063224       1.604632          -0.000002
           24              H       3.996214       2.397361      17.201492       0.128441       1.210618 0.89896538E+01  0.91473730E+02                                 1.927808                            1.795203      -1.157927       2.339892                    0.995901       3.657436      10.654211       0.447752       1.344359      -0.695587       0.044243       0.019280       0.008407       0.048988       0.019929      -0.003122      -0.003717       0.009574       0.009389      -0.022100       0.001848       0.020251              1.993221       2.395644       0.436615       0.466362       1.723409       0.230447       1.860611           0.000173
           25              H       2.671386       1.161248       0.875270       0.279036       0.772524 0.51365266E+01  0.46619256E+02                                 1.566601                            1.457644      -1.404196       2.273756                    0.996475       3.323480       9.940350       0.435056       1.551190      -0.654190       0.006716      -0.003136       0.038683       0.039387       0.012458       0.002758       0.004709       0.013569      -0.000577      -0.014601      -0.001135       0.015736              1.633615       1.334470       0.029895      -0.080058       1.301206      -0.177966       2.265169           0.000001
           26              H       1.343053       0.908294      14.593113       0.142153       1.122364 0.81690506E+01  0.80937436E+02                                 1.819118                            1.701615      -1.041728       2.402285                    0.997670       3.451555       9.833503       0.465100       1.329175      -0.699468      -0.014156      -0.011037      -0.044824       0.048284       0.004940      -0.002279       0.000664      -0.003928       0.058955      -0.015288      -0.004531       0.019819              1.860986       1.949372       0.189850       0.481914       1.583942       0.117769       2.049643          -0.000055
           27              H       5.290575       6.138259      11.227788       0.133797       1.003331 0.71921729E+01  0.69817698E+02                                 1.748204                            1.640198      -1.280250       2.286258                    0.994534       3.667320      10.734770       0.449818       1.402697      -0.682287      -0.023945       0.028499       0.028923       0.047139      -0.003720      -0.009317       0.005466      -0.001774       0.016931      -0.009473      -0.004638       0.014112              1.797518       1.741338      -0.355955      -0.156917       2.169126       0.090722       1.482089          -0.000090
           28              H       0.398142       4.206597       8.825066       0.292739       0.876525 0.58043687E+01  0.52789848E+02                                 1.574718                            1.459176      -1.020273       2.506618                    0.999584       2.644315       7.213727       0.489575       1.375598      -0.693615       0.036506      -0.017848      -0.041728       0.058244      -0.013817      -0.021499       0.000836      -0.020804       0.004668      -0.030166       0.006063       0.024102              1.632433       1.790417      -0.037255      -0.540327       1.292321       0.048913       1.814562          -0.000040
           29              H       6.953428       2.574249      10.457283       0.127193       1.179837 0.83946522E+01  0.81502584E+02                                 1.697554                            1.588071      -0.846612       2.481519                    0.999336       3.142981       8.113237       0.559976       1.126596      -0.749011       0.006936      -0.047327       0.010109       0.048889      -0.006539      -0.016486      -0.006744      -0.029253      -0.018254      -0.027485       0.007811       0.019673              1.719099       1.406708      -0.215859      -0.035041       2.289026      -0.138390       1.461564           0.000228
           30              H       0.476636       9.503927      13.770666       0.123888       1.184235 0.90496170E+01  0.91362567E+02                                 1.821967                            1.737128      -1.293841       2.264809                    0.995186       3.621739      10.186857       0.485180       1.250446      -0.715075      -0.033898      -0.014834       0.013436       0.039365       0.004993      -0.008759      -0.001812       0.016350      -0.004429      -0.008958      -0.006161       0.015119              1.841138       2.079447       0.299550      -0.212880       1.735726       0.146707       1.708241           0.000031
           31              H       3.238902      12.453706      14.079678       0.130197       1.037014 0.69629460E+01  0.66590859E+02                                 1.737991                            1.571260      -1.251914       2.290570                    0.994571       3.612089      10.262868       0.481671       1.329641      -0.696212       0.013834       0.033719       0.014601       0.039263       0.002238      -0.005460       0.008828       0.000918      -0.000248      -0.011570       0.002241       0.009330              1.864792       1.586645       0.318726       0.113724       2.263843       0.641999       1.743887           0.000027
           32              H       4.446212      11.508355      12.312059       0.124801       1.215268 0.92185201E+01  0.92631175E+02                                 1.812868                            1.726950      -0.888601       2.463512                    0.998898       3.328879       9.060897       0.502436       1.213192      -0.727253       0.033181       0.021495      -0.007226       0.040190       0.010683      -0.008381       0.006257       0.003199      -0.020386      -0.017394       0.002884       0.014510              1.820221       2.162187       0.320159      -0.252805       1.693840       0.063224       1.604636          -0.000002
           33              H       2.861028       9.898961       9.209790       0.128441       1.210618 0.89896527E+01  0.91473723E+02                                 1.927808                            1.795203      -1.157928       2.339892                    0.995901       3.657437      10.654217       0.447752       1.344360      -0.695587      -0.044243       0.019280      -0.008407       0.048988      -0.019929      -0.003122       0.003717       0.009574       0.009389      -0.022100       0.001848       0.020251              1.993222       2.395645      -0.436616       0.466362       1.723410      -0.230447       1.860611           0.000173
           34              H       4.583028       8.662848       7.928491       0.279036       0.772523 0.51365213E+01  0.46619193E+02                                 1.566600                            1.457643      -1.404194       2.273756                    0.996475       3.323478       9.940341       0.435056       1.551189      -0.654190      -0.006716      -0.003136      -0.038683       0.039387      -0.012458       0.002758      -0.004709       0.013569      -0.000578      -0.014601      -0.001135       0.015736              1.633614       1.334469      -0.029895      -0.080058       1.301205       0.177966       2.265167           0.000001
           35              H       5.514189       8.409894      11.818168       0.142154       1.122362 0.81690255E+01  0.80937126E+02                                 1.819115                            1.701612      -1.041724       2.402287                    0.997670       3.451550       9.833485       0.465100       1.329175      -0.699468       0.014156      -0.011037       0.044824       0.048284      -0.004940      -0.002279      -0.000664      -0.003928       0.058955      -0.015288      -0.004531       0.019819              1.860982       1.949368      -0.189849       0.481913       1.583940      -0.117769       2.049639          -0.000056
           36              H       1.566667      13.639859      15.183494       0.133797       1.003331 0.71921724E+01  0.69817694E+02                                 1.748204                            1.640198      -1.280251       2.286258                    0.994534       3.667320      10.734771       0.449818       1.402697      -0.682287       0.023945       0.028499      -0.028923       0.047139       0.003720      -0.009317      -0.005466      -0.001774       0.016931      -0.009473      -0.004638       0.014112              1.797518       1.741338       0.355955      -0.156917       2.169126      -0.090722       1.482089          -0.000090
           37              H       6.856272      11.708197      -0.021305       0.292739       0.876526 0.58043746E+01  0.52789910E+02                                 1.574718                            1.459176      -1.020273       2.506618                    0.999584       2.644315       7.213725       0.489575       1.375597      -0.693616      -0.036506      -0.017848       0.041728       0.058244       0.013817      -0.021499      -0.000836      -0.020804       0.004668      -0.030166       0.006063       0.024102              1.632433       1.790417       0.037255      -0.540327       1.292321      -0.048913       1.814563          -0.000040
           38              H      -0.096186      10.075849      15.953999       0.127193       1.179838 0.83946635E+01  0.81502720E+02                                 1.697555                            1.588071      -0.846613       2.481518                    0.999336       3.142983       8.113243       0.559976       1.126595      -0.749011      -0.006936      -0.047327      -0.010109       0.048889       0.006539      -0.016486       0.006744      -0.029253      -0.018254      -0.027485       0.007811       0.019673              1.719100       1.406709       0.215859      -0.035041       2.289028       0.138389       1.461564           0.000228
           39              C       3.377121      12.560229       3.187666       0.081801      40.976542 0.41004676E+03  0.94862662E+04                                10.470004                            6.834698      -0.224636       1.940160                    0.999180      26.727696      75.857004       0.619737       0.427205      -1.058975       0.007905       0.009371      -0.005823       0.013573       0.043490       0.008084       0.004594       0.023898       0.067309      -0.056340       0.017329       0.039011             14.260476      12.241417       1.136824      -5.636113      13.948841      -8.665318      16.591171           0.001002
           40              C       2.198124      13.155556       3.620811      -0.103016      44.306035 0.51914774E+03  0.12680993E+05                                10.916951                            7.615227      -0.111663       1.947954                    0.998609      29.238544      83.986859       0.598601       0.418896      -1.069134      -0.002834      -0.032739       0.032026       0.045886       0.012477       0.016521       0.008297      -0.008309       0.025632      -0.020982      -0.004977       0.025960             14.282700      12.297744      -1.039186      -3.594075      14.878995      -8.294538      15.671360           0.003265
           41              C       1.481009      12.593986       4.670923      -0.159711      41.925575 0.46821453E+03  0.11270876E+05                                10.654111                            7.313676      -0.076052       1.936575                    0.999484      30.812004      91.134428       0.593930       0.428408      -1.051313       0.019471       0.004342      -0.016761       0.026056       0.015018      -0.003258       0.040650       0.042565       0.006914      -0.055176       0.019702       0.035474             14.097684       9.903714       0.213522      -3.294368      15.820701      -9.832869      16.568637           0.001121
           42              C       1.942900      11.437089       5.287539       0.092798      40.534730 0.39288782E+03  0.89652227E+04                                10.321647                            6.621020      -0.081997       1.986453                    0.999232      26.138481      72.944283       0.641507       0.418420      -1.067750      -0.010586      -0.005218      -0.003294       0.012253       0.005561      -0.019856      -0.006800      -0.022904      -0.014957      -0.026933       0.004680       0.022253             14.478037      11.353802       1.593717      -5.632797      14.615500      -9.609586      17.464810           0.000834
           43              C       3.121897      10.841762       4.854394      -0.123048      37.541932 0.44789100E+03  0.10636847E+05                                 9.921573                            7.167396      -0.056000       1.963712                    0.998886      29.426123      85.766222       0.599631       0.430112      -1.052823       0.007837       0.007442      -0.030795       0.032636       0.007396       0.010244      -0.002707      -0.020929      -0.031979      -0.019778       0.001622       0.018155             12.280667      11.157151      -0.103369      -4.074773      12.169377      -6.589148      13.515474           0.000732
           44              C       3.839011      11.403332       3.804281      -0.132355      36.627620 0.42437402E+03  0.99177375E+04                                 9.564786                            6.832508       0.187555       2.031504                    0.999667      29.310473      84.034263       0.635330       0.412518      -1.066623      -0.016372      -0.012321       0.024942       0.032279      -0.014196      -0.001860       0.000749       0.004118      -0.068255      -0.022847      -0.002947       0.025794             11.992374       9.474964       0.066807      -3.198490      12.957313      -7.465846      13.544844           0.000162
           45              C       4.125217      13.146104       2.092302      -0.033923      43.093541 0.44233816E+03  0.10450683E+05                                10.821485                            7.060266      -0.286128       1.898277                    0.998901      28.354040      81.874163       0.613475       0.422590      -1.059661      -0.025845       0.008545       0.031624       0.041726       0.010995       0.005803      -0.022878       0.016454       0.025848      -0.031500       0.008190       0.023310             14.824056      14.601062       6.062203      -6.570144      10.656215      -6.688130      19.214892           0.001755
           46              C       3.809248      13.060136       0.772266      -0.062717      29.702913 0.39877538E+03  0.92236829E+04                                 8.453856                            6.708952       0.242550       2.062433                    0.999304      28.736283      83.373187       0.625630       0.423265      -1.054269       0.002291       0.061085      -0.029260       0.067769       0.028946      -0.010213      -0.015585       0.030182      -0.031249      -0.031280      -0.011934       0.043214              9.727092      11.025869       3.193315       0.061194       6.470904      -0.906591      11.684504          -0.000996
           47              C       5.266048      13.877810       2.204638      -0.051916      30.974844 0.40222739E+03  0.93390272E+04                                 8.737731                            6.794506       0.018759       1.992592                    0.999162      28.842058      84.293647       0.612916       0.430403      -1.048135       0.013773       0.037906      -0.019853       0.044952      -0.012309       0.000634      -0.003108      -0.014755       0.046784      -0.022173       0.005642       0.016532             10.136947      12.180258       4.169086      -0.148646       7.530496      -1.041065      10.700087          -0.000185
           48              C       1.194804      10.851214       6.382902      -0.014440      42.392986 0.41042210E+03  0.94754064E+04                                10.624740                            6.739074       0.023341       2.007649                    0.999292      27.188572      76.511336       0.639349       0.414955      -1.069150      -0.000810      -0.004503      -0.030268       0.030612      -0.011224      -0.018938      -0.011643      -0.013265      -0.018071      -0.030338       0.014134       0.016204             14.992639      10.794475       3.700038      -7.711703      15.499737      -9.249416      18.683706           0.001304
           49              C       1.238945       9.549837       6.775198      -0.021972      31.602359 0.40288670E+03  0.93640311E+04                                 8.964598                            6.872694      -0.045181       1.983564                    0.998964      28.361096      83.100836       0.599410       0.439645      -1.041930      -0.031774      -0.023707       0.004077       0.039853       0.002739       0.014082       0.019498       0.053950       0.064821      -0.043643       0.006484       0.037159             10.823325       8.343193      -0.169775      -3.026052      14.197815      -3.914601       9.928966          -0.001784
           50              C       0.325800      11.506854       7.198307      -0.081460      29.076555 0.37893229E+03  0.85781972E+04                                 8.080350                            6.403153       0.431217       2.112657                    0.999813      28.089493      78.353163       0.666829       0.405749      -1.074830      -0.028908      -0.036733       0.026085       0.053529      -0.000181      -0.029862      -0.036593      -0.080418      -0.006982      -0.059467      -0.004900       0.064367              8.991177       7.017545      -0.210729      -3.066347      10.914155      -2.629156       9.041830          -0.001837
           51              C       3.877293       5.058629       5.616095       0.081800      40.976521 0.41004657E+03  0.94862603E+04                                10.470000                            6.834696      -0.224634       1.940161                    0.999180      26.727688      75.856966       0.619737       0.427205      -1.058975      -0.007905       0.009372       0.005823       0.013573      -0.043491       0.008084      -0.004594       0.023898       0.067310      -0.056340       0.017329       0.039011             14.260469      12.241410      -1.136821      -5.636108      13.948836       8.665313      16.591161           0.001000
           52              C       5.056290       5.653956       5.182950      -0.103016      44.306007 0.51914758E+03  0.12680987E+05                                10.916946                            7.615226      -0.111660       1.947955                    0.998609      29.238532      83.986806       0.598602       0.418896      -1.069134       0.002834      -0.032739      -0.032026       0.045886      -0.012476       0.016521      -0.008297      -0.008309       0.025632      -0.020982      -0.004978       0.025960             14.282691      12.297738       1.039190      -3.594070      14.878987       8.294529      15.671347           0.003268
           53              C       5.773405       5.092386       4.132837      -0.159711      41.925554 0.46821446E+03  0.11270874E+05                                10.654107                            7.313675      -0.076053       1.936574                    0.999484      30.812007      91.134438       0.593930       0.428408      -1.051314      -0.019471       0.004342       0.016761       0.026056      -0.015018      -0.003258      -0.040650       0.042565       0.006914      -0.055176       0.019702       0.035474             14.097675       9.903710      -0.213514      -3.294359      15.820696       9.832859      16.568621           0.001119
           54              C       5.311514       3.935489       3.516222       0.092798      40.534718 0.39288789E+03  0.89652246E+04                                10.321645                            6.621021      -0.081998       1.986453                    0.999232      26.138482      72.944288       0.641506       0.418420      -1.067750       0.010586      -0.005218       0.003294       0.012253      -0.005561      -0.019856       0.006800      -0.022904      -0.014957      -0.026933       0.004680       0.022253             14.478031      11.353800      -1.593708      -5.632790      14.615495       9.609577      17.464798           0.000836
           55              C       4.132517       3.340162       3.949367      -0.123048      37.541960 0.44789132E+03  0.10636857E+05                                 9.921579                            7.167399      -0.056002       1.963711                    0.998886      29.426136      85.766283       0.599630       0.430112      -1.052823      -0.007837       0.007442       0.030795       0.032636      -0.007396       0.010245       0.002707      -0.020929      -0.031979      -0.019778       0.001622       0.018156             12.280675      11.157157       0.103371      -4.074775      12.169386       6.589153      13.515482           0.000730
           56              C       3.415403       3.901732       4.999480      -0.132355      36.627622 0.42437400E+03  0.99177371E+04                                 9.564787                            6.832508       0.187554       2.031504                    0.999667      29.310474      84.034272       0.635330       0.412518      -1.066623       0.016372      -0.012321      -0.024942       0.032279       0.014196      -0.001859      -0.000749       0.004119      -0.068255      -0.022847      -0.002947       0.025794             11.992375       9.474965      -0.066807      -3.198490      12.957314       7.465847      13.544846           0.000166
           57              C       3.129197       5.644504       6.711459      -0.033923      43.093527 0.44233805E+03  0.10450680E+05                                10.821482                            7.060265      -0.286127       1.898278                    0.998901      28.354034      81.874138       0.613475       0.422590      -1.059661       0.025845       0.008546      -0.031624       0.041727      -0.010995       0.005803       0.022879       0.016454       0.025848      -0.031500       0.008190       0.023310             14.824052      14.601059      -6.062202      -6.570141      10.656213       6.688127      19.214886           0.001757
           58              C       3.445166       5.558536       8.031495      -0.062717      29.702889 0.39877493E+03  0.92236702E+04                                 8.453852                            6.708948       0.242551       2.062433                    0.999304      28.736277      83.373166       0.625630       0.423265      -1.054269      -0.002290       0.061085       0.029260       0.067770      -0.028946      -0.010213       0.015585       0.030182      -0.031249      -0.031280      -0.011934       0.043214              9.727087      11.025870      -3.193318       0.061195       6.470903       0.906589      11.684488          -0.000996
           59              C       1.988366       6.376210       6.599123      -0.051917      30.974833 0.40222715E+03  0.93390204E+04                                 8.737729                            6.794504       0.018758       1.992591                    0.999162      28.842061      84.293660       0.612916       0.430403      -1.048135      -0.013773       0.037906       0.019853       0.044952       0.012309       0.000634       0.003109      -0.014755       0.046783      -0.022173       0.005642       0.016532             10.136944      12.180253      -4.169084      -0.148645       7.530494       1.041065      10.700086          -0.000185
           60              C       6.059610       3.349614       2.420858      -0.014440      42.392966 0.41042206E+03  0.94754050E+04                                10.624736                            6.739073       0.023342       2.007650                    0.999292      27.188569      76.511320       0.639349       0.414955      -1.069150       0.000810      -0.004503       0.030268       0.030612       0.011224      -0.018938       0.011643      -0.013265      -0.018071      -0.030339       0.014134       0.016204             14.992632      10.794470      -3.700032      -7.711697      15.499732       9.249409      18.683695           0.001305
           61              C       6.015469       2.048237       2.028562      -0.021972      31.602327 0.40288616E+03  0.93640154E+04                                 8.964592                            6.872688      -0.045180       1.983565                    0.998964      28.361084      83.100787       0.599410       0.439645      -1.041930       0.031774      -0.023707      -0.004077       0.039853      -0.002739       0.014082      -0.019498       0.053950       0.064821      -0.043643       0.006483       0.037159             10.823315       8.343189       0.169778      -3.026050      14.197802       3.914593       9.928955          -0.001786
           62              C       6.928614       4.005254       1.605454      -0.081459      29.076527 0.37893187E+03  0.85781851E+04                                 8.080344                            6.403149       0.431218       2.112657                    0.999813      28.089485      78.353123       0.666829       0.405749      -1.074830       0.028908      -0.036733      -0.026084       0.053529       0.000181      -0.029862       0.036593      -0.080418      -0.006982      -0.059467      -0.004900       0.064367              8.991168       7.017539       0.210732      -3.066342      10.914149       2.629150       9.041817          -0.001839
           63              C       3.678707       2.442971      14.419855       0.081801      40.976526 0.41004661E+03  0.94862616E+04                                10.470001                            6.834696      -0.224634       1.940161                    0.999180      26.727690      75.856977       0.619737       0.427205      -1.058975      -0.007905      -0.009371       0.005823       0.013573       0.043490       0.008084       0.004594       0.023898       0.067310      -0.056340       0.017329       0.039011             14.260471      12.241414       1.136823      -5.636111      13.948836      -8.665314      16.591163           0.001002
           64              C       4.857704       1.847644      13.986710      -0.103017      44.306053 0.51914790E+03  0.12680998E+05                                10.916955                            7.615230      -0.111664       1.947953                    0.998609      29.238549      83.986889       0.598601       0.418896      -1.069134       0.002834       0.032739      -0.032026       0.045886       0.012477       0.016521       0.008297      -0.008309       0.025632      -0.020982      -0.004978       0.025960             14.282707      12.297750      -1.039186      -3.594077      14.879002      -8.294543      15.671368           0.003266
           65              C       5.574819       2.409214      12.936598      -0.159711      41.925585 0.46821460E+03  0.11270879E+05                                10.654114                            7.313677      -0.076054       1.936574                    0.999484      30.812014      91.134478       0.593930       0.428408      -1.051313      -0.019471      -0.004342       0.016761       0.026056       0.015018      -0.003258       0.040650       0.042565       0.006914      -0.055176       0.019702       0.035474             14.097687       9.903718       0.213520      -3.294368      15.820705      -9.832870      16.568639           0.001122
           66              C       5.112928       3.566111      12.319982       0.092798      40.534730 0.39288782E+03  0.89652226E+04                                10.321647                            6.621020      -0.081998       1.986453                    0.999232      26.138481      72.944285       0.641507       0.418420      -1.067750       0.010586       0.005218       0.003294       0.012253       0.005561      -0.019856      -0.006800      -0.022904      -0.014957      -0.026933       0.004680       0.022253             14.478037      11.353802       1.593714      -5.632794      14.615502      -9.609586      17.464807           0.000833
           67              C       3.933931       4.161438      12.753127      -0.123048      37.541949 0.44789124E+03  0.10636854E+05                                 9.921577                            7.167398      -0.056001       1.963712                    0.998886      29.426132      85.766261       0.599630       0.430112      -1.052823      -0.007837      -0.007442       0.030795       0.032636       0.007396       0.010244      -0.002707      -0.020929      -0.031979      -0.019778       0.001622       0.018155             12.280671      11.157155      -0.103370      -4.074773      12.169383      -6.589151      13.515477           0.000732
           68              C       3.216817       3.599868      13.803240      -0.132355      36.627612 0.42437393E+03  0.99177346E+04                                 9.564784                            6.832507       0.187555       2.031504                    0.999667      29.310469      84.034245       0.635330       0.412518      -1.066623       0.016372       0.012321      -0.024942       0.032279      -0.014196      -0.001859       0.000749       0.004118      -0.068255      -0.022847      -0.002947       0.025794             11.992371       9.474962       0.066807      -3.198489      12.957310      -7.465844      13.544840           0.000162
           69              C       2.930611       1.857096      15.515219      -0.033923      43.093534 0.44233810E+03  0.10450681E+05                                10.821484                            7.060265      -0.286127       1.898278                    0.998901      28.354037      81.874151       0.613475       0.422590      -1.059661       0.025845      -0.008545      -0.031624       0.041727       0.010995       0.005803      -0.022879       0.016454       0.025847      -0.031500       0.008190       0.023310             14.824055      14.601063       6.062203      -6.570142      10.656214      -6.688127      19.214887           0.001756
           70              C       3.246580       1.943064      16.835255      -0.062717      29.702905 0.39877523E+03  0.92236784E+04                                 8.453854                            6.708950       0.242552       2.062434                    0.999304      28.736278      83.373163       0.625630       0.423265      -1.054269      -0.002291      -0.061084       0.029260       0.067769       0.028946      -0.010213      -0.015585       0.030182      -0.031248      -0.031280      -0.011934       0.043214              9.727090      11.025867       3.193315       0.061195       6.470903      -0.906589      11.684500          -0.000997
           71              C       1.789780       1.125390      15.402883      -0.051917      30.974843 0.40222733E+03  0.93390258E+04                                 8.737731                            6.794506       0.018757       1.992591                    0.999162      28.842061      84.293666       0.612916       0.430403      -1.048135      -0.013773      -0.037906       0.019853       0.044952      -0.012309       0.000634      -0.003109      -0.014755       0.046783      -0.022173       0.005642       0.016531             10.136948      12.180260       4.169086      -0.148643       7.530496      -1.041064      10.700088          -0.000185
           72              C       5.861024       4.151986      11.224619      -0.014440      42.392977 0.41042201E+03  0.94754039E+04                                10.624738                            6.739073       0.023342       2.007650                    0.999292      27.188569      76.511325       0.639349       0.414955      -1.069150       0.000810       0.004503       0.030268       0.030612      -0.011224      -0.018938      -0.011643      -0.013265      -0.018071      -0.030338       0.014134       0.016204             14.992637      10.794473       3.700037      -7.711701      15.499736      -9.249414      18.683701           0.001304
           73              C       5.816883       5.453363      10.832323      -0.021973      31.602375 0.40288695E+03  0.93640383E+04                                 8.964601                            6.872696      -0.045181       1.983564                    0.998964      28.361104      83.100862       0.599410       0.439645      -1.041930       0.031774       0.023707      -0.004077       0.039853       0.002739       0.014082       0.019498       0.053950       0.064821      -0.043643       0.006483       0.037159             10.823328       8.343195      -0.169774      -3.026053      14.197821      -3.914603       9.928969          -0.001786
           74              C       6.730028       3.496346      10.409214      -0.081460      29.076553 0.37893228E+03  0.85781967E+04                                 8.080350                            6.403153       0.431218       2.112657                    0.999813      28.089492      78.353159       0.666829       0.405749      -1.074830       0.028908       0.036733      -0.026085       0.053529      -0.000181      -0.029862      -0.036593      -0.080418      -0.006983      -0.059466      -0.004900       0.064366              8.991176       7.017545      -0.210728      -3.066347      10.914154      -2.629156       9.041830          -0.001838
           75              C       3.178535       9.944571      11.991426       0.081801      40.976550 0.41004684E+03  0.94862687E+04                                10.470006                            6.834699      -0.224636       1.940160                    0.999180      26.727699      75.857019       0.619737       0.427205      -1.058975       0.007905      -0.009371      -0.005823       0.013573      -0.043491       0.008084      -0.004594       0.023898       0.067310      -0.056340       0.017329       0.039011             14.260479      12.241418      -1.136822      -5.636112      13.948845       8.665320      16.591172           0.001000
           76              C       1.999538       9.349244      12.424571      -0.103016      44.306010 0.51914759E+03  0.12680988E+05                                10.916947                            7.615226      -0.111662       1.947954                    0.998609      29.238533      83.986816       0.598602       0.418896      -1.069134      -0.002834       0.032739       0.032026       0.045886      -0.012476       0.016521      -0.008297      -0.008309       0.025631      -0.020982      -0.004977       0.025960             14.282693      12.297741       1.039191      -3.594071      14.878989       8.294530      15.671348           0.003267
           77              C       1.282423       9.910814      13.474684      -0.159711      41.925562 0.46821455E+03  0.11270878E+05                                10.654110                            7.313676      -0.076053       1.936575                    0.999484      30.812008      91.134447       0.593930       0.428408      -1.051313       0.019471      -0.004342      -0.016761       0.026056      -0.015018      -0.003258      -0.040650       0.042565       0.006914      -0.055176       0.019702       0.035474             14.097679       9.903712      -0.213515      -3.294361      15.820700       9.832863      16.568625           0.001119
           78              C       1.744314      11.067711      14.091299       0.092798      40.534715 0.39288783E+03  0.89652229E+04                                10.321645                            6.621020      -0.081997       1.986453                    0.999232      26.138480      72.944280       0.641507       0.418420      -1.067750      -0.010586       0.005218      -0.003294       0.012253      -0.005561      -0.019856       0.006800      -0.022904      -0.014957      -0.026932       0.004680       0.022253             14.478031      11.353800      -1.593709      -5.632791      14.615495       9.609577      17.464798           0.000836
           79              C       2.923311      11.663038      13.658154      -0.123048      37.541959 0.44789130E+03  0.10636856E+05                                 9.921579                            7.167399      -0.056001       1.963712                    0.998886      29.426134      85.766274       0.599630       0.430112      -1.052823       0.007837      -0.007442      -0.030795       0.032636      -0.007396       0.010245       0.002707      -0.020929      -0.031979      -0.019778       0.001623       0.018155             12.280675      11.157158       0.103370      -4.074776      12.169385       6.589153      13.515483           0.000730
           80              C       3.640425      11.101468      12.608041      -0.132355      36.627633 0.42437414E+03  0.99177414E+04                                 9.564789                            6.832509       0.187553       2.031504                    0.999667      29.310481      84.034307       0.635330       0.412518      -1.066623      -0.016372       0.012321       0.024942       0.032279       0.014196      -0.001859      -0.000749       0.004118      -0.068256      -0.022847      -0.002947       0.025794             11.992378       9.474968      -0.066807      -3.198492      12.957317       7.465848      13.544849           0.000165
           81              C       3.926631       9.358696      10.896062      -0.033923      43.093537 0.44233811E+03  0.10450682E+05                                10.821485                            7.060266      -0.286127       1.898277                    0.998901      28.354039      81.874165       0.613475       0.422590      -1.059661      -0.025845      -0.008545       0.031624       0.041727      -0.010995       0.005803       0.022878       0.016454       0.025848      -0.031500       0.008190       0.023310             14.824056      14.601063      -6.062205      -6.570144      10.656216       6.688130      19.214890           0.001757
           82              C       3.610662       9.444664       9.576026      -0.062717      29.702910 0.39877528E+03  0.92236805E+04                                 8.453856                            6.708951       0.242550       2.062433                    0.999304      28.736291      83.373222       0.625630       0.423265      -1.054269       0.002291      -0.061085      -0.029260       0.067769      -0.028946      -0.010213       0.015584       0.030183      -0.031248      -0.031280      -0.011934       0.043214              9.727092      11.025875      -3.193319       0.061194       6.470906       0.906589      11.684494          -0.000998
           83              C       5.067462       8.626990      11.008398      -0.051917      30.974834 0.40222716E+03  0.93390211E+04                                 8.737730                            6.794505       0.018757       1.992591                    0.999162      28.842061      84.293668       0.612915       0.430403      -1.048135       0.013773      -0.037906      -0.019853       0.044952       0.012309       0.000634       0.003109      -0.014755       0.046783      -0.022173       0.005642       0.016532             10.136946      12.180256      -4.169086      -0.148646       7.530495       1.041065      10.700087          -0.000184
           84              C       0.996218      11.653586      15.186663      -0.014440      42.392973 0.41042210E+03  0.94754066E+04                                10.624738                            6.739074       0.023342       2.007650                    0.999292      27.188572      76.511341       0.639349       0.414955      -1.069150      -0.000810       0.004503      -0.030268       0.030612       0.011224      -0.018938       0.011643      -0.013265      -0.018071      -0.030338       0.014134       0.016204             14.992636      10.794473      -3.700033      -7.711699      15.499736       9.249411      18.683699           0.001304
           85              C       1.040359      12.954963      15.578959      -0.021973      31.602364 0.40288673E+03  0.93640325E+04                                 8.964600                            6.872695      -0.045183       1.983564                    0.998964      28.361106      83.100881       0.599410       0.439645      -1.041930      -0.031774       0.023707       0.004077       0.039853      -0.002739       0.014082      -0.019498       0.053950       0.064821      -0.043643       0.006483       0.037159             10.823326       8.343197       0.169777      -3.026053      14.197818       3.914599       9.928965          -0.001785
           86              C       0.127214      10.997946      16.002067      -0.081460      29.076540 0.37893207E+03  0.85781910E+04                                 8.080347                            6.403151       0.431217       2.112657                    0.999813      28.089492      78.353159       0.666829       0.405749      -1.074830      -0.028908       0.036733       0.026084       0.053529       0.000181      -0.029862       0.036594      -0.080418      -0.006982      -0.059466      -0.004900       0.064367              8.991172       7.017542       0.210732      -3.066344      10.914153       2.629150       9.041821          -0.001838
           87              S       1.610058      14.628720       2.835515       1.135494      79.610738 0.14450819E+04  0.44178044E+05                                13.262494                           10.656646       0.771323       2.019928                    0.999818      50.703153     146.984027       0.679849       0.294700      -1.204793      -0.020296       0.063577      -0.049576       0.083137      -0.000823      -0.008200       0.014355       0.007817       0.031748      -0.017404      -0.003385       0.020789             15.611902      15.407378      -1.625755       2.176780      15.729384      -3.586352      15.698944           0.005118
           88              S       5.644356       7.127120       5.968245       1.135494      79.610756 0.14450825E+04  0.44178066E+05                                13.262496                           10.656649       0.771324       2.019928                    0.999818      50.703152     146.984027       0.679848       0.294700      -1.204793       0.020296       0.063577       0.049576       0.083137       0.000822      -0.008200      -0.014355       0.007817       0.031748      -0.017404      -0.003385       0.020789             15.611904      15.407380       1.625756       2.176779      15.729391       3.586350      15.698940           0.005117
           89              S       5.445770       0.374480      14.772006       1.135493      79.610792 0.14450831E+04  0.44178089E+05                                13.262501                           10.656652       0.771321       2.019927                    0.999818      50.703184     146.984161       0.679848       0.294700      -1.204793       0.020295      -0.063577       0.049576       0.083137      -0.000822      -0.008200       0.014355       0.007817       0.031748      -0.017404      -0.003385       0.020789             15.611912      15.407388      -1.625755       2.176782      15.729395      -3.586355      15.698953           0.005118
           90              S       1.411472       7.876080      11.639276       1.135494      79.610766 0.14450827E+04  0.44178073E+05                                13.262496                           10.656649       0.771324       2.019928                    0.999818      50.703157     146.984043       0.679849       0.294700      -1.204793      -0.020295      -0.063577      -0.049575       0.083136       0.000822      -0.008200      -0.014355       0.007818       0.031749      -0.017404      -0.003385       0.020789             15.611905      15.407383       1.625758       2.176780      15.729392       3.586351      15.698940           0.005118
           91              N       4.754728      13.738880       0.068845      -0.089664      28.624519 0.38432076E+03  0.87163297E+04                                 8.051555                            6.428561      -0.165694       1.997894                    0.997788      26.116843      72.520224       0.669732       0.403241      -1.078303       0.002047       0.032397       0.092259       0.097803       0.062724       0.027613       0.005940       0.069467       0.089799      -0.087371       0.013933       0.073438              9.344548       9.330655       2.413893      -1.457416       6.071669      -1.808125      12.631318          -0.000436
           92              N       5.655133      14.244188       0.953975      -0.160053      37.660725 0.53992985E+03  0.13180790E+05                                 9.521710                            7.576943      -0.019180       2.016077                    0.998383      27.963886      77.617610       0.629245       0.398733      -1.093725      -0.156878      -0.075004       0.030539       0.176547       0.012617       0.069565       0.026455       0.029407       0.219679      -0.059129      -0.055957       0.115086             11.455698      13.947347       4.193921      -2.034940       8.244136      -1.424139      12.175612           0.037566
           93              N       0.397191       9.401005       7.833058      -0.141021      36.434000 0.53208877E+03  0.12898444E+05                                 9.243903                            7.476695       0.066175       2.042519                    0.999150      27.486572      75.193524       0.641337       0.393973      -1.100714       0.025168       0.166258      -0.079083       0.185821      -0.069251      -0.018964       0.054473      -0.025647       0.001823      -0.077732      -0.022417       0.100149             11.011195       9.129014       0.983743      -3.427382      13.064248      -4.028082      10.840324           0.038159
           94              N      -0.167086      10.610413       8.094530      -0.092252      25.998778 0.33489228E+03  0.72693074E+04                                 7.264912                            5.801305       0.298547       2.160105                    0.999644      24.795409      65.309418       0.748757       0.376858      -1.107114       0.058207      -0.044368      -0.053194       0.090477      -0.043895      -0.064492      -0.008450      -0.090384      -0.005913      -0.102190       0.031846       0.070344              8.212175       7.750251       0.164824      -3.943428       7.813371      -1.736834       9.072904           0.001430
           95              N       2.499686       6.237280       8.734915      -0.089664      28.624514 0.38432059E+03  0.87163253E+04                                 8.051554                            6.428560      -0.165694       1.997894                    0.997788      26.116842      72.520226       0.669732       0.403241      -1.078303      -0.002047       0.032397      -0.092259       0.097803      -0.062724       0.027613      -0.005940       0.069467       0.089799      -0.087371       0.013933       0.073438              9.344548       9.330657      -2.413895      -1.457416       6.071670       1.808125      12.631315          -0.000437
           96              N       1.599281       6.742588       7.849785      -0.160054      37.660742 0.53992999E+03  0.13180795E+05                                 9.521713                            7.576944      -0.019179       2.016077                    0.998383      27.963899      77.617658       0.629245       0.398733      -1.093725       0.156878      -0.075004      -0.030539       0.176548      -0.012617       0.069565      -0.026455       0.029406       0.219679      -0.059129      -0.055957       0.115086             11.455702      13.947352      -4.193924      -2.034943       8.244140       1.424141      12.175616           0.037565
           97              N       6.857223       1.899405       0.970703      -0.141022      36.434002 0.53208878E+03  0.12898445E+05                                 9.243905                            7.476696       0.066173       2.042518                    0.999150      27.486579      75.193562       0.641337       0.393973      -1.100714      -0.025167       0.166258       0.079083       0.185820       0.069251      -0.018965      -0.054473      -0.025647       0.001823      -0.077732      -0.022418       0.100149             11.011198       9.129018      -0.983746      -3.427385      13.064250       4.028083      10.840325           0.038160
           98              N      -0.031500       3.108813       0.709231      -0.092252      25.998767 0.33489213E+03  0.72693030E+04                                 7.264909                            5.801303       0.298548       2.160106                    0.999644      24.795396      65.309363       0.748757       0.376858      -1.107114      -0.058206      -0.044368       0.053194       0.090477       0.043895      -0.064492       0.008450      -0.090384      -0.005913      -0.102190       0.031846       0.070344              8.212172       7.750246      -0.164825      -3.943426       7.813368       1.736833       9.072901           0.001431
           99              N       2.301100       1.264320      17.538676      -0.089664      28.624512 0.38432067E+03  0.87163271E+04                                 8.051553                            6.428560      -0.165694       1.997894                    0.997788      26.116839      72.520209       0.669732       0.403241      -1.078303      -0.002047      -0.032397      -0.092259       0.097803       0.062724       0.027613       0.005940       0.069467       0.089799      -0.087371       0.013933       0.073438              9.344546       9.330654       2.413893      -1.457415       6.071668      -1.808124      12.631316          -0.000435
          100              N       1.400695       0.759012      16.653546      -0.160054      37.660741 0.53993010E+03  0.13180798E+05                                 9.521716                            7.576947      -0.019182       2.016076                    0.998383      27.963893      77.617653       0.629245       0.398733      -1.093724       0.156878       0.075004      -0.030539       0.176547       0.012617       0.069565       0.026455       0.029407       0.219679      -0.059129      -0.055957       0.115086             11.455705      13.947356       4.193923      -2.034942       8.244140      -1.424140      12.175620           0.037566
          101              N       6.658637       5.602195       9.774463      -0.141020      36.433970 0.53208825E+03  0.12898427E+05                                 9.243895                            7.476689       0.066180       2.042520                    0.999150      27.486559      75.193457       0.641338       0.393973      -1.100714      -0.025168      -0.166258       0.079083       0.185821      -0.069251      -0.018964       0.054473      -0.025647       0.001823      -0.077732      -0.022417       0.100149             11.011185       9.129006       0.983741      -3.427378      13.064236      -4.028077      10.840312           0.038160
          102              N      -0.230086       4.392787       9.512991      -0.092252      25.998781 0.33489231E+03  0.72693084E+04                                 7.264913                            5.801305       0.298546       2.160105                    0.999644      24.795410      65.309420       0.748757       0.376858      -1.107114      -0.058207       0.044368       0.053194       0.090477      -0.043895      -0.064492      -0.008450      -0.090384      -0.005913      -0.102190       0.031846       0.070344              8.212176       7.750251       0.164824      -3.943428       7.813372      -1.736834       9.072904           0.001430
          103              N       4.556142       8.765920       8.872606      -0.089664      28.624519 0.38432068E+03  0.87163276E+04                                 8.051555                            6.428560      -0.165693       1.997894                    0.997788      26.116844      72.520228       0.669732       0.403241      -1.078303       0.002047      -0.032397       0.092259       0.097803      -0.062724       0.027613      -0.005940       0.069467       0.089799      -0.087371       0.013933       0.073438              9.344548       9.330659      -2.413896      -1.457416       6.071670       1.808125      12.631314          -0.000435
          104              N       5.456547       8.260612       9.757736      -0.160054      37.660730 0.53992974E+03  0.13180787E+05                                 9.521712                            7.576943      -0.019179       2.016077                    0.998383      27.963893      77.617641       0.629245       0.398733      -1.093725      -0.156878       0.075004       0.030539       0.176547      -0.012617       0.069565      -0.026455       0.029407       0.219679      -0.059130      -0.055957       0.115086             11.455702      13.947353      -4.193925      -2.034943       8.244139       1.424141      12.175613           0.037565
          105              N       0.198605      13.103795      16.636818      -0.141020      36.433961 0.53208808E+03  0.12898423E+05                                 9.243895                            7.476689       0.066176       2.042519                    0.999150      27.486561      75.193478       0.641338       0.393973      -1.100714       0.025168      -0.166258      -0.079083       0.185820       0.069251      -0.018964      -0.054473      -0.025647       0.001823      -0.077732      -0.022418       0.100149             11.011185       9.129009      -0.983743      -3.427381      13.064235       4.028076      10.840311           0.038160
          106              N      -0.365672      11.894387      16.898290      -0.092251      25.998769 0.33489214E+03  0.72693033E+04                                 7.264910                            5.801303       0.298548       2.160106                    0.999644      24.795397      65.309366       0.748757       0.376858      -1.107114       0.058206       0.044368      -0.053194       0.090477       0.043895      -0.064492       0.008450      -0.090384      -0.005913      -0.102190       0.031846       0.070344              8.212172       7.750247      -0.164824      -3.943427       7.813368       1.736833       9.072901           0.001431
          107              O       1.300883      14.336908       1.376204      -0.633855      49.321936 0.83493107E+03  0.22502880E+05                                11.051555                            9.226912      -0.375962       1.884720                    0.997896      31.082545      87.736108       0.594327       0.382378      -1.116349      -0.015619       0.011076      -0.039275       0.043694      -0.011401       0.015187       0.005285       0.006363       0.128408      -0.035617      -0.010850       0.046467             12.997957      12.442876      -1.095386       5.089599       8.023705      -1.045984      18.527289           0.024099
          108              O       0.348270       0.103072       3.535766      -0.613316      31.031399 0.54734369E+03  0.13183940E+05                                 7.810564                            7.256496       0.422949       2.168263                    0.997302      28.411044      74.147450       0.704849       0.360766      -1.140439      -0.063418       0.043721       0.001859       0.077051      -0.047822      -0.045294       0.011816       0.103478      -0.131854      -0.060578      -0.046207       0.106785              8.179191      10.774578      -2.088773      -0.689901       7.249487       0.193668       6.513507          -0.001456
          109              O       2.676342       0.705300       2.922144      -0.612752      34.525705 0.59806874E+03  0.14678247E+05                                 8.429368                            7.584753       0.629756       2.246494                    0.997386      28.082444      73.158195       0.691863       0.360714      -1.144385       0.024436       0.055426       0.009359       0.061292       0.073537       0.002309       0.012012      -0.016198      -0.125466      -0.056015      -0.039680       0.095694              9.216223       9.880081       3.870209       0.817930      10.944335       1.001440       6.824253           0.002782
          110              O       5.953531       6.835308       7.427557      -0.633856      49.321998 0.83493241E+03  0.22502926E+05                                11.051568                            9.226922      -0.375967       1.884719                    0.997896      31.082556      87.736172       0.594326       0.382379      -1.116349       0.015619       0.011076       0.039275       0.043694       0.011401       0.015186      -0.005285       0.006363       0.128407      -0.035617      -0.010850       0.046466             12.997973      12.442894       1.095388       5.089607       8.023715       1.045986      18.527310           0.024099
          111              O       6.906144       7.604672       5.267994      -0.613314      31.031407 0.54734384E+03  0.13183944E+05                                 7.810560                            7.256493       0.422956       2.168265                    0.997302      28.411072      74.147503       0.704850       0.360765      -1.140439       0.063418       0.043720      -0.001858       0.077050       0.047823      -0.045294      -0.011815       0.103480      -0.131856      -0.060578      -0.046207       0.106785              8.179186      10.774572       2.088772      -0.689900       7.249483      -0.193668       6.513503          -0.001456
          112              O       4.578072       8.206900       5.881616      -0.612754      34.525691 0.59806847E+03  0.14678240E+05                                 8.429370                            7.584755       0.629747       2.246492                    0.997386      28.082423      73.158158       0.691862       0.360714      -1.144385      -0.024436       0.055426      -0.009360       0.061293      -0.073537       0.002310      -0.012012      -0.016198      -0.125463      -0.056014      -0.039679       0.095694              9.216225       9.880084      -3.870211       0.817930      10.944339      -1.001441       6.824253           0.002783
          113              O       5.754945       0.666292      16.231317      -0.633856      49.321954 0.83493140E+03  0.22502892E+05                                11.051561                            9.226916      -0.375966       1.884719                    0.997896      31.082547      87.736139       0.594326       0.382379      -1.116349       0.015619      -0.011076       0.039275       0.043694      -0.011401       0.015186       0.005285       0.006363       0.128407      -0.035617      -0.010850       0.046466             12.997965      12.442884      -1.095386       5.089603       8.023709      -1.045984      18.527301           0.024099
          114              O       6.707558      14.900128      14.071755      -0.613313      31.031460 0.54734503E+03  0.13183979E+05                                 7.810568                            7.256500       0.422957       2.168264                    0.997302      28.411100      74.147597       0.704849       0.360765      -1.140439       0.063418      -0.043721      -0.001858       0.077050      -0.047823      -0.045293       0.011815       0.103479      -0.131857      -0.060579      -0.046207       0.106785              8.179195      10.774585      -2.088775      -0.689901       7.249491       0.193668       6.513510          -0.001456
          115              O       4.379486      14.297900      14.685377      -0.612753      34.525725 0.59806916E+03  0.14678261E+05                                 8.429374                            7.584758       0.629751       2.246493                    0.997386      28.082443      73.158214       0.691862       0.360714      -1.144385      -0.024436      -0.055426      -0.009359       0.061293       0.073537       0.002309       0.012012      -0.016198      -0.125465      -0.056014      -0.039679       0.095694              9.216230       9.880090       3.870213       0.817931      10.944343       1.001441       6.824258           0.002782
          116              O       1.102297       8.167892      10.179964      -0.633855      49.321986 0.83493211E+03  0.22502916E+05                                11.051565                            9.226920      -0.375966       1.884719                    0.997896      31.082553      87.736157       0.594326       0.382379      -1.116349      -0.015619      -0.011076      -0.039275       0.043694       0.011401       0.015186      -0.005285       0.006363       0.128408      -0.035617      -0.010850       0.046467             12.997970      12.442893       1.095389       5.089607       8.023713       1.045986      18.527304           0.024099
          117              O       0.149684       7.398528      12.339527      -0.613315      31.031416 0.54734405E+03  0.13183951E+05                                 7.810565                            7.256497       0.422950       2.168263                    0.997302      28.411061      74.147493       0.704849       0.360765      -1.140439      -0.063418      -0.043721       0.001859       0.077051       0.047822      -0.045294      -0.011815       0.103479      -0.131854      -0.060578      -0.046207       0.106785              8.179192      10.774580       2.088774      -0.689900       7.249488      -0.193668       6.513507          -0.001456
          118              O       2.477756       6.796300      11.725905      -0.612753      34.525689 0.59806842E+03  0.14678238E+05                                 8.429368                            7.584753       0.629752       2.246494                    0.997386      28.082429      73.158163       0.691862       0.360714      -1.144385       0.024437      -0.055426       0.009359       0.061293      -0.073537       0.002310      -0.012012      -0.016198      -0.125464      -0.056014      -0.039679       0.095694              9.216223       9.880082      -3.870210       0.817930      10.944336      -1.001440       6.824252           0.002782

******************************************************
Auxiliary information for the entire system
The total spin magnetic moment of the unit cell is   4.000000
The total net atomic charge of the unit cell is   -0.000002
Accuracy of reproducing the electrostatic potential in the unit cell:
  The inner radius (bohr) =    5.0000
  The outer radius (bohr) =   12.0000
  Valid grid points have density less than (e/(bohr^3)) =    0.0001
  The number of valid grid points were=        93048
  The rms potential error without charges in kcal/mol is=      5.08086
  The rms potential error with partial charges in kcal/mol is=      1.17221
  The RRMSE value at monopole order=      0.23071
  The rms potential error with partial charges and cloud penetration in kcal/mol is=      1.17293
  The RRMSE value at monopole order with cloud penetration is=      0.23085
  The rms potential error with partial charges and atomic dipoles in kcal/mol is=      0.40860
  The RRMSE value at dipole order=      0.08042
  The rms potential error with partial charges, atomic dipoles and cloud penetration in kcal/mol is=      0.40354
  The RRMSE value at dipole order with cloud penetration=      0.07942

******************************************************
The electron densities and ab initio electrostatic potential were computed in VASP using the PBE functional and
projector augmented wave method. See the main text of the journal article for a description of computational details.
The atomic charges, dipoles, and quadrupoles were computed with the DDEC6 method as described in
(a) T. A. Manz and N. Gabaldon Limas, RSC Adv. 6 (2016) 47771-47801 DOI: 10.1039/c6ra04656h
(b) N. Gabaldon Limas and T. A. Manz, RSC Adv. 8 (2018) 2678-2707 DOI: 10.1039/c7ra11829e.
For each atom in the material, the electron cloud parameters were fit to the spherically averaged atom-in-material
electron density using radial positions for which this density was between 10^-4 and 10^-2 electrons per cubic bohr.
The polarizabilities, dispersion coefficients, and quantum Drude oscillator (QDO) parameters were fit using the MCLF method.
The magnetic structure of the system was optimized in VASP from the default ferromagnetic initial guess using spin polarization.
The atomic spin moments (ASMs) were computed on this optimized magnetic structure using the DDEC6 partition as inputs
to the method of T. A. Manz and D. S. Sholl, J. Chem. Theory Comput. 7 (2011) 4146-4164 DOI: 10.1021/ct200539n.
The RMSE and RRMSE were computed using a uniform grid with Ewald summation.
