# Supplementary material for: A collection of forcefield precursors for metal–organic frameworks
Source: RSC Adv. 2019 Nov 13;9(63):36492–507. doi: 10.1039/c9ra07327b (PMC9075174; doi:10.1039/c9ra07327b)
Supplement: RA-009-C9RA07327B-s5999 [file RA-009-C9RA07327B-s5999.xyz]

  118
jmolscript: load "" {1 1 1} spacegroup "x,y,z" unitcell [{      7.459400     0.000000     0.000000 }, {      0.000000    15.588700     0.000000 }, {     -0.493231     0.000000    17.144407 }]
Ni     0.000000     0.000000     0.000000     0.694864
Ni    -0.246615     7.794350     8.572204     0.694863
H      0.678239    13.235274     4.935703     0.125934
H      3.377280    10.211690     4.958848     0.132986
H      4.596239    11.286998     3.275439     0.124022
H      2.745550    13.838245     0.540392     0.116221
H      4.103734    14.905603    16.432743     0.280202
H      6.014674    13.759054     2.856944     0.131584
H      0.561647     9.176600     5.283220     0.149612
H     -0.127052    10.597354     8.966696     0.288001
H      1.227016    12.270801     7.741557     0.128774
H      6.534545     5.440924     3.636500     0.125932
H      3.835505     2.417340     3.613355     0.132986
H      2.616546     3.492648     5.296765     0.124019
H      4.467234     6.043895     8.031812     0.116220
H      2.615819     7.111253     9.283868     0.280202
H      1.198111     5.964704     5.715260     0.131583
H      6.651138     1.382250     3.288983     0.149612
H      6.846606     2.803004    16.749914     0.288002
H      5.985769     4.476451     0.830647     0.128776
H      6.287930     2.353426    12.208704     0.125934
H      3.588889     5.377010    12.185559     0.132986
H      2.369930     4.301702    13.868968     0.124022
H      4.220619     1.750455    16.604015     0.116220
H      2.862435     0.683097     0.711664     0.280202
H      0.951495     1.829646    14.287463     0.131584
H      6.404522     6.412100    11.861187     0.149612
H      7.093221     4.991346     8.177711     0.288001
H      5.739153     3.317899     9.402850     0.128774
H      0.431624    10.147776    13.507907     0.125932
H      3.130664    13.171360    13.531052     0.132986
H      4.349623    12.096052    11.847642     0.124019
H      2.498935     9.544805     9.112595     0.116220
H      4.350350     8.477447     7.860539     0.280202
H      5.768058     9.623996    11.429147     0.131583
H      0.315031    14.206450    13.855424     0.149612
H      0.119563    12.785696     0.394493     0.288002
H      0.980400    11.112249    16.313760     0.128775
C      3.361295    12.899805     3.105709     0.081970
C      2.197616    13.478458     3.598782    -0.115030
C      1.473560    12.839789     4.598644    -0.164360
C      1.913183    11.622467     5.105433     0.099407
C      3.076862    11.043815     4.612360    -0.115643
C      3.800918    11.682484     3.612498    -0.131276
C      4.116655    13.566222     2.062644    -0.019242
C      3.635530    13.955316     0.851563    -0.071090
C      5.430593    13.911824     2.123506    -0.039899
C      1.157823    10.956050     6.148499    -0.016876
C      0.558795     9.739196     6.048718    -0.014110
C      0.924113    11.438209     7.398497    -0.074642
C      3.851489     5.105455     5.466494     0.081969
C      5.015168     5.684108     4.973421    -0.115031
C      5.739224     5.045439     3.973559    -0.164360
C      5.299601     3.828117     3.466771     0.099406
C      4.135922     3.249465     3.959844    -0.115643
C      3.411866     3.888134     4.959706    -0.131277
C      3.096129     5.771872     6.509560    -0.019242
C      3.577254     6.160966     7.720641    -0.071090
C      1.782191     6.117474     6.448697    -0.039898
C      6.054961     3.161700     2.423705    -0.016876
C      6.653990     1.944846     2.523485    -0.014111
C      6.288672     3.643859     1.173706    -0.074642
C      3.604874     2.688895    14.038698     0.081970
C      4.768553     2.110242    13.545625    -0.115030
C      5.492609     2.748911    12.545763    -0.164360
C      5.052986     3.966233    12.038974     0.099407
C      3.889307     4.544885    12.532047    -0.115642
C      3.165251     3.906216    13.531909    -0.131276
C      2.849514     2.022478    15.081763    -0.019242
C      3.330639     1.633384    16.292844    -0.071090
C      1.535576     1.676876    15.020901    -0.039898
C      5.808346     4.632650    10.995908    -0.016876
C      6.407374     5.849504    11.095689    -0.014110
C      6.042056     4.150491     9.745910    -0.074642
C      3.114680    10.483245    11.677913     0.081969
C      1.951001     9.904592    12.170986    -0.115031
C      1.226945    10.543261    13.170848    -0.164360
C      1.666568    11.760583    13.677636     0.099406
C      2.830247    12.339235    13.184563    -0.115643
C      3.554303    11.700566    12.184701    -0.131277
C      3.870040     9.816828    10.634847    -0.019242
C      3.388915     9.427734     9.423766    -0.071090
C      5.183978     9.471226    10.695710    -0.039898
C      0.911208    12.427000    14.720702    -0.016876
C      0.312179    13.643854    14.620922    -0.014111
C      0.677497    11.944841    15.970701    -0.074642
S      1.637859    15.028598     2.953296     1.146284
S      5.574925     7.234248     5.618908     1.146284
S      5.328310     0.560102    14.191111     1.146284
S      1.391244     8.354452    11.525499     1.146284
N      4.652114    14.541295     0.163901    -0.083245
N      5.761533    14.514483     0.950143    -0.175569
N     -0.045215     9.469356     7.236997    -0.165285
N      0.180600    10.519411     8.071244    -0.099634
N      2.560671     6.746945     8.408303    -0.083245
N      1.451252     6.720133     7.622060    -0.175569
N      7.257999     1.675006     1.335206    -0.165285
N      7.032185     2.725061     0.500960    -0.099635
N      2.314055     1.047405    16.980506    -0.083245
N      1.204636     1.074217    16.194264    -0.175569
N      7.011384     6.119344     9.907410    -0.165285
N      6.785569     5.069289     9.073163    -0.099634
N      4.405498     8.841755     8.736104    -0.083245
N      5.514917     8.868567     9.522347    -0.175569
N     -0.291830    13.913694    15.809201    -0.165285
N     -0.066016    12.863639    16.643447    -0.099635
O      2.822333     0.378026     2.787509    -0.608848
O      0.974747    14.805212     1.604031    -0.654911
O      0.633992     0.055340     3.914582    -0.602762
O      4.390452     8.172376     5.784694    -0.608849
O      6.238038     7.010862     6.968173    -0.654911
O      6.578793     7.849690     4.657621    -0.602764
O      4.143836    15.210674    14.356898    -0.608848
O      5.991422     0.783488    15.540376    -0.654911
O      6.332177    15.533360    13.229825    -0.602762
O      2.575717     7.416324    11.359713    -0.608849
O      0.728131     8.577838    10.176234    -0.654911
O      0.387376     7.739010    12.486786    -0.602763

The following XYZ coordinates are in angstroms. Other properties are in atomic units.
The sperically averaged electron density of each atom fit to a function of the form exp(a - br)
eigen_1, eigen_2 and eigen_3 are the three eigenvalues of traceless quadrupole moment tensor
  atom number  atomic symbol              X              Y              Z     net charge C6 coefficient C8 coefficient C10 coefficient fluctuating dipole atomic polarizability isotropic forcefield polarizability              a              b squared Pearson coefficient          <r^3>          <r^4>         wp_QDO          m_QDO          q_QDO       dipole_x       dipole_y       dipole_z         dipole            Qxy            Qxz            Qyz     Q(x^2-y^2)  Q(3z^2 - R^2)        eigen_1        eigen_2        eigen_3 static polarizability      alpha(xx)      alpha(xy)      alpha(xz)      alpha(yy)      alpha(yz)      alpha(zz) atomic spin moment
            1             Ni       0.000000       0.000000       0.000000       0.694864     104.210081 0.18634299E+04  0.58993573E+05                                18.122471                           14.175018       1.031648       2.150432                    0.996411      49.356765     132.610090       0.478464       0.404357      -1.145496      -0.000000       0.000000      -0.000000       0.000000      -0.075003       0.122960      -0.108461       0.029993       0.135993      -0.115438      -0.098101       0.213539             23.181649      25.889811      -0.500067       0.285073      20.679651       2.490688      22.975485           1.758806
            2             Ni      -0.246615       7.794350       8.572204       0.694863     104.210298 0.18634354E+04  0.58993774E+05                                18.122473                           14.175022       1.031652       2.150434                    0.996410      49.356822     132.610161       0.478465       0.404356      -1.145497       0.000000       0.000000      -0.000000       0.000000       0.075003       0.122960       0.108461       0.029992       0.135997      -0.115438      -0.098101       0.213539             23.181647      25.889806       0.500071       0.285081      20.679648      -2.490686      22.975488           1.758800
            3              H       0.678239      13.235274       4.935703       0.125934       1.329021 0.10476420E+02  0.10931074E+03                                 1.952385                            1.859577      -1.311055       2.258604                    0.995344       3.633955      10.267977       0.474252       1.237789      -0.719515      -0.033780       0.016182       0.015702       0.040614      -0.004559      -0.008361       0.001349       0.020139      -0.010516      -0.009375      -0.007025       0.016401              1.967230       2.234174      -0.335280      -0.238855       1.888888      -0.119781       1.778629           0.000062
            4              H       3.377280      10.211690       4.958848       0.132986       1.041705 0.71229763E+01  0.68303335E+02                                 1.727908                            1.578648      -1.170063       2.333866                    0.995907       3.526787       9.935630       0.486839       1.312019      -0.700645       0.014165      -0.034630       0.012885       0.039571      -0.002379      -0.006884      -0.008083      -0.000324      -0.002432      -0.012006       0.002717       0.009289              1.836851       1.556580      -0.337197       0.108824       2.323794      -0.571321       1.630179           0.000007
            5              H       4.596239      11.286998       3.275439       0.124022       1.200903 0.90477490E+01  0.90332437E+02                                 1.785334                            1.700460      -0.854612       2.478204                    0.999156       3.297270       8.894883       0.511893       1.198460      -0.730759       0.032347      -0.022007      -0.010149       0.040418      -0.010632      -0.009215      -0.005287      -0.001937      -0.019759      -0.017444       0.003140       0.014304              1.793019       2.119297      -0.294507      -0.280678       1.681802      -0.047881       1.577959           0.000009
            6              H       2.745550      13.838245       0.540392       0.116221       1.071435 0.77287021E+01  0.76762348E+02                                 1.844726                            1.711316      -1.481292       2.169688                    0.991973       4.046260      12.173235       0.433990       1.420971      -0.676764      -0.043336      -0.004838      -0.010923       0.044953       0.009017       0.005343      -0.013325       0.016499       0.026517      -0.023090       0.007777       0.015313              1.931454       2.598456       0.123422       0.379743       1.515440       0.052677       1.680467          -0.000072
            7              H       4.103734      14.905603      16.432743       0.280202       0.745496 0.49396447E+01  0.44460570E+02                                 1.533634                            1.431940      -1.484400       2.230837                    0.996039       3.364800      10.069493       0.437161       1.556629      -0.652674      -0.008511       0.011621      -0.035398       0.038216       0.008970       0.006669      -0.003911       0.021894      -0.007302      -0.015743      -0.000997       0.016739              1.595306       1.299250      -0.026544      -0.033149       1.435345      -0.372882       2.051323           0.000012
            8              H       6.014674      13.759054       2.856944       0.131584       1.133600 0.81405558E+01  0.80586844E+02                                 1.824280                            1.691702      -1.129640       2.356916                    0.996205       3.529271      10.051538       0.469322       1.318333      -0.700883       0.021966      -0.005538       0.041122       0.046948       0.000274       0.002859      -0.012395       0.015065       0.035478      -0.018599       0.001295       0.017304              1.878702       2.161461      -0.058036       0.543880       1.486699      -0.183614       1.987946          -0.000081
            9              H       0.561647       9.176600       5.283220       0.149612       1.047191 0.76619139E+01  0.74757878E+02                                 1.737841                            1.648564      -1.037269       2.409391                    0.997630       3.399702       9.633554       0.471933       1.330166      -0.698854       0.000858      -0.024368      -0.043292       0.049686       0.000365      -0.009832       0.004424      -0.006952       0.050707      -0.015240      -0.005362       0.020602              1.746941       1.524675       0.183729       0.071204       1.891315       0.361255       1.824834          -0.000091
           10              H      -0.127052      10.597354       8.966696       0.288001       0.887600 0.59249369E+01  0.54529316E+02                                 1.611219                            1.489450      -1.216707       2.391730                    0.998757       2.853789       8.005302       0.473980       1.404105      -0.685446      -0.010651       0.015608       0.051979       0.055307       0.007054      -0.005894       0.017433      -0.020471       0.038846      -0.023029      -0.003357       0.026386              1.685131       1.542945       0.033594      -0.386275       1.314363      -0.072163       2.198086          -0.000067
           11              H       1.227016      12.270801       7.741557       0.128774       1.178942 0.86139333E+01  0.84112965E+02                                 1.697809                            1.611797      -0.844464       2.483998                    0.999460       3.116891       8.050407       0.554618       1.130969      -0.748815       0.019359       0.042655       0.010075       0.047913       0.016884      -0.009331       0.005213      -0.022557       0.015355      -0.026479       0.008729       0.017750              1.694004       1.429466       0.260763       0.091232       2.089775       0.230163       1.562770           0.000160
           12              H       6.534545       5.440924       3.636500       0.125932       1.329024 0.10476445E+02  0.10931106E+03                                 1.952388                            1.859580      -1.311056       2.258604                    0.995344       3.633958      10.267988       0.474252       1.237790      -0.719515       0.033780       0.016182      -0.015702       0.040614       0.004559      -0.008361      -0.001349       0.020139      -0.010516      -0.009376      -0.007025       0.016401              1.967234       2.234178       0.335281      -0.238856       1.888892       0.119781       1.778632           0.000062
           13              H       3.835505       2.417340       3.613355       0.132986       1.041707 0.71229970E+01  0.68303569E+02                                 1.727909                            1.578648      -1.170064       2.333865                    0.995907       3.526791       9.935637       0.486840       1.312017      -0.700646      -0.014165      -0.034630      -0.012885       0.039571       0.002379      -0.006884       0.008083      -0.000324      -0.002432      -0.012006       0.002717       0.009289              1.836852       1.556580       0.337197       0.108824       2.323795       0.571322       1.630180           0.000007
           14              H       2.616546       3.492648       5.296765       0.124019       1.200909 0.90478026E+01  0.90333130E+02                                 1.785342                            1.700467      -0.854615       2.478202                    0.999156       3.297279       8.894923       0.511891       1.198463      -0.730759      -0.032347      -0.022007       0.010149       0.040418       0.010632      -0.009215       0.005287      -0.001937      -0.019760      -0.017444       0.003140       0.014304              1.793028       2.119308       0.294510      -0.280681       1.681810       0.047881       1.577966           0.000009
           15              H       4.467234       6.043895       8.031812       0.116220       1.071435 0.77286971E+01  0.76762285E+02                                 1.844726                            1.711316      -1.481291       2.169688                    0.991973       4.046259      12.173231       0.433990       1.420971      -0.676764       0.043336      -0.004838       0.010923       0.044953      -0.009017       0.005343       0.013325       0.016499       0.026517      -0.023090       0.007777       0.015313              1.931454       2.598456      -0.123422       0.379743       1.515440      -0.052677       1.680466          -0.000072
           16              H       2.615819       7.111253       9.283868       0.280202       0.745496 0.49396457E+01  0.44460583E+02                                 1.533634                            1.431940      -1.484401       2.230836                    0.996039       3.364801      10.069498       0.437161       1.556630      -0.652674       0.008511       0.011621       0.035398       0.038216      -0.008970       0.006669       0.003911       0.021894      -0.007302      -0.015743      -0.000997       0.016739              1.595306       1.299251       0.026544      -0.033150       1.435345       0.372883       2.051323           0.000012
           17              H       1.198111       5.964704       5.715260       0.131583       1.133598 0.81405363E+01  0.80586615E+02                                 1.824279                            1.691701      -1.129638       2.356917                    0.996205       3.529270      10.051538       0.469322       1.318335      -0.700883      -0.021966      -0.005538      -0.041122       0.046949      -0.000274       0.002859       0.012395       0.015065       0.035478      -0.018599       0.001295       0.017304              1.878701       2.161460       0.058036       0.543880       1.486698       0.183614       1.987946          -0.000081
           18              H       6.651138       1.382250       3.288983       0.149612       1.047190 0.76619087E+01  0.74757799E+02                                 1.737839                            1.648563      -1.037268       2.409391                    0.997630       3.399699       9.633537       0.471934       1.330164      -0.698854      -0.000858      -0.024368       0.043292       0.049686      -0.000365      -0.009832      -0.004424      -0.006952       0.050708      -0.015240      -0.005362       0.020602              1.746939       1.524673      -0.183728       0.071203       1.891312      -0.361254       1.824832          -0.000091
           19              H       6.846606       2.803004      16.749914       0.288002       0.887601 0.59249416E+01  0.54529337E+02                                 1.611216                            1.489447      -1.216706       2.391730                    0.998757       2.853786       8.005276       0.473983       1.404098      -0.685447       0.010651       0.015608      -0.051979       0.055307      -0.007054      -0.005894      -0.017433      -0.020471       0.038845      -0.023029      -0.003357       0.026386              1.685128       1.542941      -0.033594      -0.386273       1.314361       0.072162       2.198081          -0.000067
           20              H       5.985769       4.476451       0.830647       0.128776       1.178921 0.86137342E+01  0.84110447E+02                                 1.697780                            1.611771      -0.844461       2.484000                    0.999460       3.116870       8.050298       0.554627       1.130958      -0.748818      -0.019359       0.042655      -0.010074       0.047914      -0.016884      -0.009331      -0.005213      -0.022557       0.015354      -0.026479       0.008729       0.017750              1.693974       1.429444      -0.260756       0.091229       2.089734      -0.230156       1.562744           0.000161
           21              H       6.287930       2.353426      12.208704       0.125934       1.329020 0.10476406E+02  0.10931053E+03                                 1.952382                            1.859575      -1.311055       2.258605                    0.995344       3.633952      10.267960       0.474253       1.237788      -0.719515       0.033780      -0.016182      -0.015702       0.040614      -0.004559      -0.008361       0.001349       0.020139      -0.010516      -0.009375      -0.007025       0.016401              1.967228       2.234170      -0.335279      -0.238855       1.888886      -0.119781       1.778627           0.000062
           22              H       3.588889       5.377010      12.185559       0.132986       1.041705 0.71229788E+01  0.68303361E+02                                 1.727908                            1.578647      -1.170063       2.333865                    0.995907       3.526787       9.935628       0.486839       1.312018      -0.700645      -0.014165       0.034630      -0.012885       0.039572      -0.002379      -0.006884      -0.008083      -0.000324      -0.002432      -0.012006       0.002717       0.009289              1.836851       1.556580      -0.337197       0.108824       2.323794      -0.571321       1.630179           0.000007
           23              H       2.369930       4.301702      13.868968       0.124022       1.200902 0.90477391E+01  0.90332294E+02                                 1.785331                            1.700457      -0.854612       2.478204                    0.999156       3.297269       8.894872       0.511895       1.198457      -0.730760      -0.032347       0.022007       0.010149       0.040418      -0.010632      -0.009215      -0.005287      -0.001937      -0.019759      -0.017444       0.003140       0.014304              1.793017       2.119294      -0.294507      -0.280678       1.681800      -0.047881       1.577957           0.000009
           24              H       4.220619       1.750455      16.604015       0.116220       1.071435 0.77286999E+01  0.76762325E+02                                 1.844727                            1.711316      -1.481293       2.169688                    0.991973       4.046260      12.173237       0.433989       1.420971      -0.676763       0.043336       0.004838       0.010923       0.044953       0.009017       0.005343      -0.013325       0.016499       0.026517      -0.023090       0.007777       0.015313              1.931455       2.598457       0.123422       0.379743       1.515440       0.052677       1.680467          -0.000072
           25              H       2.862435       0.683097       0.711664       0.280202       0.745496 0.49396430E+01  0.44460554E+02                                 1.533634                            1.431940      -1.484401       2.230836                    0.996039       3.364800      10.069495       0.437161       1.556630      -0.652674       0.008511      -0.011621       0.035398       0.038216       0.008970       0.006669      -0.003911       0.021894      -0.007302      -0.015743      -0.000997       0.016739              1.595306       1.299251      -0.026544      -0.033149       1.435345      -0.372882       2.051323           0.000012
           26              H       0.951495       1.829646      14.287463       0.131584       1.133600 0.81405599E+01  0.80586886E+02                                 1.824280                            1.691702      -1.129640       2.356915                    0.996205       3.529271      10.051535       0.469322       1.318332      -0.700883      -0.021966       0.005538      -0.041122       0.046948       0.000274       0.002859      -0.012395       0.015065       0.035478      -0.018599       0.001295       0.017304              1.878702       2.161461      -0.058036       0.543880       1.486698      -0.183614       1.987946          -0.000081
           27              H       6.404522       6.412100      11.861187       0.149612       1.047191 0.76619119E+01  0.74757850E+02                                 1.737840                            1.648564      -1.037269       2.409391                    0.997630       3.399701       9.633549       0.471933       1.330166      -0.698854      -0.000858       0.024368       0.043292       0.049686       0.000365      -0.009832       0.004424      -0.006952       0.050708      -0.015240      -0.005362       0.020602              1.746941       1.524674       0.183729       0.071204       1.891314       0.361255       1.824834          -0.000091
           28              H       7.093221       4.991346       8.177711       0.288001       0.887600 0.59249351E+01  0.54529292E+02                                 1.611219                            1.489450      -1.216707       2.391730                    0.998757       2.853788       8.005297       0.473980       1.404105      -0.685446       0.010651      -0.015608      -0.051979       0.055307       0.007054      -0.005894       0.017433      -0.020471       0.038846      -0.023029      -0.003357       0.026386              1.685131       1.542944       0.033594      -0.386275       1.314363      -0.072162       2.198085          -0.000067
           29              H       5.739153       3.317899       9.402850       0.128774       1.178936 0.86138750E+01  0.84112232E+02                                 1.697801                            1.611790      -0.844462       2.483999                    0.999460       3.116884       8.050374       0.554620       1.130966      -0.748816      -0.019359      -0.042655      -0.010075       0.047913       0.016884      -0.009331       0.005213      -0.022557       0.015355      -0.026479       0.008729       0.017750              1.693996       1.429460       0.260761       0.091231       2.089764       0.230161       1.562763           0.000159
           30              H       0.431624      10.147776      13.507907       0.125932       1.329024 0.10476445E+02  0.10931107E+03                                 1.952388                            1.859580      -1.311056       2.258604                    0.995344       3.633958      10.267989       0.474252       1.237790      -0.719515      -0.033780      -0.016182       0.015702       0.040614       0.004559      -0.008361      -0.001349       0.020139      -0.010517      -0.009375      -0.007025       0.016401              1.967234       2.234178       0.335281      -0.238856       1.888892       0.119781       1.778632           0.000062
           31              H       3.130664      13.171360      13.531052       0.132986       1.041707 0.71229926E+01  0.68303521E+02                                 1.727909                            1.578648      -1.170063       2.333865                    0.995907       3.526790       9.935636       0.486840       1.312017      -0.700646       0.014165       0.034630       0.012885       0.039571       0.002379      -0.006884       0.008083      -0.000324      -0.002432      -0.012006       0.002717       0.009289              1.836852       1.556580       0.337196       0.108824       2.323795       0.571322       1.630180           0.000007
           32              H       4.349623      12.096052      11.847642       0.124019       1.200909 0.90478082E+01  0.90333208E+02                                 1.785343                            1.700468      -0.854615       2.478202                    0.999156       3.297280       8.894929       0.511891       1.198463      -0.730759       0.032347       0.022007      -0.010149       0.040418       0.010632      -0.009215       0.005287      -0.001937      -0.019760      -0.017444       0.003140       0.014304              1.793029       2.119309       0.294510      -0.280681       1.681811       0.047882       1.577967           0.000009
           33              H       2.498935       9.544805       9.112595       0.116220       1.071434 0.77286926E+01  0.76762233E+02                                 1.844726                            1.711315      -1.481291       2.169688                    0.991973       4.046258      12.173229       0.433989       1.420972      -0.676763      -0.043336       0.004838      -0.010923       0.044953      -0.009017       0.005343       0.013325       0.016499       0.026516      -0.023090       0.007777       0.015313              1.931454       2.598456      -0.123422       0.379743       1.515439      -0.052677       1.680466          -0.000072
           34              H       4.350350       8.477447       7.860539       0.280202       0.745497 0.49396457E+01  0.44460583E+02                                 1.533634                            1.431940      -1.484401       2.230836                    0.996039       3.364801      10.069498       0.437161       1.556630      -0.652674      -0.008511      -0.011621      -0.035398       0.038216      -0.008970       0.006669       0.003911       0.021894      -0.007302      -0.015743      -0.000997       0.016739              1.595306       1.299251       0.026544      -0.033150       1.435345       0.372883       2.051323           0.000012
           35              H       5.768058       9.623996      11.429147       0.131583       1.133599 0.81405411E+01  0.80586671E+02                                 1.824279                            1.691701      -1.129639       2.356916                    0.996205       3.529271      10.051540       0.469322       1.318334      -0.700883       0.021966       0.005538       0.041122       0.046949      -0.000274       0.002859       0.012395       0.015065       0.035478      -0.018599       0.001295       0.017304              1.878701       2.161460       0.058036       0.543880       1.486698       0.183614       1.987946          -0.000081
           36              H       0.315031      14.206450      13.855424       0.149612       1.047190 0.76619078E+01  0.74757785E+02                                 1.737838                            1.648562      -1.037268       2.409391                    0.997630       3.399699       9.633536       0.471934       1.330164      -0.698854       0.000857       0.024368      -0.043292       0.049686      -0.000365      -0.009832      -0.004424      -0.006952       0.050708      -0.015240      -0.005362       0.020602              1.746939       1.524673      -0.183728       0.071203       1.891312      -0.361254       1.824832          -0.000091
           37              H       0.119563      12.785696       0.394493       0.288002       0.887601 0.59249416E+01  0.54529344E+02                                 1.611217                            1.489448      -1.216706       2.391730                    0.998757       2.853787       8.005283       0.473982       1.404100      -0.685447      -0.010651      -0.015608       0.051979       0.055307      -0.007054      -0.005894      -0.017433      -0.020471       0.038846      -0.023029      -0.003357       0.026386              1.685129       1.542942      -0.033594      -0.386274       1.314361       0.072162       2.198082          -0.000067
           38              H       0.980400      11.112249      16.313760       0.128775       1.178928 0.86137958E+01  0.84111220E+02                                 1.697788                            1.611779      -0.844463       2.483998                    0.999460       3.116877       8.050331       0.554625       1.130961      -0.748817       0.019359      -0.042655       0.010074       0.047914      -0.016885      -0.009331      -0.005213      -0.022557       0.015354      -0.026479       0.008729       0.017750              1.693983       1.429451      -0.260758       0.091230       2.089746      -0.230158       1.562752           0.000161
           39              C       3.361295      12.899805       3.105709       0.081970      40.434981 0.41065900E+03  0.95008249E+04                                10.356933                            6.830119      -0.194605       1.947138                    0.999253      26.774887      75.910290       0.621469       0.425997      -1.060076       0.006511       0.009852       0.003368       0.012280       0.034488       0.009557      -0.003805       0.031679       0.054582      -0.048110       0.016411       0.031699             13.996006      12.239700       1.492877      -5.646838      14.728584      -8.326274      15.019734           0.002127
           40              C       2.197616      13.478458       3.598782      -0.115030      45.200334 0.52984613E+03  0.13015688E+05                                11.069394                            7.704851      -0.148447       1.932106                    0.998739      29.591989      85.396973       0.593443       0.420155      -1.067741       0.001283      -0.033524       0.037514       0.050327       0.011446       0.015991       0.005155      -0.007954       0.035844      -0.021793      -0.002518       0.024311             14.554711      12.545628      -0.683505      -3.958592      16.328303      -8.282220      14.790203           0.003529
           41              C       1.473560      12.839789       4.598644      -0.164360      41.079270 0.46081503E+03  0.11041389E+05                                10.436770                            7.199274      -0.012455       1.954064                    0.999585      30.802482      90.699659       0.606076       0.421776      -1.056118       0.025050       0.012038      -0.014643       0.031414       0.013269       0.004060       0.039177       0.056017       0.013556      -0.056718       0.017657       0.039061             13.819625       9.723204       0.472869      -3.301666      16.838311      -9.479581      14.897359           0.001814
           42              C       1.913183      11.622467       5.105433       0.099407      40.941536 0.39040011E+03  0.88863818E+04                                10.388072                            6.600271      -0.119270       1.978852                    0.999222      25.898295      71.974151       0.643052       0.418451      -1.068684      -0.009974      -0.004335       0.007864       0.013420       0.019869      -0.013180       0.001299      -0.023614       0.013720      -0.029738       0.006992       0.022745             14.804770      11.613653       2.309780      -5.973921      16.092487      -9.931196      16.708169           0.000363
           43              C       3.076862      11.043815       4.612360      -0.115643      35.681524 0.43202387E+03  0.10143573E+05                                 9.499928                            6.970491       0.097096       2.013271                    0.999223      28.967660      83.294602       0.618547       0.421745      -1.060546       0.016013       0.013496      -0.024731       0.032406       0.001726       0.013236       0.001763      -0.012207      -0.028826      -0.019332       0.006931       0.012401             11.628563      10.720227       0.050550      -3.949373      12.197731      -6.027389      11.967731           0.001830
           44              C       3.800918      11.682484       3.612498      -0.131276      36.000003 0.42056139E+03  0.97983471E+04                                 9.437904                            6.797601       0.174688       2.029317                    0.999738      29.132316      83.168845       0.638072       0.412015      -1.067834      -0.011838      -0.011673       0.024941       0.029974      -0.016104      -0.004836       0.006300      -0.000758      -0.057750      -0.020653      -0.006423       0.027076             11.741284       9.373983       0.294407      -3.272452      13.533933      -7.099332      12.315936          -0.000545
           45              C       4.116655      13.566222       2.062644      -0.019242      42.347080 0.42989879E+03  0.10077192E+05                                10.655875                            6.940385      -0.238591       1.915792                    0.999086      28.005545      80.356759       0.621871       0.420177      -1.061961      -0.014334       0.011010       0.034821       0.039233       0.006232      -0.003881      -0.018683      -0.002343       0.012048      -0.017593      -0.004779       0.022372             14.509959      15.843466       4.954847      -5.715666      10.632830      -7.560403      17.053580           0.001519
           46              C       3.635530      13.955316       0.851563      -0.071090      32.264946 0.42746352E+03  0.10084191E+05                                 9.050563                            7.033182      -0.003285       1.978873                    0.999209      29.447221      86.949234       0.598313       0.433946      -1.045254       0.032445       0.039959      -0.026001       0.057666       0.015700      -0.015233      -0.001948       0.040516      -0.002347      -0.025702      -0.007092       0.032794             10.664210      13.838675       1.481679       0.344730       6.709851      -2.951708      11.444104          -0.001484
           47              C       5.430593      13.911824       2.123506      -0.039899      31.188667 0.39148149E+03  0.90121292E+04                                 8.728040                            6.667855       0.104273       2.023339                    0.999185      28.407304      82.189133       0.624737       0.425885      -1.052778       0.013705       0.052830      -0.012570       0.056007      -0.004947      -0.002238       0.002884      -0.020649       0.063669      -0.022116       0.000316       0.021800             10.194371      14.328888       2.162992       0.063201       6.327584      -2.599651       9.926642           0.000711
           48              C       1.157823      10.956050       6.148499      -0.016876      42.633604 0.41228406E+03  0.95129118E+04                                10.638621                            6.733127       0.033112       2.012014                    0.999265      26.993245      75.517365       0.643755       0.412352      -1.072663       0.012170       0.009756      -0.024935       0.029412      -0.003733      -0.016408      -0.008026      -0.010213      -0.010826      -0.022263       0.007713       0.014550             15.336249      10.942990       6.796664      -7.635868      15.698032      -8.840907      19.367725           0.001758
           49              C       0.558795       9.739196       6.048718      -0.014110      29.201271 0.38082729E+03  0.87043919E+04                                 8.406478                            6.618510       0.089727       2.030432                    0.999327      27.711942      79.825029       0.621258       0.431344      -1.049697      -0.035147      -0.021298       0.025958       0.048607      -0.015568       0.004444      -0.002521       0.038501       0.000084      -0.024804      -0.000924       0.025729              9.832935       7.421644       3.967801      -2.139037      11.961212      -1.478414      10.115950           0.002864
           50              C       0.924113      11.438209       7.398497      -0.074642      27.866456 0.37126533E+03  0.83563031E+04                                 7.837765                            6.320849       0.598997       2.172944                    0.999814      27.740823      76.992368       0.674339       0.403550      -1.076999      -0.030799      -0.033460       0.028346       0.053588       0.041649      -0.015843      -0.005673      -0.044581       0.002209      -0.049937      -0.000426       0.050363              8.755942       6.223405       2.720110      -2.123077       9.502842      -1.242200      10.541580           0.002873
           51              C       3.851489       5.105455       5.466494       0.081969      40.434978 0.41065905E+03  0.95008272E+04                                10.356935                            6.830121      -0.194605       1.947138                    0.999253      26.774887      75.910310       0.621469       0.425997      -1.060076      -0.006512       0.009852      -0.003368       0.012280      -0.034488       0.009557       0.003805       0.031679       0.054582      -0.048110       0.016411       0.031700             13.996008      12.239700      -1.492870      -5.646834      14.728593       8.326273      15.019731           0.002127
           52              C       5.015168       5.684108       4.973421      -0.115031      45.200358 0.52984640E+03  0.13015698E+05                                11.069402                            7.704856      -0.148448       1.932105                    0.998739      29.591993      85.397017       0.593442       0.420156      -1.067741      -0.001283      -0.033524      -0.037514       0.050327      -0.011446       0.015991      -0.005155      -0.007954       0.035843      -0.021793      -0.002518       0.024311             14.554723      12.545636       0.683507      -3.958594      16.328321       8.282227      14.790212           0.003530
           53              C       5.739224       5.045439       3.973559      -0.164360      41.079235 0.46081458E+03  0.11041376E+05                                10.436764                            7.199271      -0.012456       1.954064                    0.999585      30.802474      90.699636       0.606076       0.421776      -1.056118      -0.025050       0.012038       0.014643       0.031414      -0.013269       0.004060      -0.039177       0.056017       0.013555      -0.056718       0.017657       0.039060             13.819616       9.723202      -0.472865      -3.301664      16.838304       9.479569      14.897341           0.001815
           54              C       5.299601       3.828117       3.466771       0.099406      40.941533 0.39040007E+03  0.88863805E+04                                10.388071                            6.600270      -0.119270       1.978852                    0.999222      25.898298      71.974157       0.643052       0.418451      -1.068685       0.009974      -0.004335      -0.007863       0.013420      -0.019869      -0.013181      -0.001299      -0.023613       0.013720      -0.029738       0.006992       0.022745             14.804768      11.613655      -2.309779      -5.973918      16.092493       9.931193      16.708158           0.000363
           55              C       4.135922       3.249465       3.959844      -0.115643      35.681562 0.43202426E+03  0.10143584E+05                                 9.499934                            6.970494       0.097097       2.013271                    0.999223      28.967678      83.294663       0.618547       0.421745      -1.060546      -0.016013       0.013496       0.024731       0.032406      -0.001726       0.013236      -0.001763      -0.012207      -0.028827      -0.019333       0.006931       0.012401             11.628573      10.720233      -0.050555      -3.949378      12.197742       6.027398      11.967744           0.001831
           56              C       3.411866       3.888134       4.959706      -0.131277      35.999978 0.42056095E+03  0.97983359E+04                                 9.437903                            6.797600       0.174684       2.029316                    0.999738      29.132320      83.168897       0.638071       0.412015      -1.067834       0.011837      -0.011672      -0.024941       0.029974       0.016103      -0.004836      -0.006299      -0.000758      -0.057751      -0.020653      -0.006423       0.027076             11.741281       9.373987      -0.294401      -3.272453      13.533929       7.099323      12.315927          -0.000546
           57              C       3.096129       5.771872       6.509560      -0.019242      42.347075 0.42989893E+03  0.10077196E+05                                10.655877                            6.940388      -0.238591       1.915792                    0.999086      28.005541      80.356756       0.621871       0.420177      -1.061961       0.014334       0.011010      -0.034821       0.039233      -0.006232      -0.003881       0.018683      -0.002343       0.012048      -0.017593      -0.004779       0.022371             14.509959      15.843462      -4.954845      -5.715659      10.632832       7.560405      17.053583           0.001518
           58              C       3.577254       6.160966       7.720641      -0.071090      32.264942 0.42746337E+03  0.10084188E+05                                 9.050564                            7.033182      -0.003285       1.978873                    0.999209      29.447223      86.949258       0.598312       0.433946      -1.045254      -0.032444       0.039959       0.026001       0.057666      -0.015700      -0.015233       0.001948       0.040516      -0.002347      -0.025702      -0.007092       0.032794             10.664211      13.838675      -1.481682       0.344729       6.709853       2.951710      11.444105          -0.001485
           59              C       1.782191       6.117474       6.448697      -0.039898      31.188580 0.39148035E+03  0.90120966E+04                                 8.728024                            6.667845       0.104276       2.023341                    0.999185      28.407276      82.189031       0.624738       0.425885      -1.052778      -0.013705       0.052830       0.012570       0.056007       0.004948      -0.002238      -0.002884      -0.020648       0.063669      -0.022116       0.000316       0.021799             10.194350      14.328852      -2.162984       0.063210       6.327573       2.599645       9.926624           0.000711
           60              C       6.054961       3.161700       2.423705      -0.016876      42.633642 0.41228435E+03  0.95129199E+04                                10.638630                            6.733130       0.033108       2.012013                    0.999265      26.993239      75.517349       0.643755       0.412352      -1.072663      -0.012170       0.009756       0.024935       0.029412       0.003734      -0.016408       0.008026      -0.010212      -0.010827      -0.022263       0.007714       0.014549             15.336268      10.943010      -6.796680      -7.635886      15.698053       8.840938      19.367741           0.001758
           61              C       6.653990       1.944846       2.523485      -0.014111      29.201262 0.38082714E+03  0.87043874E+04                                 8.406476                            6.618509       0.089727       2.030432                    0.999327      27.711936      79.825002       0.621258       0.431344      -1.049697       0.035147      -0.021298      -0.025957       0.048607       0.015568       0.004445       0.002521       0.038502       0.000085      -0.024805      -0.000924       0.025729              9.832935       7.421645      -3.967800      -2.139042      11.961203       1.478423      10.115956           0.002864
           62              C       6.288672       3.643859       1.173706      -0.074642      27.866457 0.37126575E+03  0.83563123E+04                                 7.837760                            6.320852       0.598997       2.172944                    0.999814      27.740819      76.992282       0.674340       0.403550      -1.076999       0.030800      -0.033460      -0.028346       0.053588      -0.041649      -0.015843       0.005673      -0.044582       0.002207      -0.049937      -0.000426       0.050363              8.755936       6.223406      -2.720105      -2.123083       9.502827       1.242215      10.541575           0.002874
           63              C       3.604874       2.688895      14.038698       0.081970      40.434979 0.41065898E+03  0.95008241E+04                                10.356931                            6.830118      -0.194605       1.947138                    0.999253      26.774886      75.910279       0.621469       0.425997      -1.060076      -0.006512      -0.009852      -0.003368       0.012280       0.034488       0.009557      -0.003805       0.031679       0.054582      -0.048110       0.016411       0.031700             13.996004      12.239697       1.492877      -5.646837      14.728582      -8.326273      15.019732           0.002128
           64              C       4.768553       2.110242      13.545625      -0.115030      45.200321 0.52984599E+03  0.13015683E+05                                11.069390                            7.704849      -0.148447       1.932106                    0.998739      29.591985      85.396947       0.593443       0.420155      -1.067741      -0.001283       0.033524      -0.037514       0.050327       0.011446       0.015991       0.005155      -0.007954       0.035844      -0.021793      -0.002518       0.024311             14.554706      12.545623      -0.683505      -3.958590      16.328297      -8.282217      14.790197           0.003530
           65              C       5.492609       2.748911      12.545763      -0.164360      41.079264 0.46081497E+03  0.11041387E+05                                10.436767                            7.199273      -0.012455       1.954064                    0.999585      30.802479      90.699628       0.606076       0.421776      -1.056118      -0.025050      -0.012038       0.014643       0.031414       0.013269       0.004060       0.039177       0.056017       0.013556      -0.056718       0.017657       0.039061             13.819621       9.723201       0.472870      -3.301665      16.838308      -9.479580      14.897356           0.001814
           66              C       5.052986       3.966233      12.038974       0.099407      40.941531 0.39040009E+03  0.88863807E+04                                10.388069                            6.600270      -0.119270       1.978852                    0.999222      25.898294      71.974136       0.643052       0.418451      -1.068685       0.009974       0.004335      -0.007864       0.013420       0.019869      -0.013180       0.001299      -0.023614       0.013720      -0.029738       0.006992       0.022745             14.804766      11.613650       2.309780      -5.973919      16.092484      -9.931194      16.708164           0.000363
           67              C       3.889307       4.544885      12.532047      -0.115642      35.681509 0.43202369E+03  0.10143567E+05                                 9.499924                            6.970489       0.097096       2.013271                    0.999223      28.967655      83.294571       0.618547       0.421745      -1.060546      -0.016013      -0.013496       0.024731       0.032406       0.001726       0.013236       0.001763      -0.012207      -0.028826      -0.019332       0.006931       0.012401             11.628558      10.720222       0.050549      -3.949369      12.197727      -6.027386      11.967725           0.001831
           68              C       3.165251       3.906216      13.531909      -0.131276      35.999995 0.42056131E+03  0.97983442E+04                                 9.437902                            6.797600       0.174688       2.029317                    0.999738      29.132313      83.168817       0.638072       0.412015      -1.067834       0.011838       0.011673      -0.024941       0.029974      -0.016104      -0.004836       0.006300      -0.000758      -0.057750      -0.020653      -0.006423       0.027076             11.741281       9.373979       0.294407      -3.272450      13.533931      -7.099332      12.315933          -0.000545
           69              C       2.849514       2.022478      15.081763      -0.019242      42.347089 0.42989890E+03  0.10077195E+05                                10.655877                            6.940386      -0.238591       1.915792                    0.999086      28.005549      80.356772       0.621871       0.420177      -1.061961       0.014334      -0.011010      -0.034821       0.039233       0.006232      -0.003881      -0.018683      -0.002343       0.012048      -0.017593      -0.004779       0.022372             14.509960      15.843467       4.954847      -5.715666      10.632832      -7.560404      17.053581           0.001519
           70              C       3.330639       1.633384      16.292844      -0.071090      32.264947 0.42746354E+03  0.10084192E+05                                 9.050563                            7.033182      -0.003285       1.978873                    0.999209      29.447222      86.949237       0.598313       0.433946      -1.045254      -0.032445      -0.039959       0.026001       0.057666       0.015700      -0.015233      -0.001948       0.040516      -0.002347      -0.025702      -0.007092       0.032794             10.664210      13.838675       1.481679       0.344730       6.709851      -2.951708      11.444103          -0.001484
           71              C       1.535576       1.676876      15.020901      -0.039898      31.188663 0.39148143E+03  0.90121275E+04                                 8.728038                            6.667854       0.104273       2.023339                    0.999185      28.407303      82.189123       0.624738       0.425885      -1.052778      -0.013705      -0.052830       0.012570       0.056007      -0.004947      -0.002238       0.002884      -0.020648       0.063670      -0.022116       0.000316       0.021800             10.194369      14.328884       2.162991       0.063201       6.327583      -2.599651       9.926640           0.000711
           72              C       5.808346       4.632650      10.995908      -0.016876      42.633608 0.41228410E+03  0.95129126E+04                                10.638621                            6.733127       0.033111       2.012014                    0.999265      26.993246      75.517365       0.643755       0.412352      -1.072663      -0.012170      -0.009756       0.024935       0.029412      -0.003733      -0.016408      -0.008026      -0.010213      -0.010826      -0.022263       0.007713       0.014550             15.336249      10.942991       6.796665      -7.635869      15.698033      -8.840910      19.367723           0.001758
           73              C       6.407374       5.849504      11.095689      -0.014110      29.201266 0.38082723E+03  0.87043901E+04                                 8.406477                            6.618509       0.089727       2.030432                    0.999327      27.711939      79.825018       0.621258       0.431344      -1.049697       0.035146       0.021298      -0.025958       0.048607      -0.015568       0.004444      -0.002521       0.038501       0.000084      -0.024804      -0.000924       0.025729              9.832935       7.421644       3.967800      -2.139038      11.961210      -1.478415      10.115949           0.002864
           74              C       6.042056       4.150491       9.745910      -0.074642      27.866454 0.37126539E+03  0.83563040E+04                                 7.837763                            6.320849       0.598998       2.172944                    0.999814      27.740820      76.992335       0.674340       0.403550      -1.076999       0.030799       0.033460      -0.028346       0.053588       0.041649      -0.015843      -0.005673      -0.044581       0.002208      -0.049937      -0.000426       0.050363              8.755939       6.223404       2.720107      -2.123078       9.502835      -1.242203      10.541579           0.002873
           75              C       3.114680      10.483245      11.677913       0.081969      40.434980 0.41065907E+03  0.95008279E+04                                10.356936                            6.830122      -0.194605       1.947138                    0.999253      26.774888      75.910320       0.621469       0.425997      -1.060076       0.006512      -0.009852       0.003368       0.012280      -0.034488       0.009557       0.003805       0.031679       0.054582      -0.048110       0.016411       0.031700             13.996010      12.239702      -1.492870      -5.646834      14.728594       8.326274      15.019733           0.002127
           76              C       1.951001       9.904592      12.170986      -0.115031      45.200353 0.52984633E+03  0.13015696E+05                                11.069401                            7.704855      -0.148447       1.932106                    0.998739      29.591991      85.397010       0.593442       0.420156      -1.067741       0.001283       0.033524       0.037514       0.050327      -0.011446       0.015991      -0.005155      -0.007954       0.035843      -0.021793      -0.002518       0.024311             14.554721      12.545635       0.683507      -3.958594      16.328317       8.282227      14.790212           0.003529
           77              C       1.226945      10.543261      13.170848      -0.164360      41.079230 0.46081454E+03  0.11041375E+05                                10.436764                            7.199270      -0.012456       1.954064                    0.999585      30.802472      90.699630       0.606076       0.421776      -1.056118       0.025050      -0.012038      -0.014643       0.031414      -0.013269       0.004060      -0.039177       0.056017       0.013555      -0.056718       0.017657       0.039061             13.819614       9.723201      -0.472865      -3.301665      16.838299       9.479567      14.897341           0.001815
           78              C       1.666568      11.760583      13.677636       0.099406      40.941529 0.39040005E+03  0.88863800E+04                                10.388070                            6.600270      -0.119270       1.978852                    0.999222      25.898297      71.974153       0.643052       0.418451      -1.068685      -0.009974       0.004335       0.007863       0.013420      -0.019869      -0.013181      -0.001299      -0.023613       0.013720      -0.029738       0.006992       0.022745             14.804767      11.613654      -2.309778      -5.973919      16.092488       9.931191      16.708158           0.000363
           79              C       2.830247      12.339235      13.184563      -0.115643      35.681563 0.43202428E+03  0.10143585E+05                                 9.499935                            6.970494       0.097097       2.013271                    0.999223      28.967678      83.294665       0.618547       0.421745      -1.060546       0.016013      -0.013496      -0.024731       0.032406      -0.001726       0.013236      -0.001763      -0.012207      -0.028827      -0.019333       0.006931       0.012401             11.628573      10.720233      -0.050556      -3.949380      12.197741       6.027399      11.967746           0.001831
           80              C       3.554303      11.700566      12.184701      -0.131277      35.999995 0.42056117E+03  0.97983427E+04                                 9.437907                            6.797602       0.174683       2.029315                    0.999738      29.132328      83.168937       0.638071       0.412016      -1.067834      -0.011837       0.011672       0.024941       0.029974       0.016104      -0.004836      -0.006299      -0.000757      -0.057751      -0.020653      -0.006423       0.027076             11.741286       9.373991      -0.294402      -3.272455      13.533934       7.099327      12.315933          -0.000546
           81              C       3.870040       9.816828      10.634847      -0.019242      42.347070 0.42989886E+03  0.10077194E+05                                10.655877                            6.940387      -0.238591       1.915792                    0.999086      28.005539      80.356752       0.621871       0.420177      -1.061961      -0.014334      -0.011010       0.034821       0.039233      -0.006232      -0.003881       0.018683      -0.002343       0.012048      -0.017593      -0.004779       0.022371             14.509959      15.843461      -4.954845      -5.715659      10.632832       7.560405      17.053583           0.001518
           82              C       3.388915       9.427734       9.423766      -0.071090      32.264946 0.42746345E+03  0.10084190E+05                                 9.050565                            7.033183      -0.003285       1.978873                    0.999209      29.447225      86.949267       0.598312       0.433946      -1.045254       0.032444      -0.039959      -0.026001       0.057666      -0.015700      -0.015233       0.001948       0.040516      -0.002347      -0.025702      -0.007092       0.032794             10.664212      13.838676      -1.481682       0.344729       6.709853       2.951710      11.444107          -0.001485
           83              C       5.183978       9.471226      10.695710      -0.039898      31.188581 0.39148036E+03  0.90120972E+04                                 8.728025                            6.667846       0.104276       2.023341                    0.999185      28.407277      82.189039       0.624738       0.425885      -1.052778       0.013705      -0.052829      -0.012570       0.056007       0.004948      -0.002238      -0.002884      -0.020649       0.063669      -0.022116       0.000316       0.021799             10.194350      14.328854      -2.162984       0.063210       6.327573       2.599645       9.926624           0.000711
           84              C       0.911208      12.427000      14.720702      -0.016876      42.633636 0.41228430E+03  0.95129183E+04                                10.638628                            6.733130       0.033109       2.012013                    0.999265      26.993237      75.517341       0.643755       0.412352      -1.072663       0.012170      -0.009756      -0.024935       0.029412       0.003734      -0.016408       0.008026      -0.010212      -0.010827      -0.022263       0.007713       0.014549             15.336265      10.943007      -6.796677      -7.635885      15.698048       8.840933      19.367741           0.001758
           85              C       0.312179      13.643854      14.620922      -0.014111      29.201267 0.38082722E+03  0.87043896E+04                                 8.406477                            6.618509       0.089727       2.030432                    0.999327      27.711939      79.825013       0.621258       0.431344      -1.049697      -0.035147       0.021298       0.025957       0.048607       0.015568       0.004445       0.002521       0.038501       0.000085      -0.024805      -0.000924       0.025729              9.832936       7.421646      -3.967800      -2.139042      11.961204       1.478422      10.115958           0.002864
           86              C       0.677497      11.944841      15.970701      -0.074642      27.866458 0.37126564E+03  0.83563099E+04                                 7.837761                            6.320851       0.598996       2.172943                    0.999814      27.740821      76.992309       0.674340       0.403550      -1.076999      -0.030799       0.033460       0.028346       0.053588      -0.041649      -0.015843       0.005673      -0.044581       0.002207      -0.049937      -0.000426       0.050363              8.755938       6.223406      -2.720108      -2.123081       9.502833       1.242212      10.541574           0.002874
           87              S       1.637859      15.028598       2.953296       1.146284      79.777796 0.14315859E+04  0.43675040E+05                                13.301459                           10.634997       0.737106       2.014021                    0.999892      50.461435     146.264823       0.677644       0.296271      -1.202859      -0.036767       0.074916      -0.049445       0.097000      -0.006423       0.010280       0.002495       0.024662      -0.000647      -0.015690      -0.003137       0.018827             15.665155      15.658861      -2.284453       1.985126      16.593284      -3.141297      14.743319           0.005958
           88              S       5.574925       7.234248       5.618908       1.146284      79.777787 0.14315854E+04  0.43675024E+05                                13.301460                           10.634997       0.737106       2.014021                    0.999892      50.461423     146.264810       0.677644       0.296271      -1.202858       0.036767       0.074915       0.049445       0.097000       0.006422       0.010280      -0.002495       0.024663      -0.000648      -0.015690      -0.003137       0.018827             15.665158      15.658869       2.284449       1.985129      16.593285       3.141297      14.743320           0.005958
           89              S       5.328310       0.560102      14.191111       1.146284      79.777801 0.14315860E+04  0.43675045E+05                                13.301459                           10.634998       0.737106       2.014021                    0.999892      50.461435     146.264822       0.677644       0.296271      -1.202859       0.036767      -0.074916       0.049445       0.097000      -0.006423       0.010280       0.002495       0.024662      -0.000648      -0.015690      -0.003137       0.018827             15.665155      15.658862      -2.284453       1.985127      16.593285      -3.141297      14.743320           0.005958
           90              S       1.391244       8.354452      11.525499       1.146284      79.777796 0.14315856E+04  0.43675031E+05                                13.301461                           10.634998       0.737106       2.014021                    0.999892      50.461422     146.264801       0.677644       0.296271      -1.202858      -0.036767      -0.074915      -0.049445       0.097000       0.006422       0.010280      -0.002495       0.024663      -0.000648      -0.015690      -0.003137       0.018827             15.665159      15.658869       2.284449       1.985131      16.593284       3.141299      14.743322           0.005958
           91              N       4.652114      14.541295       0.163901      -0.083245      28.619171 0.37523201E+03  0.84577007E+04                                 8.037643                            6.348204      -0.202355       1.988876                    0.997800      25.884887      71.606216       0.674715       0.402748      -1.078854       0.030848      -0.028279       0.084703       0.094477       0.020490       0.027183      -0.008580       0.083999       0.037299      -0.056300       0.001040       0.055261              9.351073      10.407544       1.180315      -0.731127       6.377819      -3.441768      11.267856          -0.000645
           92              N       5.761533      14.514483       0.950143      -0.175569      38.618497 0.53989420E+03  0.13140703E+05                                 9.591506                            7.502748       0.218702       2.085428                    0.999358      27.939493      76.688493       0.643625       0.390988      -1.102363      -0.175804      -0.054962       0.047527       0.190228      -0.024123       0.084615      -0.007329       0.063147       0.167208      -0.075290      -0.045244       0.120534             11.709229      16.859374       2.842311      -1.912871       7.390602      -2.642334      10.877710           0.038640
           93              N      -0.045215       9.469356       7.236997      -0.165285      35.801429 0.52555625E+03  0.12715007E+05                                 9.143038                            7.421677       0.094037       2.041536                    0.999448      27.919824      76.582608       0.644158       0.393021      -1.100149       0.093380       0.155148      -0.047846       0.187296      -0.009760       0.014279       0.090266      -0.085895       0.172039      -0.082450      -0.046293       0.128743             11.002079       8.588303       3.932202      -3.037974      12.183832      -3.055687      12.234103           0.037701
           94              N       0.180600      10.519411       8.071244      -0.099634      26.909322 0.35203036E+03  0.77551534E+04                                 7.501021                            5.988195       0.081902       2.077907                    0.999567      25.393229      67.890958       0.727868       0.381982      -1.100835       0.017155      -0.025771      -0.079783       0.085579       0.035519      -0.013421       0.046790      -0.064858       0.109183      -0.076075       0.001493       0.074582              8.679990       6.773761       2.263399      -3.200033       7.796251      -1.910126      11.469958          -0.001549
           95              N       2.560671       6.746945       8.408303      -0.083245      28.619178 0.37523213E+03  0.84577043E+04                                 8.037645                            6.348205      -0.202356       1.988876                    0.997800      25.884894      71.606247       0.674715       0.402748      -1.078854      -0.030848      -0.028279      -0.084702       0.094477      -0.020490       0.027183       0.008580       0.083999       0.037299      -0.056300       0.001040       0.055261              9.351075      10.407541      -1.180319      -0.731133       6.377822       3.441771      11.267860          -0.000645
           96              N       1.451252       6.720133       7.622060      -0.175569      38.618525 0.53989484E+03  0.13140722E+05                                 9.591509                            7.502751       0.218705       2.085429                    0.999358      27.939507      76.688535       0.643625       0.390988      -1.102363       0.175804      -0.054962      -0.047527       0.190228       0.024123       0.084615       0.007330       0.063147       0.167208      -0.075290      -0.045244       0.120535             11.709231      16.859371      -2.842313      -1.912869       7.390605       2.642337      10.877717           0.038640
           97              N       7.257999       1.675006       1.335206      -0.165285      35.801406 0.52555559E+03  0.12714987E+05                                 9.143034                            7.421673       0.094037       2.041535                    0.999448      27.919818      76.582588       0.644158       0.393021      -1.100149      -0.093380       0.155148       0.047845       0.187297       0.009761       0.014279      -0.090265      -0.085895       0.172039      -0.082451      -0.046292       0.128743             11.002076       8.588296      -3.932198      -3.037976      12.183828       3.055689      12.234104           0.037700
           98              N       7.032185       2.725061       0.500960      -0.099635      26.909334 0.35203050E+03  0.77551564E+04                                 7.501020                            5.988195       0.081902       2.077907                    0.999567      25.393242      67.890975       0.727869       0.381982      -1.100835      -0.017155      -0.025771       0.079783       0.085579      -0.035518      -0.013421      -0.046790      -0.064859       0.109183      -0.076075       0.001493       0.074582              8.679988       6.773759      -2.263395      -3.200032       7.796248       1.910121      11.469957          -0.001549
           99              N       2.314055       1.047405      16.980506      -0.083245      28.619171 0.37523201E+03  0.84577009E+04                                 8.037643                            6.348204      -0.202355       1.988876                    0.997800      25.884887      71.606216       0.674715       0.402748      -1.078854      -0.030848       0.028279      -0.084703       0.094477       0.020490       0.027183      -0.008580       0.083999       0.037299      -0.056300       0.001040       0.055261              9.351073      10.407543       1.180316      -0.731127       6.377819      -3.441768      11.267856          -0.000645
          100              N       1.204636       1.074217      16.194264      -0.175569      38.618498 0.53989421E+03  0.13140703E+05                                 9.591506                            7.502748       0.218701       2.085428                    0.999358      27.939493      76.688496       0.643625       0.390988      -1.102363       0.175804       0.054962      -0.047527       0.190228      -0.024123       0.084615      -0.007329       0.063147       0.167208      -0.075290      -0.045244       0.120534             11.709229      16.859375       2.842312      -1.912871       7.390602      -2.642334      10.877711           0.038640
          101              N       7.011384       6.119344       9.907410      -0.165285      35.801427 0.52555617E+03  0.12715004E+05                                 9.143037                            7.421677       0.094037       2.041536                    0.999448      27.919822      76.582603       0.644158       0.393021      -1.100149      -0.093380      -0.155148       0.047846       0.187297      -0.009761       0.014279       0.090266      -0.085895       0.172039      -0.082450      -0.046293       0.128743             11.002080       8.588304       3.932204      -3.037975      12.183833      -3.055688      12.234102           0.037701
          102              N       6.785569       5.069289       9.073163      -0.099634      26.909319 0.35203035E+03  0.77551528E+04                                 7.501020                            5.988195       0.081902       2.077907                    0.999567      25.393229      67.890953       0.727868       0.381982      -1.100835      -0.017155       0.025771       0.079783       0.085579       0.035519      -0.013421       0.046790      -0.064858       0.109183      -0.076075       0.001493       0.074582              8.679988       6.773760       2.263397      -3.200032       7.796248      -1.910124      11.469957          -0.001550
          103              N       4.405498       8.841755       8.736104      -0.083245      28.619177 0.37523210E+03  0.84577036E+04                                 8.037645                            6.348205      -0.202356       1.988876                    0.997800      25.884893      71.606244       0.674715       0.402748      -1.078854       0.030848       0.028279       0.084702       0.094477      -0.020490       0.027183       0.008580       0.083999       0.037299      -0.056300       0.001040       0.055261              9.351074      10.407541      -1.180318      -0.731132       6.377822       3.441771      11.267861          -0.000645
          104              N       5.514917       8.868567       9.522347      -0.175569      38.618523 0.53989482E+03  0.13140721E+05                                 9.591508                            7.502751       0.218705       2.085429                    0.999358      27.939506      76.688529       0.643625       0.390988      -1.102363      -0.175804       0.054962       0.047527       0.190228       0.024123       0.084615       0.007330       0.063148       0.167208      -0.075290      -0.045244       0.120535             11.709230      16.859373      -2.842312      -1.912867       7.390604       2.642335      10.877714           0.038640
          105              N      -0.291830      13.913694      15.809201      -0.165285      35.801409 0.52555562E+03  0.12714988E+05                                 9.143034                            7.421673       0.094037       2.041535                    0.999448      27.919819      76.582594       0.644158       0.393021      -1.100149       0.093380      -0.155148      -0.047845       0.187297       0.009761       0.014279      -0.090265      -0.085895       0.172039      -0.082451      -0.046293       0.128743             11.002077       8.588297      -3.932199      -3.037975      12.183829       3.055688      12.234104           0.037700
          106              N      -0.066016      12.863639      16.643447      -0.099635      26.909339 0.35203056E+03  0.77551583E+04                                 7.501021                            5.988196       0.081903       2.077907                    0.999567      25.393243      67.890986       0.727868       0.381982      -1.100835       0.017155       0.025771      -0.079783       0.085579      -0.035518      -0.013421      -0.046790      -0.064858       0.109183      -0.076075       0.001493       0.074582              8.679991       6.773761      -2.263397      -3.200033       7.796252       1.910122      11.469959          -0.001549
          107              O       2.822333       0.378026       2.787509      -0.608848      33.519366 0.60657021E+03  0.14958336E+05                                 8.278448                            7.679492       0.560249       2.226183                    0.996654      28.169526      73.863983       0.681222       0.364599      -1.139889       0.041742       0.054543      -0.003698       0.068782       0.069266      -0.021191      -0.008324       0.022540      -0.130325      -0.054973      -0.040277       0.095251              8.888291       9.984729       3.110114      -0.026923       9.924750       0.385729       6.755393           0.000202
          108              O       0.974747      14.805212       1.604031      -0.654911      52.682610 0.86249192E+03  0.23399646E+05                                11.495602                            9.354720      -0.348613       1.898118                    0.996529      31.041173      87.474131       0.593354       0.380485      -1.119434      -0.032004       0.037185      -0.024629       0.054896      -0.003108       0.020849       0.015769       0.032721       0.115561      -0.040423      -0.008910       0.049332             13.654323      15.256443      -1.328637       6.312086       8.676572      -0.787097      17.029952           0.022042
          109              O       0.633992       0.055340       3.914582      -0.602762      29.314350 0.50593189E+03  0.11941045E+05                                 7.481500                            6.934638       0.525743       2.207630                    0.998159      27.901658      71.922564       0.728063       0.356440      -1.144654      -0.049490       0.063842       0.008985       0.081276      -0.071862      -0.050701       0.026870       0.025109      -0.030960      -0.071417      -0.034070       0.105487              7.754667       8.187104      -2.390176      -0.927266       8.087858       0.655433       6.989039           0.000959
          110              O       4.390452       8.172376       5.784694      -0.608849      33.519406 0.60657093E+03  0.14958359E+05                                 8.278456                            7.679498       0.560248       2.226183                    0.996654      28.169539      73.864043       0.681222       0.364599      -1.139889      -0.041743       0.054542       0.003699       0.068782      -0.069266      -0.021191       0.008324       0.022540      -0.130325      -0.054973      -0.040278       0.095251              8.888300       9.984741      -3.110120      -0.026922       9.924761      -0.385729       6.755399           0.000202
          111              O       6.238038       7.010862       6.968173      -0.654911      52.682608 0.86249181E+03  0.23399641E+05                                11.495601                            9.354719      -0.348612       1.898118                    0.996529      31.041168      87.474107       0.593354       0.380485      -1.119434       0.032004       0.037184       0.024629       0.054896       0.003108       0.020849      -0.015769       0.032721       0.115561      -0.040422      -0.008910       0.049332             13.654321      15.256445       1.328635       6.312086       8.676571       0.787092      17.029946           0.022043
          112              O       6.578793       7.849690       4.657621      -0.602764      29.314503 0.50593536E+03  0.11941149E+05                                 7.481533                            6.934667       0.525735       2.207627                    0.998159      27.901702      71.922771       0.728061       0.356441      -1.144654       0.049490       0.063841      -0.008985       0.081275       0.071862      -0.050701      -0.026870       0.025109      -0.030962      -0.071416      -0.034070       0.105487              7.754702       8.187142       2.390190      -0.927269       8.087894      -0.655434       6.989069           0.000960
          113              O       4.143836      15.210674      14.356898      -0.608848      33.519357 0.60657001E+03  0.14958330E+05                                 8.278446                            7.679490       0.560249       2.226183                    0.996654      28.169524      73.863972       0.681222       0.364599      -1.139889      -0.041742      -0.054543       0.003698       0.068782       0.069266      -0.021191      -0.008324       0.022540      -0.130325      -0.054973      -0.040277       0.095251              8.888288       9.984726       3.110113      -0.026922       9.924747       0.385729       6.755392           0.000202
          114              O       5.991422       0.783488      15.540376      -0.654911      52.682607 0.86249186E+03  0.23399644E+05                                11.495601                            9.354720      -0.348613       1.898118                    0.996529      31.041172      87.474127       0.593354       0.380485      -1.119434       0.032004      -0.037185       0.024629       0.054896      -0.003108       0.020849       0.015769       0.032721       0.115561      -0.040423      -0.008910       0.049332             13.654322      15.256443      -1.328638       6.312086       8.676572      -0.787097      17.029951           0.022042
          115              O       6.332177      15.533360      13.229825      -0.602762      29.314338 0.50593163E+03  0.11941037E+05                                 7.481497                            6.934635       0.525742       2.207630                    0.998159      27.901659      71.922556       0.728063       0.356440      -1.144654       0.049490      -0.063842      -0.008985       0.081276      -0.071862      -0.050701       0.026870       0.025109      -0.030960      -0.071417      -0.034070       0.105487              7.754664       8.187100      -2.390174      -0.927265       8.087854       0.655433       6.989037           0.000959
          116              O       2.575717       7.416324      11.359713      -0.608849      33.519405 0.60657092E+03  0.14958359E+05                                 8.278456                            7.679498       0.560248       2.226183                    0.996654      28.169540      73.864045       0.681222       0.364599      -1.139889       0.041743      -0.054542      -0.003699       0.068782      -0.069267      -0.021191       0.008324       0.022540      -0.130325      -0.054973      -0.040278       0.095251              8.888300       9.984740      -3.110119      -0.026922       9.924760      -0.385729       6.755399           0.000202
          117              O       0.728131       8.577838      10.176234      -0.654911      52.682606 0.86249165E+03  0.23399636E+05                                11.495600                            9.354718      -0.348612       1.898118                    0.996529      31.041169      87.474110       0.593354       0.380485      -1.119434      -0.032004      -0.037184      -0.024629       0.054896       0.003108       0.020849      -0.015769       0.032721       0.115561      -0.040422      -0.008910       0.049332             13.654320      15.256443       1.328636       6.312087       8.676571       0.787095      17.029946           0.022043
          118              O       0.387376       7.739010      12.486786      -0.602763      29.314457 0.50593438E+03  0.11941119E+05                                 7.481523                            6.934658       0.525736       2.207627                    0.998159      27.901691      71.922713       0.728061       0.356441      -1.144654      -0.049490      -0.063841       0.008985       0.081275       0.071862      -0.050701      -0.026870       0.025109      -0.030961      -0.071417      -0.034070       0.105487              7.754691       8.187130       2.390185      -0.927268       8.087882      -0.655433       6.989060           0.000960

******************************************************
Auxiliary information for the entire system
The total spin magnetic moment of the unit cell is   4.000036
The total net atomic charge of the unit cell is   0.000004
Accuracy of reproducing the electrostatic potential in the unit cell:
  The inner radius (bohr) =    5.0000
  The outer radius (bohr) =   12.0000
  Valid grid points have density less than (e/(bohr^3)) =    0.0001
  The number of valid grid points were=       102808
  The rms potential error without charges in kcal/mol is=      3.84095
  The rms potential error with partial charges in kcal/mol is=      0.97195
  The RRMSE value at monopole order=      0.25305
  The rms potential error with partial charges and cloud penetration in kcal/mol is=      0.98075
  The RRMSE value at monopole order with cloud penetration is=      0.25534
  The rms potential error with partial charges and atomic dipoles in kcal/mol is=      0.47845
  The RRMSE value at dipole order=      0.12457
  The rms potential error with partial charges, atomic dipoles and cloud penetration in kcal/mol is=      0.47903
  The RRMSE value at dipole order with cloud penetration=      0.12472

******************************************************
The electron densities and ab initio electrostatic potential were computed in VASP using the PBE functional and
projector augmented wave method. See the main text of the journal article for a description of computational details.
The atomic charges, dipoles, and quadrupoles were computed with the DDEC6 method as described in
(a) T. A. Manz and N. Gabaldon Limas, RSC Adv. 6 (2016) 47771-47801 DOI: 10.1039/c6ra04656h
(b) N. Gabaldon Limas and T. A. Manz, RSC Adv. 8 (2018) 2678-2707 DOI: 10.1039/c7ra11829e.
For each atom in the material, the electron cloud parameters were fit to the spherically averaged atom-in-material
electron density using radial positions for which this density was between 10^-4 and 10^-2 electrons per cubic bohr.
The polarizabilities, dispersion coefficients, and quantum Drude oscillator (QDO) parameters were fit using the MCLF method.
The magnetic structure of the system was optimized in VASP from the default ferromagnetic initial guess using spin polarization.
The atomic spin moments (ASMs) were computed on this optimized magnetic structure using the DDEC6 partition as inputs
to the method of T. A. Manz and D. S. Sholl, J. Chem. Theory Comput. 7 (2011) 4146-4164 DOI: 10.1021/ct200539n.
The RMSE and RRMSE were computed using a uniform grid with Ewald summation.
