# Supplementary material for: A collection of forcefield precursors for metal–organic frameworks
Source: RSC Adv. 2019 Nov 13;9(63):36492–507. doi: 10.1039/c9ra07327b (PMC9075174; doi:10.1039/c9ra07327b)
Supplement: RA-009-C9RA07327B-s6000 [file RA-009-C9RA07327B-s6000.xyz]

   64
jmolscript: load "" {1 1 1} spacegroup "x,y,z" unitcell [{      9.119000     0.000000     0.000000 }, {     -3.973457     8.207789     0.000000 }, {     -2.572659    -4.103715    13.660889 }]
Gd     1.579461     6.155928     6.570614     2.054357
Gd     1.579409     6.155845     0.259830     2.054354
Gd     0.993423    -2.051854     7.090275     2.054356
Gd     0.993475    -2.051771    13.401059     2.054354
H     -1.889199     2.659412     6.699300     0.140743
H     -1.799651     2.700430     5.147423     0.136153
H     -0.097419     1.444659     6.699300     0.140902
H     -0.186993     1.403600     5.147423     0.136497
H      7.188583     2.593663     0.131145     0.140743
H      7.190682     2.495190     1.683022     0.136155
H     -0.056309     1.510235     0.131145     0.140902
H     -0.058383     1.608749     1.683022     0.136497
H      4.462083     1.444662     6.961589     0.140743
H      4.372535     1.403644     8.513466     0.136154
H      2.670303     2.659415     6.961589     0.140902
H      2.759877     2.700474     8.513466     0.136497
H     -4.615699     1.510411    13.529744     0.140743
H     -4.617798     1.608884    11.977867     0.136155
H      2.629193     2.593839    13.529744     0.140902
H      2.631267     2.495325    11.977867     0.136497
C     -0.468322     3.902144     6.034288     0.724915
C     -1.266619     2.640688     5.955055    -0.310490
C     -1.518307     0.201909     6.034288     0.723530
C     -0.720011     1.463363     5.955055    -0.308348
C      6.689153     0.773266     0.796157     0.724915
C      7.476714     2.041453     0.875390    -0.310490
C      0.443131     3.330649     0.796157     0.723530
C     -0.344428     2.062465     0.875390    -0.308349
C      3.041206     0.201930     7.626601     0.724915
C      3.839503     1.463386     7.705834    -0.310490
C      4.091191     3.902165     7.626601     0.723530
C      3.292895     2.640711     7.705834    -0.308349
C     -4.116269     3.330808    12.864732     0.724915
C     -4.903830     2.062621    12.785499    -0.310491
C      2.129753     0.773425    12.864732     0.723530
C      2.917312     2.041609    12.785499    -0.308348
C      0.922194     6.567918     3.415222     0.523848
C      2.236677     5.743856     3.415222     0.524354
C      1.650690    -2.463844    10.245667     0.523848
C      0.336207    -1.639782    10.245667     0.524354
O      0.757464     3.943180     5.793583    -0.620886
O     -1.105444     4.929272     6.380728    -0.757129
O      0.395772     6.781335     4.527219    -0.603276
O      6.374903     0.160867     5.793583    -0.621121
O     -0.881180    -0.825209     6.380728    -0.756473
O      2.763117     5.530468     4.527219    -0.603475
O      3.212878     7.859874     1.036861    -0.620886
O      5.487046     0.899169     0.449716    -0.757129
O      0.500722     6.948744     2.303226    -0.603276
O     -0.054046     4.451836     1.036861    -0.621121
O      1.645233     3.204737     0.449716    -0.756472
O      2.658130     5.363000     2.303226    -0.603475
O      1.815420     0.160894     7.867306    -0.620886
O      3.678328    -0.825198     7.280161    -0.757130
O      2.177112    -2.677261     9.133670    -0.603276
O     -3.802019     3.943207     7.867306    -0.621121
O      3.454064     4.929283     7.280161    -0.756473
O     -0.190233    -1.426394     9.133670    -0.603475
O     -0.639994    -3.755800    12.624028    -0.620886
O     -2.914162     3.204905    13.211173    -0.757129
O      2.072162    -2.844670    11.357663    -0.603276
O      2.626930    -0.347762    12.624028    -0.621121
O      0.927651     0.899337    13.211173    -0.756472
O     -0.085246    -1.258926    11.357663    -0.603475

The following XYZ coordinates are in angstroms. Other properties are in atomic units.
The sperically averaged electron density of each atom fit to a function of the form exp(a - br)
eigen_1, eigen_2 and eigen_3 are the three eigenvalues of traceless quadrupole moment tensor
  atom number  atomic symbol              X              Y              Z     net charge C6 coefficient C8 coefficient C10 coefficient fluctuating dipole atomic polarizability isotropic forcefield polarizability              a              b squared Pearson coefficient          <r^3>          <r^4>         wp_QDO          m_QDO          q_QDO       dipole_x       dipole_y       dipole_z         dipole            Qxy            Qxz            Qyz     Q(x^2-y^2)  Q(3z^2 - R^2)        eigen_1        eigen_2        eigen_3 static polarizability      alpha(xx)      alpha(xy)      alpha(xz)      alpha(yy)      alpha(yz)      alpha(zz) atomic spin moment
            1             Gd       1.579461       6.155928       6.570614       2.054357     131.295360 0.31627021E+04  0.10915697E+06                                17.339937                           15.500374       1.953647       2.343407                    0.998211      78.138607     188.681826       0.622953       0.284877      -1.309047      -0.000365      -0.000461       0.027225       0.027232       0.042576       0.000056      -0.000174       0.170792       0.080661      -0.108865       0.026887       0.081978             18.934165      21.318884      -1.174181      -0.000135      18.626526       0.000025      16.857086           0.000017
            2             Gd       1.579409       6.155845       0.259830       2.054354     131.295928 0.31627193E+04  0.10915773E+06                                17.339998                           15.500426       1.953628       2.343401                    0.998211      78.138681     188.682215       0.622952       0.284877      -1.309047       0.000256       0.000530      -0.027226       0.027232      -0.040574      -0.000181      -0.000025      -0.172730       0.080662      -0.108865       0.026888       0.081978             18.934235      20.058798      -1.784251       0.000079      19.886768      -0.000109      16.857139           0.000017
            3             Gd       0.993423      -2.051854       7.090275       2.054356     131.295698 0.31627122E+04  0.10915742E+06                                17.339973                           15.500404       1.953636       2.343404                    0.998211      78.138652     188.682056       0.622952       0.284877      -1.309047       0.000365       0.000461      -0.027225       0.027232       0.042577       0.000056      -0.000174       0.170792       0.080662      -0.108865       0.026888       0.081978             18.934206      21.318931      -1.174188      -0.000138      18.626567       0.000026      16.857120           0.000017
            4             Gd       0.993475      -2.051771      13.401059       2.054354     131.295986 0.31627212E+04  0.10915781E+06                                17.340004                           15.500432       1.953625       2.343400                    0.998211      78.138694     188.682268       0.622951       0.284877      -1.309047      -0.000256      -0.000530       0.027226       0.027232      -0.040574      -0.000181      -0.000025      -0.172730       0.080663      -0.108865       0.026888       0.081978             18.934242      20.058804      -1.784252       0.000081      19.886776      -0.000111      16.857144           0.000018
            5              H      -1.889199       2.659412       6.699300       0.140743       1.035404 0.78923194E+01  0.77420968E+02                                 1.713803                            1.654940      -1.100912       2.363855                    0.996066       3.508149       9.901657       0.479801       1.301340      -0.704122      -0.005711      -0.015428       0.029100       0.033429       0.000550      -0.001107      -0.003011      -0.008233       0.026590      -0.008634      -0.001209       0.009843              1.738357       1.862881      -0.082142      -0.484511       1.552642       0.104900       1.799548           0.000005
            6              H      -1.799651       2.700430       5.147423       0.136153       1.056530 0.82508199E+01  0.80837662E+02                                 1.668336                            1.640180      -0.743168       2.527202                    0.999506       3.286582       8.904222       0.511296       1.222693      -0.724063      -0.002877      -0.017776      -0.022236       0.028613      -0.001421       0.002662       0.002768      -0.008383       0.018975      -0.008263       0.000507       0.007755              1.669680       1.576975      -0.048016       0.326287       1.489587      -0.074910       1.942478           0.000003
            7              H      -0.097419       1.444659       6.699300       0.140902       1.037836 0.79167411E+01  0.77739337E+02                                 1.718216                            1.658841      -1.109059       2.360825                    0.995972       3.513547       9.929761       0.478539       1.303450      -0.703667       0.005492       0.015217       0.028930       0.033146       0.000491       0.001204       0.003064      -0.008318       0.026697      -0.008701      -0.001217       0.009918              1.742958       1.867999      -0.082476       0.486903       1.556276      -0.105391       1.804600           0.000005
            8              H      -0.186993       1.403600       5.147423       0.136497       1.056888 0.82546127E+01  0.80893226E+02                                 1.669642                            1.641300      -0.746679       2.525895                    0.999477       3.286525       8.908358       0.510717       1.223800      -0.723818       0.002698       0.017705      -0.022087       0.028435      -0.001384      -0.002669      -0.002675      -0.008662       0.018844      -0.008346       0.000665       0.007680              1.671023       1.577957      -0.048067      -0.326977       1.490420       0.075073       1.944691           0.000004
            9              H       7.188583       2.593663       0.131145       0.140743       1.035402 0.78923051E+01  0.77420772E+02                                 1.713799                            1.654936      -1.100913       2.363855                    0.996066       3.508145       9.901633       0.479802       1.301338      -0.704122       0.011398       0.011862      -0.029101       0.033429       0.003570      -0.002227      -0.002309       0.004244       0.026590      -0.008635      -0.001209       0.009844              1.738353       1.675973      -0.172623       0.305534       1.739542      -0.390386       1.799544           0.000005
           10              H       7.190682       2.495190       1.683022       0.136155       1.056527 0.82507837E+01  0.80837204E+02                                 1.668331                            1.640175      -0.743165       2.527203                    0.999506       3.286576       8.904195       0.511297       1.222691      -0.724064       0.014746       0.010335       0.022236       0.028613       0.002406       0.001332       0.003602       0.007429       0.018974      -0.008263       0.000507       0.007755              1.669675       1.543837      -0.064055      -0.209598       1.522715       0.261040       1.942472           0.000004
           11              H      -0.056309       1.510235       0.131145       0.140902       1.037836 0.79167392E+01  0.77739299E+02                                 1.718215                            1.658840      -1.109060       2.360824                    0.995972       3.513545       9.929748       0.478540       1.303448      -0.703667      -0.011303      -0.011573      -0.028930       0.033146       0.003567       0.002233       0.002419       0.004389       0.026697      -0.008701      -0.001217       0.009918              1.742957       1.680152      -0.173413      -0.307018       1.744120       0.392327       1.804598           0.000005
           12              H      -0.058383       1.608749       1.683022       0.136497       1.056888 0.82546074E+01  0.80893160E+02                                 1.669641                            1.641299      -0.746680       2.525895                    0.999477       3.286524       8.908354       0.510717       1.223800      -0.723818      -0.014760      -0.010143       0.022087       0.028435       0.002539      -0.001245      -0.003568       0.007544       0.018844      -0.008346       0.000666       0.007680              1.671022       1.544743      -0.064146       0.210046       1.523634      -0.261592       1.944690           0.000004
           13              H       4.462083       1.444662       6.961589       0.140743       1.035402 0.78923062E+01  0.77420804E+02                                 1.713801                            1.654938      -1.100911       2.363856                    0.996066       3.508146       9.901645       0.479801       1.301340      -0.704122       0.005711       0.015428      -0.029101       0.033429       0.000550      -0.001108      -0.003011      -0.008233       0.026590      -0.008635      -0.001209       0.009843              1.738355       1.862879      -0.082142      -0.484510       1.552641       0.104899       1.799546           0.000005
           14              H       4.372535       1.403644       8.513466       0.136154       1.056528 0.82507972E+01  0.80837371E+02                                 1.668333                            1.640177      -0.743165       2.527203                    0.999506       3.286578       8.904203       0.511297       1.222691      -0.724064       0.002877       0.017776       0.022236       0.028613      -0.001421       0.002662       0.002768      -0.008383       0.018974      -0.008263       0.000507       0.007755              1.669677       1.576972      -0.048016       0.326286       1.489584      -0.074910       1.942474           0.000004
           15              H       2.670303       2.659415       6.961589       0.140902       1.037836 0.79167340E+01  0.77739250E+02                                 1.718216                            1.658840      -1.109058       2.360825                    0.995972       3.513545       9.929754       0.478539       1.303450      -0.703667      -0.005492      -0.015217      -0.028930       0.033146       0.000491       0.001204       0.003064      -0.008318       0.026697      -0.008701      -0.001217       0.009918              1.742958       1.867998      -0.082476       0.486903       1.556275      -0.105390       1.804599           0.000005
           16              H       2.759877       2.700474       8.513466       0.136497       1.056886 0.82545941E+01  0.80892990E+02                                 1.669639                            1.641298      -0.746678       2.525896                    0.999477       3.286521       8.908341       0.510717       1.223799      -0.723818      -0.002698      -0.017705       0.022087       0.028435      -0.001384      -0.002669      -0.002675      -0.008662       0.018844      -0.008346       0.000665       0.007680              1.671020       1.577955      -0.048067      -0.326976       1.490418       0.075073       1.944688           0.000004
           17              H      -4.615699       1.510411      13.529744       0.140743       1.035401 0.78922945E+01  0.77420646E+02                                 1.713798                            1.654936      -1.100912       2.363855                    0.996066       3.508143       9.901628       0.479802       1.301339      -0.704122      -0.011398      -0.011862       0.029101       0.033429       0.003570      -0.002227      -0.002309       0.004245       0.026590      -0.008635      -0.001209       0.009844              1.738352       1.675972      -0.172623       0.305533       1.739542      -0.390386       1.799543           0.000005
           18              H      -4.617798       1.608884      11.977867       0.136155       1.056528 0.82507908E+01  0.80837296E+02                                 1.668332                            1.640176      -0.743166       2.527203                    0.999506       3.286577       8.904201       0.511297       1.222691      -0.724064      -0.014746      -0.010335      -0.022236       0.028613       0.002406       0.001332       0.003602       0.007429       0.018974      -0.008263       0.000507       0.007755              1.669676       1.543838      -0.064055      -0.209598       1.522716       0.261041       1.942473           0.000004
           19              H       2.629193       2.593839      13.529744       0.140902       1.037836 0.79167397E+01  0.77739303E+02                                 1.718215                            1.658839      -1.109061       2.360824                    0.995972       3.513545       9.929747       0.478540       1.303448      -0.703667       0.011303       0.011573       0.028930       0.033146       0.003567       0.002233       0.002419       0.004389       0.026697      -0.008701      -0.001217       0.009918              1.742957       1.680152      -0.173413      -0.307018       1.744120       0.392327       1.804598           0.000005
           20              H       2.631267       2.495325      11.977867       0.136497       1.056887 0.82546015E+01  0.80893081E+02                                 1.669640                            1.641298      -0.746680       2.525895                    0.999477       3.286522       8.908345       0.510717       1.223799      -0.723818       0.014760       0.010143      -0.022087       0.028435       0.002539      -0.001245      -0.003568       0.007543       0.018844      -0.008346       0.000665       0.007680              1.671021       1.544742      -0.064146       0.210045       1.523633      -0.261592       1.944689           0.000003
           21              C      -0.468322       3.902144       6.034288       0.724915      20.403628 0.21413694E+03  0.42706674E+04                                 6.973661                            5.256522       0.013430       2.091329                    0.999665      20.504907      56.560812       0.634695       0.483879      -1.012238       0.013233       0.038650      -0.001243       0.040871      -0.027196       0.012165      -0.038864      -0.036183       0.352880      -0.091792      -0.036463       0.128255              8.043579       8.837420       1.171832      -1.177635      11.029541       0.976232       4.263776           0.000010
           22              C      -1.266619       2.640688       5.955055      -0.310490      28.468482 0.37327687E+03  0.84942416E+04                                 8.088319                            6.330764      -0.060523       1.973772                    0.998707      29.333754      84.473818       0.668498       0.402636      -1.067295       0.077840      -0.102169       0.008564       0.128728       0.005882      -0.002748       0.002313      -0.011725       0.177911      -0.038077      -0.021362       0.059439              9.374143       6.900909       0.375516      -0.187888      15.404409       0.421654       5.817111           0.000003
           23              C      -1.518307       0.201909       6.034288       0.723530      20.430391 0.21447185E+03  0.42790531E+04                                 6.979298                            5.260424       0.014939       2.091213                    0.999689      20.523863      56.625904       0.634492       0.483841      -1.012250      -0.014263      -0.038001      -0.001417       0.040615      -0.027365      -0.012461       0.039025      -0.035848       0.354055      -0.092033      -0.036700       0.128733              8.050332       8.845084       1.173844       1.178798      11.039130      -0.976830       4.266783           0.000009
           24              C      -0.720011       1.463363       5.955055      -0.308348      28.393483 0.37210438E+03  0.84600565E+04                                 8.068535                            6.316085      -0.051238       1.976980                    0.998687      29.285420      84.269691       0.670093       0.402034      -1.067801      -0.079106       0.103581       0.008604       0.130618       0.005566       0.003121      -0.002620      -0.013799       0.175006      -0.038183      -0.020329       0.058512              9.349774       6.886163       0.374119       0.188681      15.354798      -0.420529       5.808360           0.000004
           25              C       6.689153       0.773266       0.796157       0.724915      20.403611 0.21413674E+03  0.42706622E+04                                 6.973656                            5.256520       0.013429       2.091329                    0.999665      20.504900      56.560784       0.634695       0.483879      -1.012238      -0.029022      -0.028752       0.001243       0.040871      -0.002678      -0.040281      -0.005985       0.065108       0.352880      -0.091792      -0.036463       0.128255              8.043574       9.694165       1.586585       1.391821      10.172781      -0.634581       4.263775           0.000009
           26              C       7.476714       2.041453       0.875390      -0.310490      28.468493 0.37327723E+03  0.84942512E+04                                 8.088322                            6.330768      -0.060522       1.973772                    0.998707      29.333756      84.473809       0.668498       0.402636      -1.067295       0.125877      -0.025544      -0.008565       0.128728       0.008247       0.003279      -0.001465      -0.001954       0.177912      -0.038077      -0.021362       0.059439              9.374146      13.495353       3.567946       0.461389       8.809970       0.014616       5.817114           0.000003
           27              C       0.443131       3.330649       0.796157       0.723530      20.430391 0.21447176E+03  0.42790510E+04                                 6.979297                            5.260423       0.014939       2.091213                    0.999689      20.523859      56.625887       0.634492       0.483841      -1.012250       0.027989       0.029396       0.001416       0.040615      -0.002915       0.040555       0.005789       0.065165       0.354055      -0.092033      -0.036700       0.128733              8.050333       9.701810       1.588598      -1.392863      10.182405       0.635366       4.266782           0.000010
           28              C      -0.344428       2.062465       0.875390      -0.308349      28.393507 0.37210476E+03  0.84600669E+04                                 8.068540                            6.316088      -0.051239       1.976979                    0.998687      29.285430      84.269725       0.670093       0.402034      -1.067801      -0.127701       0.026068      -0.008604       0.130618       0.008864      -0.003718       0.001667      -0.000172       0.175006      -0.038183      -0.020329       0.058512              9.349780      13.453460       3.553407      -0.460723       8.787518      -0.013413       5.808363           0.000003
           29              C       3.041206       0.201930       7.626601       0.724915      20.403623 0.21413689E+03  0.42706660E+04                                 6.973659                            5.256521       0.013431       2.091330                    0.999665      20.504902      56.560787       0.634695       0.483879      -1.012239      -0.013233      -0.038650       0.001243       0.040871      -0.027196       0.012165      -0.038864      -0.036183       0.352880      -0.091792      -0.036463       0.128255              8.043576       8.837417       1.171830      -1.177635      11.029537       0.976232       4.263775           0.000009
           30              C       3.839503       1.463386       7.705834      -0.310490      28.468473 0.37327675E+03  0.84942374E+04                                 8.088316                            6.330763      -0.060520       1.973773                    0.998707      29.333739      84.473745       0.668498       0.402636      -1.067295      -0.077841       0.102169      -0.008564       0.128728       0.005882      -0.002748       0.002313      -0.011725       0.177911      -0.038077      -0.021362       0.059439              9.374139       6.900906       0.375517      -0.187888      15.404402       0.421653       5.817108           0.000004
           31              C       4.091191       3.902165       7.626601       0.723530      20.430384 0.21447177E+03  0.42790510E+04                                 6.979296                            5.260423       0.014940       2.091213                    0.999689      20.523858      56.625884       0.634492       0.483841      -1.012250       0.014263       0.038001       0.001417       0.040615      -0.027365      -0.012461       0.039025      -0.035848       0.354055      -0.092033      -0.036700       0.128733              8.050330       8.845082       1.173844       1.178797      11.039126      -0.976829       4.266782           0.000010
           32              C       3.292895       2.640711       7.705834      -0.308349      28.393484 0.37210444E+03  0.84600577E+04                                 8.068534                            6.316085      -0.051237       1.976980                    0.998687      29.285416      84.269663       0.670093       0.402034      -1.067801       0.079106      -0.103582      -0.008604       0.130618       0.005566       0.003120      -0.002620      -0.013799       0.175006      -0.038183      -0.020329       0.058512              9.349772       6.886163       0.374120       0.188682      15.354795      -0.420529       5.808359           0.000003
           33              C      -4.116269       3.330808      12.864732       0.724915      20.403611 0.21413674E+03  0.42706624E+04                                 6.973656                            5.256520       0.013430       2.091329                    0.999665      20.504900      56.560782       0.634695       0.483879      -1.012239       0.029021       0.028752      -0.001243       0.040871      -0.002678      -0.040281      -0.005985       0.065108       0.352880      -0.091792      -0.036463       0.128255              8.043573       9.694164       1.586584       1.391821      10.172781      -0.634581       4.263775           0.000009
           34              C      -4.903830       2.062621      12.785499      -0.310491      28.468499 0.37327733E+03  0.84942539E+04                                 8.088323                            6.330769      -0.060522       1.973772                    0.998707      29.333760      84.473824       0.668498       0.402636      -1.067295      -0.125877       0.025544       0.008565       0.128728       0.008247       0.003279      -0.001466      -0.001954       0.177912      -0.038077      -0.021362       0.059439              9.374147      13.495355       3.567947       0.461389       8.809971       0.014616       5.817114           0.000004
           35              C       2.129753       0.773425      12.864732       0.723530      20.430392 0.21447178E+03  0.42790514E+04                                 6.979297                            5.260423       0.014939       2.091213                    0.999689      20.523860      56.625889       0.634492       0.483841      -1.012250      -0.027989      -0.029396      -0.001417       0.040615      -0.002915       0.040555       0.005789       0.065166       0.354055      -0.092033      -0.036700       0.128733              8.050333       9.701811       1.588598      -1.392863      10.182405       0.635366       4.266782           0.000010
           36              C       2.917312       2.041609      12.785499      -0.308348      28.393500 0.37210465E+03  0.84600636E+04                                 8.068538                            6.316087      -0.051239       1.976979                    0.998687      29.285423      84.269693       0.670093       0.402034      -1.067801       0.127701      -0.026068       0.008604       0.130618       0.008864      -0.003718       0.001667      -0.000172       0.175006      -0.038183      -0.020329       0.058512              9.349778      13.453457       3.553406      -0.460724       8.787515      -0.013413       5.808361           0.000003
           37              C       0.922194       6.567918       3.415222       0.523848      23.423420 0.26763569E+03  0.56324167E+04                                 7.432563                            5.780738      -0.004024       2.050514                    0.999275      23.049601      64.887959       0.621586       0.468224      -1.022634      -0.127275       0.079790       0.000000       0.150218       0.111750       0.013016       0.020762      -0.108198      -0.295313      -0.100629      -0.074937       0.175566              8.322563       6.616890      -1.437858      -0.324396       5.224731      -0.517458      13.126069           0.000009
           38              C       2.236677       5.743856       3.415222       0.524354      23.444881 0.26791952E+03  0.56403966E+04                                 7.439806                            5.785772      -0.007400       2.048997                    0.999307      23.063940      64.959147       0.620942       0.468543      -1.022367       0.127197      -0.079741       0.000000       0.150126       0.112178      -0.012331      -0.019669      -0.108612      -0.295240      -0.100379      -0.075425       0.175803              8.331128       6.622680      -1.439165       0.324969       5.229258       0.518372      13.141447           0.000010
           39              C       1.650690      -2.463844      10.245667       0.523848      23.423419 0.26763569E+03  0.56324161E+04                                 7.432561                            5.780737      -0.004023       2.050514                    0.999275      23.049595      64.887921       0.621587       0.468224      -1.022634       0.127275      -0.079790      -0.000000       0.150218       0.111750       0.013016       0.020761      -0.108198      -0.295313      -0.100629      -0.074937       0.175566              8.322561       6.616888      -1.437858      -0.324396       5.224730      -0.517458      13.126065           0.000009
           40              C       0.336207      -1.639782      10.245667       0.524354      23.444880 0.26791951E+03  0.56403964E+04                                 7.439807                            5.785772      -0.007401       2.048997                    0.999307      23.063940      64.959154       0.620942       0.468543      -1.022367      -0.127197       0.079741      -0.000000       0.150126       0.112178      -0.012331      -0.019669      -0.108612      -0.295240      -0.100379      -0.075425       0.175804              8.331130       6.622680      -1.439164       0.324969       5.229259       0.518372      13.141451           0.000010
           41              O       0.757464       3.943180       5.793583      -0.620886      32.809898 0.51555940E+03  0.12209186E+05                                 7.969686                            6.922552       0.757346       2.290663                    0.997777      27.611488      70.979039       0.742016       0.348566      -1.152627      -0.013478      -0.049317      -0.056830       0.076443      -0.000946      -0.012058      -0.039026       0.144677       0.123473      -0.103556       0.040387       0.063169              8.559933      12.802232       1.562945      -1.446822       7.243309      -0.538938       5.634257           0.000001
           42              O      -1.105444       4.929272       6.380728      -0.757129      49.721348 0.73470579E+03  0.19096178E+05                                10.698053                            8.400799       0.071997       2.016819                    0.998033      31.297620      85.543483       0.654205       0.360213      -1.138030       0.057127      -0.048510      -0.004873       0.075103      -0.043864      -0.004050      -0.006630      -0.098318       0.251509      -0.107999       0.023592       0.084407             12.395475      11.905374      -4.744298      -3.414990      16.816501       3.863852       8.464550          -0.000001
           43              O       0.395772       6.781335       4.527219      -0.603276      38.900376 0.58100699E+03  0.14265632E+05                                 9.129832                            7.508318       0.242872       2.099087                    0.998196      28.991479      77.457925       0.685585       0.363861      -1.133183      -0.034090       0.034688      -0.091657       0.103761       0.086787      -0.032205       0.029710      -0.111798       0.095826      -0.130366       0.040785       0.089581             10.242809       7.591208      -0.370431      -3.082414       6.337017       1.063541      16.800201          -0.000006
           44              O       6.374903       0.160867       5.793583      -0.621121      32.822138 0.51577979E+03  0.12215942E+05                                 7.972125                            6.924402       0.760307       2.291592                    0.997756      27.616517      71.000820       0.741843       0.348603      -1.152574       0.013349       0.049181      -0.057124       0.076552      -0.001776       0.011734       0.039198       0.144080       0.124124      -0.103493       0.040887       0.062605              8.562648      12.806399       1.563118       1.447773       7.245677       0.538973       5.635870           0.000001
           45              O      -0.881180      -0.825209       6.380728      -0.756473      49.741372 0.73507072E+03  0.19108597E+05                                10.701387                            8.403614       0.077613       2.018240                    0.998073      31.304099      85.575990       0.653991       0.360275      -1.137948      -0.057705       0.049371      -0.005076       0.076112      -0.044525       0.003825       0.006522      -0.099410       0.250347      -0.108637       0.024629       0.084008             12.398883      11.909278      -4.745886       3.416356      16.820053      -3.865089       8.467319          -0.000001
           46              O       2.763117       5.530468       4.527219      -0.603475      38.896165 0.58090246E+03  0.14262381E+05                                 9.128892                            7.507258       0.239344       2.098166                    0.998172      28.990178      77.451837       0.685688       0.363823      -1.133216       0.034323      -0.035175      -0.091233       0.103628       0.086952       0.032158      -0.029477      -0.110990       0.096642      -0.130336       0.041061       0.089274             10.241983       7.590028      -0.370168       3.082357       6.336187      -1.062896      16.799732          -0.000006
           47              O       3.212878       7.859874       1.036861      -0.620886      32.809904 0.51555962E+03  0.12209192E+05                                 7.969686                            6.922553       0.757346       2.290662                    0.997777      27.611493      70.979049       0.742016       0.348566      -1.152627       0.038516       0.033621       0.056830       0.076443      -0.057329      -0.029873      -0.027858      -0.088256       0.123474      -0.103557       0.040387       0.063169              8.559933       7.072799      -1.210726       0.145345      12.972742      -1.537079       5.634257           0.000001
           48              O       5.487046       0.899169       0.449716      -0.757129      49.721289 0.73470432E+03  0.19096130E+05                                10.698044                            8.400790       0.071999       2.016820                    0.998033      31.297604      85.543422       0.654206       0.360213      -1.138031       0.068555      -0.030282       0.004874       0.075103       0.011352      -0.004203      -0.006534       0.129795       0.251509      -0.107998       0.023592       0.084406             12.395466      19.605403      -1.016642       4.965785       9.116449      -1.390136       8.464545          -0.000001
           49              O       0.500722       6.948744       2.303226      -0.603276      38.900324 0.58100588E+03  0.14265598E+05                                 9.129823                            7.508310       0.242874       2.099087                    0.998196      28.991466      77.457871       0.685585       0.363861      -1.133183      -0.046076       0.015569       0.091657       0.103761       0.097678       0.040774      -0.016041      -0.066803       0.095826      -0.130366       0.040785       0.089581             10.242798       6.865700      -0.721654       2.300383       7.062513      -2.310981      16.800181          -0.000006
           50              O      -0.054046       4.451836       1.036861      -0.621121      32.822113 0.51577922E+03  0.12215925E+05                                 7.972119                            6.924397       0.760307       2.291592                    0.997756      27.616513      71.000796       0.741843       0.348603      -1.152574      -0.038450      -0.033445       0.057124       0.076551      -0.057609       0.030168       0.027641      -0.086583       0.124124      -0.103493       0.040887       0.062606              8.562643       7.075362      -1.211318      -0.145728      12.976702       1.537950       5.635864           0.000001
           51              O       1.645233       3.204737       0.449716      -0.756472      49.741382 0.73507087E+03  0.19108602E+05                                10.701389                            8.403615       0.077613       2.018240                    0.998073      31.304092      85.575969       0.653991       0.360275      -1.137948      -0.069582       0.030426       0.005075       0.076112       0.011371       0.004204       0.006285       0.131510       0.250346      -0.108637       0.024629       0.084008             12.398887      19.610289      -1.017764      -4.967499       9.119049       1.390827       8.467322          -0.000001
           52              O       2.658130       5.363000       2.303226      -0.603475      38.896127 0.58090163E+03  0.14262356E+05                                 9.128885                            7.507251       0.239344       2.098166                    0.998172      28.990171      77.451803       0.685688       0.363823      -1.133216       0.046616      -0.015566       0.091232       0.103628       0.097464      -0.040544       0.016100      -0.067562       0.096642      -0.130335       0.041061       0.089274             10.241974       6.864597      -0.721354      -2.299776       7.061609       2.311217      16.799717          -0.000006
           53              O       1.815420       0.160894       7.867306      -0.620886      32.809886 0.51555919E+03  0.12209180E+05                                 7.969684                            6.922551       0.757347       2.290663                    0.997777      27.611483      70.979022       0.742016       0.348566      -1.152627       0.013478       0.049317       0.056830       0.076443      -0.000946      -0.012058      -0.039026       0.144677       0.123473      -0.103556       0.040387       0.063169              8.559931      12.802228       1.562944      -1.446822       7.243308      -0.538938       5.634257           0.000001
           54              O       3.678328      -0.825198       7.280161      -0.757130      49.721304 0.73470508E+03  0.19096154E+05                                10.698045                            8.400794       0.071999       2.016820                    0.998033      31.297614      85.543442       0.654206       0.360213      -1.138031      -0.057128       0.048510       0.004873       0.075103      -0.043864      -0.004050      -0.006630      -0.098318       0.251510      -0.107999       0.023592       0.084407             12.395465      11.905364      -4.744292      -3.414987      16.816486       3.863849       8.464545          -0.000001
           55              O       2.177112      -2.677261       9.133670      -0.603276      38.900303 0.58100567E+03  0.14265591E+05                                 9.129818                            7.508307       0.242876       2.099088                    0.998196      28.991461      77.457835       0.685586       0.363861      -1.133183       0.034090      -0.034688       0.091657       0.103761       0.086787      -0.032205       0.029710      -0.111797       0.095826      -0.130365       0.040785       0.089581             10.242792       7.591197      -0.370430      -3.082408       6.337008       1.063540      16.800171          -0.000006
           56              O      -3.802019       3.943207       7.867306      -0.621121      32.822146 0.51577995E+03  0.12215947E+05                                 7.972126                            6.924403       0.760305       2.291592                    0.997756      27.616520      71.000835       0.741843       0.348603      -1.152574      -0.013349      -0.049181       0.057124       0.076551      -0.001776       0.011734       0.039198       0.144080       0.124125      -0.103493       0.040887       0.062605              8.562650      12.806401       1.563118       1.447773       7.245678       0.538973       5.635871           0.000001
           57              O       3.454064       4.929283       7.280161      -0.756473      49.741343 0.73507028E+03  0.19108583E+05                                10.701382                            8.403611       0.077612       2.018240                    0.998073      31.304095      85.575966       0.653992       0.360275      -1.137948       0.057705      -0.049371       0.005076       0.076112      -0.044525       0.003825       0.006522      -0.099410       0.250347      -0.108637       0.024629       0.084008             12.398877      11.909272      -4.745882       3.416354      16.820043      -3.865086       8.467315          -0.000001
           58              O      -0.190233      -1.426394       9.133670      -0.603475      38.896173 0.58090256E+03  0.14262385E+05                                 9.128893                            7.507258       0.239343       2.098165                    0.998172      28.990181      77.451847       0.685688       0.363823      -1.133216      -0.034323       0.035175       0.091233       0.103628       0.086952       0.032158      -0.029477      -0.110990       0.096643      -0.130336       0.041061       0.089274             10.241984       7.590028      -0.370168       3.082357       6.336188      -1.062896      16.799738          -0.000005
           59              O      -0.639994      -3.755800      12.624028      -0.620886      32.809877 0.51555908E+03  0.12209176E+05                                 7.969681                            6.922549       0.757347       2.290663                    0.997777      27.611482      70.979007       0.742016       0.348566      -1.152627      -0.038516      -0.033621      -0.056830       0.076443      -0.057328      -0.029873      -0.027858      -0.088255       0.123473      -0.103556       0.040387       0.063169              8.559928       7.072795      -1.210727       0.145345      12.972734      -1.537078       5.634254           0.000001
           60              O      -2.914162       3.204905      13.211173      -0.757129      49.721314 0.73470475E+03  0.19096145E+05                                10.698048                            8.400794       0.071998       2.016819                    0.998033      31.297611      85.543455       0.654205       0.360213      -1.138030      -0.068555       0.030281      -0.004873       0.075103       0.011352      -0.004203      -0.006534       0.129795       0.251509      -0.107998       0.023592       0.084406             12.395471      19.605411      -1.016643       4.965788       9.116453      -1.390136       8.464549          -0.000001
           61              O       2.072162      -2.844670      11.357663      -0.603276      38.900269 0.58100492E+03  0.14265568E+05                                 9.129812                            7.508302       0.242876       2.099088                    0.998196      28.991453      77.457806       0.685586       0.363861      -1.133183       0.046076      -0.015569      -0.091657       0.103761       0.097678       0.040774      -0.016041      -0.066802       0.095825      -0.130365       0.040784       0.089581             10.242785       6.865693      -0.721653       2.300380       7.062506      -2.310978      16.800158          -0.000006
           62              O       2.626930      -0.347762      12.624028      -0.621121      32.822112 0.51577920E+03  0.12215924E+05                                 7.972119                            6.924397       0.760306       2.291592                    0.997756      27.616513      71.000797       0.741843       0.348603      -1.152574       0.038450       0.033445      -0.057124       0.076551      -0.057609       0.030168       0.027641      -0.086583       0.124125      -0.103493       0.040887       0.062605              8.562643       7.075363      -1.211318      -0.145728      12.976701       1.537949       5.635864           0.000001
           63              O       0.927651       0.899337      13.211173      -0.756472      49.741393 0.73507107E+03  0.19108609E+05                                10.701391                            8.403616       0.077612       2.018240                    0.998073      31.304097      85.575986       0.653991       0.360275      -1.137948       0.069582      -0.030426      -0.005076       0.076112       0.011371       0.004204       0.006285       0.131510       0.250346      -0.108637       0.024629       0.084008             12.398888      19.610292      -1.017764      -4.967500       9.119051       1.390827       8.467323          -0.000001
           64              O      -0.085246      -1.258926      11.357663      -0.603475      38.896143 0.58090189E+03  0.14262364E+05                                 9.128888                            7.507253       0.239343       2.098166                    0.998172      28.990174      77.451821       0.685688       0.363823      -1.133216      -0.046616       0.015566      -0.091233       0.103628       0.097464      -0.040544       0.016101      -0.067562       0.096642      -0.130336       0.041061       0.089274             10.241979       6.864599      -0.721354      -2.299776       7.061611       2.311218      16.799726          -0.000006

******************************************************
Auxiliary information for the entire system
The total spin magnetic moment of the unit cell is   0.000233
The total net atomic charge of the unit cell is   -0.000004
Accuracy of reproducing the electrostatic potential in the unit cell:
  The inner radius (bohr) =    5.0000
  The outer radius (bohr) =   12.0000
  Valid grid points have density less than (e/(bohr^3)) =    0.0001
  The number of valid grid points were=        19300
  The rms potential error without charges in kcal/mol is=      6.52101
  The rms potential error with partial charges in kcal/mol is=      1.50167
  The RRMSE value at monopole order=      0.23028
  The rms potential error with partial charges and cloud penetration in kcal/mol is=      1.50048
  The RRMSE value at monopole order with cloud penetration is=      0.23010
  The rms potential error with partial charges and atomic dipoles in kcal/mol is=      0.85562
  The RRMSE value at dipole order=      0.13121
  The rms potential error with partial charges, atomic dipoles and cloud penetration in kcal/mol is=      0.84658
  The RRMSE value at dipole order with cloud penetration=      0.12982

******************************************************
The electron densities and ab initio electrostatic potential were computed in VASP using the PBE functional and
projector augmented wave method. See the main text of the journal article for a description of computational details.
The atomic charges, dipoles, and quadrupoles were computed with the DDEC6 method as described in
(a) T. A. Manz and N. Gabaldon Limas, RSC Adv. 6 (2016) 47771-47801 DOI: 10.1039/c6ra04656h
(b) N. Gabaldon Limas and T. A. Manz, RSC Adv. 8 (2018) 2678-2707 DOI: 10.1039/c7ra11829e.
For each atom in the material, the electron cloud parameters were fit to the spherically averaged atom-in-material
electron density using radial positions for which this density was between 10^-4 and 10^-2 electrons per cubic bohr.
The polarizabilities, dispersion coefficients, and quantum Drude oscillator (QDO) parameters were fit using the MCLF method.
The magnetic structure of the system was optimized in VASP from the default ferromagnetic initial guess using spin polarization.
The atomic spin moments (ASMs) were computed on this optimized magnetic structure using the DDEC6 partition as inputs
to the method of T. A. Manz and D. S. Sholl, J. Chem. Theory Comput. 7 (2011) 4146-4164 DOI: 10.1021/ct200539n.
The RMSE and RRMSE were computed using a uniform grid with Ewald summation.
