# Supplementary material for: A collection of forcefield precursors for metal–organic frameworks
Source: RSC Adv. 2019 Nov 13;9(63):36492–507. doi: 10.1039/c9ra07327b (PMC9075174; doi:10.1039/c9ra07327b)
Supplement: RA-009-C9RA07327B-s6001 [file RA-009-C9RA07327B-s6001.xyz]

  132
jmolscript: load "" {1 1 1} spacegroup "x,y,z" unitcell [{     10.203100     0.000000     0.000000 }, {     -3.895451    10.776342     0.000000 }, {      0.000000     0.000000    17.534600 }]
Eu     3.763187     3.437114    17.406948     1.259336
Eu     4.492188     1.951057     8.639648     1.259338
Eu     2.544462     7.339228     0.127652     1.259333
Eu     1.815461     8.825285     8.894952     1.259339
H      2.666005     3.937675    12.535486     0.138978
H      2.770308     4.992679    10.496212     0.123301
H      3.529303     8.442186    12.237397     0.133390
H      3.306035     7.482014    14.318754     0.141948
H     -0.635761     2.278119     0.150798     0.143563
H      7.368239     1.655246     0.459407     0.122851
H      6.581817     5.089666     2.200592     0.136819
H     -1.454423     5.807371     1.876202     0.138551
H      5.589370     1.450496     3.768186     0.138977
H      5.485067     0.395492     1.728912     0.123300
H      0.830620     7.722327     3.470097     0.133388
H      1.053889     8.682499     5.551454     0.141947
H      8.891136     3.110052     8.918098     0.143563
H      0.887135     3.732925     9.226707     0.122851
H      1.673557     0.298505    10.967892     0.136819
H      5.814346    10.357142    10.643502     0.138552
H      3.641644     6.838667     4.999114     0.138977
H      3.537341     5.783663     7.038388     0.123300
H      2.778346     2.334156     5.297203     0.133389
H      3.001614     3.294328     3.215846     0.141947
H      6.943410     8.498223    17.383802     0.143562
H     -1.060590     9.121096    17.075193     0.122851
H     -0.274168     5.686676    15.334008     0.136820
H      7.762072     4.968971    15.658398     0.138551
H      0.718279     9.325846    13.766414     0.138977
H      0.822582    10.380850    15.805688     0.123300
H      5.477029     3.054015    14.064503     0.133388
H      5.253760     2.093843    11.983146     0.141947
H     -2.583487     7.666290     8.616502     0.143563
H      5.420514     7.043417     8.307893     0.122851
H      4.634092    10.477837     6.566708     0.136820
H      0.493303     0.419200     6.891098     0.138552
C      2.931663     4.930176    15.009618     0.567058
C      2.988169     5.603698    13.657700     0.008753
C      2.828480     4.851509    12.488142    -0.124979
C      2.912180     5.480848    11.274748    -0.021828
C      3.344474     7.533741    12.307536    -0.017472
C      3.226233     6.960439    13.552492    -0.119820
C      0.612472     4.597187     0.669822     0.580011
C     -0.781191     4.128417     0.955636    -0.008152
C      8.972513     2.870818     0.550586    -0.114717
C      7.658214     2.495801     0.732946    -0.025335
C      7.191281     4.541151     1.760474    -0.038228
C     -1.712620     4.963583     1.581621    -0.132269
C      5.323711     0.457995     6.242318     0.567059
C      1.371755    10.560815     4.890400     0.008753
C      5.426894     0.536662     3.720842    -0.124979
C      1.447743    10.683665     2.507448    -0.021827
C      1.015450     8.630772     3.540236    -0.017471
C      1.133691     9.204074     4.785192    -0.119821
C      7.642903     0.790984     9.437122     0.580007
C      9.036566     1.259754     9.722936    -0.008149
C     -0.717139     2.517353     9.317886    -0.114718
C      0.597160     2.892370     9.500246    -0.025337
C      1.064094     0.847020    10.527774    -0.038228
C      9.967994     0.424588    10.348921    -0.132269
C      3.375986     5.846166     2.524982     0.567058
C      3.319480     5.172644     3.876900     0.008752
C      3.479169     5.924833     5.046458    -0.124979
C      3.395469     5.295494     6.259852    -0.021827
C      2.963175     3.242601     5.227064    -0.017472
C      3.081416     3.815903     3.982108    -0.119819
C      5.695177     6.179155    16.864778     0.580009
C      7.088840     6.647925    16.578964    -0.008152
C     -2.664864     7.905524    16.984014    -0.114716
C     -1.350565     8.280541    16.801654    -0.025335
C     -0.883632     6.235191    15.774126    -0.038227
C      8.020269     5.812759    15.952979    -0.132267
C      0.983938    10.318347    11.292282     0.567061
C      4.935894     0.215527    12.644200     0.008751
C      0.880755    10.239680    13.813758    -0.124978
C      4.859906     0.092677    15.027152    -0.021827
C      5.292199     2.145570    13.994364    -0.017471
C      5.173958     1.572268    12.749408    -0.119818
C     -1.335254     9.985358     8.097478     0.580009
C     -2.728917     9.516588     7.811664    -0.008149
C      7.024788     8.258989     8.216714    -0.114718
C      5.710489     7.883972     8.034354    -0.025335
C      5.243555     9.929322     7.006826    -0.038227
C     -3.660345    10.351754     7.185679    -0.132268
N      2.382375     0.979569     0.559354     0.728522
N      3.196436     6.794484    11.188828     0.362158
N      6.801788     3.349287     1.308081     0.358184
N      5.873000     4.408602     9.326654     0.728520
N      1.163488     9.370029     2.421528     0.362158
N      1.453586     2.038884    10.075381     0.358183
N      3.925274     9.796773    16.975246     0.728531
N      3.111213     3.981858     6.345772     0.362157
N     -0.494139     7.427055    16.226519     0.358184
N      0.434649     6.367740     8.207946     0.728516
N      5.144161     1.406313    15.113072     0.362157
N      4.854063     8.737458     7.459219     0.358183
O      2.996731     1.673566     1.437837    -0.445321
O      2.562977     1.275919    16.887573    -0.420220
O      3.143114     3.701673    15.062221    -0.526218
O      2.805219     5.632794    16.040652    -0.565386
O      3.334749     7.360242    10.006996    -0.462055
O      1.420127     3.731847     0.264772    -0.525795
O      0.848789     5.828923     0.836400    -0.567347
O      5.524962     2.958106     1.439591    -0.480992
O      1.696295     0.054959     0.859195    -0.347287
O      5.258644     3.714605    10.205137    -0.445323
O      5.692397     4.112252     8.120273    -0.420222
O      5.112260     1.686498     6.294921    -0.526218
O      1.554705    10.531719     7.273352    -0.565390
O      1.025175     8.804271     1.239696    -0.462056
O      6.835248     1.656324     9.032072    -0.525796
O      3.511135    10.335590     9.603700    -0.567349
O      2.730412     2.430065    10.206891    -0.480984
O      6.559080     5.333212     9.626495    -0.347290
O      3.310918     9.102776    16.096763    -0.445328
O      3.744672     9.500423     0.647027    -0.420225
O      3.164535     7.074669     2.472379    -0.526217
O      3.502430     5.143548     1.493948    -0.565387
O      2.972900     3.416100     7.527604    -0.462057
O      4.887522     7.044495    17.269828    -0.525790
O      5.458860     4.947419    16.698200    -0.567345
O      0.782687     7.818236    16.095009    -0.480991
O      4.611354    10.721383    16.675405    -0.347292
O      1.049005     7.061737     7.329463    -0.445316
O      0.615252     6.664090     9.414327    -0.420213
O      1.195389     9.089844    11.239679    -0.526221
O      4.752944     0.244623    10.261248    -0.565390
O      5.282474     1.972071    16.294904    -0.462054
O     -0.527599     9.120018     8.502528    -0.525797
O      2.796514     0.440752     7.930900    -0.567349
O      3.577237     8.346277     7.327709    -0.480984
O     -0.251431     5.443130     7.908105    -0.347283

The following XYZ coordinates are in angstroms. Other properties are in atomic units.
The sperically averaged electron density of each atom fit to a function of the form exp(a - br)
eigen_1, eigen_2 and eigen_3 are the three eigenvalues of traceless quadrupole moment tensor
  atom number  atomic symbol              X              Y              Z     net charge C6 coefficient C8 coefficient C10 coefficient fluctuating dipole atomic polarizability isotropic forcefield polarizability              a              b squared Pearson coefficient          <r^3>          <r^4>         wp_QDO          m_QDO          q_QDO       dipole_x       dipole_y       dipole_z         dipole            Qxy            Qxz            Qyz     Q(x^2-y^2)  Q(3z^2 - R^2)        eigen_1        eigen_2        eigen_3 static polarizability      alpha(xx)      alpha(xy)      alpha(xz)      alpha(yy)      alpha(yz)      alpha(zz) atomic spin moment
            1             Eu       3.763187       3.437114      17.406948       1.259336     171.926904 0.43203620E+04  0.16563475E+06                                24.328755                           21.107574       0.419153       1.795873                    0.999816      98.605959     274.183725       0.413130       0.386712      -1.180321       0.007224       0.031776       0.008286       0.033624      -0.007248       0.004488      -0.006531       0.036822       0.060620      -0.030513       0.007368       0.023145             27.778301      29.660356      -2.000825      -1.971105      28.725792      -0.183775      24.948757           0.021420
            2             Eu       4.492188       1.951057       8.639648       1.259338     171.926779 0.43203592E+04  0.16563458E+06                                24.328726                           21.107552       0.419143       1.795872                    0.999816      98.605733     274.182838       0.413131       0.386712      -1.180321      -0.007220      -0.031780       0.008289       0.033628      -0.007248      -0.004490       0.006531       0.036821       0.060618      -0.030513       0.007366       0.023147             27.778262      29.660289      -2.000808       1.971112      28.725763       0.183770      24.948736           0.021448
            3             Eu       2.544462       7.339228       0.127652       1.259333     171.927004 0.43203657E+04  0.16563495E+06                                24.328774                           21.107590       0.419160       1.795875                    0.999816      98.606086     274.184222       0.413130       0.386712      -1.180320      -0.007223      -0.031782      -0.008290       0.033630      -0.007251       0.004487      -0.006529       0.036826       0.060618      -0.030515       0.007371       0.023145             27.778322      29.660367      -2.000822      -1.971111      28.725823      -0.183775      24.948777           0.021426
            4             Eu       1.815461       8.825285       8.894952       1.259339     171.926814 0.43203605E+04  0.16563463E+06                                24.328722                           21.107551       0.419139       1.795871                    0.999816      98.605675     274.182608       0.413131       0.386711      -1.180322       0.007217       0.031780      -0.008292       0.033628      -0.007246      -0.004490       0.006532       0.036817       0.060621      -0.030510       0.007363       0.023147             27.778256      29.660287      -2.000814       1.971108      28.725743       0.183768      24.948739           0.021443
            5              H       2.666005       3.937675      12.535486       0.138978       1.069624 0.78566672E+01  0.76880396E+02                                 1.734467                            1.645905      -1.168291       2.342586                    0.996555       3.443777       9.665298       0.484090       1.293012      -0.706204      -0.006940      -0.039066       0.002593       0.039762       0.008416      -0.002145      -0.001799      -0.012872      -0.021795      -0.008423      -0.006107       0.014530              1.764441       1.371633       0.105061       0.031618       2.307365       0.001515       1.614325           0.000258
            6              H       2.770308       4.992679      10.496212       0.123301       1.037797 0.73272627E+01  0.71818619E+02                                 1.814949                            1.669977      -1.500336       2.173824                    0.992644       3.904055      11.671894       0.437825       1.427284      -0.675944      -0.008091      -0.025780      -0.031801       0.041730       0.007176       0.001742       0.002394      -0.006410       0.035091      -0.013709       0.001180       0.012529              1.911148       1.466707       0.110279       0.143897       1.945830       0.516287       2.320907          -0.000411
            7              H       3.529303       8.442186      12.237397       0.133390       1.068003 0.77409812E+01  0.75327403E+02                                 1.733899                            1.634226      -0.941348       2.453816                    0.998815       3.319681       9.234675       0.486507       1.293777      -0.707417       0.007615       0.048434       0.005341       0.049319       0.009914      -0.000068       0.007109      -0.032162       0.006012      -0.020086      -0.000342       0.020428              1.772875       1.409266       0.114934      -0.033737       2.371685      -0.167900       1.537676          -0.000330
            8              H       3.306035       7.482014      14.318754       0.141948       0.959773 0.66698699E+01  0.63679158E+02                                 1.713790                            1.590240      -1.281814       2.294090                    0.994585       3.601983      10.531966       0.451219       1.421802      -0.678481       0.000960       0.019733       0.032513       0.038045      -0.001146       0.000664       0.001201      -0.013741       0.011724      -0.008965       0.003226       0.005739              1.777758       1.354553       0.009255       0.055652       1.707587       0.408740       2.271135           0.000012
            9              H      -0.635761       2.278119       0.150798       0.143563       1.027673 0.75324462E+01  0.73433811E+02                                 1.735890                            1.648238      -1.162321       2.354377                    0.996010       3.476978       9.959486       0.464527       1.352493      -0.693567       0.028222      -0.024564      -0.018705       0.041830      -0.007687      -0.005930       0.006441      -0.000585       0.005775      -0.008662      -0.004743       0.013405              1.755425       1.985934      -0.300370      -0.215752       1.855076       0.232339       1.425265           0.000330
           10              H       7.368239       1.655246       0.459407       0.122851       1.043140 0.73658629E+01  0.72260531E+02                                 1.816582                            1.671830      -1.425508       2.206864                    0.993203       3.904305      11.661257       0.438770       1.422958      -0.676751      -0.010071      -0.039943      -0.013671       0.043402       0.008366      -0.004364       0.006537      -0.008879      -0.026798      -0.014596       0.000119       0.014477              1.898009       1.684735       0.360923       0.081300       2.508539       0.296495       1.500753           0.000219
           11              H       6.581817       5.089666       2.200592       0.136819       1.001978 0.71941271E+01  0.68351627E+02                                 1.628388                            1.549925      -0.830907       2.510373                    0.999520       3.158604       8.524798       0.514827       1.252202      -0.717222      -0.025402       0.034771       0.022859       0.048752      -0.003117      -0.006098       0.014470      -0.013484      -0.029420      -0.018149      -0.002188       0.020336              1.652683       1.866183      -0.307783      -0.320469       1.574631       0.211701       1.517235          -0.000065
           12              H      -1.454423       5.807371       1.876202       0.138551       0.999191 0.73119552E+01  0.69718558E+02                                 1.614649                            1.555464      -0.918916       2.463033                    0.998952       3.210069       8.664781       0.517695       1.240845      -0.719221       0.011399       0.037199       0.014088       0.041378      -0.001667      -0.001987       0.013694      -0.012283      -0.017797      -0.014105      -0.003396       0.017501              1.625808       1.543088       0.282303       0.074271       1.943476       0.208746       1.390859           0.000092
           13              H       5.589370       1.450496       3.768186       0.138977       1.069629 0.78567143E+01  0.76880972E+02                                 1.734472                            1.645910      -1.168297       2.342582                    0.996555       3.443788       9.665336       0.484090       1.293011      -0.706204       0.006940       0.039066       0.002593       0.039762       0.008416       0.002145       0.001799      -0.012872      -0.021796      -0.008423      -0.006107       0.014530              1.764446       1.371637       0.105062      -0.031618       2.307373      -0.001515       1.614330           0.000259
           14              H       5.485067       0.395492       1.728912       0.123300       1.037801 0.73273030E+01  0.71819112E+02                                 1.814954                            1.669981      -1.500339       2.173822                    0.992644       3.904067      11.671937       0.437824       1.427283      -0.675944       0.008091       0.025780      -0.031801       0.041730       0.007176      -0.001742      -0.002394      -0.006410       0.035092      -0.013709       0.001180       0.012529              1.911153       1.466710       0.110280      -0.143899       1.945836      -0.516289       2.320914          -0.000412
           15              H       0.830620       7.722327       3.470097       0.133388       1.068008 0.77410198E+01  0.75327859E+02                                 1.733903                            1.634229      -0.941350       2.453814                    0.998815       3.319689       9.234697       0.486508       1.293776      -0.707417      -0.007615      -0.048434       0.005341       0.049319       0.009914       0.000068      -0.007109      -0.032162       0.006012      -0.020086      -0.000342       0.020428              1.772879       1.409268       0.114935       0.033737       2.371691       0.167901       1.537679          -0.000332
           16              H       1.053889       8.682499       5.551454       0.141947       0.959772 0.66698606E+01  0.63679013E+02                                 1.713785                            1.590236      -1.281803       2.294095                    0.994585       3.601975      10.531920       0.451221       1.421797      -0.678482      -0.000960      -0.019734       0.032513       0.038045      -0.001146      -0.000664      -0.001201      -0.013742       0.011723      -0.008965       0.003226       0.005739              1.777753       1.354550       0.009255      -0.055652       1.707582      -0.408739       2.271128           0.000014
           17              H       8.891136       3.110052       8.918098       0.143563       1.027666 0.75323807E+01  0.73433047E+02                                 1.735886                            1.648234      -1.162306       2.354385                    0.996010       3.476967       9.959461       0.464526       1.352498      -0.693566      -0.028223       0.024564      -0.018705       0.041830      -0.007687       0.005930      -0.006441      -0.000585       0.005772      -0.008662      -0.004743       0.013405              1.755421       1.985928      -0.300370       0.215751       1.855073      -0.232338       1.425262           0.000333
           18              H       0.887135       3.732925       9.226707       0.122851       1.043140 0.73658629E+01  0.72260502E+02                                 1.816579                            1.671828      -1.425506       2.206865                    0.993203       3.904299      11.661222       0.438771       1.422954      -0.676751       0.010071       0.039943      -0.013671       0.043402       0.008366       0.004364      -0.006537      -0.008879      -0.026798      -0.014596       0.000119       0.014477              1.898006       1.684732       0.360922      -0.081300       2.508534      -0.296494       1.500751           0.000220
           19              H       1.673557       0.298505      10.967892       0.136819       1.001978 0.71941203E+01  0.68351528E+02                                 1.628385                            1.549922      -0.830909       2.510373                    0.999520       3.158602       8.524783       0.514828       1.252199      -0.717222       0.025402      -0.034771       0.022859       0.048752      -0.003117       0.006098      -0.014470      -0.013484      -0.029419      -0.018148      -0.002188       0.020336              1.652680       1.866179      -0.307782       0.320468       1.574629      -0.211701       1.517233          -0.000062
           20              H       5.814346      10.357142      10.643502       0.138552       0.999188 0.73119220E+01  0.69718134E+02                                 1.614643                            1.555458      -0.918913       2.463034                    0.998952       3.210060       8.664738       0.517697       1.240841      -0.719222      -0.011399      -0.037198       0.014088       0.041378      -0.001667       0.001987      -0.013694      -0.012283      -0.017797      -0.014105      -0.003396       0.017500              1.625801       1.543081       0.282301      -0.074271       1.943468      -0.208745       1.390854           0.000096
           21              H       3.641644       6.838667       4.999114       0.138977       1.069626 0.78566889E+01  0.76880672E+02                                 1.734471                            1.645908      -1.168295       2.342584                    0.996555       3.443782       9.665320       0.484089       1.293013      -0.706203       0.006940       0.039066      -0.002593       0.039762       0.008416      -0.002145      -0.001799      -0.012872      -0.021795      -0.008423      -0.006107       0.014530              1.764445       1.371635       0.105061       0.031618       2.307371       0.001515       1.614328           0.000259
           22              H       3.537341       5.783663       7.038388       0.123300       1.037799 0.73272834E+01  0.71818871E+02                                 1.814951                            1.669979      -1.500337       2.173823                    0.992644       3.904061      11.671915       0.437825       1.427284      -0.675944       0.008092       0.025780       0.031801       0.041730       0.007176       0.001742       0.002394      -0.006410       0.035092      -0.013709       0.001180       0.012529              1.911151       1.466708       0.110280       0.143898       1.945833       0.516289       2.320911          -0.000410
           23              H       2.778346       2.334156       5.297203       0.133389       1.068004 0.77409863E+01  0.75327463E+02                                 1.733900                            1.634227      -0.941349       2.453816                    0.998815       3.319682       9.234678       0.486507       1.293778      -0.707417      -0.007615      -0.048434      -0.005341       0.049319       0.009914      -0.000068       0.007109      -0.032162       0.006012      -0.020086      -0.000342       0.020428              1.772876       1.409266       0.114934      -0.033737       2.371686      -0.167900       1.537677          -0.000329
           24              H       3.001614       3.294328       3.215846       0.141947       0.959774 0.66698743E+01  0.63679203E+02                                 1.713790                            1.590240      -1.281813       2.294091                    0.994585       3.601983      10.531962       0.451219       1.421801      -0.678482      -0.000960      -0.019733      -0.032513       0.038045      -0.001146       0.000664       0.001200      -0.013741       0.011723      -0.008965       0.003226       0.005739              1.777758       1.354553       0.009255       0.055652       1.707587       0.408740       2.271135           0.000012
           25              H       6.943410       8.498223      17.383802       0.143562       1.027670 0.75324206E+01  0.73433530E+02                                 1.735890                            1.648238      -1.162311       2.354382                    0.996010       3.476975       9.959489       0.464526       1.352498      -0.693566      -0.028223       0.024564       0.018705       0.041830      -0.007687      -0.005930       0.006441      -0.000585       0.005773      -0.008662      -0.004743       0.013405              1.755426       1.985935      -0.300371      -0.215752       1.855077       0.232339       1.425265           0.000329
           26              H      -1.060590       9.121096      17.075193       0.122851       1.043139 0.73658529E+01  0.72260403E+02                                 1.816580                            1.671829      -1.425506       2.206865                    0.993203       3.904301      11.661240       0.438770       1.422957      -0.676751       0.010071       0.039943       0.013671       0.043402       0.008366      -0.004364       0.006537      -0.008879      -0.026798      -0.014596       0.000119       0.014477              1.898007       1.684733       0.360922       0.081300       2.508536       0.296494       1.500752           0.000218
           27              H      -0.274168       5.686676      15.334008       0.136820       1.001978 0.71941171E+01  0.68351478E+02                                 1.628383                            1.549921      -0.830906       2.510374                    0.999520       3.158601       8.524774       0.514829       1.252197      -0.717223       0.025402      -0.034771      -0.022858       0.048752      -0.003117      -0.006098       0.014470      -0.013484      -0.029420      -0.018149      -0.002188       0.020336              1.652678       1.866177      -0.307782      -0.320467       1.574627       0.211700       1.517231          -0.000065
           28              H       7.762072       4.968971      15.658398       0.138551       0.999187 0.73119069E+01  0.69717943E+02                                 1.614640                            1.555456      -0.918909       2.463036                    0.998952       3.210057       8.664723       0.517698       1.240841      -0.719222      -0.011399      -0.037198      -0.014088       0.041378      -0.001667      -0.001987       0.013694      -0.012283      -0.017796      -0.014105      -0.003396       0.017501              1.625799       1.543079       0.282301       0.074271       1.943465       0.208744       1.390852           0.000092
           29              H       0.718279       9.325846      13.766414       0.138977       1.069629 0.78567210E+01  0.76881080E+02                                 1.734476                            1.645913      -1.168299       2.342582                    0.996555       3.443790       9.665355       0.484088       1.293015      -0.706203      -0.006940      -0.039066      -0.002593       0.039762       0.008416       0.002145       0.001799      -0.012872      -0.021796      -0.008423      -0.006107       0.014530              1.764450       1.371639       0.105062      -0.031618       2.307378      -0.001515       1.614333           0.000259
           30              H       0.822582      10.380850      15.805688       0.123300       1.037799 0.73272837E+01  0.71818882E+02                                 1.814952                            1.669980      -1.500340       2.173822                    0.992644       3.904063      11.671925       0.437824       1.427285      -0.675944      -0.008091      -0.025780       0.031801       0.041730       0.007176      -0.001742      -0.002394      -0.006410       0.035092      -0.013709       0.001180       0.012529              1.911151       1.466709       0.110280      -0.143898       1.945834      -0.516288       2.320911          -0.000412
           31              H       5.477029       3.054015      14.064503       0.133388       1.068005 0.77409939E+01  0.75327540E+02                                 1.733900                            1.634227      -0.941351       2.453815                    0.998815       3.319682       9.234672       0.486508       1.293776      -0.707417       0.007615       0.048434      -0.005341       0.049319       0.009914       0.000068      -0.007109      -0.032162       0.006012      -0.020086      -0.000342       0.020428              1.772876       1.409266       0.114935       0.033737       2.371686       0.167900       1.537676          -0.000332
           32              H       5.253760       2.093843      11.983146       0.141947       0.959772 0.66698589E+01  0.63679004E+02                                 1.713786                            1.590237      -1.281809       2.294093                    0.994585       3.601976      10.531929       0.451220       1.421799      -0.678482       0.000960       0.019734      -0.032513       0.038045      -0.001146      -0.000664      -0.001201      -0.013742       0.011723      -0.008965       0.003226       0.005739              1.777755       1.354550       0.009255      -0.055652       1.707583      -0.408739       2.271130           0.000014
           33              H      -2.583487       7.666290       8.616502       0.143563       1.027670 0.75324139E+01  0.73433459E+02                                 1.735890                            1.648238      -1.162314       2.354381                    0.996010       3.476975       9.959493       0.464525       1.352499      -0.693566       0.028222      -0.024564       0.018705       0.041830      -0.007687       0.005930      -0.006441      -0.000586       0.005773      -0.008662      -0.004743       0.013405              1.755426       1.985934      -0.300371       0.215752       1.855078      -0.232339       1.425266           0.000334
           34              H       5.420514       7.043417       8.307893       0.122851       1.043139 0.73658528E+01  0.72260392E+02                                 1.816579                            1.671828      -1.425507       2.206865                    0.993203       3.904299      11.661228       0.438770       1.422956      -0.676751      -0.010071      -0.039943       0.013671       0.043402       0.008366       0.004364      -0.006537      -0.008879      -0.026798      -0.014596       0.000119       0.014477              1.898006       1.684732       0.360922      -0.081300       2.508535      -0.296494       1.500751           0.000221
           35              H       4.634092      10.477837       6.566708       0.136820       1.001977 0.71941116E+01  0.68351414E+02                                 1.628383                            1.549920      -0.830908       2.510373                    0.999520       3.158600       8.524771       0.514829       1.252197      -0.717223      -0.025402       0.034771      -0.022858       0.048752      -0.003117       0.006098      -0.014470      -0.013484      -0.029420      -0.018148      -0.002188       0.020336              1.652678       1.866176      -0.307782       0.320467       1.574627      -0.211700       1.517231          -0.000062
           36              H       0.493303       0.419200       6.891098       0.138552       0.999187 0.73119081E+01  0.69717966E+02                                 1.614641                            1.555456      -0.918911       2.463035                    0.998952       3.210057       8.664727       0.517697       1.240841      -0.719222       0.011399       0.037198      -0.014088       0.041378      -0.001667       0.001987      -0.013694      -0.012283      -0.017796      -0.014105      -0.003396       0.017501              1.625799       1.543080       0.282301      -0.074271       1.943466      -0.208745       1.390853           0.000097
           37              C       2.931663       4.930176      15.009618       0.567058      23.413459 0.24966662E+03  0.51734711E+04                                 7.530241                            5.597485       0.002251       2.059773                    0.999421      22.524301      63.307484       0.628099       0.470605      -1.019419      -0.002769      -0.022591       0.055730       0.060198       0.040705       0.008441       0.008842       0.139190      -0.172159      -0.062000      -0.047972       0.109973              8.910569       4.593754      -1.165795      -0.266955       9.075197      -1.120769      13.062757          -0.004190
           38              C       2.988169       5.603698      13.657700       0.008753      36.140699 0.42695867E+03  0.99051940E+04                                 9.447948                            6.844145       0.124625       2.050688                    0.999312      26.582395      73.768636       0.641719       0.411418      -1.076829       0.008273       0.016485      -0.035134       0.039682      -0.015158       0.004161       0.022091       0.026373      -0.084825      -0.041907       0.007117       0.034790             11.517239       4.783046       0.350135       0.287565      11.172389      -2.156069      18.596281           0.026674
           39              C       2.828480       4.851509      12.488142      -0.124979      33.746353 0.42819885E+03  0.10062641E+05                                 9.167328                            6.980439      -0.032704       1.968922                    0.999369      29.288856      85.114483       0.610785       0.426728      -1.054157       0.009644      -0.001257       0.000338       0.009731      -0.006248      -0.002233       0.002785       0.053295      -0.090315      -0.030539      -0.011973       0.042512             10.607960       4.744502       0.500024       0.314373      10.399220      -0.261999      16.680160           0.002650
           40              C       2.912180       5.480848      11.274748      -0.021828      32.168162 0.39758313E+03  0.91958376E+04                                 9.062656                            6.849801      -0.127588       1.967569                    0.998819      27.734263      80.654126       0.598389       0.442547      -1.041843       0.004972       0.013689       0.013984       0.020191      -0.008846      -0.007338       0.003056       0.020064      -0.060107      -0.021447      -0.003353       0.024801             10.533851       4.867643       0.922067       0.119910      12.774417      -1.353430      13.959493           0.008705
           41              C       3.344474       7.533741      12.307536      -0.017472      29.183744 0.35587982E+03  0.79531263E+04                                 8.277550                            6.323511       0.326538       2.118744                    0.999800      26.486625      74.081025       0.650470       0.421351      -1.061765      -0.015968      -0.010070      -0.006012       0.019812       0.004319      -0.005701       0.015355       0.004025      -0.033031      -0.022436       0.009131       0.013305              9.515489       4.402266       0.375568      -0.033058       9.893253      -1.454648      14.250948           0.014037
           42              C       3.226233       6.960439      13.552492      -0.119820      33.721734 0.43437297E+03  0.10249466E+05                                 9.209224                            7.071523      -0.059628       1.967229                    0.999041      29.160277      85.052975       0.601275       0.431712      -1.050575      -0.010401       0.002767      -0.003754       0.011399      -0.011871       0.012922       0.000767       0.021858      -0.059738      -0.024442      -0.004429       0.028871             10.548701       4.816863       0.428164      -0.157098      11.416341      -2.302900      15.412900           0.000035
           43              C       0.612472       4.597187       0.669822       0.580011      23.046646 0.24906884E+03  0.51583005E+04                                 7.462455                            5.595457       0.018519       2.065950                    0.999350      22.424673      63.022779       0.627388       0.471393      -1.018932       0.064392       0.019021      -0.005468       0.067365      -0.000584       0.034002      -0.015671       0.004791       0.257459      -0.051441      -0.044614       0.096055              8.793244      12.954494       0.927796      -1.365048       8.939031       0.431045       4.486207          -0.003319
           44              C      -0.781191       4.128417       0.955636      -0.008152      35.604504 0.44050272E+03  0.10308530E+05                                 9.381000                            6.961004      -0.017660       1.997075                    0.999208      27.119762      75.803840       0.634500       0.412502      -1.075179      -0.034685      -0.017137       0.010399       0.040060      -0.024557       0.017365       0.002848      -0.041619       0.050526      -0.045262       0.017937       0.027325             11.319292      18.211091       3.404126      -1.973854      10.194508       0.901556       5.552278           0.017271
           45              C       8.972513       2.870818       0.550586      -0.114717      32.738083 0.42692441E+03  0.10025852E+05                                 8.992585                            6.968882       0.026331       1.990553                    0.999519      29.123234      84.621778       0.611405       0.426586      -1.054178      -0.001007       0.002943       0.000880       0.003232      -0.013061       0.009786      -0.016642      -0.001078       0.115278      -0.032630      -0.012882       0.045512             10.230211      14.826898       3.273943      -0.862587      10.796289       1.271989       5.067448           0.000920
           46              C       7.658214       2.495801       0.732946      -0.025335      31.057931 0.39126690E+03  0.90089656E+04                                 8.834401                            6.778295      -0.091926       1.980847                    0.998341      27.625012      80.020985       0.604095       0.440351      -1.043674      -0.004725       0.011027      -0.003627       0.012533      -0.007444       0.001330      -0.013198       0.001050       0.053703      -0.018877      -0.004869       0.023746             10.076400      14.262714       1.783548      -1.250597      10.550211       1.598402       5.416275           0.006352
           47              C       7.191281       4.541151       1.760474      -0.038228      27.596055 0.36009206E+03  0.80689167E+04                                 7.963860                            6.371507       0.245045       2.089507                    0.999449      26.728726      74.796573       0.646550       0.422768      -1.061144      -0.000464      -0.002824      -0.013219       0.013525      -0.011623      -0.003958       0.003343      -0.032169       0.002899      -0.020681       0.000313       0.020368              8.883276      12.689900       2.201954      -1.226656       8.634287       1.183254       5.325641           0.006700
           48              C      -1.712620       4.963583       1.581621      -0.132269      31.222774 0.43818425E+03  0.10331938E+05                                 8.640564                            7.033319      -0.027712       1.961389                    0.999563      29.505050      85.214925       0.613601       0.423346      -1.058799      -0.001318      -0.001998      -0.004322       0.004941      -0.008967       0.012827       0.009121      -0.021202       0.033852      -0.025824       0.006923       0.018900              9.576181      14.687756       1.683432      -1.655820       8.431857       0.997110       5.608930           0.001110
           49              C       5.323711       0.457995       6.242318       0.567059      23.413425 0.24966617E+03  0.51734596E+04                                 7.530235                            5.597481       0.002249       2.059773                    0.999421      22.524278      63.307412       0.628099       0.470605      -1.019419       0.002770       0.022591       0.055730       0.060198       0.040705      -0.008441      -0.008842       0.139189      -0.172159      -0.062000      -0.047972       0.109973              8.910562       4.593751      -1.165795       0.266954       9.075189       1.120767      13.062747          -0.004186
           50              C       1.371755      10.560815       4.890400       0.008753      36.140676 0.42695821E+03  0.99051819E+04                                 9.447951                            6.844146       0.124621       2.050687                    0.999312      26.582376      73.768607       0.641719       0.411419      -1.076828      -0.008273      -0.016485      -0.035135       0.039682      -0.015158      -0.004161      -0.022091       0.026376      -0.084828      -0.041907       0.007116       0.034791             11.517244       4.783047       0.350134      -0.287566      11.172390       2.156068      18.596293           0.026679
           51              C       5.426894       0.536662       3.720842      -0.124979      33.746388 0.42819921E+03  0.10062653E+05                                 9.167337                            6.980444      -0.032706       1.968921                    0.999369      29.288874      85.114578       0.610784       0.426728      -1.054157      -0.009643       0.001257       0.000339       0.009731      -0.006248       0.002233      -0.002785       0.053297      -0.090317      -0.030540      -0.011973       0.042513             10.607973       4.744506       0.500026      -0.314373      10.399232       0.262001      16.680183           0.002649
           52              C       1.447743      10.683665       2.507448      -0.021827      32.168185 0.39758326E+03  0.91958421E+04                                 9.062662                            6.849802      -0.127588       1.967569                    0.998819      27.734274      80.654184       0.598389       0.442547      -1.041843      -0.004971      -0.013690       0.013984       0.020191      -0.008846       0.007338      -0.003056       0.020064      -0.060107      -0.021447      -0.003354       0.024800             10.533861       4.867645       0.922068      -0.119911      12.774433       1.353436      13.959506           0.008701
           53              C       1.015450       8.630772       3.540236      -0.017471      29.183678 0.35587887E+03  0.79530991E+04                                 8.277536                            6.323501       0.326540       2.118745                    0.999800      26.486587      74.080870       0.650471       0.421351      -1.061765       0.015968       0.010071      -0.006013       0.019813       0.004318       0.005700      -0.015355       0.004025      -0.033032      -0.022436       0.009131       0.013305              9.515472       4.402259       0.375571       0.033059       9.893243       1.454643      14.250913           0.014035
           54              C       1.133691       9.204074       4.785192      -0.119821      33.721666 0.43437200E+03  0.10249435E+05                                 9.209206                            7.071511      -0.059614       1.967233                    0.999041      29.160240      85.052779       0.601276       0.431712      -1.050575       0.010401      -0.002767      -0.003753       0.011399      -0.011870      -0.012922      -0.000768       0.021858      -0.059739      -0.024443      -0.004428       0.028871             10.548679       4.816855       0.428164       0.157099      11.416322       2.302895      15.412861           0.000038
           55              C       7.642903       0.790984       9.437122       0.580007      23.046493 0.24906708E+03  0.51582554E+04                                 7.462429                            5.595441       0.018506       2.065949                    0.999350      22.424575      63.022465       0.627388       0.471394      -1.018931      -0.064391      -0.019021      -0.005468       0.067364      -0.000583      -0.034001       0.015670       0.004792       0.257454      -0.051440      -0.044613       0.096053              8.793209      12.954432       0.927788       1.365042       8.939001      -0.431045       4.486194          -0.003319
           56              C       9.036566       1.259754       9.722936      -0.008149      35.604252 0.44049930E+03  0.10308433E+05                                 9.380980                            6.960994      -0.017669       1.997074                    0.999208      27.119630      75.803498       0.634498       0.412504      -1.075177       0.034684       0.017137       0.010399       0.040060      -0.024559      -0.017367      -0.002846      -0.041621       0.050535      -0.045265       0.017935       0.027329             11.319261      18.211024       3.404110       1.973848      10.194491      -0.901558       5.552269           0.017281
           57              C      -0.717139       2.517353       9.317886      -0.114718      32.737928 0.42692228E+03  0.10025789E+05                                 8.992559                            6.968865       0.026338       1.990556                    0.999519      29.123144      84.621448       0.611406       0.426586      -1.054178       0.001005      -0.002943       0.000881       0.003232      -0.013060      -0.009786       0.016642      -0.001077       0.115275      -0.032629      -0.012883       0.045511             10.230178      14.826836       3.273926       0.862583      10.796261      -1.271988       5.067436           0.000928
           58              C       0.597160       2.892370       9.500246      -0.025337      31.057887 0.39126649E+03  0.90089533E+04                                 8.834395                            6.778294      -0.091920       1.980849                    0.998341      27.624986      80.020883       0.604095       0.440351      -1.043674       0.004725      -0.011028      -0.003627       0.012534      -0.007445      -0.001330       0.013198       0.001049       0.053705      -0.018878      -0.004869       0.023747             10.076390      14.262696       1.783542       1.250596      10.550201      -1.598400       5.416273           0.006357
           59              C       1.064094       0.847020      10.527774      -0.038228      27.595981 0.36009130E+03  0.80688944E+04                                 7.963844                            6.371498       0.245049       2.089508                    0.999449      26.728694      74.796424       0.646551       0.422768      -1.061145       0.000464       0.002825      -0.013220       0.013527      -0.011623       0.003958      -0.003342      -0.032171       0.002902      -0.020683       0.000315       0.020368              8.883253      12.689854       2.201937       1.226653       8.634271      -1.183255       5.325634           0.006706
           60              C       9.967994       0.424588      10.348921      -0.132269      31.222657 0.43818262E+03  0.10331888E+05                                 8.640539                            7.033303      -0.027708       1.961391                    0.999563      29.504977      85.214602       0.613602       0.423345      -1.058800       0.001317       0.001997      -0.004324       0.004942      -0.008967      -0.012827      -0.009120      -0.021200       0.033853      -0.025823       0.006923       0.018900              9.576149      14.687697       1.683417       1.655814       8.431832      -0.997110       5.608917           0.001116
           61              C       3.375986       5.846166       2.524982       0.567058      23.413443 0.24966642E+03  0.51734662E+04                                 7.530239                            5.597485       0.002251       2.059773                    0.999421      22.524292      63.307465       0.628098       0.470605      -1.019419       0.002770       0.022591      -0.055730       0.060198       0.040705       0.008442       0.008842       0.139190      -0.172159      -0.062000      -0.047973       0.109973              8.910567       4.593754      -1.165795      -0.266954       9.075195      -1.120768      13.062752          -0.004190
           62              C       3.319480       5.172644       3.876900       0.008752      36.140723 0.42695904E+03  0.99052040E+04                                 9.447950                            6.844146       0.124627       2.050689                    0.999312      26.582408      73.768661       0.641720       0.411418      -1.076829      -0.008273      -0.016485       0.035134       0.039681      -0.015158       0.004161       0.022091       0.026372      -0.084824      -0.041907       0.007117       0.034789             11.517240       4.783047       0.350135       0.287566      11.172391      -2.156070      18.596282           0.026672
           63              C       3.479169       5.924833       5.046458      -0.124979      33.746347 0.42819871E+03  0.10062637E+05                                 9.167323                            6.980435      -0.032698       1.968924                    0.999369      29.288857      85.114465       0.610786       0.426728      -1.054157      -0.009642       0.001257      -0.000338       0.009730      -0.006248      -0.002233       0.002785       0.053296      -0.090315      -0.030539      -0.011973       0.042512             10.607955       4.744500       0.500024       0.314373      10.399218      -0.262002      16.680149           0.002652
           64              C       3.395469       5.295494       6.259852      -0.021827      32.168147 0.39758281E+03  0.91958275E+04                                 9.062649                            6.849795      -0.127584       1.967570                    0.998819      27.734255      80.654067       0.598390       0.442546      -1.041843      -0.004970      -0.013689      -0.013984       0.020190      -0.008846      -0.007338       0.003056       0.020064      -0.060105      -0.021446      -0.003353       0.024800             10.533843       4.867639       0.922067       0.119910      12.774409      -1.353431      13.959482           0.008707
           65              C       2.963175       3.242601       5.227064      -0.017472      29.183742 0.35587976E+03  0.79531244E+04                                 8.277548                            6.323509       0.326538       2.118744                    0.999800      26.486625      74.081014       0.650470       0.421351      -1.061765       0.015968       0.010070       0.006012       0.019812       0.004319      -0.005700       0.015355       0.004024      -0.033030      -0.022436       0.009130       0.013305              9.515487       4.402265       0.375568      -0.033058       9.893251      -1.454647      14.250945           0.014038
           66              C       3.081416       3.815903       3.982108      -0.119819      33.721697 0.43437237E+03  0.10249447E+05                                 9.209214                            7.071516      -0.059622       1.967230                    0.999041      29.160258      85.052877       0.601276       0.431712      -1.050575       0.010402      -0.002767       0.003753       0.011399      -0.011870       0.012922       0.000767       0.021857      -0.059738      -0.024443      -0.004428       0.028871             10.548690       4.816859       0.428164      -0.157098      11.416329      -2.302896      15.412882           0.000037
           67              C       5.695177       6.179155      16.864778       0.580009      23.046568 0.24906795E+03  0.51582768E+04                                 7.462436                            5.595445       0.018518       2.065952                    0.999350      22.424615      63.022556       0.627389       0.471393      -1.018932      -0.064392      -0.019021       0.005468       0.067364      -0.000583       0.034001      -0.015669       0.004791       0.257450      -0.051439      -0.044612       0.096051              8.793219      12.954451       0.927791      -1.365043       8.939009       0.431044       4.486197          -0.003325
           68              C       7.088840       6.647925      16.578964      -0.008152      35.604460 0.44050233E+03  0.10308518E+05                                 9.380995                            6.961002      -0.017657       1.997076                    0.999208      27.119742      75.803771       0.634500       0.412503      -1.075179       0.034684       0.017136      -0.010398       0.040060      -0.024557       0.017365       0.002848      -0.041620       0.050524      -0.045262       0.017937       0.027325             11.319283      18.211074       3.404123      -1.973851      10.194500       0.901555       5.552275           0.017269
           69              C      -2.664864       7.905524      16.984014      -0.114716      32.737998 0.42692326E+03  0.10025817E+05                                 8.992567                            6.968870       0.026339       1.990556                    0.999519      29.123185      84.621577       0.611406       0.426586      -1.054179       0.001006      -0.002943      -0.000880       0.003232      -0.013061       0.009786      -0.016641      -0.001077       0.115274      -0.032629      -0.012882       0.045511             10.230189      14.826863       3.273930      -0.862586      10.796265       1.271986       5.067439           0.000916
           70              C      -1.350565       8.280541      16.801654      -0.025335      31.057899 0.39126653E+03  0.90089547E+04                                 8.834395                            6.778292      -0.091924       1.980848                    0.998341      27.624994      80.020910       0.604095       0.440351      -1.043674       0.004725      -0.011027       0.003628       0.012533      -0.007444       0.001330      -0.013198       0.001050       0.053703      -0.018877      -0.004869       0.023746             10.076392      14.262701       1.783543      -1.250597      10.550201       1.598400       5.416272           0.006350
           71              C      -0.883632       6.235191      15.774126      -0.038227      27.596056 0.36009218E+03  0.80689195E+04                                 7.963858                            6.371507       0.245046       2.089507                    0.999449      26.728731      74.796568       0.646551       0.422768      -1.061145       0.000464       0.002824       0.013219       0.013525      -0.011623      -0.003958       0.003343      -0.032169       0.002898      -0.020681       0.000313       0.020368              8.883272      12.689891       2.201953      -1.226654       8.634284       1.183253       5.325640           0.006700
           72              C       8.020269       5.812759      15.952979      -0.132267      31.222715 0.43818338E+03  0.10331911E+05                                 8.640550                            7.033310      -0.027707       1.961391                    0.999563      29.505012      85.214741       0.613602       0.423345      -1.058800       0.001318       0.001997       0.004323       0.004941      -0.008967       0.012826       0.009121      -0.021201       0.033851      -0.025823       0.006923       0.018900              9.576163      14.687727       1.683427      -1.655817       8.431840       0.997107       5.608923           0.001110
           73              C       0.983938      10.318347      11.292282       0.567061      23.413416 0.24966604E+03  0.51734567E+04                                 7.530236                            5.597482       0.002249       2.059773                    0.999421      22.524275      63.307422       0.628098       0.470606      -1.019418      -0.002770      -0.022591      -0.055730       0.060198       0.040705      -0.008442      -0.008843       0.139190      -0.172161      -0.062001      -0.047972       0.109973              8.910563       4.593752      -1.165796       0.266954       9.075189       1.120765      13.062750          -0.004185
           74              C       4.935894       0.215527      12.644200       0.008751      36.140748 0.42695927E+03  0.99052115E+04                                 9.447957                            6.844150       0.124625       2.050688                    0.999312      26.582415      73.768704       0.641719       0.411418      -1.076829       0.008272       0.016485       0.035134       0.039681      -0.015158      -0.004161      -0.022091       0.026373      -0.084825      -0.041907       0.007117       0.034790             11.517251       4.783049       0.350134      -0.287566      11.172396       2.156067      18.596306           0.026676
           75              C       0.880755      10.239680      13.813758      -0.124978      33.746382 0.42819911E+03  0.10062649E+05                                 9.167332                            6.980440      -0.032705       1.968922                    0.999369      29.288877      85.114571       0.610785       0.426728      -1.054157       0.009642      -0.001257      -0.000338       0.009730      -0.006248       0.002233      -0.002785       0.053295      -0.090315      -0.030539      -0.011973       0.042512             10.607968       4.744503       0.500026      -0.314372      10.399229       0.262002      16.680171           0.002651
           76              C       4.859906       0.092677      15.027152      -0.021827      32.168210 0.39758369E+03  0.91958541E+04                                 9.062665                            6.849805      -0.127590       1.967568                    0.998819      27.734290      80.654230       0.598389       0.442547      -1.041843       0.004971       0.013689      -0.013983       0.020190      -0.008845       0.007338      -0.003056       0.020064      -0.060104      -0.021446      -0.003353       0.024800             10.533864       4.867646       0.922068      -0.119910      12.774437       1.353438      13.959509           0.008702
           77              C       5.292199       2.145570      13.994364      -0.017471      29.183686 0.35587906E+03  0.79531034E+04                                 8.277533                            6.323500       0.326540       2.118745                    0.999800      26.486597      74.080872       0.650471       0.421351      -1.061766      -0.015968      -0.010070       0.006012       0.019812       0.004319       0.005700      -0.015355       0.004024      -0.033029      -0.022436       0.009130       0.013306              9.515468       4.402258       0.375570       0.033058       9.893237       1.454640      14.250908           0.014034
           78              C       5.173958       1.572268      12.749408      -0.119818      33.721619 0.43437128E+03  0.10249413E+05                                 9.209195                            7.071503      -0.059615       1.967233                    0.999041      29.160217      85.052673       0.601277       0.431712      -1.050575      -0.010401       0.002767       0.003753       0.011399      -0.011870      -0.012922      -0.000767       0.021857      -0.059739      -0.024443      -0.004428       0.028871             10.548665       4.816849       0.428163       0.157098      11.416306       2.302886      15.412840           0.000039
           79              C      -1.335254       9.985358       8.097478       0.580009      23.046531 0.24906754E+03  0.51582673E+04                                 7.462436                            5.595446       0.018509       2.065949                    0.999350      22.424601      63.022551       0.627388       0.471393      -1.018931       0.064392       0.019021       0.005468       0.067364      -0.000583      -0.034001       0.015670       0.004792       0.257457      -0.051440      -0.044614       0.096054              8.793218      12.954446       0.927792       1.365043       8.939009      -0.431045       4.486197          -0.003318
           80              C      -2.728917       9.516588       7.811664      -0.008149      35.604319 0.44050019E+03  0.10308459E+05                                 9.380988                            6.960998      -0.017667       1.997074                    0.999208      27.119664      75.803606       0.634498       0.412504      -1.075177      -0.034684      -0.017136      -0.010398       0.040060      -0.024558      -0.017367      -0.002846      -0.041620       0.050535      -0.045264       0.017936       0.027328             11.319272      18.211043       3.404117       1.973849      10.194502      -0.901558       5.552273           0.017282
           81              C       7.024788       8.258989       8.216714      -0.114718      32.737968 0.42692281E+03  0.10025805E+05                                 8.992567                            6.968871       0.026334       1.990555                    0.999519      29.123170      84.621564       0.611406       0.426586      -1.054178      -0.001006       0.002943      -0.000880       0.003232      -0.013060      -0.009786       0.016642      -0.001078       0.115276      -0.032628      -0.012883       0.045511             10.230189      14.826852       3.273931       0.862584      10.796274      -1.271989       5.067440           0.000931
           82              C       5.710489       7.883972       8.034354      -0.025335      31.057874 0.39126622E+03  0.90089463E+04                                 8.834395                            6.778293      -0.091921       1.980849                    0.998341      27.624974      80.020860       0.604095       0.440352      -1.043674      -0.004725       0.011027       0.003627       0.012533      -0.007445      -0.001330       0.013198       0.001049       0.053705      -0.018878      -0.004869       0.023747             10.076390      14.262696       1.783542       1.250596      10.550202      -1.598401       5.416273           0.006362
           83              C       5.243555       9.929322       7.006826      -0.038227      27.595974 0.36009120E+03  0.80688915E+04                                 7.963843                            6.371498       0.245050       2.089509                    0.999449      26.728687      74.796402       0.646551       0.422768      -1.061145      -0.000464      -0.002824       0.013220       0.013526      -0.011623       0.003958      -0.003342      -0.032171       0.002901      -0.020683       0.000314       0.020368              8.883252      12.689852       2.201937       1.226652       8.634269      -1.183255       5.325634           0.006707
           84              C      -3.660345      10.351754       7.185679      -0.132268      31.222635 0.43818225E+03  0.10331877E+05                                 8.640535                            7.033300      -0.027705       1.961392                    0.999563      29.504961      85.214546       0.613602       0.423345      -1.058800      -0.001318      -0.001997       0.004324       0.004942      -0.008968      -0.012827      -0.009120      -0.021201       0.033853      -0.025823       0.006923       0.018900              9.576144      14.687688       1.683416       1.655814       8.431829      -0.997109       5.608915           0.001119
           85              N       2.382375       0.979569       0.559354       0.728522      17.281752 0.18949774E+03  0.36066132E+04                                 5.672804                            4.570108       0.218142       2.186086                    0.999801      19.419964      49.632555       0.778629       0.413314      -1.070123      -0.001404       0.002148      -0.003435       0.004288      -0.052923       0.002966       0.008217       0.031818      -0.090505      -0.044934      -0.025476       0.070410              6.145303       5.086641       2.188909       0.183972       7.149681      -0.152016       6.199587          -0.008407
           86              N       3.196436       6.794484      11.188828       0.362158      22.782855 0.24538500E+03  0.49163952E+04                                 6.700762                            5.039136       0.051832       2.143276                    0.999406      20.295800      50.964586       0.787793       0.388057      -1.101635      -0.000100       0.032620      -0.059572       0.067918       0.007223      -0.005879      -0.009229      -0.039433       0.059563      -0.031283       0.004582       0.026701              7.788957       3.685695       0.608382      -0.158850       9.210604      -1.036754      10.470572           0.012941
           87              N       6.801788       3.349287       1.308081       0.358184      21.467508 0.24778667E+03  0.49733413E+04                                 6.387065                            5.040823       0.120643       2.157331                    0.998935      20.418501      51.208022       0.793560       0.384553      -1.104863      -0.063348      -0.012655       0.001695       0.064621       0.017471      -0.014903       0.016246       0.028780      -0.097548      -0.044618       0.005040       0.039578              7.158446       9.727020       1.116800      -0.805998       7.516130       1.177196       4.232188           0.003552
           88              N       5.873000       4.408602       9.326654       0.728520      17.281635 0.18949620E+03  0.36065754E+04                                 5.672771                            4.570083       0.218149       2.186091                    0.999801      19.419872      49.632213       0.778633       0.413313      -1.070124       0.001405      -0.002148      -0.003435       0.004288      -0.052921      -0.002967      -0.008217       0.031817      -0.090499      -0.044932      -0.025474       0.070407              6.145267       5.086613       2.188895      -0.183968       7.149636       0.152017       6.199551          -0.008406
           89              N       1.163488       9.370029       2.421528       0.362158      22.782789 0.24538412E+03  0.49163740E+04                                 6.700756                            5.039131       0.051824       2.143274                    0.999406      20.295758      50.964488       0.787792       0.388058      -1.101634       0.000101      -0.032619      -0.059570       0.067916       0.007222       0.005879       0.009228      -0.039428       0.059559      -0.031280       0.004580       0.026699              7.788950       3.685692       0.608382       0.158848       9.210602       1.036753      10.470556           0.012936
           90              N       1.453586       2.038884      10.075381       0.358183      21.467411 0.24778550E+03  0.49733119E+04                                 6.387049                            5.040813       0.120634       2.157330                    0.998935      20.418436      51.207825       0.793560       0.384553      -1.104863       0.063345       0.012654       0.001694       0.064619       0.017471       0.014903      -0.016245       0.028780      -0.097544      -0.044617       0.005039       0.039578              7.158426       9.726986       1.116791       0.805997       7.516112      -1.177194       4.232180           0.003556
           91              N       3.925274       9.796773      16.975246       0.728531      17.281815 0.18949854E+03  0.36066334E+04                                 5.672826                            4.570125       0.218142       2.186083                    0.999801      19.420024      49.632803       0.778625       0.413315      -1.070122       0.001404      -0.002148       0.003435       0.004288      -0.052925       0.002966       0.008217       0.031819      -0.090514      -0.044935      -0.025479       0.070414              6.145327       5.086660       2.188919       0.183973       7.149711      -0.152017       6.199610          -0.008402
           92              N       3.111213       3.981858       6.345772       0.362157      22.782884 0.24538534E+03  0.49164037E+04                                 6.700766                            5.039139       0.051833       2.143276                    0.999406      20.295819      50.964641       0.787793       0.388057      -1.101635       0.000101      -0.032620       0.059572       0.067919       0.007223      -0.005879      -0.009228      -0.039433       0.059564      -0.031283       0.004582       0.026701              7.788963       3.685697       0.608383      -0.158849       9.210612      -1.036755      10.470579           0.012942
           93              N      -0.494139       7.427055      16.226519       0.358184      21.467518 0.24778685E+03  0.49733457E+04                                 6.387066                            5.040824       0.120645       2.157331                    0.998935      20.418509      51.208046       0.793560       0.384553      -1.104863       0.063348       0.012655      -0.001695       0.064622       0.017471      -0.014903       0.016246       0.028781      -0.097548      -0.044619       0.005040       0.039578              7.158447       9.727022       1.116800      -0.805998       7.516130       1.177195       4.232189           0.003553
           94              N       0.434649       6.367740       8.207946       0.728516      17.281585 0.18949562E+03  0.36065598E+04                                 5.672751                            4.570069       0.218159       2.186097                    0.999801      19.419809      49.631940       0.778636       0.413312      -1.070125      -0.001406       0.002147       0.003434       0.004287      -0.052917      -0.002967      -0.008217       0.031815      -0.090490      -0.044930      -0.025472       0.070402              6.145244       5.086595       2.188885      -0.183967       7.149607       0.152016       6.199530          -0.008416
           95              N       5.144161       1.406313      15.113072       0.362157      22.782867 0.24538511E+03  0.49163980E+04                                 6.700765                            5.039138       0.051833       2.143276                    0.999406      20.295806      50.964610       0.787792       0.388057      -1.101635      -0.000101       0.032619       0.059572       0.067918       0.007222       0.005879       0.009228      -0.039432       0.059562      -0.031282       0.004582       0.026700              7.788962       3.685696       0.608382       0.158849       9.210615       1.036757      10.470574           0.012937
           96              N       4.854063       8.737458       7.459219       0.358183      21.467433 0.24778580E+03  0.49733193E+04                                 6.387052                            5.040816       0.120637       2.157331                    0.998935      20.418451      51.207867       0.793560       0.384553      -1.104863      -0.063346      -0.012655      -0.001695       0.064619       0.017471       0.014903      -0.016245       0.028780      -0.097547      -0.044617       0.005039       0.039578              7.158430       9.726992       1.116791       0.805998       7.516115      -1.177194       4.232182           0.003557
           97              O       2.996731       1.673566       1.437837      -0.445321      32.753689 0.51635726E+03  0.12277905E+05                                 8.215895                            7.157490       0.307598       2.179321                    0.993939      26.276245      68.502527       0.692356       0.372051      -1.129825       0.000774       0.000451      -0.000545       0.001049       0.028411       0.081634       0.105957       0.006490      -0.052983      -0.127859      -0.017812       0.145671              8.860392       7.984044       1.764633       2.578396       9.276954       2.082257       9.320179           0.100353
           98              O       2.562977       1.275919      16.887573      -0.420220      27.336035 0.43877485E+03  0.10030889E+05                                 7.222900                            6.559478       0.426638       2.217906                    0.996975      25.728543      66.066762       0.728585       0.367729      -1.131564      -0.014788       0.004841      -0.002723       0.015796      -0.042599      -0.044073      -0.070178       0.011883       0.277282      -0.120859      -0.004140       0.124999              7.523067       5.685175       0.420462      -1.286811       7.196203      -1.344951       9.687825           0.117390
           99              O       3.143114       3.701673      15.062221      -0.526218      32.418564 0.49897989E+03  0.11787361E+05                                 8.067825                            6.941610       0.224085       2.131948                    0.995824      27.108794      70.908108       0.715985       0.362133      -1.135189      -0.014050       0.020283       0.001887       0.024746      -0.007857      -0.003241      -0.013927      -0.007108      -0.207250      -0.071038       0.026952       0.044087              8.788203       5.809904      -2.271791       0.184070      12.752837      -1.123197       7.801869           0.086986
          100              O       2.805219       5.632794      16.040652      -0.565386      45.404371 0.71461209E+03  0.18516610E+05                                10.301894                            8.467604      -0.280089       1.945431                    0.994948      29.225814      80.764914       0.628251       0.376255      -1.121384       0.014878      -0.032132      -0.029421       0.046037       0.023251      -0.009615       0.036224       0.059126      -0.020254      -0.060340       0.019095       0.041246             11.845068       8.386875      -1.394192      -1.595754       9.675958       3.771596      17.472373           0.083040
          101              O       3.334749       7.360242      10.006996      -0.462055      40.160716 0.57810167E+03  0.14099374E+05                                 9.398724                            7.519511       0.474067       2.213539                    0.997365      26.889477      70.336381       0.684706       0.366780      -1.137109       0.006094      -0.030539       0.078391       0.084350      -0.006744      -0.033403      -0.130438       0.062146       0.295158      -0.152542      -0.018328       0.170869             11.010236       6.877243      -0.073815      -1.092128      10.348473      -5.449694      15.804990           0.131869
          102              O       1.420127       3.731847       0.264772      -0.525795      38.808635 0.58027451E+03  0.14235159E+05                                 9.198950                            7.554331       0.117451       2.092864                    0.996532      27.601658      73.577264       0.676998       0.368799      -1.130005      -0.021271       0.030048       0.004172       0.037050      -0.028564       0.010874       0.006628      -0.025880       0.092699      -0.048840       0.015902       0.032938             10.461758      15.360578      -4.345029      -2.255251       9.723104       1.070000       6.301592           0.097962
          103              O       0.848789       5.828923       0.836400      -0.567347      39.124395 0.64336380E+03  0.16204411E+05                                 9.256555                            7.980674      -0.055094       2.025404                    0.995266      28.539654      77.227445       0.655052       0.371239      -1.127515       0.008538      -0.041608       0.001192       0.042491       0.007747       0.029310      -0.013452      -0.081637       0.057654      -0.062644       0.021323       0.041321             10.160610      10.121044       3.446730       0.466212      14.030173       0.305041       6.330614           0.066269
          104              O       5.524962       2.958106       1.439591      -0.480992      40.319879 0.60523486E+03  0.14918058E+05                                 9.415627                            7.705293       0.382644       2.193709                    0.993301      26.960289      70.689331       0.675510       0.367863      -1.137285       0.064156       0.006359      -0.002479       0.064518       0.086478      -0.012752      -0.055750       0.252490      -0.189544      -0.150340      -0.037653       0.187994             10.863024      17.214302       2.344950      -0.574002       8.172726      -0.998266       7.202043           0.071210
          105              O       1.696295       0.054959       0.859195      -0.347287      24.250205 0.33290045E+03  0.70990011E+04                                 6.615556                            5.653296       0.785908       2.361653                    0.997248      24.069466      59.588965       0.797816       0.360015      -1.138188       0.018664       0.021703      -0.026062       0.038712       0.020184      -0.029570      -0.022866      -0.046720      -0.385374      -0.135147       0.035511       0.099636              7.086939       6.698043       2.834504      -0.450341       9.955024      -0.532204       4.607751           0.091848
          106              O       5.258644       3.714605      10.205137      -0.445323      32.753621 0.51635608E+03  0.12277875E+05                                 8.215911                            7.157505       0.307591       2.179320                    0.993939      26.276138      68.502352       0.692352       0.372053      -1.129823      -0.000773      -0.000450      -0.000543       0.001046       0.028416      -0.081628      -0.105949       0.006489      -0.052965      -0.127844      -0.017820       0.145665              8.860409       7.984055       1.764636      -2.578400       9.276975      -2.082258       9.320198           0.100356
          107              O       5.692397       4.112252       8.120273      -0.420222      27.336060 0.43877541E+03  0.10030909E+05                                 7.222931                            6.559505       0.426629       2.217904                    0.996975      25.728443      66.066633       0.728580       0.367732      -1.131561       0.014790      -0.004840      -0.002724       0.015798      -0.042588       0.044068       0.070173       0.011882       0.277270      -0.120844      -0.004149       0.124993              7.523101       5.685199       0.420469       1.286821       7.196239       1.344958       9.687865           0.117400
          108              O       5.112260       1.686498       6.294921      -0.526218      32.418573 0.49898008E+03  0.11787367E+05                                 8.067831                            6.941614       0.224083       2.131947                    0.995824      27.108781      70.908095       0.715984       0.362134      -1.135189       0.014051      -0.020283       0.001887       0.024746      -0.007858       0.003243       0.013927      -0.007110      -0.207245      -0.071037       0.026950       0.044087              8.788210       5.809907      -2.271794      -0.184070      12.752845       1.123198       7.801878           0.086989
          109              O       1.554705      10.531719       7.273352      -0.565390      45.404433 0.71461326E+03  0.18516650E+05                                10.301909                            8.467616      -0.280086       1.945431                    0.994948      29.225833      80.765014       0.628250       0.376255      -1.121383      -0.014878       0.032133      -0.029422       0.046038       0.023251       0.009614      -0.036222       0.059126      -0.020254      -0.060338       0.019093       0.041245             11.845086       8.386884      -1.394195       1.595759       9.675971      -3.771604      17.472404           0.083038
          110              O       1.025175       8.804271       1.239696      -0.462056      40.160749 0.57810221E+03  0.14099397E+05                                 9.398754                            7.519534       0.474043       2.213531                    0.997366      26.889433      70.336405       0.684702       0.366782      -1.137107      -0.006094       0.030539       0.078389       0.084349      -0.006750       0.033405       0.130439       0.062164       0.295142      -0.152551      -0.018314       0.170865             11.010272       6.877263      -0.073816       1.092129      10.348516       5.449718      15.805039           0.131860
          111              O       6.835248       1.656324       9.032072      -0.525796      38.808463 0.58027157E+03  0.14235078E+05                                 9.198959                            7.554340       0.117445       2.092862                    0.996532      27.601521      73.577024       0.676994       0.368802      -1.130002       0.021275      -0.030046       0.004172       0.037051      -0.028550      -0.010871      -0.006626      -0.025889       0.092664      -0.048824       0.015898       0.032926             10.461766      15.360584      -4.345033       2.255253       9.723116      -1.070002       6.301598           0.097965
          112              O       3.511135      10.335590       9.603700      -0.567349      39.124321 0.64336276E+03  0.16204385E+05                                 9.256567                            7.980686      -0.055090       2.025405                    0.995266      28.539591      77.227372       0.655049       0.371241      -1.127513      -0.008534       0.041609       0.001193       0.042492       0.007739      -0.029306       0.013449      -0.081623       0.057628      -0.062631       0.021316       0.041315             10.160621      10.121055       3.446729      -0.466213      14.030185      -0.305044       6.330623           0.066274
          113              O       2.730412       2.430065      10.206891      -0.480984      40.319341 0.60522528E+03  0.14917772E+05                                 9.415585                            7.705264       0.382623       2.193706                    0.993301      26.960016      70.688643       0.675507       0.367866      -1.137282      -0.064158      -0.006357      -0.002476       0.064519       0.086476       0.012749       0.055757       0.252484      -0.189504      -0.150346      -0.037638       0.187984             10.862969      17.214204       2.344936       0.573999       8.172689       0.998260       7.202014           0.071240
          114              O       6.559080       5.333212       9.626495      -0.347290      24.250304 0.33290213E+03  0.70990494E+04                                 6.615599                            5.653331       0.785896       2.361649                    0.997248      24.069401      59.588951       0.797809       0.360017      -1.138185      -0.018664      -0.021703      -0.026061       0.038711       0.020186       0.029566       0.022864      -0.046721      -0.385337      -0.135133       0.035502       0.099631              7.086986       6.698086       2.834525       0.450343       9.955093       0.532208       4.607780           0.091859
          115              O       3.310918       9.102776      16.096763      -0.445328      32.753946 0.51636228E+03  0.12278046E+05                                 8.215900                            7.157495       0.307611       2.179323                    0.993939      26.276464      68.503019       0.692361       0.372048      -1.129828      -0.000777      -0.000453       0.000547       0.001053       0.028402       0.081644       0.105969       0.006494      -0.053010      -0.127882      -0.017799       0.145680              8.860398       7.984048       1.764634       2.578399       9.276959       2.082259       9.320188           0.100342
          116              O       3.744672       9.500423       0.647027      -0.420225      27.336199 0.43877808E+03  0.10030976E+05                                 7.222900                            6.559477       0.426648       2.217908                    0.996975      25.728736      66.067193       0.728590       0.367726      -1.131566       0.014785      -0.004843       0.002723       0.015794      -0.042616      -0.044080      -0.070185       0.011886       0.277299      -0.120882      -0.004126       0.125008              7.523067       5.685174       0.420462      -1.286810       7.196201      -1.344950       9.687825           0.117379
          117              O       3.164535       7.074669       2.472379      -0.526217      32.418562 0.49897987E+03  0.11787361E+05                                 8.067828                            6.941613       0.224085       2.131948                    0.995824      27.108777      70.908080       0.715984       0.362134      -1.135189       0.014050      -0.020283      -0.001888       0.024746      -0.007858      -0.003242      -0.013927      -0.007109      -0.207247      -0.071037       0.026950       0.044087              8.788207       5.809906      -2.271793       0.184071      12.752842      -1.123198       7.801873           0.086988
          118              O       3.502430       5.143548       1.493948      -0.565387      45.404377 0.71461226E+03  0.18516616E+05                                10.301895                            8.467606      -0.280088       1.945431                    0.994948      29.225817      80.764929       0.628251       0.376255      -1.121384      -0.014878       0.032132       0.029421       0.046038       0.023252      -0.009615       0.036223       0.059125      -0.020255      -0.060339       0.019094       0.041245             11.845070       8.386877      -1.394192      -1.595752       9.675959       3.771597      17.472372           0.083040
          119              O       2.972900       3.416100       7.527604      -0.462057      40.160833 0.57810369E+03  0.14099436E+05                                 9.398741                            7.519523       0.474058       2.213536                    0.997365      26.889521      70.336531       0.684706       0.366780      -1.137109      -0.006093       0.030540      -0.078390       0.084350      -0.006745      -0.033404      -0.130438       0.062141       0.295164      -0.152541      -0.018330       0.170871             11.010256       6.877255      -0.073815      -1.092129      10.348493      -5.449706      15.805020           0.131863
          120              O       4.887522       7.044495      17.269828      -0.525790      38.808400 0.58027020E+03  0.14235034E+05                                 9.198942                            7.554326       0.117436       2.092861                    0.996532      27.601500      73.576911       0.676995       0.368801      -1.130003       0.021273      -0.030046      -0.004172       0.037050      -0.028554       0.010872       0.006628      -0.025887       0.092673      -0.048829       0.015900       0.032929             10.461748      15.360559      -4.345025      -2.255248       9.723097       1.069999       6.301588           0.097975
          121              O       5.458860       4.947419      16.698200      -0.567345      39.124264 0.64336131E+03  0.16204340E+05                                 9.256558                            7.980678      -0.055105       2.025401                    0.995266      28.539560      77.227272       0.655049       0.371241      -1.127513      -0.008535       0.041608      -0.001193       0.042491       0.007741       0.029307      -0.013450      -0.081626       0.057638      -0.062634       0.021317       0.041317             10.160613      10.121048       3.446729       0.466213      14.030174       0.305041       6.330617           0.066279
          122              O       0.782687       7.818236      16.095009      -0.480991      40.319846 0.60523430E+03  0.14918040E+05                                 9.415621                            7.705289       0.382643       2.193709                    0.993301      26.960278      70.689289       0.675511       0.367863      -1.137286      -0.064156      -0.006359       0.002480       0.064518       0.086479      -0.012752      -0.055749       0.252492      -0.189537      -0.150341      -0.037653       0.187994             10.863015      17.214286       2.344947      -0.574002       8.172720      -0.998266       7.202040           0.071214
          123              O       4.611354      10.721383      16.675405      -0.347292      24.250250 0.33290120E+03  0.70990168E+04                                 6.615533                            5.653276       0.785918       2.361654                    0.997248      24.069638      59.589271       0.797824       0.360011      -1.138191      -0.018663      -0.021702       0.026063       0.038712       0.020181      -0.029576      -0.022869      -0.046720      -0.385430      -0.135167       0.035522       0.099644              7.086914       6.698020       2.834494      -0.450340       9.954986      -0.532203       4.607736           0.091841
          124              O       1.049005       7.061737       7.329463      -0.445316      32.753348 0.51635091E+03  0.12277727E+05                                 8.215891                            7.157491       0.307572       2.179317                    0.993939      26.275946      68.501873       0.692349       0.372056      -1.129821       0.000772       0.000449       0.000541       0.001044       0.028421      -0.081622      -0.105941       0.006488      -0.052947      -0.127830      -0.017828       0.145659              8.860387       7.984036       1.764628      -2.578391       9.276950      -2.082250       9.320176           0.100377
          125              O       0.615252       6.664090       9.414327      -0.420213      27.335816 0.43877058E+03  0.10030775E+05                                 7.222914                            6.559490       0.426618       2.217904                    0.996975      25.728219      66.066064       0.728576       0.367734      -1.131559      -0.014792       0.004839       0.002725       0.015800      -0.042577       0.044063       0.070168       0.011881       0.277258      -0.120829      -0.004157       0.124986              7.523082       5.685187       0.420466       1.286817       7.196220       1.344952       9.687838           0.117421
          126              O       1.195389       9.089844      11.239679      -0.526221      32.418635 0.49898130E+03  0.11787402E+05                                 8.067836                            6.941619       0.224086       2.131948                    0.995824      27.108825      70.908213       0.715985       0.362133      -1.135190      -0.014051       0.020283      -0.001887       0.024746      -0.007857       0.003240       0.013928      -0.007109      -0.207256      -0.071040       0.026952       0.044088              8.788216       5.809911      -2.271796      -0.184070      12.752854       1.123197       7.801884           0.086985
          127              O       4.752944       0.244623      10.261248      -0.565390      45.404451 0.71461355E+03  0.18516657E+05                                10.301906                            8.467613      -0.280086       1.945431                    0.994948      29.225841      80.765008       0.628250       0.376255      -1.121384       0.014878      -0.032132       0.029421       0.046037       0.023252       0.009615      -0.036223       0.059129      -0.020253      -0.060341       0.019094       0.041247             11.845083       8.386881      -1.394194       1.595759       9.675970      -3.771605      17.472398           0.083036
          128              O       5.282474       1.972071      16.294904      -0.462054      40.160696 0.57810125E+03  0.14099363E+05                                 9.398727                            7.519513       0.474051       2.213534                    0.997365      26.889454      70.336345       0.684705       0.366781      -1.137109       0.006093      -0.030539      -0.078390       0.084349      -0.006747       0.033404       0.130438       0.062146       0.295158      -0.152543      -0.018326       0.170870             11.010240       6.877244      -0.073814       1.092127      10.348483       5.449701      15.804993           0.131858
          129              O      -0.527599       9.120018       8.502528      -0.525797      38.808553 0.58027329E+03  0.14235126E+05                                 9.198956                            7.554338       0.117452       2.092864                    0.996533      27.601593      73.577163       0.676996       0.368800      -1.130004      -0.021273       0.030048      -0.004171       0.037052      -0.028556      -0.010872      -0.006627      -0.025884       0.092679      -0.048831       0.015900       0.032931             10.461763      15.360582      -4.345028       2.255253       9.723109      -1.070001       6.301597           0.097965
          130              O       2.796514       0.440752       7.930900      -0.567349      39.124315 0.64336247E+03  0.16204374E+05                                 9.256560                            7.980679      -0.055091       2.025405                    0.995266      28.539596      77.227349       0.655050       0.371240      -1.127514       0.008535      -0.041608      -0.001193       0.042491       0.007742      -0.029308       0.013450      -0.081627       0.057636      -0.062635       0.021318       0.041317             10.160614      10.121047       3.446729      -0.466213      14.030177      -0.305044       6.330618           0.066274
          131              O       3.577237       8.346277       7.327709      -0.480984      40.319364 0.60522576E+03  0.14917784E+05                                 9.415580                            7.705260       0.382627       2.193707                    0.993301      26.960043      70.688677       0.675508       0.367865      -1.137283       0.064158       0.006358       0.002477       0.064520       0.086476       0.012750       0.055756       0.252484      -0.189518      -0.150344      -0.037642       0.187986             10.862963      17.214194       2.344932       0.574001       8.172684       0.998260       7.202010           0.071242
          132              O      -0.251431       5.443130       7.908105      -0.347283      24.250065 0.33289817E+03  0.70989453E+04                                 6.615571                            5.653311       0.785894       2.361652                    0.997248      24.069206      59.588429       0.797807       0.360019      -1.138184       0.018664       0.021703       0.026060       0.038711       0.020188       0.029562       0.022863      -0.046720      -0.385301      -0.135120       0.035495       0.099626              7.086955       6.698058       2.834508       0.450341       9.955044       0.532205       4.607763           0.091878

******************************************************
Auxiliary information for the entire system
The total spin magnetic moment of the unit cell is   3.814256
The total net atomic charge of the unit cell is   0.000001
Accuracy of reproducing the electrostatic potential in the unit cell:
  The inner radius (bohr) =    5.0000
  The outer radius (bohr) =   12.0000
  Valid grid points have density less than (e/(bohr^3)) =    0.0001
  The number of valid grid points were=        51312
  The rms potential error without charges in kcal/mol is=      4.48805
  The rms potential error with partial charges in kcal/mol is=      0.81102
  The RRMSE value at monopole order=      0.18071
  The rms potential error with partial charges and cloud penetration in kcal/mol is=      0.81946
  The RRMSE value at monopole order with cloud penetration is=      0.18259
  The rms potential error with partial charges and atomic dipoles in kcal/mol is=      0.51080
  The RRMSE value at dipole order=      0.11381
  The rms potential error with partial charges, atomic dipoles and cloud penetration in kcal/mol is=      0.50732
  The RRMSE value at dipole order with cloud penetration=      0.11304

******************************************************
The electron densities and ab initio electrostatic potential were computed in VASP using the PBE functional and
projector augmented wave method. See the main text of the journal article for a description of computational details.
The atomic charges, dipoles, and quadrupoles were computed with the DDEC6 method as described in
(a) T. A. Manz and N. Gabaldon Limas, RSC Adv. 6 (2016) 47771-47801 DOI: 10.1039/c6ra04656h
(b) N. Gabaldon Limas and T. A. Manz, RSC Adv. 8 (2018) 2678-2707 DOI: 10.1039/c7ra11829e.
For each atom in the material, the electron cloud parameters were fit to the spherically averaged atom-in-material
electron density using radial positions for which this density was between 10^-4 and 10^-2 electrons per cubic bohr.
The polarizabilities, dispersion coefficients, and quantum Drude oscillator (QDO) parameters were fit using the MCLF method.
The magnetic structure of the system was optimized in VASP from the default ferromagnetic initial guess using spin polarization.
The atomic spin moments (ASMs) were computed on this optimized magnetic structure using the DDEC6 partition as inputs
to the method of T. A. Manz and D. S. Sholl, J. Chem. Theory Comput. 7 (2011) 4146-4164 DOI: 10.1021/ct200539n.
The RMSE and RRMSE were computed using a uniform grid with Ewald summation.
