# Supplementary material for: A collection of forcefield precursors for metal–organic frameworks
Source: RSC Adv. 2019 Nov 13;9(63):36492–507. doi: 10.1039/c9ra07327b (PMC9075174; doi:10.1039/c9ra07327b)
Supplement: RA-009-C9RA07327B-s6002 [file RA-009-C9RA07327B-s6002.xyz]

  132
jmolscript: load "" {1 1 1} spacegroup "x,y,z" unitcell [{     10.179200     0.000000     0.000000 }, {     -3.914754    10.735290     0.000000 }, {      0.000000     0.000000    17.519300 }]
Tb    -0.605690     1.950710     8.886665     2.003644
Tb     8.827513     3.416935     0.127015     2.003644
Tb     6.870136     8.784580     8.632635     2.003644
Tb    -2.563067     7.318355    17.392285     2.003644
H      8.077841     3.261381    14.297501     0.138548
H     -1.458553     6.819056    12.550827     0.139097
H      7.871958     2.310234    12.219712     0.134072
H     -1.556852     5.790615    10.494061     0.124266
H      0.658513    10.314467     6.871069     0.141614
H      3.753007     3.087469     8.603728     0.148675
H      6.773170     0.287706     6.560978     0.136684
H      5.980000     3.699381     8.370722     0.132717
H      0.143982     2.106264     5.537851     0.138548
H      5.765622     9.283879     3.791177     0.139097
H      0.349865     3.057411     3.460062     0.134072
H      5.863921    10.312320     1.734411     0.124266
H      3.648556     5.788468    15.630719     0.141614
H      4.468816     2.280176    17.363378     0.148675
H      1.448653     5.079939    15.320628     0.136684
H      2.241823     1.668264    17.130372     0.132717
H     -1.813395     7.473909     3.221799     0.138548
H      7.722999     3.916234     4.968473     0.139097
H     -1.607512     8.425056     5.299588     0.134072
H      7.821298     4.944675     7.025239     0.124266
H      5.605933     0.420823    10.648231     0.141614
H      2.511439     7.647821     8.915572     0.148675
H     -0.508724    10.447584    10.958322     0.136684
H      0.284446     7.035909     9.148578     0.132717
H      6.120464     8.629026    11.981449     0.138548
H      0.498824     1.451411    13.728123     0.139097
H      5.914581     7.677879    14.059238     0.134072
H      0.400525     0.422970    15.784889     0.124266
H      2.615890     4.946822     1.888581     0.141614
H      1.795630     8.455114     0.155922     0.148675
H      4.815793     5.655351     2.198672     0.136684
H      4.022623     9.067026     0.388928     0.132717
C     -1.725043     5.816380    15.008784     0.621769
C     -1.765545     5.148645    13.652790    -0.006740
C      8.167356     3.786337    13.535411    -0.114766
C     -1.613226     5.903336    12.494765    -0.119448
C      8.056855     3.218440    12.295045    -0.026815
C     -1.692407     5.291424    11.268414    -0.011947
C      2.518044     0.774014     8.092165     0.628365
C      3.923962     1.245294     7.803096    -0.004393
C      4.838969     0.416529     7.175905    -0.133281
C      4.356929     2.494881     8.218304    -0.108097
C      6.162278     0.835206     6.998960    -0.036746
C      5.687362     2.871690     8.064134    -0.022771
C      6.032112    10.286555     6.249134     0.621769
C      9.987368     0.219000     4.893140    -0.006740
C      0.054467     1.581308     4.775761    -0.114766
C      5.920295    10.199599     3.735115    -0.119448
C      0.164968     2.149205     3.535395    -0.026815
C      9.914230     0.076221     2.508764    -0.011947
C      5.703779     4.593631    16.851815     0.628365
C      4.297861     4.122351    16.562746    -0.004393
C      3.382854     4.951116    15.935555    -0.133281
C      3.864894     2.872764    16.977954    -0.108097
C      2.059545     4.532439    15.758610    -0.036747
C      2.534461     2.495955    16.823784    -0.022771
C      7.989489     4.918910     2.510516     0.621770
C      8.029991     5.586645     3.866510    -0.006740
C     -1.902910     6.948953     3.983889    -0.114766
C      7.877672     4.831954     5.024535    -0.119448
C     -1.792409     7.516850     5.224255    -0.026815
C      7.956853     5.443866     6.250886    -0.011947
C      3.746402     9.961276     9.427135     0.628365
C      2.340484     9.489996     9.716204    -0.004393
C      1.425477    10.318761    10.343395    -0.133282
C      1.907517     8.240409     9.300996    -0.108097
C      0.102168     9.900084    10.520340    -0.036747
C      0.577084     7.863600     9.455166    -0.022771
C      0.232334     0.448735    11.270166     0.621769
C     -3.722922    10.516290    12.626160    -0.006740
C      6.209979     9.153982    12.743539    -0.114766
C      0.344151     0.535691    13.784185    -0.119449
C      6.099478     8.586085    13.983905    -0.026815
C     -3.649784    10.659069    15.010536    -0.011947
C      0.560667     6.141659     0.667485     0.628365
C      1.966585     6.612939     0.956554    -0.004393
C      2.881592     5.784174     1.583745    -0.133282
C      2.399552     7.862526     0.541346    -0.108097
C      4.204901     6.202851     1.760690    -0.036747
C      3.729985     8.239335     0.695516    -0.022771
N      8.213168     3.967763    11.170306     0.376119
N      6.543173     2.032190     7.466726     0.364336
N      0.762162     4.383219     8.190273     0.759345
N      0.008655     1.399882     2.410656     0.376119
N      1.678650     3.335455    16.226376     0.364336
N      7.459661     0.984426    16.949923     0.759345
N     -1.948722     6.767527     6.348994     0.376119
N     -0.278727     8.703100    10.052574     0.364336
N      5.502284     6.352071     9.329027     0.759345
N      6.255791     9.335408    15.108644     0.376119
N      4.585796     7.399835     1.292924     0.364336
N     -1.195215     9.750864     0.569377     0.759345
O      8.073853     3.420263     9.980745    -0.587907
O     -1.596415     5.089601    16.033663    -0.729144
O     -1.935402     7.038056    15.084117    -0.601735
O      1.713600     1.645720     8.516132    -0.637435
O     -1.627423    10.280114     7.918724    -0.663670
O      7.817307     2.415440     7.340587    -0.573546
O      0.606490     4.081557     9.418376    -0.542138
O      0.140505     3.678984     7.326571    -0.550007
O      1.455942     5.313969     7.916972    -0.378665
O      0.147970     1.947382     1.221095    -0.587907
O      9.818238     0.278044     7.274013    -0.729144
O      6.242471     9.064879     6.324467    -0.601735
O      6.508223     3.721925    17.275782    -0.637435
O      5.934492     5.822821    16.678374    -0.663670
O      0.404516     2.952205    16.100237    -0.573546
O      7.615333     1.286088     0.658726    -0.542138
O      8.081318     1.688661    16.086221    -0.550007
O      6.765881     0.053676    16.676622    -0.378665
O     -1.809407     7.315027     7.538555    -0.587907
O      7.860861     5.645689     1.485637    -0.729144
O      8.199848     3.697234     2.435183    -0.601735
O      4.550846     9.089570     9.003168    -0.637435
O      7.891869     0.455176     9.600576    -0.663670
O     -1.552861     8.319850    10.178713    -0.573546
O      5.657956     6.653733     8.100924    -0.542138
O      6.123941     7.056306    10.192729    -0.550007
O      4.808504     5.421321     9.602328    -0.378665
O      6.116476     8.787908    16.298205    -0.587907
O     -3.553792    10.457246    10.245287    -0.729144
O      0.021975     1.670411    11.194833    -0.601735
O     -0.243777     7.013365     0.243518    -0.637435
O      0.329954     4.912469     0.840926    -0.663670
O      5.859930     7.783085     1.419063    -0.573546
O     -1.350887     9.449202    16.860574    -0.542138
O     -1.816872     9.046629     1.433079    -0.550007
O     -0.501435    10.681614     0.842678    -0.378666

The following XYZ coordinates are in angstroms. Other properties are in atomic units.
The sperically averaged electron density of each atom fit to a function of the form exp(a - br)
eigen_1, eigen_2 and eigen_3 are the three eigenvalues of traceless quadrupole moment tensor
  atom number  atomic symbol              X              Y              Z     net charge C6 coefficient C8 coefficient C10 coefficient fluctuating dipole atomic polarizability isotropic forcefield polarizability              a              b squared Pearson coefficient          <r^3>          <r^4>         wp_QDO          m_QDO          q_QDO       dipole_x       dipole_y       dipole_z         dipole            Qxy            Qxz            Qyz     Q(x^2-y^2)  Q(3z^2 - R^2)        eigen_1        eigen_2        eigen_3 static polarizability      alpha(xx)      alpha(xy)      alpha(xz)      alpha(yy)      alpha(yz)      alpha(zz) atomic spin moment
            1             Tb      -0.605690       1.950710       8.886665       2.003644     158.854736 0.37928441E+04  0.13537536E+06                                19.524099                           16.921198       2.529253       2.509766                    0.999673      76.182652     179.971818       0.606182       0.283093      -1.326731      -0.007480      -0.025520      -0.018087       0.032162      -0.024827      -0.003168      -0.002002       0.031157       0.028584      -0.034321       0.009559       0.024762             22.360771      24.010562      -1.465983      -1.623912      22.981682       0.013802      20.090069          -0.000005
            2             Tb       8.827513       3.416935       0.127015       2.003644     158.854738 0.37928441E+04  0.13537537E+06                                19.524097                           16.921196       2.529254       2.509766                    0.999673      76.182651     179.971809       0.606182       0.283093      -1.326731       0.007480       0.025521      -0.018087       0.032162      -0.024827       0.003168       0.002002       0.031157       0.028585      -0.034321       0.009559       0.024762             22.360769      24.010560      -1.465982       1.623912      22.981681      -0.013802      20.090066          -0.000005
            3             Tb       6.870136       8.784580       8.632635       2.003644     158.854737 0.37928441E+04  0.13537536E+06                                19.524096                           16.921195       2.529254       2.509766                    0.999673      76.182650     179.971803       0.606182       0.283092      -1.326731       0.007480       0.025520       0.018087       0.032162      -0.024827      -0.003168      -0.002002       0.031157       0.028584      -0.034321       0.009559       0.024762             22.360768      24.010558      -1.465982      -1.623912      22.981679       0.013802      20.090065          -0.000005
            4             Tb      -2.563067       7.318355      17.392285       2.003644     158.854734 0.37928440E+04  0.13537536E+06                                19.524096                           16.921195       2.529254       2.509766                    0.999673      76.182648     179.971799       0.606182       0.283092      -1.326731      -0.007480      -0.025520       0.018088       0.032162      -0.024827       0.003168       0.002002       0.031157       0.028584      -0.034321       0.009559       0.024762             22.360768      24.010559      -1.465981       1.623911      22.981680      -0.013801      20.090064          -0.000005
            5              H       8.077841       3.261381      14.297501       0.138548       0.979276 0.68256101E+01  0.65458677E+02                                 1.725302                            1.599342      -1.315474       2.275253                    0.994054       3.637664      10.615325       0.454473       1.405310      -0.681341      -0.001691      -0.021829       0.031474       0.038340      -0.000201      -0.001486      -0.000731      -0.014448       0.004092      -0.008145       0.001502       0.006644              1.790369       1.359761       0.013792      -0.062965       1.715404      -0.413082       2.295942           0.000001
            6              H      -1.458553       6.819056      12.550827       0.139097       1.031235 0.75161268E+01  0.72691929E+02                                 1.692284                            1.609787      -1.081390       2.386603                    0.997318       3.364171       9.367428       0.489824       1.292926      -0.706661       0.005611       0.040987       0.003999       0.041562       0.008443       0.002183       0.001598      -0.015402      -0.013644      -0.009538      -0.004461       0.013999              1.718859       1.339969       0.091418      -0.028158       2.240991       0.005648       1.575616           0.000001
            7              H       7.871958       2.310234      12.219712       0.134072       1.047739 0.75749277E+01  0.73311264E+02                                 1.711860                            1.616518      -0.910896       2.469200                    0.999086       3.297422       9.147101       0.489215       1.293642      -0.707452      -0.008372      -0.047932       0.005809       0.049003       0.009287       0.001042      -0.006414      -0.031606       0.005846      -0.019654       0.000270       0.019384              1.748839       1.394169       0.110672       0.034962       2.327036       0.178381       1.525311           0.000000
            8              H      -1.556852       5.790615      10.494061       0.124266       1.005561 0.70414161E+01  0.68295434E+02                                 1.775948                            1.636515      -1.380786       2.232113                    0.993474       3.826262      11.358577       0.442755       1.426301      -0.676439       0.006530       0.026362      -0.034161       0.043641       0.008354      -0.003085      -0.000219      -0.007177       0.033561      -0.014918       0.003080       0.011838              1.868793       1.433100       0.102121      -0.132238       1.917288      -0.509700       2.255989           0.000001
            9              H       0.658513      10.314467       6.871069       0.141614       0.976764 0.71113407E+01  0.67358962E+02                                 1.593708                            1.536730      -0.887663       2.480861                    0.999222       3.173121       8.546392       0.519263       1.245303      -0.718329      -0.013369      -0.036484      -0.013629       0.041177      -0.000127      -0.001261       0.014051      -0.009572      -0.019144      -0.015057      -0.001552       0.016609              1.603844       1.525868       0.275418       0.075830       1.904706       0.212591       1.380956           0.000000
           10              H       3.753007       3.087469       8.603728       0.148675       0.984146 0.71234069E+01  0.68563221E+02                                 1.695674                            1.610098      -1.131738       2.373087                    0.996622       3.417266       9.763076       0.466288       1.364734      -0.691202      -0.030577       0.026363       0.017797       0.044121      -0.007603      -0.005479       0.005851       0.003256       0.002956      -0.008491      -0.004203       0.012694              1.715941       1.950146      -0.295318      -0.202294       1.812706       0.216940       1.384973           0.000000
           11              H       6.773170       0.287706       6.560978       0.136684       0.990079 0.71019480E+01  0.67296078E+02                                 1.619272                            1.543139      -0.809005       2.521836                    0.999647       3.149012       8.503023       0.514079       1.257373      -0.716085       0.027803      -0.035373      -0.023059       0.050556      -0.002825      -0.006167       0.014157      -0.012847      -0.034332      -0.019160      -0.000937       0.020097              1.642659       1.855245      -0.303816      -0.314600       1.563606       0.207317       1.509125           0.000001
           12              H       5.980000       3.699381       8.370722       0.132717       0.982983 0.68788366E+01  0.66456139E+02                                 1.761437                            1.627709      -1.423621       2.217929                    0.993222       3.811661      11.363225       0.438951       1.444342      -0.673038       0.010732       0.039662       0.016194       0.044165       0.009554      -0.003128       0.006603      -0.007811      -0.025608      -0.013990      -0.001237       0.015227              1.836108       1.636766       0.331619       0.094487       2.392305       0.306989       1.479253           0.000000
           13              H       0.143982       2.106264       5.537851       0.138548       0.979276 0.68256105E+01  0.65458683E+02                                 1.725302                            1.599342      -1.315474       2.275253                    0.994054       3.637664      10.615326       0.454473       1.405311      -0.681341       0.001691       0.021829       0.031474       0.038340      -0.000201       0.001486       0.000731      -0.014448       0.004092      -0.008145       0.001502       0.006644              1.790370       1.359761       0.013792       0.062965       1.715404       0.413082       2.295943           0.000001
           14              H       5.765622       9.283879       3.791177       0.139097       1.031235 0.75161252E+01  0.72691912E+02                                 1.692284                            1.609787      -1.081390       2.386604                    0.997318       3.364171       9.367429       0.489824       1.292927      -0.706661      -0.005611      -0.040987       0.003999       0.041562       0.008443      -0.002183      -0.001598      -0.015402      -0.013644      -0.009538      -0.004461       0.013999              1.718859       1.339969       0.091418       0.028158       2.240991      -0.005648       1.575616           0.000000
           15              H       0.349865       3.057411       3.460062       0.134072       1.047739 0.75749266E+01  0.73311248E+02                                 1.711860                            1.616518      -0.910896       2.469200                    0.999086       3.297422       9.147100       0.489215       1.293641      -0.707452       0.008372       0.047932       0.005809       0.049003       0.009287      -0.001042       0.006414      -0.031606       0.005846      -0.019654       0.000270       0.019384              1.748838       1.394169       0.110672      -0.034962       2.327035      -0.178381       1.525311           0.000000
           16              H       5.863921      10.312320       1.734411       0.124266       1.005561 0.70414161E+01  0.68295434E+02                                 1.775948                            1.636515      -1.380786       2.232113                    0.993474       3.826262      11.358577       0.442755       1.426301      -0.676439      -0.006530      -0.026362      -0.034161       0.043641       0.008354       0.003085       0.000219      -0.007177       0.033561      -0.014918       0.003080       0.011838              1.868793       1.433100       0.102121       0.132238       1.917288       0.509700       2.255989           0.000001
           17              H       3.648556       5.788468      15.630719       0.141614       0.976764 0.71113381E+01  0.67358933E+02                                 1.593708                            1.536730      -0.887662       2.480862                    0.999222       3.173120       8.546390       0.519262       1.245304      -0.718329       0.013369       0.036484      -0.013629       0.041177      -0.000127       0.001261      -0.014051      -0.009572      -0.019144      -0.015057      -0.001552       0.016609              1.603844       1.525868       0.275418      -0.075830       1.904706      -0.212591       1.380956           0.000000
           18              H       4.468816       2.280176      17.363378       0.148675       0.984147 0.71234110E+01  0.68563269E+02                                 1.695675                            1.610098      -1.131738       2.373087                    0.996622       3.417267       9.763079       0.466289       1.364734      -0.691202       0.030577      -0.026363       0.017797       0.044121      -0.007603       0.005479      -0.005851       0.003256       0.002956      -0.008491      -0.004203       0.012694              1.715942       1.950146      -0.295318       0.202294       1.812707      -0.216940       1.384973           0.000001
           19              H       1.448653       5.079939      15.320628       0.136684       0.990079 0.71019430E+01  0.67296017E+02                                 1.619271                            1.543139      -0.809005       2.521836                    0.999647       3.149011       8.503019       0.514079       1.257373      -0.716085      -0.027803       0.035373      -0.023059       0.050556      -0.002825       0.006167      -0.014157      -0.012847      -0.034332      -0.019160      -0.000937       0.020097              1.642658       1.855244      -0.303816       0.314600       1.563606      -0.207317       1.509124           0.000001
           20              H       2.241823       1.668264      17.130372       0.132717       0.982983 0.68788375E+01  0.66456148E+02                                 1.761437                            1.627709      -1.423621       2.217929                    0.993222       3.811661      11.363224       0.438951       1.444341      -0.673038      -0.010732      -0.039662       0.016194       0.044165       0.009554       0.003128      -0.006603      -0.007811      -0.025608      -0.013990      -0.001237       0.015227              1.836108       1.636766       0.331619      -0.094487       2.392305      -0.306989       1.479253           0.000000
           21              H      -1.813395       7.473909       3.221799       0.138548       0.979276 0.68256086E+01  0.65458656E+02                                 1.725301                            1.599341      -1.315474       2.275253                    0.994054       3.637663      10.615320       0.454473       1.405310      -0.681342       0.001691       0.021829      -0.031474       0.038340      -0.000201      -0.001486      -0.000731      -0.014448       0.004092      -0.008145       0.001502       0.006644              1.790369       1.359761       0.013792      -0.062965       1.715404      -0.413082       2.295942           0.000001
           22              H       7.722999       3.916234       4.968473       0.139097       1.031235 0.75161219E+01  0.72691876E+02                                 1.692284                            1.609787      -1.081390       2.386604                    0.997318       3.364170       9.367428       0.489824       1.292928      -0.706661      -0.005611      -0.040987      -0.003999       0.041562       0.008443       0.002183       0.001598      -0.015402      -0.013644      -0.009538      -0.004461       0.013999              1.718859       1.339969       0.091419      -0.028158       2.240991       0.005648       1.575616           0.000000
           23              H      -1.607512       8.425056       5.299588       0.134072       1.047739 0.75749230E+01  0.73311201E+02                                 1.711859                            1.616517      -0.910896       2.469201                    0.999086       3.297421       9.147095       0.489216       1.293641      -0.707453       0.008372       0.047932      -0.005809       0.049003       0.009287       0.001042      -0.006414      -0.031606       0.005845      -0.019654       0.000270       0.019384              1.748838       1.394168       0.110672       0.034962       2.327034       0.178381       1.525310           0.000000
           24              H       7.821298       4.944675       7.025239       0.124266       1.005560 0.70414135E+01  0.68295408E+02                                 1.775948                            1.636515      -1.380786       2.232113                    0.993474       3.826262      11.358580       0.442755       1.426302      -0.676439      -0.006530      -0.026362       0.034161       0.043641       0.008354      -0.003085      -0.000219      -0.007177       0.033561      -0.014918       0.003080       0.011838              1.868793       1.433100       0.102121      -0.132238       1.917289      -0.509701       2.255990           0.000001
           25              H       5.605933       0.420823      10.648231       0.141614       0.976764 0.71113406E+01  0.67358965E+02                                 1.593709                            1.536731      -0.887663       2.480862                    0.999222       3.173121       8.546394       0.519262       1.245304      -0.718329       0.013369       0.036484       0.013629       0.041177      -0.000127      -0.001261       0.014051      -0.009572      -0.019144      -0.015057      -0.001552       0.016609              1.603844       1.525868       0.275418       0.075830       1.904707       0.212591       1.380957           0.000000
           26              H       2.511439       7.647821       8.915572       0.148675       0.984147 0.71234115E+01  0.68563273E+02                                 1.695675                            1.610098      -1.131738       2.373087                    0.996622       3.417267       9.763078       0.466289       1.364733      -0.691202       0.030577      -0.026363      -0.017797       0.044121      -0.007603      -0.005479       0.005851       0.003256       0.002956      -0.008491      -0.004203       0.012694              1.715942       1.950146      -0.295318      -0.202294       1.812707       0.216940       1.384973           0.000000
           27              H      -0.508724      10.447584      10.958322       0.136684       0.990079 0.71019468E+01  0.67296065E+02                                 1.619272                            1.543139      -0.809005       2.521836                    0.999647       3.149012       8.503024       0.514079       1.257373      -0.716085      -0.027803       0.035373       0.023059       0.050556      -0.002825      -0.006168       0.014157      -0.012847      -0.034332      -0.019160      -0.000937       0.020097              1.642659       1.855245      -0.303816      -0.314600       1.563606       0.207317       1.509125           0.000001
           28              H       0.284446       7.035909       9.148578       0.132717       0.982983 0.68788366E+01  0.66456139E+02                                 1.761437                            1.627709      -1.423621       2.217929                    0.993222       3.811661      11.363225       0.438951       1.444342      -0.673038      -0.010732      -0.039662      -0.016194       0.044165       0.009554      -0.003128       0.006603      -0.007811      -0.025608      -0.013990      -0.001237       0.015227              1.836108       1.636766       0.331619       0.094487       2.392305       0.306989       1.479253           0.000000
           29              H       6.120464       8.629026      11.981449       0.138548       0.979276 0.68256121E+01  0.65458698E+02                                 1.725302                            1.599342      -1.315474       2.275253                    0.994054       3.637664      10.615324       0.454473       1.405310      -0.681342      -0.001691      -0.021829      -0.031474       0.038340      -0.000201       0.001486       0.000731      -0.014448       0.004092      -0.008145       0.001502       0.006644              1.790369       1.359761       0.013792       0.062965       1.715404       0.413082       2.295943           0.000001
           30              H       0.498824       1.451411      13.728123       0.139097       1.031235 0.75161256E+01  0.72691922E+02                                 1.692285                            1.609787      -1.081391       2.386603                    0.997318       3.364171       9.367432       0.489824       1.292928      -0.706661       0.005611       0.040987      -0.003999       0.041562       0.008443      -0.002183      -0.001598      -0.015402      -0.013644      -0.009538      -0.004461       0.013999              1.718859       1.339970       0.091419       0.028158       2.240992      -0.005648       1.575617           0.000001
           31              H       5.914581       7.677879      14.059238       0.134072       1.047739 0.75749241E+01  0.73311217E+02                                 1.711860                            1.616518      -0.910896       2.469201                    0.999086       3.297421       9.147096       0.489215       1.293641      -0.707452      -0.008372      -0.047932      -0.005809       0.049003       0.009287      -0.001042       0.006414      -0.031606       0.005845      -0.019654       0.000270       0.019384              1.748838       1.394168       0.110672      -0.034962       2.327035      -0.178381       1.525311           0.000001
           32              H       0.400525       0.422970      15.784889       0.124266       1.005561 0.70414144E+01  0.68295417E+02                                 1.775948                            1.636515      -1.380786       2.232113                    0.993474       3.826262      11.358579       0.442755       1.426301      -0.676439       0.006530       0.026362       0.034161       0.043641       0.008354       0.003085       0.000219      -0.007177       0.033561      -0.014918       0.003080       0.011838              1.868793       1.433100       0.102121       0.132238       1.917288       0.509701       2.255990           0.000001
           33              H       2.615890       4.946822       1.888581       0.141614       0.976764 0.71113406E+01  0.67358967E+02                                 1.593709                            1.536731      -0.887663       2.480862                    0.999222       3.173121       8.546395       0.519262       1.245304      -0.718329      -0.013369      -0.036484       0.013629       0.041177      -0.000127       0.001261      -0.014051      -0.009572      -0.019144      -0.015057      -0.001552       0.016609              1.603844       1.525869       0.275418      -0.075830       1.904707      -0.212591       1.380957           0.000000
           34              H       1.795630       8.455114       0.155922       0.148675       0.984146 0.71234092E+01  0.68563249E+02                                 1.695675                            1.610098      -1.131738       2.373087                    0.996622       3.417267       9.763080       0.466288       1.364734      -0.691202      -0.030577       0.026363      -0.017797       0.044121      -0.007603       0.005479      -0.005851       0.003256       0.002956      -0.008491      -0.004203       0.012694              1.715942       1.950146      -0.295318       0.202294       1.812707      -0.216940       1.384973           0.000000
           35              H       4.815793       5.655351       2.198672       0.136684       0.990079 0.71019468E+01  0.67296065E+02                                 1.619272                            1.543139      -0.809005       2.521836                    0.999647       3.149012       8.503024       0.514079       1.257373      -0.716085       0.027803      -0.035373       0.023059       0.050556      -0.002825       0.006168      -0.014157      -0.012847      -0.034332      -0.019160      -0.000937       0.020097              1.642659       1.855245      -0.303816       0.314600       1.563606      -0.207317       1.509125           0.000001
           36              H       4.022623       9.067026       0.388928       0.132717       0.982983 0.68788348E+01  0.66456122E+02                                 1.761438                            1.627709      -1.423621       2.217929                    0.993222       3.811661      11.363227       0.438951       1.444342      -0.673038       0.010732       0.039662      -0.016194       0.044165       0.009554       0.003128      -0.006603      -0.007811      -0.025608      -0.013990      -0.001237       0.015227              1.836108       1.636767       0.331619      -0.094487       2.392305      -0.306989       1.479253           0.000000
           37              C      -1.725043       5.816380      15.008784       0.621769      22.653541 0.24031251E+03  0.49479797E+04                                 7.443310                            5.545152      -0.109398       2.028320                    0.999338      22.295415      63.114482       0.619973       0.479824      -1.011278       0.011724       0.017573       0.057424       0.061186       0.046864       0.003741      -0.027658       0.149345      -0.228441      -0.093704      -0.032612       0.126317              8.806453       4.572788      -1.182639       0.207362       9.029351       1.203553      12.817221           0.000000
           38              C      -1.765545       5.148645      13.652790      -0.006740      36.291478 0.42684581E+03  0.98918909E+04                                 9.438493                            6.818099       0.170939       2.067449                    0.999366      26.563112      73.431840       0.647159       0.408401      -1.079906      -0.006511      -0.017503      -0.031851       0.036922      -0.012614      -0.000558      -0.022781       0.001729      -0.062569      -0.033999       0.005234       0.028765             11.539665       4.769050       0.327217      -0.288161      11.083579       2.137560      18.766366           0.000001
           39              C       8.167356       3.786337      13.535411      -0.114766      33.663158 0.43058965E+03  0.10135178E+05                                 9.187368                            7.032693      -0.060156       1.966898                    0.999112      29.067844      84.601994       0.604126       0.430736      -1.051462       0.010102       0.002217      -0.003435       0.010898      -0.010311      -0.013777      -0.002311       0.017446      -0.060441      -0.025650      -0.000906       0.026556             10.552204       4.791527       0.427746       0.126110      11.325102       2.382273      15.539981           0.000001
           40              C      -1.613226       5.903336      12.494765      -0.119448      33.306050 0.42021310E+03  0.98152924E+04                                 9.046629                            6.886170       0.022374       1.988315                    0.999558      28.987175      83.611699       0.619663       0.423172      -1.057798      -0.009524       0.000773      -0.004306       0.010480      -0.006089      -0.000213      -0.000621       0.034403      -0.072753      -0.024274      -0.006099       0.030373             10.480905       4.667682       0.436073      -0.307554      10.143736       0.201512      16.631296           0.000001
           41              C       8.056855       3.218440      12.295045      -0.026815      29.564636 0.36065644E+03  0.80838663E+04                                 8.341885                            6.361808       0.325525       2.117109                    0.999734      26.613690      74.459343       0.649355       0.420822      -1.062482       0.014262       0.003915      -0.005313       0.015715       0.003513       0.008863      -0.014378       0.001052      -0.024396      -0.021193       0.007337       0.013857              9.611994       4.426199       0.349908       0.005572       9.874681       1.574480      14.535102           0.000003
           42              C      -1.692407       5.291424      11.268414      -0.011947      31.888469 0.39385783E+03  0.90793655E+04                                 9.013310                            6.821410      -0.077322       1.990595                    0.998490      27.361837      79.184943       0.599722       0.443037      -1.042575      -0.008151      -0.009675       0.002496       0.012895      -0.007012       0.005203       0.002214       0.027465      -0.043081      -0.016299      -0.006855       0.023155             10.487959       4.815967       0.833370      -0.115914      12.632603       1.354419      14.015306           0.000003
           43              C       2.518044       0.774014       8.092165       0.628365      22.304793 0.24211347E+03  0.49935125E+04                                 7.383373                            5.573638      -0.112936       2.029103                    0.999124      22.206913      62.881738       0.617205       0.481160      -1.010749      -0.067387      -0.019651       0.004751       0.070354      -0.013161       0.043567      -0.007917      -0.022097       0.292288      -0.074253      -0.035264       0.109517              8.682831      12.731327       0.884987      -1.357483       8.839474       0.454558       4.477692           0.000001
           44              C       3.923962       1.245294       7.803096      -0.004393      34.656492 0.42941740E+03  0.99848528E+04                                 9.214015                            6.870008       0.013266       2.011583                    0.999190      26.858792      74.823349       0.639113       0.412160      -1.075449       0.030659       0.016513      -0.011689       0.036732      -0.023728       0.016628       0.007736      -0.044878       0.032433      -0.044175       0.016899       0.027276             11.087144      17.716742       3.229278      -1.940525      10.047376       0.963347       5.497313           0.000002
           45              C       4.838969       0.416529       7.175905      -0.133281      31.113764 0.43818154E+03  0.10323522E+05                                 8.609172                            7.021557      -0.010267       1.967574                    0.999556      29.410496      84.683911       0.616153       0.421934      -1.060540       0.002045       0.002829       0.002775       0.004459      -0.001140       0.013472       0.008791      -0.014411       0.019619      -0.019175       0.001323       0.017852              9.543492      14.678040       1.613282      -1.640511       8.328428       1.045475       5.624009           0.000002
           46              C       4.356929       2.494881       8.218304      -0.108097      32.481276 0.42279739E+03  0.98964383E+04                                 8.938235                            6.930434       0.032134       1.996376                    0.999518      28.840872      83.432221       0.614242       0.426010      -1.055431      -0.001646       0.001721      -0.002628       0.003546      -0.010984       0.009390      -0.019749       0.010563       0.109514      -0.032865      -0.012135       0.045000             10.179626      14.814935       3.203000      -0.738551      10.720365       1.301995       5.003577           0.000002
           47              C       6.162278       0.835206       6.998960      -0.036746      27.693635 0.36637951E+03  0.82378778E+04                                 7.982658                            6.423733       0.256147       2.093997                    0.999347      26.723118      74.685320       0.644981       0.422352      -1.062376       0.003979       0.000864       0.008455       0.009384      -0.007485      -0.008361       0.003078      -0.023285      -0.015903      -0.016260      -0.001552       0.017812              8.894848      12.775660       2.124956      -1.204238       8.543568       1.207476       5.365317           0.000004
           48              C       5.687362       2.871690       8.064134      -0.022771      30.973174 0.39184914E+03  0.90157969E+04                                 8.808523                            6.776566      -0.081185       1.987729                    0.998244      27.413701      79.095037       0.605744       0.439472      -1.045346       0.001363      -0.012643       0.002186       0.012903      -0.002528      -0.000928      -0.016979       0.010796       0.054612      -0.022114      -0.003311       0.025425             10.051195      14.340513       1.746334      -1.136021      10.354479       1.695352       5.458593           0.000001
           49              C       6.032112      10.286555       6.249134       0.621769      22.653542 0.24031253E+03  0.49479802E+04                                 7.443311                            5.545152      -0.109398       2.028320                    0.999338      22.295416      63.114484       0.619973       0.479824      -1.011278      -0.011724      -0.017573       0.057424       0.061186       0.046864      -0.003741       0.027658       0.149345      -0.228441      -0.093704      -0.032612       0.126317              8.806453       4.572788      -1.182639      -0.207362       9.029351      -1.203553      12.817221           0.000000
           50              C       9.987368       0.219000       4.893140      -0.006740      36.291482 0.42684587E+03  0.98918925E+04                                 9.438494                            6.818099       0.170939       2.067449                    0.999366      26.563114      73.431847       0.647159       0.408401      -1.079906       0.006511       0.017503      -0.031852       0.036922      -0.012613       0.000558       0.022781       0.001729      -0.062568      -0.033999       0.005234       0.028765             11.539666       4.769050       0.327217       0.288161      11.083580      -2.137560      18.766368           0.000001
           51              C       0.054467       1.581308       4.775761      -0.114766      33.663158 0.43058965E+03  0.10135177E+05                                 9.187368                            7.032693      -0.060156       1.966898                    0.999112      29.067844      84.601993       0.604126       0.430736      -1.051462      -0.010102      -0.002217      -0.003435       0.010898      -0.010311       0.013777       0.002311       0.017446      -0.060441      -0.025650      -0.000906       0.026556             10.552203       4.791527       0.427746      -0.126110      11.325102      -2.382273      15.539981           0.000001
           52              C       5.920295      10.199599       3.735115      -0.119448      33.306052 0.42021312E+03  0.98152932E+04                                 9.046630                            6.886171       0.022374       1.988315                    0.999558      28.987175      83.611704       0.619662       0.423172      -1.057798       0.009524      -0.000773      -0.004306       0.010480      -0.006089       0.000213       0.000621       0.034403      -0.072753      -0.024274      -0.006099       0.030373             10.480906       4.667682       0.436073       0.307554      10.143737      -0.201512      16.631299           0.000001
           53              C       0.164968       2.149205       3.535395      -0.026815      29.564636 0.36065644E+03  0.80838663E+04                                 8.341885                            6.361808       0.325525       2.117109                    0.999734      26.613690      74.459341       0.649355       0.420822      -1.062482      -0.014261      -0.003915      -0.005313       0.015714       0.003513      -0.008863       0.014378       0.001052      -0.024396      -0.021193       0.007336       0.013857              9.611994       4.426199       0.349908      -0.005572       9.874681      -1.574480      14.535102           0.000003
           54              C       9.914230       0.076221       2.508764      -0.011947      31.888465 0.39385778E+03  0.90793641E+04                                 9.013310                            6.821410      -0.077322       1.990595                    0.998490      27.361835      79.184938       0.599722       0.443037      -1.042575       0.008151       0.009675       0.002496       0.012895      -0.007012      -0.005203      -0.002214       0.027465      -0.043082      -0.016299      -0.006855       0.023155             10.487958       4.815967       0.833370       0.115914      12.632602      -1.354419      14.015306           0.000003
           55              C       5.703779       4.593631      16.851815       0.628365      22.304794 0.24211347E+03  0.49935126E+04                                 7.383373                            5.573638      -0.112936       2.029103                    0.999124      22.206913      62.881737       0.617205       0.481160      -1.010749       0.067387       0.019651       0.004751       0.070354      -0.013161      -0.043567       0.007917      -0.022097       0.292288      -0.074253      -0.035264       0.109517              8.682831      12.731327       0.884987       1.357483       8.839474      -0.454558       4.477692           0.000001
           56              C       4.297861       4.122351      16.562746      -0.004393      34.656496 0.42941746E+03  0.99848546E+04                                 9.214016                            6.870009       0.013266       2.011583                    0.999190      26.858794      74.823358       0.639113       0.412160      -1.075448      -0.030659      -0.016513      -0.011689       0.036732      -0.023728      -0.016628      -0.007736      -0.044878       0.032433      -0.044175       0.016899       0.027277             11.087145      17.716744       3.229279       1.940525      10.047377      -0.963347       5.497314           0.000002
           57              C       3.382854       4.951116      15.935555      -0.133281      31.113766 0.43818158E+03  0.10323523E+05                                 8.609172                            7.021557      -0.010267       1.967574                    0.999556      29.410498      84.683915       0.616153       0.421933      -1.060540      -0.002045      -0.002829       0.002775       0.004459      -0.001140      -0.013472      -0.008791      -0.014411       0.019618      -0.019175       0.001323       0.017852              9.543492      14.678039       1.613282       1.640510       8.328429      -1.045475       5.624009           0.000002
           58              C       3.864894       2.872764      16.977954      -0.108097      32.481274 0.42279735E+03  0.98964372E+04                                 8.938234                            6.930433       0.032134       1.996376                    0.999518      28.840872      83.432218       0.614242       0.426010      -1.055431       0.001646      -0.001721      -0.002628       0.003546      -0.010984      -0.009390       0.019749       0.010563       0.109513      -0.032865      -0.012135       0.045000             10.179625      14.814933       3.202999       0.738551      10.720364      -1.301995       5.003577           0.000002
           59              C       2.059545       4.532439      15.758610      -0.036747      27.693639 0.36637958E+03  0.82378800E+04                                 7.982659                            6.423734       0.256147       2.093997                    0.999347      26.723120      74.685329       0.644981       0.422353      -1.062376      -0.003979      -0.000864       0.008455       0.009384      -0.007485       0.008361      -0.003078      -0.023285      -0.015903      -0.016260      -0.001552       0.017812              8.894850      12.775662       2.124958       1.204238       8.543570      -1.207476       5.365317           0.000003
           60              C       2.534461       2.495955      16.823784      -0.022771      30.973176 0.39184917E+03  0.90157978E+04                                 8.808524                            6.776566      -0.081185       1.987729                    0.998244      27.413702      79.095043       0.605744       0.439473      -1.045345      -0.001363       0.012643       0.002186       0.012903      -0.002528       0.000928       0.016979       0.010796       0.054612      -0.022114      -0.003311       0.025425             10.051196      14.340515       1.746334       1.136022      10.354480      -1.695352       5.458594           0.000001
           61              C       7.989489       4.918910       2.510516       0.621770      22.653538 0.24031248E+03  0.49479791E+04                                 7.443310                            5.545152      -0.109398       2.028321                    0.999338      22.295413      63.114474       0.619973       0.479824      -1.011278      -0.011724      -0.017573      -0.057424       0.061186       0.046864       0.003741      -0.027658       0.149345      -0.228441      -0.093704      -0.032612       0.126317              8.806452       4.572788      -1.182639       0.207362       9.029350       1.203552      12.817219          -0.000000
           62              C       8.029991       5.586645       3.866510      -0.006740      36.291473 0.42684576E+03  0.98918893E+04                                 9.438492                            6.818098       0.170940       2.067449                    0.999366      26.563110      73.431831       0.647159       0.408401      -1.079906       0.006511       0.017502       0.031852       0.036922      -0.012613      -0.000558      -0.022781       0.001729      -0.062569      -0.033999       0.005234       0.028765             11.539664       4.769050       0.327217      -0.288161      11.083578       2.137559      18.766364           0.000001
           63              C      -1.902910       6.948953       3.983889      -0.114766      33.663144 0.43058944E+03  0.10135171E+05                                 9.187365                            7.032691      -0.060155       1.966898                    0.999112      29.067836      84.601956       0.604126       0.430736      -1.051462      -0.010102      -0.002217       0.003435       0.010898      -0.010311      -0.013777      -0.002311       0.017446      -0.060441      -0.025650      -0.000906       0.026556             10.552199       4.791525       0.427746       0.126110      11.325098       2.382271      15.539974           0.000001
           64              C       7.877672       4.831954       5.024535      -0.119448      33.306055 0.42021318E+03  0.98152946E+04                                 9.046630                            6.886171       0.022374       1.988315                    0.999558      28.987177      83.611706       0.619663       0.423172      -1.057798       0.009524      -0.000773       0.004306       0.010480      -0.006089      -0.000213      -0.000621       0.034403      -0.072753      -0.024274      -0.006099       0.030373             10.480906       4.667682       0.436073      -0.307554      10.143737       0.201512      16.631298           0.000001
           65              C      -1.792409       7.516850       5.224255      -0.026815      29.564630 0.36065637E+03  0.80838642E+04                                 8.341883                            6.361807       0.325525       2.117109                    0.999734      26.613687      74.459324       0.649355       0.420822      -1.062482      -0.014261      -0.003915       0.005313       0.015714       0.003513       0.008863      -0.014378       0.001052      -0.024396      -0.021193       0.007337       0.013856              9.611992       4.426198       0.349908       0.005572       9.874678       1.574479      14.535098           0.000003
           66              C       7.956853       5.443866       6.250886      -0.011947      31.888467 0.39385781E+03  0.90793649E+04                                 9.013310                            6.821409      -0.077322       1.990595                    0.998490      27.361836      79.184938       0.599722       0.443037      -1.042575       0.008151       0.009675      -0.002496       0.012895      -0.007012       0.005203       0.002214       0.027465      -0.043081      -0.016299      -0.006855       0.023155             10.487958       4.815967       0.833370      -0.115914      12.632602       1.354419      14.015305           0.000003
           67              C       3.746402       9.961276       9.427135       0.628365      22.304792 0.24211346E+03  0.49935123E+04                                 7.383372                            5.573637      -0.112936       2.029103                    0.999124      22.206912      62.881732       0.617205       0.481160      -1.010749       0.067387       0.019651      -0.004751       0.070354      -0.013161       0.043567      -0.007917      -0.022097       0.292288      -0.074253      -0.035264       0.109517              8.682831      12.731326       0.884987      -1.357483       8.839474       0.454558       4.477692           0.000001
           68              C       2.340484       9.489996       9.716204      -0.004393      34.656486 0.42941733E+03  0.99848508E+04                                 9.214014                            6.870007       0.013266       2.011583                    0.999190      26.858790      74.823340       0.639113       0.412160      -1.075449      -0.030659      -0.016513       0.011689       0.036732      -0.023728       0.016628       0.007736      -0.044878       0.032433      -0.044175       0.016899       0.027276             11.087142      17.716740       3.229277      -1.940525      10.047375       0.963347       5.497313           0.000002
           69              C       1.425477      10.318761      10.343395      -0.133282      31.113771 0.43818165E+03  0.10323525E+05                                 8.609174                            7.021558      -0.010268       1.967573                    0.999556      29.410500      84.683929       0.616152       0.421934      -1.060540      -0.002045      -0.002829      -0.002775       0.004459      -0.001140       0.013472       0.008791      -0.014410       0.019618      -0.019175       0.001323       0.017852              9.543494      14.678043       1.613282      -1.640511       8.328430       1.045476       5.624010           0.000002
           70              C       1.907517       8.240409       9.300996      -0.108097      32.481274 0.42279737E+03  0.98964376E+04                                 8.938235                            6.930433       0.032133       1.996376                    0.999518      28.840872      83.432219       0.614242       0.426010      -1.055431       0.001646      -0.001721       0.002628       0.003546      -0.010984       0.009390      -0.019749       0.010563       0.109514      -0.032865      -0.012135       0.045000             10.179625      14.814933       3.202999      -0.738551      10.720364       1.301995       5.003577           0.000002
           71              C       0.102168       9.900084      10.520340      -0.036747      27.693641 0.36637960E+03  0.82378806E+04                                 7.982660                            6.423734       0.256146       2.093997                    0.999347      26.723121      74.685336       0.644981       0.422353      -1.062376      -0.003979      -0.000864      -0.008455       0.009384      -0.007485      -0.008361       0.003078      -0.023285      -0.015903      -0.016260      -0.001552       0.017812              8.894850      12.775663       2.124957      -1.204238       8.543570       1.207477       5.365318           0.000004
           72              C       0.577084       7.863600       9.455166      -0.022771      30.973168 0.39184906E+03  0.90157946E+04                                 8.808522                            6.776565      -0.081185       1.987729                    0.998244      27.413698      79.095024       0.605744       0.439472      -1.045346      -0.001363       0.012643      -0.002186       0.012903      -0.002528      -0.000928      -0.016979       0.010796       0.054612      -0.022114      -0.003311       0.025425             10.051194      14.340511       1.746334      -1.136021      10.354478       1.695352       5.458592           0.000001
           73              C       0.232334       0.448735      11.270166       0.621769      22.653542 0.24031252E+03  0.49479801E+04                                 7.443311                            5.545152      -0.109398       2.028321                    0.999338      22.295416      63.114485       0.619973       0.479824      -1.011278       0.011724       0.017573      -0.057424       0.061186       0.046864      -0.003741       0.027658       0.149345      -0.228441      -0.093704      -0.032612       0.126317              8.806453       4.572788      -1.182639      -0.207362       9.029350      -1.203552      12.817221           0.000000
           74              C      -3.722922      10.516290      12.626160      -0.006740      36.291478 0.42684581E+03  0.98918908E+04                                 9.438493                            6.818099       0.170940       2.067449                    0.999366      26.563112      73.431839       0.647159       0.408401      -1.079906      -0.006511      -0.017502       0.031852       0.036922      -0.012613       0.000558       0.022781       0.001729      -0.062568      -0.033999       0.005234       0.028765             11.539665       4.769050       0.327217       0.288161      11.083579      -2.137560      18.766366           0.000001
           75              C       6.209979       9.153982      12.743539      -0.114766      33.663151 0.43058954E+03  0.10135174E+05                                 9.187366                            7.032691      -0.060155       1.966898                    0.999112      29.067841      84.601975       0.604126       0.430736      -1.051462       0.010102       0.002217       0.003435       0.010898      -0.010311       0.013777       0.002311       0.017446      -0.060441      -0.025650      -0.000906       0.026556             10.552201       4.791526       0.427746      -0.126110      11.325099      -2.382272      15.539977           0.000001
           76              C       0.344151       0.535691      13.784185      -0.119449      33.306058 0.42021321E+03  0.98152959E+04                                 9.046631                            6.886171       0.022374       1.988315                    0.999558      28.987179      83.611717       0.619662       0.423172      -1.057798      -0.009524       0.000773       0.004306       0.010480      -0.006089       0.000213       0.000621       0.034403      -0.072753      -0.024274      -0.006099       0.030373             10.480907       4.667683       0.436073       0.307554      10.143738      -0.201512      16.631300           0.000001
           77              C       6.099478       8.586085      13.983905      -0.026815      29.564639 0.36065649E+03  0.80838676E+04                                 8.341885                            6.361808       0.325525       2.117109                    0.999734      26.613692      74.459344       0.649355       0.420822      -1.062482       0.014261       0.003915       0.005313       0.015714       0.003513      -0.008863       0.014378       0.001052      -0.024396      -0.021193       0.007337       0.013857              9.611994       4.426199       0.349908      -0.005572       9.874681      -1.574480      14.535102           0.000003
           78              C      -3.649784      10.659069      15.010536      -0.011947      31.888464 0.39385776E+03  0.90793634E+04                                 9.013310                            6.821409      -0.077322       1.990596                    0.998490      27.361834      79.184934       0.599722       0.443037      -1.042575      -0.008151      -0.009675      -0.002496       0.012895      -0.007012      -0.005203      -0.002214       0.027465      -0.043081      -0.016299      -0.006855       0.023155             10.487958       4.815967       0.833370       0.115914      12.632602      -1.354419      14.015305           0.000004
           79              C       0.560667       6.141659       0.667485       0.628365      22.304793 0.24211346E+03  0.49935123E+04                                 7.383372                            5.573637      -0.112936       2.029104                    0.999124      22.206912      62.881732       0.617205       0.481160      -1.010749      -0.067387      -0.019651      -0.004751       0.070354      -0.013161      -0.043567       0.007917      -0.022097       0.292288      -0.074253      -0.035264       0.109517              8.682831      12.731327       0.884987       1.357483       8.839474      -0.454558       4.477692           0.000001
           80              C       1.966585       6.612939       0.956554      -0.004393      34.656490 0.42941738E+03  0.99848522E+04                                 9.214015                            6.870008       0.013266       2.011583                    0.999190      26.858792      74.823347       0.639113       0.412160      -1.075449       0.030659       0.016513       0.011689       0.036732      -0.023728      -0.016628      -0.007736      -0.044878       0.032433      -0.044175       0.016899       0.027277             11.087143      17.716741       3.229278       1.940525      10.047376      -0.963347       5.497313           0.000002
           81              C       2.881592       5.784174       1.583745      -0.133282      31.113773 0.43818168E+03  0.10323526E+05                                 8.609174                            7.021558      -0.010268       1.967573                    0.999556      29.410502      84.683934       0.616152       0.421934      -1.060540       0.002045       0.002829      -0.002775       0.004459      -0.001140      -0.013472      -0.008791      -0.014410       0.019618      -0.019175       0.001323       0.017852              9.543494      14.678043       1.613282       1.640511       8.328430      -1.045476       5.624010           0.000003
           82              C       2.399552       7.862526       0.541346      -0.108097      32.481284 0.42279751E+03  0.98964419E+04                                 8.938237                            6.930435       0.032133       1.996376                    0.999518      28.840877      83.432241       0.614242       0.426010      -1.055431      -0.001646       0.001721       0.002628       0.003546      -0.010984      -0.009390       0.019749       0.010563       0.109513      -0.032865      -0.012135       0.045000             10.179627      14.814937       3.203000       0.738551      10.720367      -1.301995       5.003578           0.000003
           83              C       4.204901       6.202851       1.760690      -0.036747      27.693642 0.36637963E+03  0.82378813E+04                                 7.982660                            6.423735       0.256147       2.093997                    0.999347      26.723122      74.685341       0.644981       0.422353      -1.062376       0.003979       0.000864      -0.008455       0.009384      -0.007485       0.008361      -0.003078      -0.023285      -0.015903      -0.016260      -0.001552       0.017812              8.894851      12.775664       2.124958       1.204238       8.543571      -1.207477       5.365318           0.000003
           84              C       3.729985       8.239335       0.695516      -0.022771      30.973177 0.39184920E+03  0.90157985E+04                                 8.808524                            6.776566      -0.081185       1.987729                    0.998244      27.413703      79.095045       0.605744       0.439472      -1.045346       0.001363      -0.012643      -0.002186       0.012903      -0.002528       0.000928       0.016979       0.010796       0.054612      -0.022114      -0.003311       0.025425             10.051196      14.340514       1.746334       1.136021      10.354480      -1.695352       5.458593           0.000001
           85              N       8.213168       3.967763      11.170306       0.376119      22.690491 0.24518126E+03  0.49115413E+04                                 6.677130                            5.036323       0.059205       2.146052                    0.999307      20.252498      50.860251       0.788142       0.387946      -1.101658      -0.012488      -0.033753      -0.072190       0.080664       0.013483       0.015664       0.002447      -0.041387       0.082841      -0.041510       0.008882       0.032628              7.757557       3.675801       0.553796       0.131349       9.089847       1.055757      10.507021          -0.000001
           86              N       6.543173       2.032190       7.466726       0.364336      21.330386 0.24748045E+03  0.49685149E+04                                 6.354627                            5.036632       0.107619       2.151244                    0.998658      20.479178      51.463555       0.793688       0.384389      -1.104346       0.071954       0.022473      -0.010780       0.076149       0.021116      -0.028157       0.016576       0.018784      -0.097768      -0.053283       0.010242       0.043041              7.105756       9.681880       1.048172      -0.811718       7.374983       1.192579       4.260405          -0.000001
           87              N       0.762162       4.383219       8.190273       0.759345      17.114160 0.18719616E+03  0.35552008E+04                                 5.647218                            4.549175       0.202699       2.181492                    0.999846      19.324443      49.483738       0.777928       0.414572      -1.068330       0.002755      -0.000687      -0.000279       0.002853      -0.065408       0.011312       0.018670       0.041941      -0.048179      -0.069512      -0.007244       0.076757              6.126446       5.112979       2.231583       0.273004       7.227556      -0.074775       6.038802           0.000001
           88              N       0.008655       1.399882       2.410656       0.376119      22.690489 0.24518123E+03  0.49115408E+04                                 6.677130                            5.036323       0.059205       2.146052                    0.999307      20.252497      50.860250       0.788142       0.387946      -1.101658       0.012488       0.033753      -0.072190       0.080664       0.013483      -0.015664      -0.002447      -0.041387       0.082841      -0.041510       0.008882       0.032627              7.757557       3.675801       0.553796      -0.131349       9.089847      -1.055757      10.507022          -0.000001
           89              N       1.678650       3.335455      16.226376       0.364336      21.330386 0.24748045E+03  0.49685149E+04                                 6.354627                            5.036632       0.107619       2.151244                    0.998658      20.479178      51.463555       0.793688       0.384389      -1.104346      -0.071954      -0.022473      -0.010780       0.076149       0.021116       0.028157      -0.016576       0.018784      -0.097768      -0.053283       0.010242       0.043041              7.105756       9.681880       1.048172       0.811718       7.374983      -1.192579       4.260405          -0.000001
           90              N       7.459661       0.984426      16.949923       0.759345      17.114159 0.18719615E+03  0.35552005E+04                                 5.647217                            4.549174       0.202699       2.181492                    0.999846      19.324444      49.483741       0.777928       0.414572      -1.068330      -0.002755       0.000687      -0.000279       0.002853      -0.065408      -0.011312      -0.018670       0.041941      -0.048178      -0.069512      -0.007244       0.076757              6.126446       5.112979       2.231583      -0.273004       7.227556       0.074775       6.038802           0.000001
           91              N      -1.948722       6.767527       6.348994       0.376119      22.690491 0.24518125E+03  0.49115413E+04                                 6.677130                            5.036323       0.059205       2.146052                    0.999307      20.252498      50.860252       0.788142       0.387946      -1.101658       0.012488       0.033753       0.072190       0.080664       0.013483       0.015664       0.002447      -0.041387       0.082841      -0.041510       0.008882       0.032627              7.757557       3.675801       0.553796       0.131349       9.089847       1.055757      10.507021          -0.000001
           92              N      -0.278727       8.703100      10.052574       0.364336      21.330386 0.24748045E+03  0.49685148E+04                                 6.354626                            5.036632       0.107620       2.151244                    0.998658      20.479178      51.463553       0.793688       0.384389      -1.104346      -0.071954      -0.022473       0.010780       0.076149       0.021116      -0.028157       0.016576       0.018784      -0.097768      -0.053283       0.010242       0.043041              7.105755       9.681879       1.048172      -0.811717       7.374983       1.192579       4.260404          -0.000001
           93              N       5.502284       6.352071       9.329027       0.759345      17.114163 0.18719621E+03  0.35552018E+04                                 5.647218                            4.549175       0.202699       2.181492                    0.999846      19.324446      49.483748       0.777928       0.414572      -1.068330      -0.002755       0.000687       0.000279       0.002853      -0.065408       0.011312       0.018670       0.041941      -0.048179      -0.069512      -0.007244       0.076757              6.126447       5.112980       2.231584       0.273004       7.227557      -0.074775       6.038803           0.000001
           94              N       6.255791       9.335408      15.108644       0.376119      22.690489 0.24518124E+03  0.49115408E+04                                 6.677129                            5.036323       0.059205       2.146052                    0.999307      20.252497      50.860248       0.788142       0.387946      -1.101658      -0.012488      -0.033753       0.072190       0.080663       0.013483      -0.015664      -0.002447      -0.041387       0.082841      -0.041510       0.008882       0.032627              7.757556       3.675801       0.553796      -0.131349       9.089847      -1.055757      10.507021          -0.000001
           95              N       4.585796       7.399835       1.292924       0.364336      21.330386 0.24748044E+03  0.49685148E+04                                 6.354627                            5.036632       0.107620       2.151244                    0.998658      20.479178      51.463556       0.793688       0.384389      -1.104346       0.071954       0.022473       0.010780       0.076149       0.021116       0.028157      -0.016576       0.018784      -0.097768      -0.053283       0.010242       0.043041              7.105756       9.681880       1.048172       0.811718       7.374983      -1.192579       4.260405          -0.000000
           96              N      -1.195215       9.750864       0.569377       0.759345      17.114159 0.18719615E+03  0.35552005E+04                                 5.647218                            4.549174       0.202699       2.181492                    0.999846      19.324444      49.483742       0.777928       0.414572      -1.068330       0.002755      -0.000687       0.000279       0.002853      -0.065408      -0.011312      -0.018670       0.041941      -0.048179      -0.069512      -0.007244       0.076757              6.126446       5.112979       2.231583      -0.273004       7.227556       0.074775       6.038802           0.000001
           97              O       8.073853       3.420263       9.980745      -0.587907      45.987463 0.68115225E+03  0.17315087E+05                                10.258861                            8.166752       0.412592       2.157560                    0.997870      28.964119      77.450046       0.656205       0.367186      -1.136338      -0.042925       0.067209       0.093268       0.122713      -0.001335       0.047047       0.108325       0.017362       0.315868      -0.121450      -0.045466       0.166916             12.064811       7.496292      -0.164905       1.149013      11.312329       5.977468      17.385810          -0.000002
           98              O      -1.596415       5.089601      16.033663      -0.729144      54.017031 0.89242982E+03  0.24427223E+05                                11.472327                            9.419027      -0.225948       1.911337                    0.997259      32.366570      91.711052       0.600256       0.372794      -1.124798      -0.001718       0.029102      -0.073953       0.079491       0.046603       0.017708      -0.040206       0.125302      -0.075643      -0.093517       0.002660       0.090858             13.232414       9.383909      -1.641292       1.795451      10.905757      -4.271392      19.407577          -0.000001
           99              O      -1.935402       7.038056      15.084117      -0.601735      34.979959 0.54536155E+03  0.13177033E+05                                 8.494958                            7.264516       0.217612       2.111662                    0.996466      28.207144      74.701976       0.698575       0.362878      -1.134217       0.033881      -0.005639      -0.040802       0.053334       0.008454      -0.001595       0.003287       0.012947      -0.306149      -0.102143       0.040471       0.061673              9.287111       6.096011      -2.426622      -0.222193      13.442511       1.321462       8.322810           0.000001
          100              O       1.713600       1.645720       8.516132      -0.637435      43.443596 0.67001401E+03  0.17035544E+05                                 9.888031                            8.107866       0.089077       2.053121                    0.997217      29.422112      79.804541       0.654747       0.367926      -1.130855       0.057783      -0.013409      -0.004747       0.059508      -0.038330       0.024260       0.004275      -0.050046       0.201723      -0.083045       0.011177       0.071868             11.281528      16.603415      -4.671534      -2.481650      10.492043       1.162255       6.749127           0.000001
          101              O      -1.627423      10.280114       7.918724      -0.663670      43.101269 0.72960744E+03  0.18971291E+05                                 9.868328                            8.506175      -0.056903       1.997639                    0.996096      30.244264      83.261852       0.633414       0.371887      -1.126575       0.024119       0.060128      -0.025616       0.069666      -0.002785       0.036477      -0.011846      -0.088096       0.142830      -0.078415       0.016686       0.061729             10.849630      10.878491       3.638605       0.477820      14.942417       0.355379       6.727983          -0.000001
          102              O       7.817307       2.415440       7.340587      -0.573546      44.584663 0.68329148E+03  0.17370670E+05                                10.066629                            8.203430       0.279955       2.133843                    0.993568      28.471829      75.958768       0.652348       0.369331      -1.135495      -0.096653       0.005722      -0.033733       0.102531       0.082675      -0.030135      -0.042446       0.232035      -0.201702      -0.126933      -0.056164       0.183097             11.643099      18.528322       2.414651      -0.507700       8.733874      -1.036704       7.667099          -0.000001
          103              O       0.606490       4.081557       9.418376      -0.542138      30.802083 0.51843070E+03  0.12352287E+05                                 7.803031                            7.114004       0.459053       2.193511                    0.997425      27.632035      72.353497       0.702232       0.366074      -1.133241       0.042884       0.041405       0.026847       0.065377      -0.080257      -0.046122      -0.076205       0.030918       0.357894      -0.168455       0.020935       0.147520              8.118129       6.141312       0.449429      -1.298445       7.907567      -1.435356      10.305510           0.000005
          104              O       0.140505       3.678984       7.326571      -0.550007      36.608894 0.59050472E+03  0.14525249E+05                                 8.839141                            7.656024       0.212743       2.119659                    0.993933      27.920988      74.123045       0.668946       0.372233      -1.129276       0.012728       0.031009      -0.036077       0.049245       0.009958       0.092759       0.120390       0.026338      -0.077125      -0.157525       0.006266       0.151259              9.559397       8.637963       1.983835       2.779616      10.074200       2.195445       9.966027           0.000003
          105              O       1.455942       5.313969       7.916972      -0.378665      24.976259 0.34247636E+03  0.73541716E+04                                 6.743633                            5.731981       0.816742       2.370528                    0.997125      24.306082      60.357682       0.792853       0.359758      -1.138545      -0.016335      -0.025552       0.040087       0.050267       0.013301      -0.029365      -0.010964      -0.038283      -0.477987      -0.163503       0.059055       0.104449              7.254344       6.847714       2.956287      -0.422307      10.280975      -0.486298       4.634341           0.000003
          106              O       0.147970       1.947382       1.221095      -0.587907      45.987463 0.68115226E+03  0.17315087E+05                                10.258861                            8.166752       0.412592       2.157560                    0.997870      28.964119      77.450046       0.656205       0.367186      -1.136338       0.042925      -0.067209       0.093268       0.122713      -0.001335      -0.047047      -0.108325       0.017362       0.315868      -0.121450      -0.045466       0.166916             12.064811       7.496292      -0.164905      -1.149013      11.312329      -5.977468      17.385810          -0.000002
          107              O       9.818238       0.278044       7.274013      -0.729144      54.017034 0.89242987E+03  0.24427225E+05                                11.472328                            9.419028      -0.225948       1.911337                    0.997259      32.366571      91.711057       0.600256       0.372794      -1.124798       0.001718      -0.029102      -0.073953       0.079491       0.046603      -0.017708       0.040206       0.125302      -0.075643      -0.093517       0.002660       0.090858             13.232415       9.383910      -1.641292      -1.795451      10.905757       4.271392      19.407579          -0.000001
          108              O       6.242471       9.064879       6.324467      -0.601735      34.979957 0.54536152E+03  0.13177032E+05                                 8.494958                            7.264516       0.217612       2.111662                    0.996466      28.207143      74.701973       0.698575       0.362878      -1.134217      -0.033881       0.005639      -0.040802       0.053334       0.008454       0.001595      -0.003287       0.012947      -0.306149      -0.102143       0.040471       0.061673              9.287110       6.096011      -2.426622       0.222194      13.442510      -1.321462       8.322810           0.000001
          109              O       6.508223       3.721925      17.275782      -0.637435      43.443594 0.67001398E+03  0.17035543E+05                                 9.888031                            8.107865       0.089077       2.053121                    0.997217      29.422112      79.804539       0.654747       0.367926      -1.130855      -0.057783       0.013409      -0.004747       0.059508      -0.038330      -0.024260      -0.004275      -0.050046       0.201723      -0.083045       0.011177       0.071868             11.281528      16.603414      -4.671534       2.481650      10.492043      -1.162255       6.749127           0.000001
          110              O       5.934492       5.822821      16.678374      -0.663670      43.101263 0.72960729E+03  0.18971286E+05                                 9.868327                            8.506174      -0.056903       1.997639                    0.996096      30.244261      83.261841       0.633414       0.371887      -1.126575      -0.024119      -0.060128      -0.025616       0.069666      -0.002785      -0.036477       0.011846      -0.088096       0.142830      -0.078415       0.016686       0.061729             10.849630      10.878490       3.638604      -0.477820      14.942416      -0.355379       6.727983          -0.000001
          111              O       0.404516       2.952205      16.100237      -0.573546      44.584660 0.68329141E+03  0.17370667E+05                                10.066629                            8.203430       0.279955       2.133843                    0.993568      28.471828      75.958763       0.652348       0.369331      -1.135495       0.096653      -0.005722      -0.033733       0.102531       0.082675       0.030135       0.042446       0.232035      -0.201702      -0.126933      -0.056163       0.183097             11.643098      18.528322       2.414651       0.507700       8.733874       1.036704       7.667099          -0.000001
          112              O       7.615333       1.286088       0.658726      -0.542138      30.802085 0.51843072E+03  0.12352288E+05                                 7.803031                            7.114004       0.459053       2.193511                    0.997425      27.632034      72.353496       0.702232       0.366074      -1.133241      -0.042884      -0.041405       0.026847       0.065377      -0.080257       0.046122       0.076205       0.030918       0.357894      -0.168455       0.020935       0.147520              8.118130       6.141312       0.449430       1.298445       7.907567       1.435357      10.305510           0.000005
          113              O       8.081318       1.688661      16.086221      -0.550007      36.608904 0.59050491E+03  0.14525255E+05                                 8.839144                            7.656026       0.212743       2.119659                    0.993933      27.920989      74.123056       0.668946       0.372233      -1.129276      -0.012728      -0.031009      -0.036077       0.049245       0.009958      -0.092759      -0.120390       0.026338      -0.077125      -0.157525       0.006266       0.151259              9.559400       8.637966       1.983836      -2.779617      10.074204      -2.195446       9.966029           0.000004
          114              O       6.765881       0.053676      16.676622      -0.378665      24.976290 0.34247688E+03  0.73541858E+04                                 6.743640                            5.731986       0.816740       2.370527                    0.997125      24.306092      60.357726       0.792853       0.359758      -1.138545       0.016335       0.025552       0.040088       0.050267       0.013301       0.029365       0.010964      -0.038282      -0.477988      -0.163504       0.059055       0.104449              7.254351       6.847721       2.956291       0.422307      10.280987       0.486298       4.634345           0.000003
          115              O      -1.809407       7.315027       7.538555      -0.587907      45.987469 0.68115236E+03  0.17315090E+05                                10.258862                            8.166753       0.412592       2.157559                    0.997870      28.964121      77.450054       0.656205       0.367186      -1.136338       0.042925      -0.067209      -0.093268       0.122713      -0.001335       0.047047       0.108325       0.017362       0.315868      -0.121450      -0.045466       0.166916             12.064812       7.496293      -0.164905       1.149013      11.312331       5.977469      17.385811          -0.000002
          116              O       7.860861       5.645689       1.485637      -0.729144      54.017030 0.89242982E+03  0.24427223E+05                                11.472327                            9.419027      -0.225948       1.911337                    0.997259      32.366570      91.711051       0.600256       0.372794      -1.124798       0.001718      -0.029102       0.073953       0.079491       0.046603       0.017708      -0.040206       0.125302      -0.075643      -0.093517       0.002660       0.090858             13.232414       9.383909      -1.641292       1.795451      10.905756      -4.271392      19.407576          -0.000001
          117              O       8.199848       3.697234       2.435183      -0.601735      34.979957 0.54536152E+03  0.13177032E+05                                 8.494958                            7.264516       0.217612       2.111662                    0.996466      28.207144      74.701974       0.698575       0.362878      -1.134217      -0.033881       0.005639       0.040802       0.053334       0.008454      -0.001595       0.003287       0.012948      -0.306149      -0.102143       0.040471       0.061673              9.287110       6.096011      -2.426622      -0.222193      13.442510       1.321461       8.322809           0.000001
          118              O       4.550846       9.089570       9.003168      -0.637435      43.443597 0.67001403E+03  0.17035545E+05                                 9.888031                            8.107866       0.089077       2.053121                    0.997217      29.422113      79.804543       0.654747       0.367926      -1.130855      -0.057783       0.013409       0.004747       0.059508      -0.038330       0.024260       0.004275      -0.050046       0.201723      -0.083045       0.011177       0.071868             11.281528      16.603415      -4.671534      -2.481650      10.492043       1.162255       6.749127           0.000001
          119              O       7.891869       0.455176       9.600576      -0.663670      43.101257 0.72960718E+03  0.18971283E+05                                 9.868326                            8.506173      -0.056903       1.997639                    0.996096      30.244259      83.261833       0.633414       0.371887      -1.126575      -0.024119      -0.060128       0.025616       0.069666      -0.002785       0.036477      -0.011846      -0.088096       0.142830      -0.078415       0.016686       0.061729             10.849628      10.878489       3.638604       0.477820      14.942414       0.355379       6.727982          -0.000001
          120              O      -1.552861       8.319850      10.178713      -0.573546      44.584660 0.68329143E+03  0.17370668E+05                                10.066629                            8.203430       0.279955       2.133843                    0.993568      28.471828      75.958764       0.652348       0.369331      -1.135495       0.096653      -0.005722       0.033733       0.102531       0.082675      -0.030135      -0.042446       0.232035      -0.201702      -0.126933      -0.056164       0.183097             11.643098      18.528321       2.414651      -0.507700       8.733874      -1.036704       7.667099          -0.000001
          121              O       5.657956       6.653733       8.100924      -0.542138      30.802080 0.51843063E+03  0.12352285E+05                                 7.803030                            7.114003       0.459054       2.193511                    0.997425      27.632033      72.353491       0.702232       0.366074      -1.133241      -0.042884      -0.041405      -0.026847       0.065377      -0.080257      -0.046122      -0.076205       0.030918       0.357894      -0.168455       0.020935       0.147520              8.118129       6.141311       0.449429      -1.298445       7.907566      -1.435356      10.305509           0.000005
          122              O       6.123941       7.056306      10.192729      -0.550007      36.608904 0.59050492E+03  0.14525255E+05                                 8.839143                            7.656026       0.212742       2.119659                    0.993933      27.920992      74.123061       0.668946       0.372233      -1.129276      -0.012728      -0.031009       0.036077       0.049245       0.009958       0.092759       0.120390       0.026338      -0.077126      -0.157525       0.006266       0.151259              9.559399       8.637965       1.983835       2.779617      10.074203       2.195446       9.966028           0.000004
          123              O       4.808504       5.421321       9.602328      -0.378665      24.976263 0.34247643E+03  0.73541734E+04                                 6.743634                            5.731981       0.816742       2.370528                    0.997125      24.306084      60.357689       0.792853       0.359758      -1.138545       0.016335       0.025552      -0.040087       0.050267       0.013301      -0.029365      -0.010964      -0.038283      -0.477988      -0.163503       0.059055       0.104449              7.254344       6.847715       2.956288      -0.422307      10.280977      -0.486298       4.634342           0.000004
          124              O       6.116476       8.787908      16.298205      -0.587907      45.987461 0.68115222E+03  0.17315086E+05                                10.258861                            8.166752       0.412592       2.157560                    0.997870      28.964118      77.450043       0.656205       0.367186      -1.136338      -0.042925       0.067209      -0.093268       0.122713      -0.001335      -0.047047      -0.108325       0.017362       0.315868      -0.121450      -0.045466       0.166916             12.064810       7.496292      -0.164905      -1.149013      11.312329      -5.977468      17.385810          -0.000002
          125              O      -3.553792      10.457246      10.245287      -0.729144      54.017033 0.89242987E+03  0.24427225E+05                                11.472328                            9.419027      -0.225948       1.911337                    0.997259      32.366571      91.711056       0.600256       0.372794      -1.124798      -0.001718       0.029102       0.073953       0.079491       0.046603      -0.017708       0.040206       0.125302      -0.075643      -0.093517       0.002660       0.090858             13.232415       9.383910      -1.641293      -1.795451      10.905757       4.271392      19.407578          -0.000001
          126              O       0.021975       1.670411      11.194833      -0.601735      34.979962 0.54536161E+03  0.13177035E+05                                 8.494959                            7.264517       0.217612       2.111662                    0.996466      28.207144      74.701979       0.698575       0.362878      -1.134217       0.033881      -0.005639       0.040802       0.053334       0.008454       0.001595      -0.003287       0.012947      -0.306149      -0.102143       0.040471       0.061673              9.287111       6.096012      -2.426622       0.222193      13.442512      -1.321462       8.322811           0.000001
          127              O      -0.243777       7.013365       0.243518      -0.637435      43.443592 0.67001394E+03  0.17035542E+05                                 9.888030                            8.107865       0.089077       2.053121                    0.997217      29.422111      79.804535       0.654747       0.367926      -1.130855       0.057783      -0.013409       0.004747       0.059508      -0.038330      -0.024260      -0.004275      -0.050046       0.201723      -0.083045       0.011177       0.071868             11.281527      16.603414      -4.671533       2.481650      10.492042      -1.162255       6.749126           0.000001
          128              O       0.329954       4.912469       0.840926      -0.663670      43.101259 0.72960721E+03  0.18971284E+05                                 9.868326                            8.506173      -0.056902       1.997640                    0.996096      30.244260      83.261835       0.633414       0.371887      -1.126576       0.024119       0.060128       0.025616       0.069666      -0.002785      -0.036477       0.011846      -0.088096       0.142830      -0.078415       0.016686       0.061729             10.849629      10.878489       3.638604      -0.477820      14.942415      -0.355379       6.727982          -0.000001
          129              O       5.859930       7.783085       1.419063      -0.573546      44.584664 0.68329147E+03  0.17370669E+05                                10.066629                            8.203430       0.279955       2.133843                    0.993568      28.471829      75.958768       0.652348       0.369331      -1.135495      -0.096653       0.005722       0.033733       0.102531       0.082675       0.030135       0.042446       0.232035      -0.201702      -0.126933      -0.056163       0.183097             11.643099      18.528323       2.414652       0.507700       8.733875       1.036704       7.667099          -0.000001
          130              O      -1.350887       9.449202      16.860574      -0.542138      30.802090 0.51843084E+03  0.12352291E+05                                 7.803032                            7.114005       0.459053       2.193511                    0.997425      27.632036      72.353504       0.702232       0.366074      -1.133241       0.042884       0.041405      -0.026846       0.065377      -0.080257       0.046122       0.076205       0.030918       0.357894      -0.168455       0.020935       0.147520              8.118131       6.141313       0.449430       1.298445       7.907568       1.435357      10.305512           0.000005
          131              O      -1.816872       9.046629       1.433079      -0.550007      36.608900 0.59050483E+03  0.14525253E+05                                 8.839143                            7.656025       0.212743       2.119659                    0.993933      27.920989      74.123052       0.668946       0.372233      -1.129276       0.012728       0.031009       0.036077       0.049245       0.009958      -0.092759      -0.120390       0.026338      -0.077126      -0.157525       0.006266       0.151259              9.559398       8.637965       1.983836      -2.779617      10.074203      -2.195446       9.966028           0.000004
          132              O      -0.501435      10.681614       0.842678      -0.378666      24.976287 0.34247683E+03  0.73541842E+04                                 6.743639                            5.731985       0.816740       2.370527                    0.997125      24.306091      60.357721       0.792853       0.359758      -1.138545      -0.016335      -0.025552      -0.040087       0.050267       0.013301       0.029365       0.010964      -0.038282      -0.477988      -0.163503       0.059055       0.104449              7.254350       6.847721       2.956290       0.422307      10.280985       0.486298       4.634345           0.000004

******************************************************
Auxiliary information for the entire system
The total spin magnetic moment of the unit cell is   0.000118
The total net atomic charge of the unit cell is   -0.000006
Accuracy of reproducing the electrostatic potential in the unit cell:
  The inner radius (bohr) =    5.0000
  The outer radius (bohr) =   12.0000
  Valid grid points have density less than (e/(bohr^3)) =    0.0001
  The number of valid grid points were=        50764
  The rms potential error without charges in kcal/mol is=      5.13768
  The rms potential error with partial charges in kcal/mol is=      0.90363
  The RRMSE value at monopole order=      0.17588
  The rms potential error with partial charges and cloud penetration in kcal/mol is=      0.91073
  The RRMSE value at monopole order with cloud penetration is=      0.17727
  The rms potential error with partial charges and atomic dipoles in kcal/mol is=      0.64123
  The RRMSE value at dipole order=      0.12481
  The rms potential error with partial charges, atomic dipoles and cloud penetration in kcal/mol is=      0.63858
  The RRMSE value at dipole order with cloud penetration=      0.12429

******************************************************
The electron densities and ab initio electrostatic potential were computed in VASP using the PBE functional and
projector augmented wave method. See the main text of the journal article for a description of computational details.
The atomic charges, dipoles, and quadrupoles were computed with the DDEC6 method as described in
(a) T. A. Manz and N. Gabaldon Limas, RSC Adv. 6 (2016) 47771-47801 DOI: 10.1039/c6ra04656h
(b) N. Gabaldon Limas and T. A. Manz, RSC Adv. 8 (2018) 2678-2707 DOI: 10.1039/c7ra11829e.
For each atom in the material, the electron cloud parameters were fit to the spherically averaged atom-in-material
electron density using radial positions for which this density was between 10^-4 and 10^-2 electrons per cubic bohr.
The polarizabilities, dispersion coefficients, and quantum Drude oscillator (QDO) parameters were fit using the MCLF method.
The magnetic structure of the system was optimized in VASP from the default ferromagnetic initial guess using spin polarization.
The atomic spin moments (ASMs) were computed on this optimized magnetic structure using the DDEC6 partition as inputs
to the method of T. A. Manz and D. S. Sholl, J. Chem. Theory Comput. 7 (2011) 4146-4164 DOI: 10.1021/ct200539n.
The RMSE and RRMSE were computed using a uniform grid with Ewald summation.
