# Supplementary material for: A collection of forcefield precursors for metal–organic frameworks
Source: RSC Adv. 2019 Nov 13;9(63):36492–507. doi: 10.1039/c9ra07327b (PMC9075174; doi:10.1039/c9ra07327b)
Supplement: RA-009-C9RA07327B-s6003 [file RA-009-C9RA07327B-s6003.xyz]

  324
jmolscript: load "" {1 1 1} spacegroup "x,y,z" unitcell [{     12.160000     0.000000     0.000000 }, {      0.000000    26.331000     0.000000 }, {      0.000000     0.000000    26.468000 }]
Zn    11.127251    12.101991    26.281136     1.055913
Zn     1.032749    25.267491     0.186864     1.055913
Zn     1.032749     1.063509    13.047136     1.055913
Zn    11.127251    14.229009    13.420864     1.055913
Zn     1.032749    14.229009     0.186864     1.055913
Zn    11.127251     1.063509    26.281136     1.055913
Zn    11.127251    25.267491    13.420864     1.055913
Zn     1.032749    12.101991    13.047136     1.055913
Zn     2.000077    19.748250    20.568812     1.054385
Zn    12.032928    19.748250    18.433639     1.069166
Zn    10.159923     6.582750     5.899188     1.054385
Zn     0.127072     6.582750     8.034361     1.069166
Zn    10.159923    19.748250     7.334812     1.054385
Zn     0.127072    19.748250     5.199639     1.069166
Zn     2.000077     6.582750    19.133188     1.054385
Zn    12.032928     6.582750    21.268361     1.069166
H      6.967680    13.944898    21.746109     0.095309
H      8.079104    12.910089    21.325268     0.098898
H      5.104768    11.804187    19.631316     0.099206
H      6.317120    11.214373    20.441236     0.096333
H      9.771776    16.628026    19.967459     0.140889
H      0.058368    16.638559    23.125092     0.128483
H      9.268352    13.900135    22.881586     0.135472
H      4.150208    10.047910    20.737678     0.133172
H      3.820672    12.920622    23.535346     0.142375
H      1.251264     9.853060    23.516818     0.126566
H      5.192320     0.779398     4.721891     0.095309
H      4.080896    26.075589     5.142732     0.098898
H      7.055232    24.969687     6.836684     0.099206
H      5.842880    24.379873     6.026764     0.096333
H      2.388224     3.462526     6.500541     0.140889
H     12.101632     3.473059     3.342908     0.128483
H      2.891648     0.734635     3.586414     0.135472
H      8.009792    23.213410     5.730322     0.133172
H      8.339328    26.086122     2.932654     0.142375
H     10.908736    23.018560     2.951182     0.126566
H      5.192320    25.551602     8.512109     0.095309
H      4.080896     0.255411     8.091268     0.098898
H      7.055232     1.361313     6.397316     0.099206
H      5.842880     1.951127     7.207236     0.096333
H      2.388224    22.868473     6.733459     0.140889
H     12.101632    22.857941     9.891092     0.128483
H      2.891648    25.596365     9.647586     0.135472
H      8.009792     3.117590     7.503678     0.133172
H      8.339328     0.244878    10.301346     0.142375
H     10.908736     3.312440    10.282818     0.126566
H      6.967680    12.386102    17.955891     0.095309
H      8.079104    13.420911    18.376732     0.098898
H      5.104768    14.526813    20.070684     0.099206
H      6.317120    15.116627    19.260764     0.096333
H      9.771776     9.702973    19.734541     0.140889
H      0.058368     9.692441    16.576908     0.128483
H      9.268352    12.430865    16.820414     0.135472
H      4.150208    16.283090    18.964322     0.133172
H      3.820672    13.410378    16.166654     0.142375
H      1.251264    16.477940    16.185182     0.126566
H      5.192320    12.386102     4.721891     0.095309
H      4.080896    13.420911     5.142732     0.098898
H      7.055232    14.526813     6.836684     0.099206
H      5.842880    15.116627     6.026764     0.096333
H      2.388224     9.702973     6.500541     0.140889
H     12.101632     9.692441     3.342908     0.128483
H      2.891648    12.430865     3.586414     0.135472
H      8.009792    16.283090     5.730322     0.133172
H      8.339328    13.410378     2.932654     0.142375
H     10.908736    16.477940     2.951182     0.126566
H      6.967680    25.551602    21.746109     0.095309
H      8.079104     0.255411    21.325268     0.098898
H      5.104768     1.361313    19.631316     0.099206
H      6.317120     1.951127    20.441236     0.096333
H      9.771776    22.868473    19.967459     0.140889
H      0.058368    22.857941    23.125092     0.128483
H      9.268352    25.596365    22.881586     0.135472
H      4.150208     3.117590    20.737678     0.133172
H      3.820672     0.244878    23.535346     0.142375
H      1.251264     3.312440    23.516818     0.126566
H      6.967680     0.779398    17.955891     0.095309
H      8.079104    26.075589    18.376732     0.098898
H      5.104768    24.969687    20.070684     0.099206
H      6.317120    24.379873    19.260764     0.096333
H      9.771776     3.462526    19.734541     0.140889
H      0.058368     3.473059    16.576908     0.128483
H      9.268352     0.734635    16.820414     0.135472
H      4.150208    23.213410    18.964322     0.133172
H      3.820672    26.086122    16.166654     0.142375
H      1.251264    23.018560    16.185182     0.126566
H      5.192320    13.944898     8.512109     0.095309
H      4.080896    12.910089     8.091268     0.098898
H      7.055232    11.804187     6.397316     0.099206
H      5.842880    11.214373     7.207236     0.096333
H      2.388224    16.628026     6.733459     0.140889
H     12.101632    16.638559     9.891092     0.128483
H      2.891648    13.900135     9.647586     0.135472
H      8.009792    10.047910     7.503678     0.133172
H      8.339328    12.920622    10.301346     0.142375
H     10.908736     9.853060    10.282818     0.126566
C      7.522176    13.639721    21.009240    -0.068225
C      5.773568    12.004830    20.304132    -0.069115
C      9.348608    15.172712    21.306475     0.276424
C     10.034432    16.263605    20.781615    -0.225023
C     11.089920    16.798651    21.458402     0.006162
C     11.496064    16.268872    22.671695    -0.156707
C     10.818752    15.187457    23.202908     0.005485
C      9.726784    14.624501    22.523209    -0.259220
C     11.854784    17.924038    20.809671     0.629534
C     11.292992    14.534185    24.480783     0.628953
C      3.711232    10.407064    21.473224    -0.253962
C      4.127104    11.616447    22.016612     0.269498
C      3.504512    12.137011    23.149442    -0.222601
C      2.630208     9.737994    22.042815     0.001281
C      1.983296    10.291208    23.146266    -0.151175
C      2.417408    11.487162    23.696271    -0.002802
C      2.103680     8.491484    21.431404     0.636897
C      1.641600    12.116473    24.832807     0.640131
C      4.637824     0.474221     5.458760    -0.068225
C      6.386432    25.170330     6.163868    -0.069115
C      2.811392     2.007212     5.161525     0.276424
C      2.125568     3.098105     5.686385    -0.225023
C      1.070080     3.633151     5.009598     0.006162
C      0.663936     3.103372     3.796305    -0.156707
C      1.341248     2.021957     3.265092     0.005485
C      2.433216     1.459001     3.944791    -0.259220
C      0.305216     4.758538     5.658329     0.629534
C      0.867008     1.368685     1.987217     0.628953
C      8.448768    23.572564     4.994776    -0.253962
C      8.032896    24.781947     4.451388     0.269498
C      8.655488    25.302511     3.318558    -0.222601
C      9.529792    22.903494     4.425185     0.001281
C     10.176704    23.456708     3.321734    -0.151175
C      9.742592    24.652662     2.771729    -0.002802
C     10.056320    21.656984     5.036596     0.636897
C     10.518400    25.281973     1.635193     0.640131
C      4.637824    25.856779     7.775240    -0.068225
C      6.386432     1.160670     7.070132    -0.069115
C      2.811392    24.323788     8.072475     0.276424
C      2.125568    23.232895     7.547615    -0.225023
C      1.070080    22.697849     8.224402     0.006162
C      0.663936    23.227628     9.437695    -0.156707
C      1.341248    24.309043     9.968908     0.005485
C      2.433216    24.871999     9.289209    -0.259220
C      0.305216    21.572462     7.575671     0.629534
C      0.867008    24.962315    11.246783     0.628953
C      8.448768     2.758436     8.239224    -0.253962
C      8.032896     1.549053     8.782612     0.269498
C      8.655488     1.028489     9.915442    -0.222601
C      9.529792     3.427506     8.808815     0.001281
C     10.176704     2.874292     9.912266    -0.151175
C      9.742592     1.678338    10.462271    -0.002802
C     10.056320     4.674016     8.197404     0.636897
C     10.518400     1.049027    11.598807     0.640131
C      7.522176    12.691279    18.692760    -0.068225
C      5.773568    14.326170    19.397868    -0.069115
C      9.348608    11.158288    18.395525     0.276424
C     10.034432    10.067395    18.920385    -0.225023
C     11.089920     9.532349    18.243598     0.006162
C     11.496064    10.062128    17.030305    -0.156707
C     10.818752    11.143543    16.499092     0.005485
C      9.726784    11.706499    17.178791    -0.259220
C     11.854784     8.406962    18.892329     0.629534
C     11.292992    11.796815    15.221217     0.628953
C      3.711232    15.923936    18.228776    -0.253962
C      4.127104    14.714553    17.685388     0.269498
C      3.504512    14.193989    16.552558    -0.222601
C      2.630208    16.593006    17.659185     0.001281
C      1.983296    16.039792    16.555734    -0.151175
C      2.417408    14.843838    16.005729    -0.002802
C      2.103680    17.839516    18.270596     0.636897
C      1.641600    14.214527    14.869193     0.640131
C      4.637824    12.691279     5.458760    -0.068225
C      6.386432    14.326170     6.163868    -0.069115
C      2.811392    11.158288     5.161525     0.276424
C      2.125568    10.067395     5.686385    -0.225023
C      1.070080     9.532349     5.009598     0.006162
C      0.663936    10.062128     3.796305    -0.156707
C      1.341248    11.143543     3.265092     0.005485
C      2.433216    11.706499     3.944791    -0.259220
C      0.305216     8.406962     5.658329     0.629534
C      0.867008    11.796815     1.987217     0.628953
C      8.448768    15.923936     4.994776    -0.253962
C      8.032896    14.714553     4.451388     0.269498
C      8.655488    14.193989     3.318558    -0.222601
C      9.529792    16.593006     4.425185     0.001281
C     10.176704    16.039792     3.321734    -0.151175
C      9.742592    14.843838     2.771729    -0.002802
C     10.056320    17.839516     5.036596     0.636897
C     10.518400    14.214527     1.635193     0.640131
C      7.522176    25.856779    21.009240    -0.068225
C      5.773568     1.160670    20.304132    -0.069115
C      9.348608    24.323788    21.306475     0.276424
C     10.034432    23.232895    20.781615    -0.225023
C     11.089920    22.697849    21.458402     0.006162
C     11.496064    23.227628    22.671695    -0.156707
C     10.818752    24.309043    23.202908     0.005485
C      9.726784    24.871999    22.523209    -0.259220
C     11.854784    21.572462    20.809671     0.629534
C     11.292992    24.962315    24.480783     0.628953
C      3.711232     2.758436    21.473224    -0.253962
C      4.127104     1.549053    22.016612     0.269498
C      3.504512     1.028489    23.149442    -0.222601
C      2.630208     3.427506    22.042815     0.001281
C      1.983296     2.874292    23.146266    -0.151175
C      2.417408     1.678338    23.696271    -0.002802
C      2.103680     4.674016    21.431404     0.636897
C      1.641600     1.049027    24.832807     0.640131
C      7.522176     0.474221    18.692760    -0.068225
C      5.773568    25.170330    19.397868    -0.069115
C      9.348608     2.007212    18.395525     0.276424
C     10.034432     3.098105    18.920385    -0.225023
C     11.089920     3.633151    18.243598     0.006162
C     11.496064     3.103372    17.030305    -0.156707
C     10.818752     2.021957    16.499092     0.005485
C      9.726784     1.459001    17.178791    -0.259220
C     11.854784     4.758538    18.892329     0.629534
C     11.292992     1.368685    15.221217     0.628953
C      3.711232    23.572564    18.228776    -0.253962
C      4.127104    24.781947    17.685388     0.269498
C      3.504512    25.302511    16.552558    -0.222601
C      2.630208    22.903494    17.659185     0.001281
C      1.983296    23.456708    16.555734    -0.151175
C      2.417408    24.652662    16.005729    -0.002802
C      2.103680    21.656984    18.270596     0.636896
C      1.641600    25.281973    14.869193     0.640131
C      4.637824    13.639721     7.775240    -0.068225
C      6.386432    12.004830     7.070132    -0.069115
C      2.811392    15.172712     8.072475     0.276424
C      2.125568    16.263605     7.547615    -0.225023
C      1.070080    16.798651     8.224402     0.006162
C      0.663936    16.268872     9.437695    -0.156707
C      1.341248    15.187457     9.968908     0.005485
C      2.433216    14.624501     9.289209    -0.259220
C      0.305216    17.924038     7.575671     0.629534
C      0.867008    14.534185    11.246783     0.628953
C      8.448768    10.407064     8.239224    -0.253962
C      8.032896    11.616447     8.782612     0.269498
C      8.655488    12.137011     9.915442    -0.222601
C      9.529792     9.737994     8.808815     0.001281
C     10.176704    10.291208     9.912266    -0.151175
C      9.742592    11.487162    10.462271    -0.002802
C     10.056320     8.491484     8.197404     0.636896
C     10.518400    12.116473    11.598807     0.640131
C      6.643008    13.165500    19.851000     0.081363
C      5.516992     0.000000     6.617000     0.081363
C      5.516992    13.165500     6.617000     0.081363
C      6.643008     0.000000    19.851000     0.081363
O      8.329600    14.700597    20.537845    -0.204243
O      5.146112    12.386366    21.522190    -0.205341
O     11.373248    18.368506    19.736129    -0.589341
O      0.747840    18.324006    21.371322    -0.570368
O      0.091200    15.068968    25.063873    -0.559457
O     10.697152    13.478312    24.829895    -0.593933
O      2.120704    13.152598    25.333052    -0.569359
O      2.663040     8.047544    20.413974    -0.578030
O      0.565440    11.572474    25.136130    -0.585369
O      1.094400     7.992248    22.007877    -0.585168
O      3.830400     1.535097     5.930155    -0.204243
O      7.013888    25.551866     4.945810    -0.205341
O      0.786752     5.203006     6.731871    -0.589341
O     11.412160     5.158506     5.096678    -0.570368
O     12.068800     1.903468     1.404127    -0.559457
O      1.462848     0.312812     1.638105    -0.593933
O     10.039296    -0.012902     1.134948    -0.569359
O      9.496960    21.213044     6.054026    -0.578030
O     11.594560    24.737974     1.331870    -0.585369
O     11.065600    21.157748     4.460123    -0.585168
O      3.830400    24.795903     7.303845    -0.204243
O      7.013888     0.779134     8.288190    -0.205341
O      0.786752    21.127994     6.502129    -0.589341
O     11.412160    21.172494     8.137322    -0.570368
O     12.068800    24.427532    11.829873    -0.559456
O      1.462848    26.018188    11.595895    -0.593933
O     10.039296     0.012902    12.099052    -0.569359
O      9.496960     5.117956     7.179974    -0.578030
O     11.594560     1.593025    11.902130    -0.585369
O     11.065600     5.173252     8.773877    -0.585168
O      8.329600    11.630403    19.164155    -0.204243
O      5.146112    13.944634    18.179810    -0.205341
O     11.373248     7.962494    19.965871    -0.589341
O      0.747840     8.006994    18.330678    -0.570368
O      0.091200    11.262032    14.638127    -0.559457
O     10.697152    12.852688    14.872105    -0.593933
O      2.120704    13.178402    14.368948    -0.569359
O      2.663040    18.283456    19.288026    -0.578030
O      0.565440    14.758525    14.565870    -0.585369
O      1.094400    18.338752    17.694123    -0.585168
O      3.830400    11.630403     5.930155    -0.204243
O      7.013888    13.944634     4.945810    -0.205341
O      0.786752     7.962494     6.731871    -0.589341
O     11.412160     8.006994     5.096678    -0.570368
O     12.068800    11.262032     1.404127    -0.559457
O      1.462848    12.852688     1.638105    -0.593933
O     10.039296    13.178402     1.134948    -0.569359
O      9.496960    18.283456     6.054026    -0.578030
O     11.594560    14.758525     1.331870    -0.585369
O     11.065600    18.338752     4.460123    -0.585168
O      8.329600    24.795903    20.537845    -0.204243
O      5.146112     0.779134    21.522190    -0.205341
O     11.373248    21.127994    19.736129    -0.589341
O      0.747840    21.172494    21.371322    -0.570368
O      0.091200    24.427532    25.063873    -0.559456
O     10.697152    26.018188    24.829895    -0.593933
O      2.120704     0.012902    25.333052    -0.569359
O      2.663040     5.117956    20.413974    -0.578030
O      0.565440     1.593025    25.136130    -0.585369
O      1.094400     5.173252    22.007877    -0.585168
O      8.329600     1.535097    19.164155    -0.204243
O      5.146112    25.551866    18.179810    -0.205341
O     11.373248     5.203006    19.965871    -0.589341
O      0.747840     5.158506    18.330678    -0.570368
O      0.091200     1.903468    14.638127    -0.559456
O     10.697152     0.312812    14.872105    -0.593933
O      2.120704    -0.012902    14.368948    -0.569359
O      2.663040    21.213044    19.288026    -0.578030
O      0.565440    24.737974    14.565870    -0.585369
O      1.094400    21.157748    17.694123    -0.585168
O      3.830400    14.700597     7.303845    -0.204243
O      7.013888    12.386366     8.288190    -0.205341
O      0.786752    18.368506     6.502129    -0.589341
O     11.412160    18.324006     8.137322    -0.570368
O     12.068800    15.068968    11.829873    -0.559456
O      1.462848    13.478312    11.595895    -0.593933
O     10.039296    13.152598    12.099052    -0.569359
O      9.496960     8.047544     7.179974    -0.578030
O     11.594560    11.572474    11.902130    -0.585369
O     11.065600     7.992248     8.773877    -0.585168

The following XYZ coordinates are in angstroms. Other properties are in atomic units.
The sperically averaged electron density of each atom fit to a function of the form exp(a - br)
eigen_1, eigen_2 and eigen_3 are the three eigenvalues of traceless quadrupole moment tensor
  atom number  atomic symbol              X              Y              Z     net charge C6 coefficient C8 coefficient C10 coefficient fluctuating dipole atomic polarizability isotropic forcefield polarizability              a              b squared Pearson coefficient          <r^3>          <r^4>         wp_QDO          m_QDO          q_QDO       dipole_x       dipole_y       dipole_z         dipole            Qxy            Qxz            Qyz     Q(x^2-y^2)  Q(3z^2 - R^2)        eigen_1        eigen_2        eigen_3 static polarizability      alpha(xx)      alpha(xy)      alpha(xz)      alpha(yy)      alpha(yz)      alpha(zz) atomic spin moment
            1             Zn      11.127251      12.101991      26.281136       1.055913      70.443824 0.12299410E+04  0.35259263E+05                                14.237400                           11.638891       0.316757       2.017701                    0.996835      41.019255     106.466724       0.517305       0.413019      -1.134195      -0.140733      -0.161554      -0.059235       0.222293       0.110839       0.042854       0.053214      -0.038002      -0.182600      -0.083320      -0.080350       0.163670             17.784743      14.745880      -4.678725      -1.782653      13.458265      -1.182411      25.150083          -0.000002
            2             Zn       1.032749      25.267491       0.186864       1.055913      70.443824 0.12299410E+04  0.35259263E+05                                14.237400                           11.638891       0.316757       2.017701                    0.996835      41.019255     106.466724       0.517305       0.413019      -1.134195       0.140733      -0.161554       0.059235       0.222293      -0.110839       0.042854      -0.053214      -0.038002      -0.182600      -0.083320      -0.080350       0.163670             17.784743      14.745881       4.678726      -1.782653      13.458265       1.182411      25.150084          -0.000002
            3             Zn       1.032749       1.063509      13.047136       1.055913      70.443828 0.12299410E+04  0.35259261E+05                                14.237400                           11.638891       0.316757       2.017701                    0.996835      41.019256     106.466725       0.517305       0.413019      -1.134195       0.140733       0.161554      -0.059235       0.222293       0.110839      -0.042854      -0.053214      -0.038002      -0.182600      -0.083320      -0.080350       0.163670             17.784744      14.745882      -4.678725       1.782655      13.458264       1.182412      25.150085          -0.000002
            4             Zn      11.127251      14.229009      13.420864       1.055913      70.443826 0.12299410E+04  0.35259259E+05                                14.237400                           11.638890       0.316757       2.017701                    0.996835      41.019256     106.466724       0.517305       0.413019      -1.134195      -0.140733       0.161554       0.059235       0.222293      -0.110839      -0.042854       0.053214      -0.038002      -0.182600      -0.083320      -0.080350       0.163670             17.784743      14.745882       4.678724       1.782655      13.458263      -1.182411      25.150083          -0.000002
            5             Zn       1.032749      14.229009       0.186864       1.055913      70.443820 0.12299408E+04  0.35259255E+05                                14.237399                           11.638890       0.316757       2.017702                    0.996835      41.019255     106.466719       0.517305       0.413019      -1.134195       0.140733       0.161554       0.059235       0.222293       0.110839       0.042854       0.053214      -0.038002      -0.182600      -0.083320      -0.080350       0.163670             17.784742      14.745881      -4.678724      -1.782655      13.458262      -1.182411      25.150082          -0.000002
            6             Zn      11.127251       1.063509      26.281136       1.055913      70.443822 0.12299409E+04  0.35259256E+05                                14.237399                           11.638890       0.316757       2.017702                    0.996835      41.019255     106.466720       0.517305       0.413019      -1.134195      -0.140733       0.161554      -0.059235       0.222293      -0.110839       0.042854      -0.053214      -0.038002      -0.182600      -0.083320      -0.080350       0.163670             17.784742      14.745881       4.678724      -1.782655      13.458263       1.182412      25.150083          -0.000002
            7             Zn      11.127251      25.267491      13.420864       1.055913      70.443824 0.12299410E+04  0.35259263E+05                                14.237400                           11.638891       0.316757       2.017701                    0.996835      41.019255     106.466724       0.517305       0.413019      -1.134195      -0.140733      -0.161554       0.059235       0.222293       0.110839      -0.042854      -0.053214      -0.038002      -0.182600      -0.083320      -0.080350       0.163670             17.784743      14.745880      -4.678726       1.782653      13.458265       1.182411      25.150084          -0.000002
            8             Zn       1.032749      12.101991      13.047136       1.055913      70.443817 0.12299409E+04  0.35259257E+05                                14.237398                           11.638890       0.316757       2.017702                    0.996835      41.019255     106.466720       0.517305       0.413019      -1.134195       0.140733      -0.161554      -0.059235       0.222293      -0.110839      -0.042854       0.053214      -0.038002      -0.182600      -0.083320      -0.080350       0.163670             17.784741      14.745879       4.678725       1.782652      13.458264      -1.182411      25.150081          -0.000002
            9             Zn       2.000077      19.748250      20.568812       1.054385      69.654074 0.12446847E+04  0.35780277E+05                                14.159430                           11.729635       0.400132       2.040189                    0.996678      41.038099     106.583455       0.514021       0.414516      -1.133427       0.165855      -0.000000       0.149509       0.223295      -0.000000       0.131320      -0.000000       0.149004       0.082043      -0.088295      -0.088176       0.176471             17.521111      14.073051      -0.000000      -4.565482      25.090028       0.000000      13.400255          -0.000000
           10             Zn      12.032928      19.748250      18.433639       1.069166      71.641942 0.11975734E+04  0.34117838E+05                                14.386073                           11.476167       0.322811       2.020585                    0.996617      40.744236     105.571059       0.521319       0.412404      -1.134132      -0.165843       0.000000      -0.146823       0.221497      -0.000000       0.110481       0.000000       0.127688       0.087800      -0.078478      -0.071692       0.150169             18.369269      14.030835      -0.000000      -5.183318      26.683449      -0.000000      14.393523          -0.000003
           11             Zn      10.159923       6.582750       5.899188       1.054385      69.654077 0.12446848E+04  0.35780280E+05                                14.159430                           11.729636       0.400132       2.040189                    0.996678      41.038099     106.583457       0.514021       0.414516      -1.133427      -0.165855      -0.000000      -0.149509       0.223295       0.000000       0.131320       0.000000       0.149004       0.082043      -0.088295      -0.088176       0.176471             17.521112      14.073052      -0.000000      -4.565482      25.090028       0.000000      13.400255          -0.000000
           12             Zn       0.127072       6.582750       8.034361       1.069166      71.641943 0.11975734E+04  0.34117838E+05                                14.386073                           11.476167       0.322811       2.020585                    0.996617      40.744236     105.571059       0.521319       0.412404      -1.134132       0.165843      -0.000000       0.146823       0.221497      -0.000000       0.110481      -0.000000       0.127688       0.087800      -0.078478      -0.071692       0.150169             18.369269      14.030835       0.000000      -5.183318      26.683449       0.000000      14.393524          -0.000003
           13             Zn      10.159923      19.748250       7.334812       1.054385      69.654069 0.12446846E+04  0.35780273E+05                                14.159429                           11.729635       0.400132       2.040189                    0.996678      41.038098     106.583451       0.514021       0.414516      -1.133427      -0.165855       0.000000       0.149509       0.223295      -0.000000      -0.131320       0.000000       0.149004       0.082043      -0.088295      -0.088176       0.176471             17.521110      14.073050       0.000000       4.565482      25.090026      -0.000000      13.400254          -0.000000
           14             Zn       0.127072      19.748250       5.199639       1.069166      71.641941 0.11975734E+04  0.34117837E+05                                14.386073                           11.476167       0.322811       2.020585                    0.996617      40.744235     105.571057       0.521319       0.412404      -1.134132       0.165843       0.000000      -0.146823       0.221497      -0.000000      -0.110481      -0.000000       0.127688       0.087800      -0.078478      -0.071692       0.150169             18.369269      14.030835       0.000001       5.183318      26.683449       0.000001      14.393524          -0.000003
           15             Zn       2.000077       6.582750      19.133188       1.054385      69.654078 0.12446848E+04  0.35780279E+05                                14.159430                           11.729636       0.400132       2.040189                    0.996678      41.038099     106.583457       0.514021       0.414516      -1.133427       0.165855       0.000000      -0.149509       0.223295       0.000000      -0.131320      -0.000000       0.149004       0.082043      -0.088295      -0.088176       0.176471             17.521113      14.073052      -0.000000       4.565483      25.090030      -0.000000      13.400256          -0.000000
           16             Zn      12.032928       6.582750      21.268361       1.069166      71.641936 0.11975733E+04  0.34117834E+05                                14.386072                           11.476166       0.322811       2.020585                    0.996617      40.744235     105.571054       0.521319       0.412404      -1.134132      -0.165843       0.000000       0.146823       0.221497       0.000000      -0.110481      -0.000000       0.127688       0.087800      -0.078478      -0.071692       0.150169             18.369268      14.030834      -0.000001       5.183317      26.683446      -0.000000      14.393522          -0.000003
           17              H       6.967680      13.944898      21.746109       0.095309       1.340835 0.10789903E+02  0.11210479E+03                                 1.891485                            1.826612      -0.974817       2.399556                    0.997309       3.532864       9.590322       0.508386       1.159595      -0.739894      -0.020710       0.016403       0.026595       0.037487      -0.007496      -0.004338       0.005861      -0.015229       0.008201      -0.012305      -0.001555       0.013860              1.939480       2.217993       0.012103      -0.320270       1.613891       0.183795       1.986555           0.000000
           18              H       8.079104      12.910089      21.325268       0.098898       1.301561 0.10595102E+02  0.11018098E+03                                 1.889987                            1.836506      -1.024672       2.379496                    0.996671       3.605371       9.967924       0.493394       1.193743      -0.730542       0.021493      -0.026595       0.011473       0.036067       0.001301       0.001878      -0.013634       0.003109      -0.022043      -0.017278       0.005460       0.011818              1.936014       2.106988      -0.241368       0.255140       2.001580      -0.027757       1.699473           0.000000
           19              H       5.104768      11.804187      19.631316       0.099206       1.267945 0.10224575E+02  0.10531710E+03                                 1.853679                            1.801789      -0.991641       2.396284                    0.997132       3.546863       9.738707       0.499412       1.190677      -0.731488      -0.025417      -0.005838      -0.023485       0.035095      -0.002029      -0.000200       0.011069       0.014239       0.002071      -0.015293       0.006120       0.009173              1.898940       2.157593       0.213315       0.289149       1.632952      -0.059802       1.906274           0.000000
           20              H       6.317120      11.214373      20.441236       0.096333       1.279735 0.10150019E+02  0.10392957E+03                                 1.834386                            1.771255      -0.956461       2.408251                    0.997611       3.500693       9.455486       0.516069       1.159115      -0.739454       0.020147      -0.028080       0.008277       0.035538      -0.004833       0.005041      -0.004291      -0.017279       0.024211      -0.014613       0.001782       0.012831              1.882789       2.136372      -0.320188      -0.119709       1.988510      -0.108680       1.523486           0.000000
           21              H       9.771776      16.628026      19.967459       0.140889       1.150369 0.85919428E+01  0.84714519E+02                                 1.728473                            1.649438      -1.170899       2.340286                    0.996612       3.292618       8.838575       0.523152       1.187440      -0.732153      -0.009955       0.014092      -0.031429       0.035853      -0.002380       0.008983      -0.004049       0.004363       0.027481      -0.007813      -0.007259       0.015072              1.750199       1.594750       0.111374       0.160303       1.712401      -0.312425       1.943445           0.000000
           22              H       0.058368      16.638559      23.125092       0.128483       1.193800 0.90435182E+01  0.90533841E+02                                 1.778577                            1.697509      -1.290470       2.274467                    0.995502       3.449560       9.404233       0.512053       1.194862      -0.729255       0.030462       0.016562       0.019492       0.039777       0.007156       0.009485       0.004538       0.007123      -0.006387      -0.008882      -0.006454       0.015335              1.796628       1.887073       0.290285       0.293214       1.708789      -0.011687       1.794022          -0.000001
           23              H       9.268352      13.900135      22.881586       0.135472       1.089420 0.81276031E+01  0.79483773E+02                                 1.689949                            1.619756      -1.245877       2.294924                    0.996041       3.426039       9.331780       0.517395       1.210509      -0.724487      -0.015945      -0.027656       0.017645       0.036475       0.011705      -0.002461      -0.006431      -0.002045      -0.009536      -0.011174      -0.004383       0.015557              1.716756       1.730889       0.344244       0.089189       1.750039      -0.187025       1.669341           0.000000
           24              H       4.150208      10.047910      20.737678       0.133172       1.117050 0.83862288E+01  0.82532998E+02                                 1.709722                            1.638749      -1.280809       2.277756                    0.995897       3.430899       9.328447       0.518269       1.200853      -0.727037       0.015470      -0.018156      -0.027017       0.036039      -0.001355      -0.011533       0.007232       0.004162       0.011640      -0.011826      -0.003981       0.015807              1.734099       1.739958       0.090784      -0.358611       1.670623       0.173956       1.791715           0.000000
           25              H       3.820672      12.920622      23.535346       0.142375       1.157275 0.86497491E+01  0.85396863E+02                                 1.735916                            1.656321      -1.136100       2.358845                    0.996834       3.270207       8.773891       0.521616       1.189369      -0.732119       0.012713       0.030204       0.016605       0.036737       0.009679       0.002741       0.005415      -0.007941      -0.018050      -0.008316      -0.006867       0.015184              1.754631       1.641497       0.222154      -0.060741       1.903514       0.307589       1.718883           0.000000
           26              H       1.251264       9.853060      23.516818       0.126566       1.164175 0.87796569E+01  0.87273148E+02                                 1.746159                            1.668954      -1.308923       2.261256                    0.995621       3.467360       9.429649       0.517918       1.189713      -0.729800      -0.030955      -0.019542       0.016418       0.040120       0.008172      -0.007305      -0.005532       0.007131      -0.004402      -0.008357      -0.006437       0.014794              1.768641       1.849927       0.275003      -0.287027       1.760364       0.034231       1.695631          -0.000001
           27              H       5.192320       0.779398       4.721891       0.095309       1.340836 0.10789904E+02  0.11210481E+03                                 1.891485                            1.826612      -0.974817       2.399556                    0.997309       3.532864       9.590322       0.508386       1.159595      -0.739894       0.020710       0.016403      -0.026595       0.037487       0.007496      -0.004338      -0.005861      -0.015229       0.008201      -0.012305      -0.001555       0.013860              1.939480       2.217994      -0.012103      -0.320270       1.613892      -0.183795       1.986555           0.000000
           28              H       4.080896      26.075589       5.142732       0.098898       1.301561 0.10595102E+02  0.11018098E+03                                 1.889987                            1.836506      -1.024672       2.379496                    0.996671       3.605371       9.967924       0.493394       1.193743      -0.730542      -0.021493      -0.026595      -0.011473       0.036067      -0.001301       0.001878       0.013634       0.003109      -0.022043      -0.017278       0.005460       0.011818              1.936014       2.106988       0.241368       0.255140       2.001580       0.027757       1.699473           0.000000
           29              H       7.055232      24.969687       6.836684       0.099206       1.267945 0.10224575E+02  0.10531710E+03                                 1.853679                            1.801789      -0.991641       2.396284                    0.997132       3.546863       9.738707       0.499412       1.190677      -0.731488       0.025417      -0.005838       0.023485       0.035095       0.002029      -0.000200      -0.011069       0.014239       0.002071      -0.015293       0.006120       0.009173              1.898940       2.157593      -0.213315       0.289149       1.632952       0.059802       1.906274           0.000000
           30              H       5.842880      24.379873       6.026764       0.096333       1.279735 0.10150017E+02  0.10392955E+03                                 1.834386                            1.771255      -0.956461       2.408251                    0.997611       3.500692       9.455485       0.516068       1.159115      -0.739454      -0.020147      -0.028080      -0.008277       0.035538       0.004833       0.005041       0.004291      -0.017279       0.024211      -0.014613       0.001782       0.012831              1.882790       2.136373       0.320188      -0.119709       1.988510       0.108680       1.523486           0.000000
           31              H       2.388224       3.462526       6.500541       0.140889       1.150369 0.85919428E+01  0.84714519E+02                                 1.728473                            1.649438      -1.170899       2.340286                    0.996612       3.292618       8.838575       0.523152       1.187440      -0.732153       0.009955       0.014092       0.031429       0.035853       0.002380       0.008983       0.004049       0.004363       0.027481      -0.007813      -0.007259       0.015072              1.750199       1.594750      -0.111374       0.160303       1.712401       0.312425       1.943445           0.000000
           32              H      12.101632       3.473059       3.342908       0.128483       1.193800 0.90435185E+01  0.90533847E+02                                 1.778577                            1.697509      -1.290470       2.274467                    0.995502       3.449560       9.404234       0.512053       1.194862      -0.729255      -0.030462       0.016562      -0.019492       0.039777      -0.007156       0.009485      -0.004538       0.007123      -0.006387      -0.008882      -0.006454       0.015336              1.796628       1.887073      -0.290285       0.293214       1.708789       0.011687       1.794022          -0.000001
           33              H       2.891648       0.734635       3.586414       0.135472       1.089420 0.81276030E+01  0.79483774E+02                                 1.689950                            1.619756      -1.245877       2.294924                    0.996041       3.426039       9.331781       0.517395       1.210510      -0.724487       0.015945      -0.027656      -0.017645       0.036475      -0.011705      -0.002461       0.006431      -0.002045      -0.009536      -0.011174      -0.004383       0.015557              1.716756       1.730889      -0.344244       0.089190       1.750039       0.187025       1.669341           0.000000
           34              H       8.009792      23.213410       5.730322       0.133172       1.117050 0.83862260E+01  0.82532968E+02                                 1.709722                            1.638750      -1.280809       2.277756                    0.995897       3.430898       9.328446       0.518269       1.200853      -0.727037      -0.015470      -0.018156       0.027017       0.036039       0.001355      -0.011533      -0.007232       0.004162       0.011640      -0.011826      -0.003981       0.015807              1.734099       1.739959      -0.090784      -0.358611       1.670624      -0.173956       1.791715           0.000000
           35              H       8.339328      26.086122       2.932654       0.142375       1.157275 0.86497486E+01  0.85396854E+02                                 1.735915                            1.656321      -1.136100       2.358845                    0.996834       3.270207       8.773890       0.521616       1.189369      -0.732119      -0.012713       0.030204      -0.016605       0.036737      -0.009679       0.002741      -0.005415      -0.007941      -0.018050      -0.008316      -0.006867       0.015184              1.754631       1.641497      -0.222154      -0.060741       1.903514      -0.307589       1.718883           0.000000
           36              H      10.908736      23.018560       2.951182       0.126566       1.164175 0.87796567E+01  0.87273144E+02                                 1.746159                            1.668954      -1.308923       2.261256                    0.995621       3.467360       9.429648       0.517918       1.189713      -0.729800       0.030955      -0.019542      -0.016418       0.040120      -0.008172      -0.007305       0.005532       0.007131      -0.004402      -0.008357      -0.006437       0.014794              1.768640       1.849926      -0.275003      -0.287027       1.760364      -0.034231       1.695631          -0.000001
           37              H       5.192320      25.551602       8.512109       0.095309       1.340835 0.10789902E+02  0.11210478E+03                                 1.891485                            1.826611      -0.974817       2.399556                    0.997309       3.532864       9.590321       0.508386       1.159594      -0.739894       0.020710      -0.016403       0.026595       0.037487      -0.007496       0.004338      -0.005861      -0.015229       0.008201      -0.012305      -0.001555       0.013860              1.939480       2.217993       0.012103       0.320270       1.613891      -0.183795       1.986555           0.000000
           38              H       4.080896       0.255411       8.091268       0.098898       1.301561 0.10595102E+02  0.11018097E+03                                 1.889987                            1.836506      -1.024672       2.379496                    0.996671       3.605371       9.967923       0.493394       1.193743      -0.730542      -0.021493       0.026595       0.011473       0.036067       0.001301      -0.001878       0.013634       0.003109      -0.022043      -0.017278       0.005460       0.011818              1.936013       2.106988      -0.241368      -0.255140       2.001580       0.027757       1.699472           0.000000
           39              H       7.055232       1.361313       6.397316       0.099206       1.267945 0.10224575E+02  0.10531710E+03                                 1.853679                            1.801789      -0.991641       2.396284                    0.997132       3.546863       9.738707       0.499412       1.190677      -0.731488       0.025417       0.005838      -0.023485       0.035095      -0.002029       0.000200      -0.011069       0.014239       0.002071      -0.015293       0.006120       0.009173              1.898940       2.157593       0.213315      -0.289149       1.632952       0.059802       1.906274           0.000000
           40              H       5.842880       1.951127       7.207236       0.096333       1.279735 0.10150015E+02  0.10392952E+03                                 1.834385                            1.771254      -0.956461       2.408251                    0.997611       3.500692       9.455483       0.516069       1.159115      -0.739454      -0.020147       0.028080       0.008277       0.035538      -0.004833      -0.005041       0.004291      -0.017279       0.024211      -0.014613       0.001782       0.012831              1.882789       2.136372      -0.320187       0.119709       1.988509       0.108680       1.523486           0.000000
           41              H       2.388224      22.868473       6.733459       0.140889       1.150370 0.85919461E+01  0.84714562E+02                                 1.728474                            1.649438      -1.170899       2.340286                    0.996612       3.292618       8.838576       0.523152       1.187440      -0.732153       0.009955      -0.014092      -0.031429       0.035853      -0.002380      -0.008983       0.004049       0.004363       0.027481      -0.007813      -0.007259       0.015072              1.750199       1.594751       0.111374      -0.160303       1.712402       0.312426       1.943446           0.000000
           42              H      12.101632      22.857941       9.891092       0.128483       1.193800 0.90435185E+01  0.90533847E+02                                 1.778577                            1.697509      -1.290470       2.274467                    0.995502       3.449560       9.404234       0.512053       1.194862      -0.729255      -0.030462      -0.016562       0.019492       0.039777       0.007156      -0.009485      -0.004538       0.007123      -0.006387      -0.008882      -0.006454       0.015336              1.796628       1.887073       0.290285      -0.293214       1.708789       0.011687       1.794022          -0.000001
           43              H       2.891648      25.596365       9.647586       0.135472       1.089420 0.81276031E+01  0.79483773E+02                                 1.689949                            1.619756      -1.245877       2.294924                    0.996041       3.426039       9.331780       0.517395       1.210509      -0.724487       0.015945       0.027656       0.017645       0.036475       0.011705       0.002461       0.006431      -0.002045      -0.009536      -0.011174      -0.004383       0.015557              1.716756       1.730889       0.344244      -0.089189       1.750039       0.187025       1.669341           0.000000
           44              H       8.009792       3.117590       7.503678       0.133172       1.117050 0.83862247E+01  0.82532948E+02                                 1.709721                            1.638749      -1.280809       2.277756                    0.995897       3.430898       9.328444       0.518269       1.200853      -0.727037      -0.015470       0.018156      -0.027017       0.036039      -0.001355       0.011533      -0.007232       0.004162       0.011640      -0.011826      -0.003981       0.015807              1.734099       1.739958       0.090784       0.358611       1.670623      -0.173956       1.791715           0.000000
           45              H       8.339328       0.244878      10.301346       0.142375       1.157275 0.86497485E+01  0.85396854E+02                                 1.735915                            1.656321      -1.136100       2.358845                    0.996834       3.270207       8.773890       0.521616       1.189369      -0.732119      -0.012713      -0.030204       0.016605       0.036737       0.009679      -0.002741      -0.005415      -0.007941      -0.018050      -0.008316      -0.006867       0.015184              1.754631       1.641497       0.222154       0.060741       1.903514      -0.307589       1.718883           0.000000
           46              H      10.908736       3.312440      10.282818       0.126566       1.164175 0.87796569E+01  0.87273148E+02                                 1.746159                            1.668954      -1.308923       2.261256                    0.995621       3.467360       9.429649       0.517918       1.189713      -0.729800       0.030955       0.019542       0.016418       0.040120       0.008172       0.007305       0.005532       0.007131      -0.004402      -0.008357      -0.006437       0.014794              1.768641       1.849927       0.275003       0.287027       1.760364      -0.034231       1.695631          -0.000001
           47              H       6.967680      12.386102      17.955891       0.095309       1.340835 0.10789902E+02  0.11210478E+03                                 1.891485                            1.826611      -0.974817       2.399556                    0.997309       3.532864       9.590321       0.508386       1.159594      -0.739894      -0.020710      -0.016403      -0.026595       0.037487       0.007496       0.004338       0.005861      -0.015229       0.008201      -0.012305      -0.001555       0.013860              1.939480       2.217993      -0.012103       0.320270       1.613891       0.183795       1.986555           0.000000
           48              H       8.079104      13.420911      18.376732       0.098898       1.301561 0.10595102E+02  0.11018097E+03                                 1.889987                            1.836506      -1.024672       2.379496                    0.996671       3.605371       9.967923       0.493394       1.193743      -0.730542       0.021493       0.026595      -0.011473       0.036067      -0.001301      -0.001878      -0.013634       0.003109      -0.022043      -0.017278       0.005460       0.011818              1.936013       2.106988       0.241368      -0.255140       2.001580      -0.027757       1.699472           0.000000
           49              H       5.104768      14.526813      20.070684       0.099206       1.267945 0.10224575E+02  0.10531710E+03                                 1.853679                            1.801789      -0.991641       2.396284                    0.997132       3.546863       9.738707       0.499412       1.190677      -0.731488      -0.025417       0.005838       0.023485       0.035095       0.002029       0.000200       0.011069       0.014239       0.002071      -0.015293       0.006120       0.009173              1.898940       2.157593      -0.213315      -0.289149       1.632952      -0.059802       1.906274           0.000000
           50              H       6.317120      15.116627      19.260764       0.096333       1.279735 0.10150015E+02  0.10392953E+03                                 1.834386                            1.771255      -0.956461       2.408251                    0.997611       3.500692       9.455484       0.516068       1.159115      -0.739454       0.020147       0.028080      -0.008277       0.035538       0.004833      -0.005041      -0.004291      -0.017279       0.024211      -0.014613       0.001782       0.012831              1.882789       2.136372       0.320188       0.119709       1.988509      -0.108680       1.523486           0.000000
           51              H       9.771776       9.702973      19.734541       0.140889       1.150369 0.85919444E+01  0.84714538E+02                                 1.728473                            1.649438      -1.170899       2.340286                    0.996612       3.292618       8.838575       0.523152       1.187440      -0.732153      -0.009955      -0.014092       0.031429       0.035853       0.002380      -0.008983      -0.004049       0.004363       0.027481      -0.007813      -0.007259       0.015072              1.750199       1.594750      -0.111374      -0.160303       1.712401      -0.312426       1.943445           0.000000
           52              H       0.058368       9.692441      16.576908       0.128483       1.193800 0.90435185E+01  0.90533847E+02                                 1.778577                            1.697509      -1.290470       2.274467                    0.995502       3.449560       9.404234       0.512053       1.194862      -0.729255       0.030462      -0.016562      -0.019492       0.039777      -0.007156      -0.009485       0.004538       0.007123      -0.006387      -0.008882      -0.006454       0.015336              1.796628       1.887073      -0.290285      -0.293214       1.708789      -0.011687       1.794022          -0.000001
           53              H       9.268352      12.430865      16.820414       0.135472       1.089420 0.81276031E+01  0.79483773E+02                                 1.689949                            1.619756      -1.245877       2.294924                    0.996041       3.426039       9.331780       0.517395       1.210509      -0.724487      -0.015945       0.027656      -0.017645       0.036475      -0.011705       0.002461      -0.006431      -0.002045      -0.009536      -0.011174      -0.004383       0.015557              1.716756       1.730889      -0.344244      -0.089189       1.750039      -0.187025       1.669341           0.000000
           54              H       4.150208      16.283090      18.964322       0.133172       1.117050 0.83862248E+01  0.82532953E+02                                 1.709722                            1.638750      -1.280809       2.277756                    0.995897       3.430898       9.328446       0.518269       1.200853      -0.727037       0.015470       0.018156       0.027017       0.036039       0.001355       0.011533       0.007232       0.004162       0.011640      -0.011826      -0.003981       0.015807              1.734099       1.739958      -0.090784       0.358611       1.670624       0.173956       1.791715           0.000000
           55              H       3.820672      13.410378      16.166654       0.142375       1.157275 0.86497485E+01  0.85396854E+02                                 1.735915                            1.656321      -1.136100       2.358845                    0.996834       3.270207       8.773890       0.521616       1.189369      -0.732119       0.012713      -0.030204      -0.016605       0.036737      -0.009679      -0.002741       0.005415      -0.007941      -0.018050      -0.008316      -0.006867       0.015184              1.754631       1.641497      -0.222154       0.060741       1.903514       0.307589       1.718883           0.000000
           56              H       1.251264      16.477940      16.185182       0.126566       1.164175 0.87796608E+01  0.87273191E+02                                 1.746159                            1.668954      -1.308923       2.261256                    0.995621       3.467361       9.429650       0.517918       1.189713      -0.729800      -0.030955       0.019542      -0.016418       0.040120      -0.008172       0.007305      -0.005532       0.007131      -0.004402      -0.008357      -0.006437       0.014794              1.768640       1.849926      -0.275003       0.287027       1.760364       0.034231       1.695631          -0.000001
           57              H       5.192320      12.386102       4.721891       0.095309       1.340835 0.10789902E+02  0.11210478E+03                                 1.891485                            1.826611      -0.974818       2.399556                    0.997309       3.532864       9.590321       0.508386       1.159594      -0.739894       0.020710      -0.016403      -0.026595       0.037487      -0.007496      -0.004338       0.005861      -0.015229       0.008201      -0.012305      -0.001555       0.013860              1.939480       2.217993       0.012103      -0.320270       1.613891       0.183795       1.986555           0.000000
           58              H       4.080896      13.420911       5.142732       0.098898       1.301561 0.10595102E+02  0.11018097E+03                                 1.889987                            1.836506      -1.024672       2.379496                    0.996671       3.605371       9.967923       0.493394       1.193743      -0.730542      -0.021493       0.026595      -0.011473       0.036067       0.001301       0.001878      -0.013634       0.003109      -0.022043      -0.017278       0.005460       0.011818              1.936013       2.106988      -0.241368       0.255140       2.001580      -0.027757       1.699472           0.000000
           59              H       7.055232      14.526813       6.836684       0.099206       1.267945 0.10224575E+02  0.10531710E+03                                 1.853679                            1.801789      -0.991641       2.396284                    0.997132       3.546863       9.738706       0.499412       1.190676      -0.731489       0.025417       0.005838       0.023485       0.035095      -0.002029      -0.000200       0.011069       0.014239       0.002071      -0.015293       0.006120       0.009173              1.898940       2.157593       0.213315       0.289149       1.632952      -0.059802       1.906274           0.000000
           60              H       5.842880      15.116627       6.026764       0.096333       1.279735 0.10150017E+02  0.10392954E+03                                 1.834386                            1.771255      -0.956461       2.408251                    0.997611       3.500692       9.455484       0.516068       1.159115      -0.739454      -0.020147       0.028080      -0.008277       0.035538      -0.004833       0.005041      -0.004291      -0.017279       0.024211      -0.014613       0.001782       0.012831              1.882789       2.136372      -0.320188      -0.119709       1.988510      -0.108680       1.523486           0.000000
           61              H       2.388224       9.702973       6.500541       0.140889       1.150369 0.85919439E+01  0.84714530E+02                                 1.728473                            1.649438      -1.170899       2.340286                    0.996612       3.292618       8.838574       0.523152       1.187440      -0.732153       0.009955      -0.014092       0.031429       0.035853      -0.002380       0.008983      -0.004049       0.004363       0.027481      -0.007813      -0.007259       0.015072              1.750199       1.594750       0.111374       0.160303       1.712401      -0.312426       1.943445           0.000000
           62              H      12.101632       9.692441       3.342908       0.128483       1.193800 0.90435164E+01  0.90533814E+02                                 1.778576                            1.697508      -1.290470       2.274467                    0.995502       3.449560       9.404231       0.512053       1.194862      -0.729256      -0.030462      -0.016562      -0.019492       0.039777       0.007156       0.009485       0.004538       0.007123      -0.006387      -0.008882      -0.006454       0.015336              1.796627       1.887072       0.290285       0.293213       1.708788      -0.011687       1.794021          -0.000001
           63              H       2.891648      12.430865       3.586414       0.135472       1.089420 0.81276032E+01  0.79483772E+02                                 1.689949                            1.619756      -1.245877       2.294924                    0.996041       3.426039       9.331779       0.517395       1.210509      -0.724488       0.015945       0.027656      -0.017645       0.036475       0.011705      -0.002461      -0.006431      -0.002045      -0.009536      -0.011174      -0.004383       0.015557              1.716756       1.730889       0.344244       0.089189       1.750039      -0.187025       1.669340           0.000000
           64              H       8.009792      16.283090       5.730322       0.133172       1.117050 0.83862247E+01  0.82532951E+02                                 1.709722                            1.638749      -1.280809       2.277756                    0.995897       3.430898       9.328445       0.518269       1.200853      -0.727037      -0.015470       0.018156       0.027017       0.036039      -0.001355      -0.011533       0.007232       0.004162       0.011640      -0.011826      -0.003981       0.015807              1.734099       1.739958       0.090784      -0.358611       1.670623       0.173956       1.791715           0.000000
           65              H       8.339328      13.410378       2.932654       0.142375       1.157274 0.86497480E+01  0.85396845E+02                                 1.735915                            1.656320      -1.136100       2.358845                    0.996834       3.270207       8.773889       0.521616       1.189369      -0.732119      -0.012713      -0.030204      -0.016605       0.036737       0.009679       0.002741       0.005415      -0.007941      -0.018050      -0.008316      -0.006867       0.015184              1.754631       1.641496       0.222154      -0.060741       1.903514       0.307589       1.718882           0.000000
           66              H      10.908736      16.477940       2.951182       0.126566       1.164175 0.87796610E+01  0.87273199E+02                                 1.746159                            1.668954      -1.308923       2.261256                    0.995621       3.467361       9.429652       0.517918       1.189713      -0.729800       0.030955       0.019542      -0.016418       0.040120       0.008172      -0.007305      -0.005532       0.007131      -0.004402      -0.008357      -0.006437       0.014794              1.768641       1.849927       0.275003      -0.287027       1.760365       0.034231       1.695631          -0.000001
           67              H       6.967680      25.551602      21.746109       0.095309       1.340835 0.10789902E+02  0.11210478E+03                                 1.891485                            1.826611      -0.974817       2.399556                    0.997309       3.532864       9.590321       0.508386       1.159594      -0.739894      -0.020710      -0.016403       0.026595       0.037487       0.007496      -0.004338      -0.005861      -0.015229       0.008201      -0.012305      -0.001555       0.013860              1.939480       2.217993      -0.012103      -0.320270       1.613891      -0.183795       1.986555           0.000000
           68              H       8.079104       0.255411      21.325268       0.098898       1.301561 0.10595102E+02  0.11018097E+03                                 1.889987                            1.836506      -1.024672       2.379496                    0.996671       3.605371       9.967923       0.493394       1.193743      -0.730542       0.021493       0.026595       0.011473       0.036067      -0.001301       0.001878       0.013634       0.003109      -0.022043      -0.017278       0.005460       0.011818              1.936013       2.106988       0.241368       0.255140       2.001580       0.027757       1.699472           0.000000
           69              H       5.104768       1.361313      19.631316       0.099206       1.267945 0.10224575E+02  0.10531710E+03                                 1.853679                            1.801789      -0.991641       2.396284                    0.997132       3.546863       9.738707       0.499412       1.190677      -0.731488      -0.025417       0.005838      -0.023485       0.035095       0.002029      -0.000200      -0.011069       0.014239       0.002071      -0.015293       0.006120       0.009173              1.898940       2.157593      -0.213315       0.289149       1.632952       0.059802       1.906274           0.000000
           70              H       6.317120       1.951127      20.441236       0.096333       1.279735 0.10150015E+02  0.10392953E+03                                 1.834386                            1.771255      -0.956461       2.408251                    0.997611       3.500692       9.455484       0.516068       1.159115      -0.739454       0.020147       0.028080       0.008277       0.035538       0.004833       0.005041       0.004291      -0.017279       0.024211      -0.014613       0.001782       0.012831              1.882789       2.136372       0.320188      -0.119709       1.988509       0.108680       1.523486           0.000000
           71              H       9.771776      22.868473      19.967459       0.140889       1.150369 0.85919435E+01  0.84714522E+02                                 1.728473                            1.649437      -1.170899       2.340286                    0.996612       3.292618       8.838573       0.523152       1.187439      -0.732153      -0.009955      -0.014092      -0.031429       0.035853       0.002380       0.008983       0.004049       0.004363       0.027481      -0.007813      -0.007259       0.015072              1.750198       1.594750      -0.111374       0.160302       1.712401       0.312426       1.943445           0.000000
           72              H       0.058368      22.857941      23.125092       0.128483       1.193800 0.90435221E+01  0.90533886E+02                                 1.778577                            1.697509      -1.290470       2.274467                    0.995502       3.449561       9.404235       0.512053       1.194862      -0.729255       0.030462      -0.016562       0.019492       0.039777      -0.007156       0.009485      -0.004538       0.007123      -0.006387      -0.008882      -0.006454       0.015336              1.796628       1.887073      -0.290285       0.293214       1.708789       0.011687       1.794022          -0.000001
           73              H       9.268352      25.596365      22.881586       0.135472       1.089420 0.81276031E+01  0.79483773E+02                                 1.689949                            1.619756      -1.245877       2.294924                    0.996041       3.426039       9.331780       0.517395       1.210509      -0.724487      -0.015945       0.027656       0.017645       0.036475      -0.011705      -0.002461       0.006431      -0.002045      -0.009536      -0.011174      -0.004383       0.015557              1.716756       1.730889      -0.344244       0.089189       1.750039       0.187025       1.669341           0.000000
           74              H       4.150208       3.117590      20.737678       0.133172       1.117050 0.83862288E+01  0.82532996E+02                                 1.709722                            1.638749      -1.280809       2.277756                    0.995897       3.430899       9.328446       0.518269       1.200852      -0.727037       0.015470       0.018156      -0.027017       0.036039       0.001355      -0.011533      -0.007232       0.004162       0.011640      -0.011826      -0.003981       0.015807              1.734099       1.739958      -0.090784      -0.358611       1.670623      -0.173956       1.791715           0.000000
           75              H       3.820672       0.244878      23.535346       0.142375       1.157275 0.86497486E+01  0.85396854E+02                                 1.735915                            1.656321      -1.136100       2.358845                    0.996834       3.270207       8.773890       0.521616       1.189369      -0.732119       0.012713      -0.030204       0.016605       0.036737      -0.009679       0.002741      -0.005415      -0.007941      -0.018050      -0.008316      -0.006867       0.015184              1.754631       1.641497      -0.222154      -0.060741       1.903514      -0.307589       1.718883           0.000000
           76              H       1.251264       3.312440      23.516818       0.126566       1.164175 0.87796609E+01  0.87273195E+02                                 1.746159                            1.668954      -1.308923       2.261256                    0.995621       3.467361       9.429651       0.517918       1.189713      -0.729800      -0.030955       0.019542       0.016418       0.040120      -0.008172      -0.007305       0.005532       0.007131      -0.004402      -0.008357      -0.006437       0.014794              1.768641       1.849927      -0.275003      -0.287027       1.760364      -0.034231       1.695631          -0.000001
           77              H       6.967680       0.779398      17.955891       0.095309       1.340835 0.10789902E+02  0.11210478E+03                                 1.891485                            1.826611      -0.974818       2.399556                    0.997309       3.532864       9.590321       0.508386       1.159594      -0.739894      -0.020710       0.016403      -0.026595       0.037487      -0.007496       0.004338      -0.005861      -0.015229       0.008201      -0.012305      -0.001555       0.013860              1.939480       2.217993       0.012103       0.320270       1.613891      -0.183795       1.986555           0.000000
           78              H       8.079104      26.075589      18.376732       0.098898       1.301561 0.10595102E+02  0.11018097E+03                                 1.889987                            1.836506      -1.024672       2.379496                    0.996671       3.605371       9.967923       0.493394       1.193743      -0.730542       0.021493      -0.026595      -0.011473       0.036067       0.001301      -0.001878       0.013634       0.003109      -0.022043      -0.017278       0.005460       0.011818              1.936013       2.106988      -0.241368      -0.255140       2.001580       0.027757       1.699472           0.000000
           79              H       5.104768      24.969687      20.070684       0.099206       1.267945 0.10224575E+02  0.10531710E+03                                 1.853679                            1.801789      -0.991641       2.396284                    0.997132       3.546863       9.738707       0.499412       1.190677      -0.731488      -0.025417      -0.005838       0.023485       0.035095      -0.002029       0.000200      -0.011069       0.014239       0.002071      -0.015293       0.006120       0.009173              1.898940       2.157593       0.213315      -0.289149       1.632952       0.059802       1.906274           0.000000
           80              H       6.317120      24.379873      19.260764       0.096333       1.279735 0.10150015E+02  0.10392952E+03                                 1.834385                            1.771254      -0.956461       2.408251                    0.997611       3.500692       9.455483       0.516069       1.159115      -0.739454       0.020147      -0.028080      -0.008277       0.035538      -0.004833      -0.005041       0.004291      -0.017279       0.024211      -0.014613       0.001782       0.012831              1.882789       2.136372      -0.320187       0.119709       1.988509       0.108680       1.523486           0.000000
           81              H       9.771776       3.462526      19.734541       0.140889       1.150369 0.85919393E+01  0.84714479E+02                                 1.728473                            1.649438      -1.170898       2.340286                    0.996612       3.292617       8.838573       0.523152       1.187441      -0.732153      -0.009955       0.014092       0.031429       0.035853      -0.002380      -0.008983       0.004049       0.004363       0.027481      -0.007813      -0.007259       0.015072              1.750199       1.594750       0.111374      -0.160303       1.712401       0.312425       1.943445           0.000000
           82              H       0.058368       3.473059      16.576908       0.128483       1.193800 0.90435221E+01  0.90533886E+02                                 1.778577                            1.697509      -1.290470       2.274467                    0.995502       3.449561       9.404235       0.512053       1.194862      -0.729255       0.030462       0.016562      -0.019492       0.039777       0.007156      -0.009485      -0.004538       0.007123      -0.006387      -0.008882      -0.006454       0.015335              1.796628       1.887073       0.290285      -0.293214       1.708789       0.011687       1.794022          -0.000001
           83              H       9.268352       0.734635      16.820414       0.135472       1.089420 0.81276031E+01  0.79483773E+02                                 1.689949                            1.619756      -1.245877       2.294924                    0.996041       3.426039       9.331780       0.517395       1.210509      -0.724487      -0.015945      -0.027656      -0.017645       0.036475       0.011705       0.002461       0.006431      -0.002045      -0.009536      -0.011174      -0.004383       0.015557              1.716756       1.730889       0.344244      -0.089189       1.750039       0.187025       1.669341           0.000000
           84              H       4.150208      23.213410      18.964322       0.133172       1.117050 0.83862260E+01  0.82532968E+02                                 1.709722                            1.638750      -1.280809       2.277756                    0.995897       3.430898       9.328446       0.518269       1.200853      -0.727037       0.015470      -0.018156       0.027017       0.036039      -0.001355       0.011533      -0.007232       0.004162       0.011640      -0.011826      -0.003981       0.015807              1.734099       1.739959       0.090784       0.358611       1.670624      -0.173956       1.791715           0.000000
           85              H       3.820672      26.086122      16.166654       0.142375       1.157274 0.86497452E+01  0.85396816E+02                                 1.735915                            1.656321      -1.136100       2.358845                    0.996834       3.270206       8.773888       0.521616       1.189369      -0.732119       0.012713       0.030204      -0.016605       0.036737       0.009679      -0.002741      -0.005415      -0.007941      -0.018050      -0.008316      -0.006867       0.015184              1.754631       1.641497       0.222154       0.060741       1.903514      -0.307589       1.718882           0.000000
           86              H       1.251264      23.018560      16.185182       0.126566       1.164175 0.87796569E+01  0.87273148E+02                                 1.746159                            1.668954      -1.308923       2.261256                    0.995621       3.467360       9.429649       0.517918       1.189713      -0.729800      -0.030955      -0.019542      -0.016418       0.040120       0.008172       0.007305       0.005532       0.007131      -0.004402      -0.008357      -0.006437       0.014794              1.768641       1.849927       0.275003       0.287027       1.760364      -0.034231       1.695631          -0.000001
           87              H       5.192320      13.944898       8.512109       0.095309       1.340836 0.10789904E+02  0.11210481E+03                                 1.891485                            1.826612      -0.974817       2.399556                    0.997309       3.532864       9.590322       0.508386       1.159595      -0.739894       0.020710       0.016403       0.026595       0.037487       0.007496       0.004338       0.005861      -0.015229       0.008201      -0.012305      -0.001555       0.013860              1.939480       2.217994      -0.012103       0.320270       1.613892       0.183795       1.986555           0.000000
           88              H       4.080896      12.910089       8.091268       0.098898       1.301561 0.10595102E+02  0.11018097E+03                                 1.889987                            1.836506      -1.024672       2.379496                    0.996671       3.605371       9.967923       0.493394       1.193743      -0.730542      -0.021493      -0.026595       0.011473       0.036067      -0.001301      -0.001878      -0.013634       0.003109      -0.022043      -0.017278       0.005460       0.011818              1.936013       2.106988       0.241368      -0.255140       2.001580      -0.027757       1.699472           0.000000
           89              H       7.055232      11.804187       6.397316       0.099206       1.267945 0.10224575E+02  0.10531710E+03                                 1.853679                            1.801789      -0.991641       2.396284                    0.997132       3.546863       9.738707       0.499412       1.190677      -0.731488       0.025417      -0.005838      -0.023485       0.035095       0.002029       0.000200       0.011069       0.014239       0.002071      -0.015293       0.006120       0.009173              1.898940       2.157593      -0.213315      -0.289149       1.632952      -0.059802       1.906274           0.000000
           90              H       5.842880      11.214373       7.207236       0.096333       1.279735 0.10150017E+02  0.10392955E+03                                 1.834386                            1.771255      -0.956461       2.408251                    0.997611       3.500692       9.455485       0.516068       1.159115      -0.739454      -0.020147      -0.028080       0.008277       0.035538       0.004833      -0.005041      -0.004291      -0.017279       0.024211      -0.014613       0.001782       0.012831              1.882790       2.136373       0.320188       0.119709       1.988510      -0.108680       1.523486           0.000000
           91              H       2.388224      16.628026       6.733459       0.140889       1.150369 0.85919393E+01  0.84714479E+02                                 1.728473                            1.649438      -1.170898       2.340286                    0.996612       3.292617       8.838573       0.523152       1.187441      -0.732153       0.009955       0.014092      -0.031429       0.035853       0.002380      -0.008983      -0.004049       0.004363       0.027481      -0.007813      -0.007259       0.015072              1.750199       1.594750      -0.111374      -0.160303       1.712401      -0.312425       1.943445           0.000000
           92              H      12.101632      16.638559       9.891092       0.128483       1.193800 0.90435164E+01  0.90533814E+02                                 1.778576                            1.697508      -1.290470       2.274467                    0.995502       3.449560       9.404231       0.512053       1.194862      -0.729256      -0.030462       0.016562       0.019492       0.039777      -0.007156      -0.009485       0.004538       0.007123      -0.006387      -0.008882      -0.006454       0.015336              1.796627       1.887072      -0.290285      -0.293213       1.708788      -0.011687       1.794021          -0.000001
           93              H       2.891648      13.900135       9.647586       0.135472       1.089420 0.81276019E+01  0.79483759E+02                                 1.689949                            1.619756      -1.245877       2.294924                    0.996041       3.426039       9.331780       0.517395       1.210509      -0.724487       0.015945      -0.027656       0.017645       0.036475      -0.011705       0.002461      -0.006431      -0.002045      -0.009536      -0.011174      -0.004383       0.015557              1.716756       1.730889      -0.344244      -0.089189       1.750039      -0.187025       1.669340           0.000000
           94              H       8.009792      10.047910       7.503678       0.133172       1.117050 0.83862260E+01  0.82532968E+02                                 1.709722                            1.638750      -1.280809       2.277756                    0.995897       3.430898       9.328446       0.518269       1.200853      -0.727037      -0.015470      -0.018156      -0.027017       0.036039       0.001355       0.011533       0.007232       0.004162       0.011640      -0.011826      -0.003981       0.015807              1.734099       1.739959      -0.090784       0.358611       1.670624       0.173956       1.791715           0.000000
           95              H       8.339328      12.920622      10.301346       0.142375       1.157275 0.86497504E+01  0.85396879E+02                                 1.735916                            1.656321      -1.136100       2.358845                    0.996834       3.270207       8.773891       0.521616       1.189369      -0.732119      -0.012713       0.030204       0.016605       0.036737      -0.009679      -0.002741       0.005414      -0.007941      -0.018050      -0.008316      -0.006867       0.015184              1.754632       1.641497      -0.222154       0.060741       1.903515       0.307589       1.718883           0.000000
           96              H      10.908736       9.853060      10.282818       0.126566       1.164175 0.87796570E+01  0.87273152E+02                                 1.746159                            1.668954      -1.308923       2.261256                    0.995621       3.467360       9.429650       0.517917       1.189714      -0.729800       0.030955      -0.019542       0.016418       0.040120      -0.008172       0.007305      -0.005532       0.007131      -0.004402      -0.008357      -0.006437       0.014794              1.768641       1.849927      -0.275003       0.287027       1.760365       0.034231       1.695631          -0.000001
           97              C       7.522176      13.639721      21.009240      -0.068225      27.340522 0.36453603E+03  0.82574981E+04                                 8.086395                            6.389516      -0.404852       1.875228                    0.997142      28.178227      81.319244       0.643830       0.419978      -1.054675       0.031411       0.060681      -0.058693       0.090076       0.029068       0.000066      -0.013838      -0.017705      -0.062052      -0.029613      -0.013087       0.042700             10.286539      14.142531       4.005645       2.662155       8.668382       1.610684       8.048703           0.000001
           98              C       5.773568      12.004830      20.304132      -0.069115      27.058197 0.36252952E+03  0.81970236E+04                                 8.042103                            6.381255      -0.364693       1.890997                    0.997007      28.002268      80.618588       0.643122       0.421211      -1.054378      -0.019964       0.049842       0.067122       0.085955      -0.002124      -0.028378       0.013964       0.012829       0.102369      -0.029361      -0.020994       0.050356             10.177712      13.365753       2.890361      -4.076612       8.169903      -1.942324       8.997481           0.000001
           99              C       9.348608      15.172712      21.306475       0.276424      34.692553 0.33802857E+03  0.74334119E+04                                 9.342957                            6.196704       0.100838       2.055689                    0.999483      24.446704      67.110084       0.653841       0.425990      -1.062312      -0.037293      -0.020722      -0.033382       0.054171       0.028111       0.015267       0.004926       0.019758      -0.041998      -0.025701      -0.015376       0.041077             12.662067      15.470059       7.178047       4.600083      11.883976       0.103816      10.632165           0.000000
          100              C      10.034432      16.263605      20.781615      -0.225023      38.260567 0.45600882E+03  0.10870477E+05                                 9.903865                            7.149515      -0.139833       1.912835                    0.999382      30.793943      89.708917       0.611251       0.420350      -1.059652       0.020576       0.015406      -0.001320       0.025739      -0.046653       0.001997       0.006893       0.003818       0.080693      -0.060603       0.025862       0.034741             12.421311      13.889505       7.872153       1.161833      14.480026      -1.803157       8.894402           0.000001
          101              C      11.089920      16.798651      21.458402       0.006162      39.255464 0.41022647E+03  0.94250690E+04                                 9.972936                            6.672582       0.015968       2.012857                    0.999156      26.629068      73.609066       0.655013       0.407001      -1.079430      -0.025858      -0.037683       0.017260       0.048853      -0.007388       0.010650       0.002938       0.005735       0.007776      -0.014189       0.000857       0.013332             13.469573      11.676823       6.741754      -0.367599      16.252013      -5.939064      12.479884          -0.000000
          102              C      11.496064      16.268872      22.671695      -0.156707      36.534128 0.45087877E+03  0.10750496E+05                                 9.718749                            7.201538      -0.191457       1.901194                    0.999298      30.535601      89.854708       0.595546       0.431342      -1.049637      -0.012588      -0.004328      -0.012644       0.018359      -0.006204       0.006729       0.035431       0.024475      -0.040373      -0.046417       0.020244       0.026174             11.692803       8.210493       2.706679       0.796247      12.815466      -6.286169      14.052449          -0.000001
          103              C      10.818752      15.187457      23.202908       0.005485      40.179513 0.42631463E+03  0.98850933E+04                                10.115585                            6.802755      -0.014540       1.999282                    0.999158      26.899412      74.593718       0.648911       0.407071      -1.079848      -0.026735       0.010098      -0.048505       0.056298       0.014929       0.002963       0.004675       0.001370      -0.017239      -0.012385      -0.006603       0.018987             13.454705      10.527429       1.427622       4.826509      11.577329      -6.038173      18.259356          -0.000001
          104              C       9.726784      14.624501      22.523209      -0.259220      38.255161 0.49902597E+03  0.12168835E+05                                 9.924420                            7.511885      -0.137587       1.908561                    0.999625      31.764495      93.636084       0.592344       0.424039      -1.057187       0.029289      -0.002233       0.029908       0.041921       0.014979      -0.022707       0.000256      -0.015106      -0.067237      -0.036700       0.005559       0.031141             11.888795      12.704878       2.615016       6.258711       8.419623      -1.166410      14.541884           0.000001
          105              C      11.854784      17.924038      20.809671       0.629534      23.028118 0.25163679E+03  0.52104010E+04                                 7.603224                            5.673093      -0.056468       2.049632                    0.999360      21.845893      60.836412       0.616754       0.479620      -1.017350       0.030826       0.049881      -0.028022       0.064989      -0.074297      -0.020849       0.074048      -0.014037       0.004458      -0.093216      -0.023903       0.117119              9.539765       8.544375       4.618735      -1.142863      12.059964      -4.065053       8.014956           0.000001
          106              C      11.292992      14.534185      24.480783       0.628953      22.689168 0.24951140E+03  0.51566652E+04                                 7.516704                            5.647596      -0.069954       2.044111                    0.999290      21.857488      60.858258       0.618243       0.479367      -1.017244       0.016665      -0.028707       0.055306       0.064503      -0.037066      -0.072454       0.068227       0.028826      -0.076734      -0.094719      -0.025083       0.119803              9.283311       6.917050      -0.152450       3.432529       7.727153      -3.985578      13.205729           0.000000
          107              C       3.711232      10.407064      21.473224      -0.253962      38.235683 0.48939147E+03  0.11877940E+05                                 9.917665                            7.434952      -0.124180       1.914258                    0.999618      31.599879      92.985017       0.595786       0.423576      -1.057292      -0.028861      -0.029307       0.003521       0.041283      -0.024243      -0.014360       0.003433       0.026191       0.049774      -0.036244       0.004035       0.032209             12.000242      13.194338       6.636607      -2.784052      14.347124       0.809950       8.459263           0.000001
          108              C       4.127104      11.616447      22.016612       0.269498      35.160412 0.34503554E+03  0.76231143E+04                                 9.417637                            6.253988       0.067248       2.041305                    0.999431      24.626579      67.663652       0.652163       0.425091      -1.063348       0.038383       0.028469      -0.021701       0.052485       0.018792      -0.030672      -0.002747       0.033969      -0.001863      -0.031292      -0.013609       0.044901             12.823208      15.311091       5.073159      -7.183680      10.849472      -0.452064      12.309062           0.000000
          109              C       3.504512      12.137011      23.149442      -0.222601      38.455786 0.46236002E+03  0.11058330E+05                                 9.938576                            7.204582      -0.144650       1.911112                    0.999304      30.874193      90.045330       0.608315       0.420987      -1.059417      -0.018569      -0.001334       0.019880       0.027236       0.005116       0.041519      -0.004328      -0.030328      -0.070751      -0.056724       0.026748       0.029976             12.423647      14.120266       1.689984      -7.612567       8.668933       1.538757      14.481742           0.000001
          110              C       2.630208       9.737994      22.042815       0.001281      40.361912 0.42009885E+03  0.97088012E+04                                10.139834                            6.752153      -0.004548       2.004301                    0.999195      26.813812      74.321903       0.651220       0.406972      -1.079521       0.027415       0.046144       0.011361       0.054863      -0.001597      -0.013853      -0.004469       0.013859       0.007999      -0.013530      -0.004657       0.018188             13.553453      11.220463       5.769455      -1.210561      18.230005       5.523620      11.209890          -0.000000
          111              C       1.983296      10.291208      23.146266      -0.151175      36.741375 0.45720550E+03  0.10934525E+05                                 9.761032                            7.254347      -0.201870       1.896427                    0.999293      30.570418      89.963144       0.593337       0.431635      -1.049926       0.015118       0.012032      -0.008852       0.021253       0.001738       0.006121      -0.038050       0.031059      -0.016137      -0.047785       0.017677       0.030108             11.727185       8.294343       0.961871      -2.626338      13.884761       6.317408      13.002451          -0.000001
          112              C       2.417408      11.487162      23.696271      -0.002802      39.887331 0.41905259E+03  0.96726585E+04                                10.064739                            6.737550       0.037558       2.017817                    0.999325      26.773737      74.016712       0.653224       0.406225      -1.080678       0.025269      -0.012966      -0.039396       0.048566       0.013274       0.007797      -0.002373       0.001937      -0.022793      -0.015890      -0.001929       0.017819             13.594340      12.605284      -0.223901      -7.243663      11.826246       5.450359      16.351489          -0.000000
          113              C       2.103680       8.491484      21.431404       0.636897      22.723710 0.24558776E+03  0.50580793E+04                                 7.528690                            5.606873      -0.082633       2.041273                    0.999411      21.757456      60.575970       0.619528       0.480027      -1.016376      -0.020362      -0.056473      -0.022001       0.063936      -0.068881       0.033894      -0.072206       0.032078       0.018386      -0.092605      -0.024130       0.116735              9.334427       7.315702       3.772842       0.313184      13.055224       3.980626       7.632356           0.000001
          114              C       1.641600      12.116473      24.832807       0.640131      22.380126 0.24300993E+03  0.49915376E+04                                 7.466549                            5.582043      -0.082387       2.044276                    0.999316      21.660095      60.213438       0.620158       0.480832      -1.016004      -0.032813       0.023265       0.048536       0.063037      -0.019512       0.071037      -0.078762      -0.029920       0.033824      -0.094004      -0.025950       0.119954              9.318696       8.882394      -1.040532      -4.575682       7.544762       3.782276      11.528930           0.000000
          115              C       4.637824       0.474221       5.458760      -0.068225      27.340522 0.36453602E+03  0.82574979E+04                                 8.086395                            6.389516      -0.404852       1.875228                    0.997142      28.178227      81.319246       0.643830       0.419978      -1.054675      -0.031411       0.060681       0.058693       0.090076      -0.029068       0.000066       0.013838      -0.017705      -0.062052      -0.029613      -0.013087       0.042700             10.286539      14.142532      -4.005645       2.662155       8.668382      -1.610684       8.048703           0.000001
          116              C       6.386432      25.170330       6.163868      -0.069115      27.058197 0.36252952E+03  0.81970236E+04                                 8.042102                            6.381255      -0.364693       1.890997                    0.997007      28.002268      80.618588       0.643122       0.421211      -1.054378       0.019964       0.049842      -0.067122       0.085955       0.002124      -0.028378      -0.013964       0.012829       0.102369      -0.029361      -0.020994       0.050356             10.177712      13.365753      -2.890360      -4.076612       8.169903       1.942324       8.997480           0.000001
          117              C       2.811392       2.007212       5.161525       0.276424      34.692554 0.33802857E+03  0.74334119E+04                                 9.342957                            6.196704       0.100838       2.055689                    0.999483      24.446704      67.110084       0.653841       0.425990      -1.062312       0.037293      -0.020722       0.033382       0.054171      -0.028111       0.015267      -0.004926       0.019758      -0.041998      -0.025701      -0.015376       0.041077             12.662067      15.470059      -7.178047       4.600083      11.883976      -0.103816      10.632165           0.000000
          118              C       2.125568       3.098105       5.686385      -0.225023      38.260568 0.45600883E+03  0.10870478E+05                                 9.903865                            7.149515      -0.139833       1.912835                    0.999382      30.793943      89.708919       0.611251       0.420350      -1.059652      -0.020576       0.015406       0.001320       0.025739       0.046653       0.001997      -0.006893       0.003818       0.080694      -0.060603       0.025862       0.034741             12.421312      13.889506      -7.872154       1.161833      14.480027       1.803157       8.894403           0.000001
          119              C       1.070080       3.633151       5.009598       0.006162      39.255468 0.41022650E+03  0.94250698E+04                                 9.972936                            6.672583       0.015968       2.012857                    0.999156      26.629069      73.609071       0.655013       0.407001      -1.079430       0.025858      -0.037683      -0.017260       0.048853       0.007388       0.010650      -0.002938       0.005735       0.007776      -0.014189       0.000857       0.013332             13.469574      11.676824      -6.741755      -0.367599      16.252014       5.939065      12.479885          -0.000000
          120              C       0.663936       3.103372       3.796305      -0.156707      36.534130 0.45087880E+03  0.10750497E+05                                 9.718750                            7.201538      -0.191457       1.901194                    0.999298      30.535602      89.854713       0.595546       0.431342      -1.049637       0.012588      -0.004328       0.012644       0.018359       0.006204       0.006729      -0.035431       0.024475      -0.040373      -0.046417       0.020244       0.026174             11.692803       8.210493      -2.706679       0.796247      12.815467       6.286169      14.052450          -0.000001
          121              C       1.341248       2.021957       3.265092       0.005485      40.179513 0.42631463E+03  0.98850933E+04                                10.115585                            6.802755      -0.014540       1.999282                    0.999158      26.899412      74.593718       0.648911       0.407071      -1.079848       0.026735       0.010098       0.048505       0.056298      -0.014929       0.002963      -0.004675       0.001370      -0.017239      -0.012385      -0.006603       0.018987             13.454705      10.527429      -1.427622       4.826509      11.577329       6.038173      18.259356          -0.000001
          122              C       2.433216       1.459001       3.944791      -0.259220      38.255160 0.49902597E+03  0.12168834E+05                                 9.924419                            7.511885      -0.137587       1.908561                    0.999625      31.764495      93.636084       0.592344       0.424039      -1.057187      -0.029289      -0.002233      -0.029908       0.041921      -0.014979      -0.022707      -0.000256      -0.015106      -0.067237      -0.036700       0.005559       0.031141             11.888795      12.704878      -2.615016       6.258710       8.419623       1.166410      14.541883           0.000001
          123              C       0.305216       4.758538       5.658329       0.629534      23.028119 0.25163680E+03  0.52104014E+04                                 7.603225                            5.673093      -0.056469       2.049632                    0.999360      21.845894      60.836416       0.616754       0.479620      -1.017350      -0.030826       0.049881       0.028022       0.064989       0.074297      -0.020849      -0.074048      -0.014037       0.004458      -0.093216      -0.023903       0.117119              9.539766       8.544376      -4.618735      -1.142863      12.059965       4.065054       8.014957           0.000001
          124              C       0.867008       1.368685       1.987217       0.628953      22.689168 0.24951140E+03  0.51566652E+04                                 7.516704                            5.647596      -0.069954       2.044111                    0.999290      21.857488      60.858258       0.618243       0.479367      -1.017244      -0.016665      -0.028707      -0.055306       0.064503       0.037066      -0.072454      -0.068227       0.028826      -0.076734      -0.094719      -0.025083       0.119803              9.283311       6.917050       0.152450       3.432529       7.727153       3.985578      13.205729           0.000000
          125              C       8.448768      23.572564       4.994776      -0.253962      38.235685 0.48939150E+03  0.11877941E+05                                 9.917666                            7.434953      -0.124180       1.914258                    0.999618      31.599879      92.985020       0.595786       0.423576      -1.057292       0.028861      -0.029307      -0.003521       0.041283       0.024243      -0.014360      -0.003433       0.026191       0.049774      -0.036244       0.004035       0.032209             12.000242      13.194339      -6.636607      -2.784053      14.347124      -0.809950       8.459263           0.000001
          126              C       8.032896      24.781947       4.451388       0.269498      35.160412 0.34503554E+03  0.76231143E+04                                 9.417637                            6.253988       0.067248       2.041305                    0.999431      24.626579      67.663653       0.652163       0.425091      -1.063348      -0.038383       0.028469       0.021701       0.052485      -0.018792      -0.030672       0.002747       0.033969      -0.001863      -0.031292      -0.013609       0.044901             12.823209      15.311091      -5.073159      -7.183681      10.849472       0.452064      12.309062           0.000000
          127              C       8.655488      25.302511       3.318558      -0.222601      38.455790 0.46236005E+03  0.11058331E+05                                 9.938577                            7.204583      -0.144650       1.911112                    0.999304      30.874193      90.045336       0.608314       0.420987      -1.059417       0.018569      -0.001334      -0.019880       0.027236      -0.005116       0.041519       0.004328      -0.030328      -0.070751      -0.056724       0.026748       0.029976             12.423649      14.120269      -1.689984      -7.612568       8.668933      -1.538757      14.481745           0.000001
          128              C       9.529792      22.903494       4.425185       0.001281      40.361906 0.42009878E+03  0.97087994E+04                                10.139833                            6.752152      -0.004548       2.004301                    0.999195      26.813810      74.321894       0.651220       0.406972      -1.079521      -0.027415       0.046144      -0.011361       0.054863       0.001597      -0.013853       0.004469       0.013859       0.007999      -0.013530      -0.004657       0.018188             13.553451      11.220461      -5.769454      -1.210561      18.230002      -5.523619      11.209889          -0.000000
          129              C      10.176704      23.456708       3.321734      -0.151175      36.741379 0.45720555E+03  0.10934527E+05                                 9.761032                            7.254348      -0.201870       1.896427                    0.999293      30.570420      89.963150       0.593337       0.431635      -1.049926      -0.015118       0.012032       0.008852       0.021253      -0.001738       0.006121       0.038050       0.031059      -0.016137      -0.047785       0.017677       0.030108             11.727186       8.294343      -0.961871      -2.626338      13.884762      -6.317408      13.002452          -0.000001
          130              C       9.742592      24.652662       2.771729      -0.002802      39.887334 0.41905262E+03  0.96726593E+04                                10.064739                            6.737551       0.037558       2.017817                    0.999325      26.773738      74.016717       0.653224       0.406225      -1.080678      -0.025269      -0.012966       0.039396       0.048566      -0.013274       0.007797       0.002373       0.001937      -0.022793      -0.015890      -0.001929       0.017819             13.594341      12.605285       0.223902      -7.243664      11.826247      -5.450360      16.351490          -0.000000
          131              C      10.056320      21.656984       5.036596       0.636897      22.723709 0.24558774E+03  0.50580789E+04                                 7.528689                            5.606872      -0.082633       2.041273                    0.999411      21.757455      60.575965       0.619528       0.480027      -1.016376       0.020362      -0.056473       0.022001       0.063936       0.068881       0.033894       0.072206       0.032078       0.018386      -0.092605      -0.024130       0.116735              9.334427       7.315702      -3.772841       0.313184      13.055222      -3.980626       7.632355           0.000001
          132              C      10.518400      25.281973       1.635193       0.640131      22.380128 0.24300995E+03  0.49915379E+04                                 7.466549                            5.582043      -0.082387       2.044276                    0.999316      21.660096      60.213440       0.620158       0.480832      -1.016004       0.032813       0.023265      -0.048536       0.063037       0.019512       0.071037       0.078762      -0.029920       0.033824      -0.094004      -0.025950       0.119954              9.318696       8.882394       1.040532      -4.575682       7.544762      -3.782276      11.528931           0.000000
          133              C       4.637824      25.856779       7.775240      -0.068225      27.340523 0.36453603E+03  0.82574983E+04                                 8.086395                            6.389516      -0.404852       1.875228                    0.997142      28.178227      81.319243       0.643830       0.419978      -1.054675      -0.031411      -0.060681      -0.058693       0.090076       0.029068      -0.000066       0.013838      -0.017705      -0.062052      -0.029613      -0.013087       0.042700             10.286539      14.142532       4.005645      -2.662155       8.668382      -1.610684       8.048703           0.000001
          134              C       6.386432       1.160670       7.070132      -0.069115      27.058198 0.36252953E+03  0.81970239E+04                                 8.042103                            6.381255      -0.364693       1.890997                    0.997007      28.002268      80.618588       0.643122       0.421211      -1.054378       0.019964      -0.049842       0.067122       0.085955      -0.002124       0.028378      -0.013964       0.012829       0.102369      -0.029361      -0.020994       0.050356             10.177713      13.365754       2.890361       4.076612       8.169904       1.942324       8.997481           0.000001
          135              C       2.811392      24.323788       8.072475       0.276424      34.692555 0.33802857E+03  0.74334118E+04                                 9.342957                            6.196704       0.100838       2.055689                    0.999483      24.446704      67.110085       0.653841       0.425990      -1.062312       0.037293       0.020722      -0.033382       0.054171       0.028111      -0.015267      -0.004926       0.019758      -0.041998      -0.025701      -0.015376       0.041077             12.662068      15.470060       7.178047      -4.600084      11.883977      -0.103817      10.632165           0.000000
          136              C       2.125568      23.232895       7.547615      -0.225023      38.260582 0.45600901E+03  0.10870483E+05                                 9.903867                            7.149517      -0.139833       1.912835                    0.999382      30.793944      89.708923       0.611251       0.420350      -1.059652      -0.020576      -0.015406      -0.001320       0.025739      -0.046653      -0.001997      -0.006893       0.003818       0.080693      -0.060603       0.025862       0.034741             12.421315      13.889508       7.872155      -1.161831      14.480033       1.803160       8.894403           0.000001
          137              C       1.070080      22.697849       8.224402       0.006162      39.255465 0.41022649E+03  0.94250697E+04                                 9.972936                            6.672583       0.015968       2.012857                    0.999156      26.629069      73.609073       0.655013       0.407001      -1.079430       0.025858       0.037683       0.017260       0.048853      -0.007388      -0.010650      -0.002938       0.005735       0.007776      -0.014189       0.000857       0.013332             13.469574      11.676824       6.741754       0.367599      16.252013       5.939065      12.479885          -0.000000
          138              C       0.663936      23.227628       9.437695      -0.156707      36.534134 0.45087885E+03  0.10750499E+05                                 9.718750                            7.201539      -0.191457       1.901194                    0.999298      30.535604      89.854722       0.595546       0.431342      -1.049637       0.012588       0.004328      -0.012644       0.018359      -0.006204      -0.006729      -0.035431       0.024475      -0.040373      -0.046417       0.020244       0.026174             11.692804       8.210494       2.706679      -0.796247      12.815468       6.286170      14.052451          -0.000001
          139              C       1.341248      24.309043       9.968908       0.005485      40.179515 0.42631465E+03  0.98850940E+04                                10.115586                            6.802755      -0.014540       1.999282                    0.999158      26.899413      74.593721       0.648911       0.407071      -1.079848       0.026735      -0.010098      -0.048505       0.056298       0.014929      -0.002963      -0.004675       0.001370      -0.017239      -0.012385      -0.006602       0.018987             13.454705      10.527430       1.427622      -4.826509      11.577330       6.038173      18.259357          -0.000001
          140              C       2.433216      24.871999       9.289209      -0.259220      38.255159 0.49902594E+03  0.12168834E+05                                 9.924420                            7.511885      -0.137587       1.908561                    0.999625      31.764494      93.636081       0.592344       0.424039      -1.057187      -0.029289       0.002233       0.029908       0.041921       0.014979       0.022707      -0.000256      -0.015106      -0.067237      -0.036701       0.005559       0.031141             11.888795      12.704878       2.615016      -6.258711       8.419623       1.166410      14.541884           0.000001
          141              C       0.305216      21.572462       7.575671       0.629534      23.028119 0.25163681E+03  0.52104016E+04                                 7.603225                            5.673093      -0.056468       2.049632                    0.999360      21.845894      60.836415       0.616754       0.479620      -1.017350      -0.030826      -0.049881      -0.028022       0.064989      -0.074297       0.020849      -0.074048      -0.014037       0.004458      -0.093216      -0.023903       0.117119              9.539766       8.544376       4.618735       1.142863      12.059965       4.065054       8.014957           0.000001
          142              C       0.867008      24.962315      11.246783       0.628953      22.689168 0.24951140E+03  0.51566653E+04                                 7.516704                            5.647597      -0.069954       2.044111                    0.999290      21.857488      60.858260       0.618243       0.479367      -1.017244      -0.016665       0.028707       0.055306       0.064503      -0.037066       0.072454      -0.068227       0.028826      -0.076734      -0.094719      -0.025083       0.119803              9.283312       6.917051      -0.152450      -3.432530       7.727154       3.985579      13.205730           0.000000
          143              C       8.448768       2.758436       8.239224      -0.253962      38.235684 0.48939149E+03  0.11877940E+05                                 9.917665                            7.434952      -0.124180       1.914258                    0.999618      31.599879      92.985015       0.595786       0.423576      -1.057292       0.028861       0.029307       0.003521       0.041283      -0.024243       0.014360      -0.003433       0.026191       0.049774      -0.036244       0.004035       0.032209             12.000241      13.194338       6.636606       2.784052      14.347124      -0.809950       8.459262           0.000001
          144              C       8.032896       1.549053       8.782612       0.269498      35.160414 0.34503556E+03  0.76231149E+04                                 9.417637                            6.253988       0.067248       2.041305                    0.999431      24.626580      67.663655       0.652163       0.425091      -1.063348      -0.038383      -0.028469      -0.021701       0.052485       0.018792       0.030672       0.002747       0.033969      -0.001863      -0.031292      -0.013609       0.044901             12.823209      15.311092       5.073159       7.183681      10.849472       0.452064      12.309062           0.000000
          145              C       8.655488       1.028489       9.915442      -0.222601      38.455789 0.46236004E+03  0.11058331E+05                                 9.938577                            7.204583      -0.144650       1.911112                    0.999304      30.874193      90.045334       0.608314       0.420987      -1.059417       0.018569       0.001334       0.019880       0.027236       0.005116      -0.041519       0.004328      -0.030328      -0.070751      -0.056724       0.026748       0.029976             12.423649      14.120269       1.689984       7.612568       8.668933      -1.538757      14.481744           0.000001
          146              C       9.529792       3.427506       8.808815       0.001281      40.361906 0.42009878E+03  0.97087994E+04                                10.139833                            6.752152      -0.004548       2.004301                    0.999195      26.813810      74.321894       0.651220       0.406972      -1.079521      -0.027415      -0.046144       0.011361       0.054863      -0.001597       0.013853       0.004469       0.013859       0.007999      -0.013530      -0.004657       0.018188             13.553451      11.220461       5.769454       1.210560      18.230003      -5.523619      11.209889          -0.000000
          147              C      10.176704       2.874292       9.912266      -0.151175      36.741378 0.45720555E+03  0.10934527E+05                                 9.761032                            7.254347      -0.201870       1.896427                    0.999293      30.570420      89.963150       0.593337       0.431635      -1.049926      -0.015118      -0.012032      -0.008852       0.021253       0.001738      -0.006121       0.038050       0.031059      -0.016137      -0.047785       0.017677       0.030108             11.727185       8.294343       0.961871       2.626338      13.884762      -6.317408      13.002450          -0.000001
          148              C       9.742592       1.678338      10.462271      -0.002802      39.887335 0.41905260E+03  0.96726588E+04                                10.064740                            6.737551       0.037558       2.017817                    0.999325      26.773737      74.016714       0.653224       0.406225      -1.080678      -0.025269       0.012966      -0.039396       0.048566       0.013274      -0.007797       0.002373       0.001937      -0.022793      -0.015890      -0.001929       0.017819             13.594342      12.605286      -0.223903       7.243664      11.826248      -5.450361      16.351491          -0.000000
          149              C      10.056320       4.674016       8.197404       0.636897      22.723709 0.24558775E+03  0.50580789E+04                                 7.528689                            5.606872      -0.082633       2.041273                    0.999411      21.757455      60.575965       0.619528       0.480027      -1.016376       0.020362       0.056473      -0.022001       0.063936      -0.068881      -0.033894       0.072206       0.032078       0.018386      -0.092605      -0.024130       0.116735              9.334427       7.315702       3.772841      -0.313184      13.055223      -3.980626       7.632355           0.000001
          150              C      10.518400       1.049027      11.598807       0.640131      22.380124 0.24300984E+03  0.49915352E+04                                 7.466549                            5.582042      -0.082387       2.044276                    0.999316      21.660095      60.213438       0.620158       0.480832      -1.016004       0.032813      -0.023265       0.048536       0.063037      -0.019512      -0.071037       0.078762      -0.029920       0.033824      -0.094004      -0.025950       0.119954              9.318696       8.882397      -1.040534       4.575684       7.544760      -3.782276      11.528930           0.000000
          151              C       7.522176      12.691279      18.692760      -0.068225      27.340523 0.36453603E+03  0.82574982E+04                                 8.086395                            6.389516      -0.404852       1.875228                    0.997142      28.178227      81.319245       0.643830       0.419978      -1.054675       0.031411      -0.060681       0.058693       0.090076      -0.029068      -0.000066      -0.013838      -0.017705      -0.062052      -0.029613      -0.013087       0.042700             10.286540      14.142533      -4.005645      -2.662155       8.668383       1.610684       8.048703           0.000001
          152              C       5.773568      14.326170      19.397868      -0.069115      27.058198 0.36252953E+03  0.81970238E+04                                 8.042103                            6.381255      -0.364693       1.890997                    0.997007      28.002268      80.618588       0.643122       0.421211      -1.054378      -0.019964      -0.049842      -0.067122       0.085955       0.002124       0.028378       0.013964       0.012829       0.102369      -0.029361      -0.020994       0.050356             10.177713      13.365754      -2.890361       4.076612       8.169904      -1.942324       8.997481           0.000001
          153              C       9.348608      11.158288      18.395525       0.276424      34.692555 0.33802857E+03  0.74334118E+04                                 9.342957                            6.196704       0.100838       2.055689                    0.999483      24.446704      67.110084       0.653841       0.425990      -1.062312      -0.037293       0.020722       0.033382       0.054171      -0.028111      -0.015267       0.004926       0.019758      -0.041998      -0.025701      -0.015376       0.041077             12.662067      15.470060      -7.178047      -4.600084      11.883977       0.103817      10.632165           0.000000
          154              C      10.034432      10.067395      18.920385      -0.225023      38.260582 0.45600900E+03  0.10870483E+05                                 9.903868                            7.149517      -0.139833       1.912835                    0.999382      30.793943      89.708920       0.611251       0.420350      -1.059652       0.020576      -0.015406       0.001320       0.025739       0.046653      -0.001997       0.006893       0.003818       0.080694      -0.060603       0.025862       0.034741             12.421315      13.889508      -7.872156      -1.161831      14.480033      -1.803160       8.894403           0.000001
          155              C      11.089920       9.532349      18.243598       0.006162      39.255463 0.41022647E+03  0.94250690E+04                                 9.972936                            6.672583       0.015968       2.012857                    0.999156      26.629068      73.609069       0.655013       0.407001      -1.079430      -0.025858       0.037683      -0.017260       0.048853       0.007388      -0.010650       0.002938       0.005735       0.007776      -0.014189       0.000857       0.013332             13.469573      11.676823      -6.741754       0.367599      16.252013      -5.939065      12.479885          -0.000000
          156              C      11.496064      10.062128      17.030305      -0.156707      36.534131 0.45087881E+03  0.10750498E+05                                 9.718750                            7.201539      -0.191457       1.901194                    0.999298      30.535602      89.854716       0.595546       0.431342      -1.049637      -0.012588       0.004328       0.012644       0.018359       0.006204      -0.006729       0.035431       0.024475      -0.040373      -0.046417       0.020244       0.026174             11.692804       8.210493      -2.706679      -0.796247      12.815468      -6.286170      14.052451          -0.000001
          157              C      10.818752      11.143543      16.499092       0.005485      40.179513 0.42631463E+03  0.98850932E+04                                10.115585                            6.802755      -0.014540       1.999282                    0.999158      26.899412      74.593718       0.648911       0.407071      -1.079848      -0.026735      -0.010098       0.048505       0.056298      -0.014929      -0.002963       0.004675       0.001370      -0.017239      -0.012385      -0.006602       0.018987             13.454705      10.527429      -1.427622      -4.826509      11.577329      -6.038173      18.259356          -0.000001
          158              C       9.726784      11.706499      17.178791      -0.259220      38.255158 0.49902593E+03  0.12168833E+05                                 9.924419                            7.511885      -0.137587       1.908561                    0.999625      31.764494      93.636077       0.592344       0.424039      -1.057187       0.029289       0.002233      -0.029908       0.041921      -0.014979       0.022707       0.000256      -0.015106      -0.067237      -0.036700       0.005559       0.031141             11.888794      12.704877      -2.615016      -6.258710       8.419623      -1.166410      14.541882           0.000001
          159              C      11.854784       8.406962      18.892329       0.629534      23.028118 0.25163679E+03  0.52104010E+04                                 7.603225                            5.673093      -0.056468       2.049632                    0.999360      21.845893      60.836414       0.616754       0.479620      -1.017350       0.030826      -0.049881       0.028022       0.064989       0.074297       0.020849       0.074048      -0.014037       0.004458      -0.093216      -0.023903       0.117119              9.539766       8.544376      -4.618736       1.142864      12.059965      -4.065054       8.014957           0.000001
          160              C      11.292992      11.796815      15.221217       0.628953      22.689168 0.24951140E+03  0.51566653E+04                                 7.516704                            5.647597      -0.069954       2.044111                    0.999290      21.857488      60.858259       0.618243       0.479367      -1.017244       0.016665       0.028707      -0.055306       0.064503       0.037066       0.072454       0.068227       0.028826      -0.076734      -0.094719      -0.025083       0.119803              9.283311       6.917051       0.152450      -3.432530       7.727154      -3.985578      13.205730           0.000000
          161              C       3.711232      15.923936      18.228776      -0.253962      38.235687 0.48939153E+03  0.11877941E+05                                 9.917666                            7.434953      -0.124180       1.914258                    0.999618      31.599880      92.985023       0.595786       0.423576      -1.057292      -0.028861       0.029307      -0.003521       0.041283       0.024243       0.014360       0.003433       0.026191       0.049774      -0.036244       0.004035       0.032209             12.000243      13.194339      -6.636607       2.784053      14.347125       0.809950       8.459263           0.000001
          162              C       4.127104      14.714553      17.685388       0.269498      35.160414 0.34503556E+03  0.76231148E+04                                 9.417637                            6.253988       0.067248       2.041305                    0.999431      24.626580      67.663654       0.652163       0.425091      -1.063348       0.038383      -0.028469       0.021701       0.052485      -0.018792       0.030672      -0.002747       0.033969      -0.001863      -0.031292      -0.013609       0.044901             12.823209      15.311091      -5.073159       7.183680      10.849472      -0.452064      12.309062           0.000000
          163              C       3.504512      14.193989      16.552558      -0.222601      38.455788 0.46236003E+03  0.11058330E+05                                 9.938577                            7.204583      -0.144650       1.911112                    0.999304      30.874193      90.045332       0.608315       0.420987      -1.059417      -0.018569       0.001334      -0.019880       0.027236      -0.005116      -0.041519      -0.004328      -0.030328      -0.070751      -0.056724       0.026748       0.029976             12.423648      14.120268      -1.689983       7.612568       8.668933       1.538757      14.481743           0.000001
          164              C       2.630208      16.593006      17.659185       0.001281      40.361911 0.42009882E+03  0.97088006E+04                                10.139835                            6.752153      -0.004548       2.004301                    0.999195      26.813811      74.321903       0.651220       0.406972      -1.079521       0.027415      -0.046144      -0.011361       0.054863       0.001597       0.013853      -0.004469       0.013859       0.007999      -0.013530      -0.004657       0.018188             13.553453      11.220463      -5.769455       1.210560      18.230007       5.523621      11.209891          -0.000000
          165              C       1.983296      16.039792      16.555734      -0.151175      36.741381 0.45720560E+03  0.10934528E+05                                 9.761033                            7.254348      -0.201870       1.896427                    0.999293      30.570422      89.963159       0.593337       0.431635      -1.049926       0.015118      -0.012032       0.008852       0.021253      -0.001738      -0.006121      -0.038050       0.031059      -0.016137      -0.047785       0.017677       0.030108             11.727186       8.294343      -0.961871       2.626338      13.884764       6.317409      13.002452          -0.000001
          166              C       2.417408      14.843838      16.005729      -0.002802      39.887336 0.41905260E+03  0.96726589E+04                                10.064740                            6.737551       0.037558       2.017817                    0.999325      26.773737      74.016715       0.653224       0.406225      -1.080678       0.025269       0.012966       0.039396       0.048566      -0.013274      -0.007797      -0.002373       0.001937      -0.022793      -0.015890      -0.001929       0.017819             13.594342      12.605286       0.223903       7.243664      11.826248       5.450361      16.351492          -0.000000
          167              C       2.103680      17.839516      18.270596       0.636897      22.723711 0.24558776E+03  0.50580793E+04                                 7.528690                            5.606873      -0.082633       2.041273                    0.999411      21.757456      60.575971       0.619528       0.480027      -1.016376      -0.020362       0.056473       0.022001       0.063936       0.068881      -0.033894      -0.072206       0.032078       0.018386      -0.092605      -0.024130       0.116735              9.334428       7.315703      -3.772842      -0.313184      13.055224       3.980627       7.632356           0.000001
          168              C       1.641600      14.214527      14.869193       0.640131      22.380124 0.24300984E+03  0.49915351E+04                                 7.466548                            5.582042      -0.082387       2.044276                    0.999316      21.660095      60.213438       0.620158       0.480832      -1.016004      -0.032813      -0.023265      -0.048536       0.063037       0.019512      -0.071037      -0.078762      -0.029920       0.033824      -0.094004      -0.025950       0.119954              9.318696       8.882397       1.040534       4.575684       7.544760       3.782276      11.528930           0.000000
          169              C       4.637824      12.691279       5.458760      -0.068225      27.340523 0.36453603E+03  0.82574983E+04                                 8.086395                            6.389516      -0.404852       1.875228                    0.997142      28.178227      81.319244       0.643830       0.419978      -1.054675      -0.031411      -0.060681       0.058693       0.090076       0.029068       0.000066      -0.013838      -0.017705      -0.062052      -0.029613      -0.013087       0.042700             10.286539      14.142532       4.005645       2.662155       8.668382       1.610684       8.048703           0.000001
          170              C       6.386432      14.326170       6.163868      -0.069115      27.058196 0.36252951E+03  0.81970232E+04                                 8.042102                            6.381255      -0.364693       1.890997                    0.997007      28.002267      80.618585       0.643122       0.421211      -1.054378       0.019964      -0.049842      -0.067122       0.085955      -0.002124      -0.028378       0.013964       0.012829       0.102369      -0.029361      -0.020994       0.050356             10.177712      13.365753       2.890361      -4.076612       8.169903      -1.942324       8.997481           0.000001
          171              C       2.811392      11.158288       5.161525       0.276424      34.692555 0.33802857E+03  0.74334119E+04                                 9.342957                            6.196704       0.100838       2.055689                    0.999483      24.446704      67.110084       0.653841       0.425990      -1.062312       0.037293       0.020722       0.033382       0.054171       0.028111       0.015267       0.004926       0.019758      -0.041998      -0.025701      -0.015376       0.041077             12.662067      15.470060       7.178047       4.600084      11.883977       0.103817      10.632165           0.000000
          172              C       2.125568      10.067395       5.686385      -0.225023      38.260576 0.45600893E+03  0.10870480E+05                                 9.903866                            7.149516      -0.139833       1.912835                    0.999382      30.793941      89.708908       0.611251       0.420350      -1.059652      -0.020576      -0.015406       0.001320       0.025739      -0.046653       0.001997       0.006893       0.003818       0.080694      -0.060603       0.025862       0.034741             12.421313      13.889506       7.872154       1.161831      14.480031      -1.803160       8.894402           0.000001
          173              C       1.070080       9.532349       5.009598       0.006162      39.255462 0.41022647E+03  0.94250689E+04                                 9.972935                            6.672583       0.015968       2.012857                    0.999156      26.629068      73.609067       0.655013       0.407001      -1.079430       0.025858       0.037683      -0.017260       0.048853      -0.007388       0.010650       0.002938       0.005735       0.007776      -0.014189       0.000857       0.013332             13.469573      11.676822       6.741754      -0.367599      16.252012      -5.939065      12.479884          -0.000000
          174              C       0.663936      10.062128       3.796305      -0.156707      36.534129 0.45087878E+03  0.10750497E+05                                 9.718750                            7.201539      -0.191457       1.901194                    0.999298      30.535601      89.854708       0.595546       0.431342      -1.049637       0.012588       0.004328       0.012644       0.018359      -0.006204       0.006729       0.035431       0.024475      -0.040373      -0.046417       0.020244       0.026174             11.692803       8.210493       2.706679       0.796247      12.815467      -6.286170      14.052450          -0.000001
          175              C       1.341248      11.143543       3.265092       0.005485      40.179514 0.42631465E+03  0.98850937E+04                                10.115585                            6.802755      -0.014540       1.999282                    0.999158      26.899413      74.593718       0.648911       0.407071      -1.079848       0.026735      -0.010098       0.048505       0.056298       0.014929       0.002963       0.004675       0.001370      -0.017239      -0.012385      -0.006603       0.018987             13.454704      10.527429       1.427621       4.826509      11.577329      -6.038173      18.259355          -0.000001
          176              C       2.433216      11.706499       3.944791      -0.259220      38.255158 0.49902593E+03  0.12168833E+05                                 9.924419                            7.511885      -0.137587       1.908561                    0.999625      31.764494      93.636078       0.592344       0.424039      -1.057187      -0.029289       0.002233      -0.029908       0.041921       0.014979      -0.022707       0.000256      -0.015106      -0.067237      -0.036701       0.005559       0.031141             11.888794      12.704878       2.615016       6.258710       8.419623      -1.166410      14.541883           0.000001
          177              C       0.305216       8.406962       5.658329       0.629534      23.028116 0.25163676E+03  0.52104005E+04                                 7.603224                            5.673093      -0.056468       2.049632                    0.999360      21.845892      60.836411       0.616754       0.479620      -1.017350      -0.030826      -0.049881       0.028022       0.064989      -0.074297      -0.020849       0.074048      -0.014037       0.004458      -0.093216      -0.023903       0.117119              9.539765       8.544376       4.618735      -1.142863      12.059964      -4.065053       8.014956           0.000001
          178              C       0.867008      11.796815       1.987217       0.628953      22.689168 0.24951140E+03  0.51566653E+04                                 7.516704                            5.647596      -0.069954       2.044111                    0.999290      21.857488      60.858257       0.618243       0.479367      -1.017244      -0.016665       0.028707      -0.055306       0.064503      -0.037066      -0.072454       0.068227       0.028826      -0.076734      -0.094719      -0.025083       0.119803              9.283311       6.917051      -0.152450       3.432530       7.727153      -3.985578      13.205729           0.000000
          179              C       8.448768      15.923936       4.994776      -0.253962      38.235682 0.48939146E+03  0.11877939E+05                                 9.917665                            7.434952      -0.124180       1.914258                    0.999618      31.599878      92.985012       0.595786       0.423576      -1.057292       0.028861       0.029307      -0.003521       0.041283      -0.024243      -0.014360       0.003433       0.026191       0.049774      -0.036244       0.004035       0.032209             12.000241      13.194338       6.636606      -2.784052      14.347123       0.809950       8.459262           0.000001
          180              C       8.032896      14.714553       4.451388       0.269498      35.160412 0.34503554E+03  0.76231143E+04                                 9.417637                            6.253988       0.067248       2.041305                    0.999431      24.626579      67.663651       0.652163       0.425091      -1.063348      -0.038383      -0.028469       0.021701       0.052485       0.018792      -0.030672      -0.002747       0.033969      -0.001863      -0.031292      -0.013609       0.044901             12.823208      15.311091       5.073159      -7.183680      10.849472      -0.452064      12.309061           0.000000
          181              C       8.655488      14.193989       3.318558      -0.222601      38.455784 0.46235998E+03  0.11058329E+05                                 9.938576                            7.204582      -0.144650       1.911112                    0.999304      30.874191      90.045323       0.608315       0.420987      -1.059417       0.018569       0.001334      -0.019880       0.027236       0.005116       0.041519      -0.004328      -0.030328      -0.070751      -0.056724       0.026748       0.029976             12.423647      14.120267       1.689983      -7.612567       8.668932       1.538757      14.481742           0.000001
          182              C       9.529792      16.593006       4.425185       0.001281      40.361907 0.42009879E+03  0.97087995E+04                                10.139833                            6.752152      -0.004548       2.004301                    0.999195      26.813810      74.321895       0.651220       0.406972      -1.079521      -0.027415      -0.046144      -0.011361       0.054863      -0.001597      -0.013853      -0.004469       0.013859       0.007999      -0.013530      -0.004657       0.018188             13.553451      11.220461       5.769454      -1.210561      18.230003       5.523619      11.209889          -0.000000
          183              C      10.176704      16.039792       3.321734      -0.151175      36.741382 0.45720560E+03  0.10934528E+05                                 9.761033                            7.254348      -0.201871       1.896427                    0.999293      30.570422      89.963161       0.593337       0.431635      -1.049926      -0.015118      -0.012032       0.008852       0.021253       0.001738       0.006121      -0.038050       0.031059      -0.016137      -0.047785       0.017677       0.030108             11.727187       8.294344       0.961871      -2.626338      13.884764       6.317409      13.002452          -0.000001
          184              C       9.742592      14.843838       2.771729      -0.002802      39.887334 0.41905259E+03  0.96726585E+04                                10.064739                            6.737550       0.037558       2.017817                    0.999325      26.773737      74.016711       0.653224       0.406225      -1.080678      -0.025269       0.012966       0.039396       0.048566       0.013274       0.007797      -0.002373       0.001937      -0.022793      -0.015890      -0.001929       0.017819             13.594341      12.605285      -0.223902      -7.243663      11.826247       5.450360      16.351489          -0.000000
          185              C      10.056320      17.839516       5.036596       0.636897      22.723712 0.24558778E+03  0.50580798E+04                                 7.528690                            5.606873      -0.082633       2.041273                    0.999411      21.757457      60.575972       0.619528       0.480027      -1.016376       0.020362       0.056473       0.022001       0.063936      -0.068881       0.033894      -0.072206       0.032078       0.018386      -0.092605      -0.024130       0.116735              9.334427       7.315702       3.772842       0.313184      13.055224       3.980626       7.632356           0.000001
          186              C      10.518400      14.214527       1.635193       0.640131      22.380124 0.24300984E+03  0.49915353E+04                                 7.466548                            5.582042      -0.082387       2.044276                    0.999316      21.660095      60.213437       0.620158       0.480832      -1.016004       0.032813      -0.023265      -0.048536       0.063037      -0.019512       0.071037      -0.078762      -0.029920       0.033824      -0.094004      -0.025950       0.119954              9.318696       8.882396      -1.040534      -4.575684       7.544760       3.782276      11.528930           0.000000
          187              C       7.522176      25.856779      21.009240      -0.068225      27.340525 0.36453606E+03  0.82574991E+04                                 8.086395                            6.389516      -0.404852       1.875228                    0.997142      28.178228      81.319245       0.643830       0.419978      -1.054675       0.031411      -0.060681      -0.058693       0.090076      -0.029068       0.000066       0.013838      -0.017705      -0.062052      -0.029613      -0.013087       0.042700             10.286539      14.142532      -4.005645       2.662155       8.668382      -1.610684       8.048703           0.000001
          188              C       5.773568       1.160670      20.304132      -0.069115      27.058198 0.36252953E+03  0.81970238E+04                                 8.042102                            6.381255      -0.364693       1.890997                    0.997007      28.002268      80.618587       0.643122       0.421211      -1.054378      -0.019964      -0.049842       0.067122       0.085955       0.002124      -0.028378      -0.013964       0.012829       0.102369      -0.029361      -0.020994       0.050356             10.177712      13.365753      -2.890361      -4.076612       8.169903       1.942324       8.997481           0.000001
          189              C       9.348608      24.323788      21.306475       0.276424      34.692555 0.33802857E+03  0.74334119E+04                                 9.342957                            6.196704       0.100838       2.055689                    0.999483      24.446704      67.110083       0.653841       0.425990      -1.062312      -0.037293       0.020722      -0.033382       0.054171      -0.028111       0.015267      -0.004926       0.019758      -0.041998      -0.025701      -0.015376       0.041077             12.662067      15.470060      -7.178047       4.600084      11.883976      -0.103817      10.632165           0.000000
          190              C      10.034432      23.232895      20.781615      -0.225023      38.260576 0.45600893E+03  0.10870481E+05                                 9.903866                            7.149516      -0.139833       1.912835                    0.999382      30.793941      89.708908       0.611251       0.420350      -1.059652       0.020576      -0.015406      -0.001320       0.025739       0.046653       0.001997      -0.006893       0.003818       0.080693      -0.060603       0.025862       0.034741             12.421313      13.889506      -7.872154       1.161831      14.480031       1.803160       8.894402           0.000001
          191              C      11.089920      22.697849      21.458402       0.006162      39.255464 0.41022649E+03  0.94250696E+04                                 9.972936                            6.672583       0.015968       2.012857                    0.999156      26.629069      73.609070       0.655013       0.407001      -1.079430      -0.025858       0.037683       0.017260       0.048853       0.007388       0.010650      -0.002938       0.005735       0.007776      -0.014189       0.000857       0.013332             13.469573      11.676823      -6.741754      -0.367599      16.252012       5.939065      12.479884          -0.000000
          192              C      11.496064      23.227628      22.671695      -0.156707      36.534132 0.45087882E+03  0.10750498E+05                                 9.718751                            7.201539      -0.191457       1.901194                    0.999298      30.535603      89.854720       0.595546       0.431342      -1.049637      -0.012588       0.004328      -0.012644       0.018359       0.006204       0.006729      -0.035431       0.024475      -0.040373      -0.046417       0.020244       0.026174             11.692805       8.210494      -2.706679       0.796247      12.815469       6.286170      14.052451          -0.000001
          193              C      10.818752      24.309043      23.202908       0.005485      40.179515 0.42631465E+03  0.98850939E+04                                10.115585                            6.802755      -0.014540       1.999282                    0.999158      26.899413      74.593720       0.648911       0.407071      -1.079848      -0.026735      -0.010098      -0.048505       0.056298      -0.014929       0.002963      -0.004675       0.001370      -0.017239      -0.012385      -0.006602       0.018987             13.454705      10.527429      -1.427622       4.826509      11.577329       6.038173      18.259356          -0.000001
          194              C       9.726784      24.871999      22.523209      -0.259220      38.255159 0.49902593E+03  0.12168833E+05                                 9.924419                            7.511885      -0.137587       1.908561                    0.999625      31.764494      93.636079       0.592344       0.424039      -1.057187       0.029289       0.002233       0.029908       0.041921      -0.014979      -0.022707      -0.000256      -0.015106      -0.067237      -0.036701       0.005559       0.031141             11.888794      12.704878      -2.615016       6.258710       8.419623       1.166410      14.541883           0.000001
          195              C      11.854784      21.572462      20.809671       0.629534      23.028116 0.25163677E+03  0.52104005E+04                                 7.603224                            5.673093      -0.056468       2.049632                    0.999360      21.845892      60.836410       0.616754       0.479620      -1.017350       0.030826      -0.049881      -0.028022       0.064989       0.074297      -0.020849      -0.074048      -0.014037       0.004458      -0.093216      -0.023903       0.117119              9.539765       8.544375      -4.618735      -1.142863      12.059964       4.065053       8.014956           0.000001
          196              C      11.292992      24.962315      24.480783       0.628953      22.689168 0.24951140E+03  0.51566653E+04                                 7.516704                            5.647597      -0.069954       2.044111                    0.999290      21.857488      60.858259       0.618243       0.479367      -1.017244       0.016665       0.028707       0.055306       0.064503       0.037066      -0.072454      -0.068227       0.028826      -0.076734      -0.094719      -0.025083       0.119803              9.283311       6.917051       0.152450       3.432530       7.727154       3.985579      13.205730           0.000000
          197              C       3.711232       2.758436      21.473224      -0.253962      38.235687 0.48939152E+03  0.11877941E+05                                 9.917667                            7.434953      -0.124180       1.914258                    0.999618      31.599880      92.985025       0.595786       0.423576      -1.057292      -0.028861       0.029307       0.003521       0.041283       0.024243      -0.014360      -0.003433       0.026191       0.049774      -0.036244       0.004035       0.032209             12.000243      13.194340      -6.636608      -2.784053      14.347127      -0.809950       8.459264           0.000001
          198              C       4.127104       1.549053      22.016612       0.269498      35.160414 0.34503556E+03  0.76231148E+04                                 9.417637                            6.253988       0.067248       2.041305                    0.999431      24.626580      67.663655       0.652163       0.425091      -1.063348       0.038383      -0.028469      -0.021701       0.052485      -0.018792      -0.030672       0.002747       0.033969      -0.001863      -0.031292      -0.013609       0.044901             12.823209      15.311092      -5.073159      -7.183681      10.849472       0.452064      12.309062           0.000000
          199              C       3.504512       1.028489      23.149442      -0.222601      38.455790 0.46236005E+03  0.11058331E+05                                 9.938577                            7.204583      -0.144650       1.911112                    0.999304      30.874193      90.045335       0.608314       0.420987      -1.059417      -0.018569       0.001334       0.019880       0.027236      -0.005116       0.041519       0.004328      -0.030328      -0.070751      -0.056724       0.026748       0.029976             12.423649      14.120269      -1.689984      -7.612568       8.668934      -1.538757      14.481745           0.000001
          200              C       2.630208       3.427506      22.042815       0.001281      40.361912 0.42009884E+03  0.97088011E+04                                10.139834                            6.752153      -0.004548       2.004301                    0.999195      26.813812      74.321904       0.651220       0.406972      -1.079521       0.027415      -0.046144       0.011361       0.054863       0.001597      -0.013853       0.004469       0.013859       0.007999      -0.013530      -0.004657       0.018188             13.553453      11.220463      -5.769455      -1.210560      18.230006      -5.523621      11.209890          -0.000000
          201              C       1.983296       2.874292      23.146266      -0.151175      36.741383 0.45720562E+03  0.10934529E+05                                 9.761034                            7.254348      -0.201871       1.896427                    0.999293      30.570423      89.963164       0.593337       0.431635      -1.049926       0.015118      -0.012032      -0.008852       0.021253      -0.001738       0.006121       0.038050       0.031059      -0.016137      -0.047785       0.017677       0.030108             11.727187       8.294344      -0.961871      -2.626338      13.884765      -6.317409      13.002453          -0.000001
          202              C       2.417408       1.678338      23.696271      -0.002802      39.887336 0.41905260E+03  0.96726588E+04                                10.064740                            6.737551       0.037558       2.017817                    0.999325      26.773737      74.016715       0.653224       0.406225      -1.080678       0.025269       0.012966      -0.039396       0.048566      -0.013274       0.007797       0.002373       0.001937      -0.022793      -0.015890      -0.001929       0.017819             13.594342      12.605286       0.223903      -7.243664      11.826248      -5.450361      16.351492          -0.000000
          203              C       2.103680       4.674016      21.431404       0.636897      22.723712 0.24558778E+03  0.50580798E+04                                 7.528690                            5.606873      -0.082633       2.041273                    0.999411      21.757457      60.575975       0.619528       0.480027      -1.016376      -0.020362       0.056473      -0.022001       0.063936       0.068881       0.033894       0.072206       0.032078       0.018386      -0.092605      -0.024130       0.116735              9.334428       7.315703      -3.772842       0.313184      13.055225      -3.980627       7.632357           0.000001
          204              C       1.641600       1.049027      24.832807       0.640131      22.380124 0.24300984E+03  0.49915352E+04                                 7.466548                            5.582042      -0.082386       2.044276                    0.999316      21.660095      60.213437       0.620158       0.480832      -1.016004      -0.032813      -0.023265       0.048536       0.063037       0.019512       0.071037       0.078762      -0.029920       0.033824      -0.094004      -0.025950       0.119954              9.318696       8.882397       1.040534      -4.575684       7.544760      -3.782276      11.528930           0.000000
          205              C       7.522176       0.474221      18.692760      -0.068225      27.340523 0.36453603E+03  0.82574983E+04                                 8.086395                            6.389516      -0.404852       1.875228                    0.997142      28.178227      81.319244       0.643830       0.419978      -1.054675       0.031411       0.060681       0.058693       0.090076       0.029068      -0.000066       0.013838      -0.017705      -0.062052      -0.029613      -0.013087       0.042700             10.286539      14.142532       4.005645      -2.662155       8.668382      -1.610684       8.048703           0.000001
          206              C       5.773568      25.170330      19.397868      -0.069115      27.058198 0.36252953E+03  0.81970239E+04                                 8.042103                            6.381256      -0.364693       1.890997                    0.997007      28.002268      80.618589       0.643122       0.421211      -1.054378      -0.019964       0.049842      -0.067122       0.085955      -0.002124       0.028378      -0.013964       0.012829       0.102369      -0.029361      -0.020994       0.050356             10.177713      13.365754       2.890361       4.076612       8.169904       1.942324       8.997481           0.000001
          207              C       9.348608       2.007212      18.395525       0.276424      34.692552 0.33802856E+03  0.74334115E+04                                 9.342957                            6.196704       0.100838       2.055689                    0.999483      24.446703      67.110083       0.653841       0.425990      -1.062312      -0.037293      -0.020722       0.033382       0.054171       0.028111      -0.015267      -0.004926       0.019758      -0.041998      -0.025701      -0.015376       0.041077             12.662067      15.470059       7.178047      -4.600083      11.883976      -0.103816      10.632165           0.000000
          208              C      10.034432       3.098105      18.920385      -0.225023      38.260565 0.45600880E+03  0.10870477E+05                                 9.903864                            7.149515      -0.139833       1.912835                    0.999382      30.793942      89.708911       0.611251       0.420350      -1.059652       0.020576       0.015406       0.001320       0.025739      -0.046653      -0.001997      -0.006893       0.003818       0.080693      -0.060603       0.025862       0.034741             12.421310      13.889504       7.872152      -1.161833      14.480024       1.803157       8.894401           0.000001
          209              C      11.089920       3.633151      18.243598       0.006162      39.255465 0.41022648E+03  0.94250692E+04                                 9.972936                            6.672583       0.015968       2.012857                    0.999156      26.629068      73.609068       0.655013       0.407001      -1.079430      -0.025858      -0.037683      -0.017260       0.048853      -0.007388      -0.010650      -0.002938       0.005735       0.007776      -0.014189       0.000857       0.013332             13.469574      11.676824       6.741755       0.367599      16.252013       5.939064      12.479884          -0.000000
          210              C      11.496064       3.103372      17.030305      -0.156707      36.534129 0.45087877E+03  0.10750497E+05                                 9.718750                            7.201539      -0.191457       1.901194                    0.999298      30.535601      89.854711       0.595546       0.431342      -1.049637      -0.012588      -0.004328       0.012644       0.018359      -0.006204      -0.006729      -0.035431       0.024475      -0.040373      -0.046417       0.020244       0.026174             11.692803       8.210493       2.706679      -0.796247      12.815467       6.286169      14.052450          -0.000001
          211              C      10.818752       2.021957      16.499092       0.005485      40.179512 0.42631463E+03  0.98850930E+04                                10.115585                            6.802754      -0.014540       1.999282                    0.999158      26.899412      74.593715       0.648911       0.407071      -1.079848      -0.026735       0.010098       0.048505       0.056298       0.014929      -0.002963      -0.004675       0.001370      -0.017239      -0.012385      -0.006603       0.018987             13.454704      10.527429       1.427622      -4.826508      11.577329       6.038172      18.259354          -0.000001
          212              C       9.726784       1.459001      17.178791      -0.259220      38.255156 0.49902591E+03  0.12168833E+05                                 9.924419                            7.511885      -0.137587       1.908561                    0.999625      31.764493      93.636075       0.592344       0.424039      -1.057187       0.029289      -0.002233      -0.029908       0.041921       0.014979       0.022707      -0.000256      -0.015106      -0.067237      -0.036701       0.005559       0.031141             11.888794      12.704877       2.615016      -6.258710       8.419622       1.166410      14.541882           0.000001
          213              C      11.854784       4.758538      18.892329       0.629534      23.028117 0.25163678E+03  0.52104010E+04                                 7.603224                            5.673093      -0.056468       2.049632                    0.999360      21.845893      60.836411       0.616754       0.479620      -1.017350       0.030826       0.049881       0.028022       0.064989      -0.074297       0.020849      -0.074048      -0.014037       0.004458      -0.093216      -0.023903       0.117119              9.539765       8.544375       4.618735       1.142863      12.059964       4.065053       8.014956           0.000001
          214              C      11.292992       1.368685      15.221217       0.628953      22.689166 0.24951138E+03  0.51566647E+04                                 7.516704                            5.647596      -0.069954       2.044111                    0.999290      21.857487      60.858255       0.618243       0.479367      -1.017244       0.016665      -0.028707      -0.055306       0.064503      -0.037066       0.072454      -0.068227       0.028826      -0.076734      -0.094719      -0.025083       0.119803              9.283311       6.917050      -0.152450      -3.432529       7.727153       3.985578      13.205729           0.000000
          215              C       3.711232      23.572564      18.228776      -0.253962      38.235688 0.48939155E+03  0.11877942E+05                                 9.917667                            7.434953      -0.124180       1.914258                    0.999618      31.599881      92.985028       0.595786       0.423576      -1.057292      -0.028861      -0.029307      -0.003521       0.041283      -0.024243       0.014360      -0.003433       0.026191       0.049774      -0.036244       0.004035       0.032209             12.000243      13.194340       6.636608       2.784053      14.347126      -0.809950       8.459264           0.000001
          216              C       4.127104      24.781947      17.685388       0.269498      35.160412 0.34503554E+03  0.76231144E+04                                 9.417637                            6.253988       0.067248       2.041305                    0.999431      24.626579      67.663653       0.652163       0.425091      -1.063348       0.038383       0.028469       0.021701       0.052485       0.018792       0.030672       0.002747       0.033969      -0.001863      -0.031292      -0.013609       0.044901             12.823209      15.311091       5.073159       7.183680      10.849472       0.452064      12.309062           0.000000
          217              C       3.504512      25.302511      16.552558      -0.222601      38.455786 0.46236002E+03  0.11058330E+05                                 9.938576                            7.204583      -0.144650       1.911112                    0.999304      30.874192      90.045329       0.608315       0.420987      -1.059417      -0.018569      -0.001334      -0.019880       0.027236       0.005116      -0.041519       0.004328      -0.030328      -0.070751      -0.056724       0.026748       0.029976             12.423647      14.120267       1.689984       7.612567       8.668933      -1.538757      14.481743           0.000001
          218              C       2.630208      22.903494      17.659185       0.001281      40.361913 0.42009884E+03  0.97088012E+04                                10.139835                            6.752153      -0.004548       2.004301                    0.999195      26.813812      74.321905       0.651220       0.406972      -1.079521       0.027415       0.046144      -0.011361       0.054863      -0.001597       0.013853       0.004469       0.013859       0.007999      -0.013530      -0.004657       0.018188             13.553453      11.220463       5.769455       1.210561      18.230006      -5.523620      11.209891          -0.000000
          219              C       1.983296      23.456708      16.555734      -0.151175      36.741383 0.45720562E+03  0.10934529E+05                                 9.761034                            7.254348      -0.201871       1.896427                    0.999293      30.570422      89.963161       0.593337       0.431635      -1.049926       0.015118       0.012032       0.008852       0.021253       0.001738      -0.006121       0.038050       0.031059      -0.016137      -0.047785       0.017677       0.030108             11.727187       8.294344       0.961871       2.626339      13.884764      -6.317409      13.002454          -0.000001
          220              C       2.417408      24.652662      16.005729      -0.002802      39.887332 0.41905259E+03  0.96726586E+04                                10.064739                            6.737550       0.037558       2.017817                    0.999325      26.773737      74.016714       0.653224       0.406225      -1.080678       0.025269      -0.012966       0.039396       0.048566       0.013274      -0.007797       0.002373       0.001937      -0.022793      -0.015890      -0.001929       0.017819             13.594340      12.605285      -0.223902       7.243663      11.826247      -5.450360      16.351490          -0.000000
          221              C       2.103680      21.656984      18.270596       0.636896      22.723713 0.24558778E+03  0.50580798E+04                                 7.528691                            5.606873      -0.082633       2.041273                    0.999411      21.757457      60.575976       0.619528       0.480027      -1.016376      -0.020362      -0.056473       0.022001       0.063936      -0.068881      -0.033894       0.072206       0.032078       0.018386      -0.092605      -0.024130       0.116735              9.334429       7.315703       3.772843      -0.313184      13.055226      -3.980627       7.632357           0.000001
          222              C       1.641600      25.281973      14.869193       0.640131      22.380126 0.24300993E+03  0.49915375E+04                                 7.466549                            5.582043      -0.082387       2.044276                    0.999316      21.660095      60.213437       0.620158       0.480832      -1.016004      -0.032813       0.023265      -0.048536       0.063037      -0.019512      -0.071037       0.078762      -0.029920       0.033824      -0.094004      -0.025950       0.119954              9.318696       8.882394      -1.040532       4.575682       7.544762      -3.782276      11.528930           0.000000
          223              C       4.637824      13.639721       7.775240      -0.068225      27.340522 0.36453603E+03  0.82574981E+04                                 8.086395                            6.389515      -0.404852       1.875228                    0.997142      28.178227      81.319243       0.643830       0.419978      -1.054675      -0.031411       0.060681      -0.058693       0.090076      -0.029068      -0.000066      -0.013838      -0.017705      -0.062052      -0.029613      -0.013087       0.042700             10.286539      14.142531      -4.005645      -2.662155       8.668382       1.610684       8.048703           0.000001
          224              C       6.386432      12.004830       7.070132      -0.069115      27.058197 0.36252952E+03  0.81970236E+04                                 8.042102                            6.381255      -0.364694       1.890997                    0.997007      28.002268      80.618589       0.643122       0.421211      -1.054378       0.019964       0.049842       0.067122       0.085955       0.002124       0.028378       0.013964       0.012829       0.102369      -0.029361      -0.020994       0.050356             10.177712      13.365753      -2.890361       4.076612       8.169903      -1.942324       8.997480           0.000001
          225              C       2.811392      15.172712       8.072475       0.276424      34.692554 0.33802857E+03  0.74334120E+04                                 9.342957                            6.196705       0.100838       2.055689                    0.999483      24.446704      67.110086       0.653841       0.425990      -1.062312       0.037293      -0.020722      -0.033382       0.054171      -0.028111      -0.015267       0.004926       0.019758      -0.041998      -0.025701      -0.015376       0.041077             12.662067      15.470060      -7.178047      -4.600084      11.883976       0.103816      10.632165           0.000000
          226              C       2.125568      16.263605       7.547615      -0.225023      38.260566 0.45600880E+03  0.10870477E+05                                 9.903864                            7.149515      -0.139833       1.912835                    0.999382      30.793942      89.708913       0.611251       0.420350      -1.059652      -0.020576       0.015406      -0.001320       0.025739       0.046653      -0.001997       0.006893       0.003818       0.080693      -0.060603       0.025862       0.034741             12.421310      13.889504      -7.872152      -1.161832      14.480025      -1.803157       8.894402           0.000001
          227              C       1.070080      16.798651       8.224402       0.006162      39.255466 0.41022650E+03  0.94250698E+04                                 9.972936                            6.672583       0.015968       2.012857                    0.999156      26.629069      73.609069       0.655013       0.407001      -1.079430       0.025858      -0.037683       0.017260       0.048853       0.007388      -0.010650       0.002938       0.005735       0.007776      -0.014189       0.000857       0.013332             13.469573      11.676823      -6.741755       0.367599      16.252013      -5.939064      12.479884          -0.000000
          228              C       0.663936      16.268872       9.437695      -0.156707      36.534127 0.45087876E+03  0.10750496E+05                                 9.718749                            7.201539      -0.191457       1.901194                    0.999298      30.535600      89.854705       0.595546       0.431342      -1.049637       0.012588      -0.004328      -0.012644       0.018359       0.006204      -0.006729       0.035431       0.024475      -0.040373      -0.046417       0.020244       0.026174             11.692803       8.210493      -2.706679      -0.796247      12.815467      -6.286169      14.052449          -0.000001
          229              C       1.341248      15.187457       9.968908       0.005485      40.179512 0.42631462E+03  0.98850931E+04                                10.115585                            6.802754      -0.014540       1.999282                    0.999158      26.899412      74.593716       0.648911       0.407071      -1.079848       0.026735       0.010098      -0.048505       0.056298      -0.014929      -0.002963       0.004675       0.001370      -0.017239      -0.012385      -0.006602       0.018987             13.454704      10.527429      -1.427622      -4.826508      11.577329      -6.038173      18.259355          -0.000001
          230              C       2.433216      14.624501       9.289209      -0.259220      38.255162 0.49902599E+03  0.12168835E+05                                 9.924420                            7.511886      -0.137587       1.908561                    0.999625      31.764495      93.636086       0.592344       0.424039      -1.057187      -0.029289      -0.002233       0.029908       0.041921      -0.014979       0.022707       0.000256      -0.015106      -0.067237      -0.036700       0.005559       0.031141             11.888796      12.704879      -2.615016      -6.258711       8.419623      -1.166410      14.541884           0.000001
          231              C       0.305216      17.924038       7.575671       0.629534      23.028118 0.25163679E+03  0.52104011E+04                                 7.603224                            5.673093      -0.056468       2.049632                    0.999360      21.845893      60.836410       0.616754       0.479620      -1.017350      -0.030826       0.049881      -0.028022       0.064989       0.074297       0.020849       0.074048      -0.014037       0.004458      -0.093216      -0.023903       0.117119              9.539765       8.544375      -4.618735       1.142863      12.059964      -4.065053       8.014956           0.000001
          232              C       0.867008      14.534185      11.246783       0.628953      22.689167 0.24951138E+03  0.51566648E+04                                 7.516704                            5.647596      -0.069954       2.044111                    0.999290      21.857487      60.858255       0.618243       0.479367      -1.017244      -0.016665      -0.028707       0.055306       0.064503       0.037066       0.072454       0.068227       0.028826      -0.076734      -0.094719      -0.025083       0.119803              9.283311       6.917050       0.152450      -3.432529       7.727153      -3.985578      13.205729           0.000000
          233              C       8.448768      10.407064       8.239224      -0.253962      38.235686 0.48939153E+03  0.11877941E+05                                 9.917666                            7.434953      -0.124180       1.914258                    0.999618      31.599880      92.985024       0.595786       0.423576      -1.057292       0.028861      -0.029307       0.003521       0.041283       0.024243       0.014360       0.003433       0.026191       0.049774      -0.036244       0.004035       0.032209             12.000243      13.194340      -6.636607       2.784053      14.347125       0.809950       8.459263           0.000001
          234              C       8.032896      11.616447       8.782612       0.269498      35.160412 0.34503554E+03  0.76231143E+04                                 9.417637                            6.253988       0.067248       2.041305                    0.999431      24.626579      67.663653       0.652163       0.425091      -1.063348      -0.038383       0.028469      -0.021701       0.052485      -0.018792       0.030672      -0.002747       0.033969      -0.001863      -0.031292      -0.013609       0.044901             12.823208      15.311091      -5.073159       7.183680      10.849472      -0.452064      12.309062           0.000000
          235              C       8.655488      12.137011       9.915442      -0.222601      38.455786 0.46236001E+03  0.11058330E+05                                 9.938576                            7.204583      -0.144650       1.911112                    0.999304      30.874192      90.045331       0.608314       0.420987      -1.059417       0.018569      -0.001334       0.019880       0.027236      -0.005116      -0.041519      -0.004328      -0.030328      -0.070751      -0.056724       0.026748       0.029976             12.423648      14.120267      -1.689984       7.612567       8.668933       1.538757      14.481743           0.000001
          236              C       9.529792       9.737994       8.808815       0.001281      40.361910 0.42009881E+03  0.97088003E+04                                10.139834                            6.752153      -0.004548       2.004301                    0.999195      26.813811      74.321900       0.651220       0.406972      -1.079521      -0.027415       0.046144       0.011361       0.054863       0.001597       0.013853      -0.004469       0.013859       0.007999      -0.013530      -0.004657       0.018188             13.553452      11.220462      -5.769454       1.210561      18.230004       5.523620      11.209890          -0.000000
          237              C      10.176704      10.291208       9.912266      -0.151175      36.741382 0.45720559E+03  0.10934528E+05                                 9.761033                            7.254348      -0.201870       1.896427                    0.999293      30.570421      89.963158       0.593337       0.431635      -1.049926      -0.015118       0.012032      -0.008852       0.021253      -0.001738      -0.006121      -0.038050       0.031059      -0.016137      -0.047785       0.017677       0.030108             11.727187       8.294344      -0.961871       2.626339      13.884763       6.317409      13.002453          -0.000001
          238              C       9.742592      11.487162      10.462271      -0.002802      39.887334 0.41905262E+03  0.96726592E+04                                10.064739                            6.737550       0.037558       2.017817                    0.999325      26.773738      74.016715       0.653224       0.406225      -1.080678      -0.025269      -0.012966      -0.039396       0.048566      -0.013274      -0.007797      -0.002373       0.001937      -0.022793      -0.015890      -0.001929       0.017819             13.594340      12.605285       0.223901       7.243663      11.826246       5.450359      16.351489          -0.000000
          239              C      10.056320       8.491484       8.197404       0.636896      22.723713 0.24558778E+03  0.50580798E+04                                 7.528690                            5.606873      -0.082633       2.041273                    0.999411      21.757457      60.575972       0.619528       0.480027      -1.016376       0.020362      -0.056473      -0.022001       0.063936       0.068881      -0.033894      -0.072206       0.032078       0.018386      -0.092605      -0.024130       0.116735              9.334428       7.315703      -3.772842      -0.313184      13.055225       3.980627       7.632356           0.000001
          240              C      10.518400      12.116473      11.598807       0.640131      22.380126 0.24300993E+03  0.49915375E+04                                 7.466549                            5.582043      -0.082387       2.044276                    0.999316      21.660095      60.213437       0.620158       0.480832      -1.016004       0.032813       0.023265       0.048536       0.063037       0.019512      -0.071037      -0.078762      -0.029920       0.033824      -0.094004      -0.025950       0.119954              9.318695       8.882394       1.040532       4.575682       7.544762       3.782276      11.528930           0.000000
          241              C       6.643008      13.165500      19.851000       0.081363      35.341319 0.43348541E+03  0.10199327E+05                                 9.955194                            7.314057      -0.723670       1.805689                    0.996355      26.595331      76.869306       0.562517       0.462779      -1.034907      -0.000153      -0.000000      -0.000000       0.000153       0.000000      -0.000000       0.001749      -0.019900       0.021441      -0.013524       0.004971       0.008552             13.609545      18.975181      -0.000000       0.000000      10.939914      -0.226224      10.913540           0.000000
          242              C       5.516992       0.000000       6.617000       0.081363      35.341320 0.43348542E+03  0.10199327E+05                                 9.955194                            7.314057      -0.723670       1.805689                    0.996355      26.595331      76.869305       0.562517       0.462779      -1.034907       0.000153       0.000000       0.000000       0.000153       0.000000       0.000000      -0.001749      -0.019900       0.021441      -0.013524       0.004971       0.008552             13.609545      18.975181      -0.000000       0.000000      10.939914       0.226224      10.913540           0.000000
          243              C       5.516992      13.165500       6.617000       0.081363      35.341319 0.43348541E+03  0.10199327E+05                                 9.955194                            7.314057      -0.723670       1.805689                    0.996355      26.595331      76.869306       0.562517       0.462779      -1.034907       0.000153       0.000000      -0.000000       0.000153      -0.000000       0.000000       0.001749      -0.019900       0.021441      -0.013524       0.004971       0.008552             13.609545      18.975180      -0.000000       0.000000      10.939915      -0.226224      10.913540           0.000000
          244              C       6.643008       0.000000      19.851000       0.081363      35.341320 0.43348542E+03  0.10199327E+05                                 9.955194                            7.314057      -0.723670       1.805689                    0.996355      26.595331      76.869305       0.562517       0.462779      -1.034907      -0.000153      -0.000000      -0.000000       0.000153      -0.000000       0.000000      -0.001749      -0.019900       0.021441      -0.013523       0.004971       0.008552             13.609545      18.975181       0.000000      -0.000000      10.939914       0.226224      10.913540           0.000000
          245              O       8.329600      14.700597      20.537845      -0.204243      31.605969 0.32789383E+03  0.69347487E+04                                 8.055015                            5.503750       0.444346       2.269251                    0.999410      22.284104      54.145781       0.835975       0.346430      -1.154331       0.005735      -0.102203       0.154942       0.185702       0.139170       0.021158      -0.001435       0.030672      -0.210192      -0.110757      -0.065181       0.175938             11.265798      16.330107       7.861586       4.505656      10.321280       2.597982       7.146006           0.000001
          246              O       5.146112      12.386366      21.522190      -0.205341      31.172424 0.32436221E+03  0.68375669E+04                                 7.977496                            5.464224       0.457567       2.273969                    0.999390      22.248252      53.868429       0.841738       0.345190      -1.156032      -0.024006      -0.140215      -0.113098       0.181735       0.039703      -0.137671       0.000440       0.100519       0.170400      -0.121650      -0.059078       0.180727             11.187938      15.274748       4.837004      -7.808524       7.243670      -2.971128      11.045396           0.000001
          247              O      11.373248      18.368506      19.736129      -0.589341      32.379185 0.49049467E+03  0.11493886E+05                                 7.980809                            6.730639       0.496371       2.200480                    0.998915      27.484608      70.724829       0.754682       0.346346      -1.152250      -0.004251      -0.020086       0.031221       0.037367      -0.064627      -0.001526       0.001389      -0.045460       0.128956      -0.090002       0.042152       0.047850              9.255900       6.360739       1.660995      -1.087845      11.547638      -4.717307       9.859324          -0.000000
          248              O       0.747840      18.324006      21.371322      -0.570368      29.191459 0.45144806E+03  0.10359649E+05                                 7.390754                            6.433844       0.605623       2.241213                    0.999083      27.058423      68.856886       0.776255       0.343846      -1.154574      -0.029875      -0.015179       0.004183       0.033770       0.003618       0.000942       0.058279       0.050371      -0.108978      -0.081784       0.036661       0.045123              8.260771       9.223189       3.854705      -0.352492       9.669083      -0.902605       5.890042          -0.000001
          249              O       0.091200      15.068968      25.063873      -0.559457      28.871312 0.43513472E+03  0.98982806E+04                                 7.347879                            6.315727       0.559271       2.231640                    0.999011      26.755971      67.889282       0.783278       0.343759      -1.154130      -0.024734       0.002774      -0.023107       0.033962      -0.012351       0.006993       0.055377       0.076157      -0.003339      -0.079297       0.037943       0.041354              8.317100       7.841041      -0.258621       3.705263       5.920466      -1.095293      11.189794          -0.000002
          250              O      10.697152      13.478312      24.829895      -0.593933      31.959570 0.49485150E+03  0.11616229E+05                                 7.880280                            6.754965       0.548224       2.214799                    0.998949      27.585895      70.939289       0.754594       0.345782      -1.153257      -0.001695       0.034835      -0.021040       0.040731      -0.001313      -0.064533      -0.001505      -0.063776      -0.096194      -0.089030       0.041080       0.047949              8.907684       6.075461       0.064147       0.580222       9.423197      -4.430656      11.224395          -0.000000
          251              O       2.120704      13.152598      25.333052      -0.569359      28.634195 0.43565007E+03  0.99148251E+04                                 7.297581                            6.314261       0.559954       2.229042                    0.999052      26.908366      68.335079       0.784188       0.343193      -1.154385       0.004165      -0.024947      -0.018642       0.031421      -0.006765       0.046800       0.005624      -0.094093       0.031047      -0.077850       0.034944       0.042906              8.181013       6.396506      -0.722660      -1.504293       8.375418       3.657070       9.771114          -0.000000
          252              O       2.663040       8.047544      20.413974      -0.578030      30.202024 0.45964477E+03  0.10602726E+05                                 7.583583                            6.507579       0.564087       2.225845                    0.998974      27.207258      69.574925       0.768534       0.345500      -1.152383       0.000280       0.019404       0.032510       0.037861      -0.062892       0.009673       0.004547      -0.017337       0.132935      -0.086451       0.039745       0.046706              8.512536       6.056098       0.854810       0.163939      10.651299       4.156079       8.830213           0.000000
          253              O       0.565440      11.572474      25.136130      -0.585369      32.203950 0.48856505E+03  0.11437979E+05                                 7.942124                            6.724255       0.513337       2.207532                    0.998896      27.395549      70.474539       0.753845       0.347054      -1.151603       0.035253      -0.010947      -0.016052       0.040253       0.004329       0.015033      -0.068865       0.069727      -0.038963      -0.091300       0.036857       0.054443              9.124559      11.032708      -0.604526      -4.821957       6.078992       0.902981      10.261978          -0.000001
          254              O       1.094400       7.992248      22.007877      -0.585168      31.120516 0.46908220E+03  0.10862323E+05                                 7.737006                            6.553284       0.559327       2.223224                    0.999227      27.235032      69.504043       0.770428       0.343321      -1.155611       0.031405       0.018670       0.010314       0.037964       0.006487       0.002514      -0.060835       0.056735      -0.089716      -0.083351       0.037907       0.045444              8.914687       8.823995       4.464827       0.403815      11.703467       1.117326       6.216600          -0.000002
          255              O       3.830400       1.535097       5.930155      -0.204243      31.605969 0.32789383E+03  0.69347487E+04                                 8.055015                            5.503750       0.444346       2.269251                    0.999410      22.284104      54.145781       0.835975       0.346430      -1.154331      -0.005735      -0.102203      -0.154942       0.185702      -0.139170       0.021158       0.001435       0.030672      -0.210192      -0.110757      -0.065181       0.175938             11.265798      16.330107      -7.861586       4.505656      10.321280      -2.597982       7.146006           0.000001
          256              O       7.013888      25.551866       4.945810      -0.205341      31.172424 0.32436221E+03  0.68375669E+04                                 7.977496                            5.464224       0.457567       2.273969                    0.999390      22.248252      53.868429       0.841738       0.345190      -1.156032       0.024006      -0.140215       0.113098       0.181735      -0.039703      -0.137671      -0.000440       0.100518       0.170400      -0.121650      -0.059078       0.180727             11.187938      15.274749      -4.837003      -7.808524       7.243670       2.971128      11.045396           0.000001
          257              O       0.786752       5.203006       6.731871      -0.589341      32.379187 0.49049470E+03  0.11493887E+05                                 7.980810                            6.730640       0.496371       2.200480                    0.998915      27.484608      70.724831       0.754682       0.346346      -1.152250       0.004251      -0.020086      -0.031221       0.037367       0.064627      -0.001526      -0.001389      -0.045460       0.128956      -0.090002       0.042152       0.047850              9.255901       6.360740      -1.660995      -1.087845      11.547639       4.717307       9.859325          -0.000000
          258              O      11.412160       5.158506       5.096678      -0.570368      29.191463 0.45144814E+03  0.10359651E+05                                 7.390755                            6.433845       0.605622       2.241213                    0.999083      27.058424      68.856891       0.776255       0.343846      -1.154574       0.029875      -0.015179      -0.004183       0.033770      -0.003618       0.000942      -0.058279       0.050371      -0.108978      -0.081784       0.036661       0.045123              8.260773       9.223191      -3.854705      -0.352492       9.669085       0.902605       5.890042          -0.000001
          259              O      12.068800       1.903468       1.404127      -0.559457      28.871312 0.43513471E+03  0.98982803E+04                                 7.347879                            6.315727       0.559271       2.231640                    0.999011      26.755970      67.889280       0.783278       0.343759      -1.154130       0.024734       0.002774       0.023107       0.033962       0.012351       0.006993      -0.055377       0.076157      -0.003339      -0.079297       0.037943       0.041354              8.317100       7.841041       0.258621       3.705263       5.920466       1.095293      11.189794          -0.000002
          260              O       1.462848       0.312812       1.638105      -0.593933      31.959570 0.49485150E+03  0.11616229E+05                                 7.880280                            6.754965       0.548225       2.214799                    0.998949      27.585895      70.939289       0.754594       0.345782      -1.153257       0.001695       0.034835       0.021040       0.040731       0.001313      -0.064533       0.001505      -0.063776      -0.096194      -0.089030       0.041080       0.047949              8.907684       6.075461      -0.064147       0.580222       9.423197       4.430656      11.224395          -0.000000
          261              O      10.039296      -0.012902       1.134948      -0.569359      28.634197 0.43565011E+03  0.99148261E+04                                 7.297582                            6.314262       0.559954       2.229042                    0.999052      26.908366      68.335081       0.784188       0.343193      -1.154385      -0.004165      -0.024947       0.018642       0.031421       0.006765       0.046800      -0.005624      -0.094093       0.031047      -0.077850       0.034944       0.042906              8.181013       6.396506       0.722661      -1.504294       8.375419      -3.657071       9.771115          -0.000000
          262              O       9.496960      21.213044       6.054026      -0.578030      30.202021 0.45964471E+03  0.10602724E+05                                 7.583582                            6.507578       0.564087       2.225845                    0.998974      27.207258      69.574922       0.768534       0.345500      -1.152383      -0.000280       0.019404      -0.032510       0.037861       0.062892       0.009673      -0.004547      -0.017337       0.132935      -0.086451       0.039745       0.046706              8.512535       6.056097      -0.854809       0.163939      10.651297      -4.156078       8.830211           0.000000
          263              O      11.594560      24.737974       1.331870      -0.585369      32.203950 0.48856505E+03  0.11437979E+05                                 7.942124                            6.724255       0.513337       2.207532                    0.998896      27.395548      70.474538       0.753845       0.347054      -1.151603      -0.035253      -0.010947       0.016052       0.040253      -0.004329       0.015033       0.068865       0.069727      -0.038963      -0.091300       0.036857       0.054443              9.124560      11.032708       0.604526      -4.821958       6.078992      -0.902981      10.261979          -0.000001
          264              O      11.065600      21.157748       4.460123      -0.585168      31.120516 0.46908219E+03  0.10862323E+05                                 7.737007                            6.553284       0.559328       2.223224                    0.999227      27.235031      69.504041       0.770428       0.343321      -1.155611      -0.031405       0.018670      -0.010314       0.037964      -0.006487       0.002514       0.060835       0.056735      -0.089716      -0.083351       0.037907       0.045443              8.914687       8.823995      -4.464827       0.403815      11.703467      -1.117326       6.216601          -0.000002
          265              O       3.830400      24.795903       7.303845      -0.204243      31.605969 0.32789383E+03  0.69347487E+04                                 8.055015                            5.503750       0.444346       2.269251                    0.999410      22.284104      54.145781       0.835975       0.346430      -1.154331      -0.005735       0.102203       0.154942       0.185702       0.139170      -0.021158       0.001435       0.030672      -0.210192      -0.110757      -0.065181       0.175938             11.265798      16.330107       7.861586      -4.505657      10.321280      -2.597983       7.146007           0.000001
          266              O       7.013888       0.779134       8.288190      -0.205341      31.172424 0.32436221E+03  0.68375668E+04                                 7.977496                            5.464224       0.457567       2.273969                    0.999390      22.248252      53.868429       0.841738       0.345190      -1.156032       0.024006       0.140215      -0.113098       0.181735       0.039703       0.137671      -0.000440       0.100518       0.170400      -0.121650      -0.059078       0.180727             11.187939      15.274749       4.837004       7.808524       7.243670       2.971128      11.045397           0.000001
          267              O       0.786752      21.127994       6.502129      -0.589341      32.379184 0.49049464E+03  0.11493885E+05                                 7.980809                            6.730639       0.496371       2.200480                    0.998915      27.484607      70.724826       0.754682       0.346346      -1.152250       0.004251       0.020086       0.031221       0.037367      -0.064627       0.001526      -0.001389      -0.045460       0.128956      -0.090002       0.042152       0.047850              9.255901       6.360739       1.660995       1.087845      11.547638       4.717307       9.859324          -0.000000
          268              O      11.412160      21.172494       8.137322      -0.570368      29.191458 0.45144803E+03  0.10359648E+05                                 7.390754                            6.433844       0.605623       2.241213                    0.999083      27.058423      68.856884       0.776255       0.343846      -1.154574       0.029875       0.015179       0.004183       0.033770       0.003618      -0.000942      -0.058279       0.050371      -0.108978      -0.081784       0.036661       0.045123              8.260771       9.223189       3.854704       0.352491       9.669082       0.902605       5.890041          -0.000001
          269              O      12.068800      24.427532      11.829873      -0.559456      28.871312 0.43513472E+03  0.98982805E+04                                 7.347879                            6.315727       0.559271       2.231640                    0.999011      26.755971      67.889282       0.783278       0.343759      -1.154130       0.024734      -0.002774      -0.023107       0.033962      -0.012351      -0.006993      -0.055377       0.076157      -0.003339      -0.079297       0.037943       0.041354              8.317100       7.841041      -0.258622      -3.705263       5.920465       1.095293      11.189794          -0.000002
          270              O       1.462848      26.018188      11.595895      -0.593933      31.959570 0.49485150E+03  0.11616228E+05                                 7.880281                            6.754965       0.548224       2.214799                    0.998949      27.585894      70.939288       0.754594       0.345782      -1.153257       0.001695      -0.034835      -0.021040       0.040731      -0.001313       0.064533       0.001505      -0.063776      -0.096194      -0.089030       0.041080       0.047949              8.907685       6.075462       0.064147      -0.580222       9.423197       4.430656      11.224396          -0.000000
          271              O      10.039296       0.012902      12.099052      -0.569359      28.634195 0.43565011E+03  0.99148261E+04                                 7.297582                            6.314262       0.559954       2.229042                    0.999052      26.908366      68.335081       0.784188       0.343193      -1.154385      -0.004165       0.024947      -0.018642       0.031421      -0.006765      -0.046800      -0.005624      -0.094093       0.031047      -0.077850       0.034944       0.042906              8.181013       6.396506      -0.722660       1.504293       8.375418      -3.657070       9.771114          -0.000000
          272              O       9.496960       5.117956       7.179974      -0.578030      30.202017 0.45964464E+03  0.10602722E+05                                 7.583581                            6.507577       0.564087       2.225845                    0.998974      27.207257      69.574917       0.768534       0.345500      -1.152383      -0.000280      -0.019404       0.032510       0.037861      -0.062892      -0.009673      -0.004547      -0.017337       0.132935      -0.086451       0.039745       0.046706              8.512534       6.056096       0.854809      -0.163939      10.651296      -4.156077       8.830211           0.000000
          273              O      11.594560       1.593025      11.902130      -0.585369      32.203946 0.48856482E+03  0.11437972E+05                                 7.942123                            6.724253       0.513337       2.207532                    0.998896      27.395548      70.474535       0.753845       0.347054      -1.151603      -0.035253       0.010947      -0.016052       0.040253       0.004329      -0.015033       0.068865       0.069727      -0.038963      -0.091300       0.036857       0.054443              9.124559      11.032711      -0.604528       4.821959       6.078989      -0.902981      10.261976          -0.000001
          274              O      11.065600       5.173252       8.773877      -0.585168      31.120517 0.46908221E+03  0.10862323E+05                                 7.737007                            6.553284       0.559328       2.223224                    0.999227      27.235031      69.504042       0.770428       0.343321      -1.155611      -0.031405      -0.018670       0.010314       0.037964       0.006487      -0.002514       0.060835       0.056735      -0.089716      -0.083351       0.037907       0.045443              8.914688       8.823995       4.464827      -0.403815      11.703468      -1.117326       6.216601          -0.000002
          275              O       8.329600      11.630403      19.164155      -0.204243      31.605970 0.32789383E+03  0.69347488E+04                                 8.055015                            5.503750       0.444346       2.269251                    0.999410      22.284104      54.145781       0.835975       0.346430      -1.154331       0.005735       0.102203      -0.154942       0.185702      -0.139170      -0.021158      -0.001435       0.030672      -0.210192      -0.110757      -0.065181       0.175938             11.265798      16.330107      -7.861586      -4.505657      10.321280       2.597983       7.146007           0.000001
          276              O       5.146112      13.944634      18.179810      -0.205341      31.172424 0.32436221E+03  0.68375669E+04                                 7.977496                            5.464224       0.457567       2.273969                    0.999390      22.248252      53.868429       0.841738       0.345190      -1.156032      -0.024006       0.140215       0.113098       0.181735      -0.039703       0.137671       0.000440       0.100518       0.170400      -0.121650      -0.059078       0.180727             11.187938      15.274749      -4.837004       7.808524       7.243670      -2.971128      11.045396           0.000001
          277              O      11.373248       7.962494      19.965871      -0.589341      32.379183 0.49049462E+03  0.11493885E+05                                 7.980809                            6.730639       0.496371       2.200480                    0.998915      27.484607      70.724825       0.754682       0.346346      -1.152250      -0.004251       0.020086      -0.031221       0.037367       0.064627       0.001526       0.001389      -0.045460       0.128956      -0.090002       0.042152       0.047850              9.255900       6.360739      -1.660995       1.087845      11.547638      -4.717307       9.859323          -0.000000
          278              O       0.747840       8.006994      18.330678      -0.570368      29.191461 0.45144809E+03  0.10359650E+05                                 7.390755                            6.433845       0.605623       2.241213                    0.999083      27.058423      68.856887       0.776255       0.343846      -1.154574      -0.029875       0.015179      -0.004183       0.033770      -0.003618      -0.000942       0.058279       0.050371      -0.108978      -0.081784       0.036661       0.045123              8.260772       9.223190      -3.854705       0.352492       9.669084      -0.902605       5.890042          -0.000001
          279              O       0.091200      11.262032      14.638127      -0.559457      28.871312 0.43513471E+03  0.98982803E+04                                 7.347879                            6.315727       0.559271       2.231640                    0.999011      26.755970      67.889280       0.783278       0.343759      -1.154130      -0.024734      -0.002774       0.023107       0.033962       0.012351      -0.006993       0.055377       0.076157      -0.003339      -0.079297       0.037943       0.041354              8.317100       7.841041       0.258622      -3.705263       5.920466      -1.095293      11.189794          -0.000002
          280              O      10.697152      12.852688      14.872105      -0.593933      31.959568 0.49485148E+03  0.11616228E+05                                 7.880280                            6.754965       0.548225       2.214799                    0.998949      27.585894      70.939287       0.754594       0.345782      -1.153257      -0.001695      -0.034835       0.021040       0.040731       0.001313       0.064533      -0.001505      -0.063776      -0.096194      -0.089030       0.041080       0.047949              8.907684       6.075461      -0.064147      -0.580222       9.423197      -4.430656      11.224395          -0.000000
          281              O       2.120704      13.178402      14.368948      -0.569359      28.634196 0.43565013E+03  0.99148267E+04                                 7.297582                            6.314262       0.559954       2.229042                    0.999052      26.908366      68.335082       0.784188       0.343193      -1.154385       0.004165       0.024947       0.018642       0.031421       0.006765      -0.046800       0.005624      -0.094093       0.031047      -0.077850       0.034944       0.042906              8.181013       6.396506       0.722660       1.504293       8.375418       3.657071       9.771115          -0.000000
          282              O       2.663040      18.283456      19.288026      -0.578030      30.202023 0.45964475E+03  0.10602726E+05                                 7.583583                            6.507579       0.564087       2.225845                    0.998974      27.207258      69.574924       0.768534       0.345500      -1.152383       0.000280      -0.019404      -0.032510       0.037861       0.062892      -0.009673       0.004547      -0.017337       0.132935      -0.086451       0.039745       0.046706              8.512536       6.056097      -0.854810      -0.163939      10.651298       4.156078       8.830212           0.000000
          283              O       0.565440      14.758525      14.565870      -0.585369      32.203947 0.48856485E+03  0.11437973E+05                                 7.942123                            6.724253       0.513337       2.207532                    0.998896      27.395548      70.474537       0.753845       0.347054      -1.151603       0.035253       0.010947       0.016052       0.040253      -0.004329      -0.015033      -0.068865       0.069727      -0.038963      -0.091300       0.036857       0.054443              9.124560      11.032712       0.604528       4.821959       6.078989       0.902981      10.261977          -0.000001
          284              O       1.094400      18.338752      17.694123      -0.585168      31.120519 0.46908224E+03  0.10862324E+05                                 7.737007                            6.553284       0.559327       2.223224                    0.999227      27.235032      69.504045       0.770428       0.343321      -1.155611       0.031405      -0.018670      -0.010314       0.037964      -0.006487      -0.002514      -0.060835       0.056735      -0.089716      -0.083351       0.037907       0.045444              8.914688       8.823996      -4.464827      -0.403815      11.703468       1.117326       6.216601          -0.000002
          285              O       3.830400      11.630403       5.930155      -0.204243      31.605968 0.32789382E+03  0.69347483E+04                                 8.055014                            5.503750       0.444346       2.269251                    0.999410      22.284104      54.145780       0.835975       0.346430      -1.154331      -0.005735       0.102203      -0.154942       0.185702       0.139170       0.021158      -0.001435       0.030672      -0.210192      -0.110757      -0.065181       0.175938             11.265797      16.330106       7.861585       4.505656      10.321279       2.597982       7.146006           0.000001
          286              O       7.013888      13.944634       4.945810      -0.205341      31.172422 0.32436220E+03  0.68375664E+04                                 7.977495                            5.464224       0.457567       2.273969                    0.999390      22.248252      53.868428       0.841738       0.345190      -1.156032       0.024006       0.140215       0.113098       0.181735       0.039703      -0.137671       0.000440       0.100518       0.170400      -0.121650      -0.059078       0.180727             11.187938      15.274747       4.837003      -7.808523       7.243670      -2.971128      11.045396           0.000001
          287              O       0.786752       7.962494       6.731871      -0.589341      32.379188 0.49049472E+03  0.11493888E+05                                 7.980810                            6.730640       0.496371       2.200480                    0.998915      27.484608      70.724832       0.754682       0.346346      -1.152250       0.004251       0.020086      -0.031221       0.037367      -0.064627      -0.001526       0.001389      -0.045460       0.128956      -0.090002       0.042152       0.047850              9.255902       6.360740       1.660996      -1.087845      11.547640      -4.717308       9.859325          -0.000000
          288              O      11.412160       8.006994       5.096678      -0.570368      29.191460 0.45144808E+03  0.10359650E+05                                 7.390754                            6.433844       0.605623       2.241213                    0.999083      27.058424      68.856888       0.776255       0.343846      -1.154574       0.029875       0.015179      -0.004183       0.033770       0.003618       0.000942       0.058279       0.050371      -0.108978      -0.081784       0.036661       0.045123              8.260771       9.223189       3.854704      -0.352491       9.669083      -0.902605       5.890042          -0.000001
          289              O      12.068800      11.262032       1.404127      -0.559457      28.871311 0.43513469E+03  0.98982797E+04                                 7.347879                            6.315727       0.559271       2.231640                    0.999011      26.755970      67.889279       0.783278       0.343759      -1.154130       0.024734      -0.002774       0.023107       0.033962      -0.012351       0.006993       0.055377       0.076157      -0.003339      -0.079297       0.037943       0.041354              8.317100       7.841041      -0.258622       3.705263       5.920465      -1.095293      11.189794          -0.000002
          290              O       1.462848      12.852688       1.638105      -0.593933      31.959566 0.49485144E+03  0.11616227E+05                                 7.880280                            6.754965       0.548225       2.214799                    0.998949      27.585894      70.939285       0.754594       0.345782      -1.153257       0.001695      -0.034835       0.021040       0.040731      -0.001313      -0.064533      -0.001505      -0.063776      -0.096194      -0.089030       0.041080       0.047949              8.907684       6.075461       0.064147       0.580222       9.423196      -4.430656      11.224394          -0.000000
          291              O      10.039296      13.178402       1.134948      -0.569359      28.634191 0.43565004E+03  0.99148241E+04                                 7.297581                            6.314261       0.559954       2.229042                    0.999052      26.908365      68.335076       0.784188       0.343193      -1.154385      -0.004165       0.024947       0.018642       0.031421      -0.006765       0.046800       0.005624      -0.094093       0.031047      -0.077850       0.034944       0.042906              8.181012       6.396505      -0.722659      -1.504292       8.375417       3.657070       9.771113          -0.000000
          292              O       9.496960      18.283456       6.054026      -0.578030      30.202020 0.45964469E+03  0.10602724E+05                                 7.583582                            6.507578       0.564087       2.225845                    0.998974      27.207258      69.574921       0.768534       0.345500      -1.152383      -0.000280      -0.019404      -0.032510       0.037861      -0.062892       0.009673       0.004547      -0.017337       0.132935      -0.086451       0.039745       0.046706              8.512535       6.056097       0.854809       0.163939      10.651297       4.156078       8.830211           0.000000
          293              O      11.594560      14.758525       1.331870      -0.585369      32.203948 0.48856487E+03  0.11437974E+05                                 7.942123                            6.724253       0.513337       2.207532                    0.998896      27.395549      70.474539       0.753845       0.347054      -1.151603      -0.035253       0.010947       0.016052       0.040253       0.004329       0.015033      -0.068865       0.069727      -0.038963      -0.091300       0.036857       0.054443              9.124560      11.032712      -0.604528      -4.821959       6.078990       0.902981      10.261977          -0.000001
          294              O      11.065600      18.338752       4.460123      -0.585168      31.120518 0.46908222E+03  0.10862324E+05                                 7.737007                            6.553284       0.559327       2.223224                    0.999227      27.235032      69.504044       0.770428       0.343321      -1.155611      -0.031405      -0.018670      -0.010314       0.037964       0.006487       0.002514      -0.060835       0.056735      -0.089716      -0.083351       0.037907       0.045444              8.914688       8.823995       4.464827       0.403815      11.703468       1.117326       6.216601          -0.000002
          295              O       8.329600      24.795903      20.537845      -0.204243      31.605967 0.32789381E+03  0.69347481E+04                                 8.055014                            5.503750       0.444346       2.269251                    0.999410      22.284104      54.145779       0.835975       0.346430      -1.154331       0.005735       0.102203       0.154942       0.185702      -0.139170       0.021158       0.001435       0.030672      -0.210192      -0.110757      -0.065181       0.175938             11.265797      16.330105      -7.861585       4.505656      10.321279      -2.597982       7.146006           0.000001
          296              O       5.146112       0.779134      21.522190      -0.205341      31.172425 0.32436222E+03  0.68375671E+04                                 7.977496                            5.464224       0.457567       2.273969                    0.999390      22.248252      53.868430       0.841738       0.345190      -1.156032      -0.024006       0.140215      -0.113098       0.181735      -0.039703      -0.137671      -0.000440       0.100518       0.170400      -0.121650      -0.059078       0.180727             11.187939      15.274750      -4.837004      -7.808525       7.243671       2.971129      11.045397           0.000001
          297              O      11.373248      21.127994      19.736129      -0.589341      32.379182 0.49049462E+03  0.11493885E+05                                 7.980809                            6.730639       0.496371       2.200480                    0.998915      27.484607      70.724825       0.754682       0.346346      -1.152250      -0.004251       0.020086       0.031221       0.037367       0.064627      -0.001526      -0.001389      -0.045460       0.128956      -0.090002       0.042152       0.047850              9.255900       6.360739      -1.660995      -1.087845      11.547637       4.717307       9.859323          -0.000000
          298              O       0.747840      21.172494      21.371322      -0.570368      29.191462 0.45144813E+03  0.10359651E+05                                 7.390755                            6.433845       0.605623       2.241213                    0.999083      27.058424      68.856890       0.776255       0.343846      -1.154574      -0.029875       0.015179       0.004183       0.033770      -0.003618       0.000942      -0.058279       0.050371      -0.108978      -0.081784       0.036661       0.045123              8.260772       9.223190      -3.854705      -0.352492       9.669084       0.902605       5.890042          -0.000001
          299              O       0.091200      24.427532      25.063873      -0.559456      28.871312 0.43513473E+03  0.98982806E+04                                 7.347879                            6.315727       0.559271       2.231640                    0.999011      26.755971      67.889282       0.783278       0.343759      -1.154130      -0.024734      -0.002774      -0.023107       0.033962       0.012351       0.006993      -0.055377       0.076157      -0.003339      -0.079297       0.037943       0.041354              8.317100       7.841041       0.258622       3.705263       5.920465       1.095293      11.189794          -0.000002
          300              O      10.697152      26.018188      24.829895      -0.593933      31.959569 0.49485150E+03  0.11616228E+05                                 7.880280                            6.754965       0.548224       2.214799                    0.998949      27.585895      70.939289       0.754594       0.345782      -1.153257      -0.001695      -0.034835      -0.021040       0.040731       0.001313      -0.064533       0.001505      -0.063776      -0.096194      -0.089030       0.041080       0.047949              8.907684       6.075461      -0.064147       0.580222       9.423197       4.430656      11.224395          -0.000000
          301              O       2.120704       0.012902      25.333052      -0.569359      28.634194 0.43565010E+03  0.99148260E+04                                 7.297582                            6.314262       0.559954       2.229042                    0.999052      26.908365      68.335079       0.784188       0.343193      -1.154385       0.004165       0.024947      -0.018642       0.031421       0.006765       0.046800      -0.005624      -0.094093       0.031047      -0.077850       0.034944       0.042906              8.181013       6.396506       0.722660      -1.504293       8.375418      -3.657070       9.771115          -0.000000
          302              O       2.663040       5.117956      20.413974      -0.578030      30.202023 0.45964476E+03  0.10602726E+05                                 7.583583                            6.507579       0.564087       2.225845                    0.998974      27.207258      69.574924       0.768534       0.345500      -1.152383       0.000280      -0.019404       0.032510       0.037861       0.062892       0.009673      -0.004547      -0.017337       0.132935      -0.086451       0.039745       0.046706              8.512536       6.056097      -0.854810       0.163939      10.651299      -4.156078       8.830212           0.000000
          303              O       0.565440       1.593025      25.136130      -0.585369      32.203947 0.48856483E+03  0.11437973E+05                                 7.942123                            6.724253       0.513337       2.207532                    0.998896      27.395548      70.474536       0.753845       0.347054      -1.151603       0.035253       0.010947      -0.016052       0.040253      -0.004329       0.015033       0.068865       0.069727      -0.038963      -0.091300       0.036857       0.054443              9.124559      11.032712       0.604528      -4.821959       6.078989      -0.902981      10.261977          -0.000001
          304              O       1.094400       5.173252      22.007877      -0.585168      31.120517 0.46908221E+03  0.10862323E+05                                 7.737007                            6.553284       0.559327       2.223224                    0.999227      27.235031      69.504042       0.770428       0.343321      -1.155611       0.031405      -0.018670       0.010314       0.037964      -0.006487       0.002514       0.060835       0.056735      -0.089716      -0.083351       0.037907       0.045444              8.914688       8.823995      -4.464827       0.403815      11.703468      -1.117326       6.216601          -0.000002
          305              O       8.329600       1.535097      19.164155      -0.204243      31.605967 0.32789382E+03  0.69347484E+04                                 8.055014                            5.503750       0.444346       2.269251                    0.999410      22.284104      54.145780       0.835975       0.346430      -1.154331       0.005735      -0.102203      -0.154942       0.185702       0.139170      -0.021158       0.001435       0.030672      -0.210192      -0.110757      -0.065181       0.175938             11.265797      16.330106       7.861585      -4.505656      10.321279      -2.597982       7.146006           0.000001
          306              O       5.146112      25.551866      18.179810      -0.205341      31.172423 0.32436220E+03  0.68375665E+04                                 7.977495                            5.464224       0.457567       2.273969                    0.999390      22.248252      53.868428       0.841738       0.345190      -1.156032      -0.024006      -0.140215       0.113098       0.181735       0.039703       0.137671      -0.000440       0.100518       0.170400      -0.121650      -0.059078       0.180727             11.187938      15.274747       4.837003       7.808523       7.243670       2.971128      11.045396           0.000001
          307              O      11.373248       5.203006      19.965871      -0.589341      32.379181 0.49049460E+03  0.11493884E+05                                 7.980808                            6.730639       0.496372       2.200480                    0.998915      27.484607      70.724824       0.754682       0.346346      -1.152250      -0.004251      -0.020086      -0.031221       0.037367      -0.064627       0.001526      -0.001389      -0.045460       0.128956      -0.090002       0.042152       0.047850              9.255899       6.360739       1.660995       1.087845      11.547636       4.717306       9.859323          -0.000000
          308              O       0.747840       5.158506      18.330678      -0.570368      29.191463 0.45144814E+03  0.10359651E+05                                 7.390755                            6.433845       0.605623       2.241213                    0.999083      27.058424      68.856891       0.776255       0.343846      -1.154574      -0.029875      -0.015179      -0.004183       0.033770       0.003618      -0.000942      -0.058279       0.050371      -0.108978      -0.081784       0.036661       0.045123              8.260773       9.223191       3.854705       0.352492       9.669085       0.902605       5.890042          -0.000001
          309              O       0.091200       1.903468      14.638127      -0.559456      28.871312 0.43513471E+03  0.98982803E+04                                 7.347879                            6.315727       0.559271       2.231640                    0.999011      26.755970      67.889280       0.783278       0.343759      -1.154130      -0.024734       0.002774       0.023107       0.033962      -0.012351      -0.006993      -0.055377       0.076157      -0.003339      -0.079297       0.037943       0.041354              8.317100       7.841041      -0.258621      -3.705263       5.920466       1.095293      11.189794          -0.000002
          310              O      10.697152       0.312812      14.872105      -0.593933      31.959570 0.49485151E+03  0.11616229E+05                                 7.880281                            6.754965       0.548224       2.214799                    0.998949      27.585895      70.939290       0.754594       0.345782      -1.153257      -0.001695       0.034835       0.021040       0.040731      -0.001313       0.064533       0.001505      -0.063776      -0.096194      -0.089030       0.041080       0.047949              8.907685       6.075461       0.064147      -0.580222       9.423197       4.430657      11.224396          -0.000000
          311              O       2.120704      -0.012902      14.368948      -0.569359      28.634196 0.43565009E+03  0.99148257E+04                                 7.297582                            6.314262       0.559954       2.229042                    0.999052      26.908365      68.335079       0.784188       0.343193      -1.154385       0.004165      -0.024947       0.018642       0.031421      -0.006765      -0.046800      -0.005624      -0.094093       0.031047      -0.077850       0.034944       0.042906              8.181013       6.396506      -0.722661       1.504294       8.375419      -3.657071       9.771115          -0.000000
          312              O       2.663040      21.213044      19.288026      -0.578030      30.202021 0.45964472E+03  0.10602725E+05                                 7.583582                            6.507578       0.564087       2.225845                    0.998974      27.207258      69.574922       0.768534       0.345500      -1.152383       0.000280       0.019404      -0.032510       0.037861      -0.062892      -0.009673      -0.004547      -0.017337       0.132935      -0.086451       0.039745       0.046706              8.512535       6.056097       0.854809      -0.163939      10.651297      -4.156078       8.830212           0.000000
          313              O       0.565440      24.737974      14.565870      -0.585369      32.203948 0.48856502E+03  0.11437978E+05                                 7.942124                            6.724254       0.513337       2.207532                    0.998896      27.395548      70.474536       0.753845       0.347054      -1.151603       0.035253      -0.010947       0.016052       0.040253       0.004329      -0.015033       0.068865       0.069727      -0.038963      -0.091300       0.036857       0.054443              9.124559      11.032707      -0.604526       4.821957       6.078991      -0.902981      10.261978          -0.000001
          314              O       1.094400      21.157748      17.694123      -0.585168      31.120517 0.46908221E+03  0.10862324E+05                                 7.737007                            6.553284       0.559327       2.223224                    0.999227      27.235031      69.504042       0.770428       0.343321      -1.155611       0.031405       0.018670      -0.010314       0.037964       0.006487      -0.002514       0.060835       0.056735      -0.089716      -0.083351       0.037907       0.045443              8.914688       8.823995       4.464827      -0.403815      11.703468      -1.117326       6.216601          -0.000002
          315              O       3.830400      14.700597       7.303845      -0.204243      31.605969 0.32789383E+03  0.69347487E+04                                 8.055015                            5.503750       0.444345       2.269251                    0.999410      22.284104      54.145781       0.835975       0.346430      -1.154331      -0.005735      -0.102203       0.154942       0.185702      -0.139170      -0.021158      -0.001435       0.030672      -0.210192      -0.110757      -0.065181       0.175938             11.265798      16.330107      -7.861586      -4.505656      10.321279       2.597982       7.146006           0.000001
          316              O       7.013888      12.386366       8.288190      -0.205341      31.172424 0.32436221E+03  0.68375669E+04                                 7.977496                            5.464224       0.457567       2.273969                    0.999390      22.248252      53.868429       0.841738       0.345190      -1.156032       0.024006      -0.140215      -0.113098       0.181735      -0.039703       0.137671       0.000440       0.100518       0.170400      -0.121650      -0.059078       0.180727             11.187938      15.274749      -4.837003       7.808524       7.243670      -2.971128      11.045396           0.000001
          317              O       0.786752      18.368506       6.502129      -0.589341      32.379181 0.49049460E+03  0.11493884E+05                                 7.980808                            6.730639       0.496372       2.200480                    0.998915      27.484607      70.724824       0.754682       0.346346      -1.152250       0.004251      -0.020086       0.031221       0.037367       0.064627       0.001526       0.001389      -0.045460       0.128956      -0.090002       0.042152       0.047850              9.255899       6.360739      -1.660995       1.087845      11.547637      -4.717306       9.859323          -0.000000
          318              O      11.412160      18.324006       8.137322      -0.570368      29.191458 0.45144804E+03  0.10359649E+05                                 7.390754                            6.433844       0.605623       2.241213                    0.999083      27.058423      68.856885       0.776255       0.343846      -1.154574       0.029875      -0.015179       0.004183       0.033770      -0.003618      -0.000942       0.058279       0.050371      -0.108978      -0.081784       0.036661       0.045123              8.260771       9.223189      -3.854704       0.352491       9.669083      -0.902605       5.890041          -0.000001
          319              O      12.068800      15.068968      11.829873      -0.559456      28.871307 0.43513462E+03  0.98982776E+04                                 7.347878                            6.315726       0.559272       2.231640                    0.999011      26.755970      67.889275       0.783278       0.343759      -1.154130       0.024734       0.002774      -0.023107       0.033962       0.012351      -0.006993       0.055377       0.076157      -0.003339      -0.079297       0.037943       0.041354              8.317098       7.841039       0.258621      -3.705262       5.920464      -1.095292      11.189791          -0.000002
          320              O       1.462848      13.478312      11.595895      -0.593933      31.959572 0.49485155E+03  0.11616230E+05                                 7.880281                            6.754966       0.548224       2.214799                    0.998949      27.585895      70.939292       0.754594       0.345782      -1.153257       0.001695       0.034835      -0.021040       0.040731       0.001313       0.064533      -0.001505      -0.063776      -0.096194      -0.089030       0.041080       0.047949              8.907685       6.075462      -0.064147      -0.580222       9.423198      -4.430657      11.224397          -0.000000
          321              O      10.039296      13.152598      12.099052      -0.569359      28.634197 0.43565011E+03  0.99148261E+04                                 7.297582                            6.314262       0.559954       2.229042                    0.999052      26.908366      68.335081       0.784188       0.343193      -1.154385      -0.004165      -0.024947      -0.018642       0.031421       0.006765      -0.046800       0.005624      -0.094093       0.031047      -0.077850       0.034944       0.042906              8.181013       6.396506       0.722661       1.504294       8.375419       3.657071       9.771115          -0.000000
          322              O       9.496960       8.047544       7.179974      -0.578030      30.202016 0.45964463E+03  0.10602722E+05                                 7.583581                            6.507577       0.564087       2.225845                    0.998974      27.207257      69.574916       0.768534       0.345500      -1.152383      -0.000280       0.019404       0.032510       0.037861       0.062892      -0.009673       0.004547      -0.017337       0.132935      -0.086451       0.039745       0.046706              8.512534       6.056096      -0.854809      -0.163939      10.651295       4.156077       8.830210           0.000000
          323              O      11.594560      11.572474      11.902130      -0.585369      32.203948 0.48856502E+03  0.11437978E+05                                 7.942124                            6.724254       0.513337       2.207532                    0.998896      27.395548      70.474536       0.753845       0.347054      -1.151603      -0.035253      -0.010947      -0.016052       0.040253      -0.004329      -0.015033      -0.068865       0.069727      -0.038963      -0.091300       0.036857       0.054443              9.124559      11.032707       0.604526       4.821957       6.078991       0.902981      10.261978          -0.000001
          324              O      11.065600       7.992248       8.773877      -0.585168      31.120516 0.46908219E+03  0.10862323E+05                                 7.737007                            6.553284       0.559328       2.223224                    0.999227      27.235031      69.504041       0.770428       0.343321      -1.155611      -0.031405       0.018670       0.010314       0.037964      -0.006487      -0.002514      -0.060835       0.056735      -0.089716      -0.083351       0.037907       0.045443              8.914688       8.823995      -4.464827      -0.403815      11.703467       1.117326       6.216601          -0.000002

******************************************************
Auxiliary information for the entire system
The total spin magnetic moment of the unit cell is   -0.000013
The total net atomic charge of the unit cell is   -0.000006
Accuracy of reproducing the electrostatic potential in the unit cell:
  The inner radius (bohr) =    5.0000
  The outer radius (bohr) =   12.0000
  Valid grid points have density less than (e/(bohr^3)) =    0.0001
  The number of valid grid points were=       961452
  The rms potential error without charges in kcal/mol is=      5.48853
  The rms potential error with partial charges in kcal/mol is=      1.09217
  The RRMSE value at monopole order=      0.19899
  The rms potential error with partial charges and cloud penetration in kcal/mol is=      1.10155
  The RRMSE value at monopole order with cloud penetration is=      0.20070
  The rms potential error with partial charges and atomic dipoles in kcal/mol is=      0.38409
  The RRMSE value at dipole order=      0.06998
  The rms potential error with partial charges, atomic dipoles and cloud penetration in kcal/mol is=      0.37596
  The RRMSE value at dipole order with cloud penetration=      0.06850

******************************************************
The electron densities and ab initio electrostatic potential were computed in VASP using the PBE functional and
projector augmented wave method. See the main text of the journal article for a description of computational details.
The atomic charges, dipoles, and quadrupoles were computed with the DDEC6 method as described in
(a) T. A. Manz and N. Gabaldon Limas, RSC Adv. 6 (2016) 47771-47801 DOI: 10.1039/c6ra04656h
(b) N. Gabaldon Limas and T. A. Manz, RSC Adv. 8 (2018) 2678-2707 DOI: 10.1039/c7ra11829e.
For each atom in the material, the electron cloud parameters were fit to the spherically averaged atom-in-material
electron density using radial positions for which this density was between 10^-4 and 10^-2 electrons per cubic bohr.
The polarizabilities, dispersion coefficients, and quantum Drude oscillator (QDO) parameters were fit using the MCLF method.
The magnetic structure of the system was optimized in VASP from the default ferromagnetic initial guess using spin polarization.
The atomic spin moments (ASMs) were computed on this optimized magnetic structure using the DDEC6 partition as inputs
to the method of T. A. Manz and D. S. Sholl, J. Chem. Theory Comput. 7 (2011) 4146-4164 DOI: 10.1021/ct200539n.
The RMSE and RRMSE were computed using a uniform grid with Ewald summation.
