# Supplementary material for: A collection of forcefield precursors for metal–organic frameworks
Source: RSC Adv. 2019 Nov 13;9(63):36492–507. doi: 10.1039/c9ra07327b (PMC9075174; doi:10.1039/c9ra07327b)
Supplement: RA-009-C9RA07327B-s6004 [file RA-009-C9RA07327B-s6004.xyz]

  324
jmolscript: load "" {1 1 1} spacegroup "x,y,z" unitcell [{     12.383000     0.000000     0.000000 }, {      0.000000    26.271000     0.000000 }, {      0.000000     0.000000    26.278000 }]
Zn    11.360536    26.121781    25.204806     1.060510
Zn     1.022464     0.149219    12.065806     1.060510
Zn     1.022464    12.986281    14.212194     1.060510
Zn    11.360536    13.284719     1.073194     1.060510
Zn     1.022464     0.149219     1.073194     1.060510
Zn    11.360536    26.121781    14.212194     1.060510
Zn    11.360536    13.284719    12.065806     1.060510
Zn     1.022464    12.986281    25.204806     1.060510
Zn    12.120604    18.368420     6.569500     1.079984
Zn     1.815967    20.519490     6.569500     1.041852
Zn     0.262396     7.902580    19.708500     1.079984
Zn    10.567033     5.751510    19.708500     1.041852
Zn     0.262396     5.232920     6.569500     1.079984
Zn    10.567033     7.383990     6.569500     1.041852
Zn    12.120604    21.038080    19.708500     1.079984
Zn     1.815967    18.887010    19.708500     1.041852
H      7.002587    21.631541     0.641183     0.094937
H      8.146776    21.098240    25.981059     0.097686
H      9.278582    22.790093     0.725273     0.136172
H      9.720655    19.889774     3.484463     0.139520
H     12.239357    22.973990     3.421396     0.127226
H      3.680228    16.159292     0.210224     0.143155
H      5.158758    19.984350     1.419012     0.101056
H      6.326475    19.072746     1.957711     0.098394
H      4.097535    18.928255     3.108687     0.137379
H      1.186291    16.172428     3.332050     0.124705
H      5.380414     4.639459    13.780183     0.094937
H      4.236224     5.172760    12.842059     0.097686
H      3.104418     3.480908    13.864273     0.136172
H      2.662345     6.381226    16.623463     0.139520
H      0.143643     3.297011    16.560396     0.127226
H      8.702772    10.111708    13.349224     0.143155
H      7.224242     6.286650    14.558012     0.101056
H      6.056525     7.198254    15.096711     0.098394
H      8.285465     7.342745    16.247687     0.137379
H     11.196709    10.098572    16.471050     0.124705
H      5.380414     8.496041    12.497817     0.094937
H      4.236224     7.962740    13.435941     0.097686
H      3.104418     9.654593    12.413727     0.136172
H      2.662345     6.754274     9.654537     0.139520
H      0.143643     9.838489     9.717604     0.127226
H      8.702772     3.023792    12.928776     0.143155
H      7.224242     6.848850    11.719988     0.101056
H      6.056525     5.937246    11.181289     0.098394
H      8.285465     5.792756    10.030313     0.137379
H     11.196709     3.036928     9.806950     0.124705
H      7.002587    17.774959    25.636817     0.094937
H      8.146776    18.308260     0.296941     0.097686
H      9.278582    16.616407    25.552727     0.136172
H      9.720655    19.516726    22.793537     0.139520
H     12.239357    16.432510    22.856604     0.127226
H      3.680228    23.247208    26.067776     0.143155
H      5.158758    19.422150    24.858988     0.101056
H      6.326475    20.333754    24.320289     0.098394
H      4.097535    20.478245    23.169313     0.137379
H      1.186291    23.234072    22.945950     0.124705
H      5.380414     4.639459    25.636817     0.094937
H      4.236224     5.172760     0.296941     0.097686
H      3.104418     3.480908    25.552727     0.136172
H      2.662345     6.381226    22.793537     0.139520
H      0.143643     3.297011    22.856604     0.127226
H      8.702772    10.111708    26.067776     0.143155
H      7.224242     6.286650    24.858988     0.101056
H      6.056525     7.198254    24.320289     0.098394
H      8.285465     7.342745    23.169313     0.137379
H     11.196709    10.098572    22.945950     0.124705
H      7.002587    21.631541    12.497817     0.094937
H      8.146776    21.098240    13.435941     0.097686
H      9.278582    22.790093    12.413727     0.136172
H      9.720655    19.889774     9.654537     0.139520
H     12.239357    22.973990     9.717604     0.127226
H      3.680228    16.159292    12.928776     0.143155
H      5.158758    19.984350    11.719988     0.101056
H      6.326475    19.072746    11.181289     0.098394
H      4.097535    18.928255    10.030313     0.137379
H      1.186291    16.172428     9.806950     0.124705
H      7.002587    17.774959    13.780183     0.094937
H      8.146776    18.308260    12.842059     0.097686
H      9.278582    16.616407    13.864273     0.136172
H      9.720655    19.516726    16.623463     0.139520
H     12.239357    16.432510    16.560396     0.127226
H      3.680228    23.247208    13.349224     0.143155
H      5.158758    19.422150    14.558012     0.101056
H      6.326475    20.333754    15.096711     0.098394
H      4.097535    20.478245    16.247687     0.137379
H      1.186291    23.234072    16.471050     0.124705
H      5.380414     8.496041     0.641183     0.094937
H      4.236224     7.962740    25.981059     0.097686
H      3.104418     9.654593     0.725273     0.136172
H      2.662345     6.754274     3.484463     0.139520
H      0.143643     9.838489     3.421396     0.127226
H      8.702772     3.023792     0.210224     0.143155
H      7.224242     6.848850     1.419012     0.101056
H      6.056525     5.937246     1.957711     0.098394
H      8.285465     5.792756     3.108687     0.137379
H     11.196709     3.036928     3.332050     0.124705
C     10.840078    23.045447     1.975843     0.008231
C     11.100121    21.331789     3.619795     0.004538
C      7.544962    20.858649     0.423339    -0.071828
C      9.735515    22.417570     1.444764    -0.254119
C     11.367594    24.309082     1.305228     0.628158
C      9.323161    21.224604     2.002909     0.270595
C     10.009179    20.687362     3.103432    -0.225630
C     11.840625    20.664769     4.735033     0.633002
C     11.509999    22.521340     3.063226    -0.152879
C      3.397895    16.536018     1.013017    -0.224119
C      5.779146    19.275558     1.183561    -0.069008
C      4.055433    17.638349     1.538051     0.269723
C      3.649270    18.198184     2.750255    -0.256180
C      2.547183    17.634409     3.415614     0.007481
C      2.311906    16.001929     1.697822     0.003083
C      1.539207    14.884098     1.057164     0.640319
C      1.908220    16.546527     2.881120    -0.151175
C      2.014714    18.283040     4.660141     0.631608
C      1.542922     3.225553    15.114843     0.008231
C      1.282879     4.939211    16.758795     0.004538
C      4.838038     5.412351    13.562339    -0.071828
C      2.647485     3.853430    14.583764    -0.254119
C      1.015406     1.961918    14.444228     0.628158
C      3.059839     5.046396    15.141909     0.270595
C      2.373821     5.583638    16.242432    -0.225630
C      0.542375     5.606231    17.874033     0.633002
C      0.873001     3.749660    16.202226    -0.152879
C      8.985105     9.734982    14.152017    -0.224119
C      6.603854     6.995442    14.322561    -0.069008
C      8.327568     8.632651    14.677051     0.269723
C      8.733730     8.072816    15.889255    -0.256180
C      9.835817     8.636591    16.554614     0.007481
C     10.071094    10.269071    14.836822     0.003083
C     10.843793    11.386902    14.196164     0.640319
C     10.474780     9.724473    16.020120    -0.151175
C     10.368286     7.987960    17.799141     0.631608
C      1.542922     9.909947    11.163157     0.008231
C      1.282879     8.196289     9.519206     0.004538
C      4.838038     7.723149    12.715661    -0.071828
C      2.647485     9.282070    11.694236    -0.254119
C      1.015406    11.173582    11.833772     0.628158
C      3.059839     8.089104    11.136091     0.270595
C      2.373821     7.551862    10.035568    -0.225630
C      0.542375     7.529269     8.403967     0.633002
C      0.873001     9.385840    10.075774    -0.152879
C      8.985105     3.400518    12.125983    -0.224119
C      6.603854     6.140058    11.955439    -0.069008
C      8.327568     4.502849    11.600949     0.269723
C      8.733730     5.062684    10.388745    -0.256180
C      9.835817     4.498909     9.723386     0.007481
C     10.071094     2.866429    11.441178     0.003083
C     10.843793     1.748598    12.081836     0.640319
C     10.474780     3.411027    10.257880    -0.151175
C     10.368286     5.147540     8.478859     0.631608
C     10.840078    16.361053    24.302157     0.008231
C     11.100121    18.074711    22.658206     0.004538
C      7.544962    18.547851    25.854661    -0.071828
C      9.735515    16.988930    24.833236    -0.254119
C     11.367594    15.097418    24.972772     0.628158
C      9.323161    18.181896    24.275091     0.270595
C     10.009179    18.719138    23.174568    -0.225630
C     11.840625    18.741731    21.542967     0.633002
C     11.509999    16.885160    23.214774    -0.152879
C      3.397895    22.870482    25.264983    -0.224119
C      5.779146    20.130942    25.094439    -0.069008
C      4.055433    21.768151    24.739949     0.269723
C      3.649270    21.208316    23.527745    -0.256180
C      2.547183    21.772091    22.862386     0.007481
C      2.311906    23.404571    24.580178     0.003083
C      1.539207    24.522402    25.220836     0.640319
C      1.908220    22.859973    23.396880    -0.151175
C      2.014714    21.123460    21.617859     0.631608
C      1.542922     3.225553    24.302157     0.008231
C      1.282879     4.939211    22.658206     0.004538
C      4.838038     5.412351    25.854661    -0.071828
C      2.647485     3.853430    24.833236    -0.254119
C      1.015406     1.961918    24.972772     0.628158
C      3.059839     5.046396    24.275091     0.270595
C      2.373821     5.583638    23.174568    -0.225630
C      0.542375     5.606231    21.542967     0.633002
C      0.873001     3.749660    23.214774    -0.152879
C      8.985105     9.734982    25.264983    -0.224119
C      6.603854     6.995442    25.094439    -0.069008
C      8.327568     8.632651    24.739949     0.269723
C      8.733730     8.072816    23.527745    -0.256180
C      9.835817     8.636591    22.862386     0.007481
C     10.071094    10.269071    24.580178     0.003083
C     10.843793    11.386902    25.220836     0.640319
C     10.474780     9.724473    23.396880    -0.151175
C     10.368286     7.987960    21.617859     0.631608
C     10.840078    23.045447    11.163157     0.008231
C     11.100121    21.331789     9.519206     0.004538
C      7.544962    20.858649    12.715661    -0.071828
C      9.735515    22.417570    11.694236    -0.254119
C     11.367594    24.309082    11.833772     0.628158
C      9.323161    21.224604    11.136091     0.270595
C     10.009179    20.687362    10.035568    -0.225630
C     11.840625    20.664769     8.403967     0.633002
C     11.509999    22.521340    10.075774    -0.152879
C      3.397895    16.536018    12.125983    -0.224119
C      5.779146    19.275558    11.955439    -0.069008
C      4.055433    17.638349    11.600949     0.269723
C      3.649270    18.198184    10.388745    -0.256180
C      2.547183    17.634409     9.723386     0.007481
C      2.311906    16.001929    11.441178     0.003083
C      1.539207    14.884098    12.081836     0.640319
C      1.908220    16.546527    10.257880    -0.151175
C      2.014714    18.283040     8.478859     0.631608
C     10.840078    16.361053    15.114843     0.008231
C     11.100121    18.074711    16.758795     0.004538
C      7.544962    18.547851    13.562339    -0.071828
C      9.735515    16.988930    14.583764    -0.254119
C     11.367594    15.097418    14.444228     0.628158
C      9.323161    18.181896    15.141909     0.270595
C     10.009179    18.719138    16.242432    -0.225630
C     11.840625    18.741731    17.874033     0.633002
C     11.509999    16.885160    16.202226    -0.152879
C      3.397895    22.870482    14.152017    -0.224119
C      5.779146    20.130942    14.322561    -0.069008
C      4.055433    21.768151    14.677051     0.269723
C      3.649270    21.208316    15.889255    -0.256180
C      2.547183    21.772091    16.554614     0.007481
C      2.311906    23.404571    14.836822     0.003083
C      1.539207    24.522402    14.196164     0.640319
C      1.908220    22.859973    16.020120    -0.151175
C      2.014714    21.123460    17.799141     0.631608
C      1.542922     9.909947     1.975843     0.008231
C      1.282879     8.196289     3.619795     0.004538
C      4.838038     7.723149     0.423339    -0.071828
C      2.647485     9.282070     1.444764    -0.254119
C      1.015406    11.173582     1.305228     0.628158
C      3.059839     8.089104     2.002909     0.270595
C      2.373821     7.551862     3.103432    -0.225630
C      0.542375     7.529269     4.735033     0.633002
C      0.873001     9.385840     3.063226    -0.152879
C      8.985105     3.400518     1.013017    -0.224119
C      6.603854     6.140058     1.183561    -0.069008
C      8.327568     4.502849     1.538051     0.269723
C      8.733730     5.062684     2.750255    -0.256180
C      9.835817     4.498909     3.415614     0.007481
C     10.071094     2.866429     1.697822     0.003083
C     10.843793     1.748598     1.057164     0.640319
C     10.474780     3.411027     2.881120    -0.151175
C     10.368286     5.147540     4.660141     0.631608
C      6.659577    19.703250     0.000000     0.083846
C      5.723423     6.567750    13.139000     0.083846
C      5.723423     6.567750     0.000000     0.083846
C      6.659577    19.703250    13.139000     0.083846
O      8.285465    20.449084     1.558285    -0.203389
O      0.517609    21.230383     5.144707    -0.579913
O     10.793023    24.662952     0.254897    -0.579810
O     12.344613    24.883891     1.855227    -0.576791
O     11.357688    19.608412     5.199365    -0.581546
O      5.073315    18.115956     0.755493    -0.206062
O      2.008523    14.351847     0.020760    -0.582180
O      2.606622    19.323371     5.097406    -0.583014
O      0.481699    14.543100     1.621878    -0.585148
O      1.026551    17.732662     5.175978    -0.577529
O      4.097535     5.821916    14.697285    -0.203389
O     11.865391     5.040617    18.283707    -0.579913
O      1.589977     1.608048    13.393897    -0.579810
O      0.038387     1.387109    14.994227    -0.576791
O      1.025312     6.662588    18.338365    -0.581546
O      7.309685     8.155044    13.894493    -0.206062
O     10.374477    11.919153    13.159760    -0.582180
O      9.776378     6.947629    18.236406    -0.583014
O     11.901301    11.727900    14.760878    -0.585148
O     11.356449     8.538338    18.314978    -0.577528
O      4.097535     7.313584    11.580715    -0.203389
O     11.865391     8.094883     7.994293    -0.579913
O      1.589977    11.527452    12.884103    -0.579810
O      0.038387    11.748391    11.283773    -0.576791
O      1.025312     6.472912     7.939635    -0.581546
O      7.309685     4.980456    12.383508    -0.206062
O     10.374477     1.216347    13.118240    -0.582180
O      9.776378     6.187871     8.041594    -0.583014
O     11.901301     1.407600    11.517122    -0.585148
O     11.356449     4.597162     7.963022    -0.577529
O      8.285465    18.957416    24.719715    -0.203389
O      0.517609    18.176117    21.133293    -0.579913
O     10.793023    14.743548    26.023103    -0.579810
O     12.344613    14.522609    24.422773    -0.576791
O     11.357688    19.798088    21.078635    -0.581546
O      5.073315    21.290544    25.522508    -0.206062
O      2.008523    25.054653    -0.020760    -0.582180
O      2.606622    20.083129    21.180594    -0.583014
O      0.481699    24.863400    24.656122    -0.585148
O      1.026551    21.673838    21.102022    -0.577528
O      4.097535     5.821916    24.719715    -0.203389
O     11.865391     5.040617    21.133293    -0.579913
O      1.589977     1.608048    26.023103    -0.579810
O      0.038387     1.387109    24.422773    -0.576791
O      1.025312     6.662588    21.078635    -0.581546
O      7.309685     8.155044    25.522508    -0.206062
O     10.374477    11.919153    -0.020760    -0.582180
O      9.776378     6.947629    21.180594    -0.583014
O     11.901301    11.727900    24.656122    -0.585148
O     11.356449     8.538338    21.102022    -0.577528
O      8.285465    20.449084    11.580715    -0.203389
O      0.517609    21.230383     7.994293    -0.579913
O     10.793023    24.662952    12.884103    -0.579810
O     12.344613    24.883891    11.283773    -0.576791
O     11.357688    19.608412     7.939635    -0.581546
O      5.073315    18.115956    12.383508    -0.206062
O      2.008523    14.351847    13.118240    -0.582180
O      2.606622    19.323371     8.041594    -0.583014
O      0.481699    14.543100    11.517122    -0.585148
O      1.026551    17.732662     7.963022    -0.577528
O      8.285465    18.957416    14.697285    -0.203389
O      0.517609    18.176117    18.283707    -0.579913
O     10.793023    14.743548    13.393897    -0.579810
O     12.344613    14.522609    14.994227    -0.576791
O     11.357688    19.798088    18.338365    -0.581546
O      5.073315    21.290544    13.894493    -0.206062
O      2.008523    25.054653    13.159760    -0.582180
O      2.606622    20.083129    18.236406    -0.583014
O      0.481699    24.863400    14.760878    -0.585148
O      1.026551    21.673838    18.314978    -0.577528
O      4.097535     7.313584     1.558285    -0.203389
O     11.865391     8.094883     5.144707    -0.579913
O      1.589977    11.527452     0.254897    -0.579810
O      0.038387    11.748391     1.855227    -0.576791
O      1.025312     6.472912     5.199365    -0.581546
O      7.309685     4.980456     0.755493    -0.206062
O     10.374477     1.216347     0.020760    -0.582180
O      9.776378     6.187871     5.097406    -0.583014
O     11.901301     1.407600     1.621878    -0.585148
O     11.356449     4.597162     5.175978    -0.577528

The following XYZ coordinates are in angstroms. Other properties are in atomic units.
The sperically averaged electron density of each atom fit to a function of the form exp(a - br)
eigen_1, eigen_2 and eigen_3 are the three eigenvalues of traceless quadrupole moment tensor
  atom number  atomic symbol              X              Y              Z     net charge C6 coefficient C8 coefficient C10 coefficient fluctuating dipole atomic polarizability isotropic forcefield polarizability              a              b squared Pearson coefficient          <r^3>          <r^4>         wp_QDO          m_QDO          q_QDO       dipole_x       dipole_y       dipole_z         dipole            Qxy            Qxz            Qyz     Q(x^2-y^2)  Q(3z^2 - R^2)        eigen_1        eigen_2        eigen_3 static polarizability      alpha(xx)      alpha(xy)      alpha(xz)      alpha(yy)      alpha(yz)      alpha(zz) atomic spin moment
            1             Zn      11.360536      26.121781      25.204806       1.060510      70.644675 0.12226792E+04  0.35002510E+05                                14.271645                           11.610256       0.357568       2.029632                    0.996651      40.899748     106.115400       0.517508       0.413430      -1.133807      -0.145821      -0.037875      -0.167292       0.225134       0.028033       0.114298       0.036335       0.093224       0.165881      -0.084068      -0.077695       0.161764             17.940201      14.680102      -1.468742      -4.781855      25.748275      -0.727654      13.392225          -0.000002
            2             Zn       1.022464       0.149219      12.065806       1.060510      70.644672 0.12226792E+04  0.35002509E+05                                14.271645                           11.610256       0.357568       2.029632                    0.996651      40.899748     106.115399       0.517508       0.413430      -1.133807       0.145821       0.037875      -0.167292       0.225134       0.028033      -0.114298      -0.036335       0.093224       0.165881      -0.084068      -0.077695       0.161764             17.940200      14.680101      -1.468742       4.781855      25.748274       0.727654      13.392225          -0.000002
            3             Zn       1.022464      12.986281      14.212194       1.060510      70.644678 0.12226793E+04  0.35002513E+05                                14.271646                           11.610257       0.357568       2.029631                    0.996651      40.899748     106.115402       0.517508       0.413430      -1.133807       0.145821      -0.037875       0.167292       0.225134      -0.028033       0.114298      -0.036335       0.093224       0.165881      -0.084068      -0.077695       0.161764             17.940201      14.680102       1.468742      -4.781856      25.748276       0.727654      13.392226          -0.000001
            4             Zn      11.360536      13.284719       1.073194       1.060510      70.644674 0.12226792E+04  0.35002510E+05                                14.271645                           11.610256       0.357568       2.029632                    0.996651      40.899748     106.115400       0.517508       0.413430      -1.133807      -0.145821       0.037875       0.167292       0.225134      -0.028033      -0.114298       0.036335       0.093224       0.165881      -0.084068      -0.077695       0.161764             17.940201      14.680102       1.468742       4.781855      25.748275      -0.727654      13.392225          -0.000002
            5             Zn       1.022464       0.149219       1.073194       1.060510      70.644673 0.12226792E+04  0.35002510E+05                                14.271645                           11.610256       0.357568       2.029632                    0.996651      40.899748     106.115400       0.517508       0.413430      -1.133807       0.145821       0.037875       0.167292       0.225134       0.028033       0.114298       0.036335       0.093224       0.165881      -0.084068      -0.077695       0.161764             17.940200      14.680101      -1.468742      -4.781855      25.748274      -0.727654      13.392225          -0.000002
            6             Zn      11.360536      26.121781      14.212194       1.060510      70.644665 0.12226791E+04  0.35002504E+05                                14.271644                           11.610255       0.357568       2.029632                    0.996651      40.899747     106.115394       0.517508       0.413430      -1.133807      -0.145821      -0.037875       0.167292       0.225134       0.028033      -0.114298      -0.036335       0.093224       0.165881      -0.084068      -0.077695       0.161764             17.940198      14.680100      -1.468742       4.781855      25.748271       0.727654      13.392224          -0.000002
            7             Zn      11.360536      13.284719      12.065806       1.060510      70.644676 0.12226793E+04  0.35002512E+05                                14.271646                           11.610256       0.357568       2.029631                    0.996651      40.899748     106.115401       0.517508       0.413430      -1.133807      -0.145821       0.037875      -0.167292       0.225134      -0.028033       0.114298      -0.036335       0.093224       0.165881      -0.084068      -0.077695       0.161764             17.940201      14.680102       1.468742      -4.781855      25.748275       0.727654      13.392226          -0.000001
            8             Zn       1.022464      12.986281      25.204806       1.060510      70.644670 0.12226792E+04  0.35002507E+05                                14.271645                           11.610256       0.357568       2.029632                    0.996651      40.899747     106.115396       0.517508       0.413430      -1.133807       0.145821      -0.037875      -0.167292       0.225134      -0.028033      -0.114298       0.036335       0.093224       0.165881      -0.084068      -0.077695       0.161764             17.940200      14.680101       1.468742       4.781855      25.748273      -0.727654      13.392225          -0.000002
            9             Zn      12.120604      18.368420       6.569500       1.079984      70.699234 0.11693058E+04  0.33107632E+05                                14.243203                           11.330021       0.315733       2.022748                    0.996560      40.418710     104.337679       0.525462       0.411685      -1.134852      -0.147002      -0.162411      -0.000000       0.219059       0.106412      -0.000000       0.000000      -0.034585      -0.243581      -0.081194      -0.067211       0.148405             18.216146      14.486408      -5.217253       0.000001      13.891405      -0.000001      26.270624          -0.000003
           10             Zn       1.815967      20.519490       6.569500       1.041852      71.197987 0.12791258E+04  0.37036103E+05                                14.383691                           11.902559       0.333513       2.019498                    0.996469      41.411299     108.074086       0.509325       0.415335      -1.132439       0.151274       0.168025       0.000000       0.226089       0.131587       0.000000       0.000000      -0.035513      -0.267579      -0.089193      -0.088183       0.177376             17.851664      14.726572      -4.719442       0.000001      13.207463      -0.000001      25.620957          -0.000001
           11             Zn       0.262396       7.902580      19.708500       1.079984      70.699236 0.11693058E+04  0.33107634E+05                                14.243203                           11.330022       0.315733       2.022748                    0.996560      40.418710     104.337680       0.525462       0.411685      -1.134852       0.147002       0.162411       0.000000       0.219059       0.106412       0.000000       0.000000      -0.034585      -0.243581      -0.081194      -0.067211       0.148405             18.216146      14.486408      -5.217253      -0.000001      13.891405       0.000001      26.270625          -0.000003
           12             Zn      10.567033       5.751510      19.708500       1.041852      71.197993 0.12791259E+04  0.37036106E+05                                14.383692                           11.902560       0.333513       2.019498                    0.996469      41.411300     108.074090       0.509325       0.415335      -1.132439      -0.151274      -0.168025       0.000000       0.226089       0.131587      -0.000000      -0.000000      -0.035512      -0.267579      -0.089193      -0.088183       0.177376             17.851665      14.726573      -4.719442      -0.000001      13.207464       0.000001      25.620960          -0.000001
           13             Zn       0.262396       5.232920       6.569500       1.079984      70.699239 0.11693059E+04  0.33107635E+05                                14.243204                           11.330022       0.315733       2.022748                    0.996560      40.418711     104.337683       0.525462       0.411685      -1.134852       0.147002      -0.162411      -0.000000       0.219059      -0.106412      -0.000000       0.000000      -0.034585      -0.243581      -0.081194      -0.067211       0.148405             18.216146      14.486408       5.217253      -0.000001      13.891405      -0.000001      26.270626          -0.000003
           14             Zn      10.567033       7.383990       6.569500       1.041852      71.197992 0.12791259E+04  0.37036106E+05                                14.383692                           11.902560       0.333513       2.019498                    0.996469      41.411299     108.074088       0.509325       0.415335      -1.132439      -0.151274       0.168025       0.000000       0.226089      -0.131587       0.000000      -0.000000      -0.035513      -0.267579      -0.089193      -0.088183       0.177376             17.851665      14.726573       4.719442      -0.000001      13.207464      -0.000001      25.620960          -0.000001
           15             Zn      12.120604      21.038080      19.708500       1.079984      70.699240 0.11693059E+04  0.33107637E+05                                14.243204                           11.330022       0.315733       2.022748                    0.996560      40.418711     104.337684       0.525462       0.411685      -1.134852      -0.147002       0.162411      -0.000000       0.219059      -0.106412       0.000000       0.000000      -0.034585      -0.243581      -0.081194      -0.067211       0.148405             18.216147      14.486408       5.217253       0.000000      13.891406       0.000001      26.270626          -0.000003
           16             Zn       1.815967      18.887010      19.708500       1.041852      71.197985 0.12791258E+04  0.37036102E+05                                14.383691                           11.902559       0.333513       2.019498                    0.996469      41.411299     108.074085       0.509325       0.415335      -1.132439       0.151274      -0.168025      -0.000000       0.226089      -0.131587       0.000000      -0.000000      -0.035513      -0.267579      -0.089193      -0.088183       0.177376             17.851663      14.726571       4.719442       0.000001      13.207462       0.000001      25.620957          -0.000001
           17              H       7.002587      21.631541       0.641183       0.094937       1.306808 0.10394157E+02  0.10699877E+03                                 1.858411                            1.791606      -0.962556       2.405907                    0.997636       3.504992       9.473602       0.513795       1.158049      -0.740073      -0.019764       0.027341       0.012824       0.036092      -0.004494      -0.006391       0.005170      -0.014476       0.019895      -0.013128      -0.000061       0.013189              1.908265       2.173612      -0.329157       0.063065       1.999289       0.146457       1.551894           0.000000
           18              H       8.146776      21.098240      25.981059       0.097686       1.287911 0.10446622E+02  0.10821677E+03                                 1.873385                            1.820891      -1.011395       2.383888                    0.997064       3.592298       9.901343       0.496780       1.190209      -0.731337       0.022390       0.008247      -0.025678       0.035053       0.000035       0.001218      -0.012684       0.015254       0.005517      -0.017081       0.006475       0.010606              1.920002       2.123369       0.218817      -0.280354       1.665202       0.024009       1.971437           0.000000
           19              H       9.278582      22.790093       0.725273       0.136172       1.104140 0.82319016E+01  0.80643558E+02                                 1.697661                            1.624649      -1.233968       2.301742                    0.996238       3.401730       9.229708       0.519980       1.202404      -0.726760      -0.016112       0.018341      -0.026215       0.035822      -0.002477       0.011754      -0.006580       0.004222       0.004837      -0.011482      -0.004011       0.015494              1.723673       1.739435       0.073679       0.346614       1.672101      -0.202742       1.759484           0.000000
           20              H       9.720655      19.889774       3.484463       0.139520       1.161768 0.87099539E+01  0.86149599E+02                                 1.736817                            1.658263      -1.175388       2.336236                    0.996631       3.314022       8.902702       0.523054       1.183919      -0.732882      -0.010746      -0.030688       0.016542       0.036481       0.009725      -0.003064      -0.004224      -0.008939      -0.019423      -0.007916      -0.007276       0.015193              1.757752       1.623652       0.184833       0.097557       1.920822      -0.313396       1.728781           0.000000
           21              H      12.239357      22.973990       3.421396       0.127226       1.202070 0.91120917E+01  0.91404122E+02                                 1.785758                            1.702668      -1.300651       2.267507                    0.995460       3.475422       9.488132       0.511782       1.193090      -0.729435       0.030453       0.019044       0.016822       0.039662       0.009139       0.007049       0.004951       0.006501      -0.006638      -0.008594      -0.006500       0.015094              1.805685       1.906757       0.308659       0.279872       1.804087      -0.021280       1.706211          -0.000001
           22              H       3.680228      16.159292       0.210224       0.143155       1.165137 0.87275064E+01  0.86372273E+02                                 1.744620                            1.664324      -1.147618       2.353224                    0.996864       3.281863       8.820686       0.520002       1.190192      -0.731867       0.012078      -0.015105      -0.031755       0.037181      -0.002336      -0.009197       0.005075       0.004648       0.025525      -0.008267      -0.007012       0.015279              1.763801       1.630357       0.085849      -0.196230       1.721601       0.308459       1.939444           0.000000
           23              H       5.158758      19.984350       1.419012       0.101056       1.272564 0.10266355E+02  0.10583547E+03                                 1.857611                            1.805185      -0.989916       2.397526                    0.997349       3.540293       9.718758       0.499152       1.190305      -0.731683      -0.023287       0.025499       0.008442       0.035549       0.000672       0.000507       0.012905       0.004608      -0.024797      -0.017076       0.006275       0.010801              1.902337       2.118266      -0.282361      -0.221120       1.943143      -0.029992       1.645603           0.000000
           24              H       6.326475      19.072746       1.957711       0.098394       1.291612 0.10270100E+02  0.10543253E+03                                 1.845891                            1.782643      -0.957249       2.410202                    0.997639       3.486195       9.417981       0.514187       1.160340      -0.739513       0.019260      -0.010982       0.027781       0.035544      -0.006081       0.005280      -0.004759      -0.018266       0.012164      -0.013830       0.000608       0.013222              1.893727       2.161743       0.073108       0.317273       1.538174      -0.137751       1.981265           0.000000
           25              H       4.097535      18.928255       3.108687       0.137379       1.106138 0.82735243E+01  0.81226513E+02                                 1.706100                            1.634001      -1.292469       2.276965                    0.995844       3.410649       9.291129       0.515530       1.210167      -0.724940       0.015507       0.027626       0.018571       0.036722       0.011711       0.001838       0.007107      -0.002621      -0.010975      -0.011729      -0.004116       0.015845              1.731865       1.753383       0.357121      -0.088021       1.777563       0.177462       1.664648           0.000000
           26              H       1.186291      16.172428       3.332050       0.124705       1.167279 0.87786034E+01  0.87175822E+02                                 1.743218                            1.663971      -1.286587       2.270397                    0.995869       3.456988       9.367164       0.521481       1.182762      -0.731576      -0.029262      -0.017339       0.019148       0.039033       0.006685      -0.008515      -0.005719       0.004667      -0.005601      -0.008332      -0.006124       0.014456              1.766298       1.840267       0.284242      -0.290793       1.688702       0.023609       1.769925          -0.000001
           27              H       5.380414       4.639459      13.780183       0.094937       1.306809 0.10394162E+02  0.10699883E+03                                 1.858411                            1.791606      -0.962556       2.405907                    0.997636       3.504992       9.473602       0.513795       1.158049      -0.740073       0.019764      -0.027341       0.012824       0.036092      -0.004494       0.006391      -0.005170      -0.014476       0.019895      -0.013128      -0.000061       0.013189              1.908265       2.173613      -0.329157      -0.063065       1.999289      -0.146457       1.551894           0.000000
           28              H       4.236224       5.172760      12.842059       0.097686       1.287911 0.10446620E+02  0.10821675E+03                                 1.873385                            1.820891      -1.011395       2.383888                    0.997064       3.592297       9.901343       0.496780       1.190209      -0.731337      -0.022390      -0.008247      -0.025678       0.035053       0.000035      -0.001218       0.012684       0.015254       0.005517      -0.017081       0.006475       0.010606              1.920003       2.123369       0.218817       0.280354       1.665202      -0.024009       1.971437           0.000000
           29              H       3.104418       3.480908      13.864273       0.136172       1.104140 0.82318989E+01  0.80643522E+02                                 1.697660                            1.624649      -1.233968       2.301742                    0.996238       3.401730       9.229707       0.519980       1.202403      -0.726760       0.016112      -0.018341      -0.026215       0.035822      -0.002477      -0.011754       0.006580       0.004222       0.004837      -0.011482      -0.004011       0.015494              1.723673       1.739435       0.073680      -0.346615       1.672100       0.202741       1.759484           0.000000
           30              H       2.662345       6.381226      16.623463       0.139520       1.161767 0.87099539E+01  0.86149599E+02                                 1.736817                            1.658263      -1.175388       2.336236                    0.996631       3.314022       8.902702       0.523054       1.183919      -0.732882       0.010746       0.030688       0.016542       0.036481       0.009725       0.003064       0.004224      -0.008939      -0.019423      -0.007916      -0.007276       0.015193              1.757752       1.623652       0.184833      -0.097557       1.920822       0.313396       1.728781           0.000000
           31              H       0.143643       3.297011      16.560396       0.127226       1.202070 0.91120904E+01  0.91404105E+02                                 1.785757                            1.702668      -1.300651       2.267507                    0.995460       3.475423       9.488134       0.511782       1.193090      -0.729435      -0.030453      -0.019044       0.016822       0.039662       0.009139      -0.007049      -0.004951       0.006501      -0.006638      -0.008594      -0.006500       0.015094              1.805685       1.906757       0.308658      -0.279872       1.804086       0.021280       1.706211          -0.000001
           32              H       8.702772      10.111708      13.349224       0.143155       1.165137 0.87275076E+01  0.86372293E+02                                 1.744621                            1.664325      -1.147618       2.353224                    0.996864       3.281863       8.820688       0.520001       1.190193      -0.731867      -0.012078       0.015105      -0.031755       0.037181      -0.002336       0.009197      -0.005075       0.004648       0.025525      -0.008267      -0.007012       0.015279              1.763801       1.630358       0.085849       0.196230       1.721602      -0.308460       1.939445           0.000000
           33              H       7.224242       6.286650      14.558012       0.101056       1.272564 0.10266353E+02  0.10583544E+03                                 1.857611                            1.805184      -0.989915       2.397526                    0.997349       3.540293       9.718757       0.499152       1.190305      -0.731683       0.023287      -0.025499       0.008442       0.035549       0.000672      -0.000507      -0.012905       0.004608      -0.024797      -0.017076       0.006275       0.010801              1.902337       2.118265      -0.282361       0.221120       1.943143       0.029992       1.645603           0.000000
           34              H       6.056525       7.198254      15.096711       0.098394       1.291612 0.10270100E+02  0.10543253E+03                                 1.845891                            1.782643      -0.957249       2.410202                    0.997639       3.486195       9.417981       0.514187       1.160340      -0.739513      -0.019260       0.010982       0.027781       0.035544      -0.006081      -0.005280       0.004759      -0.018266       0.012164      -0.013830       0.000608       0.013222              1.893727       2.161743       0.073108      -0.317273       1.538174       0.137751       1.981265           0.000000
           35              H       8.285465       7.342745      16.247687       0.137379       1.106138 0.82735231E+01  0.81226497E+02                                 1.706099                            1.634001      -1.292469       2.276965                    0.995844       3.410649       9.291128       0.515530       1.210167      -0.724941      -0.015507      -0.027626       0.018571       0.036722       0.011711      -0.001838      -0.007107      -0.002621      -0.010975      -0.011729      -0.004116       0.015845              1.731864       1.753382       0.357121       0.088021       1.777563      -0.177462       1.664648           0.000000
           36              H      11.196709      10.098572      16.471050       0.124705       1.167279 0.87786035E+01  0.87175827E+02                                 1.743219                            1.663971      -1.286587       2.270397                    0.995869       3.456988       9.367165       0.521480       1.182762      -0.731576       0.029262       0.017339       0.019148       0.039033       0.006685       0.008515       0.005719       0.004667      -0.005601      -0.008332      -0.006124       0.014456              1.766298       1.840267       0.284242       0.290794       1.688702      -0.023609       1.769925          -0.000001
           37              H       5.380414       8.496041      12.497817       0.094937       1.306809 0.10394162E+02  0.10699883E+03                                 1.858411                            1.791606      -0.962556       2.405907                    0.997636       3.504992       9.473602       0.513795       1.158049      -0.740073       0.019764       0.027341      -0.012824       0.036092       0.004494      -0.006391      -0.005170      -0.014476       0.019895      -0.013128      -0.000061       0.013189              1.908265       2.173613       0.329157       0.063065       1.999289      -0.146457       1.551894           0.000000
           38              H       4.236224       7.962740      13.435941       0.097686       1.287911 0.10446622E+02  0.10821676E+03                                 1.873385                            1.820891      -1.011395       2.383888                    0.997064       3.592298       9.901343       0.496780       1.190209      -0.731337      -0.022390       0.008247       0.025678       0.035053      -0.000035       0.001218       0.012684       0.015254       0.005517      -0.017081       0.006475       0.010606              1.920002       2.123369      -0.218817      -0.280354       1.665202      -0.024009       1.971436           0.000000
           39              H       3.104418       9.654593      12.413727       0.136172       1.104140 0.82319029E+01  0.80643573E+02                                 1.697661                            1.624649      -1.233968       2.301742                    0.996238       3.401730       9.229708       0.519980       1.202404      -0.726760       0.016112       0.018341       0.026215       0.035822       0.002477       0.011754       0.006580       0.004222       0.004837      -0.011482      -0.004011       0.015494              1.723673       1.739435      -0.073679       0.346615       1.672101       0.202742       1.759484           0.000000
           40              H       2.662345       6.754274       9.654537       0.139520       1.161768 0.87099553E+01  0.86149616E+02                                 1.736817                            1.658263      -1.175388       2.336236                    0.996631       3.314022       8.902702       0.523054       1.183919      -0.732882       0.010746      -0.030688      -0.016542       0.036481      -0.009725      -0.003064       0.004224      -0.008939      -0.019423      -0.007916      -0.007276       0.015193              1.757752       1.623652      -0.184834       0.097557       1.920822       0.313397       1.728781           0.000000
           41              H       0.143643       9.838489       9.717604       0.127226       1.202070 0.91120906E+01  0.91404107E+02                                 1.785757                            1.702668      -1.300651       2.267507                    0.995460       3.475423       9.488134       0.511782       1.193090      -0.729435      -0.030453       0.019044      -0.016822       0.039662      -0.009139       0.007049      -0.004951       0.006501      -0.006638      -0.008594      -0.006500       0.015094              1.805685       1.906757      -0.308659       0.279872       1.804087       0.021280       1.706211          -0.000001
           42              H       8.702772       3.023792      12.928776       0.143155       1.165137 0.87275066E+01  0.86372275E+02                                 1.744620                            1.664324      -1.147618       2.353224                    0.996864       3.281863       8.820686       0.520002       1.190192      -0.731867      -0.012078      -0.015105       0.031755       0.037181       0.002336      -0.009197      -0.005075       0.004648       0.025525      -0.008267      -0.007012       0.015279              1.763801       1.630357      -0.085849      -0.196230       1.721601      -0.308459       1.939444           0.000000
           43              H       7.224242       6.848850      11.719988       0.101056       1.272564 0.10266353E+02  0.10583544E+03                                 1.857611                            1.805184      -0.989915       2.397526                    0.997349       3.540293       9.718757       0.499152       1.190305      -0.731683       0.023287       0.025499      -0.008442       0.035549      -0.000672       0.000507      -0.012905       0.004608      -0.024797      -0.017076       0.006275       0.010801              1.902337       2.118265       0.282361      -0.221120       1.943143       0.029992       1.645603           0.000000
           44              H       6.056525       5.937246      11.181289       0.098394       1.291612 0.10270099E+02  0.10543252E+03                                 1.845891                            1.782643      -0.957249       2.410202                    0.997639       3.486195       9.417980       0.514187       1.160340      -0.739513      -0.019260      -0.010982      -0.027781       0.035544       0.006081       0.005280       0.004759      -0.018266       0.012164      -0.013830       0.000608       0.013222              1.893727       2.161742      -0.073108       0.317273       1.538173       0.137751       1.981265           0.000000
           45              H       8.285465       5.792756      10.030313       0.137379       1.106139 0.82735286E+01  0.81226563E+02                                 1.706100                            1.634001      -1.292469       2.276965                    0.995844       3.410649       9.291128       0.515530       1.210167      -0.724941      -0.015507       0.027626      -0.018571       0.036722      -0.011711       0.001838      -0.007107      -0.002621      -0.010975      -0.011729      -0.004116       0.015845              1.731865       1.753383      -0.357121      -0.088021       1.777564      -0.177462       1.664648           0.000000
           46              H      11.196709       3.036928       9.806950       0.124705       1.167279 0.87786035E+01  0.87175827E+02                                 1.743219                            1.663971      -1.286587       2.270397                    0.995869       3.456988       9.367165       0.521480       1.182762      -0.731576       0.029262      -0.017339      -0.019148       0.039033      -0.006685      -0.008515       0.005719       0.004667      -0.005601      -0.008332      -0.006124       0.014456              1.766298       1.840267      -0.284242      -0.290793       1.688702      -0.023609       1.769925          -0.000001
           47              H       7.002587      17.774959      25.636817       0.094937       1.306808 0.10394154E+02  0.10699873E+03                                 1.858411                            1.791606      -0.962556       2.405907                    0.997636       3.504991       9.473600       0.513795       1.158050      -0.740073      -0.019764      -0.027341      -0.012824       0.036092       0.004494       0.006391       0.005170      -0.014476       0.019895      -0.013128      -0.000061       0.013189              1.908265       2.173612       0.329157      -0.063065       1.999289       0.146457       1.551894           0.000000
           48              H       8.146776      18.308260       0.296941       0.097686       1.287911 0.10446620E+02  0.10821675E+03                                 1.873385                            1.820891      -1.011395       2.383888                    0.997064       3.592297       9.901343       0.496780       1.190209      -0.731337       0.022390      -0.008247       0.025678       0.035053      -0.000035      -0.001218      -0.012684       0.015254       0.005517      -0.017081       0.006475       0.010606              1.920003       2.123369      -0.218817       0.280355       1.665202       0.024009       1.971437           0.000000
           49              H       9.278582      16.616407      25.552727       0.136172       1.104140 0.82319016E+01  0.80643555E+02                                 1.697661                            1.624649      -1.233968       2.301742                    0.996238       3.401730       9.229707       0.519980       1.202403      -0.726760      -0.016112      -0.018341       0.026215       0.035822       0.002477      -0.011754      -0.006580       0.004222       0.004837      -0.011482      -0.004011       0.015494              1.723673       1.739435      -0.073679      -0.346614       1.672101      -0.202742       1.759483           0.000000
           50              H       9.720655      19.516726      22.793537       0.139520       1.161768 0.87099540E+01  0.86149601E+02                                 1.736817                            1.658263      -1.175388       2.336236                    0.996631       3.314022       8.902702       0.523054       1.183919      -0.732882      -0.010746       0.030688      -0.016542       0.036481      -0.009725       0.003064      -0.004224      -0.008939      -0.019423      -0.007916      -0.007276       0.015193              1.757752       1.623652      -0.184834      -0.097557       1.920822      -0.313397       1.728781           0.000000
           51              H      12.239357      16.432510      22.856604       0.127226       1.202071 0.91120962E+01  0.91404181E+02                                 1.785758                            1.702669      -1.300651       2.267507                    0.995460       3.475423       9.488136       0.511782       1.193090      -0.729435       0.030453      -0.019044      -0.016822       0.039662      -0.009139      -0.007049       0.004951       0.006501      -0.006638      -0.008594      -0.006500       0.015094              1.805686       1.906758      -0.308659      -0.279872       1.804088      -0.021280       1.706212          -0.000001
           52              H       3.680228      23.247208      26.067776       0.143155       1.165137 0.87275069E+01  0.86372282E+02                                 1.744621                            1.664325      -1.147618       2.353224                    0.996864       3.281863       8.820687       0.520002       1.190192      -0.731867       0.012078       0.015105       0.031755       0.037181       0.002336       0.009197       0.005075       0.004648       0.025525      -0.008267      -0.007012       0.015279              1.763801       1.630357      -0.085849       0.196230       1.721601       0.308459       1.939444           0.000000
           53              H       5.158758      19.422150      24.858988       0.101056       1.272564 0.10266353E+02  0.10583544E+03                                 1.857611                            1.805184      -0.989915       2.397526                    0.997349       3.540293       9.718757       0.499152       1.190305      -0.731683      -0.023287      -0.025499      -0.008442       0.035549      -0.000672      -0.000507       0.012905       0.004608      -0.024797      -0.017076       0.006275       0.010801              1.902337       2.118265       0.282361       0.221120       1.943143      -0.029992       1.645603           0.000000
           54              H       6.326475      20.333754      24.320289       0.098394       1.291613 0.10270101E+02  0.10543255E+03                                 1.845891                            1.782643      -0.957249       2.410202                    0.997639       3.486195       9.417981       0.514187       1.160340      -0.739513       0.019260       0.010982      -0.027781       0.035544       0.006081      -0.005280      -0.004759      -0.018266       0.012164      -0.013830       0.000608       0.013222              1.893727       2.161743      -0.073108      -0.317273       1.538174      -0.137751       1.981265           0.000000
           55              H       4.097535      20.478245      23.169313       0.137379       1.106138 0.82735243E+01  0.81226511E+02                                 1.706100                            1.634001      -1.292469       2.276965                    0.995844       3.410649       9.291128       0.515530       1.210167      -0.724941       0.015507      -0.027626      -0.018571       0.036722      -0.011711      -0.001838       0.007107      -0.002621      -0.010975      -0.011729      -0.004116       0.015845              1.731864       1.753382      -0.357121       0.088021       1.777563       0.177462       1.664648           0.000000
           56              H       1.186291      23.234072      22.945950       0.124705       1.167279 0.87786034E+01  0.87175822E+02                                 1.743218                            1.663971      -1.286587       2.270397                    0.995869       3.456988       9.367164       0.521481       1.182762      -0.731576      -0.029262       0.017339      -0.019148       0.039033      -0.006685       0.008515      -0.005719       0.004667      -0.005601      -0.008332      -0.006124       0.014456              1.766298       1.840267      -0.284242       0.290793       1.688702       0.023609       1.769925          -0.000001
           57              H       5.380414       4.639459      25.636817       0.094937       1.306808 0.10394159E+02  0.10699879E+03                                 1.858411                            1.791606      -0.962556       2.405907                    0.997636       3.504991       9.473600       0.513794       1.158050      -0.740073       0.019764      -0.027341      -0.012824       0.036092      -0.004494      -0.006391       0.005170      -0.014476       0.019895      -0.013128      -0.000061       0.013189              1.908265       2.173613      -0.329157       0.063065       1.999289       0.146457       1.551894           0.000000
           58              H       4.236224       5.172760       0.296941       0.097686       1.287911 0.10446620E+02  0.10821675E+03                                 1.873385                            1.820891      -1.011395       2.383888                    0.997064       3.592297       9.901343       0.496780       1.190209      -0.731337      -0.022390      -0.008247       0.025678       0.035053       0.000035       0.001218      -0.012684       0.015254       0.005517      -0.017081       0.006475       0.010606              1.920003       2.123369       0.218817      -0.280354       1.665202       0.024009       1.971437           0.000000
           59              H       3.104418       3.480908      25.552727       0.136172       1.104140 0.82319001E+01  0.80643537E+02                                 1.697660                            1.624649      -1.233968       2.301742                    0.996238       3.401730       9.229707       0.519980       1.202403      -0.726760       0.016112      -0.018341       0.026215       0.035822      -0.002477       0.011754      -0.006580       0.004222       0.004837      -0.011482      -0.004011       0.015494              1.723673       1.739435       0.073680       0.346615       1.672100      -0.202741       1.759484           0.000000
           60              H       2.662345       6.381226      22.793537       0.139520       1.161768 0.87099540E+01  0.86149601E+02                                 1.736817                            1.658263      -1.175388       2.336236                    0.996631       3.314022       8.902702       0.523054       1.183919      -0.732882       0.010746       0.030688      -0.016542       0.036481       0.009725      -0.003064      -0.004224      -0.008939      -0.019423      -0.007916      -0.007276       0.015193              1.757752       1.623652       0.184834       0.097557       1.920822      -0.313397       1.728781           0.000000
           61              H       0.143643       3.297011      22.856604       0.127226       1.202070 0.91120924E+01  0.91404133E+02                                 1.785758                            1.702668      -1.300651       2.267507                    0.995460       3.475423       9.488136       0.511782       1.193090      -0.729435      -0.030453      -0.019044      -0.016822       0.039662       0.009139       0.007049       0.004951       0.006501      -0.006638      -0.008594      -0.006500       0.015094              1.805686       1.906758       0.308659       0.279872       1.804087      -0.021280       1.706212          -0.000001
           62              H       8.702772      10.111708      26.067776       0.143155       1.165137 0.87275071E+01  0.86372284E+02                                 1.744621                            1.664325      -1.147618       2.353224                    0.996864       3.281863       8.820687       0.520002       1.190192      -0.731867      -0.012078       0.015105       0.031755       0.037181      -0.002336      -0.009197       0.005075       0.004648       0.025525      -0.008267      -0.007012       0.015279              1.763801       1.630357       0.085849      -0.196230       1.721602       0.308459       1.939445           0.000000
           63              H       7.224242       6.286650      24.858988       0.101056       1.272564 0.10266353E+02  0.10583544E+03                                 1.857611                            1.805184      -0.989915       2.397526                    0.997349       3.540293       9.718757       0.499152       1.190305      -0.731683       0.023287      -0.025499      -0.008442       0.035549       0.000672       0.000507       0.012905       0.004608      -0.024797      -0.017076       0.006275       0.010801              1.902337       2.118265      -0.282361      -0.221120       1.943143      -0.029992       1.645603           0.000000
           64              H       6.056525       7.198254      24.320289       0.098394       1.291612 0.10270100E+02  0.10543253E+03                                 1.845891                            1.782643      -0.957249       2.410202                    0.997639       3.486195       9.417981       0.514187       1.160340      -0.739513      -0.019260       0.010982      -0.027781       0.035544      -0.006081       0.005280      -0.004759      -0.018266       0.012164      -0.013830       0.000608       0.013222              1.893727       2.161742       0.073108       0.317273       1.538174      -0.137751       1.981265           0.000000
           65              H       8.285465       7.342745      23.169313       0.137379       1.106138 0.82735272E+01  0.81226544E+02                                 1.706100                            1.634001      -1.292469       2.276965                    0.995844       3.410650       9.291130       0.515530       1.210166      -0.724941      -0.015507      -0.027626      -0.018571       0.036722       0.011711       0.001838       0.007107      -0.002621      -0.010975      -0.011729      -0.004116       0.015845              1.731864       1.753383       0.357121      -0.088021       1.777563       0.177462       1.664648           0.000000
           66              H      11.196709      10.098572      22.945950       0.124705       1.167279 0.87786060E+01  0.87175849E+02                                 1.743218                            1.663971      -1.286587       2.270397                    0.995869       3.456989       9.367165       0.521481       1.182761      -0.731577       0.029262       0.017339      -0.019148       0.039033       0.006685      -0.008515      -0.005719       0.004667      -0.005601      -0.008332      -0.006124       0.014456              1.766298       1.840267       0.284242      -0.290793       1.688702       0.023609       1.769925          -0.000001
           67              H       7.002587      21.631541      12.497817       0.094937       1.306808 0.10394154E+02  0.10699874E+03                                 1.858411                            1.791606      -0.962556       2.405907                    0.997636       3.504991       9.473601       0.513794       1.158050      -0.740072      -0.019764       0.027341      -0.012824       0.036092      -0.004494       0.006391      -0.005170      -0.014476       0.019895      -0.013128      -0.000061       0.013189              1.908265       2.173612      -0.329157      -0.063065       1.999289      -0.146457       1.551894           0.000000
           68              H       8.146776      21.098240      13.435941       0.097686       1.287911 0.10446620E+02  0.10821674E+03                                 1.873385                            1.820891      -1.011395       2.383888                    0.997064       3.592297       9.901342       0.496780       1.190209      -0.731337       0.022390       0.008247       0.025678       0.035053       0.000035      -0.001218       0.012684       0.015254       0.005517      -0.017081       0.006475       0.010606              1.920003       2.123369       0.218817       0.280355       1.665202      -0.024009       1.971437           0.000000
           69              H       9.278582      22.790093      12.413727       0.136172       1.104140 0.82319016E+01  0.80643555E+02                                 1.697661                            1.624649      -1.233968       2.301742                    0.996238       3.401730       9.229707       0.519980       1.202403      -0.726760      -0.016112       0.018341       0.026215       0.035822      -0.002477      -0.011754       0.006580       0.004222       0.004837      -0.011482      -0.004011       0.015494              1.723673       1.739435       0.073679      -0.346614       1.672101       0.202742       1.759483           0.000000
           70              H       9.720655      19.889774       9.654537       0.139520       1.161768 0.87099536E+01  0.86149593E+02                                 1.736817                            1.658263      -1.175388       2.336236                    0.996631       3.314022       8.902701       0.523054       1.183919      -0.732882      -0.010746      -0.030688      -0.016542       0.036481       0.009725       0.003064       0.004224      -0.008939      -0.019423      -0.007916      -0.007276       0.015193              1.757751       1.623652       0.184833      -0.097557       1.920822       0.313397       1.728781           0.000000
           71              H      12.239357      22.973990       9.717604       0.127226       1.202070 0.91120942E+01  0.91404149E+02                                 1.785757                            1.702668      -1.300651       2.267507                    0.995460       3.475423       9.488133       0.511783       1.193089      -0.729435       0.030453       0.019044      -0.016822       0.039662       0.009139      -0.007049      -0.004951       0.006501      -0.006638      -0.008594      -0.006500       0.015094              1.805685       1.906757       0.308659      -0.279872       1.804087       0.021280       1.706211          -0.000001
           72              H       3.680228      16.159292      12.928776       0.143155       1.165137 0.87275069E+01  0.86372282E+02                                 1.744621                            1.664325      -1.147618       2.353224                    0.996864       3.281863       8.820687       0.520002       1.190192      -0.731867       0.012078      -0.015105       0.031755       0.037181      -0.002336       0.009197      -0.005075       0.004648       0.025525      -0.008267      -0.007012       0.015279              1.763801       1.630357       0.085849       0.196230       1.721601      -0.308459       1.939444           0.000000
           73              H       5.158758      19.984350      11.719988       0.101056       1.272564 0.10266353E+02  0.10583544E+03                                 1.857611                            1.805184      -0.989915       2.397526                    0.997349       3.540293       9.718757       0.499152       1.190305      -0.731683      -0.023287       0.025499      -0.008442       0.035549       0.000672      -0.000507      -0.012905       0.004608      -0.024797      -0.017076       0.006275       0.010801              1.902337       2.118265      -0.282361       0.221120       1.943143       0.029992       1.645603           0.000000
           74              H       6.326475      19.072746      11.181289       0.098394       1.291612 0.10270100E+02  0.10543253E+03                                 1.845891                            1.782643      -0.957249       2.410202                    0.997639       3.486195       9.417981       0.514187       1.160340      -0.739513       0.019260      -0.010982      -0.027781       0.035544      -0.006081      -0.005280       0.004759      -0.018266       0.012164      -0.013830       0.000608       0.013222              1.893727       2.161743       0.073108      -0.317273       1.538174       0.137751       1.981265           0.000000
           75              H       4.097535      18.928255      10.030313       0.137379       1.106138 0.82735243E+01  0.81226513E+02                                 1.706100                            1.634001      -1.292469       2.276965                    0.995844       3.410649       9.291129       0.515530       1.210167      -0.724940       0.015507       0.027626      -0.018571       0.036722       0.011711      -0.001838      -0.007107      -0.002621      -0.010975      -0.011729      -0.004116       0.015845              1.731865       1.753383       0.357121       0.088021       1.777563      -0.177462       1.664648           0.000000
           76              H       1.186291      16.172428       9.806950       0.124705       1.167279 0.87786035E+01  0.87175827E+02                                 1.743219                            1.663971      -1.286587       2.270397                    0.995869       3.456988       9.367165       0.521480       1.182762      -0.731576      -0.029262      -0.017339      -0.019148       0.039033       0.006685       0.008515       0.005719       0.004667      -0.005601      -0.008332      -0.006124       0.014456              1.766298       1.840267       0.284242       0.290794       1.688702      -0.023609       1.769925          -0.000001
           77              H       7.002587      17.774959      13.780183       0.094937       1.306808 0.10394154E+02  0.10699874E+03                                 1.858411                            1.791606      -0.962556       2.405907                    0.997636       3.504991       9.473601       0.513794       1.158050      -0.740072      -0.019764      -0.027341       0.012824       0.036092       0.004494      -0.006391      -0.005170      -0.014476       0.019895      -0.013128      -0.000061       0.013189              1.908265       2.173613       0.329157       0.063065       1.999289      -0.146457       1.551894           0.000000
           78              H       8.146776      18.308260      12.842059       0.097686       1.287911 0.10446623E+02  0.10821677E+03                                 1.873385                            1.820891      -1.011395       2.383888                    0.997064       3.592298       9.901344       0.496780       1.190209      -0.731337       0.022390      -0.008247      -0.025678       0.035053      -0.000035       0.001218       0.012684       0.015254       0.005517      -0.017081       0.006475       0.010606              1.920003       2.123369      -0.218817      -0.280355       1.665202      -0.024009       1.971437           0.000000
           79              H       9.278582      16.616407      13.864273       0.136172       1.104140 0.82319029E+01  0.80643573E+02                                 1.697661                            1.624649      -1.233968       2.301742                    0.996238       3.401730       9.229708       0.519980       1.202404      -0.726760      -0.016112      -0.018341      -0.026215       0.035822       0.002477       0.011754       0.006580       0.004222       0.004837      -0.011482      -0.004011       0.015494              1.723673       1.739435      -0.073679       0.346615       1.672101       0.202742       1.759484           0.000000
           80              H       9.720655      19.516726      16.623463       0.139520       1.161767 0.87099516E+01  0.86149567E+02                                 1.736816                            1.658262      -1.175387       2.336236                    0.996631       3.314022       8.902700       0.523054       1.183919      -0.732883      -0.010746       0.030688       0.016542       0.036481      -0.009725      -0.003064       0.004224      -0.008939      -0.019423      -0.007916      -0.007276       0.015193              1.757751       1.623651      -0.184833       0.097557       1.920821       0.313396       1.728780           0.000000
           81              H      12.239357      16.432510      16.560396       0.127226       1.202070 0.91120956E+01  0.91404168E+02                                 1.785758                            1.702668      -1.300651       2.267507                    0.995460       3.475423       9.488134       0.511782       1.193089      -0.729435       0.030453      -0.019044       0.016822       0.039662      -0.009139       0.007049      -0.004951       0.006501      -0.006638      -0.008594      -0.006500       0.015094              1.805685       1.906757      -0.308659       0.279872       1.804087       0.021280       1.706211          -0.000001
           82              H       3.680228      23.247208      13.349224       0.143155       1.165137 0.87275084E+01  0.86372296E+02                                 1.744620                            1.664324      -1.147618       2.353224                    0.996864       3.281864       8.820688       0.520002       1.190192      -0.731867       0.012078       0.015105      -0.031755       0.037181       0.002336      -0.009197      -0.005075       0.004648       0.025525      -0.008267      -0.007012       0.015279              1.763801       1.630357      -0.085849      -0.196230       1.721601      -0.308459       1.939444           0.000000
           83              H       5.158758      19.422150      14.558012       0.101056       1.272564 0.10266353E+02  0.10583544E+03                                 1.857611                            1.805184      -0.989916       2.397526                    0.997349       3.540293       9.718757       0.499152       1.190305      -0.731683      -0.023287      -0.025499       0.008442       0.035549      -0.000672       0.000507      -0.012905       0.004608      -0.024797      -0.017076       0.006275       0.010801              1.902337       2.118265       0.282361      -0.221120       1.943143       0.029992       1.645603           0.000000
           84              H       6.326475      20.333754      15.096711       0.098394       1.291612 0.10270099E+02  0.10543252E+03                                 1.845891                            1.782643      -0.957249       2.410202                    0.997639       3.486195       9.417980       0.514187       1.160340      -0.739513       0.019260       0.010982       0.027781       0.035544       0.006081       0.005280       0.004759      -0.018266       0.012164      -0.013830       0.000608       0.013222              1.893727       2.161742      -0.073108       0.317273       1.538174       0.137751       1.981265           0.000000
           85              H       4.097535      20.478245      16.247687       0.137379       1.106138 0.82735243E+01  0.81226513E+02                                 1.706100                            1.634001      -1.292469       2.276965                    0.995844       3.410649       9.291129       0.515530       1.210167      -0.724940       0.015507      -0.027626       0.018571       0.036722      -0.011711       0.001838      -0.007107      -0.002621      -0.010975      -0.011729      -0.004116       0.015845              1.731865       1.753383      -0.357121      -0.088021       1.777563      -0.177462       1.664648           0.000000
           86              H       1.186291      23.234072      16.471050       0.124705       1.167279 0.87786034E+01  0.87175822E+02                                 1.743218                            1.663971      -1.286587       2.270397                    0.995869       3.456988       9.367164       0.521481       1.182762      -0.731576      -0.029262       0.017339       0.019148       0.039033      -0.006685      -0.008515       0.005719       0.004667      -0.005601      -0.008332      -0.006124       0.014456              1.766298       1.840267      -0.284242      -0.290793       1.688702      -0.023609       1.769925          -0.000001
           87              H       5.380414       8.496041       0.641183       0.094937       1.306808 0.10394159E+02  0.10699880E+03                                 1.858411                            1.791607      -0.962556       2.405907                    0.997636       3.504991       9.473601       0.513794       1.158050      -0.740072       0.019764       0.027341       0.012824       0.036092       0.004494       0.006391       0.005170      -0.014476       0.019895      -0.013128      -0.000061       0.013189              1.908266       2.173614       0.329157      -0.063065       1.999289       0.146457       1.551894           0.000000
           88              H       4.236224       7.962740      25.981059       0.097686       1.287911 0.10446620E+02  0.10821675E+03                                 1.873385                            1.820891      -1.011395       2.383888                    0.997064       3.592297       9.901343       0.496780       1.190209      -0.731337      -0.022390       0.008247      -0.025678       0.035053      -0.000035      -0.001218      -0.012684       0.015254       0.005517      -0.017081       0.006475       0.010606              1.920003       2.123369      -0.218817       0.280354       1.665202       0.024009       1.971437           0.000000
           89              H       3.104418       9.654593       0.725273       0.136172       1.104140 0.82319016E+01  0.80643555E+02                                 1.697661                            1.624649      -1.233968       2.301742                    0.996238       3.401730       9.229707       0.519980       1.202403      -0.726760       0.016112       0.018341      -0.026215       0.035822       0.002477      -0.011754      -0.006580       0.004222       0.004837      -0.011482      -0.004011       0.015494              1.723673       1.739435      -0.073679      -0.346614       1.672101      -0.202742       1.759484           0.000000
           90              H       2.662345       6.754274       3.484463       0.139520       1.161767 0.87099534E+01  0.86149591E+02                                 1.736817                            1.658263      -1.175388       2.336236                    0.996631       3.314022       8.902701       0.523054       1.183919      -0.732882       0.010746      -0.030688       0.016542       0.036481      -0.009725       0.003064      -0.004224      -0.008939      -0.019423      -0.007916      -0.007276       0.015193              1.757751       1.623652      -0.184833      -0.097557       1.920822      -0.313396       1.728781           0.000000
           91              H       0.143643       9.838489       3.421396       0.127226       1.202070 0.91120922E+01  0.91404131E+02                                 1.785758                            1.702668      -1.300651       2.267507                    0.995460       3.475423       9.488136       0.511782       1.193090      -0.729435      -0.030453       0.019044       0.016822       0.039662      -0.009139      -0.007049       0.004951       0.006501      -0.006638      -0.008594      -0.006500       0.015094              1.805686       1.906758      -0.308659      -0.279872       1.804087      -0.021280       1.706212          -0.000001
           92              H       8.702772       3.023792       0.210224       0.143155       1.165137 0.87275071E+01  0.86372284E+02                                 1.744621                            1.664325      -1.147618       2.353224                    0.996864       3.281863       8.820687       0.520002       1.190192      -0.731867      -0.012078      -0.015105      -0.031755       0.037181       0.002336       0.009197       0.005075       0.004648       0.025525      -0.008267      -0.007012       0.015279              1.763801       1.630357      -0.085849       0.196230       1.721602       0.308459       1.939445           0.000000
           93              H       7.224242       6.848850       1.419012       0.101056       1.272564 0.10266355E+02  0.10583547E+03                                 1.857611                            1.805185      -0.989916       2.397526                    0.997349       3.540293       9.718758       0.499152       1.190305      -0.731683       0.023287       0.025499       0.008442       0.035549      -0.000672      -0.000507       0.012905       0.004608      -0.024797      -0.017076       0.006275       0.010801              1.902337       2.118266       0.282361       0.221120       1.943143      -0.029992       1.645603           0.000000
           94              H       6.056525       5.937246       1.957711       0.098394       1.291612 0.10270099E+02  0.10543252E+03                                 1.845891                            1.782643      -0.957249       2.410202                    0.997639       3.486195       9.417980       0.514187       1.160340      -0.739513      -0.019260      -0.010982       0.027781       0.035544       0.006081      -0.005280      -0.004759      -0.018266       0.012164      -0.013830       0.000608       0.013222              1.893727       2.161742      -0.073108      -0.317273       1.538174      -0.137751       1.981265           0.000000
           95              H       8.285465       5.792756       3.108687       0.137379       1.106139 0.82735299E+01  0.81226580E+02                                 1.706100                            1.634001      -1.292469       2.276965                    0.995844       3.410649       9.291129       0.515530       1.210167      -0.724940      -0.015507       0.027626       0.018571       0.036722      -0.011711      -0.001838       0.007107      -0.002621      -0.010975      -0.011729      -0.004116       0.015845              1.731865       1.753383      -0.357122       0.088021       1.777564       0.177462       1.664649           0.000000
           96              H      11.196709       3.036928       3.332050       0.124705       1.167279 0.87786020E+01  0.87175803E+02                                 1.743218                            1.663971      -1.286587       2.270397                    0.995869       3.456988       9.367163       0.521481       1.182762      -0.731576       0.029262      -0.017339       0.019148       0.039033      -0.006685       0.008515      -0.005719       0.004667      -0.005601      -0.008332      -0.006124       0.014456              1.766298       1.840267      -0.284242       0.290793       1.688702       0.023609       1.769925          -0.000001
           97              C      10.840078      23.045447       1.975843       0.008231      39.587123 0.41892781E+03  0.96733222E+04                                10.014845                            6.743524       0.000073       2.004945                    0.999168      26.787297      74.174510       0.651634       0.407067      -1.079643      -0.029357      -0.045679       0.010167       0.055243      -0.001266       0.011483       0.004113       0.006578       0.015634      -0.011260      -0.003669       0.014929             13.298245      11.037795       5.138975       1.315209      17.415128      -5.802511      11.441812          -0.000000
           98              C      11.100121      21.331789       3.619795       0.004538      39.213465 0.40553083E+03  0.92922960E+04                                 9.963521                            6.633585       0.019711       2.015433                    0.999188      26.550492      73.342434       0.656906       0.406915      -1.079267      -0.023714       0.020851      -0.035952       0.047851       0.010683      -0.006618       0.007401       0.003471      -0.009130      -0.016580       0.004230       0.012350             13.487617      11.760618      -0.442121       6.684598      12.310216      -6.171715      16.392016          -0.000000
           99              C       7.544962      20.858649       0.423339      -0.071828      27.107237 0.36166239E+03  0.81772955E+04                                 8.045439                            6.368865      -0.389311       1.880466                    0.996980      28.138635      81.165218       0.644092       0.420583      -1.054156       0.026529      -0.055137       0.064329       0.088781      -0.001337       0.029115      -0.013868       0.018368       0.075421      -0.029040      -0.016587       0.045627             10.223491      13.933350       2.744393       3.923131       8.107936       1.712702       8.629186           0.000001
          100              C       9.735515      22.417570       1.444764      -0.254119      37.430849 0.47812907E+03  0.11541115E+05                                 9.768323                            7.345614      -0.068144       1.930654                    0.999398      31.439967      92.362270       0.599599       0.423197      -1.057174       0.028117       0.028256       0.000843       0.039870      -0.028462       0.011333       0.002504       0.023747       0.050575      -0.040511       0.012007       0.028504             11.737616      12.963672       6.248242       2.515198      13.989303      -1.254339       8.259873           0.000001
          101              C      11.367594      24.309082       1.305228       0.628158      22.761593 0.25257205E+03  0.52322553E+04                                 7.522785                            5.675786      -0.054291       2.048953                    0.999440      21.889908      60.883588       0.618165       0.478297      -1.018513       0.020726       0.057656      -0.028910       0.067746      -0.072977      -0.033704       0.069410       0.044767      -0.015715      -0.094323      -0.024450       0.118774              9.275559       7.164459       3.677994      -0.326234      12.877417      -3.950381       7.784801           0.000000
          102              C       9.323161      21.224604       2.002909       0.270595      34.974579 0.34281659E+03  0.75605326E+04                                 9.385997                            6.234840       0.099248       2.053839                    0.999443      24.522924      67.279275       0.653124       0.425226      -1.063453      -0.038848      -0.030012      -0.021331       0.053525       0.016901       0.029660       0.003609       0.037144      -0.008891      -0.028715      -0.015833       0.044548             12.757280      15.755766       5.012622       6.963840      10.826922       0.158126      11.689153           0.000000
          103              C      10.009179      20.687362       3.103432      -0.225630      38.399983 0.46363764E+03  0.11093861E+05                                 9.927170                            7.205537      -0.141380       1.910513                    0.999410      30.924019      90.139762       0.609560       0.419938      -1.060334       0.017445       0.001379       0.014593       0.022785       0.004060      -0.046647       0.006452      -0.036942      -0.046408      -0.060455       0.026533       0.033922             12.432566      14.144399       1.280651       7.762542       8.757926      -1.835170      14.395373           0.000001
          104              C      11.840625      20.664769       4.735033       0.633002      23.128572 0.25017530E+03  0.51729257E+04                                 7.627741                            5.657089      -0.053806       2.050948                    0.999426      21.786754      60.641874       0.617506       0.479704      -1.017242       0.029123      -0.027781       0.050436       0.064526      -0.021280      -0.073015       0.072367      -0.003245       0.017308      -0.090943      -0.024139       0.115081              9.614020       8.577695      -1.205529       4.664085       8.014115      -4.196513      12.250250           0.000001
          105              C      11.509999      22.521340       3.063226      -0.152879      36.305973 0.44494800E+03  0.10576235E+05                                 9.678380                            7.155026      -0.197792       1.900882                    0.999364      30.408250      89.402310       0.597227       0.431464      -1.049343      -0.016935      -0.013580      -0.003804       0.022038       0.004999      -0.008224       0.036574       0.031374      -0.015818      -0.047239       0.018768       0.028471             11.648593       8.273371       0.954572       2.588543      13.783077      -6.309955      12.889332          -0.000001
          106              C       3.397895      16.536018       1.013017      -0.224119      38.445949 0.46365967E+03  0.11092274E+05                                 9.927078                            7.204757      -0.131271       1.915075                    0.999272      30.853534      89.866288       0.609838       0.419827      -1.060619      -0.020179      -0.018122      -0.002336       0.027222      -0.042371      -0.006788      -0.005993       0.015195       0.078688      -0.057123       0.026636       0.030487             12.423582      14.224376       7.701122      -1.643059      14.233322       1.486745       8.813050           0.000001
          107              C       5.779146      19.275558       1.183561      -0.069008      27.144770 0.36595532E+03  0.82901161E+04                                 8.052102                            6.407190      -0.368189       1.889290                    0.996835      28.029269      80.650236       0.642740       0.420667      -1.055208      -0.024627      -0.065206      -0.051147       0.086454       0.032884       0.001215       0.016912      -0.035072      -0.074161      -0.033948      -0.018668       0.052616             10.212139      13.809490       3.939113      -2.809237       8.711265      -1.736106       8.115662           0.000001
          108              C       4.055433      17.638349       1.538051       0.269723      34.890831 0.34380758E+03  0.75899446E+04                                 9.372691                            6.243211       0.087831       2.048145                    0.999507      24.605149      67.599066       0.652606       0.425140      -1.063215       0.038581       0.023503      -0.029203       0.053793       0.028599      -0.017942      -0.003332       0.021462      -0.044709      -0.028820      -0.014046       0.042866             12.761096      15.619043       7.159306      -4.990121      11.955182      -0.373068      10.709062           0.000000
          109              C       3.649270      18.198184       2.750255      -0.256180      38.658812 0.50073954E+03  0.12218547E+05                                 9.994346                            7.523300      -0.121147       1.913466                    0.999568      31.757559      93.582401       0.592192       0.423873      -1.057510      -0.028617      -0.001535       0.027878       0.039981       0.015020       0.023505      -0.000018      -0.013436      -0.062496      -0.036288       0.005451       0.030837             12.075642      13.451481       2.820410      -6.575910       8.511979       0.903685      14.263465           0.000001
          110              C       2.547183      17.634409       3.415614       0.007481      40.000551 0.41733711E+03  0.96273164E+04                                10.082515                            6.729753       0.007789       2.009331                    0.999207      26.719043      73.947021       0.652447       0.406951      -1.079732       0.025623      -0.014467      -0.046512       0.055038       0.014024       0.000276      -0.008184       0.004628      -0.016986      -0.015792      -0.002404       0.018196             13.473798      11.220254       1.204359      -5.613035      11.340882       5.637693      17.860259          -0.000000
          111              C       2.311906      16.001929       1.697822       0.003083      39.608732 0.41042837E+03  0.94274487E+04                                10.022439                            6.671024       0.037912       2.020221                    0.999218      26.591291      73.408838       0.655798       0.406611      -1.080080       0.027896       0.038867       0.019350       0.051606      -0.004867      -0.013843      -0.006263       0.007348      -0.003893      -0.017085       0.001445       0.015640             13.572365      12.277518       7.031768       0.230271      16.292827       5.671365      12.146752          -0.000000
          112              C       1.539207      14.884098       1.057164       0.640319      22.753220 0.24466566E+03  0.50328104E+04                                 7.549255                            5.597764      -0.078555       2.045337                    0.999446      21.664150      60.218367       0.619985       0.480272      -1.016558      -0.032455      -0.049380      -0.027190       0.065046      -0.072794       0.020470      -0.075985      -0.023129       0.030634      -0.094320      -0.023772       0.118093              9.502916       8.834746       4.719314       1.164167      11.948738       4.003193       7.725264           0.000000
          113              C       1.908220      16.546527       2.881120      -0.151175      35.955263 0.43622994E+03  0.10321897E+05                                 9.624338                            7.089741      -0.207716       1.898373                    0.999350      30.286514      88.955995       0.599081       0.432092      -1.048549       0.014110       0.005941      -0.011128       0.018927      -0.011160      -0.000024      -0.041067       0.024187      -0.037648      -0.051224       0.015244       0.035980             11.609385       8.122331       2.585422      -0.967136      12.880984       6.289365      13.824840          -0.000001
          114              C       2.014714      18.283040       4.660141       0.631608      23.040278 0.25131704E+03  0.52013677E+04                                 7.587297                            5.663694      -0.063790       2.045647                    0.999369      21.858548      60.828551       0.618303       0.478640      -1.018019      -0.021039       0.024425       0.056417       0.064978      -0.031768       0.070675      -0.070749       0.005562      -0.053372      -0.092791      -0.022865       0.115656              9.420728       7.511753      -0.382816      -3.926404       7.655259       3.981776      13.095172           0.000001
          115              C       1.542922       3.225553      15.114843       0.008231      39.587131 0.41892785E+03  0.96733233E+04                                10.014845                            6.743524       0.000073       2.004945                    0.999168      26.787298      74.174511       0.651634       0.407067      -1.079643       0.029357       0.045679       0.010167       0.055243      -0.001266      -0.011483      -0.004113       0.006578       0.015633      -0.011260      -0.003669       0.014929             13.298246      11.037795       5.138976      -1.315209      17.415130       5.802512      11.441813          -0.000001
          116              C       1.282879       4.939211      16.758795       0.004538      39.213462 0.40553082E+03  0.92922957E+04                                 9.963521                            6.633585       0.019711       2.015433                    0.999188      26.550491      73.342434       0.656905       0.406915      -1.079267       0.023714      -0.020851      -0.035952       0.047851       0.010683       0.006618      -0.007401       0.003471      -0.009130      -0.016580       0.004230       0.012350             13.487617      11.760619      -0.442120      -6.684598      12.310216       6.171714      16.392016          -0.000000
          117              C       4.838038       5.412351      13.562339      -0.071828      27.107250 0.36166260E+03  0.81773010E+04                                 8.045441                            6.368866      -0.389311       1.880466                    0.996980      28.138636      81.165219       0.644092       0.420583      -1.054156      -0.026529       0.055137       0.064329       0.088781      -0.001337      -0.029115       0.013868       0.018369       0.075421      -0.029040      -0.016587       0.045627             10.223493      13.933357       2.744392      -3.923132       8.107935      -1.712702       8.629188           0.000001
          118              C       2.647485       3.853430      14.583764      -0.254119      37.430838 0.47812888E+03  0.11541110E+05                                 9.768321                            7.345612      -0.068144       1.930654                    0.999398      31.439967      92.362266       0.599599       0.423197      -1.057174      -0.028117      -0.028256       0.000843       0.039871      -0.028462      -0.011333      -0.002504       0.023747       0.050575      -0.040511       0.012007       0.028504             11.737613      12.963671       6.248241      -2.515199      13.989297       1.254337       8.259872           0.000001
          119              C       1.015406       1.961918      14.444228       0.628158      22.761593 0.25257205E+03  0.52322553E+04                                 7.522785                            5.675786      -0.054291       2.048953                    0.999440      21.889908      60.883588       0.618165       0.478297      -1.018513      -0.020726      -0.057656      -0.028910       0.067746      -0.072977       0.033704      -0.069410       0.044767      -0.015715      -0.094323      -0.024450       0.118774              9.275559       7.164459       3.677994       0.326234      12.877418       3.950381       7.784801           0.000001
          120              C       3.059839       5.046396      15.141909       0.270595      34.974576 0.34281657E+03  0.75605321E+04                                 9.385997                            6.234840       0.099248       2.053839                    0.999443      24.522923      67.279272       0.653124       0.425226      -1.063453       0.038848       0.030012      -0.021331       0.053525       0.016901      -0.029659      -0.003609       0.037144      -0.008891      -0.028715      -0.015833       0.044548             12.757280      15.755765       5.012621      -6.963840      10.826921      -0.158125      11.689153           0.000000
          121              C       2.373821       5.583638      16.242432      -0.225630      38.399983 0.46363765E+03  0.11093861E+05                                 9.927170                            7.205537      -0.141380       1.910513                    0.999410      30.924019      90.139764       0.609560       0.419938      -1.060334      -0.017445      -0.001379       0.014593       0.022785       0.004060       0.046647      -0.006452      -0.036942      -0.046408      -0.060455       0.026533       0.033922             12.432567      14.144400       1.280651      -7.762542       8.757925       1.835170      14.395374           0.000001
          122              C       0.542375       5.606231      17.874033       0.633002      23.128572 0.25017530E+03  0.51729257E+04                                 7.627741                            5.657089      -0.053806       2.050948                    0.999426      21.786754      60.641876       0.617506       0.479704      -1.017242      -0.029123       0.027781       0.050436       0.064526      -0.021280       0.073015      -0.072367      -0.003245       0.017308      -0.090943      -0.024139       0.115081              9.614020       8.577695      -1.205530      -4.664085       8.014115       4.196513      12.250251           0.000001
          123              C       0.873001       3.749660      16.202226      -0.152879      36.305963 0.44494785E+03  0.10576231E+05                                 9.678379                            7.155025      -0.197792       1.900882                    0.999364      30.408252      89.402318       0.597227       0.431464      -1.049343       0.016935       0.013580      -0.003804       0.022038       0.004999       0.008224      -0.036574       0.031375      -0.015818      -0.047239       0.018768       0.028471             11.648592       8.273372       0.954569      -2.588544      13.783072       6.309954      12.889332          -0.000001
          124              C       8.985105       9.734982      14.152017      -0.224119      38.445942 0.46365953E+03  0.11092270E+05                                 9.927077                            7.204755      -0.131271       1.915075                    0.999272      30.853535      89.866292       0.609838       0.419827      -1.060619       0.020179       0.018122      -0.002336       0.027222      -0.042371       0.006788       0.005993       0.015195       0.078687      -0.057123       0.026636       0.030487             12.423580      14.224368       7.701118       1.643058      14.233320      -1.486749       8.813051           0.000001
          125              C       6.603854       6.995442      14.322561      -0.069008      27.144767 0.36595533E+03  0.82901162E+04                                 8.052102                            6.407190      -0.368189       1.889290                    0.996835      28.029269      80.650237       0.642740       0.420667      -1.055208       0.024627       0.065206      -0.051147       0.086454       0.032884      -0.001215      -0.016912      -0.035072      -0.074161      -0.033948      -0.018668       0.052616             10.212138      13.809488       3.939112       2.809236       8.711264       1.736105       8.115662           0.000001
          126              C       8.327568       8.632651      14.677051       0.269723      34.890822 0.34380757E+03  0.75899445E+04                                 9.372690                            6.243211       0.087831       2.048145                    0.999507      24.605149      67.599068       0.652606       0.425140      -1.063215      -0.038581      -0.023503      -0.029203       0.053793       0.028599       0.017942       0.003332       0.021462      -0.044709      -0.028820      -0.014046       0.042866             12.761092      15.619033       7.159301       4.990115      11.955183       0.373060      10.709062           0.000000
          127              C       8.733730       8.072816      15.889255      -0.256180      38.658808 0.50073948E+03  0.12218545E+05                                 9.994345                            7.523300      -0.121147       1.913466                    0.999568      31.757560      93.582406       0.592192       0.423873      -1.057510       0.028617       0.001535       0.027878       0.039981       0.015020      -0.023505       0.000018      -0.013436      -0.062496      -0.036288       0.005451       0.030837             12.075640      13.451476       2.820409       6.575905       8.511979      -0.903688      14.263465           0.000001
          128              C       9.835817       8.636591      16.554614       0.007481      40.000550 0.41733714E+03  0.96273171E+04                                10.082514                            6.729753       0.007789       2.009330                    0.999207      26.719044      73.947023       0.652447       0.406951      -1.079732      -0.025623       0.014467      -0.046512       0.055038       0.014024      -0.000276       0.008184       0.004628      -0.016986      -0.015792      -0.002404       0.018196             13.473798      11.220253       1.204358       5.613035      11.340881      -5.637693      17.860260          -0.000000
          129              C      10.071094      10.269071      14.836822       0.003083      39.608733 0.41042840E+03  0.94274495E+04                                10.022439                            6.671024       0.037912       2.020221                    0.999218      26.591292      73.408839       0.655798       0.406611      -1.080080      -0.027896      -0.038867       0.019350       0.051606      -0.004867       0.013843       0.006263       0.007348      -0.003893      -0.017085       0.001445       0.015640             13.572365      12.277517       7.031769      -0.230272      16.292828      -5.671365      12.146751          -0.000000
          130              C      10.843793      11.386902      14.196164       0.640319      22.753220 0.24466566E+03  0.50328104E+04                                 7.549255                            5.597764      -0.078555       2.045337                    0.999446      21.664150      60.218367       0.619985       0.480272      -1.016558       0.032455       0.049380      -0.027190       0.065046      -0.072794      -0.020470       0.075985      -0.023129       0.030634      -0.094320      -0.023772       0.118093              9.502916       8.834746       4.719314      -1.164167      11.948738      -4.003193       7.725264           0.000000
          131              C      10.474780       9.724473      16.020120      -0.151175      35.955260 0.43622993E+03  0.10321897E+05                                 9.624337                            7.089741      -0.207716       1.898373                    0.999350      30.286514      88.955994       0.599081       0.432092      -1.048550      -0.014110      -0.005941      -0.011128       0.018927      -0.011160       0.000024       0.041067       0.024187      -0.037648      -0.051224       0.015244       0.035980             11.609384       8.122330       2.585422       0.967137      12.880983      -6.289364      13.824839          -0.000001
          132              C      10.368286       7.987960      17.799141       0.631608      23.040278 0.25131704E+03  0.52013678E+04                                 7.587297                            5.663694      -0.063790       2.045647                    0.999369      21.858548      60.828552       0.618303       0.478640      -1.018019       0.021039      -0.024425       0.056417       0.064978      -0.031768      -0.070675       0.070749       0.005562      -0.053372      -0.092791      -0.022865       0.115656              9.420729       7.511753      -0.382817       3.926404       7.655260      -3.981776      13.095173           0.000001
          133              C       1.542922       9.909947      11.163157       0.008231      39.587127 0.41892785E+03  0.96733234E+04                                10.014845                            6.743525       0.000073       2.004945                    0.999168      26.787298      74.174514       0.651634       0.407067      -1.079643       0.029357      -0.045679      -0.010167       0.055243       0.001266       0.011483      -0.004113       0.006578       0.015633      -0.011260      -0.003669       0.014929             13.298246      11.037795      -5.138976       1.315208      17.415131       5.802513      11.441812          -0.000000
          134              C       1.282879       8.196289       9.519206       0.004538      39.213443 0.40553076E+03  0.92922939E+04                                 9.963518                            6.633585       0.019711       2.015433                    0.999188      26.550492      73.342434       0.656906       0.406915      -1.079267       0.023714       0.020851       0.035952       0.047851      -0.010683      -0.006618      -0.007401       0.003471      -0.009130      -0.016580       0.004230       0.012350             13.487609      11.760614       0.442112       6.684589      12.310215       6.171707      16.391999          -0.000000
          135              C       4.838038       7.723149      12.715661      -0.071828      27.107247 0.36166256E+03  0.81773002E+04                                 8.045441                            6.368866      -0.389311       1.880466                    0.996980      28.138635      81.165219       0.644092       0.420583      -1.054156      -0.026529      -0.055137      -0.064329       0.088781       0.001337       0.029115       0.013868       0.018369       0.075422      -0.029040      -0.016587       0.045627             10.223493      13.933357      -2.744392       3.923133       8.107935      -1.712702       8.629188           0.000001
          136              C       2.647485       9.282070      11.694236      -0.254119      37.430845 0.47812904E+03  0.11541114E+05                                 9.768322                            7.345613      -0.068144       1.930654                    0.999398      31.439967      92.362267       0.599599       0.423197      -1.057174      -0.028117       0.028256      -0.000843       0.039870       0.028462       0.011333      -0.002504       0.023747       0.050575      -0.040511       0.012007       0.028504             11.737614      12.963670      -6.248241       2.515198      13.989301       1.254339       8.259872           0.000001
          137              C       1.015406      11.173582      11.833772       0.628158      22.761593 0.25257205E+03  0.52322553E+04                                 7.522786                            5.675786      -0.054291       2.048953                    0.999440      21.889908      60.883591       0.618165       0.478297      -1.018513      -0.020726       0.057656       0.028910       0.067746       0.072977      -0.033704      -0.069410       0.044767      -0.015715      -0.094323      -0.024450       0.118774              9.275560       7.164459      -3.677994      -0.326235      12.877419       3.950381       7.784802           0.000001
          138              C       3.059839       8.089104      11.136091       0.270595      34.974576 0.34281657E+03  0.75605322E+04                                 9.385997                            6.234841       0.099248       2.053839                    0.999443      24.522923      67.279274       0.653124       0.425226      -1.063453       0.038848      -0.030012       0.021331       0.053525      -0.016901       0.029659      -0.003609       0.037144      -0.008891      -0.028715      -0.015833       0.044548             12.757280      15.755766      -5.012622       6.963841      10.826922      -0.158126      11.689152           0.000000
          139              C       2.373821       7.551862      10.035568      -0.225630      38.399973 0.46363752E+03  0.11093857E+05                                 9.927168                            7.205536      -0.141380       1.910513                    0.999410      30.924020      90.139763       0.609561       0.419938      -1.060334      -0.017445       0.001379      -0.014593       0.022785      -0.004060      -0.046647      -0.006452      -0.036942      -0.046408      -0.060455       0.026533       0.033922             12.432562      14.144395      -1.280654       7.762535       8.757926       1.835169      14.395365           0.000001
          140              C       0.542375       7.529269       8.403967       0.633002      23.128571 0.25017540E+03  0.51729282E+04                                 7.627741                            5.657090      -0.053806       2.050948                    0.999426      21.786755      60.641877       0.617506       0.479704      -1.017242      -0.029123      -0.027781      -0.050436       0.064526       0.021280      -0.073015      -0.072367      -0.003245       0.017308      -0.090943      -0.024139       0.115081              9.614019       8.577693       1.205528       4.664083       8.014114       4.196511      12.250249           0.000001
          141              C       0.873001       9.385840      10.075774      -0.152879      36.305953 0.44494770E+03  0.10576226E+05                                 9.678377                            7.155024      -0.197792       1.900882                    0.999364      30.408251      89.402315       0.597228       0.431464      -1.049343       0.016935      -0.013580       0.003804       0.022038      -0.004999      -0.008224      -0.036574       0.031375      -0.015818      -0.047239       0.018768       0.028471             11.648589       8.273371      -0.954572       2.588542      13.783070       6.309949      12.889324          -0.000001
          142              C       8.985105       3.400518      12.125983      -0.224119      38.445937 0.46365953E+03  0.11092270E+05                                 9.927076                            7.204755      -0.131271       1.915075                    0.999272      30.853535      89.866291       0.609838       0.419827      -1.060619       0.020179      -0.018122       0.002336       0.027222       0.042371      -0.006788       0.005993       0.015195       0.078688      -0.057123       0.026636       0.030487             12.423578      14.224365      -7.701115      -1.643058      14.233318      -1.486748       8.813050           0.000001
          143              C       6.603854       6.140058      11.955439      -0.069008      27.144762 0.36595539E+03  0.82901178E+04                                 8.052101                            6.407191      -0.368189       1.889290                    0.996835      28.029269      80.650235       0.642740       0.420667      -1.055208       0.024627      -0.065206       0.051147       0.086454      -0.032884       0.001215      -0.016912      -0.035072      -0.074161      -0.033948      -0.018668       0.052616             10.212135      13.809483      -3.939108      -2.809234       8.711260       1.736103       8.115661           0.000001
          144              C       8.327568       4.502849      11.600949       0.269723      34.890818 0.34380768E+03  0.75899473E+04                                 9.372690                            6.243212       0.087831       2.048145                    0.999507      24.605149      67.599069       0.652606       0.425140      -1.063215      -0.038581       0.023503       0.029203       0.053793      -0.028599      -0.017942       0.003332       0.021462      -0.044709      -0.028820      -0.014046       0.042866             12.761091      15.619028      -7.159297      -4.990116      11.955180       0.373060      10.709064           0.000000
          145              C       8.733730       5.062684      10.388745      -0.256180      38.658830 0.50073984E+03  0.12218556E+05                                 9.994348                            7.523302      -0.121147       1.913466                    0.999568      31.757561      93.582408       0.592192       0.423873      -1.057510       0.028617      -0.001535      -0.027878       0.039981      -0.015020       0.023505       0.000018      -0.013436      -0.062496      -0.036288       0.005451       0.030837             12.075644      13.451478      -2.820410      -6.575907       8.511984      -0.903689      14.263469           0.000001
          146              C       9.835817       4.498909       9.723386       0.007481      40.000550 0.41733713E+03  0.96273170E+04                                10.082515                            6.729754       0.007789       2.009330                    0.999207      26.719044      73.947026       0.652447       0.406951      -1.079732      -0.025623      -0.014467       0.046512       0.055038      -0.014024       0.000276       0.008184       0.004628      -0.016986      -0.015792      -0.002404       0.018196             13.473798      11.220252      -1.204358      -5.613035      11.340882      -5.637694      17.860262          -0.000000
          147              C      10.071094       2.866429      11.441178       0.003083      39.608731 0.41042839E+03  0.94274493E+04                                10.022438                            6.671024       0.037912       2.020221                    0.999218      26.591292      73.408838       0.655798       0.406611      -1.080080      -0.027896       0.038867      -0.019350       0.051606       0.004867      -0.013843       0.006263       0.007348      -0.003893      -0.017085       0.001445       0.015640             13.572364      12.277515      -7.031767       0.230272      16.292827      -5.671365      12.146751          -0.000000
          148              C      10.843793       1.748598      12.081836       0.640319      22.753220 0.24466566E+03  0.50328104E+04                                 7.549254                            5.597764      -0.078555       2.045337                    0.999446      21.664150      60.218366       0.619985       0.480272      -1.016558       0.032455      -0.049380       0.027190       0.065046       0.072794       0.020470       0.075985      -0.023129       0.030634      -0.094320      -0.023772       0.118093              9.502916       8.834745      -4.719314       1.164167      11.948738      -4.003193       7.725264           0.000000
          149              C      10.474780       3.411027      10.257880      -0.151175      35.955261 0.43622994E+03  0.10321897E+05                                 9.624338                            7.089741      -0.207716       1.898373                    0.999350      30.286514      88.955996       0.599081       0.432092      -1.048549      -0.014110       0.005941       0.011128       0.018927       0.011160      -0.000024       0.041067       0.024187      -0.037647      -0.051224       0.015244       0.035980             11.609385       8.122330      -2.585422      -0.967137      12.880984      -6.289364      13.824840          -0.000001
          150              C      10.368286       5.147540       8.478859       0.631608      23.040278 0.25131704E+03  0.52013678E+04                                 7.587297                            5.663694      -0.063790       2.045647                    0.999369      21.858548      60.828552       0.618303       0.478640      -1.018019       0.021039       0.024425      -0.056417       0.064978       0.031768       0.070675       0.070749       0.005562      -0.053372      -0.092791      -0.022865       0.115656              9.420729       7.511753       0.382816      -3.926404       7.655260      -3.981776      13.095174           0.000001
          151              C      10.840078      16.361053      24.302157       0.008231      39.587124 0.41892784E+03  0.96733231E+04                                10.014845                            6.743525       0.000073       2.004945                    0.999168      26.787298      74.174514       0.651634       0.407067      -1.079643      -0.029357       0.045679      -0.010167       0.055243       0.001266      -0.011483       0.004113       0.006578       0.015633      -0.011260      -0.003669       0.014929             13.298245      11.037794      -5.138976      -1.315208      17.415129      -5.802511      11.441811          -0.000000
          152              C      11.100121      18.074711      22.658206       0.004538      39.213443 0.40553073E+03  0.92922931E+04                                 9.963518                            6.633585       0.019711       2.015433                    0.999188      26.550491      73.342433       0.656906       0.406915      -1.079267      -0.023714      -0.020851       0.035952       0.047851      -0.010683       0.006618       0.007401       0.003471      -0.009130      -0.016580       0.004230       0.012350             13.487610      11.760614       0.442112      -6.684589      12.310215      -6.171707      16.391999          -0.000000
          153              C       7.544962      18.547851      25.854661      -0.071828      27.107237 0.36166241E+03  0.81772958E+04                                 8.045438                            6.368864      -0.389311       1.880466                    0.996980      28.138635      81.165217       0.644092       0.420583      -1.054156       0.026529       0.055137      -0.064329       0.088781       0.001337      -0.029115      -0.013868       0.018369       0.075421      -0.029040      -0.016587       0.045627             10.223490      13.933349      -2.744392      -3.923130       8.107935       1.712702       8.629186           0.000001
          154              C       9.735515      16.988930      24.833236      -0.254119      37.430845 0.47812904E+03  0.11541114E+05                                 9.768322                            7.345613      -0.068144       1.930654                    0.999398      31.439966      92.362265       0.599599       0.423197      -1.057174       0.028117      -0.028256      -0.000843       0.039871       0.028462      -0.011333       0.002504       0.023747       0.050575      -0.040511       0.012007       0.028504             11.737615      12.963671      -6.248241      -2.515198      13.989301      -1.254339       8.259872           0.000001
          155              C      11.367594      15.097418      24.972772       0.628158      22.761594 0.25257207E+03  0.52322558E+04                                 7.522786                            5.675786      -0.054291       2.048953                    0.999440      21.889909      60.883592       0.618165       0.478297      -1.018513       0.020726      -0.057656       0.028910       0.067746       0.072977       0.033704       0.069410       0.044767      -0.015715      -0.094323      -0.024450       0.118774              9.275560       7.164459      -3.677994       0.326234      12.877418      -3.950381       7.784802           0.000001
          156              C       9.323161      18.181896      24.275091       0.270595      34.974575 0.34281657E+03  0.75605321E+04                                 9.385996                            6.234840       0.099248       2.053839                    0.999443      24.522923      67.279271       0.653124       0.425226      -1.063453      -0.038848       0.030012       0.021331       0.053525      -0.016901      -0.029659       0.003609       0.037144      -0.008891      -0.028715      -0.015833       0.044548             12.757279      15.755765      -5.012622      -6.963840      10.826921       0.158127      11.689151           0.000000
          157              C      10.009179      18.719138      23.174568      -0.225630      38.399974 0.46363752E+03  0.11093857E+05                                 9.927168                            7.205536      -0.141380       1.910513                    0.999410      30.924019      90.139763       0.609560       0.419938      -1.060334       0.017445      -0.001379      -0.014593       0.022785      -0.004060       0.046647       0.006452      -0.036942      -0.046408      -0.060455       0.026533       0.033922             12.432563      14.144396      -1.280654      -7.762536       8.757926      -1.835169      14.395365           0.000001
          158              C      11.840625      18.741731      21.542967       0.633002      23.128570 0.25017538E+03  0.51729277E+04                                 7.627741                            5.657090      -0.053806       2.050948                    0.999426      21.786754      60.641875       0.617506       0.479704      -1.017242       0.029123       0.027781      -0.050436       0.064526       0.021280       0.073015       0.072367      -0.003245       0.017308      -0.090943      -0.024139       0.115081              9.614018       8.577693       1.205528      -4.664083       8.014114      -4.196511      12.250248           0.000001
          159              C      11.509999      16.885160      23.214774      -0.152879      36.305967 0.44494791E+03  0.10576233E+05                                 9.678379                            7.155025      -0.197792       1.900882                    0.999364      30.408252      89.402319       0.597228       0.431464      -1.049343      -0.016935       0.013580       0.003804       0.022038      -0.004999       0.008224       0.036574       0.031375      -0.015818      -0.047239       0.018768       0.028471             11.648591       8.273371      -0.954575      -2.588541      13.783077      -6.309950      12.889325          -0.000001
          160              C       3.397895      22.870482      25.264983      -0.224119      38.445945 0.46365968E+03  0.11092274E+05                                 9.927078                            7.204756      -0.131271       1.915075                    0.999272      30.853535      89.866291       0.609838       0.419827      -1.060619      -0.020179       0.018122       0.002336       0.027222       0.042371       0.006788      -0.005993       0.015195       0.078687      -0.057123       0.026636       0.030487             12.423581      14.224372      -7.701119       1.643060      14.233319       1.486745       8.813050           0.000001
          161              C       5.779146      20.130942      25.094439      -0.069008      27.144764 0.36595538E+03  0.82901177E+04                                 8.052101                            6.407191      -0.368189       1.889290                    0.996835      28.029269      80.650236       0.642740       0.420667      -1.055208      -0.024627       0.065206       0.051147       0.086454      -0.032884      -0.001215       0.016912      -0.035072      -0.074161      -0.033948      -0.018668       0.052616             10.212136      13.809485      -3.939110       2.809235       8.711262      -1.736104       8.115662           0.000001
          162              C       4.055433      21.768151      24.739949       0.269723      34.890829 0.34380770E+03  0.75899478E+04                                 9.372691                            6.243213       0.087831       2.048145                    0.999507      24.605149      67.599069       0.652606       0.425140      -1.063215       0.038581      -0.023503       0.029203       0.053793      -0.028599       0.017942      -0.003332       0.021462      -0.044709      -0.028820      -0.014046       0.042866             12.761095      15.619038      -7.159302       4.990122      11.955180      -0.373067      10.709066           0.000000
          163              C       3.649270      21.208316      23.527745      -0.256180      38.658815 0.50073959E+03  0.12218548E+05                                 9.994346                            7.523301      -0.121147       1.913466                    0.999568      31.757561      93.582408       0.592192       0.423873      -1.057510      -0.028617       0.001535      -0.027878       0.039981      -0.015020      -0.023505      -0.000018      -0.013436      -0.062496      -0.036288       0.005451       0.030837             12.075642      13.451480      -2.820410       6.575908       8.511979       0.903686      14.263466           0.000001
          164              C       2.547183      21.772091      22.862386       0.007481      40.000549 0.41733709E+03  0.96273159E+04                                10.082515                            6.729753       0.007789       2.009331                    0.999207      26.719042      73.947020       0.652447       0.406951      -1.079732       0.025623       0.014467       0.046512       0.055038      -0.014024      -0.000276      -0.008184       0.004628      -0.016986      -0.015792      -0.002404       0.018196             13.473798      11.220253      -1.204359       5.613034      11.340882       5.637693      17.860260          -0.000000
          165              C       2.311906      23.404571      24.580178       0.003083      39.608730 0.41042837E+03  0.94274486E+04                                10.022438                            6.671024       0.037912       2.020221                    0.999218      26.591291      73.408836       0.655798       0.406611      -1.080080       0.027896      -0.038867      -0.019350       0.051606       0.004867       0.013843      -0.006263       0.007348      -0.003893      -0.017085       0.001445       0.015640             13.572364      12.277516      -7.031767      -0.230271      16.292825       5.671364      12.146751          -0.000000
          166              C       1.539207      24.522402      25.220836       0.640319      22.753220 0.24466566E+03  0.50328104E+04                                 7.549255                            5.597764      -0.078555       2.045337                    0.999446      21.664150      60.218367       0.619985       0.480272      -1.016558      -0.032455       0.049380       0.027190       0.065046       0.072794      -0.020470      -0.075985      -0.023129       0.030634      -0.094320      -0.023772       0.118093              9.502916       8.834745      -4.719314      -1.164167      11.948738       4.003193       7.725264           0.000000
          167              C       1.908220      22.859973      23.396880      -0.151175      35.955263 0.43622993E+03  0.10321897E+05                                 9.624338                            7.089741      -0.207716       1.898373                    0.999350      30.286514      88.955993       0.599081       0.432092      -1.048550       0.014110      -0.005941       0.011128       0.018927       0.011160       0.000024      -0.041067       0.024187      -0.037647      -0.051224       0.015244       0.035980             11.609385       8.122330      -2.585422       0.967136      12.880984       6.289365      13.824840          -0.000001
          168              C       2.014714      21.123460      21.617859       0.631608      23.040278 0.25131705E+03  0.52013678E+04                                 7.587297                            5.663693      -0.063790       2.045647                    0.999369      21.858548      60.828549       0.618303       0.478640      -1.018019      -0.021039      -0.024425      -0.056417       0.064978       0.031768      -0.070675      -0.070749       0.005562      -0.053372      -0.092791      -0.022865       0.115656              9.420728       7.511753       0.382816       3.926404       7.655259       3.981776      13.095172           0.000001
          169              C       1.542922       3.225553      24.302157       0.008231      39.587130 0.41892786E+03  0.96733236E+04                                10.014846                            6.743525       0.000073       2.004945                    0.999168      26.787298      74.174513       0.651634       0.407067      -1.079643       0.029357       0.045679      -0.010167       0.055243      -0.001266       0.011483       0.004113       0.006578       0.015633      -0.011260      -0.003669       0.014929             13.298246      11.037795       5.138976       1.315208      17.415132      -5.802512      11.441812          -0.000001
          170              C       1.282879       4.939211      22.658206       0.004538      39.213444 0.40553076E+03  0.92922941E+04                                 9.963518                            6.633585       0.019711       2.015433                    0.999188      26.550492      73.342436       0.656906       0.406915      -1.079267       0.023714      -0.020851       0.035952       0.047851       0.010683      -0.006618       0.007401       0.003471      -0.009130      -0.016580       0.004230       0.012350             13.487609      11.760614      -0.442112       6.684589      12.310215      -6.171707      16.391999          -0.000000
          171              C       4.838038       5.412351      25.854661      -0.071828      27.107248 0.36166258E+03  0.81773005E+04                                 8.045440                            6.368866      -0.389311       1.880466                    0.996980      28.138635      81.165217       0.644092       0.420583      -1.054156      -0.026529       0.055137      -0.064329       0.088781      -0.001337       0.029115      -0.013868       0.018369       0.075421      -0.029040      -0.016587       0.045627             10.223493      13.933356       2.744392       3.923132       8.107935       1.712702       8.629188           0.000001
          172              C       2.647485       3.853430      24.833236      -0.254119      37.430834 0.47812885E+03  0.11541109E+05                                 9.768321                            7.345612      -0.068144       1.930654                    0.999398      31.439966      92.362264       0.599599       0.423197      -1.057174      -0.028117      -0.028256      -0.000843       0.039871      -0.028462       0.011333       0.002504       0.023747       0.050575      -0.040511       0.012007       0.028504             11.737612      12.963670       6.248241       2.515199      13.989296      -1.254336       8.259871           0.000001
          173              C       1.015406       1.961918      24.972772       0.628158      22.761592 0.25257204E+03  0.52322551E+04                                 7.522785                            5.675786      -0.054291       2.048953                    0.999440      21.889908      60.883588       0.618165       0.478297      -1.018513      -0.020726      -0.057656       0.028910       0.067746      -0.072977      -0.033704       0.069410       0.044767      -0.015715      -0.094323      -0.024450       0.118774              9.275559       7.164458       3.677994      -0.326234      12.877417      -3.950381       7.784801           0.000001
          174              C       3.059839       5.046396      24.275091       0.270595      34.974574 0.34281658E+03  0.75605323E+04                                 9.385997                            6.234840       0.099248       2.053839                    0.999443      24.522923      67.279273       0.653124       0.425226      -1.063453       0.038848       0.030012       0.021331       0.053525       0.016901       0.029660       0.003609       0.037144      -0.008891      -0.028715      -0.015833       0.044548             12.757279      15.755765       5.012622       6.963840      10.826920       0.158126      11.689152           0.000000
          175              C       2.373821       5.583638      23.174568      -0.225630      38.399973 0.46363752E+03  0.11093857E+05                                 9.927168                            7.205536      -0.141380       1.910513                    0.999410      30.924019      90.139763       0.609560       0.419938      -1.060334      -0.017445      -0.001379      -0.014593       0.022785       0.004060      -0.046647       0.006452      -0.036942      -0.046408      -0.060455       0.026533       0.033922             12.432563      14.144396       1.280654       7.762536       8.757926      -1.835169      14.395365           0.000001
          176              C       0.542375       5.606231      21.542967       0.633002      23.128570 0.25017538E+03  0.51729277E+04                                 7.627740                            5.657090      -0.053806       2.050948                    0.999426      21.786754      60.641873       0.617506       0.479704      -1.017242      -0.029123       0.027781      -0.050436       0.064526      -0.021280      -0.073015       0.072367      -0.003245       0.017308      -0.090943      -0.024139       0.115081              9.614018       8.577692      -1.205527       4.664082       8.014114      -4.196511      12.250248           0.000001
          177              C       0.873001       3.749660      23.214774      -0.152879      36.305953 0.44494771E+03  0.10576227E+05                                 9.678377                            7.155024      -0.197792       1.900882                    0.999364      30.408252      89.402319       0.597228       0.431464      -1.049343       0.016935       0.013580       0.003804       0.022038       0.004999      -0.008224       0.036574       0.031375      -0.015818      -0.047239       0.018768       0.028471             11.648588       8.273371       0.954573       2.588542      13.783070      -6.309949      12.889324          -0.000001
          178              C       8.985105       9.734982      25.264983      -0.224119      38.445933 0.46365947E+03  0.11092268E+05                                 9.927075                            7.204755      -0.131271       1.915075                    0.999272      30.853533      89.866283       0.609838       0.419827      -1.060619       0.020179       0.018122       0.002336       0.027222      -0.042371      -0.006788      -0.005993       0.015195       0.078687      -0.057123       0.026636       0.030487             12.423577      14.224363       7.701114      -1.643058      14.233316       1.486748       8.813050           0.000001
          179              C       6.603854       6.995442      25.094439      -0.069008      27.144763 0.36595541E+03  0.82901184E+04                                 8.052101                            6.407191      -0.368189       1.889290                    0.996835      28.029270      80.650237       0.642740       0.420667      -1.055208       0.024627       0.065206       0.051147       0.086454       0.032884       0.001215       0.016912      -0.035072      -0.074161      -0.033948      -0.018668       0.052616             10.212134      13.809483       3.939108      -2.809234       8.711260      -1.736103       8.115661           0.000001
          180              C       8.327568       8.632651      24.739949       0.269723      34.890818 0.34380769E+03  0.75899474E+04                                 9.372689                            6.243212       0.087831       2.048145                    0.999507      24.605149      67.599066       0.652606       0.425140      -1.063215      -0.038581      -0.023503       0.029203       0.053793       0.028599      -0.017942      -0.003332       0.021462      -0.044709      -0.028820      -0.014046       0.042866             12.761090      15.619026       7.159296      -4.990115      11.955179      -0.373059      10.709065           0.000000
          181              C       8.733730       8.072816      23.527745      -0.256180      38.658809 0.50073951E+03  0.12218546E+05                                 9.994346                            7.523300      -0.121147       1.913466                    0.999568      31.757562      93.582413       0.592192       0.423873      -1.057510       0.028617       0.001535      -0.027878       0.039981       0.015020       0.023505      -0.000018      -0.013436      -0.062496      -0.036288       0.005451       0.030837             12.075640      13.451475       2.820409      -6.575904       8.511980       0.903689      14.263465           0.000001
          182              C       9.835817       8.636591      22.862386       0.007481      40.000553 0.41733717E+03  0.96273181E+04                                10.082515                            6.729754       0.007789       2.009330                    0.999207      26.719045      73.947029       0.652447       0.406951      -1.079732      -0.025623       0.014467       0.046512       0.055038       0.014024       0.000276      -0.008184       0.004628      -0.016986      -0.015792      -0.002404       0.018196             13.473799      11.220253       1.204358      -5.613035      11.340882       5.637694      17.860262          -0.000000
          183              C      10.071094      10.269071      24.580178       0.003083      39.608732 0.41042840E+03  0.94274495E+04                                10.022438                            6.671024       0.037912       2.020221                    0.999218      26.591292      73.408839       0.655798       0.406611      -1.080080      -0.027896      -0.038867      -0.019350       0.051606      -0.004867      -0.013843      -0.006263       0.007348      -0.003893      -0.017085       0.001445       0.015640             13.572365      12.277516       7.031768       0.230272      16.292827       5.671365      12.146751          -0.000000
          184              C      10.843793      11.386902      25.220836       0.640319      22.753220 0.24466566E+03  0.50328103E+04                                 7.549254                            5.597764      -0.078555       2.045337                    0.999446      21.664150      60.218366       0.619985       0.480272      -1.016558       0.032455       0.049380       0.027190       0.065046      -0.072794       0.020470      -0.075985      -0.023129       0.030634      -0.094320      -0.023772       0.118093              9.502916       8.834745       4.719314       1.164167      11.948738       4.003193       7.725264           0.000000
          185              C      10.474780       9.724473      23.396880      -0.151175      35.955264 0.43622997E+03  0.10321898E+05                                 9.624338                            7.089742      -0.207717       1.898373                    0.999350      30.286516      88.956001       0.599081       0.432092      -1.048549      -0.014110      -0.005941       0.011128       0.018927      -0.011160      -0.000024      -0.041067       0.024187      -0.037648      -0.051224       0.015244       0.035980             11.609385       8.122330       2.585422      -0.967136      12.880984       6.289365      13.824841          -0.000001
          186              C      10.368286       7.987960      21.617859       0.631608      23.040281 0.25131708E+03  0.52013687E+04                                 7.587298                            5.663694      -0.063790       2.045647                    0.999369      21.858550      60.828558       0.618303       0.478640      -1.018019       0.021039      -0.024425      -0.056417       0.064978      -0.031768       0.070675      -0.070749       0.005562      -0.053372      -0.092791      -0.022865       0.115656              9.420729       7.511753      -0.382817      -3.926405       7.655260       3.981777      13.095175           0.000001
          187              C      10.840078      23.045447      11.163157       0.008231      39.587123 0.41892784E+03  0.96733229E+04                                10.014844                            6.743524       0.000073       2.004945                    0.999168      26.787298      74.174510       0.651634       0.407067      -1.079643      -0.029357      -0.045679      -0.010167       0.055243      -0.001266      -0.011483      -0.004113       0.006578       0.015634      -0.011260      -0.003669       0.014929             13.298244      11.037793       5.138975      -1.315208      17.415127       5.802511      11.441810          -0.000000
          188              C      11.100121      21.331789       9.519206       0.004538      39.213443 0.40553073E+03  0.92922931E+04                                 9.963518                            6.633585       0.019711       2.015433                    0.999188      26.550491      73.342432       0.656906       0.406915      -1.079267      -0.023714       0.020851       0.035952       0.047851       0.010683       0.006618      -0.007401       0.003471      -0.009130      -0.016580       0.004230       0.012350             13.487609      11.760614      -0.442112      -6.684589      12.310215       6.171707      16.391999          -0.000000
          189              C       7.544962      20.858649      12.715661      -0.071828      27.107237 0.36166241E+03  0.81772959E+04                                 8.045438                            6.368864      -0.389311       1.880466                    0.996980      28.138635      81.165216       0.644092       0.420583      -1.054156       0.026529      -0.055137      -0.064329       0.088781      -0.001337      -0.029115       0.013868       0.018369       0.075422      -0.029040      -0.016587       0.045627             10.223489      13.933348       2.744392      -3.923130       8.107935      -1.712702       8.629185           0.000001
          190              C       9.735515      22.417570      11.694236      -0.254119      37.430843 0.47812902E+03  0.11541113E+05                                 9.768322                            7.345613      -0.068144       1.930654                    0.999398      31.439966      92.362261       0.599599       0.423197      -1.057174       0.028117       0.028256      -0.000843       0.039871      -0.028462      -0.011333      -0.002504       0.023747       0.050575      -0.040511       0.012007       0.028504             11.737614      12.963670       6.248241      -2.515198      13.989300       1.254339       8.259871           0.000001
          191              C      11.367594      24.309082      11.833772       0.628158      22.761591 0.25257203E+03  0.52322548E+04                                 7.522785                            5.675786      -0.054291       2.048953                    0.999440      21.889907      60.883585       0.618165       0.478297      -1.018513       0.020726       0.057656       0.028910       0.067746      -0.072977       0.033704      -0.069410       0.044767      -0.015715      -0.094323      -0.024450       0.118774              9.275559       7.164458       3.677994       0.326234      12.877417       3.950381       7.784801           0.000001
          192              C       9.323161      21.224604      11.136091       0.270595      34.974575 0.34281657E+03  0.75605320E+04                                 9.385996                            6.234840       0.099248       2.053839                    0.999443      24.522923      67.279271       0.653124       0.425226      -1.063453      -0.038848      -0.030012       0.021331       0.053525       0.016901      -0.029659      -0.003609       0.037144      -0.008891      -0.028715      -0.015833       0.044548             12.757279      15.755765       5.012622      -6.963840      10.826920      -0.158127      11.689151           0.000000
          193              C      10.009179      20.687362      10.035568      -0.225630      38.399973 0.46363751E+03  0.11093857E+05                                 9.927168                            7.205536      -0.141380       1.910513                    0.999410      30.924019      90.139760       0.609560       0.419938      -1.060334       0.017445       0.001379      -0.014593       0.022785       0.004060       0.046647      -0.006452      -0.036942      -0.046408      -0.060455       0.026533       0.033922             12.432562      14.144396       1.280654      -7.762536       8.757926       1.835169      14.395365           0.000001
          194              C      11.840625      20.664769       8.403967       0.633002      23.128568 0.25017536E+03  0.51729272E+04                                 7.627740                            5.657090      -0.053806       2.050948                    0.999426      21.786753      60.641871       0.617506       0.479704      -1.017242       0.029123      -0.027781      -0.050436       0.064526      -0.021280       0.073015      -0.072367      -0.003245       0.017308      -0.090943      -0.024139       0.115081              9.614018       8.577693      -1.205527      -4.664082       8.014113       4.196511      12.250247           0.000001
          195              C      11.509999      22.521340      10.075774      -0.152879      36.305963 0.44494786E+03  0.10576231E+05                                 9.678378                            7.155025      -0.197792       1.900882                    0.999364      30.408250      89.402308       0.597228       0.431464      -1.049343      -0.016935      -0.013580       0.003804       0.022038       0.004999       0.008224      -0.036574       0.031375      -0.015818      -0.047239       0.018768       0.028471             11.648590       8.273371       0.954575      -2.588541      13.783076       6.309950      12.889324          -0.000001
          196              C       3.397895      16.536018      12.125983      -0.224119      38.445945 0.46365967E+03  0.11092274E+05                                 9.927077                            7.204756      -0.131271       1.915075                    0.999272      30.853535      89.866291       0.609838       0.419827      -1.060619      -0.020179      -0.018122       0.002336       0.027222      -0.042371       0.006788       0.005993       0.015195       0.078687      -0.057123       0.026636       0.030487             12.423580      14.224372       7.701119       1.643060      14.233319      -1.486745       8.813050           0.000001
          197              C       5.779146      19.275558      11.955439      -0.069008      27.144766 0.36595541E+03  0.82901185E+04                                 8.052101                            6.407191      -0.368189       1.889290                    0.996835      28.029270      80.650237       0.642740       0.420667      -1.055208      -0.024627      -0.065206       0.051147       0.086454       0.032884      -0.001215      -0.016912      -0.035072      -0.074161      -0.033948      -0.018668       0.052616             10.212136      13.809485       3.939110       2.809235       8.711262       1.736104       8.115662           0.000001
          198              C       4.055433      17.638349      11.600949       0.269723      34.890829 0.34380770E+03  0.75899479E+04                                 9.372692                            6.243213       0.087831       2.048145                    0.999507      24.605149      67.599070       0.652606       0.425140      -1.063215       0.038581       0.023503       0.029203       0.053793       0.028599       0.017942       0.003332       0.021462      -0.044709      -0.028820      -0.014046       0.042866             12.761095      15.619039       7.159302       4.990123      11.955181       0.373067      10.709066           0.000000
          199              C       3.649270      18.198184      10.388745      -0.256180      38.658818 0.50073963E+03  0.12218550E+05                                 9.994347                            7.523301      -0.121147       1.913466                    0.999568      31.757562      93.582415       0.592192       0.423873      -1.057510      -0.028617      -0.001535      -0.027878       0.039981       0.015020      -0.023505       0.000018      -0.013436      -0.062496      -0.036288       0.005450       0.030837             12.075643      13.451482       2.820410       6.575909       8.511980      -0.903686      14.263467           0.000001
          200              C       2.547183      17.634409       9.723386       0.007481      40.000553 0.41733714E+03  0.96273172E+04                                10.082515                            6.729754       0.007789       2.009330                    0.999207      26.719044      73.947025       0.652447       0.406951      -1.079732       0.025623      -0.014467       0.046512       0.055038       0.014024      -0.000276       0.008184       0.004628      -0.016986      -0.015792      -0.002404       0.018196             13.473799      11.220254       1.204359       5.613035      11.340883      -5.637694      17.860261          -0.000000
          201              C       2.311906      16.001929      11.441178       0.003083      39.608732 0.41042839E+03  0.94274492E+04                                10.022438                            6.671024       0.037912       2.020221                    0.999218      26.591292      73.408838       0.655798       0.406611      -1.080080       0.027896       0.038867      -0.019350       0.051606      -0.004867       0.013843       0.006263       0.007348      -0.003893      -0.017085       0.001445       0.015640             13.572364      12.277516       7.031767      -0.230271      16.292825      -5.671365      12.146751          -0.000000
          202              C       1.539207      14.884098      12.081836       0.640319      22.753220 0.24466566E+03  0.50328103E+04                                 7.549254                            5.597764      -0.078555       2.045337                    0.999446      21.664150      60.218366       0.619985       0.480272      -1.016558      -0.032455      -0.049380       0.027190       0.065046      -0.072794      -0.020470       0.075985      -0.023129       0.030634      -0.094320      -0.023772       0.118093              9.502916       8.834745       4.719314      -1.164167      11.948737      -4.003193       7.725264           0.000000
          203              C       1.908220      16.546527      10.257880      -0.151175      35.955263 0.43622993E+03  0.10321897E+05                                 9.624338                            7.089741      -0.207716       1.898373                    0.999350      30.286514      88.955994       0.599081       0.432092      -1.048550       0.014110       0.005941       0.011128       0.018927      -0.011160       0.000024       0.041067       0.024187      -0.037647      -0.051224       0.015244       0.035980             11.609385       8.122330       2.585422       0.967136      12.880984      -6.289365      13.824840          -0.000001
          204              C       2.014714      18.283040       8.478859       0.631608      23.040280 0.25131706E+03  0.52013684E+04                                 7.587298                            5.663694      -0.063790       2.045647                    0.999369      21.858549      60.828556       0.618303       0.478640      -1.018019      -0.021039       0.024425      -0.056417       0.064978      -0.031768      -0.070675       0.070749       0.005562      -0.053372      -0.092791      -0.022865       0.115656              9.420729       7.511753      -0.382817       3.926405       7.655260      -3.981776      13.095174           0.000001
          205              C      10.840078      16.361053      15.114843       0.008231      39.587125 0.41892783E+03  0.96733228E+04                                10.014844                            6.743524       0.000073       2.004945                    0.999168      26.787298      74.174511       0.651634       0.407067      -1.079643      -0.029357       0.045679       0.010167       0.055243       0.001266       0.011483      -0.004113       0.006578       0.015633      -0.011260      -0.003669       0.014929             13.298245      11.037795      -5.138975       1.315209      17.415127       5.802511      11.441812          -0.000000
          206              C      11.100121      18.074711      16.758795       0.004538      39.213463 0.40553081E+03  0.92922954E+04                                 9.963521                            6.633585       0.019711       2.015433                    0.999188      26.550491      73.342431       0.656906       0.406915      -1.079267      -0.023714      -0.020851      -0.035952       0.047851      -0.010683      -0.006618      -0.007401       0.003471      -0.009130      -0.016580       0.004230       0.012350             13.487616      11.760618       0.442121       6.684598      12.310216       6.171715      16.392016          -0.000000
          207              C       7.544962      18.547851      13.562339      -0.071828      27.107237 0.36166240E+03  0.81772957E+04                                 8.045439                            6.368864      -0.389311       1.880466                    0.996980      28.138635      81.165218       0.644092       0.420583      -1.054156       0.026529       0.055137       0.064329       0.088781       0.001337       0.029115       0.013868       0.018369       0.075422      -0.029040      -0.016587       0.045627             10.223490      13.933350      -2.744392       3.923131       8.107935      -1.712702       8.629186           0.000001
          208              C       9.735515      16.988930      14.583764      -0.254119      37.430847 0.47812903E+03  0.11541114E+05                                 9.768323                            7.345613      -0.068144       1.930654                    0.999398      31.439966      92.362265       0.599599       0.423197      -1.057174       0.028117      -0.028256       0.000843       0.039871       0.028462       0.011333      -0.002504       0.023747       0.050575      -0.040511       0.012007       0.028504             11.737615      12.963672      -6.248242       2.515198      13.989302       1.254339       8.259872           0.000001
          209              C      11.367594      15.097418      14.444228       0.628158      22.761592 0.25257204E+03  0.52322552E+04                                 7.522785                            5.675786      -0.054291       2.048953                    0.999440      21.889908      60.883589       0.618165       0.478297      -1.018513       0.020726      -0.057656      -0.028910       0.067746       0.072977      -0.033704      -0.069410       0.044767      -0.015715      -0.094323      -0.024450       0.118774              9.275559       7.164459      -3.677994      -0.326234      12.877417       3.950381       7.784801           0.000000
          210              C       9.323161      18.181896      15.141909       0.270595      34.974576 0.34281657E+03  0.75605319E+04                                 9.385996                            6.234840       0.099248       2.053839                    0.999443      24.522923      67.279270       0.653124       0.425226      -1.063453      -0.038848       0.030012      -0.021331       0.053525      -0.016901       0.029659      -0.003609       0.037144      -0.008891      -0.028715      -0.015833       0.044548             12.757279      15.755765      -5.012622       6.963840      10.826921      -0.158126      11.689152           0.000000
          211              C      10.009179      18.719138      16.242432      -0.225630      38.399980 0.46363761E+03  0.11093860E+05                                 9.927169                            7.205537      -0.141380       1.910513                    0.999410      30.924018      90.139753       0.609560       0.419938      -1.060334       0.017445      -0.001379       0.014593       0.022785      -0.004060      -0.046647      -0.006452      -0.036942      -0.046408      -0.060455       0.026533       0.033922             12.432565      14.144398      -1.280651       7.762541       8.757924       1.835169      14.395372           0.000001
          212              C      11.840625      18.741731      17.874033       0.633002      23.128571 0.25017528E+03  0.51729252E+04                                 7.627741                            5.657089      -0.053806       2.050948                    0.999426      21.786753      60.641870       0.617506       0.479704      -1.017242       0.029123       0.027781       0.050436       0.064526       0.021280      -0.073015      -0.072367      -0.003245       0.017308      -0.090943      -0.024139       0.115081              9.614019       8.577694       1.205529       4.664084       8.014115       4.196513      12.250249           0.000001
          213              C      11.509999      16.885160      16.202226      -0.152879      36.305973 0.44494799E+03  0.10576235E+05                                 9.678380                            7.155026      -0.197792       1.900882                    0.999364      30.408250      89.402311       0.597227       0.431464      -1.049343      -0.016935       0.013580      -0.003804       0.022038      -0.004999      -0.008224      -0.036574       0.031375      -0.015818      -0.047239       0.018768       0.028471             11.648594       8.273371      -0.954571       2.588543      13.783077       6.309955      12.889333          -0.000001
          214              C       3.397895      22.870482      14.152017      -0.224119      38.445950 0.46365968E+03  0.11092274E+05                                 9.927078                            7.204757      -0.131271       1.915075                    0.999272      30.853535      89.866290       0.609838       0.419827      -1.060619      -0.020179       0.018122      -0.002336       0.027222       0.042371      -0.006788       0.005993       0.015195       0.078687      -0.057123       0.026636       0.030487             12.423582      14.224375      -7.701122      -1.643059      14.233322      -1.486746       8.813050           0.000001
          215              C       5.779146      20.130942      14.322561      -0.069008      27.144771 0.36595534E+03  0.82901166E+04                                 8.052103                            6.407190      -0.368189       1.889290                    0.996835      28.029269      80.650235       0.642740       0.420667      -1.055208      -0.024627       0.065206      -0.051147       0.086454      -0.032884       0.001215      -0.016912      -0.035072      -0.074161      -0.033948      -0.018668       0.052616             10.212139      13.809490      -3.939114      -2.809238       8.711266       1.736107       8.115662           0.000001
          216              C       4.055433      21.768151      14.677051       0.269723      34.890829 0.34380756E+03  0.75899441E+04                                 9.372691                            6.243211       0.087831       2.048145                    0.999507      24.605148      67.599065       0.652606       0.425140      -1.063215       0.038581      -0.023503      -0.029203       0.053793      -0.028599      -0.017942       0.003332       0.021462      -0.044709      -0.028820      -0.014046       0.042866             12.761096      15.619043      -7.159306      -4.990122      11.955182       0.373068      10.709062           0.000000
          217              C       3.649270      21.208316      15.889255      -0.256180      38.658816 0.50073960E+03  0.12218549E+05                                 9.994346                            7.523301      -0.121147       1.913466                    0.999568      31.757561      93.582409       0.592192       0.423873      -1.057510      -0.028617       0.001535       0.027878       0.039981      -0.015020       0.023505       0.000018      -0.013436      -0.062496      -0.036288       0.005450       0.030837             12.075643      13.451482      -2.820410      -6.575910       8.511979      -0.903685      14.263466           0.000001
          218              C       2.547183      21.772091      16.554614       0.007481      40.000551 0.41733711E+03  0.96273166E+04                                10.082515                            6.729754       0.007789       2.009330                    0.999207      26.719043      73.947023       0.652447       0.406951      -1.079732       0.025623       0.014467      -0.046512       0.055038      -0.014024       0.000276       0.008184       0.004628      -0.016986      -0.015792      -0.002404       0.018196             13.473799      11.220254      -1.204359      -5.613035      11.340882      -5.637693      17.860260          -0.000000
          219              C       2.311906      23.404571      14.836822       0.003083      39.608732 0.41042839E+03  0.94274491E+04                                10.022438                            6.671024       0.037912       2.020221                    0.999218      26.591292      73.408837       0.655798       0.406611      -1.080080       0.027896      -0.038867       0.019350       0.051606       0.004867      -0.013843       0.006263       0.007348      -0.003893      -0.017085       0.001445       0.015640             13.572365      12.277516      -7.031767       0.230271      16.292826      -5.671364      12.146751          -0.000000
          220              C       1.539207      24.522402      14.196164       0.640319      22.753220 0.24466566E+03  0.50328104E+04                                 7.549255                            5.597764      -0.078555       2.045337                    0.999446      21.664150      60.218367       0.619985       0.480272      -1.016558      -0.032455       0.049380      -0.027190       0.065046       0.072794       0.020470       0.075985      -0.023129       0.030634      -0.094320      -0.023772       0.118093              9.502916       8.834746      -4.719314       1.164167      11.948738      -4.003193       7.725264           0.000000
          221              C       1.908220      22.859973      16.020120      -0.151175      35.955263 0.43622993E+03  0.10321897E+05                                 9.624338                            7.089741      -0.207716       1.898373                    0.999350      30.286514      88.955993       0.599081       0.432092      -1.048550       0.014110      -0.005941      -0.011128       0.018927       0.011160      -0.000024       0.041067       0.024187      -0.037647      -0.051224       0.015244       0.035980             11.609385       8.122330      -2.585422      -0.967136      12.880984      -6.289364      13.824840          -0.000001
          222              C       2.014714      21.123460      17.799141       0.631608      23.040280 0.25131707E+03  0.52013684E+04                                 7.587298                            5.663694      -0.063790       2.045647                    0.999369      21.858549      60.828555       0.618303       0.478640      -1.018019      -0.021039      -0.024425       0.056417       0.064978       0.031768       0.070675       0.070749       0.005562      -0.053372      -0.092791      -0.022865       0.115656              9.420729       7.511754       0.382817      -3.926405       7.655260      -3.981776      13.095174           0.000001
          223              C       1.542922       9.909947       1.975843       0.008231      39.587129 0.41892785E+03  0.96733232E+04                                10.014845                            6.743525       0.000073       2.004945                    0.999168      26.787298      74.174513       0.651634       0.407067      -1.079643       0.029357      -0.045679       0.010167       0.055243       0.001266      -0.011483       0.004113       0.006578       0.015634      -0.011260      -0.003669       0.014929             13.298246      11.037795      -5.138975      -1.315209      17.415130      -5.802512      11.441813          -0.000001
          224              C       1.282879       8.196289       3.619795       0.004538      39.213463 0.40553084E+03  0.92922962E+04                                 9.963521                            6.633585       0.019711       2.015433                    0.999188      26.550492      73.342434       0.656906       0.406915      -1.079267       0.023714       0.020851      -0.035952       0.047851      -0.010683       0.006618       0.007401       0.003471      -0.009130      -0.016580       0.004230       0.012350             13.487616      11.760618       0.442120      -6.684598      12.310216      -6.171714      16.392015          -0.000000
          225              C       4.838038       7.723149       0.423339      -0.071828      27.107248 0.36166257E+03  0.81773004E+04                                 8.045440                            6.368866      -0.389311       1.880466                    0.996980      28.138635      81.165218       0.644092       0.420583      -1.054156      -0.026529      -0.055137       0.064329       0.088781       0.001337      -0.029115      -0.013868       0.018369       0.075422      -0.029040      -0.016587       0.045627             10.223493      13.933356      -2.744392      -3.923132       8.107935       1.712702       8.629187           0.000001
          226              C       2.647485       9.282070       1.444764      -0.254119      37.430849 0.47812906E+03  0.11541115E+05                                 9.768323                            7.345613      -0.068144       1.930654                    0.999398      31.439967      92.362267       0.599599       0.423197      -1.057174      -0.028117       0.028256       0.000843       0.039871       0.028462      -0.011333       0.002504       0.023747       0.050575      -0.040511       0.012007       0.028504             11.737616      12.963672      -6.248242      -2.515198      13.989302      -1.254339       8.259872           0.000001
          227              C       1.015406      11.173582       1.305228       0.628158      22.761592 0.25257205E+03  0.52322552E+04                                 7.522785                            5.675786      -0.054291       2.048953                    0.999440      21.889908      60.883588       0.618165       0.478297      -1.018513      -0.020726       0.057656      -0.028910       0.067746       0.072977       0.033704       0.069410       0.044767      -0.015715      -0.094323      -0.024450       0.118774              9.275559       7.164458      -3.677993       0.326234      12.877417      -3.950381       7.784801           0.000000
          228              C       3.059839       8.089104       2.002909       0.270595      34.974578 0.34281657E+03  0.75605321E+04                                 9.385997                            6.234840       0.099248       2.053839                    0.999443      24.522923      67.279273       0.653124       0.425226      -1.063453       0.038848      -0.030012      -0.021331       0.053525      -0.016901      -0.029659       0.003609       0.037144      -0.008891      -0.028715      -0.015833       0.044548             12.757280      15.755766      -5.012622      -6.963841      10.826922       0.158126      11.689153           0.000000
          229              C       2.373821       7.551862       3.103432      -0.225630      38.399982 0.46363764E+03  0.11093861E+05                                 9.927170                            7.205537      -0.141380       1.910513                    0.999410      30.924019      90.139760       0.609560       0.419938      -1.060334      -0.017445       0.001379       0.014593       0.022785      -0.004060       0.046647       0.006452      -0.036942      -0.046408      -0.060455       0.026533       0.033922             12.432566      14.144399      -1.280651      -7.762541       8.757925      -1.835169      14.395373           0.000001
          230              C       0.542375       7.529269       4.735033       0.633002      23.128572 0.25017530E+03  0.51729256E+04                                 7.627741                            5.657089      -0.053806       2.050948                    0.999426      21.786754      60.641873       0.617506       0.479703      -1.017242      -0.029123      -0.027781       0.050436       0.064526       0.021280       0.073015       0.072367      -0.003245       0.017308      -0.090943      -0.024139       0.115081              9.614020       8.577694       1.205529      -4.664085       8.014115      -4.196513      12.250249           0.000001
          231              C       0.873001       9.385840       3.063226      -0.152879      36.305961 0.44494782E+03  0.10576230E+05                                 9.678379                            7.155025      -0.197792       1.900882                    0.999364      30.408251      89.402317       0.597227       0.431464      -1.049343       0.016935      -0.013580      -0.003804       0.022038      -0.004999       0.008224       0.036574       0.031375      -0.015818      -0.047239       0.018768       0.028471             11.648591       8.273372      -0.954569      -2.588544      13.783071      -6.309954      12.889332          -0.000001
          232              C       8.985105       3.400518       1.013017      -0.224119      38.445942 0.46365954E+03  0.11092270E+05                                 9.927077                            7.204755      -0.131271       1.915075                    0.999272      30.853535      89.866293       0.609838       0.419827      -1.060619       0.020179      -0.018122      -0.002336       0.027222       0.042371       0.006788      -0.005993       0.015195       0.078688      -0.057123       0.026636       0.030487             12.423580      14.224368      -7.701118       1.643058      14.233321       1.486749       8.813051           0.000001
          233              C       6.603854       6.140058       1.183561      -0.069008      27.144767 0.36595532E+03  0.82901161E+04                                 8.052102                            6.407190      -0.368189       1.889290                    0.996835      28.029269      80.650236       0.642740       0.420667      -1.055208       0.024627      -0.065206      -0.051147       0.086454      -0.032884      -0.001215       0.016912      -0.035072      -0.074161      -0.033948      -0.018668       0.052616             10.212138      13.809488      -3.939112       2.809237       8.711264      -1.736105       8.115662           0.000001
          234              C       8.327568       4.502849       1.538051       0.269723      34.890823 0.34380759E+03  0.75899448E+04                                 9.372690                            6.243211       0.087831       2.048145                    0.999507      24.605150      67.599071       0.652606       0.425140      -1.063215      -0.038581       0.023503      -0.029203       0.053793      -0.028599       0.017942      -0.003332       0.021462      -0.044709      -0.028820      -0.014046       0.042866             12.761092      15.619033      -7.159301       4.990115      11.955183      -0.373061      10.709061           0.000000
          235              C       8.733730       5.062684       2.750255      -0.256180      38.658834 0.50073989E+03  0.12218557E+05                                 9.994350                            7.523303      -0.121147       1.913466                    0.999568      31.757562      93.582416       0.592191       0.423873      -1.057510       0.028617      -0.001535       0.027878       0.039981      -0.015020      -0.023505      -0.000018      -0.013436      -0.062496      -0.036288       0.005450       0.030837             12.075646      13.451482      -2.820411       6.575909       8.511985       0.903688      14.263471           0.000001
          236              C       9.835817       4.498909       3.415614       0.007481      40.000552 0.41733715E+03  0.96273176E+04                                10.082515                            6.729754       0.007789       2.009330                    0.999207      26.719045      73.947029       0.652447       0.406951      -1.079732      -0.025623      -0.014467      -0.046512       0.055038      -0.014024      -0.000276      -0.008184       0.004628      -0.016986      -0.015792      -0.002404       0.018196             13.473799      11.220253      -1.204358       5.613035      11.340882       5.637694      17.860262          -0.000000
          237              C      10.071094       2.866429       1.697822       0.003083      39.608733 0.41042839E+03  0.94274494E+04                                10.022439                            6.671024       0.037912       2.020221                    0.999218      26.591292      73.408839       0.655798       0.406611      -1.080080      -0.027896       0.038867       0.019350       0.051606       0.004867       0.013843      -0.006263       0.007348      -0.003893      -0.017085       0.001445       0.015640             13.572365      12.277517      -7.031769      -0.230272      16.292829       5.671365      12.146751          -0.000000
          238              C      10.843793       1.748598       1.057164       0.640319      22.753221 0.24466566E+03  0.50328105E+04                                 7.549255                            5.597764      -0.078555       2.045337                    0.999446      21.664150      60.218367       0.619985       0.480272      -1.016558       0.032455      -0.049380      -0.027190       0.065046       0.072794      -0.020470      -0.075985      -0.023129       0.030634      -0.094320      -0.023772       0.118093              9.502916       8.834746      -4.719315      -1.164167      11.948739       4.003193       7.725264           0.000000
          239              C      10.474780       3.411027       2.881120      -0.151175      35.955263 0.43622996E+03  0.10321898E+05                                 9.624338                            7.089741      -0.207716       1.898373                    0.999350      30.286515      88.955997       0.599081       0.432092      -1.048549      -0.014110       0.005941      -0.011128       0.018927       0.011160       0.000024      -0.041067       0.024187      -0.037648      -0.051224       0.015244       0.035980             11.609385       8.122330      -2.585422       0.967136      12.880984       6.289364      13.824840          -0.000001
          240              C      10.368286       5.147540       4.660141       0.631608      23.040280 0.25131706E+03  0.52013684E+04                                 7.587298                            5.663694      -0.063790       2.045647                    0.999369      21.858549      60.828556       0.618303       0.478640      -1.018019       0.021039       0.024425       0.056417       0.064978       0.031768      -0.070675      -0.070749       0.005562      -0.053372      -0.092791      -0.022865       0.115656              9.420729       7.511754       0.382817       3.926405       7.655260       3.981776      13.095174           0.000001
          241              C       6.659577      19.703250       0.000000       0.083846      35.490528 0.43390049E+03  0.10212279E+05                                 9.991060                            7.321428      -0.725385       1.805680                    0.996342      26.569551      76.825013       0.561747       0.463268      -1.034559      -0.001222      -0.000000       0.000000       0.001222      -0.000000       0.000000      -0.000643      -0.014868       0.020020      -0.010771       0.003946       0.006825             13.774506      19.786612      -0.000000      -0.000001      10.825471      -0.073227      10.711434           0.000001
          242              C       5.723423       6.567750      13.139000       0.083846      35.490521 0.43390044E+03  0.10212277E+05                                 9.991059                            7.321428      -0.725385       1.805680                    0.996342      26.569550      76.825010       0.561747       0.463268      -1.034559       0.001222       0.000000      -0.000000       0.001222       0.000000       0.000000       0.000643      -0.014868       0.020020      -0.010771       0.003946       0.006825             13.774504      19.786608      -0.000000       0.000001      10.825470       0.073226      10.711433           0.000001
          243              C       5.723423       6.567750       0.000000       0.083846      35.490524 0.43390049E+03  0.10212278E+05                                 9.991060                            7.321428      -0.725385       1.805680                    0.996342      26.569551      76.825012       0.561747       0.463268      -1.034559       0.001222      -0.000000      -0.000000       0.001222      -0.000000      -0.000000      -0.000643      -0.014868       0.020020      -0.010771       0.003946       0.006825             13.774504      19.786609       0.000000       0.000001      10.825470      -0.073226      10.711433           0.000001
          244              C       6.659577      19.703250      13.139000       0.083846      35.490526 0.43390046E+03  0.10212278E+05                                 9.991060                            7.321428      -0.725385       1.805680                    0.996342      26.569550      76.825010       0.561747       0.463268      -1.034559      -0.001222      -0.000000       0.000000       0.001222       0.000000       0.000000       0.000643      -0.014868       0.020020      -0.010771       0.003946       0.006825             13.774505      19.786611       0.000000      -0.000001      10.825471       0.073227      10.711434           0.000000
          245              O       8.285465      20.449084       1.558285      -0.203389      31.378467 0.32572818E+03  0.68748823E+04                                 8.015891                            5.480279       0.478294       2.281007                    0.999443      22.245729      53.929117       0.839296       0.345765      -1.155332       0.013405       0.145962      -0.112918       0.185027       0.032805       0.139095       0.000035       0.114217       0.091656      -0.115518      -0.062144       0.177662             11.250797      16.161333       4.763604       7.762478       7.195978       2.714194      10.395080           0.000000
          246              O       0.517609      21.230383       5.144707      -0.579913      30.302819 0.47081435E+03  0.10916537E+05                                 7.595866                            6.579443       0.576438       2.228442                    0.998948      27.308590      69.821445       0.766145       0.344794      -1.153946      -0.027511       0.005606      -0.014187       0.031457       0.002645       0.006702       0.062206       0.086445      -0.026703      -0.087842       0.036052       0.051790              8.555954       9.628600      -0.457266       4.144356       5.947649      -0.941659      10.091613          -0.000001
          247              O      10.793023      24.662952       0.254897      -0.579810      30.495384 0.47027159E+03  0.10903968E+05                                 7.628265                            6.581733       0.555882       2.222968                    0.999035      27.252662      69.744511       0.764728       0.345432      -1.153078      -0.003031      -0.016141       0.032316       0.036250      -0.064000      -0.006704      -0.001013       0.006496       0.129429      -0.085876       0.038758       0.047117              8.561938       6.003527       0.781012      -0.082441      10.585955      -4.131826       9.096333           0.000000
          248              O      12.344613      24.883891       1.855227      -0.576791      30.116980 0.45782790E+03  0.10543045E+05                                 7.560477                            6.478874       0.555003       2.223818                    0.999127      27.141546      69.191438       0.773596       0.343818      -1.154591      -0.024529      -0.021996       0.005605       0.033420       0.008232      -0.006944       0.058759       0.043898      -0.119213      -0.083484       0.039023       0.044461              8.597920       8.307607       4.019375      -0.383473      11.425777      -1.114162       6.060376          -0.000001
          249              O      11.357688      19.608412       5.199365      -0.581546      31.284109 0.47063808E+03  0.10915742E+05                                 7.786118                            6.582721       0.512774       2.209687                    0.999082      27.219595      69.694328       0.764865       0.345267      -1.153095      -0.005065       0.035719      -0.015522       0.039274      -0.007241      -0.062413      -0.002995      -0.084158       0.012535      -0.087388       0.040070       0.047318              8.997131       6.309499      -0.989537       1.625129       9.399307      -4.505694      11.282587          -0.000000
          250              O       5.073315      18.115956       0.755493      -0.206062      31.305124 0.32690099E+03  0.69039368E+04                                 8.000243                            5.486593       0.467537       2.277609                    0.999386      22.262126      53.937152       0.839856       0.345319      -1.156023      -0.017512       0.107861       0.144153       0.180889       0.139221      -0.032475       0.003633      -0.008254      -0.217676      -0.118106      -0.059075       0.177181             11.249836      15.888327       7.811882      -4.786031      10.612029      -2.816416       7.249153           0.000001
          251              O       2.008523      14.351847       0.020760      -0.582180      29.983276 0.45462687E+03  0.10455538E+05                                 7.542422                            6.455259       0.549085       2.220467                    0.999103      27.191084      69.370732       0.774839       0.343719      -1.154170       0.002252       0.016180       0.026867       0.031444      -0.052242       0.008230       0.010147      -0.063064       0.129929      -0.083839       0.036511       0.047328              8.576770       6.459037       1.654448       0.879399      10.558268       4.038059       8.713005          -0.000000
          252              O       2.606622      19.323371       5.097406      -0.583014      29.882734 0.46497383E+03  0.10746904E+05                                 7.503493                            6.526287       0.599539       2.233753                    0.999110      27.360408      69.829693       0.771465       0.343507      -1.155093       0.004054      -0.028270      -0.014788       0.032161       0.001065       0.058295       0.016234      -0.082461      -0.052570      -0.084508       0.026859       0.057649              8.334924       6.195510      -0.077928      -0.896020       8.558287       3.823679      10.250974           0.000000
          253              O       0.481699      14.543100       1.621878      -0.585148      31.561170 0.48061217E+03  0.11204581E+05                                 7.826852                            6.658800       0.548873       2.218926                    0.999026      27.352466      70.192652       0.759411       0.345962      -1.152627       0.036530       0.013313       0.007799       0.039655      -0.009291      -0.000433      -0.068983       0.054646      -0.084770      -0.090442       0.037757       0.052685              8.970444      10.545663       4.709375       0.540906      10.325020       0.906459       6.040649          -0.000001
          254              O       1.026551      17.732662       5.175978      -0.577529      31.453670 0.46623042E+03  0.10788854E+05                                 7.815817                            6.551850       0.520789       2.213185                    0.999063      27.128036      69.396373       0.766607       0.345270      -1.153013       0.035200      -0.011400      -0.018324       0.041289      -0.010817       0.004183      -0.066532       0.067972      -0.027796      -0.086835       0.032230       0.054605              9.097294       9.122837      -0.542206      -4.759715       6.125631       1.146768      12.043413          -0.000001
          255              O       4.097535       5.821916      14.697285      -0.203389      31.378467 0.32572817E+03  0.68748822E+04                                 8.015891                            5.480279       0.478294       2.281007                    0.999443      22.245729      53.929117       0.839296       0.345765      -1.155332      -0.013405      -0.145962      -0.112918       0.185027       0.032805      -0.139095      -0.000035       0.114217       0.091656      -0.115518      -0.062144       0.177662             11.250797      16.161333       4.763604      -7.762478       7.195978      -2.714195      10.395080           0.000000
          256              O      11.865391       5.040617      18.283707      -0.579913      30.302822 0.47081439E+03  0.10916538E+05                                 7.595867                            6.579444       0.576438       2.228442                    0.998948      27.308590      69.821447       0.766145       0.344794      -1.153946       0.027511      -0.005606      -0.014187       0.031457       0.002645      -0.006702      -0.062206       0.086445      -0.026703      -0.087842       0.036052       0.051790              8.555955       9.628601      -0.457266      -4.144357       5.947650       0.941659      10.091615          -0.000001
          257              O       1.589977       1.608048      13.393897      -0.579810      30.495383 0.47027159E+03  0.10903968E+05                                 7.628265                            6.581733       0.555882       2.222968                    0.999035      27.252662      69.744511       0.764728       0.345432      -1.153078       0.003031       0.016141       0.032316       0.036250      -0.064000       0.006704       0.001013       0.006496       0.129429      -0.085876       0.038758       0.047117              8.561938       6.003527       0.781011       0.082441      10.585955       4.131826       9.096333           0.000000
          258              O       0.038387       1.387109      14.994227      -0.576791      30.116978 0.45782788E+03  0.10543045E+05                                 7.560477                            6.478874       0.555003       2.223818                    0.999127      27.141546      69.191437       0.773596       0.343818      -1.154591       0.024529       0.021996       0.005605       0.033420       0.008232       0.006944      -0.058759       0.043898      -0.119213      -0.083485       0.039023       0.044461              8.597919       8.307606       4.019375       0.383473      11.425776       1.114162       6.060376          -0.000001
          259              O       1.025312       6.662588      18.338365      -0.581546      31.284108 0.47063807E+03  0.10915741E+05                                 7.786118                            6.582721       0.512774       2.209687                    0.999082      27.219595      69.694327       0.764865       0.345267      -1.153095       0.005065      -0.035719      -0.015522       0.039274      -0.007241       0.062413       0.002995      -0.084158       0.012535      -0.087388       0.040070       0.047318              8.997131       6.309498      -0.989537      -1.625129       9.399306       4.505694      11.282587          -0.000000
          260              O       7.309685       8.155044      13.894493      -0.206062      31.305124 0.32690111E+03  0.69039399E+04                                 8.000243                            5.486595       0.467537       2.277609                    0.999386      22.262126      53.937151       0.839856       0.345319      -1.156023       0.017512      -0.107861       0.144153       0.180889       0.139221       0.032475      -0.003633      -0.008254      -0.217676      -0.118106      -0.059075       0.177181             11.249836      15.888329       7.811881       4.786030      10.612028       2.816414       7.249152           0.000001
          261              O      10.374477      11.919153      13.159760      -0.582180      29.983277 0.45462689E+03  0.10455539E+05                                 7.542423                            6.455259       0.549085       2.220467                    0.999103      27.191084      69.370733       0.774839       0.343719      -1.154170      -0.002252      -0.016180       0.026867       0.031444      -0.052242      -0.008230      -0.010147      -0.063064       0.129929      -0.083839       0.036511       0.047328              8.576770       6.459037       1.654448      -0.879399      10.558269      -4.038060       8.713005          -0.000000
          262              O       9.776378       6.947629      18.236406      -0.583014      29.882733 0.46497381E+03  0.10746903E+05                                 7.503492                            6.526287       0.599539       2.233753                    0.999110      27.360408      69.829691       0.771465       0.343507      -1.155093      -0.004054       0.028270      -0.014788       0.032161       0.001065      -0.058295      -0.016234      -0.082461      -0.052570      -0.084508       0.026859       0.057649              8.334923       6.195510      -0.077928       0.896019       8.558286      -3.823678      10.250974           0.000000
          263              O      11.901301      11.727900      14.760878      -0.585148      31.561170 0.48061217E+03  0.11204581E+05                                 7.826852                            6.658800       0.548873       2.218926                    0.999026      27.352466      70.192652       0.759411       0.345962      -1.152627      -0.036530      -0.013313       0.007799       0.039655      -0.009291       0.000433       0.068983       0.054646      -0.084770      -0.090442       0.037757       0.052685              8.970444      10.545663       4.709375      -0.540906      10.325020      -0.906459       6.040649          -0.000001
          264              O      11.356449       8.538338      18.314978      -0.577528      31.453671 0.46623044E+03  0.10788854E+05                                 7.815817                            6.551850       0.520789       2.213185                    0.999063      27.128037      69.396375       0.766607       0.345270      -1.153013      -0.035200       0.011400      -0.018324       0.041289      -0.010817      -0.004183       0.066532       0.067972      -0.027796      -0.086835       0.032230       0.054605              9.097293       9.122837      -0.542206       4.759715       6.125631      -1.146768      12.043412          -0.000001
          265              O       4.097535       7.313584      11.580715      -0.203389      31.378467 0.32572817E+03  0.68748822E+04                                 8.015890                            5.480279       0.478294       2.281007                    0.999443      22.245729      53.929117       0.839296       0.345765      -1.155332      -0.013405       0.145962       0.112918       0.185027      -0.032805       0.139095      -0.000035       0.114217       0.091656      -0.115518      -0.062144       0.177662             11.250797      16.161332      -4.763604       7.762478       7.195978      -2.714195      10.395079           0.000000
          266              O      11.865391       8.094883       7.994293      -0.579913      30.302818 0.47081437E+03  0.10916537E+05                                 7.595866                            6.579443       0.576438       2.228442                    0.998948      27.308590      69.821446       0.766145       0.344794      -1.153946       0.027511       0.005606       0.014187       0.031457      -0.002645       0.006702      -0.062206       0.086445      -0.026703      -0.087842       0.036052       0.051790              8.555953       9.628598       0.457265       4.144354       5.947649       0.941659      10.091613          -0.000001
          267              O       1.589977      11.527452      12.884103      -0.579810      30.495385 0.47027163E+03  0.10903969E+05                                 7.628266                            6.581733       0.555882       2.222968                    0.999035      27.252662      69.744513       0.764728       0.345432      -1.153078       0.003031      -0.016141      -0.032316       0.036250       0.064000      -0.006704       0.001013       0.006496       0.129429      -0.085876       0.038758       0.047117              8.561939       6.003528      -0.781012      -0.082442      10.585956       4.131826       9.096333           0.000000
          268              O       0.038387      11.748391      11.283773      -0.576791      30.116980 0.45782792E+03  0.10543046E+05                                 7.560477                            6.478874       0.555003       2.223818                    0.999127      27.141547      69.191440       0.773596       0.343818      -1.154591       0.024529      -0.021996      -0.005605       0.033420      -0.008232      -0.006944      -0.058759       0.043898      -0.119213      -0.083485       0.039023       0.044461              8.597920       8.307607      -4.019375      -0.383473      11.425776       1.114161       6.060376          -0.000001
          269              O       1.025312       6.472912       7.939635      -0.581546      31.284106 0.47063809E+03  0.10915742E+05                                 7.786118                            6.582721       0.512774       2.209687                    0.999082      27.219595      69.694329       0.764865       0.345267      -1.153095       0.005065       0.035719       0.015522       0.039274       0.007241      -0.062413       0.002995      -0.084158       0.012535      -0.087388       0.040070       0.047318              8.997130       6.309498       0.989536       1.625129       9.399305       4.505692      11.282586          -0.000000
          270              O       7.309685       4.980456      12.383508      -0.206062      31.305116 0.32690124E+03  0.69039433E+04                                 8.000242                            5.486596       0.467537       2.277609                    0.999386      22.262125      53.937150       0.839856       0.345319      -1.156023       0.017512       0.107861      -0.144153       0.180889      -0.139221      -0.032475      -0.003633      -0.008254      -0.217676      -0.118106      -0.059075       0.177181             11.249833      15.888322      -7.811876      -4.786029      10.612024       2.816413       7.249153           0.000001
          271              O      10.374477       1.216347      13.118240      -0.582180      29.983277 0.45462688E+03  0.10455539E+05                                 7.542423                            6.455259       0.549085       2.220467                    0.999103      27.191084      69.370733       0.774839       0.343719      -1.154170      -0.002252       0.016180      -0.026867       0.031444       0.052242       0.008230      -0.010147      -0.063064       0.129929      -0.083839       0.036511       0.047328              8.576770       6.459037      -1.654448       0.879398      10.558268      -4.038060       8.713005          -0.000000
          272              O       9.776378       6.187871       8.041594      -0.583014      29.882734 0.46497382E+03  0.10746903E+05                                 7.503493                            6.526287       0.599539       2.233753                    0.999110      27.360408      69.829692       0.771465       0.343507      -1.155093      -0.004054      -0.028271       0.014788       0.032161      -0.001065       0.058295      -0.016234      -0.082461      -0.052570      -0.084508       0.026859       0.057649              8.334924       6.195510       0.077928      -0.896020       8.558286      -3.823679      10.250975           0.000000
          273              O      11.901301       1.407600      11.517122      -0.585148      31.561168 0.48061213E+03  0.11204580E+05                                 7.826852                            6.658800       0.548873       2.218926                    0.999026      27.352466      70.192650       0.759411       0.345962      -1.152627      -0.036530       0.013313      -0.007799       0.039655       0.009291      -0.000433       0.068983       0.054646      -0.084770      -0.090442       0.037757       0.052685              8.970443      10.545661      -4.709374       0.540906      10.325019      -0.906459       6.040649          -0.000001
          274              O      11.356449       4.597162       7.963022      -0.577529      31.453672 0.46623044E+03  0.10788854E+05                                 7.815817                            6.551850       0.520789       2.213185                    0.999063      27.128037      69.396375       0.766607       0.345270      -1.153013      -0.035200      -0.011400       0.018324       0.041289       0.010817       0.004183       0.066532       0.067972      -0.027796      -0.086835       0.032230       0.054605              9.097294       9.122837       0.542206      -4.759715       6.125631      -1.146768      12.043413          -0.000001
          275              O       8.285465      18.957416      24.719715      -0.203389      31.378464 0.32572816E+03  0.68748817E+04                                 8.015890                            5.480278       0.478294       2.281007                    0.999443      22.245729      53.929115       0.839296       0.345765      -1.155332       0.013405      -0.145962       0.112918       0.185027      -0.032805      -0.139095       0.000035       0.114217       0.091656      -0.115518      -0.062144       0.177662             11.250795      16.161331      -4.763603      -7.762477       7.195977       2.714194      10.395079           0.000001
          276              O       0.517609      18.176117      21.133293      -0.579913      30.302817 0.47081436E+03  0.10916537E+05                                 7.595866                            6.579443       0.576438       2.228442                    0.998948      27.308590      69.821446       0.766145       0.344794      -1.153946      -0.027511      -0.005606       0.014187       0.031457      -0.002645      -0.006702       0.062206       0.086445      -0.026703      -0.087842       0.036052       0.051790              8.555953       9.628598       0.457265      -4.144354       5.947649      -0.941659      10.091612          -0.000001
          277              O      10.793023      14.743548      26.023103      -0.579810      30.495383 0.47027158E+03  0.10903968E+05                                 7.628265                            6.581733       0.555882       2.222968                    0.999035      27.252662      69.744511       0.764728       0.345432      -1.153078      -0.003031       0.016141      -0.032316       0.036250       0.064000       0.006704      -0.001013       0.006496       0.129429      -0.085876       0.038758       0.047117              8.561938       6.003527      -0.781012       0.082441      10.585955      -4.131826       9.096333           0.000000
          278              O      12.344613      14.522609      24.422773      -0.576791      30.116982 0.45782793E+03  0.10543046E+05                                 7.560478                            6.478874       0.555003       2.223818                    0.999127      27.141547      69.191441       0.773596       0.343818      -1.154591      -0.024529       0.021996      -0.005605       0.033420      -0.008232       0.006944       0.058759       0.043898      -0.119213      -0.083485       0.039023       0.044461              8.597920       8.307607      -4.019376       0.383473      11.425777      -1.114162       6.060376          -0.000001
          279              O      11.357688      19.798088      21.078635      -0.581546      31.284107 0.47063811E+03  0.10915743E+05                                 7.786118                            6.582721       0.512774       2.209687                    0.999082      27.219596      69.694331       0.764865       0.345267      -1.153095      -0.005065      -0.035719       0.015522       0.039274       0.007241       0.062413      -0.002995      -0.084158       0.012535      -0.087388       0.040070       0.047318              8.997130       6.309498       0.989536      -1.625128       9.399305      -4.505692      11.282585          -0.000000
          280              O       5.073315      21.290544      25.522508      -0.206062      31.305116 0.32690113E+03  0.69039405E+04                                 8.000242                            5.486595       0.467537       2.277609                    0.999386      22.262126      53.937152       0.839856       0.345319      -1.156023      -0.017512      -0.107861      -0.144153       0.180889      -0.139221       0.032475       0.003633      -0.008254      -0.217676      -0.118106      -0.059075       0.177181             11.249833      15.888320      -7.811876       4.786029      10.612024      -2.816414       7.249154           0.000001
          281              O       2.008523      25.054653      -0.020760      -0.582180      29.983279 0.45462692E+03  0.10455540E+05                                 7.542423                            6.455259       0.549085       2.220467                    0.999103      27.191084      69.370735       0.774839       0.343719      -1.154170       0.002252      -0.016180      -0.026867       0.031444       0.052242      -0.008230       0.010147      -0.063064       0.129929      -0.083839       0.036511       0.047328              8.576771       6.459038      -1.654448      -0.879399      10.558269       4.038060       8.713006          -0.000000
          282              O       2.606622      20.083129      21.180594      -0.583014      29.882732 0.46497378E+03  0.10746902E+05                                 7.503492                            6.526287       0.599539       2.233753                    0.999110      27.360407      69.829689       0.771465       0.343507      -1.155093       0.004054       0.028271       0.014788       0.032161      -0.001065      -0.058295       0.016234      -0.082461      -0.052570      -0.084508       0.026859       0.057649              8.334923       6.195510       0.077928       0.896019       8.558286       3.823679      10.250974           0.000000
          283              O       0.481699      24.863400      24.656122      -0.585148      31.561169 0.48061215E+03  0.11204581E+05                                 7.826852                            6.658800       0.548873       2.218926                    0.999026      27.352466      70.192651       0.759411       0.345962      -1.152627       0.036530      -0.013313      -0.007799       0.039655       0.009291       0.000433      -0.068983       0.054646      -0.084770      -0.090442       0.037757       0.052685              8.970443      10.545662      -4.709374      -0.540906      10.325019       0.906459       6.040649          -0.000001
          284              O       1.026551      21.673838      21.102022      -0.577528      31.453667 0.46623037E+03  0.10788852E+05                                 7.815816                            6.551849       0.520790       2.213185                    0.999063      27.128036      69.396370       0.766607       0.345270      -1.153013       0.035200       0.011400       0.018324       0.041289       0.010817      -0.004183      -0.066532       0.067972      -0.027796      -0.086835       0.032230       0.054605              9.097293       9.122836       0.542206       4.759714       6.125631       1.146768      12.043411          -0.000001
          285              O       4.097535       5.821916      24.719715      -0.203389      31.378466 0.32572817E+03  0.68748822E+04                                 8.015890                            5.480279       0.478294       2.281007                    0.999443      22.245729      53.929117       0.839296       0.345765      -1.155332      -0.013405      -0.145962       0.112918       0.185027       0.032805       0.139095       0.000035       0.114217       0.091656      -0.115518      -0.062144       0.177662             11.250796      16.161332       4.763604       7.762478       7.195978       2.714195      10.395079           0.000001
          286              O      11.865391       5.040617      21.133293      -0.579913      30.302820 0.47081441E+03  0.10916538E+05                                 7.595866                            6.579444       0.576438       2.228442                    0.998948      27.308590      69.821448       0.766145       0.344794      -1.153946       0.027511      -0.005606       0.014187       0.031457       0.002645       0.006702       0.062206       0.086445      -0.026703      -0.087842       0.036052       0.051790              8.555954       9.628599      -0.457266       4.144355       5.947650      -0.941659      10.091614          -0.000001
          287              O       1.589977       1.608048      26.023103      -0.579810      30.495385 0.47027164E+03  0.10903970E+05                                 7.628266                            6.581733       0.555882       2.222967                    0.999035      27.252662      69.744514       0.764728       0.345432      -1.153078       0.003031       0.016141      -0.032316       0.036250      -0.063999      -0.006704      -0.001013       0.006496       0.129429      -0.085876       0.038758       0.047117              8.561939       6.003528       0.781012      -0.082441      10.585956      -4.131826       9.096334           0.000000
          288              O       0.038387       1.387109      24.422773      -0.576791      30.116983 0.45782796E+03  0.10543047E+05                                 7.560478                            6.478874       0.555003       2.223818                    0.999127      27.141547      69.191442       0.773596       0.343818      -1.154591       0.024529       0.021996      -0.005605       0.033420       0.008232      -0.006944       0.058759       0.043898      -0.119213      -0.083485       0.039023       0.044461              8.597920       8.307607       4.019376      -0.383473      11.425778      -1.114162       6.060376          -0.000001
          289              O       1.025312       6.662588      21.078635      -0.581546      31.284103 0.47063803E+03  0.10915740E+05                                 7.786117                            6.582720       0.512774       2.209687                    0.999082      27.219595      69.694325       0.764865       0.345267      -1.153095       0.005065      -0.035719       0.015522       0.039274      -0.007241      -0.062413      -0.002995      -0.084158       0.012535      -0.087388       0.040070       0.047318              8.997128       6.309498      -0.989535       1.625128       9.399303      -4.505691      11.282584          -0.000000
          290              O       7.309685       8.155044      25.522508      -0.206062      31.305116 0.32690125E+03  0.69039435E+04                                 8.000242                            5.486596       0.467537       2.277609                    0.999386      22.262126      53.937151       0.839856       0.345319      -1.156023       0.017512      -0.107861      -0.144153       0.180889       0.139221      -0.032475       0.003633      -0.008254      -0.217676      -0.118106      -0.059075       0.177181             11.249833      15.888321       7.811875      -4.786028      10.612024      -2.816413       7.249153           0.000001
          291              O      10.374477      11.919153      -0.020760      -0.582180      29.983279 0.45462692E+03  0.10455540E+05                                 7.542423                            6.455259       0.549085       2.220467                    0.999103      27.191084      69.370735       0.774839       0.343719      -1.154170      -0.002252      -0.016180      -0.026867       0.031444      -0.052242       0.008230       0.010147      -0.063064       0.129929      -0.083839       0.036511       0.047328              8.576771       6.459038       1.654448       0.879399      10.558269       4.038060       8.713006          -0.000000
          292              O       9.776378       6.947629      21.180594      -0.583014      29.882735 0.46497384E+03  0.10746904E+05                                 7.503493                            6.526287       0.599539       2.233753                    0.999110      27.360408      69.829693       0.771465       0.343507      -1.155093      -0.004054       0.028270       0.014788       0.032161       0.001065       0.058295       0.016234      -0.082461      -0.052570      -0.084508       0.026859       0.057649              8.334924       6.195510      -0.077928      -0.896020       8.558287       3.823679      10.250975           0.000000
          293              O      11.901301      11.727900      24.656122      -0.585148      31.561170 0.48061217E+03  0.11204581E+05                                 7.826852                            6.658800       0.548873       2.218926                    0.999026      27.352466      70.192652       0.759411       0.345962      -1.152627      -0.036530      -0.013313      -0.007799       0.039655      -0.009291      -0.000433      -0.068983       0.054646      -0.084770      -0.090442       0.037757       0.052685              8.970444      10.545662       4.709374       0.540906      10.325019       0.906459       6.040649          -0.000001
          294              O      11.356449       8.538338      21.102022      -0.577528      31.453670 0.46623042E+03  0.10788854E+05                                 7.815817                            6.551850       0.520789       2.213185                    0.999063      27.128036      69.396373       0.766607       0.345270      -1.153013      -0.035200       0.011400       0.018324       0.041289      -0.010817       0.004183      -0.066532       0.067972      -0.027796      -0.086835       0.032230       0.054605              9.097294       9.122837      -0.542206      -4.759715       6.125631       1.146768      12.043413          -0.000001
          295              O       8.285465      20.449084      11.580715      -0.203389      31.378465 0.32572817E+03  0.68748819E+04                                 8.015890                            5.480279       0.478294       2.281007                    0.999443      22.245729      53.929116       0.839296       0.345765      -1.155332       0.013405       0.145962       0.112918       0.185027       0.032805      -0.139095      -0.000035       0.114217       0.091656      -0.115518      -0.062144       0.177662             11.250796      16.161331       4.763603      -7.762477       7.195977      -2.714194      10.395079           0.000000
          296              O       0.517609      21.230383       7.994293      -0.579913      30.302817 0.47081436E+03  0.10916537E+05                                 7.595866                            6.579443       0.576438       2.228442                    0.998948      27.308590      69.821446       0.766145       0.344794      -1.153946      -0.027511       0.005606       0.014187       0.031457       0.002645      -0.006702      -0.062206       0.086445      -0.026703      -0.087842       0.036052       0.051790              8.555953       9.628598      -0.457265      -4.144354       5.947649       0.941659      10.091612          -0.000001
          297              O      10.793023      24.662952      12.884103      -0.579810      30.495384 0.47027160E+03  0.10903969E+05                                 7.628265                            6.581733       0.555882       2.222968                    0.999035      27.252662      69.744512       0.764728       0.345432      -1.153078      -0.003031      -0.016141      -0.032316       0.036250      -0.064000       0.006704       0.001013       0.006496       0.129429      -0.085876       0.038758       0.047117              8.561938       6.003527       0.781012       0.082441      10.585955       4.131826       9.096333           0.000000
          298              O      12.344613      24.883891      11.283773      -0.576791      30.116980 0.45782790E+03  0.10543045E+05                                 7.560477                            6.478874       0.555003       2.223818                    0.999127      27.141546      69.191438       0.773596       0.343818      -1.154591      -0.024529      -0.021996      -0.005605       0.033420       0.008232       0.006944      -0.058759       0.043898      -0.119213      -0.083485       0.039023       0.044461              8.597920       8.307607       4.019375       0.383473      11.425776       1.114162       6.060376          -0.000001
          299              O      11.357688      19.608412       7.939635      -0.581546      31.284106 0.47063809E+03  0.10915742E+05                                 7.786118                            6.582721       0.512774       2.209687                    0.999082      27.219595      69.694329       0.764865       0.345267      -1.153095      -0.005065       0.035719       0.015522       0.039274      -0.007241       0.062413       0.002995      -0.084158       0.012535      -0.087388       0.040070       0.047318              8.997130       6.309498      -0.989536      -1.625128       9.399305       4.505692      11.282585          -0.000000
          300              O       5.073315      18.115956      12.383508      -0.206062      31.305116 0.32690113E+03  0.69039405E+04                                 8.000242                            5.486595       0.467537       2.277609                    0.999386      22.262126      53.937152       0.839856       0.345319      -1.156023      -0.017512       0.107861      -0.144153       0.180889       0.139221       0.032475      -0.003633      -0.008254      -0.217676      -0.118106      -0.059075       0.177181             11.249833      15.888319       7.811876       4.786029      10.612024       2.816414       7.249154           0.000001
          301              O       2.008523      14.351847      13.118240      -0.582180      29.983279 0.45462692E+03  0.10455540E+05                                 7.542423                            6.455259       0.549085       2.220467                    0.999103      27.191084      69.370735       0.774839       0.343719      -1.154170       0.002252       0.016180      -0.026867       0.031444      -0.052242      -0.008230      -0.010147      -0.063064       0.129929      -0.083839       0.036511       0.047328              8.576771       6.459038       1.654448      -0.879399      10.558269      -4.038060       8.713006          -0.000000
          302              O       2.606622      19.323371       8.041594      -0.583014      29.882733 0.46497380E+03  0.10746903E+05                                 7.503493                            6.526287       0.599539       2.233753                    0.999110      27.360407      69.829690       0.771465       0.343507      -1.155093       0.004054      -0.028270       0.014788       0.032161       0.001065      -0.058295      -0.016234      -0.082461      -0.052570      -0.084508       0.026859       0.057649              8.334924       6.195510      -0.077928       0.896020       8.558286      -3.823679      10.250974           0.000000
          303              O       0.481699      14.543100      11.517122      -0.585148      31.561170 0.48061217E+03  0.11204581E+05                                 7.826852                            6.658800       0.548873       2.218926                    0.999026      27.352466      70.192652       0.759411       0.345962      -1.152627       0.036530       0.013313      -0.007799       0.039655      -0.009291       0.000433       0.068983       0.054646      -0.084770      -0.090442       0.037757       0.052685              8.970444      10.545662       4.709375      -0.540906      10.325019      -0.906459       6.040649          -0.000001
          304              O       1.026551      17.732662       7.963022      -0.577528      31.453669 0.46623040E+03  0.10788853E+05                                 7.815817                            6.551849       0.520789       2.213185                    0.999063      27.128036      69.396372       0.766607       0.345270      -1.153013       0.035200      -0.011400       0.018324       0.041289      -0.010817      -0.004183       0.066532       0.067972      -0.027796      -0.086835       0.032230       0.054605              9.097293       9.122836      -0.542206       4.759715       6.125631      -1.146768      12.043412          -0.000001
          305              O       8.285465      18.957416      14.697285      -0.203389      31.378464 0.32572816E+03  0.68748816E+04                                 8.015890                            5.480278       0.478294       2.281007                    0.999443      22.245729      53.929115       0.839296       0.345765      -1.155332       0.013405      -0.145962      -0.112918       0.185027      -0.032805       0.139095      -0.000035       0.114217       0.091656      -0.115518      -0.062144       0.177662             11.250796      16.161331      -4.763603       7.762477       7.195977      -2.714194      10.395079           0.000001
          306              O       0.517609      18.176117      18.283707      -0.579913      30.302822 0.47081439E+03  0.10916538E+05                                 7.595867                            6.579444       0.576438       2.228442                    0.998948      27.308590      69.821447       0.766145       0.344794      -1.153946      -0.027511      -0.005606      -0.014187       0.031457      -0.002645       0.006702      -0.062206       0.086445      -0.026703      -0.087842       0.036052       0.051790              8.555955       9.628601       0.457266       4.144356       5.947650       0.941659      10.091614          -0.000001
          307              O      10.793023      14.743548      13.393897      -0.579810      30.495386 0.47027164E+03  0.10903970E+05                                 7.628266                            6.581734       0.555882       2.222967                    0.999035      27.252662      69.744514       0.764728       0.345432      -1.153078      -0.003031       0.016141       0.032316       0.036250       0.064000      -0.006704       0.001013       0.006496       0.129429      -0.085876       0.038758       0.047117              8.561939       6.003528      -0.781012      -0.082441      10.585956       4.131826       9.096334           0.000000
          308              O      12.344613      14.522609      14.994227      -0.576791      30.116982 0.45782796E+03  0.10543047E+05                                 7.560478                            6.478874       0.555003       2.223818                    0.999127      27.141547      69.191442       0.773596       0.343818      -1.154591      -0.024529       0.021996       0.005605       0.033420      -0.008232      -0.006944      -0.058759       0.043898      -0.119213      -0.083485       0.039023       0.044461              8.597920       8.307607      -4.019376      -0.383473      11.425778       1.114162       6.060377          -0.000001
          309              O      11.357688      19.798088      18.338365      -0.581546      31.284107 0.47063805E+03  0.10915741E+05                                 7.786118                            6.582721       0.512774       2.209687                    0.999082      27.219595      69.694326       0.764865       0.345267      -1.153095      -0.005065      -0.035719      -0.015522       0.039274       0.007241      -0.062413       0.002995      -0.084158       0.012535      -0.087388       0.040070       0.047318              8.997130       6.309498       0.989536       1.625129       9.399306       4.505694      11.282586          -0.000000
          310              O       5.073315      21.290544      13.894493      -0.206062      31.305120 0.32690095E+03  0.69039357E+04                                 8.000242                            5.486593       0.467537       2.277609                    0.999386      22.262125      53.937148       0.839856       0.345319      -1.156023      -0.017512      -0.107861       0.144153       0.180889      -0.139221      -0.032475      -0.003633      -0.008254      -0.217676      -0.118106      -0.059075       0.177181             11.249835      15.888325      -7.811880      -4.786030      10.612027       2.816415       7.249152           0.000001
          311              O       2.008523      25.054653      13.159760      -0.582180      29.983282 0.45462697E+03  0.10455541E+05                                 7.542424                            6.455260       0.549084       2.220467                    0.999103      27.191085      69.370739       0.774839       0.343719      -1.154170       0.002252      -0.016180       0.026867       0.031444       0.052242       0.008230      -0.010147      -0.063064       0.129929      -0.083839       0.036511       0.047328              8.576772       6.459038      -1.654449       0.879399      10.558270      -4.038060       8.713006          -0.000000
          312              O       2.606622      20.083129      18.236406      -0.583014      29.882732 0.46497380E+03  0.10746903E+05                                 7.503492                            6.526287       0.599539       2.233753                    0.999110      27.360408      69.829691       0.771465       0.343507      -1.155093       0.004054       0.028271      -0.014788       0.032161      -0.001065       0.058295      -0.016234      -0.082461      -0.052570      -0.084508       0.026859       0.057649              8.334923       6.195510       0.077928      -0.896019       8.558286      -3.823678      10.250973           0.000000
          313              O       0.481699      24.863400      14.760878      -0.585148      31.561167 0.48061211E+03  0.11204580E+05                                 7.826852                            6.658800       0.548873       2.218926                    0.999026      27.352465      70.192648       0.759411       0.345962      -1.152627       0.036530      -0.013313       0.007799       0.039655       0.009291      -0.000433       0.068983       0.054646      -0.084770      -0.090442       0.037757       0.052685              8.970443      10.545662      -4.709374       0.540906      10.325019      -0.906459       6.040649          -0.000001
          314              O       1.026551      21.673838      18.314978      -0.577528      31.453667 0.46623036E+03  0.10788852E+05                                 7.815816                            6.551849       0.520789       2.213185                    0.999063      27.128036      69.396370       0.766607       0.345270      -1.153013       0.035200       0.011400      -0.018324       0.041289       0.010817       0.004183       0.066532       0.067972      -0.027796      -0.086835       0.032230       0.054605              9.097292       9.122836       0.542206      -4.759714       6.125631      -1.146768      12.043411          -0.000001
          315              O       4.097535       7.313584       1.558285      -0.203389      31.378466 0.32572816E+03  0.68748818E+04                                 8.015890                            5.480279       0.478294       2.281007                    0.999443      22.245729      53.929116       0.839296       0.345765      -1.155332      -0.013405       0.145962      -0.112918       0.185027      -0.032805      -0.139095       0.000035       0.114217       0.091656      -0.115518      -0.062144       0.177662             11.250796      16.161332      -4.763604      -7.762478       7.195977       2.714195      10.395079           0.000001
          316              O      11.865391       8.094883       5.144707      -0.579913      30.302822 0.47081440E+03  0.10916538E+05                                 7.595867                            6.579444       0.576438       2.228442                    0.998948      27.308590      69.821447       0.766145       0.344794      -1.153946       0.027511       0.005606      -0.014187       0.031457      -0.002645      -0.006702       0.062206       0.086445      -0.026703      -0.087842       0.036052       0.051790              8.555955       9.628601       0.457266      -4.144357       5.947650      -0.941659      10.091615          -0.000001
          317              O       1.589977      11.527452       0.254897      -0.579810      30.495383 0.47027159E+03  0.10903968E+05                                 7.628265                            6.581733       0.555882       2.222968                    0.999035      27.252662      69.744511       0.764728       0.345432      -1.153078       0.003031      -0.016141       0.032316       0.036250       0.064000       0.006704      -0.001013       0.006496       0.129429      -0.085876       0.038758       0.047117              8.561938       6.003527      -0.781012       0.082441      10.585955      -4.131826       9.096333           0.000000
          318              O       0.038387      11.748391       1.855227      -0.576791      30.116983 0.45782798E+03  0.10543047E+05                                 7.560478                            6.478875       0.555003       2.223818                    0.999127      27.141547      69.191443       0.773596       0.343818      -1.154591       0.024529      -0.021996       0.005605       0.033420      -0.008232       0.006944       0.058759       0.043898      -0.119213      -0.083485       0.039023       0.044461              8.597921       8.307607      -4.019376       0.383473      11.425778      -1.114162       6.060377          -0.000001
          319              O       1.025312       6.472912       5.199365      -0.581546      31.284109 0.47063808E+03  0.10915742E+05                                 7.786118                            6.582721       0.512774       2.209687                    0.999082      27.219596      69.694329       0.764865       0.345267      -1.153095       0.005065       0.035719      -0.015522       0.039274       0.007241       0.062413      -0.002995      -0.084158       0.012535      -0.087388       0.040070       0.047318              8.997131       6.309498       0.989537      -1.625129       9.399306      -4.505694      11.282587          -0.000000
          320              O       7.309685       4.980456       0.755493      -0.206062      31.305124 0.32690111E+03  0.69039399E+04                                 8.000243                            5.486595       0.467537       2.277609                    0.999386      22.262126      53.937151       0.839856       0.345319      -1.156023       0.017512       0.107861       0.144153       0.180889      -0.139221       0.032475       0.003633      -0.008254      -0.217676      -0.118106      -0.059075       0.177181             11.249836      15.888329      -7.811881       4.786030      10.612028      -2.816414       7.249152           0.000001
          321              O      10.374477       1.216347       0.020760      -0.582180      29.983278 0.45462690E+03  0.10455539E+05                                 7.542423                            6.455259       0.549085       2.220467                    0.999103      27.191084      69.370734       0.774839       0.343719      -1.154170      -0.002252       0.016180       0.026867       0.031444       0.052242      -0.008230       0.010147      -0.063064       0.129929      -0.083839       0.036511       0.047328              8.576771       6.459038      -1.654448      -0.879399      10.558269       4.038060       8.713006          -0.000000
          322              O       9.776378       6.187871       5.097406      -0.583014      29.882733 0.46497380E+03  0.10746903E+05                                 7.503492                            6.526287       0.599539       2.233753                    0.999110      27.360408      69.829691       0.771465       0.343507      -1.155093      -0.004054      -0.028271      -0.014788       0.032161      -0.001065      -0.058295       0.016234      -0.082461      -0.052570      -0.084508       0.026859       0.057649              8.334923       6.195510       0.077928       0.896020       8.558286       3.823678      10.250974           0.000000
          323              O      11.901301       1.407600       1.621878      -0.585148      31.561166 0.48061209E+03  0.11204579E+05                                 7.826851                            6.658800       0.548873       2.218926                    0.999026      27.352465      70.192647       0.759411       0.345962      -1.152627      -0.036530       0.013313       0.007799       0.039655       0.009291       0.000433      -0.068983       0.054646      -0.084770      -0.090442       0.037757       0.052685              8.970443      10.545661      -4.709374      -0.540906      10.325018       0.906459       6.040649          -0.000001
          324              O      11.356449       4.597162       5.175978      -0.577528      31.453667 0.46623037E+03  0.10788852E+05                                 7.815816                            6.551849       0.520790       2.213185                    0.999063      27.128035      69.396369       0.766607       0.345270      -1.153013      -0.035200      -0.011400      -0.018324       0.041289       0.010817      -0.004183      -0.066532       0.067972      -0.027796      -0.086835       0.032230       0.054605              9.097293       9.122836       0.542206       4.759714       6.125631       1.146768      12.043412          -0.000001

******************************************************
Auxiliary information for the entire system
The total spin magnetic moment of the unit cell is   -0.000009
The total net atomic charge of the unit cell is   -0.000002
Accuracy of reproducing the electrostatic potential in the unit cell:
  The inner radius (bohr) =    5.0000
  The outer radius (bohr) =   12.0000
  Valid grid points have density less than (e/(bohr^3)) =    0.0001
  The number of valid grid points were=      1024272
  The rms potential error without charges in kcal/mol is=      5.40117
  The rms potential error with partial charges in kcal/mol is=      1.14713
  The RRMSE value at monopole order=      0.21239
  The rms potential error with partial charges and cloud penetration in kcal/mol is=      1.15748
  The RRMSE value at monopole order with cloud penetration is=      0.21430
  The rms potential error with partial charges and atomic dipoles in kcal/mol is=      0.40411
  The RRMSE value at dipole order=      0.07482
  The rms potential error with partial charges, atomic dipoles and cloud penetration in kcal/mol is=      0.39448
  The RRMSE value at dipole order with cloud penetration=      0.07304

******************************************************
The electron densities and ab initio electrostatic potential were computed in VASP using the PBE functional and
projector augmented wave method. See the main text of the journal article for a description of computational details.
The atomic charges, dipoles, and quadrupoles were computed with the DDEC6 method as described in
(a) T. A. Manz and N. Gabaldon Limas, RSC Adv. 6 (2016) 47771-47801 DOI: 10.1039/c6ra04656h
(b) N. Gabaldon Limas and T. A. Manz, RSC Adv. 8 (2018) 2678-2707 DOI: 10.1039/c7ra11829e.
For each atom in the material, the electron cloud parameters were fit to the spherically averaged atom-in-material
electron density using radial positions for which this density was between 10^-4 and 10^-2 electrons per cubic bohr.
The polarizabilities, dispersion coefficients, and quantum Drude oscillator (QDO) parameters were fit using the MCLF method.
The magnetic structure of the system was optimized in VASP from the default ferromagnetic initial guess using spin polarization.
The atomic spin moments (ASMs) were computed on this optimized magnetic structure using the DDEC6 partition as inputs
to the method of T. A. Manz and D. S. Sholl, J. Chem. Theory Comput. 7 (2011) 4146-4164 DOI: 10.1021/ct200539n.
The RMSE and RRMSE were computed using a uniform grid with Ewald summation.
