# Supplementary material for: A collection of forcefield precursors for metal–organic frameworks
Source: RSC Adv. 2019 Nov 13;9(63):36492–507. doi: 10.1039/c9ra07327b (PMC9075174; doi:10.1039/c9ra07327b)
Supplement: RA-009-C9RA07327B-s6005 [file RA-009-C9RA07327B-s6005.xyz]

  324
jmolscript: load "" {1 1 1} spacegroup "x,y,z" unitcell [{     12.310000     0.000000     0.000000 }, {      0.000000    26.250000     0.000000 }, {      0.000000     0.000000    26.341000 }]
Zn     5.137332    26.057325    25.263653     1.057664
Zn     7.172668     0.192675    12.093153     1.057664
Zn     7.172668    12.932325    14.247847     1.057664
Zn     5.137332    13.317675     1.077347     1.057664
Zn     7.172668     0.192675     1.077347     1.057664
Zn     5.137332    26.057325    14.247847     1.057664
Zn     5.137332    13.317675    12.093153     1.057664
Zn     7.172668    12.932325    25.263653     1.057664
Zn     6.062798    21.145688    19.755750     1.065785
Zn     8.135187    18.994500    19.755750     1.055755
Zn     6.247202     5.104312     6.585250     1.065785
Zn     4.174813     7.255500     6.585250     1.055755
Zn     6.247202     8.020687    19.755750     1.065785
Zn     4.174813     5.869500    19.755750     1.055755
Zn     6.062798    18.229313     6.585250     1.065785
Zn     8.135187    20.380500     6.585250     1.055755
H     11.333817    19.474875    24.976536     0.102417
H      0.242507    20.278125    24.383864     0.098721
H      0.899861    17.781750    25.577111     0.099035
H      2.021302    18.225375     0.250240     0.099867
H     10.005568    23.344125    26.117102     0.142257
H      7.504176    23.362500    22.995693     0.127162
H     10.389640    20.590500    23.214323     0.133337
H      3.216603    16.681875    25.579745     0.135284
H      3.662225    19.585125    22.845549     0.138413
H      6.232553    16.527000    22.929841     0.128431
H      0.976183     6.775125    11.806036     0.102417
H     12.067493     5.971875    11.213364     0.098721
H     11.410139     8.468250    12.406611     0.099035
H     10.288698     8.024625    13.420739     0.099867
H      2.304432     2.905875    12.946601     0.142257
H      4.805824     2.887500     9.825193     0.127162
H      1.920360     5.659500    10.043823     0.133337
H      9.093397     9.568125    12.409245     0.135284
H      8.647775     6.664875     9.675049     0.138413
H      6.077447     9.723000     9.759340     0.128431
H      0.976183     6.349875    14.534964     0.102417
H     12.067493     7.153125    15.127636     0.098721
H     11.410139     4.656750    13.934389     0.099035
H     10.288698     5.100375    12.920261     0.099867
H      2.304432    10.219125    13.394398     0.142257
H      4.805824    10.237500    16.515807     0.127162
H      1.920360     7.465500    16.297177     0.133337
H      9.093397     3.556875    13.931755     0.135284
H      8.647775     6.460125    16.665951     0.138413
H      6.077447     3.402000    16.581660     0.128431
H     11.333817    19.900125     1.364464     0.102417
H      0.242507    19.096875     1.957136     0.098721
H      0.899861    21.593250     0.763889     0.099035
H      2.021302    21.149625    26.090761     0.099867
H     10.005568    16.030875     0.223899     0.142257
H      7.504176    16.012500     3.345307     0.127162
H     10.389640    18.784500     3.126677     0.133337
H      3.216603    22.693125     0.761255     0.135284
H      3.662225    19.789875     3.495451     0.138413
H      6.232553    22.848000     3.411160     0.128431
H      0.976183     6.775125     1.364464     0.102417
H     12.067493     5.971875     1.957136     0.098721
H     11.410139     8.468250     0.763889     0.099035
H     10.288698     8.024625    26.090761     0.099867
H      2.304432     2.905875     0.223899     0.142257
H      4.805824     2.887500     3.345307     0.127162
H      1.920360     5.659500     3.126677     0.133337
H      9.093397     9.568125     0.761255     0.135284
H      8.647775     6.664875     3.495451     0.138413
H      6.077447     9.723000     3.411160     0.128431
H     11.333817    19.474875    14.534964     0.102417
H      0.242507    20.278125    15.127636     0.098721
H      0.899861    17.781750    13.934389     0.099035
H      2.021302    18.225375    12.920261     0.099867
H     10.005568    23.344125    13.394398     0.142257
H      7.504176    23.362500    16.515807     0.127162
H     10.389640    20.590500    16.297177     0.133337
H      3.216603    16.681875    13.931755     0.135284
H      3.662225    19.585125    16.665951     0.138413
H      6.232553    16.527000    16.581660     0.128431
H     11.333817    19.900125    11.806036     0.102417
H      0.242507    19.096875    11.213364     0.098721
H      0.899861    21.593250    12.406611     0.099035
H      2.021302    21.149625    13.420739     0.099867
H     10.005568    16.030875    12.946601     0.142257
H      7.504176    16.012500     9.825193     0.127162
H     10.389640    18.784500    10.043823     0.133337
H      3.216603    22.693125    12.409245     0.135284
H      3.662225    19.789875     9.675049     0.138413
H      6.232553    22.848000     9.759340     0.128431
H      0.976183     6.349875    24.976536     0.102417
H     12.067493     7.153125    24.383864     0.098721
H     11.410139     4.656750    25.577111     0.099035
H     10.288698     5.100375     0.250240     0.099867
H      2.304432    10.219125    26.117102     0.142257
H      4.805824    10.237500    22.995693     0.127162
H      1.920360     7.465500    23.214323     0.133337
H      9.093397     3.556875    25.579745     0.135284
H      8.647775     6.460125    22.845549     0.138413
H      6.077447     3.402000    22.929841     0.128431
C     12.007543    20.144250    25.175411    -0.074695
C      1.448764    18.527250    25.868179    -0.073881
C     10.377330    21.879900    24.771867     0.270685
C      9.717514    22.980563    25.310803    -0.223742
C      8.639158    23.532600    24.657283     0.000690
C      8.226773    22.988700    23.449285    -0.150516
C      8.885358    21.890138    22.912192     0.008171
C      9.953866    21.331275    23.571244    -0.252364
C      7.841470    24.634575    25.300267     0.632603
C      8.336332    21.261975    21.655726     0.628923
C      3.680690    17.055937    24.866694    -0.257985
C      3.271998    18.256088    24.325387     0.273001
C      3.958896    18.791063    23.231182    -0.219797
C      4.797207    16.406250    24.335396     0.005986
C      5.485336    16.959338    23.274644    -0.157504
C      5.061872    18.162638    22.720430    -0.000347
C      5.821399    18.810488    21.590137     0.640854
C      5.288376    15.135750    24.992604     0.631070
C      0.302457     6.105750    12.004911    -0.074695
C     10.861236     7.722750    12.697679    -0.073881
C      1.932670     4.370100    11.601367     0.270685
C      2.592486     3.269437    12.140303    -0.223742
C      3.670842     2.717400    11.486783     0.000690
C      4.083227     3.261300    10.278785    -0.150516
C      3.424642     4.359862     9.741692     0.008171
C      2.356134     4.918725    10.400744    -0.252364
C      4.468530     1.615425    12.129767     0.632603
C      3.973668     4.988025     8.485226     0.628923
C      8.629310     9.194062    11.696194    -0.257985
C      9.038002     7.993913    11.154887     0.273001
C      8.351104     7.458938    10.060682    -0.219797
C      7.512793     9.843750    11.164896     0.005986
C      6.824664     9.290662    10.104144    -0.157504
C      7.248128     8.087362     9.549930    -0.000347
C      6.488601     7.439512     8.419637     0.640854
C      7.021624    11.114250    11.822104     0.631070
C      0.302457     7.019250    14.336089    -0.074695
C     10.861236     5.402250    13.643321    -0.073881
C      1.932670     8.754900    14.739633     0.270685
C      2.592486     9.855562    14.200697    -0.223742
C      3.670842    10.407600    14.854217     0.000690
C      4.083227     9.863700    16.062215    -0.150516
C      3.424642     8.765137    16.599308     0.008171
C      2.356134     8.206275    15.940256    -0.252364
C      4.468530    11.509575    14.211233     0.632603
C      3.973668     8.136975    17.855774     0.628923
C      8.629310     3.930937    14.644806    -0.257985
C      9.038002     5.131088    15.186113     0.273001
C      8.351104     5.666062    16.280318    -0.219797
C      7.512793     3.281250    15.176104     0.005986
C      6.824664     3.834338    16.236856    -0.157504
C      7.248128     5.037637    16.791070    -0.000347
C      6.488601     5.685488    17.921363     0.640854
C      7.021624     2.010750    14.518896     0.631070
C     12.007543    19.230750     1.165589    -0.074695
C      1.448764    20.847750     0.472821    -0.073881
C     10.377330    17.495100     1.569133     0.270685
C      9.717514    16.394438     1.030197    -0.223742
C      8.639158    15.842400     1.683717     0.000690
C      8.226773    16.386300     2.891715    -0.150516
C      8.885358    17.484862     3.428808     0.008171
C      9.953866    18.043725     2.769756    -0.252364
C      7.841470    14.740425     1.040733     0.632603
C      8.336332    18.113025     4.685274     0.628923
C      3.680690    22.319062     1.474306    -0.257985
C      3.271998    21.118913     2.015613     0.273001
C      3.958896    20.583937     3.109818    -0.219797
C      4.797207    22.968750     2.005604     0.005986
C      5.485336    22.415663     3.066356    -0.157504
C      5.061872    21.212362     3.620570    -0.000347
C      5.821399    20.564513     4.750863     0.640854
C      5.288376    24.239250     1.348396     0.631070
C      0.302457     6.105750     1.165589    -0.074695
C     10.861236     7.722750     0.472821    -0.073881
C      1.932670     4.370100     1.569133     0.270685
C      2.592486     3.269437     1.030197    -0.223742
C      3.670842     2.717400     1.683717     0.000690
C      4.083227     3.261300     2.891715    -0.150516
C      3.424642     4.359862     3.428808     0.008171
C      2.356134     4.918725     2.769756    -0.252364
C      4.468530     1.615425     1.040733     0.632603
C      3.973668     4.988025     4.685274     0.628923
C      8.629310     9.194062     1.474306    -0.257985
C      9.038002     7.993913     2.015613     0.273001
C      8.351104     7.458938     3.109818    -0.219797
C      7.512793     9.843750     2.005604     0.005986
C      6.824664     9.290662     3.066356    -0.157504
C      7.248128     8.087362     3.620570    -0.000347
C      6.488601     7.439512     4.750863     0.640854
C      7.021624    11.114250     1.348396     0.631070
C     12.007543    20.144250    14.336089    -0.074695
C      1.448764    18.527250    13.643321    -0.073881
C     10.377330    21.879900    14.739633     0.270685
C      9.717514    22.980563    14.200697    -0.223742
C      8.639158    23.532600    14.854217     0.000690
C      8.226773    22.988700    16.062215    -0.150516
C      8.885358    21.890138    16.599308     0.008171
C      9.953866    21.331275    15.940256    -0.252364
C      7.841470    24.634575    14.211233     0.632603
C      8.336332    21.261975    17.855774     0.628923
C      3.680690    17.055937    14.644806    -0.257985
C      3.271998    18.256088    15.186113     0.273001
C      3.958896    18.791063    16.280318    -0.219797
C      4.797207    16.406250    15.176104     0.005986
C      5.485336    16.959338    16.236856    -0.157504
C      5.061872    18.162638    16.791070    -0.000347
C      5.821399    18.810488    17.921363     0.640854
C      5.288376    15.135750    14.518896     0.631070
C     12.007543    19.230750    12.004911    -0.074695
C      1.448764    20.847750    12.697679    -0.073881
C     10.377330    17.495100    11.601367     0.270685
C      9.717514    16.394438    12.140303    -0.223742
C      8.639158    15.842400    11.486783     0.000690
C      8.226773    16.386300    10.278785    -0.150516
C      8.885358    17.484862     9.741692     0.008171
C      9.953866    18.043725    10.400744    -0.252364
C      7.841470    14.740425    12.129767     0.632603
C      8.336332    18.113025     8.485226     0.628923
C      3.680690    22.319062    11.696194    -0.257985
C      3.271998    21.118913    11.154887     0.273001
C      3.958896    20.583937    10.060682    -0.219797
C      4.797207    22.968750    11.164896     0.005986
C      5.485336    22.415663    10.104144    -0.157504
C      5.061872    21.212362     9.549930    -0.000347
C      5.821399    20.564513     8.419637     0.640854
C      5.288376    24.239250    11.822104     0.631070
C      0.302457     7.019250    25.175411    -0.074695
C     10.861236     5.402250    25.868179    -0.073881
C      1.932670     8.754900    24.771867     0.270685
C      2.592486     9.855562    25.310803    -0.223742
C      3.670842    10.407600    24.657283     0.000690
C      4.083227     9.863700    23.449285    -0.150516
C      3.424642     8.765137    22.912192     0.008171
C      2.356134     8.206275    23.571244    -0.252363
C      4.468530    11.509575    25.300267     0.632603
C      3.973668     8.136975    21.655726     0.628923
C      8.629310     3.930937    24.866694    -0.257985
C      9.038002     5.131088    24.325387     0.273001
C      8.351104     5.666062    23.231182    -0.219797
C      7.512793     3.281250    24.335396     0.005986
C      6.824664     3.834338    23.274644    -0.157504
C      7.248128     5.037637    22.720430    -0.000347
C      6.488601     5.685488    21.590137     0.640854
C      7.021624     2.010750    24.992604     0.631070
C      0.563798    19.687500     0.000000     0.084864
C     11.746202     6.562500    13.170500     0.084864
C     11.746202     6.562500     0.000000     0.084864
C      0.563798    19.687500    13.170500     0.084864
O     11.385519    21.372750    25.559989    -0.208963
O      2.233650    19.009988    24.788461    -0.202165
O      8.301741    25.147237     0.004478    -0.564259
O      6.759913    24.949312    24.733145    -0.590480
O      7.322234    21.841050    21.155774    -0.584287
O      8.886220    20.232188    21.212407    -0.573608
O      5.343648    19.892250    21.159198    -0.596008
O      6.843498    18.258975    21.177637    -0.566985
O      6.260743    14.551163    24.446292    -0.571441
O      4.714484    14.781375    26.049932    -0.588747
O      0.924481     4.877250    12.389489    -0.208963
O     10.076351     7.240012    11.617961    -0.202165
O      4.008259     1.102763    13.174978    -0.564259
O      5.550087     1.300687    11.562645    -0.590480
O      4.987766     4.408950     7.985274    -0.584287
O      3.423780     6.017812     8.041907    -0.573608
O      6.966352     6.357750     7.988698    -0.596008
O      5.466502     7.991025     8.007137    -0.566985
O      6.049257    11.698838    11.275792    -0.571441
O      7.595516    11.468625    12.879432    -0.588747
O      0.924481     8.247750    13.951511    -0.208963
O     10.076351     5.884988    14.723039    -0.202165
O      4.008259    12.022238    13.166022    -0.564259
O      5.550087    11.824313    14.778355    -0.590480
O      4.987766     8.716050    18.355726    -0.584287
O      3.423780     7.107187    18.299093    -0.573608
O      6.966352     6.767250    18.352302    -0.596008
O      5.466502     5.133975    18.333863    -0.566985
O      6.049257     1.426163    15.065208    -0.571441
O      7.595516     1.656375    13.461568    -0.588747
O     11.385519    18.002250     0.781011    -0.208963
O      2.233650    20.365013     1.552539    -0.202165
O      8.301741    14.227762    -0.004478    -0.564259
O      6.759913    14.425688     1.607855    -0.590480
O      7.322234    17.533950     5.185226    -0.584287
O      8.886220    19.142812     5.128593    -0.573608
O      5.343648    19.482750     5.181802    -0.596008
O      6.843498    21.116025     5.163363    -0.566985
O      6.260743    24.823837     1.894708    -0.571441
O      4.714484    24.593625     0.291068    -0.588747
O      0.924481     4.877250     0.781011    -0.208963
O     10.076351     7.240012     1.552539    -0.202165
O      4.008259     1.102763    -0.004478    -0.564259
O      5.550087     1.300687     1.607855    -0.590480
O      4.987766     4.408950     5.185226    -0.584287
O      3.423780     6.017812     5.128593    -0.573608
O      6.966352     6.357750     5.181802    -0.596008
O      5.466502     7.991025     5.163363    -0.566985
O      6.049257    11.698838     1.894708    -0.571441
O      7.595516    11.468625     0.291068    -0.588747
O     11.385519    21.372750    13.951511    -0.208963
O      2.233650    19.009988    14.723039    -0.202165
O      8.301741    25.147237    13.166022    -0.564259
O      6.759913    24.949312    14.778355    -0.590480
O      7.322234    21.841050    18.355726    -0.584287
O      8.886220    20.232188    18.299093    -0.573608
O      5.343648    19.892250    18.352302    -0.596008
O      6.843498    18.258975    18.333863    -0.566985
O      6.260743    14.551163    15.065208    -0.571441
O      4.714484    14.781375    13.461568    -0.588747
O     11.385519    18.002250    12.389489    -0.208963
O      2.233650    20.365013    11.617961    -0.202165
O      8.301741    14.227762    13.174978    -0.564259
O      6.759913    14.425688    11.562645    -0.590480
O      7.322234    17.533950     7.985274    -0.584287
O      8.886220    19.142812     8.041907    -0.573608
O      5.343648    19.482750     7.988698    -0.596008
O      6.843498    21.116025     8.007137    -0.566985
O      6.260743    24.823837    11.275792    -0.571441
O      4.714484    24.593625    12.879432    -0.588747
O      0.924481     8.247750    25.559989    -0.208963
O     10.076351     5.884988    24.788461    -0.202165
O      4.008259    12.022238     0.004478    -0.564259
O      5.550087    11.824313    24.733145    -0.590480
O      4.987766     8.716050    21.155774    -0.584287
O      3.423780     7.107187    21.212407    -0.573608
O      6.966352     6.767250    21.159198    -0.596008
O      5.466502     5.133975    21.177637    -0.566985
O      6.049257     1.426163    24.446292    -0.571441
O      7.595516     1.656375    26.049932    -0.588747

The following XYZ coordinates are in angstroms. Other properties are in atomic units.
The sperically averaged electron density of each atom fit to a function of the form exp(a - br)
eigen_1, eigen_2 and eigen_3 are the three eigenvalues of traceless quadrupole moment tensor
  atom number  atomic symbol              X              Y              Z     net charge C6 coefficient C8 coefficient C10 coefficient fluctuating dipole atomic polarizability isotropic forcefield polarizability              a              b squared Pearson coefficient          <r^3>          <r^4>         wp_QDO          m_QDO          q_QDO       dipole_x       dipole_y       dipole_z         dipole            Qxy            Qxz            Qyz     Q(x^2-y^2)  Q(3z^2 - R^2)        eigen_1        eigen_2        eigen_3 static polarizability      alpha(xx)      alpha(xy)      alpha(xz)      alpha(yy)      alpha(yz)      alpha(zz) atomic spin moment
            1             Zn       5.137332      26.057325      25.263653       1.057664      71.007628 0.12415701E+04  0.35686772E+05                                14.331281                           11.711165       0.351107       2.024487                    0.996851      41.087155     106.884599       0.514411       0.414248      -1.133026      -0.136506      -0.060524      -0.161568       0.220003       0.044368       0.108830       0.053446       0.071111       0.156148      -0.083073      -0.080075       0.163147             17.888330      15.019553      -1.785827      -4.794842      25.087262      -1.207142      13.558175          -0.000002
            2             Zn       7.172668       0.192675      12.093153       1.057664      71.007627 0.12415700E+04  0.35686767E+05                                14.331280                           11.711165       0.351108       2.024487                    0.996851      41.087154     106.884596       0.514411       0.414248      -1.133026       0.136506       0.060524      -0.161568       0.220003       0.044368      -0.108830      -0.053446       0.071111       0.156148      -0.083073      -0.080075       0.163147             17.888330      15.019556      -1.785828       4.794843      25.087260       1.207141      13.558174          -0.000002
            3             Zn       7.172668      12.932325      14.247847       1.057664      71.007630 0.12415700E+04  0.35686767E+05                                14.331281                           11.711164       0.351108       2.024487                    0.996851      41.087155     106.884600       0.514411       0.414248      -1.133026       0.136506      -0.060524       0.161568       0.220003      -0.044368       0.108830      -0.053446       0.071111       0.156148      -0.083073      -0.080075       0.163147             17.888330      15.019558       1.785831      -4.794845      25.087257       1.207138      13.558176          -0.000002
            4             Zn       5.137332      13.317675       1.077347       1.057664      71.007632 0.12415700E+04  0.35686766E+05                                14.331281                           11.711164       0.351107       2.024487                    0.996851      41.087155     106.884600       0.514411       0.414248      -1.133026      -0.136506       0.060524       0.161568       0.220003      -0.044368      -0.108830       0.053446       0.071111       0.156148      -0.083073      -0.080075       0.163147             17.888331      15.019556       1.785826       4.794846      25.087261      -1.207142      13.558177          -0.000002
            5             Zn       7.172668       0.192675       1.077347       1.057664      71.007629 0.12415701E+04  0.35686769E+05                                14.331281                           11.711165       0.351107       2.024487                    0.996851      41.087155     106.884599       0.514411       0.414248      -1.133026       0.136506       0.060524       0.161568       0.220003       0.044368       0.108830       0.053446       0.071111       0.156148      -0.083073      -0.080075       0.163147             17.888330      15.019557      -1.785828      -4.794844      25.087260      -1.207141      13.558174          -0.000002
            6             Zn       5.137332      26.057325      14.247847       1.057664      71.007626 0.12415701E+04  0.35686770E+05                                14.331280                           11.711165       0.351108       2.024487                    0.996851      41.087154     106.884596       0.514411       0.414248      -1.133026      -0.136506      -0.060524       0.161568       0.220003       0.044368      -0.108830      -0.053446       0.071111       0.156148      -0.083073      -0.080075       0.163147             17.888330      15.019553      -1.785826       4.794842      25.087262       1.207142      13.558175          -0.000002
            7             Zn       5.137332      13.317675      12.093153       1.057664      71.007635 0.12415700E+04  0.35686768E+05                                14.331281                           11.711165       0.351107       2.024487                    0.996851      41.087155     106.884601       0.514411       0.414248      -1.133026      -0.136506       0.060524      -0.161568       0.220003      -0.044368       0.108830      -0.053446       0.071111       0.156148      -0.083073      -0.080075       0.163147             17.888332      15.019556       1.785825      -4.794846      25.087262       1.207143      13.558178          -0.000002
            8             Zn       7.172668      12.932325      25.263653       1.057664      71.007629 0.12415699E+04  0.35686765E+05                                14.331281                           11.711164       0.351108       2.024487                    0.996851      41.087154     106.884597       0.514411       0.414248      -1.133026       0.136506      -0.060524      -0.161568       0.220003      -0.044368      -0.108830       0.053446       0.071111       0.156148      -0.083073      -0.080075       0.163147             17.888331      15.019558       1.785830       4.794845      25.087257      -1.207139      13.558176          -0.000002
            9             Zn       6.062798      21.145688      19.755750       1.065785      71.637290 0.12066298E+04  0.34441036E+05                                14.390810                           11.523142       0.334068       2.023174                    0.996619      40.828876     105.894479       0.520002       0.412666      -1.133939      -0.158614       0.163875       0.000000       0.228064      -0.112428       0.000000       0.000000      -0.010440      -0.231614      -0.077205      -0.073946       0.151151             18.321241      14.339647       5.196828       0.000000      14.094113      -0.000000      26.529964          -0.000003
           10             Zn       8.135187      18.994500      19.755750       1.055755      69.180647 0.12329133E+04  0.35350098E+05                                14.081719                           11.663479       0.351011       2.029980                    0.996522      40.919767     106.062969       0.516289       0.413766      -1.134187       0.156165      -0.162059      -0.000000       0.225057      -0.131457      -0.000000       0.000000      -0.010659      -0.264928      -0.088309      -0.087410       0.175720             17.424096      14.372246       4.630518       0.000000      13.105090       0.000001      24.794952          -0.000001
           11             Zn       6.247202       5.104312       6.585250       1.065785      71.637288 0.12066298E+04  0.34441035E+05                                14.390809                           11.523142       0.334068       2.023174                    0.996619      40.828876     105.894478       0.520002       0.412666      -1.133939       0.158614      -0.163875      -0.000000       0.228064      -0.112428      -0.000000       0.000000      -0.010440      -0.231614      -0.077205      -0.073947       0.151151             18.321241      14.339646       5.196828       0.000000      14.094114       0.000000      26.529963          -0.000003
           12             Zn       4.174813       7.255500       6.585250       1.055755      69.180645 0.12329132E+04  0.35350096E+05                                14.081718                           11.663478       0.351011       2.029980                    0.996522      40.919767     106.062967       0.516289       0.413766      -1.134187      -0.156165       0.162059       0.000000       0.225057      -0.131457      -0.000000      -0.000000      -0.010659      -0.264928      -0.088309      -0.087410       0.175720             17.424096      14.372246       4.630518       0.000000      13.105090       0.000000      24.794951          -0.000001
           13             Zn       6.247202       8.020687      19.755750       1.065785      71.637297 0.12066297E+04  0.34441033E+05                                14.390811                           11.523142       0.334068       2.023174                    0.996619      40.828876     105.894479       0.520002       0.412666      -1.133939       0.158614       0.163875      -0.000000       0.228064       0.112428      -0.000000      -0.000000      -0.010440      -0.231614      -0.077205      -0.073946       0.151151             18.321245      14.339647      -5.196831       0.000000      14.094116      -0.000000      26.529972          -0.000003
           14             Zn       4.174813       5.869500      19.755750       1.055755      69.180635 0.12329128E+04  0.35350082E+05                                14.081717                           11.663476       0.351011       2.029980                    0.996522      40.919765     106.062958       0.516289       0.413766      -1.134187      -0.156165      -0.162059      -0.000000       0.225057       0.131457       0.000000       0.000000      -0.010659      -0.264928      -0.088309      -0.087410       0.175720             17.424095      14.372244      -4.630518      -0.000000      13.105086       0.000000      24.794954          -0.000001
           15             Zn       6.062798      18.229313       6.585250       1.065785      71.637289 0.12066297E+04  0.34441031E+05                                14.390810                           11.523141       0.334068       2.023174                    0.996619      40.828876     105.894478       0.520002       0.412666      -1.133939      -0.158614      -0.163875       0.000000       0.228064       0.112428      -0.000000       0.000000      -0.010440      -0.231614      -0.077205      -0.073947       0.151151             18.321243      14.339646      -5.196832      -0.000000      14.094115       0.000000      26.529967          -0.000003
           16             Zn       8.135187      20.380500       6.585250       1.055755      69.180643 0.12329130E+04  0.35350089E+05                                14.081718                           11.663477       0.351011       2.029980                    0.996522      40.919765     106.062959       0.516289       0.413766      -1.134187       0.156165       0.162059      -0.000000       0.225057       0.131457       0.000000       0.000000      -0.010659      -0.264928      -0.088309      -0.087410       0.175720             17.424096      14.372247      -4.630519      -0.000000      13.105090       0.000000      24.794950          -0.000001
           17              H      11.333817      19.474875      24.976536       0.102417       1.257326 0.10114695E+02  0.10390519E+03                                 1.844131                            1.793006      -0.983768       2.401994                    0.997243       3.523289       9.661249       0.500241       1.191906      -0.731293      -0.025005      -0.023314      -0.005101       0.034566      -0.000256      -0.002202       0.010861       0.006143      -0.022365      -0.015120       0.005966       0.009153              1.888804       2.151416       0.286627       0.210968       1.890427      -0.060015       1.624568           0.000000
           18              H       0.242507      20.278125      24.383864       0.098721       1.272179 0.10065703E+02  0.10286762E+03                                 1.827855                            1.764307      -0.959069       2.407970                    0.997775       3.492515       9.429123       0.516816       1.159673      -0.739249       0.019653       0.008345      -0.028244       0.035406       0.005679      -0.004879      -0.004387      -0.020596       0.015252      -0.015001       0.001848       0.013153              1.877561       2.133631      -0.125622      -0.317026       1.520610      -0.106165       1.978444           0.000000
           19              H       0.899861      17.781750      25.577111       0.099035       1.319879 0.10559435E+02  0.10912592E+03                                 1.872410                            1.807718      -0.951933       2.412111                    0.997741       3.500700       9.479437       0.510701       1.160518      -0.739704      -0.019807      -0.026079      -0.015446       0.036209       0.004372       0.007737       0.006129      -0.012937       0.017648      -0.012842      -0.001366       0.014208              1.920160       2.187686       0.325957      -0.020779       1.979420       0.175075       1.593373           0.000001
           20              H       2.021302      18.225375       0.250240       0.099867       1.293566 0.10517926E+02  0.10920819E+03                                 1.884021                            1.831377      -1.018112       2.383179                    0.996907       3.598668       9.950426       0.493315       1.195794      -0.730032       0.021961      -0.011453       0.026670       0.036397      -0.001452      -0.001028      -0.013687       0.012620       0.007051      -0.017252       0.005276       0.011976              1.929845       2.115036      -0.247493       0.246367       1.688901      -0.017606       1.985598           0.000000
           21              H      10.005568      23.344125      26.117102       0.142257       1.174341 0.88203212E+01  0.87550977E+02                                 1.757699                            1.676350      -1.164758       2.346796                    0.996581       3.287860       8.859544       0.516479       1.194748      -0.730926       0.010786       0.015265       0.031180       0.036353       0.002058       0.009298       0.005077       0.005729       0.023739      -0.008647      -0.006426       0.015073              1.776198       1.649574      -0.078277       0.211985       1.719488       0.305980       1.959532           0.000000
           22              H       7.504176      23.362500      22.995693       0.127162       1.178563 0.88957505E+01  0.88753944E+02                                 1.763666                            1.682427      -1.328391       2.252644                    0.995435       3.482379       9.500524       0.514493       1.193222      -0.728968      -0.030378       0.017378      -0.020174       0.040395      -0.007268       0.008659      -0.006067       0.004330      -0.006910      -0.008738      -0.006403       0.015140              1.788198       1.859839      -0.291921       0.289853       1.710092       0.024850       1.794661          -0.000001
           23              H      10.389640      20.590500      23.214323       0.133337       1.123495 0.84084461E+01  0.82780644E+02                                 1.714967                            1.639773      -1.279181       2.279135                    0.995940       3.425744       9.306600       0.518812       1.199177      -0.727517       0.014323      -0.027391      -0.018017       0.035778      -0.011296      -0.001299       0.007340      -0.002705      -0.011556      -0.011835      -0.003625       0.015460              1.741777       1.747738      -0.369505       0.087775       1.808701       0.175400       1.668893           0.000000
           24              H       3.216603      16.681875      25.579745       0.135284       1.088066 0.81105561E+01  0.79235534E+02                                 1.685485                            1.615508      -1.230456       2.301209                    0.996232       3.417416       9.288219       0.519563       1.206699      -0.725424      -0.015489      -0.017645       0.026368       0.035306       0.002991      -0.011709      -0.006282       0.003987       0.004102      -0.011172      -0.004278       0.015449              1.712110       1.736650      -0.079086      -0.343846       1.666417      -0.194108       1.733263           0.000000
           25              H       3.662225      19.585125      22.845549       0.138413       1.176690 0.88478229E+01  0.87859136E+02                                 1.752946                            1.672437      -1.184165       2.331994                    0.996306       3.324727       8.949628       0.520309       1.185480      -0.732628      -0.011564       0.030716      -0.016467       0.036720      -0.009717       0.002882      -0.004577      -0.008896      -0.017053      -0.007847      -0.007099       0.014947              1.774255       1.637553      -0.186387      -0.091304       1.941381      -0.326464       1.743830           0.000000
           26              H       6.232553      16.527000      22.929841       0.128431       1.190773 0.90297369E+01  0.90370267E+02                                 1.775303                            1.695784      -1.296099       2.271159                    0.995441       3.456345       9.424409       0.512458       1.194256      -0.729276       0.031148      -0.018652      -0.015156       0.039342      -0.008867      -0.006552       0.003283       0.009406      -0.009947      -0.008505      -0.006162       0.014667              1.792909       1.922597      -0.286606      -0.278878       1.769197      -0.034016       1.686932          -0.000001
           27              H       0.976183       6.775125      11.806036       0.102417       1.257326 0.10114695E+02  0.10390519E+03                                 1.844131                            1.793006      -0.983768       2.401994                    0.997243       3.523289       9.661249       0.500241       1.191906      -0.731293       0.025005       0.023314      -0.005101       0.034566      -0.000256       0.002202      -0.010861       0.006143      -0.022365      -0.015120       0.005966       0.009153              1.888804       2.151416       0.286627      -0.210968       1.890427       0.060015       1.624568           0.000000
           28              H      12.067493       5.971875      11.213364       0.098721       1.272179 0.10065702E+02  0.10286761E+03                                 1.827854                            1.764307      -0.959069       2.407970                    0.997775       3.492515       9.429122       0.516816       1.159673      -0.739249      -0.019653      -0.008345      -0.028244       0.035406       0.005679       0.004879       0.004387      -0.020596       0.015252      -0.015001       0.001848       0.013153              1.877561       2.133630      -0.125622       0.317025       1.520610       0.106165       1.978443           0.000000
           29              H      11.410139       8.468250      12.406611       0.099035       1.319879 0.10559435E+02  0.10912593E+03                                 1.872410                            1.807718      -0.951933       2.412111                    0.997741       3.500700       9.479437       0.510701       1.160518      -0.739704       0.019807       0.026079      -0.015446       0.036209       0.004372      -0.007737      -0.006129      -0.012937       0.017648      -0.012842      -0.001366       0.014208              1.920160       2.187687       0.325958       0.020779       1.979420      -0.175075       1.593373           0.000001
           30              H      10.288698       8.024625      13.420739       0.099867       1.293565 0.10517920E+02  0.10920811E+03                                 1.884021                            1.831376      -1.018111       2.383179                    0.996907       3.598668       9.950426       0.493315       1.195794      -0.730031      -0.021961       0.011453       0.026670       0.036397      -0.001452       0.001028       0.013687       0.012620       0.007051      -0.017252       0.005276       0.011976              1.929845       2.115036      -0.247493      -0.246367       1.688901       0.017606       1.985597           0.000000
           31              H       2.304432       2.905875      12.946601       0.142257       1.174340 0.88203156E+01  0.87550902E+02                                 1.757698                            1.676349      -1.164758       2.346796                    0.996581       3.287861       8.859544       0.516480       1.194748      -0.730927      -0.010786      -0.015265       0.031180       0.036353       0.002058      -0.009298      -0.005077       0.005729       0.023739      -0.008647      -0.006426       0.015073              1.776197       1.649573      -0.078277      -0.211985       1.719487      -0.305979       1.959530           0.000000
           32              H       4.805824       2.887500       9.825193       0.127162       1.178563 0.88957490E+01  0.88753924E+02                                 1.763665                            1.682427      -1.328391       2.252644                    0.995435       3.482379       9.500523       0.514493       1.193222      -0.728968       0.030378      -0.017378      -0.020174       0.040395      -0.007268      -0.008659       0.006067       0.004330      -0.006910      -0.008738      -0.006403       0.015140              1.788197       1.859839      -0.291921      -0.289852       1.710092      -0.024850       1.794661          -0.000001
           33              H       1.920360       5.659500      10.043823       0.133337       1.123495 0.84084448E+01  0.82780624E+02                                 1.714966                            1.639773      -1.279181       2.279135                    0.995940       3.425744       9.306598       0.518812       1.199176      -0.727517      -0.014323       0.027391      -0.018017       0.035778      -0.011296       0.001299      -0.007340      -0.002705      -0.011556      -0.011835      -0.003625       0.015460              1.741777       1.747737      -0.369505      -0.087775       1.808700      -0.175400       1.668893           0.000000
           34              H       9.093397       9.568125      12.409245       0.135284       1.088066 0.81105562E+01  0.79235541E+02                                 1.685486                            1.615509      -1.230456       2.301209                    0.996232       3.417415       9.288219       0.519562       1.206700      -0.725424       0.015489       0.017645       0.026368       0.035306       0.002991       0.011709       0.006282       0.003987       0.004102      -0.011172      -0.004278       0.015449              1.712111       1.736651      -0.079086       0.343846       1.666418       0.194109       1.733264           0.000000
           35              H       8.647775       6.664875       9.675049       0.138413       1.176691 0.88478296E+01  0.87859216E+02                                 1.752947                            1.672438      -1.184166       2.331994                    0.996306       3.324727       8.949628       0.520309       1.185480      -0.732628       0.011564      -0.030716      -0.016467       0.036720      -0.009717      -0.002882       0.004577      -0.008896      -0.017053      -0.007847      -0.007099       0.014947              1.774256       1.637554      -0.186387       0.091304       1.941383       0.326464       1.743831           0.000000
           36              H       6.077447       9.723000       9.759340       0.128431       1.190774 0.90297399E+01  0.90370303E+02                                 1.775303                            1.695785      -1.296099       2.271159                    0.995441       3.456345       9.424409       0.512458       1.194256      -0.729277      -0.031148       0.018652      -0.015156       0.039342      -0.008867       0.006552      -0.003283       0.009406      -0.009947      -0.008505      -0.006162       0.014667              1.792909       1.922597      -0.286606       0.278878       1.769197       0.034016       1.686933          -0.000001
           37              H       0.976183       6.349875      14.534964       0.102417       1.257326 0.10114696E+02  0.10390519E+03                                 1.844132                            1.793007      -0.983768       2.401994                    0.997243       3.523289       9.661250       0.500241       1.191907      -0.731293       0.025005      -0.023314       0.005101       0.034566       0.000256      -0.002202      -0.010861       0.006143      -0.022365      -0.015120       0.005966       0.009153              1.888804       2.151416      -0.286627       0.210968       1.890428       0.060015       1.624569           0.000000
           38              H      12.067493       7.153125      15.127636       0.098721       1.272179 0.10065703E+02  0.10286762E+03                                 1.827855                            1.764307      -0.959069       2.407970                    0.997775       3.492515       9.429123       0.516816       1.159673      -0.739249      -0.019653       0.008345       0.028244       0.035406      -0.005679      -0.004879       0.004387      -0.020596       0.015252      -0.015001       0.001848       0.013153              1.877562       2.133631       0.125622      -0.317026       1.520610       0.106165       1.978444           0.000000
           39              H      11.410139       4.656750      13.934389       0.099035       1.319879 0.10559435E+02  0.10912593E+03                                 1.872410                            1.807718      -0.951933       2.412111                    0.997741       3.500700       9.479437       0.510701       1.160518      -0.739704       0.019807      -0.026079       0.015446       0.036209      -0.004372       0.007737      -0.006129      -0.012937       0.017648      -0.012842      -0.001366       0.014208              1.920160       2.187687      -0.325958      -0.020779       1.979420      -0.175075       1.593373           0.000001
           40              H      10.288698       5.100375      12.920261       0.099867       1.293565 0.10517921E+02  0.10920812E+03                                 1.884021                            1.831376      -1.018112       2.383179                    0.996907       3.598668       9.950427       0.493315       1.195795      -0.730031      -0.021961      -0.011453      -0.026670       0.036397       0.001452      -0.001028       0.013687       0.012620       0.007051      -0.017252       0.005276       0.011976              1.929845       2.115036       0.247493       0.246367       1.688901       0.017606       1.985598           0.000000
           41              H       2.304432      10.219125      13.394398       0.142257       1.174341 0.88203272E+01  0.87551044E+02                                 1.757699                            1.676350      -1.164758       2.346796                    0.996581       3.287861       8.859545       0.516480       1.194748      -0.730927      -0.010786       0.015265      -0.031180       0.036353      -0.002058       0.009298      -0.005077       0.005729       0.023739      -0.008647      -0.006426       0.015073              1.776198       1.649573       0.078277       0.211985       1.719489      -0.305980       1.959532           0.000000
           42              H       4.805824      10.237500      16.515807       0.127162       1.178563 0.88957503E+01  0.88753945E+02                                 1.763666                            1.682428      -1.328391       2.252644                    0.995435       3.482379       9.500525       0.514493       1.193222      -0.728968       0.030378       0.017378       0.020174       0.040395       0.007268       0.008659       0.006067       0.004330      -0.006910      -0.008738      -0.006403       0.015140              1.788198       1.859839       0.291921       0.289853       1.710092      -0.024850       1.794662          -0.000001
           43              H       1.920360       7.465500      16.297177       0.133337       1.123495 0.84084462E+01  0.82780643E+02                                 1.714966                            1.639773      -1.279181       2.279135                    0.995940       3.425744       9.306599       0.518812       1.199177      -0.727517      -0.014323      -0.027391       0.018017       0.035778       0.011296      -0.001299      -0.007340      -0.002705      -0.011556      -0.011835      -0.003625       0.015460              1.741777       1.747737       0.369505       0.087775       1.808701      -0.175400       1.668893           0.000000
           44              H       9.093397       3.556875      13.931755       0.135284       1.088066 0.81105562E+01  0.79235535E+02                                 1.685485                            1.615508      -1.230456       2.301209                    0.996232       3.417416       9.288219       0.519563       1.206699      -0.725424       0.015489      -0.017645      -0.026368       0.035306      -0.002991      -0.011709       0.006282       0.003987       0.004102      -0.011172      -0.004278       0.015449              1.712110       1.736650       0.079086      -0.343846       1.666417       0.194108       1.733263           0.000000
           45              H       8.647775       6.460125      16.665951       0.138413       1.176691 0.88478291E+01  0.87859207E+02                                 1.752947                            1.672437      -1.184165       2.331994                    0.996306       3.324727       8.949627       0.520309       1.185480      -0.732628       0.011564       0.030716       0.016467       0.036720       0.009717       0.002882       0.004577      -0.008896      -0.017053      -0.007847      -0.007099       0.014947              1.774255       1.637553       0.186387      -0.091304       1.941382       0.326464       1.743831           0.000000
           46              H       6.077447       3.402000      16.581660       0.128431       1.190774 0.90297415E+01  0.90370322E+02                                 1.775303                            1.695785      -1.296099       2.271159                    0.995441       3.456345       9.424409       0.512458       1.194256      -0.729277      -0.031148      -0.018652       0.015155       0.039342       0.008867      -0.006552      -0.003283       0.009406      -0.009947      -0.008505      -0.006162       0.014667              1.792909       1.922597       0.286606      -0.278878       1.769197       0.034016       1.686933          -0.000001
           47              H      11.333817      19.900125       1.364464       0.102417       1.257326 0.10114695E+02  0.10390519E+03                                 1.844131                            1.793006      -0.983768       2.401994                    0.997243       3.523289       9.661249       0.500241       1.191906      -0.731293      -0.025005       0.023314       0.005101       0.034566       0.000256       0.002202       0.010861       0.006143      -0.022365      -0.015120       0.005966       0.009153              1.888804       2.151416      -0.286627      -0.210968       1.890427      -0.060015       1.624568           0.000000
           48              H       0.242507      19.096875       1.957136       0.098721       1.272179 0.10065703E+02  0.10286762E+03                                 1.827855                            1.764307      -0.959069       2.407970                    0.997775       3.492515       9.429123       0.516816       1.159673      -0.739249       0.019653      -0.008345       0.028244       0.035406      -0.005679       0.004879      -0.004387      -0.020596       0.015252      -0.015001       0.001848       0.013153              1.877561       2.133630       0.125622       0.317026       1.520610      -0.106165       1.978444           0.000000
           49              H       0.899861      21.593250       0.763889       0.099035       1.319879 0.10559434E+02  0.10912591E+03                                 1.872409                            1.807718      -0.951933       2.412111                    0.997741       3.500700       9.479436       0.510701       1.160518      -0.739704      -0.019807       0.026079       0.015446       0.036209      -0.004372      -0.007737       0.006129      -0.012937       0.017648      -0.012842      -0.001366       0.014208              1.920160       2.187687      -0.325958       0.020779       1.979420       0.175075       1.593373           0.000001
           50              H       2.021302      21.149625      26.090761       0.099867       1.293565 0.10517920E+02  0.10920812E+03                                 1.884021                            1.831376      -1.018112       2.383179                    0.996907       3.598668       9.950427       0.493315       1.195795      -0.730031       0.021961       0.011453      -0.026670       0.036397       0.001452       0.001028      -0.013687       0.012620       0.007051      -0.017252       0.005276       0.011976              1.929845       2.115036       0.247493      -0.246367       1.688901      -0.017606       1.985598           0.000000
           51              H      10.005568      16.030875       0.223899       0.142257       1.174340 0.88203183E+01  0.87550944E+02                                 1.757699                            1.676350      -1.164758       2.346796                    0.996581       3.287860       8.859545       0.516479       1.194749      -0.730926       0.010786      -0.015265      -0.031180       0.036353      -0.002058      -0.009298       0.005077       0.005729       0.023739      -0.008647      -0.006426       0.015073              1.776198       1.649573       0.078277      -0.211985       1.719489       0.305980       1.959531           0.000000
           52              H       7.504176      16.012500       3.345307       0.127162       1.178563 0.88957490E+01  0.88753924E+02                                 1.763665                            1.682427      -1.328391       2.252644                    0.995435       3.482379       9.500523       0.514493       1.193222      -0.728968      -0.030378      -0.017378       0.020174       0.040395       0.007268      -0.008659      -0.006067       0.004330      -0.006910      -0.008738      -0.006403       0.015140              1.788197       1.859839       0.291921      -0.289852       1.710092       0.024850       1.794661          -0.000001
           53              H      10.389640      18.784500       3.126677       0.133337       1.123495 0.84084460E+01  0.82780638E+02                                 1.714966                            1.639773      -1.279181       2.279135                    0.995940       3.425744       9.306598       0.518812       1.199176      -0.727517       0.014323       0.027391       0.018017       0.035778       0.011296       0.001299       0.007340      -0.002705      -0.011556      -0.011835      -0.003625       0.015460              1.741777       1.747737       0.369505      -0.087775       1.808700       0.175400       1.668893           0.000000
           54              H       3.216603      22.693125       0.761255       0.135284       1.088067 0.81105593E+01  0.79235572E+02                                 1.685485                            1.615508      -1.230456       2.301209                    0.996232       3.417416       9.288219       0.519562       1.206699      -0.725424      -0.015489       0.017645      -0.026368       0.035306      -0.002991       0.011709      -0.006282       0.003987       0.004102      -0.011172      -0.004278       0.015449              1.712110       1.736650       0.079086       0.343846       1.666418      -0.194109       1.733263           0.000000
           55              H       3.662225      19.789875       3.495451       0.138413       1.176690 0.88478193E+01  0.87859094E+02                                 1.752946                            1.672437      -1.184165       2.331994                    0.996306       3.324726       8.949626       0.520309       1.185481      -0.732628      -0.011564      -0.030716       0.016467       0.036720       0.009717      -0.002882      -0.004577      -0.008896      -0.017053      -0.007847      -0.007099       0.014947              1.774255       1.637553       0.186387       0.091304       1.941382      -0.326464       1.743830           0.000000
           56              H       6.232553      22.848000       3.411160       0.128431       1.190773 0.90297335E+01  0.90370227E+02                                 1.775303                            1.695784      -1.296099       2.271159                    0.995441       3.456344       9.424407       0.512458       1.194257      -0.729276       0.031148       0.018652       0.015156       0.039342       0.008867       0.006552       0.003283       0.009406      -0.009947      -0.008505      -0.006162       0.014667              1.792909       1.922597       0.286605       0.278878       1.769196      -0.034016       1.686933          -0.000001
           57              H       0.976183       6.775125       1.364464       0.102417       1.257326 0.10114695E+02  0.10390519E+03                                 1.844131                            1.793006      -0.983768       2.401994                    0.997243       3.523289       9.661249       0.500241       1.191906      -0.731293       0.025005       0.023314       0.005101       0.034566      -0.000256      -0.002202       0.010861       0.006143      -0.022365      -0.015120       0.005966       0.009153              1.888804       2.151416       0.286627       0.210968       1.890427      -0.060015       1.624568           0.000000
           58              H      12.067493       5.971875       1.957136       0.098721       1.272179 0.10065702E+02  0.10286761E+03                                 1.827854                            1.764307      -0.959068       2.407970                    0.997775       3.492515       9.429122       0.516816       1.159673      -0.739249      -0.019653      -0.008345       0.028244       0.035406       0.005679      -0.004879      -0.004387      -0.020596       0.015252      -0.015001       0.001848       0.013153              1.877561       2.133630      -0.125622      -0.317025       1.520610      -0.106165       1.978443           0.000000
           59              H      11.410139       8.468250       0.763889       0.099035       1.319879 0.10559436E+02  0.10912594E+03                                 1.872410                            1.807718      -0.951933       2.412110                    0.997741       3.500700       9.479438       0.510701       1.160519      -0.739704       0.019807       0.026079       0.015446       0.036209       0.004372       0.007737       0.006129      -0.012937       0.017648      -0.012842      -0.001366       0.014208              1.920160       2.187687       0.325958      -0.020779       1.979421       0.175075       1.593373           0.000001
           60              H      10.288698       8.024625      26.090761       0.099867       1.293565 0.10517920E+02  0.10920811E+03                                 1.884021                            1.831376      -1.018111       2.383179                    0.996907       3.598668       9.950426       0.493315       1.195794      -0.730031      -0.021961       0.011453      -0.026670       0.036397      -0.001452      -0.001028      -0.013687       0.012620       0.007051      -0.017252       0.005276       0.011976              1.929845       2.115036      -0.247493       0.246367       1.688901      -0.017606       1.985597           0.000000
           61              H       2.304432       2.905875       0.223899       0.142257       1.174340 0.88203161E+01  0.87550911E+02                                 1.757698                            1.676349      -1.164758       2.346796                    0.996581       3.287861       8.859545       0.516480       1.194748      -0.730927      -0.010786      -0.015265      -0.031180       0.036353       0.002057       0.009298       0.005077       0.005729       0.023739      -0.008647      -0.006426       0.015073              1.776197       1.649573      -0.078277       0.211985       1.719487       0.305979       1.959531           0.000000
           62              H       4.805824       2.887500       3.345307       0.127162       1.178563 0.88957504E+01  0.88753944E+02                                 1.763666                            1.682427      -1.328391       2.252644                    0.995435       3.482379       9.500524       0.514493       1.193222      -0.728968       0.030378      -0.017378       0.020174       0.040395      -0.007268       0.008659      -0.006067       0.004330      -0.006910      -0.008738      -0.006403       0.015140              1.788198       1.859839      -0.291921       0.289853       1.710092       0.024850       1.794661          -0.000001
           63              H       1.920360       5.659500       3.126677       0.133337       1.123495 0.84084461E+01  0.82780641E+02                                 1.714966                            1.639773      -1.279181       2.279135                    0.995940       3.425744       9.306599       0.518812       1.199177      -0.727517      -0.014323       0.027391       0.018017       0.035778      -0.011296      -0.001299       0.007340      -0.002705      -0.011556      -0.011835      -0.003625       0.015460              1.741777       1.747737      -0.369505       0.087775       1.808701       0.175400       1.668893           0.000000
           64              H       9.093397       9.568125       0.761255       0.135284       1.088067 0.81105593E+01  0.79235572E+02                                 1.685485                            1.615508      -1.230456       2.301209                    0.996232       3.417416       9.288219       0.519562       1.206699      -0.725424       0.015489       0.017645      -0.026368       0.035306       0.002991      -0.011709      -0.006282       0.003987       0.004102      -0.011172      -0.004278       0.015449              1.712110       1.736650      -0.079086      -0.343846       1.666418      -0.194109       1.733263           0.000000
           65              H       8.647775       6.664875       3.495451       0.138413       1.176691 0.88478291E+01  0.87859208E+02                                 1.752947                            1.672437      -1.184165       2.331994                    0.996306       3.324727       8.949627       0.520309       1.185480      -0.732628       0.011564      -0.030716       0.016467       0.036720      -0.009717       0.002882      -0.004577      -0.008896      -0.017053      -0.007847      -0.007099       0.014947              1.774255       1.637554      -0.186387      -0.091304       1.941382      -0.326464       1.743830           0.000000
           66              H       6.077447       9.723000       3.411160       0.128431       1.190774 0.90297399E+01  0.90370303E+02                                 1.775303                            1.695785      -1.296099       2.271159                    0.995441       3.456345       9.424409       0.512458       1.194256      -0.729277      -0.031148       0.018652       0.015156       0.039342      -0.008867      -0.006552       0.003283       0.009406      -0.009947      -0.008505      -0.006162       0.014667              1.792909       1.922597      -0.286606      -0.278878       1.769197      -0.034016       1.686933          -0.000001
           67              H      11.333817      19.474875      14.534964       0.102417       1.257326 0.10114695E+02  0.10390519E+03                                 1.844131                            1.793006      -0.983768       2.401994                    0.997243       3.523289       9.661249       0.500241       1.191906      -0.731293      -0.025005      -0.023314       0.005101       0.034566      -0.000256       0.002202      -0.010861       0.006143      -0.022365      -0.015120       0.005966       0.009153              1.888804       2.151416       0.286627      -0.210968       1.890427       0.060015       1.624568           0.000000
           68              H       0.242507      20.278125      15.127636       0.098721       1.272179 0.10065702E+02  0.10286761E+03                                 1.827854                            1.764307      -0.959069       2.407970                    0.997775       3.492515       9.429122       0.516816       1.159673      -0.739249       0.019653       0.008345       0.028244       0.035406       0.005679       0.004879       0.004387      -0.020596       0.015252      -0.015001       0.001848       0.013153              1.877561       2.133630      -0.125622       0.317025       1.520610       0.106165       1.978444           0.000000
           69              H       0.899861      17.781750      13.934389       0.099035       1.319879 0.10559435E+02  0.10912593E+03                                 1.872410                            1.807718      -0.951933       2.412110                    0.997741       3.500700       9.479437       0.510701       1.160518      -0.739704      -0.019807      -0.026079       0.015446       0.036209       0.004372      -0.007737      -0.006129      -0.012937       0.017648      -0.012842      -0.001366       0.014208              1.920160       2.187687       0.325958       0.020779       1.979420      -0.175075       1.593373           0.000001
           70              H       2.021302      18.225375      12.920261       0.099867       1.293565 0.10517920E+02  0.10920811E+03                                 1.884021                            1.831376      -1.018111       2.383179                    0.996907       3.598668       9.950427       0.493315       1.195795      -0.730031       0.021961      -0.011453      -0.026670       0.036397      -0.001452       0.001028       0.013687       0.012620       0.007051      -0.017252       0.005276       0.011976              1.929845       2.115036      -0.247493      -0.246367       1.688901       0.017606       1.985598           0.000000
           71              H      10.005568      23.344125      13.394398       0.142257       1.174340 0.88203207E+01  0.87550968E+02                                 1.757699                            1.676350      -1.164758       2.346796                    0.996581       3.287860       8.859543       0.516480       1.194748      -0.730926       0.010786       0.015265      -0.031180       0.036353       0.002058      -0.009298      -0.005077       0.005729       0.023739      -0.008647      -0.006426       0.015073              1.776198       1.649573      -0.078277      -0.211985       1.719488      -0.305980       1.959532           0.000000
           72              H       7.504176      23.362500      16.515807       0.127162       1.178563 0.88957492E+01  0.88753928E+02                                 1.763666                            1.682427      -1.328391       2.252644                    0.995435       3.482379       9.500524       0.514493       1.193222      -0.728968      -0.030378       0.017378       0.020174       0.040395      -0.007268      -0.008659       0.006067       0.004330      -0.006910      -0.008738      -0.006403       0.015140              1.788197       1.859839      -0.291921      -0.289853       1.710092      -0.024850       1.794661          -0.000001
           73              H      10.389640      20.590500      16.297177       0.133337       1.123494 0.84084420E+01  0.82780594E+02                                 1.714966                            1.639773      -1.279181       2.279135                    0.995940       3.425743       9.306597       0.518812       1.199177      -0.727517       0.014323      -0.027391       0.018017       0.035778      -0.011296       0.001299      -0.007340      -0.002705      -0.011556      -0.011835      -0.003625       0.015460              1.741777       1.747737      -0.369505      -0.087775       1.808701      -0.175400       1.668893           0.000000
           74              H       3.216603      16.681875      13.931755       0.135284       1.088066 0.81105561E+01  0.79235535E+02                                 1.685485                            1.615508      -1.230456       2.301209                    0.996232       3.417416       9.288219       0.519563       1.206699      -0.725424      -0.015489      -0.017645      -0.026368       0.035306       0.002991       0.011709       0.006282       0.003987       0.004102      -0.011172      -0.004278       0.015449              1.712110       1.736650      -0.079086       0.343846       1.666417       0.194108       1.733263           0.000000
           75              H       3.662225      19.585125      16.665951       0.138413       1.176690 0.88478229E+01  0.87859136E+02                                 1.752946                            1.672437      -1.184166       2.331993                    0.996306       3.324727       8.949628       0.520309       1.185480      -0.732628      -0.011564       0.030716       0.016467       0.036720      -0.009717      -0.002882       0.004577      -0.008896      -0.017053      -0.007847      -0.007099       0.014947              1.774255       1.637553      -0.186387       0.091304       1.941381       0.326464       1.743830           0.000000
           76              H       6.232553      16.527000      16.581660       0.128431       1.190774 0.90297398E+01  0.90370303E+02                                 1.775303                            1.695785      -1.296099       2.271159                    0.995441       3.456345       9.424409       0.512458       1.194256      -0.729277       0.031148      -0.018652       0.015156       0.039342      -0.008867       0.006552      -0.003283       0.009406      -0.009947      -0.008505      -0.006162       0.014667              1.792909       1.922597      -0.286606       0.278878       1.769197       0.034016       1.686933          -0.000001
           77              H      11.333817      19.900125      11.806036       0.102417       1.257326 0.10114695E+02  0.10390519E+03                                 1.844131                            1.793006      -0.983768       2.401994                    0.997243       3.523289       9.661249       0.500241       1.191906      -0.731293      -0.025005       0.023314      -0.005101       0.034566       0.000256      -0.002202      -0.010861       0.006143      -0.022365      -0.015120       0.005966       0.009153              1.888804       2.151416      -0.286627       0.210968       1.890427       0.060015       1.624568           0.000000
           78              H       0.242507      19.096875      11.213364       0.098721       1.272179 0.10065703E+02  0.10286762E+03                                 1.827855                            1.764307      -0.959069       2.407970                    0.997775       3.492515       9.429123       0.516816       1.159673      -0.739249       0.019653      -0.008345      -0.028244       0.035406      -0.005679      -0.004879       0.004387      -0.020596       0.015252      -0.015001       0.001848       0.013153              1.877561       2.133630       0.125622      -0.317026       1.520610       0.106165       1.978444           0.000000
           79              H       0.899861      21.593250      12.406611       0.099035       1.319878 0.10559432E+02  0.10912588E+03                                 1.872409                            1.807717      -0.951933       2.412111                    0.997741       3.500700       9.479435       0.510701       1.160518      -0.739704      -0.019807       0.026079      -0.015446       0.036209      -0.004372       0.007737      -0.006129      -0.012937       0.017648      -0.012842      -0.001366       0.014208              1.920159       2.187686      -0.325958      -0.020779       1.979419      -0.175075       1.593372           0.000001
           80              H       2.021302      21.149625      13.420739       0.099867       1.293565 0.10517920E+02  0.10920811E+03                                 1.884021                            1.831376      -1.018112       2.383179                    0.996907       3.598668       9.950426       0.493315       1.195794      -0.730031       0.021961       0.011453       0.026670       0.036397       0.001452      -0.001028       0.013687       0.012620       0.007051      -0.017252       0.005276       0.011976              1.929845       2.115036       0.247493       0.246367       1.688901       0.017606       1.985598           0.000000
           81              H      10.005568      16.030875      12.946601       0.142257       1.174340 0.88203177E+01  0.87550935E+02                                 1.757699                            1.676350      -1.164758       2.346796                    0.996581       3.287860       8.859544       0.516479       1.194748      -0.730926       0.010786      -0.015265       0.031180       0.036353      -0.002058       0.009298      -0.005077       0.005729       0.023739      -0.008647      -0.006426       0.015073              1.776198       1.649573       0.078277       0.211985       1.719489      -0.305980       1.959531           0.000000
           82              H       7.504176      16.012500       9.825193       0.127162       1.178563 0.88957506E+01  0.88753948E+02                                 1.763666                            1.682428      -1.328391       2.252644                    0.995435       3.482379       9.500525       0.514493       1.193222      -0.728968      -0.030378      -0.017378      -0.020174       0.040395       0.007268       0.008659       0.006067       0.004330      -0.006910      -0.008738      -0.006403       0.015140              1.788198       1.859839       0.291921       0.289853       1.710092      -0.024850       1.794662          -0.000001
           83              H      10.389640      18.784500      10.043823       0.133337       1.123495 0.84084447E+01  0.82780621E+02                                 1.714966                            1.639773      -1.279181       2.279135                    0.995940       3.425744       9.306597       0.518812       1.199176      -0.727518       0.014323       0.027391      -0.018017       0.035778       0.011296      -0.001299      -0.007340      -0.002705      -0.011556      -0.011835      -0.003625       0.015460              1.741777       1.747737       0.369505       0.087775       1.808700      -0.175400       1.668893           0.000000
           84              H       3.216603      22.693125      12.409245       0.135284       1.088067 0.81105592E+01  0.79235571E+02                                 1.685485                            1.615508      -1.230456       2.301209                    0.996232       3.417416       9.288219       0.519562       1.206699      -0.725424      -0.015489       0.017645       0.026368       0.035306      -0.002991      -0.011709       0.006282       0.003987       0.004102      -0.011172      -0.004278       0.015449              1.712110       1.736650       0.079086      -0.343846       1.666418       0.194109       1.733263           0.000000
           85              H       3.662225      19.789875       9.675049       0.138413       1.176690 0.88478246E+01  0.87859159E+02                                 1.752947                            1.672437      -1.184166       2.331993                    0.996306       3.324727       8.949629       0.520309       1.185481      -0.732628      -0.011564      -0.030716      -0.016467       0.036720       0.009717       0.002882       0.004577      -0.008896      -0.017053      -0.007847      -0.007099       0.014947              1.774255       1.637554       0.186387      -0.091304       1.941382       0.326464       1.743831           0.000000
           86              H       6.232553      22.848000       9.759340       0.128431       1.190773 0.90297358E+01  0.90370251E+02                                 1.775303                            1.695784      -1.296099       2.271159                    0.995441       3.456345       9.424408       0.512458       1.194256      -0.729277       0.031148       0.018652      -0.015156       0.039342       0.008867      -0.006552      -0.003283       0.009406      -0.009947      -0.008505      -0.006162       0.014667              1.792908       1.922596       0.286605      -0.278878       1.769196       0.034016       1.686933          -0.000001
           87              H       0.976183       6.349875      24.976536       0.102417       1.257326 0.10114696E+02  0.10390519E+03                                 1.844132                            1.793007      -0.983768       2.401994                    0.997243       3.523289       9.661250       0.500241       1.191907      -0.731293       0.025005      -0.023314      -0.005101       0.034566       0.000256       0.002202       0.010861       0.006143      -0.022365      -0.015120       0.005966       0.009153              1.888804       2.151416      -0.286627      -0.210968       1.890428      -0.060015       1.624569           0.000000
           88              H      12.067493       7.153125      24.383864       0.098721       1.272179 0.10065702E+02  0.10286761E+03                                 1.827854                            1.764307      -0.959069       2.407970                    0.997775       3.492515       9.429122       0.516816       1.159673      -0.739249      -0.019653       0.008345      -0.028244       0.035406      -0.005679       0.004879      -0.004387      -0.020596       0.015252      -0.015001       0.001848       0.013153              1.877561       2.133630       0.125622       0.317025       1.520610      -0.106165       1.978443           0.000000
           89              H      11.410139       4.656750      25.577111       0.099035       1.319879 0.10559434E+02  0.10912591E+03                                 1.872409                            1.807718      -0.951933       2.412111                    0.997741       3.500700       9.479436       0.510701       1.160518      -0.739704       0.019807      -0.026079      -0.015446       0.036209      -0.004372      -0.007737       0.006129      -0.012937       0.017648      -0.012842      -0.001366       0.014208              1.920160       2.187686      -0.325958       0.020779       1.979420       0.175075       1.593373           0.000001
           90              H      10.288698       5.100375       0.250240       0.099867       1.293566 0.10517927E+02  0.10920820E+03                                 1.884021                            1.831377      -1.018112       2.383179                    0.996907       3.598668       9.950427       0.493315       1.195795      -0.730031      -0.021961      -0.011453       0.026670       0.036397       0.001452       0.001028      -0.013687       0.012620       0.007051      -0.017252       0.005276       0.011976              1.929845       2.115036       0.247493      -0.246367       1.688902      -0.017606       1.985599           0.000000
           91              H       2.304432      10.219125      26.117102       0.142257       1.174341 0.88203277E+01  0.87551054E+02                                 1.757699                            1.676351      -1.164758       2.346796                    0.996581       3.287861       8.859546       0.516480       1.194748      -0.730927      -0.010786       0.015265       0.031180       0.036353      -0.002057      -0.009298       0.005077       0.005729       0.023739      -0.008647      -0.006426       0.015073              1.776198       1.649574       0.078277      -0.211985       1.719489       0.305980       1.959532           0.000000
           92              H       4.805824      10.237500      22.995693       0.127162       1.178563 0.88957504E+01  0.88753948E+02                                 1.763666                            1.682428      -1.328391       2.252644                    0.995435       3.482379       9.500526       0.514493       1.193223      -0.728968       0.030378       0.017378      -0.020174       0.040395       0.007268      -0.008659      -0.006067       0.004330      -0.006910      -0.008738      -0.006403       0.015140              1.788198       1.859839       0.291921      -0.289853       1.710092       0.024850       1.794662          -0.000001
           93              H       1.920360       7.465500      23.214323       0.133337       1.123495 0.84084461E+01  0.82780640E+02                                 1.714966                            1.639773      -1.279181       2.279135                    0.995940       3.425744       9.306598       0.518812       1.199176      -0.727517      -0.014323      -0.027391      -0.018017       0.035778       0.011296       0.001299       0.007340      -0.002705      -0.011556      -0.011835      -0.003625       0.015460              1.741777       1.747737       0.369505      -0.087775       1.808700       0.175400       1.668893           0.000000
           94              H       9.093397       3.556875      25.579745       0.135284       1.088066 0.81105530E+01  0.79235504E+02                                 1.685485                            1.615509      -1.230456       2.301209                    0.996232       3.417415       9.288219       0.519562       1.206700      -0.725424       0.015489      -0.017645       0.026368       0.035306      -0.002991       0.011709      -0.006282       0.003987       0.004102      -0.011172      -0.004278       0.015449              1.712111       1.736651       0.079086       0.343846       1.666417      -0.194109       1.733264           0.000000
           95              H       8.647775       6.460125      22.845549       0.138413       1.176691 0.88478296E+01  0.87859216E+02                                 1.752947                            1.672437      -1.184166       2.331993                    0.996306       3.324727       8.949628       0.520309       1.185480      -0.732628       0.011564       0.030716      -0.016467       0.036720       0.009717      -0.002882      -0.004577      -0.008896      -0.017053      -0.007847      -0.007099       0.014947              1.774256       1.637554       0.186387       0.091305       1.941383      -0.326464       1.743831           0.000000
           96              H       6.077447       3.402000      22.929841       0.128431       1.190773 0.90297346E+01  0.90370241E+02                                 1.775303                            1.695785      -1.296099       2.271159                    0.995441       3.456344       9.424407       0.512458       1.194257      -0.729276      -0.031148      -0.018652      -0.015156       0.039342       0.008867       0.006552       0.003283       0.009406      -0.009947      -0.008505      -0.006162       0.014667              1.792909       1.922597       0.286606       0.278878       1.769197      -0.034016       1.686932          -0.000001
           97              C      12.007543      20.144250      25.175411      -0.074695      27.322785 0.36801136E+03  0.83496286E+04                                 8.094733                            6.431682      -0.359498       1.891612                    0.996991      28.106810      80.975713       0.640444       0.421521      -1.054515      -0.016981       0.068757       0.051314       0.087459      -0.030114      -0.001831       0.014403      -0.045828      -0.072755      -0.030922      -0.021508       0.052430             10.240728      13.439068      -4.109485       2.907672       9.058365      -1.958475       8.224752           0.000001
           98              C       1.448764      18.527250      25.868179      -0.073881      27.382249 0.36884318E+03  0.83787395E+04                                 8.100724                            6.434363      -0.396027       1.876848                    0.997025      28.274152      81.683074       0.640573       0.420921      -1.054197       0.031192       0.058457      -0.059005       0.088723      -0.001324      -0.030258      -0.014773       0.022451       0.064251      -0.032072      -0.012846       0.044917             10.261703      14.090298      -2.567386      -3.955775       8.046258       1.549172       8.648553           0.000001
           99              C      10.377330      21.879900      24.771867       0.270685      35.061471 0.34464384E+03  0.76108514E+04                                 9.400914                            6.249521       0.071191       2.042880                    0.999519      24.598377      67.528209       0.652663       0.424966      -1.063628       0.038295      -0.022477       0.030133       0.053663      -0.030387       0.018693      -0.001656       0.019128      -0.050318      -0.031757      -0.012786       0.044543             12.802907      15.405374      -7.177448       5.026190      12.143218      -0.420499      10.860129           0.000000
          100              C       9.717514      22.980563      25.310803      -0.223742      38.282354 0.45967556E+03  0.10978054E+05                                 9.899911                            7.174632      -0.127843       1.916473                    0.999290      30.841636      89.882520       0.610735       0.419932      -1.060089      -0.021671       0.018147      -0.001181       0.028290       0.044954       0.005315      -0.005275       0.013504       0.077635      -0.059053       0.026478       0.032575             12.380819      14.189247      -7.667930       1.582908      14.190923       1.541043       8.762288           0.000001
          101              C       8.639158      23.532600      24.657283       0.000690      39.646122 0.41486372E+03  0.95540403E+04                                10.028174                            6.706397       0.032809       2.017644                    0.999228      26.691541      73.757647       0.654214       0.406541      -1.080232       0.026326      -0.035482      -0.014391       0.046467       0.007280       0.013571      -0.003847       0.005775       0.007180      -0.016590       0.000668       0.015922             13.535875      12.700324      -7.339335      -0.387004      16.063032       5.394670      11.844268          -0.000000
          102              C       8.226773      22.988700      23.449285      -0.150516      36.455762 0.45453657E+03  0.10854272E+05                                 9.704804                            7.227997      -0.197016       1.898809                    0.999323      30.498421      89.669301       0.595081       0.431021      -1.050350       0.015287      -0.007613       0.013265       0.021624       0.007611       0.001317      -0.039154       0.024565      -0.042058      -0.049579       0.017900       0.031679             11.623175       8.296076      -2.743640       0.927339      12.792952       6.090022      13.780497          -0.000001
          103              C       8.885358      21.890138      22.912192       0.008171      39.650129 0.41540827E+03  0.95747533E+04                                10.027419                            6.718858      -0.000543       2.006488                    0.999192      26.722995      74.003136       0.652089       0.407518      -1.079016       0.027098       0.009612       0.045052       0.053445      -0.012491      -0.003616      -0.003931      -0.000519      -0.021730      -0.013454      -0.002664       0.016119             13.327601      11.351239      -1.373620       5.725660      10.996356       5.161185      17.635206          -0.000000
          104              C       9.953866      21.331275      23.571244      -0.252364      37.860921 0.47893199E+03  0.11565994E+05                                 9.847236                            7.352749      -0.073792       1.928801                    0.999369      31.456730      92.450401       0.599156       0.423308      -1.057045      -0.027882       0.003423      -0.025846       0.038172      -0.012157      -0.031080       0.001200      -0.012712      -0.063048      -0.042546       0.009905       0.032642             11.917815      13.185621      -2.863159       6.532257       8.453865       0.782011      14.113961           0.000001
          105              C       7.841470      24.634575      25.300267       0.632603      23.033259 0.25017402E+03  0.51726426E+04                                 7.598676                            5.655464      -0.071136       2.044543                    0.999370      21.815891      60.711877       0.617889       0.479430      -1.017436      -0.034749       0.047044       0.022825       0.062782       0.070191      -0.017254      -0.078821      -0.035549       0.021367      -0.093712      -0.025287       0.118999              9.517930       9.149717      -4.781313      -1.213014      11.648039       3.905602       7.756033           0.000001
          106              C       8.336332      21.261975      21.655726       0.628923      23.023816 0.25304025E+03  0.52444463E+04                                 7.580273                            5.681744      -0.063765       2.045428                    0.999361      21.880651      60.874745       0.617719       0.478415      -1.018437      -0.022675      -0.023201      -0.057230       0.065786       0.031431      -0.070607      -0.072850       0.007102      -0.050112      -0.093922      -0.022939       0.116862              9.370411       7.425207       0.348337       3.844561       7.659414       3.951080      13.026613           0.000001
          107              C       3.680690      17.055937      24.866694      -0.257985      38.043395 0.49069078E+03  0.11919436E+05                                 9.889125                            7.450215      -0.131026       1.912198                    0.999630      31.644878      93.209086       0.594425       0.424191      -1.056725       0.032867      -0.029180      -0.001348       0.043972       0.025585      -0.014385       0.003348       0.024842       0.051507      -0.039042       0.009280       0.029762             11.880653      13.067518      -6.325129      -2.549286      14.302859      -1.244016       8.271583           0.000001
          108              C       3.271998      18.256088      24.325387       0.273001      34.764422 0.33936083E+03  0.74690245E+04                                 9.352060                            6.207024       0.100208       2.055101                    0.999416      24.483267      67.208707       0.653683       0.425732      -1.062619      -0.038414       0.031461       0.021384       0.054062      -0.013981      -0.028766       0.003169       0.036828      -0.009522      -0.026486      -0.015972       0.042458             12.676227      15.710693      -4.678393      -7.074179      10.591044       0.026962      11.726943           0.000000
          109              C       3.958896      18.791063      23.231182      -0.219797      38.298091 0.45925143E+03  0.10965246E+05                                 9.906494                            7.172623      -0.150399       1.909119                    0.999394      30.821779      89.809720       0.610663       0.420085      -1.060007       0.019728      -0.000345      -0.013623       0.023977      -0.004631       0.044537       0.007422      -0.043417      -0.040194      -0.059571       0.027670       0.031901             12.392900      14.148706      -1.135216      -7.719819       8.742622      -1.977671      14.287371           0.000001
          110              C       4.797207      16.406250      24.335396       0.005986      40.072545 0.42302853E+03  0.97910677E+04                                10.095391                            6.775617      -0.017675       1.999323                    0.999195      26.853661      74.427123       0.650259       0.406967      -1.079793      -0.027652       0.046016      -0.010577       0.054717      -0.001954      -0.012629       0.006022       0.010403       0.012227      -0.011503      -0.006074       0.017577             13.430689      10.843538      -4.891351      -1.366836      18.045324      -6.059540      11.403204          -0.000001
          111              C       5.485336      16.959338      23.274644      -0.157504      36.583378 0.45312916E+03  0.10815959E+05                                 9.724819                            7.216849      -0.191792       1.900436                    0.999288      30.580300      89.990517       0.595331       0.431027      -1.049989      -0.016398       0.014349       0.004351       0.022220      -0.006335       0.006688       0.036281       0.030799      -0.015746      -0.046789       0.019262       0.027527             11.695654       8.430672      -0.761885      -2.665437      13.900083      -6.409086      12.756208          -0.000001
          112              C       5.061872      18.162638      22.720430      -0.000347      39.729438 0.41554627E+03  0.95726533E+04                                10.040802                            6.708630       0.031471       2.016520                    0.999299      26.708230      73.788753       0.654657       0.406144      -1.080613      -0.025332      -0.018460       0.037511       0.048883      -0.011019       0.005021       0.002630      -0.004933      -0.015972      -0.012796      -0.001223       0.014019             13.590655      12.074178       0.510664      -6.871398      12.291515      -6.119711      16.406273          -0.000000
          113              C       5.821399      18.810488      21.590137       0.640854      22.382475 0.24207276E+03  0.49685705E+04                                 7.475006                            5.574719      -0.070820       2.048533                    0.999334      21.628183      60.145098       0.619854       0.481428      -1.015468       0.029284       0.027609      -0.047930       0.062586       0.023550       0.077030       0.071054      -0.003905       0.016421      -0.092146      -0.026004       0.118150              9.361522       8.449228       1.116392      -4.602481       7.855799      -3.899053      11.779540           0.000000
          114              C       5.288376      15.135750      24.992604       0.631070      22.912252 0.25188836E+03  0.52170265E+04                                 7.564896                            5.673183      -0.071180       2.043323                    0.999403      21.887838      60.965820       0.617184       0.479156      -1.017574       0.019251      -0.057628       0.027124       0.066538       0.071473       0.033944       0.066800       0.055269      -0.012546      -0.094326      -0.022310       0.116636              9.356003       6.993872      -3.519794       0.224789      13.246021      -4.067029       7.828117           0.000000
          115              C       0.302457       6.105750      12.004911      -0.074695      27.322785 0.36801137E+03  0.83496288E+04                                 8.094733                            6.431682      -0.359498       1.891612                    0.996991      28.106810      80.975712       0.640444       0.421521      -1.054515       0.016981      -0.068757       0.051314       0.087459      -0.030114       0.001831      -0.014403      -0.045828      -0.072755      -0.030922      -0.021508       0.052430             10.240728      13.439067      -4.109486      -2.907672       9.058365       1.958475       8.224752           0.000001
          116              C      10.861236       7.722750      12.697679      -0.073881      27.382222 0.36884281E+03  0.83787294E+04                                 8.100719                            6.434359      -0.396027       1.876848                    0.997025      28.274152      81.683075       0.640573       0.420921      -1.054197      -0.031192      -0.058457      -0.059005       0.088723      -0.001324       0.030258       0.014773       0.022451       0.064251      -0.032072      -0.012846       0.044917             10.261694      14.090284      -2.567384       3.955769       8.046253      -1.549170       8.648546           0.000001
          117              C       1.932670       4.370100      11.601367       0.270685      35.061471 0.34464383E+03  0.76108512E+04                                 9.400915                            6.249521       0.071191       2.042880                    0.999519      24.598376      67.528207       0.652663       0.424966      -1.063628      -0.038295       0.022477       0.030133       0.053663      -0.030387      -0.018693       0.001656       0.019128      -0.050318      -0.031757      -0.012786       0.044543             12.802907      15.405374      -7.177449      -5.026190      12.143219       0.420499      10.860129           0.000000
          118              C       2.592486       3.269437      12.140303      -0.223742      38.282327 0.45967518E+03  0.10978043E+05                                 9.899907                            7.174630      -0.127843       1.916473                    0.999290      30.841635      89.882516       0.610735       0.419932      -1.060089       0.021671      -0.018147      -0.001181       0.028290       0.044954      -0.005315       0.005275       0.013504       0.077635      -0.059053       0.026478       0.032575             12.380814      14.189241      -7.667926      -1.582907      14.190919      -1.541042       8.762284           0.000001
          119              C       3.670842       2.717400      11.486783       0.000690      39.646123 0.41486372E+03  0.95540401E+04                                10.028174                            6.706397       0.032809       2.017644                    0.999228      26.691540      73.757645       0.654214       0.406541      -1.080232      -0.026326       0.035482      -0.014391       0.046467       0.007280      -0.013571       0.003847       0.005775       0.007180      -0.016590       0.000668       0.015922             13.535876      12.700324      -7.339335       0.387004      16.063034      -5.394670      11.844269          -0.000000
          120              C       4.083227       3.261300      10.278785      -0.150516      36.455763 0.45453660E+03  0.10854272E+05                                 9.704804                            7.227997      -0.197016       1.898809                    0.999323      30.498422      89.669302       0.595081       0.431021      -1.050350      -0.015287       0.007613       0.013265       0.021624       0.007611      -0.001317       0.039154       0.024565      -0.042058      -0.049579       0.017900       0.031679             11.623175       8.296075      -2.743639      -0.927339      12.792952      -6.090022      13.780497          -0.000001
          121              C       3.424642       4.359862       9.741692       0.008171      39.650129 0.41540827E+03  0.95747533E+04                                10.027419                            6.718858      -0.000543       2.006488                    0.999192      26.722995      74.003136       0.652089       0.407518      -1.079016      -0.027098      -0.009612       0.045052       0.053445      -0.012491       0.003616       0.003931      -0.000519      -0.021730      -0.013454      -0.002664       0.016119             13.327601      11.351239      -1.373619      -5.725661      10.996357      -5.161185      17.635207          -0.000000
          122              C       2.356134       4.918725      10.400744      -0.252364      37.860921 0.47893200E+03  0.11565994E+05                                 9.847236                            7.352749      -0.073792       1.928801                    0.999369      31.456730      92.450399       0.599156       0.423308      -1.057045       0.027882      -0.003423      -0.025846       0.038172      -0.012157       0.031080      -0.001200      -0.012712      -0.063048      -0.042546       0.009905       0.032642             11.917815      13.185621      -2.863158      -6.532257       8.453864      -0.782010      14.113961           0.000001
          123              C       4.468530       1.615425      12.129767       0.632603      23.033266 0.25017409E+03  0.51726441E+04                                 7.598677                            5.655465      -0.071136       2.044543                    0.999370      21.815891      60.711875       0.617889       0.479430      -1.017436       0.034749      -0.047044       0.022825       0.062782       0.070191       0.017254       0.078821      -0.035549       0.021367      -0.093712      -0.025287       0.118999              9.517933       9.149720      -4.781318       1.213015      11.648045      -3.905602       7.756034           0.000001
          124              C       3.973668       4.988025       8.485226       0.628923      23.023816 0.25304025E+03  0.52444464E+04                                 7.580273                            5.681745      -0.063765       2.045428                    0.999361      21.880651      60.874745       0.617719       0.478415      -1.018437       0.022675       0.023201      -0.057230       0.065786       0.031431       0.070607       0.072850       0.007102      -0.050112      -0.093922      -0.022939       0.116862              9.370411       7.425207       0.348337      -3.844561       7.659414      -3.951081      13.026613           0.000001
          125              C       8.629310       9.194062      11.696194      -0.257985      38.043389 0.49069048E+03  0.11919427E+05                                 9.889123                            7.450212      -0.131026       1.912198                    0.999630      31.644877      93.209083       0.594425       0.424191      -1.056726      -0.032867       0.029180      -0.001348       0.043972       0.025585       0.014385      -0.003348       0.024842       0.051507      -0.039042       0.009280       0.029762             11.880652      13.067511      -6.325127       2.549282      14.302861       1.244022       8.271584           0.000001
          126              C       9.038002       7.993913      11.154887       0.273001      34.764408 0.33936074E+03  0.74690219E+04                                 9.352057                            6.207023       0.100208       2.055101                    0.999416      24.483268      67.208708       0.653684       0.425732      -1.062619       0.038414      -0.031461       0.021384       0.054062      -0.013981       0.028766      -0.003169       0.036828      -0.009522      -0.026486      -0.015972       0.042458             12.676222      15.710684      -4.678393       7.074169      10.591047      -0.026956      11.726935           0.000000
          127              C       8.351104       7.458938      10.060682      -0.219797      38.298111 0.45925163E+03  0.10965252E+05                                 9.906497                            7.172624      -0.150399       1.909119                    0.999394      30.821779      89.809721       0.610663       0.420085      -1.060007      -0.019728       0.000345      -0.013623       0.023977      -0.004631      -0.044537      -0.007422      -0.043417      -0.040194      -0.059571       0.027670       0.031901             12.392904      14.148708      -1.135214       7.719820       8.742627       1.977677      14.287376           0.000001
          128              C       7.512793       9.843750      11.164896       0.005986      40.072560 0.42302866E+03  0.97910714E+04                                10.095394                            6.775618      -0.017675       1.999323                    0.999195      26.853661      74.427123       0.650259       0.406967      -1.079793       0.027652      -0.046016      -0.010577       0.054717      -0.001954       0.012629      -0.006022       0.010403       0.012227      -0.011503      -0.006074       0.017577             13.430694      10.843539      -4.891356       1.366832      18.045338       6.059544      11.403206          -0.000001
          129              C       6.824664       9.290662      10.104144      -0.157504      36.583381 0.45312932E+03  0.10815963E+05                                 9.724819                            7.216851      -0.191792       1.900436                    0.999288      30.580300      89.990519       0.595331       0.431027      -1.049989       0.016398      -0.014349       0.004351       0.022220      -0.006335      -0.006688      -0.036281       0.030799      -0.015746      -0.046789       0.019262       0.027527             11.695654       8.430673      -0.761884       2.665439      13.900081       6.409083      12.756209          -0.000001
          130              C       7.248128       8.087362       9.549930      -0.000347      39.729426 0.41554612E+03  0.95726491E+04                                10.040800                            6.708628       0.031471       2.016520                    0.999299      26.708230      73.788753       0.654657       0.406143      -1.080613       0.025332       0.018460       0.037511       0.048883      -0.011019      -0.005021      -0.002630      -0.004933      -0.015972      -0.012796      -0.001223       0.014019             13.590653      12.074178       0.510668       6.871400      12.291509       6.119710      16.406272          -0.000000
          131              C       6.488601       7.439512       8.419637       0.640854      22.382476 0.24207276E+03  0.49685706E+04                                 7.475007                            5.574719      -0.070820       2.048533                    0.999334      21.628183      60.145098       0.619854       0.481428      -1.015468      -0.029284      -0.027609      -0.047930       0.062586       0.023550      -0.077030      -0.071054      -0.003905       0.016421      -0.092146      -0.026004       0.118150              9.361523       8.449228       1.116393       4.602482       7.855799       3.899054      11.779541           0.000000
          132              C       7.021624      11.114250      11.822104       0.631070      22.912264 0.25188846E+03  0.52170291E+04                                 7.564899                            5.673184      -0.071180       2.043323                    0.999403      21.887838      60.965820       0.617184       0.479156      -1.017574      -0.019251       0.057628       0.027124       0.066538       0.071473      -0.033944      -0.066800       0.055269      -0.012546      -0.094326      -0.022310       0.116636              9.356008       6.993873      -3.519798      -0.224791      13.246031       4.067032       7.828120           0.000000
          133              C       0.302457       7.019250      14.336089      -0.074695      27.322786 0.36801136E+03  0.83496286E+04                                 8.094733                            6.431682      -0.359498       1.891612                    0.996991      28.106810      80.975712       0.640444       0.421521      -1.054515       0.016981       0.068757      -0.051314       0.087459       0.030114      -0.001831      -0.014403      -0.045828      -0.072755      -0.030922      -0.021508       0.052430             10.240728      13.439068       4.109486       2.907672       9.058365       1.958475       8.224752           0.000001
          134              C      10.861236       5.402250      13.643321      -0.073881      27.382225 0.36884282E+03  0.83787295E+04                                 8.100720                            6.434360      -0.396027       1.876848                    0.997025      28.274152      81.683076       0.640573       0.420921      -1.054197      -0.031192       0.058457       0.059005       0.088723       0.001324      -0.030258       0.014773       0.022451       0.064251      -0.032072      -0.012846       0.044917             10.261696      14.090286       2.567384      -3.955770       8.046254      -1.549170       8.648547           0.000001
          135              C       1.932670       8.754900      14.739633       0.270685      35.061469 0.34464365E+03  0.76108464E+04                                 9.400914                            6.249519       0.071191       2.042880                    0.999519      24.598376      67.528208       0.652663       0.424966      -1.063628      -0.038295      -0.022477      -0.030133       0.053663       0.030387       0.018693       0.001656       0.019128      -0.050318      -0.031757      -0.012786       0.044543             12.802907      15.405374       7.177449       5.026189      12.143218       0.420496      10.860129           0.000000
          136              C       2.592486       9.855562      14.200697      -0.223742      38.282375 0.45967563E+03  0.10978056E+05                                 9.899915                            7.174633      -0.127843       1.916473                    0.999290      30.841637      89.882525       0.610735       0.419932      -1.060089       0.021671       0.018147       0.001181       0.028290      -0.044954       0.005315       0.005275       0.013504       0.077635      -0.059053       0.026478       0.032575             12.380826      14.189252       7.667938       1.582904      14.190937      -1.541046       8.762290           0.000001
          137              C       3.670842      10.407600      14.854217       0.000690      39.646132 0.41486383E+03  0.95540431E+04                                10.028175                            6.706398       0.032809       2.017644                    0.999228      26.691541      73.757647       0.654214       0.406541      -1.080232      -0.026326      -0.035482       0.014391       0.046467      -0.007280       0.013571       0.003847       0.005775       0.007180      -0.016590       0.000668       0.015922             13.535879      12.700327       7.339341      -0.387006      16.063043      -5.394670      11.844267          -0.000000
          138              C       4.083227       9.863700      16.062215      -0.150516      36.455759 0.45453676E+03  0.10854277E+05                                 9.704803                            7.227999      -0.197016       1.898809                    0.999323      30.498419      89.669292       0.595081       0.431021      -1.050350      -0.015287      -0.007613      -0.013265       0.021624      -0.007611       0.001317       0.039154       0.024565      -0.042059      -0.049579       0.017900       0.031679             11.623174       8.296075       2.743638       0.927340      12.792951      -6.090020      13.780495          -0.000001
          139              C       3.424642       8.765137      16.599308       0.008171      39.650136 0.41540827E+03  0.95747532E+04                                10.027420                            6.718858      -0.000543       2.006488                    0.999192      26.722994      74.003133       0.652089       0.407518      -1.079016      -0.027098       0.009612      -0.045052       0.053445       0.012491      -0.003616       0.003931      -0.000519      -0.021730      -0.013454      -0.002664       0.016119             13.327604      11.351245       1.373614       5.725672      10.996351      -5.161183      17.635216          -0.000000
          140              C       2.356134       8.206275      15.940256      -0.252364      37.860922 0.47893180E+03  0.11565989E+05                                 9.847236                            7.352748      -0.073792       1.928801                    0.999369      31.456728      92.450393       0.599156       0.423308      -1.057045       0.027882       0.003423       0.025846       0.038172       0.012157      -0.031080      -0.001200      -0.012712      -0.063048      -0.042546       0.009905       0.032642             11.917817      13.185622       2.863155       6.532261       8.453862      -0.782014      14.113967           0.000001
          141              C       4.468530      11.509575      14.211233       0.632603      23.033276 0.25017417E+03  0.51726462E+04                                 7.598680                            5.655466      -0.071136       2.044543                    0.999370      21.815891      60.711877       0.617889       0.479430      -1.017436       0.034749       0.047044      -0.022825       0.062782      -0.070191      -0.017254       0.078821      -0.035549       0.021367      -0.093713      -0.025287       0.118999              9.517937       9.149722       4.781320      -1.213017      11.648053      -3.905607       7.756036           0.000000
          142              C       3.973668       8.136975      17.855774       0.628923      23.023828 0.25304037E+03  0.52444494E+04                                 7.580275                            5.681746      -0.063765       2.045428                    0.999361      21.880650      60.874742       0.617719       0.478415      -1.018437       0.022675      -0.023201       0.057230       0.065786      -0.031431      -0.070607       0.072850       0.007102      -0.050112      -0.093922      -0.022939       0.116862              9.370416       7.425211      -0.348339       3.844567       7.659415      -3.951081      13.026622           0.000001
          143              C       8.629310       3.930937      14.644806      -0.257985      38.043388 0.49069078E+03  0.11919436E+05                                 9.889124                            7.450216      -0.131026       1.912198                    0.999630      31.644878      93.209089       0.594425       0.424191      -1.056725      -0.032867      -0.029180       0.001348       0.043972      -0.025585      -0.014385      -0.003348       0.024842       0.051507      -0.039042       0.009280       0.029762             11.880652      13.067516       6.325126      -2.549286      14.302855       1.244016       8.271584           0.000001
          144              C       9.038002       5.131088      15.186113       0.273001      34.764424 0.33936090E+03  0.74690265E+04                                 9.352061                            6.207025       0.100208       2.055101                    0.999416      24.483267      67.208708       0.653683       0.425732      -1.062619       0.038414       0.031461      -0.021384       0.054062       0.013981      -0.028766      -0.003169       0.036828      -0.009522      -0.026486      -0.015972       0.042458             12.676228      15.710699       4.678393      -7.074183      10.591041      -0.026963      11.726945           0.000000
          145              C       8.351104       5.666062      16.280318      -0.219797      38.298110 0.45925164E+03  0.10965252E+05                                 9.906497                            7.172624      -0.150399       1.909119                    0.999394      30.821778      89.809716       0.610663       0.420085      -1.060007      -0.019728      -0.000345       0.013623       0.023977       0.004631       0.044537      -0.007422      -0.043417      -0.040194      -0.059571       0.027670       0.031901             12.392903      14.148710       1.135219      -7.719821       8.742626       1.977670      14.287373           0.000001
          146              C       7.512793       3.281250      15.176104       0.005986      40.072546 0.42302852E+03  0.97910673E+04                                10.095392                            6.775617      -0.017675       1.999323                    0.999195      26.853660      74.427121       0.650259       0.406967      -1.079793       0.027652       0.046016       0.010577       0.054717       0.001954      -0.012629      -0.006022       0.010403       0.012226      -0.011503      -0.006074       0.017577             13.430690      10.843537       4.891351      -1.366835      18.045326       6.059543      11.403207          -0.000001
          147              C       6.824664       3.834338      16.236856      -0.157504      36.583379 0.45312902E+03  0.10815955E+05                                 9.724818                            7.216848      -0.191792       1.900436                    0.999288      30.580300      89.990515       0.595331       0.431027      -1.049989       0.016398       0.014349      -0.004351       0.022220       0.006335       0.006688      -0.036281       0.030799      -0.015746      -0.046789       0.019262       0.027527             11.695654       8.430672       0.761886      -2.665438      13.900081       6.409084      12.756209          -0.000001
          148              C       7.248128       5.037637      16.791070      -0.000347      39.729423 0.41554608E+03  0.95726480E+04                                10.040799                            6.708628       0.031471       2.016520                    0.999299      26.708229      73.788751       0.654657       0.406144      -1.080613       0.025332      -0.018460      -0.037511       0.048883       0.011019       0.005021      -0.002630      -0.004933      -0.015972      -0.012796      -0.001223       0.014019             13.590651      12.074171      -0.510662      -6.871391      12.291517       6.119713      16.406266          -0.000000
          149              C       6.488601       5.685488      17.921363       0.640854      22.382477 0.24207281E+03  0.49685719E+04                                 7.475007                            5.574720      -0.070820       2.048533                    0.999334      21.628183      60.145098       0.619854       0.481428      -1.015468      -0.029284       0.027609       0.047930       0.062586      -0.023550       0.077030      -0.071054      -0.003905       0.016421      -0.092146      -0.026004       0.118150              9.361523       8.449227      -1.116394      -4.602480       7.855802       3.899056      11.779540           0.000000
          150              C       7.021624       2.010750      14.518896       0.631070      22.912253 0.25188837E+03  0.52170266E+04                                 7.564896                            5.673183      -0.071180       2.043323                    0.999403      21.887838      60.965819       0.617184       0.479156      -1.017574      -0.019251      -0.057628      -0.027124       0.066538      -0.071473       0.033944      -0.066800       0.055269      -0.012546      -0.094326      -0.022310       0.116636              9.356003       6.993872       3.519794       0.224789      13.246020       4.067029       7.828118           0.000000
          151              C      12.007543      19.230750       1.165589      -0.074695      27.322786 0.36801137E+03  0.83496288E+04                                 8.094733                            6.431682      -0.359498       1.891612                    0.996991      28.106810      80.975711       0.640444       0.421521      -1.054515      -0.016981      -0.068757      -0.051314       0.087459       0.030114       0.001831       0.014403      -0.045828      -0.072755      -0.030922      -0.021508       0.052430             10.240728      13.439068       4.109486      -2.907672       9.058366      -1.958475       8.224752           0.000001
          152              C       1.448764      20.847750       0.472821      -0.073881      27.382238 0.36884287E+03  0.83787311E+04                                 8.100723                            6.434360      -0.396028       1.876848                    0.997025      28.274152      81.683076       0.640573       0.420921      -1.054197       0.031192      -0.058457       0.059005       0.088723       0.001324       0.030258      -0.014773       0.022451       0.064251      -0.032072      -0.012846       0.044917             10.261702      14.090299       2.567389       3.955775       8.046256       1.549174       8.648550           0.000001
          153              C      10.377330      17.495100       1.569133       0.270685      35.061465 0.34464366E+03  0.76108466E+04                                 9.400913                            6.249519       0.071191       2.042880                    0.999519      24.598376      67.528207       0.652663       0.424966      -1.063628       0.038295       0.022477      -0.030133       0.053663       0.030387      -0.018693      -0.001656       0.019128      -0.050318      -0.031757      -0.012786       0.044543             12.802906      15.405372       7.177449      -5.026187      12.143218      -0.420497      10.860126           0.000000
          154              C       9.717514      16.394438       1.030197      -0.223742      38.282344 0.45967524E+03  0.10978045E+05                                 9.899909                            7.174629      -0.127843       1.916473                    0.999290      30.841636      89.882520       0.610735       0.419932      -1.060089      -0.021671      -0.018147       0.001181       0.028290      -0.044954      -0.005315      -0.005275       0.013504       0.077635      -0.059053       0.026478       0.032575             12.380819      14.189244       7.667932      -1.582904      14.190928       1.541045       8.762284           0.000001
          155              C       8.639158      15.842400       1.683717       0.000690      39.646134 0.41486383E+03  0.95540432E+04                                10.028176                            6.706398       0.032809       2.017644                    0.999228      26.691540      73.757645       0.654214       0.406541      -1.080232       0.026326       0.035482       0.014391       0.046467      -0.007280      -0.013571      -0.003847       0.005775       0.007180      -0.016590       0.000668       0.015922             13.535880      12.700329       7.339342       0.387006      16.063043       5.394671      11.844268          -0.000000
          156              C       8.226773      16.386300       2.891715      -0.150516      36.455753 0.45453651E+03  0.10854270E+05                                 9.704802                            7.227996      -0.197016       1.898809                    0.999323      30.498419      89.669290       0.595081       0.431021      -1.050350       0.015287       0.007613      -0.013265       0.021624      -0.007611      -0.001317      -0.039154       0.024565      -0.042059      -0.049579       0.017900       0.031679             11.623172       8.296074       2.743640      -0.927338      12.792950       6.090020      13.780493          -0.000001
          157              C       8.885358      17.484862       3.428808       0.008171      39.650125 0.41540824E+03  0.95747523E+04                                10.027418                            6.718857      -0.000543       2.006488                    0.999192      26.722994      74.003130       0.652089       0.407518      -1.079016       0.027098      -0.009612      -0.045052       0.053445       0.012491       0.003616      -0.003931      -0.000519      -0.021730      -0.013454      -0.002664       0.016119             13.327599      11.351238       1.373619      -5.725660      10.996355       5.161185      17.635204          -0.000000
          158              C       9.953866      18.043725       2.769756      -0.252364      37.860920 0.47893197E+03  0.11565993E+05                                 9.847236                            7.352749      -0.073792       1.928801                    0.999369      31.456729      92.450394       0.599156       0.423308      -1.057045      -0.027882      -0.003423       0.025846       0.038172       0.012157       0.031080       0.001200      -0.012712      -0.063048      -0.042546       0.009904       0.032642             11.917815      13.185619       2.863158      -6.532256       8.453865       0.782012      14.113961           0.000001
          159              C       7.841470      14.740425       1.040733       0.632603      23.033269 0.25017411E+03  0.51726448E+04                                 7.598678                            5.655465      -0.071136       2.044543                    0.999370      21.815891      60.711877       0.617889       0.479430      -1.017436      -0.034749      -0.047044      -0.022825       0.062782      -0.070191       0.017254      -0.078821      -0.035549       0.021367      -0.093712      -0.025287       0.118999              9.517934       9.149719       4.781316       1.213016      11.648048       3.905606       7.756035           0.000001
          160              C       8.336332      18.113025       4.685274       0.628923      23.023815 0.25304024E+03  0.52444460E+04                                 7.580272                            5.681744      -0.063765       2.045428                    0.999361      21.880650      60.874741       0.617719       0.478415      -1.018437      -0.022675       0.023201       0.057230       0.065786      -0.031431       0.070607      -0.072850       0.007102      -0.050112      -0.093922      -0.022939       0.116862              9.370411       7.425207      -0.348337      -3.844561       7.659414       3.951081      13.026612           0.000001
          161              C       3.680690      22.319062       1.474306      -0.257985      38.043405 0.49069054E+03  0.11919429E+05                                 9.889126                            7.450213      -0.131027       1.912198                    0.999630      31.644878      93.209089       0.594425       0.424191      -1.056725       0.032867       0.029180       0.001348       0.043972      -0.025585       0.014385       0.003348       0.024842       0.051507      -0.039042       0.009280       0.029762             11.880658      13.067520       6.325135       2.549283      14.302869      -1.244019       8.271584           0.000001
          162              C       3.271998      21.118913       2.015613       0.273001      34.764403 0.33936052E+03  0.74690163E+04                                 9.352056                            6.207021       0.100208       2.055101                    0.999416      24.483267      67.208706       0.653684       0.425732      -1.062619      -0.038414      -0.031461      -0.021384       0.054062       0.013981       0.028766       0.003169       0.036828      -0.009522      -0.026486      -0.015972       0.042458             12.676221      15.710683       4.678393       7.074169      10.591047       0.026956      11.726934           0.000000
          163              C       3.958896      20.583937       3.109818      -0.219797      38.298094 0.45925154E+03  0.10965249E+05                                 9.906495                            7.172623      -0.150399       1.909119                    0.999394      30.821778      89.809715       0.610663       0.420085      -1.060007       0.019728       0.000345       0.013623       0.023977       0.004631      -0.044537       0.007422      -0.043417      -0.040194      -0.059571       0.027670       0.031901             12.392900      14.148701       1.135211       7.719818       8.742624      -1.977677      14.287374           0.000001
          164              C       4.797207      22.968750       2.005604       0.005986      40.072552 0.42302855E+03  0.97910683E+04                                10.095392                            6.775617      -0.017675       1.999323                    0.999195      26.853661      74.427123       0.650259       0.406967      -1.079793      -0.027652      -0.046016       0.010577       0.054717       0.001954       0.012629       0.006022       0.010403       0.012227      -0.011503      -0.006074       0.017577             13.430691      10.843541       4.891357       1.366835      18.045328      -6.059538      11.403205          -0.000001
          165              C       5.485336      22.415663       3.066356      -0.157504      36.583368 0.45312924E+03  0.10815961E+05                                 9.724817                            7.216850      -0.191792       1.900436                    0.999288      30.580299      89.990512       0.595331       0.431027      -1.049989      -0.016398      -0.014349      -0.004351       0.022220       0.006335      -0.006688       0.036281       0.030799      -0.015746      -0.046789       0.019262       0.027527             11.695651       8.430672       0.761880       2.665443      13.900071      -6.409080      12.756210          -0.000001
          166              C       5.061872      21.212362       3.620570      -0.000347      39.729441 0.41554640E+03  0.95726569E+04                                10.040803                            6.708631       0.031471       2.016520                    0.999299      26.708229      73.788751       0.654657       0.406144      -1.080613      -0.025332       0.018460      -0.037511       0.048883       0.011019      -0.005021       0.002630      -0.004933      -0.015972      -0.012796      -0.001223       0.014019             13.590657      12.074182      -0.510668       6.871406      12.291510      -6.119709      16.406280          -0.000000
          167              C       5.821399      20.564513       4.750863       0.640854      22.382482 0.24207278E+03  0.49685711E+04                                 7.475008                            5.574720      -0.070820       2.048533                    0.999334      21.628182      60.145097       0.619854       0.481428      -1.015468       0.029284      -0.027609       0.047930       0.062586      -0.023550      -0.077030       0.071054      -0.003905       0.016421      -0.092146      -0.026004       0.118150              9.361526       8.449234      -1.116395       4.602488       7.855797      -3.899053      11.779548           0.000000
          168              C       5.288376      24.239250       1.348396       0.631070      22.912253 0.25188837E+03  0.52170266E+04                                 7.564897                            5.673183      -0.071180       2.043323                    0.999403      21.887838      60.965819       0.617184       0.479156      -1.017574       0.019251       0.057628      -0.027124       0.066538      -0.071473      -0.033944       0.066800       0.055269      -0.012546      -0.094326      -0.022310       0.116636              9.356003       6.993871       3.519794      -0.224789      13.246021      -4.067030       7.828119           0.000000
          169              C       0.302457       6.105750       1.165589      -0.074695      27.322785 0.36801137E+03  0.83496288E+04                                 8.094733                            6.431682      -0.359498       1.891612                    0.996991      28.106810      80.975711       0.640444       0.421521      -1.054515       0.016981      -0.068757      -0.051314       0.087459      -0.030114      -0.001831       0.014403      -0.045828      -0.072755      -0.030922      -0.021508       0.052430             10.240728      13.439067      -4.109486       2.907672       9.058365      -1.958475       8.224752           0.000001
          170              C      10.861236       7.722750       0.472821      -0.073881      27.382221 0.36884281E+03  0.83787294E+04                                 8.100719                            6.434359      -0.396027       1.876848                    0.997025      28.274152      81.683074       0.640573       0.420921      -1.054197      -0.031192      -0.058457       0.059005       0.088723      -0.001324      -0.030258      -0.014773       0.022451       0.064251      -0.032072      -0.012846       0.044917             10.261694      14.090284      -2.567384      -3.955768       8.046253       1.549170       8.648545           0.000001
          171              C       1.932670       4.370100       1.569133       0.270685      35.061472 0.34464383E+03  0.76108513E+04                                 9.400915                            6.249521       0.071191       2.042880                    0.999519      24.598376      67.528209       0.652663       0.424966      -1.063628      -0.038295       0.022477      -0.030133       0.053663      -0.030387       0.018693      -0.001656       0.019128      -0.050318      -0.031757      -0.012786       0.044543             12.802908      15.405375      -7.177450       5.026190      12.143220      -0.420499      10.860129           0.000000
          172              C       2.592486       3.269437       1.030197      -0.223742      38.282333 0.45967524E+03  0.10978045E+05                                 9.899908                            7.174630      -0.127843       1.916473                    0.999290      30.841637      89.882527       0.610735       0.419932      -1.060089       0.021671      -0.018147       0.001181       0.028290       0.044954       0.005315      -0.005275       0.013504       0.077635      -0.059053       0.026478       0.032575             12.380816      14.189243      -7.667928       1.582907      14.190921       1.541042       8.762285           0.000001
          173              C       3.670842       2.717400       1.683717       0.000690      39.646123 0.41486372E+03  0.95540401E+04                                10.028174                            6.706397       0.032809       2.017644                    0.999228      26.691540      73.757646       0.654214       0.406541      -1.080232      -0.026326       0.035482       0.014391       0.046467       0.007280       0.013571      -0.003847       0.005775       0.007181      -0.016590       0.000668       0.015922             13.535876      12.700324      -7.339336      -0.387004      16.063035       5.394671      11.844269          -0.000000
          174              C       4.083227       3.261300       2.891715      -0.150516      36.455763 0.45453659E+03  0.10854272E+05                                 9.704804                            7.227997      -0.197016       1.898809                    0.999323      30.498422      89.669303       0.595081       0.431021      -1.050350      -0.015287       0.007613      -0.013265       0.021624       0.007611       0.001317      -0.039154       0.024565      -0.042059      -0.049579       0.017900       0.031679             11.623175       8.296076      -2.743639       0.927339      12.792952       6.090022      13.780497          -0.000001
          175              C       3.424642       4.359862       3.428808       0.008171      39.650129 0.41540826E+03  0.95747532E+04                                10.027419                            6.718858      -0.000543       2.006488                    0.999192      26.722995      74.003136       0.652089       0.407518      -1.079016      -0.027098      -0.009612      -0.045052       0.053445      -0.012491      -0.003616      -0.003931      -0.000519      -0.021730      -0.013454      -0.002664       0.016119             13.327601      11.351239      -1.373620       5.725661      10.996357       5.161185      17.635207          -0.000000
          176              C       2.356134       4.918725       2.769756      -0.252364      37.860921 0.47893200E+03  0.11565994E+05                                 9.847236                            7.352749      -0.073792       1.928801                    0.999369      31.456730      92.450401       0.599156       0.423308      -1.057045       0.027882      -0.003423       0.025846       0.038172      -0.012157      -0.031080       0.001200      -0.012712      -0.063048      -0.042546       0.009905       0.032642             11.917816      13.185621      -2.863159       6.532257       8.453865       0.782011      14.113961           0.000001
          177              C       4.468530       1.615425       1.040733       0.632603      23.033265 0.25017406E+03  0.51726435E+04                                 7.598678                            5.655465      -0.071136       2.044543                    0.999370      21.815890      60.711875       0.617889       0.479430      -1.017436       0.034749      -0.047044      -0.022825       0.062782       0.070191      -0.017254      -0.078821      -0.035549       0.021367      -0.093712      -0.025287       0.118999              9.517933       9.149720      -4.781318      -1.213015      11.648045       3.905603       7.756034           0.000001
          178              C       3.973668       4.988025       4.685274       0.628923      23.023818 0.25304027E+03  0.52444470E+04                                 7.580273                            5.681745      -0.063765       2.045428                    0.999361      21.880652      60.874749       0.617719       0.478415      -1.018437       0.022675       0.023201       0.057230       0.065786       0.031431      -0.070607      -0.072850       0.007102      -0.050112      -0.093922      -0.022939       0.116862              9.370412       7.425207       0.348337       3.844561       7.659414       3.951081      13.026614           0.000001
          179              C       8.629310       9.194062       1.474306      -0.257985      38.043390 0.49069048E+03  0.11919427E+05                                 9.889123                            7.450213      -0.131026       1.912198                    0.999630      31.644877      93.209085       0.594425       0.424191      -1.056725      -0.032867       0.029180       0.001348       0.043972       0.025585      -0.014385       0.003348       0.024842       0.051507      -0.039042       0.009280       0.029762             11.880653      13.067512      -6.325128      -2.549282      14.302863      -1.244022       8.271584           0.000001
          180              C       9.038002       7.993913       2.015613       0.273001      34.764407 0.33936072E+03  0.74690215E+04                                 9.352058                            6.207023       0.100208       2.055101                    0.999416      24.483267      67.208707       0.653684       0.425732      -1.062619       0.038414      -0.031461      -0.021384       0.054062      -0.013981      -0.028766       0.003169       0.036828      -0.009522      -0.026486      -0.015972       0.042458             12.676222      15.710685      -4.678393      -7.074169      10.591047       0.026956      11.726935           0.000000
          181              C       8.351104       7.458938       3.109818      -0.219797      38.298106 0.45925157E+03  0.10965250E+05                                 9.906496                            7.172624      -0.150399       1.909119                    0.999394      30.821777      89.809711       0.610663       0.420085      -1.060007      -0.019728       0.000345       0.013623       0.023977      -0.004631       0.044537       0.007422      -0.043417      -0.040194      -0.059571       0.027670       0.031901             12.392902      14.148706      -1.135214      -7.719819       8.742626      -1.977676      14.287374           0.000001
          182              C       7.512793       9.843750       2.005604       0.005986      40.072558 0.42302864E+03  0.97910708E+04                                10.095394                            6.775618      -0.017675       1.999323                    0.999195      26.853660      74.427121       0.650259       0.406967      -1.079793       0.027652      -0.046016       0.010577       0.054717      -0.001954      -0.012629       0.006022       0.010403       0.012227      -0.011503      -0.006074       0.017577             13.430694      10.843539      -4.891356      -1.366832      18.045338      -6.059544      11.403206          -0.000001
          183              C       6.824664       9.290662       3.066356      -0.157504      36.583380 0.45312930E+03  0.10815963E+05                                 9.724819                            7.216850      -0.191792       1.900436                    0.999288      30.580300      89.990516       0.595331       0.431027      -1.049989       0.016398      -0.014349      -0.004351       0.022220      -0.006335       0.006688       0.036281       0.030799      -0.015746      -0.046789       0.019262       0.027527             11.695653       8.430672      -0.761884      -2.665439      13.900080      -6.409083      12.756208          -0.000001
          184              C       7.248128       8.087362       3.620570      -0.000347      39.729426 0.41554612E+03  0.95726491E+04                                10.040800                            6.708628       0.031471       2.016520                    0.999299      26.708230      73.788752       0.654657       0.406143      -1.080613       0.025332       0.018460      -0.037511       0.048883      -0.011019       0.005021       0.002630      -0.004933      -0.015972      -0.012796      -0.001223       0.014019             13.590652      12.074178       0.510668      -6.871400      12.291508      -6.119710      16.406271          -0.000000
          185              C       6.488601       7.439512       4.750863       0.640854      22.382473 0.24207272E+03  0.49685698E+04                                 7.475007                            5.574719      -0.070820       2.048533                    0.999334      21.628181      60.145094       0.619854       0.481428      -1.015468      -0.029284      -0.027609       0.047930       0.062586       0.023550       0.077030       0.071054      -0.003905       0.016421      -0.092146      -0.026004       0.118150              9.361523       8.449228       1.116393      -4.602481       7.855799      -3.899054      11.779541           0.000000
          186              C       7.021624      11.114250       1.348396       0.631070      22.912262 0.25188845E+03  0.52170286E+04                                 7.564899                            5.673184      -0.071180       2.043323                    0.999403      21.887837      60.965816       0.617184       0.479156      -1.017574      -0.019251       0.057628      -0.027124       0.066538       0.071473       0.033944       0.066800       0.055269      -0.012546      -0.094326      -0.022310       0.116636              9.356007       6.993873      -3.519797       0.224791      13.246030      -4.067032       7.828120           0.000000
          187              C      12.007543      20.144250      14.336089      -0.074695      27.322785 0.36801137E+03  0.83496288E+04                                 8.094733                            6.431682      -0.359498       1.891612                    0.996991      28.106810      80.975710       0.640444       0.421521      -1.054515      -0.016981       0.068757      -0.051314       0.087459      -0.030114       0.001831      -0.014403      -0.045828      -0.072755      -0.030922      -0.021508       0.052430             10.240728      13.439067      -4.109485      -2.907672       9.058364       1.958475       8.224752           0.000001
          188              C       1.448764      18.527250      13.643321      -0.073881      27.382236 0.36884294E+03  0.83787329E+04                                 8.100722                            6.434361      -0.396027       1.876848                    0.997025      28.274152      81.683074       0.640573       0.420921      -1.054197       0.031192       0.058457       0.059005       0.088723      -0.001324       0.030258       0.014773       0.022451       0.064251      -0.032072      -0.012846       0.044917             10.261699      14.090295      -2.567386       3.955772       8.046256      -1.549171       8.648548           0.000001
          189              C      10.377330      21.879900      14.739633       0.270685      35.061471 0.34464384E+03  0.76108513E+04                                 9.400914                            6.249521       0.071191       2.042880                    0.999519      24.598377      67.528207       0.652663       0.424966      -1.063628       0.038295      -0.022477      -0.030133       0.053663      -0.030387      -0.018693       0.001656       0.019128      -0.050318      -0.031757      -0.012786       0.044543             12.802906      15.405373      -7.177448      -5.026190      12.143217       0.420499      10.860128           0.000000
          190              C       9.717514      22.980563      14.200697      -0.223742      38.282353 0.45967555E+03  0.10978054E+05                                 9.899911                            7.174632      -0.127843       1.916473                    0.999290      30.841636      89.882517       0.610735       0.419932      -1.060089      -0.021671       0.018147       0.001181       0.028290       0.044954      -0.005315       0.005275       0.013504       0.077635      -0.059053       0.026478       0.032575             12.380819      14.189246      -7.667929      -1.582908      14.190922      -1.541042       8.762288           0.000001
          191              C       8.639158      23.532600      14.854217       0.000690      39.646120 0.41486370E+03  0.95540397E+04                                10.028174                            6.706397       0.032809       2.017644                    0.999228      26.691540      73.757645       0.654214       0.406541      -1.080232       0.026326      -0.035482       0.014391       0.046467       0.007280      -0.013571       0.003847       0.005775       0.007180      -0.016590       0.000668       0.015922             13.535874      12.700323      -7.339335       0.387004      16.063032      -5.394670      11.844268          -0.000000
          192              C       8.226773      22.988700      16.062215      -0.150516      36.455762 0.45453659E+03  0.10854272E+05                                 9.704804                            7.227997      -0.197016       1.898809                    0.999323      30.498421      89.669301       0.595081       0.431021      -1.050350       0.015287      -0.007613      -0.013265       0.021624       0.007611      -0.001317       0.039154       0.024565      -0.042058      -0.049579       0.017900       0.031679             11.623175       8.296076      -2.743640      -0.927339      12.792952      -6.090022      13.780497          -0.000001
          193              C       8.885358      21.890138      16.599308       0.008171      39.650124 0.41540821E+03  0.95747517E+04                                10.027418                            6.718857      -0.000543       2.006488                    0.999192      26.722993      74.003128       0.652089       0.407518      -1.079016       0.027098       0.009612      -0.045052       0.053445      -0.012491       0.003616       0.003931      -0.000519      -0.021730      -0.013454      -0.002664       0.016119             13.327599      11.351238      -1.373620      -5.725660      10.996355      -5.161184      17.635204          -0.000000
          194              C       9.953866      21.331275      15.940256      -0.252364      37.860917 0.47893195E+03  0.11565993E+05                                 9.847235                            7.352749      -0.073792       1.928801                    0.999369      31.456728      92.450391       0.599156       0.423308      -1.057045      -0.027882       0.003423       0.025846       0.038172      -0.012157       0.031080      -0.001200      -0.012713      -0.063048      -0.042546       0.009905       0.032642             11.917814      13.185619      -2.863158      -6.532256       8.453864      -0.782011      14.113959           0.000001
          195              C       7.841470      24.634575      14.211233       0.632603      23.033257 0.25017401E+03  0.51726422E+04                                 7.598676                            5.655464      -0.071136       2.044543                    0.999370      21.815890      60.711875       0.617889       0.479430      -1.017436      -0.034749       0.047044      -0.022825       0.062782       0.070191       0.017254       0.078821      -0.035549       0.021367      -0.093712      -0.025287       0.118999              9.517930       9.149717      -4.781313       1.213014      11.648038      -3.905602       7.756033           0.000000
          196              C       8.336332      21.261975      17.855774       0.628923      23.023817 0.25304026E+03  0.52444466E+04                                 7.580273                            5.681745      -0.063765       2.045428                    0.999361      21.880651      60.874745       0.617719       0.478415      -1.018437      -0.022675      -0.023201       0.057230       0.065786       0.031431       0.070607       0.072850       0.007102      -0.050112      -0.093922      -0.022939       0.116862              9.370412       7.425207       0.348337      -3.844561       7.659414      -3.951081      13.026613           0.000001
          197              C       3.680690      17.055937      14.644806      -0.257985      38.043394 0.49069077E+03  0.11919436E+05                                 9.889125                            7.450215      -0.131026       1.912198                    0.999630      31.644877      93.209085       0.594425       0.424191      -1.056725       0.032867      -0.029180       0.001348       0.043972       0.025585       0.014385      -0.003348       0.024842       0.051507      -0.039042       0.009280       0.029762             11.880654      13.067518      -6.325129       2.549286      14.302859       1.244016       8.271583           0.000001
          198              C       3.271998      18.256088      15.186113       0.273001      34.764423 0.33936085E+03  0.74690251E+04                                 9.352060                            6.207024       0.100208       2.055101                    0.999416      24.483268      67.208709       0.653683       0.425732      -1.062619      -0.038414       0.031461      -0.021384       0.054062      -0.013981       0.028766      -0.003169       0.036828      -0.009522      -0.026486      -0.015972       0.042458             12.676226      15.710693      -4.678392       7.074179      10.591044      -0.026961      11.726943           0.000000
          199              C       3.958896      18.791063      16.280318      -0.219797      38.298086 0.45925137E+03  0.10965244E+05                                 9.906493                            7.172622      -0.150399       1.909119                    0.999394      30.821777      89.809711       0.610663       0.420085      -1.060007       0.019728      -0.000345       0.013623       0.023977      -0.004631      -0.044537      -0.007422      -0.043417      -0.040194      -0.059571       0.027670       0.031901             12.392898      14.148704      -1.135216       7.719818       8.742621       1.977671      14.287370           0.000001
          200              C       4.797207      16.406250      15.176104       0.005986      40.072546 0.42302852E+03  0.97910674E+04                                10.095391                            6.775616      -0.017675       1.999323                    0.999195      26.853661      74.427121       0.650259       0.406967      -1.079793      -0.027652       0.046016       0.010577       0.054717      -0.001954       0.012629      -0.006022       0.010403       0.012227      -0.011503      -0.006074       0.017577             13.430689      10.843537      -4.891351       1.366835      18.045324       6.059540      11.403205          -0.000001
          201              C       5.485336      16.959338      16.236856      -0.157504      36.583387 0.45312928E+03  0.10815962E+05                                 9.724820                            7.216850      -0.191792       1.900436                    0.999288      30.580299      89.990512       0.595331       0.431027      -1.049989      -0.016398       0.014349      -0.004351       0.022220      -0.006335      -0.006688      -0.036281       0.030799      -0.015746      -0.046789       0.019262       0.027527             11.695656       8.430673      -0.761883       2.665440      13.900083       6.409085      12.756212          -0.000001
          202              C       5.061872      18.162638      16.791070      -0.000347      39.729434 0.41554627E+03  0.95726532E+04                                10.040801                            6.708630       0.031471       2.016520                    0.999299      26.708230      73.788752       0.654657       0.406143      -1.080613      -0.025332      -0.018460      -0.037511       0.048883      -0.011019      -0.005021      -0.002630      -0.004933      -0.015972      -0.012796      -0.001223       0.014019             13.590654      12.074177       0.510664       6.871398      12.291513       6.119710      16.406271          -0.000000
          203              C       5.821399      18.810488      17.921363       0.640854      22.382472 0.24207272E+03  0.49685697E+04                                 7.475006                            5.574719      -0.070820       2.048533                    0.999334      21.628181      60.145093       0.619854       0.481428      -1.015468       0.029284       0.027609       0.047930       0.062586       0.023550      -0.077030      -0.071054      -0.003905       0.016421      -0.092146      -0.026004       0.118150              9.361522       8.449227       1.116392       4.602481       7.855799       3.899053      11.779539           0.000000
          204              C       5.288376      15.135750      14.518896       0.631070      22.912251 0.25188835E+03  0.52170261E+04                                 7.564896                            5.673183      -0.071180       2.043323                    0.999403      21.887837      60.965816       0.617184       0.479156      -1.017574       0.019251      -0.057628      -0.027124       0.066538       0.071473      -0.033944      -0.066800       0.055269      -0.012546      -0.094326      -0.022310       0.116636              9.356003       6.993871      -3.519794      -0.224789      13.246020       4.067029       7.828117           0.000000
          205              C      12.007543      19.230750      12.004911      -0.074695      27.322786 0.36801136E+03  0.83496287E+04                                 8.094733                            6.431682      -0.359498       1.891612                    0.996991      28.106810      80.975711       0.640444       0.421521      -1.054515      -0.016981      -0.068757       0.051314       0.087459       0.030114      -0.001831      -0.014403      -0.045828      -0.072755      -0.030922      -0.021508       0.052430             10.240728      13.439068       4.109486       2.907672       9.058366       1.958475       8.224752           0.000001
          206              C       1.448764      20.847750      12.697679      -0.073881      27.382239 0.36884288E+03  0.83787314E+04                                 8.100723                            6.434360      -0.396027       1.876848                    0.997025      28.274152      81.683075       0.640573       0.420921      -1.054197       0.031192      -0.058457      -0.059005       0.088723       0.001324      -0.030258       0.014773       0.022451       0.064251      -0.032072      -0.012846       0.044917             10.261702      14.090300       2.567390      -3.955775       8.046256      -1.549174       8.648551           0.000001
          207              C      10.377330      17.495100      11.601367       0.270685      35.061465 0.34464366E+03  0.76108466E+04                                 9.400914                            6.249519       0.071191       2.042880                    0.999519      24.598376      67.528208       0.652663       0.424966      -1.063628       0.038295       0.022477       0.030133       0.053663       0.030387       0.018693       0.001656       0.019128      -0.050318      -0.031757      -0.012786       0.044543             12.802906      15.405373       7.177450       5.026187      12.143218       0.420497      10.860126           0.000000
          208              C       9.717514      16.394438      12.140303      -0.223742      38.282346 0.45967526E+03  0.10978046E+05                                 9.899910                            7.174630      -0.127843       1.916473                    0.999290      30.841636      89.882523       0.610735       0.419932      -1.060089      -0.021671      -0.018147      -0.001181       0.028290      -0.044954       0.005315       0.005275       0.013504       0.077635      -0.059053       0.026478       0.032575             12.380820      14.189246       7.667933       1.582904      14.190929      -1.541045       8.762285           0.000001
          209              C       8.639158      15.842400      11.486783       0.000690      39.646138 0.41486388E+03  0.95540446E+04                                10.028177                            6.706399       0.032809       2.017643                    0.999228      26.691542      73.757651       0.654214       0.406541      -1.080232       0.026326       0.035482      -0.014391       0.046467      -0.007280       0.013571       0.003847       0.005775       0.007181      -0.016590       0.000668       0.015922             13.535881      12.700329       7.339342      -0.387006      16.063044      -5.394671      11.844269          -0.000000
          210              C       8.226773      16.386300      10.278785      -0.150516      36.455757 0.45453657E+03  0.10854272E+05                                 9.704803                            7.227997      -0.197016       1.898809                    0.999323      30.498421      89.669302       0.595081       0.431021      -1.050350       0.015287       0.007613       0.013265       0.021624      -0.007611       0.001317       0.039154       0.024565      -0.042058      -0.049579       0.017900       0.031679             11.623174       8.296076       2.743640       0.927338      12.792952      -6.090021      13.780495          -0.000001
          211              C       8.885358      17.484862       9.741692       0.008171      39.650123 0.41540821E+03  0.95747517E+04                                10.027418                            6.718857      -0.000543       2.006488                    0.999192      26.722993      74.003129       0.652089       0.407518      -1.079016       0.027098      -0.009612       0.045052       0.053445       0.012491      -0.003616       0.003931      -0.000519      -0.021730      -0.013454      -0.002664       0.016119             13.327599      11.351238       1.373619       5.725660      10.996356      -5.161185      17.635205          -0.000000
          212              C       9.953866      18.043725      10.400744      -0.252364      37.860921 0.47893198E+03  0.11565994E+05                                 9.847236                            7.352749      -0.073792       1.928801                    0.999369      31.456729      92.450395       0.599156       0.423308      -1.057045      -0.027882      -0.003423      -0.025846       0.038172       0.012157      -0.031080      -0.001200      -0.012713      -0.063048      -0.042546       0.009905       0.032642             11.917816      13.185620       2.863158       6.532256       8.453865      -0.782012      14.113962           0.000001
          213              C       7.841470      14.740425      12.129767       0.632603      23.033269 0.25017411E+03  0.51726447E+04                                 7.598678                            5.655465      -0.071136       2.044543                    0.999370      21.815891      60.711877       0.617889       0.479430      -1.017436      -0.034749      -0.047044       0.022825       0.062782      -0.070191      -0.017254       0.078821      -0.035549       0.021367      -0.093712      -0.025287       0.118999              9.517934       9.149719       4.781316      -1.213016      11.648048      -3.905606       7.756035           0.000000
          214              C       8.336332      18.113025       8.485226       0.628923      23.023816 0.25304026E+03  0.52444466E+04                                 7.580272                            5.681744      -0.063765       2.045428                    0.999361      21.880651      60.874743       0.617719       0.478415      -1.018437      -0.022675       0.023201      -0.057230       0.065786      -0.031431      -0.070607       0.072850       0.007102      -0.050112      -0.093922      -0.022939       0.116862              9.370411       7.425207      -0.348337       3.844561       7.659414      -3.951081      13.026613           0.000001
          215              C       3.680690      22.319062      11.696194      -0.257985      38.043405 0.49069055E+03  0.11919430E+05                                 9.889126                            7.450213      -0.131027       1.912198                    0.999630      31.644879      93.209090       0.594425       0.424191      -1.056725       0.032867       0.029180      -0.001348       0.043972      -0.025585      -0.014385      -0.003348       0.024842       0.051507      -0.039042       0.009280       0.029762             11.880657      13.067520       6.325135      -2.549283      14.302868       1.244019       8.271584           0.000001
          216              C       3.271998      21.118913      11.154887       0.273001      34.764404 0.33936053E+03  0.74690164E+04                                 9.352057                            6.207021       0.100208       2.055101                    0.999416      24.483267      67.208707       0.653684       0.425732      -1.062619      -0.038414      -0.031461       0.021384       0.054062       0.013981      -0.028766      -0.003169       0.036828      -0.009522      -0.026486      -0.015972       0.042458             12.676221      15.710683       4.678393      -7.074169      10.591047      -0.026956      11.726934           0.000000
          217              C       3.958896      20.583937      10.060682      -0.219797      38.298092 0.45925151E+03  0.10965249E+05                                 9.906494                            7.172623      -0.150399       1.909119                    0.999394      30.821778      89.809715       0.610663       0.420085      -1.060007       0.019728       0.000345      -0.013623       0.023977       0.004631       0.044537      -0.007422      -0.043417      -0.040194      -0.059571       0.027670       0.031901             12.392900      14.148701       1.135211      -7.719817       8.742624       1.977677      14.287374           0.000001
          218              C       4.797207      22.968750      11.164896       0.005986      40.072550 0.42302853E+03  0.97910675E+04                                10.095392                            6.775617      -0.017675       1.999323                    0.999195      26.853660      74.427120       0.650259       0.406967      -1.079793      -0.027652      -0.046016      -0.010577       0.054717       0.001954      -0.012629      -0.006022       0.010403       0.012227      -0.011503      -0.006074       0.017577             13.430691      10.843541       4.891356      -1.366835      18.045327       6.059538      11.403205          -0.000000
          219              C       5.485336      22.415663      10.104144      -0.157504      36.583371 0.45312926E+03  0.10815962E+05                                 9.724818                            7.216850      -0.191792       1.900436                    0.999288      30.580300      89.990517       0.595331       0.431027      -1.049989      -0.016398      -0.014349       0.004351       0.022220       0.006335       0.006688      -0.036281       0.030799      -0.015746      -0.046789       0.019262       0.027527             11.695652       8.430672       0.761880      -2.665443      13.900072       6.409081      12.756212          -0.000001
          220              C       5.061872      21.212362       9.549930      -0.000347      39.729444 0.41554643E+03  0.95726579E+04                                10.040803                            6.708631       0.031471       2.016520                    0.999299      26.708230      73.788756       0.654657       0.406144      -1.080613      -0.025332       0.018460       0.037511       0.048883       0.011019       0.005021      -0.002630      -0.004933      -0.015972      -0.012796      -0.001223       0.014019             13.590658      12.074183      -0.510668      -6.871406      12.291511       6.119710      16.406281          -0.000000
          221              C       5.821399      20.564513       8.419637       0.640854      22.382480 0.24207275E+03  0.49685705E+04                                 7.475008                            5.574719      -0.070820       2.048533                    0.999334      21.628181      60.145095       0.619854       0.481428      -1.015468       0.029284      -0.027609      -0.047930       0.062586      -0.023550       0.077030      -0.071054      -0.003905       0.016421      -0.092146      -0.026004       0.118150              9.361526       8.449234      -1.116395      -4.602488       7.855797       3.899053      11.779547           0.000000
          222              C       5.288376      24.239250      11.822104       0.631070      22.912252 0.25188835E+03  0.52170263E+04                                 7.564897                            5.673183      -0.071180       2.043323                    0.999403      21.887837      60.965817       0.617184       0.479156      -1.017574       0.019251       0.057628       0.027124       0.066538      -0.071473       0.033944      -0.066800       0.055269      -0.012546      -0.094326      -0.022310       0.116636              9.356004       6.993871       3.519794       0.224789      13.246021       4.067030       7.828119           0.000000
          223              C       0.302457       7.019250      25.175411      -0.074695      27.322786 0.36801137E+03  0.83496287E+04                                 8.094733                            6.431682      -0.359498       1.891612                    0.996991      28.106810      80.975710       0.640444       0.421521      -1.054515       0.016981       0.068757       0.051314       0.087459       0.030114       0.001831       0.014403      -0.045828      -0.072755      -0.030922      -0.021508       0.052430             10.240728      13.439068       4.109486      -2.907672       9.058365      -1.958475       8.224752           0.000001
          224              C      10.861236       5.402250      25.868179      -0.073881      27.382240 0.36884306E+03  0.83787363E+04                                 8.100722                            6.434361      -0.396027       1.876848                    0.997025      28.274152      81.683072       0.640573       0.420921      -1.054197      -0.031192       0.058457      -0.059005       0.088723       0.001324       0.030258      -0.014773       0.022451       0.064251      -0.032072      -0.012846       0.044917             10.261699      14.090289       2.567384       3.955772       8.046255       1.549171       8.648552           0.000001
          225              C       1.932670       8.754900      24.771867       0.270685      35.061469 0.34464365E+03  0.76108464E+04                                 9.400914                            6.249519       0.071191       2.042880                    0.999519      24.598376      67.528207       0.652663       0.424966      -1.063628      -0.038295      -0.022477       0.030133       0.053663       0.030387      -0.018693      -0.001656       0.019128      -0.050318      -0.031757      -0.012786       0.044543             12.802907      15.405374       7.177449      -5.026189      12.143218      -0.420496      10.860129           0.000000
          226              C       2.592486       9.855562      25.310803      -0.223742      38.282373 0.45967561E+03  0.10978056E+05                                 9.899915                            7.174633      -0.127843       1.916473                    0.999290      30.841636      89.882524       0.610735       0.419932      -1.060089       0.021671       0.018147      -0.001181       0.028290      -0.044954      -0.005315      -0.005275       0.013504       0.077635      -0.059053       0.026478       0.032575             12.380826      14.189252       7.667938      -1.582904      14.190937       1.541046       8.762290           0.000001
          227              C       3.670842      10.407600      24.657283       0.000690      39.646133 0.41486383E+03  0.95540432E+04                                10.028176                            6.706398       0.032809       2.017644                    0.999228      26.691541      73.757649       0.654214       0.406541      -1.080232      -0.026326      -0.035482      -0.014391       0.046467      -0.007280      -0.013571      -0.003847       0.005775       0.007180      -0.016590       0.000668       0.015922             13.535879      12.700327       7.339341       0.387006      16.063044       5.394671      11.844268          -0.000000
          228              C       4.083227       9.863700      23.449285      -0.150516      36.455765 0.45453685E+03  0.10854280E+05                                 9.704805                            7.227999      -0.197016       1.898809                    0.999323      30.498422      89.669305       0.595081       0.431021      -1.050350      -0.015287      -0.007613       0.013265       0.021624      -0.007611      -0.001317      -0.039154       0.024565      -0.042058      -0.049579       0.017900       0.031679             11.623175       8.296076       2.743638      -0.927340      12.792953       6.090021      13.780497          -0.000001
          229              C       3.424642       8.765137      22.912192       0.008171      39.650134 0.41540824E+03  0.95747524E+04                                10.027420                            6.718858      -0.000543       2.006488                    0.999192      26.722993      74.003130       0.652089       0.407518      -1.079016      -0.027098       0.009612       0.045052       0.053445       0.012491       0.003616      -0.003931      -0.000519      -0.021730      -0.013454      -0.002664       0.016119             13.327604      11.351245       1.373614      -5.725672      10.996351       5.161183      17.635215          -0.000000
          230              C       2.356134       8.206275      23.571244      -0.252363      37.860919 0.47893177E+03  0.11565988E+05                                 9.847236                            7.352747      -0.073792       1.928801                    0.999369      31.456727      92.450387       0.599156       0.423308      -1.057045       0.027882       0.003423      -0.025846       0.038172       0.012157       0.031080       0.001200      -0.012713      -0.063048      -0.042546       0.009905       0.032642             11.917816      13.185620       2.863155      -6.532260       8.453862       0.782014      14.113966           0.000001
          231              C       4.468530      11.509575      25.300267       0.632603      23.033275 0.25017416E+03  0.51726460E+04                                 7.598680                            5.655466      -0.071136       2.044543                    0.999370      21.815891      60.711879       0.617889       0.479430      -1.017436       0.034749       0.047044       0.022825       0.062782      -0.070191       0.017254      -0.078821      -0.035549       0.021367      -0.093712      -0.025287       0.118999              9.517937       9.149722       4.781320       1.213017      11.648054       3.905607       7.756036           0.000001
          232              C       3.973668       8.136975      21.655726       0.628923      23.023830 0.25304039E+03  0.52444500E+04                                 7.580276                            5.681746      -0.063765       2.045428                    0.999361      21.880651      60.874745       0.617719       0.478415      -1.018437       0.022675      -0.023201      -0.057230       0.065786      -0.031431       0.070607      -0.072850       0.007102      -0.050112      -0.093922      -0.022939       0.116862              9.370417       7.425211      -0.348339      -3.844567       7.659415       3.951082      13.026623           0.000001
          233              C       8.629310       3.930937      24.866694      -0.257985      38.043387 0.49069078E+03  0.11919436E+05                                 9.889123                            7.450215      -0.131026       1.912198                    0.999630      31.644878      93.209086       0.594425       0.424191      -1.056726      -0.032867      -0.029180      -0.001348       0.043972      -0.025585       0.014385       0.003348       0.024842       0.051507      -0.039042       0.009280       0.029762             11.880650      13.067514       6.325125       2.549286      14.302853      -1.244017       8.271583           0.000001
          234              C       9.038002       5.131088      24.325387       0.273001      34.764425 0.33936091E+03  0.74690265E+04                                 9.352061                            6.207025       0.100208       2.055101                    0.999416      24.483267      67.208707       0.653683       0.425732      -1.062619       0.038414       0.031461       0.021384       0.054062       0.013981       0.028766       0.003169       0.036828      -0.009522      -0.026486      -0.015972       0.042458             12.676228      15.710698       4.678393       7.074182      10.591041       0.026963      11.726945           0.000000
          235              C       8.351104       5.666062      23.231182      -0.219797      38.298110 0.45925163E+03  0.10965252E+05                                 9.906497                            7.172624      -0.150399       1.909119                    0.999394      30.821778      89.809716       0.610663       0.420085      -1.060007      -0.019728      -0.000345      -0.013623       0.023977       0.004631      -0.044537       0.007422      -0.043417      -0.040194      -0.059571       0.027670       0.031901             12.392903      14.148710       1.135219       7.719820       8.742626      -1.977671      14.287373           0.000001
          236              C       7.512793       3.281250      24.335396       0.005986      40.072544 0.42302852E+03  0.97910674E+04                                10.095391                            6.775617      -0.017675       1.999323                    0.999195      26.853660      74.427120       0.650259       0.406967      -1.079793       0.027652       0.046016      -0.010577       0.054717       0.001954       0.012629       0.006022       0.010403       0.012227      -0.011503      -0.006074       0.017577             13.430689      10.843537       4.891350       1.366835      18.045325      -6.059542      11.403206          -0.000000
          237              C       6.824664       3.834338      23.274644      -0.157504      36.583366 0.45312885E+03  0.10815950E+05                                 9.724816                            7.216846      -0.191792       1.900436                    0.999288      30.580299      89.990509       0.595331       0.431027      -1.049989       0.016398       0.014349       0.004351       0.022220       0.006335      -0.006688       0.036281       0.030799      -0.015746      -0.046789       0.019262       0.027527             11.695651       8.430670       0.761887       2.665434      13.900079      -6.409083      12.756203          -0.000001
          238              C       7.248128       5.037637      22.720430      -0.000347      39.729427 0.41554612E+03  0.95726489E+04                                10.040800                            6.708628       0.031471       2.016520                    0.999299      26.708230      73.788753       0.654657       0.406144      -1.080613       0.025332      -0.018460       0.037511       0.048883       0.011019      -0.005021       0.002630      -0.004933      -0.015972      -0.012796      -0.001223       0.014019             13.590652      12.074171      -0.510662       6.871391      12.291518      -6.119714      16.406267          -0.000000
          239              C       6.488601       5.685488      21.590137       0.640854      22.382475 0.24207279E+03  0.49685714E+04                                 7.475007                            5.574720      -0.070820       2.048533                    0.999334      21.628182      60.145094       0.619854       0.481428      -1.015468      -0.029284       0.027609      -0.047930       0.062586      -0.023550      -0.077030       0.071054      -0.003905       0.016421      -0.092146      -0.026004       0.118150              9.361522       8.449226      -1.116393       4.602479       7.855802      -3.899056      11.779539           0.000000
          240              C       7.021624       2.010750      24.992604       0.631070      22.912251 0.25188835E+03  0.52170262E+04                                 7.564896                            5.673183      -0.071180       2.043323                    0.999403      21.887837      60.965817       0.617184       0.479156      -1.017574      -0.019251      -0.057628       0.027124       0.066538      -0.071473      -0.033944       0.066800       0.055269      -0.012546      -0.094326      -0.022310       0.116636              9.356003       6.993872       3.519794      -0.224789      13.246020      -4.067029       7.828118           0.000000
          241              C       0.563798      19.687500       0.000000       0.084864      35.272221 0.43566987E+03  0.10260924E+05                                 9.934219                            7.324968      -0.720890       1.807002                    0.996257      26.566052      76.757112       0.563108       0.461833      -1.035708      -0.000867      -0.000000       0.000000       0.000867      -0.000000       0.000000       0.001785      -0.018878       0.017587      -0.012370       0.004371       0.007999             13.538255      18.812102       0.000001      -0.000000      10.851952      -0.306934      10.950712           0.000001
          242              C      11.746202       6.562500      13.170500       0.084864      35.272221 0.43566989E+03  0.10260924E+05                                 9.934219                            7.324968      -0.720890       1.807002                    0.996257      26.566052      76.757111       0.563108       0.461833      -1.035708       0.000867       0.000000      -0.000000       0.000867       0.000000       0.000000      -0.001785      -0.018878       0.017587      -0.012370       0.004371       0.007999             13.538255      18.812100       0.000000      -0.000000      10.851951       0.306934      10.950713           0.000001
          243              C      11.746202       6.562500       0.000000       0.084864      35.272222 0.43566991E+03  0.10260925E+05                                 9.934219                            7.324968      -0.720890       1.807002                    0.996257      26.566053      76.757114       0.563108       0.461833      -1.035708       0.000867      -0.000000       0.000000       0.000867       0.000000       0.000000       0.001785      -0.018878       0.017587      -0.012370       0.004371       0.007999             13.538255      18.812101       0.000000      -0.000000      10.851951      -0.306934      10.950713           0.000001
          244              C       0.563798      19.687500      13.170500       0.084864      35.272223 0.43566988E+03  0.10260924E+05                                 9.934219                            7.324968      -0.720890       1.807002                    0.996257      26.566052      76.757112       0.563108       0.461833      -1.035708      -0.000867       0.000000       0.000000       0.000867       0.000000      -0.000000      -0.001785      -0.018878       0.017587      -0.012370       0.004371       0.007999             13.538256      18.812103       0.000001       0.000001      10.851953       0.306934      10.950712           0.000001
          245              O      11.385519      21.372750      25.559989      -0.208963      31.092435 0.32579293E+03  0.68724288E+04                                 7.956801                            5.470873       0.466500       2.275712                    0.999385      22.295451      53.927887       0.842820       0.344511      -1.157083      -0.023155      -0.113143      -0.139399       0.181023      -0.139889       0.041499       0.001277      -0.042070      -0.230847      -0.125491      -0.057108       0.182599             11.147056      15.186806      -7.751912       4.823458      11.010906      -2.962062       7.243457           0.000001
          246              O       2.233650      19.009988      24.788461      -0.202165      31.280397 0.32661982E+03  0.68987549E+04                                 7.993867                            5.489175       0.459042       2.274792                    0.999460      22.239569      53.942638       0.838253       0.345942      -1.155128       0.010408      -0.152781       0.102968       0.184534      -0.021669      -0.140937      -0.004449       0.118861       0.065716      -0.113825      -0.063616       0.177441             11.151773      16.251238      -4.426799      -7.711116       7.030882       2.467834      10.173201           0.000000
          247              O       8.301741      25.147237       0.004478      -0.564259      28.573070 0.43460861E+03  0.98841580E+04                                 7.286809                            6.305231       0.570904       2.232590                    0.999054      26.878707      68.212092       0.785109       0.343032      -1.154643       0.003290      -0.016092      -0.025780       0.030567       0.048084      -0.007135       0.006997      -0.068423       0.128194      -0.081115       0.036421       0.044694              8.169341       6.427510      -1.555417      -0.830613       9.661561       3.651419       8.418954           0.000000
          248              O       6.759913      24.949312      24.733145      -0.590480      32.604426 0.49888382E+03  0.11734787E+05                                 8.001702                            6.788251       0.530058       2.210221                    0.998954      27.552230      70.927337       0.751766       0.346376      -1.152751       0.037522      -0.012743      -0.011811       0.041350       0.012460       0.009121      -0.069168       0.057921      -0.090803      -0.093360       0.043310       0.050050              9.183248      11.185029      -4.854960      -0.622223      10.226863       0.880097       6.137851          -0.000001
          249              O       7.322234      21.841050      21.155774      -0.584287      31.419202 0.47563769E+03  0.11051425E+05                                 7.789706                            6.603237       0.554257       2.220981                    0.999143      27.293102      69.749838       0.766823       0.343771      -1.155335       0.028987       0.011233       0.018654       0.036254      -0.000144       0.005522      -0.063724       0.076258      -0.038179      -0.086771       0.038944       0.047826              8.974480       8.963867       0.434418       4.516079       6.214266       1.104123      11.745307          -0.000002
          250              O       8.886220      20.232188      21.212407      -0.573608      29.553148 0.45271433E+03  0.10401100E+05                                 7.458497                            6.449041       0.577234       2.231011                    0.998997      27.133019      69.198985       0.773845       0.344506      -1.153453       0.001419       0.033746       0.015750       0.037268       0.009103      -0.061773       0.007263      -0.077379      -0.037056      -0.086058       0.040135       0.045923              8.315202       6.042737       0.171494       0.897074       8.600586       3.922572      10.302283          -0.000000
          251              O       5.343648      19.892250      21.159198      -0.596008      31.924726 0.48753407E+03  0.11405221E+05                                 7.889093                            6.700006       0.533649       2.210734                    0.999063      27.533712      70.750609       0.758282       0.345284      -1.153338      -0.003590      -0.029567       0.020084       0.035923       0.003023       0.061732      -0.004313      -0.089065      -0.009921      -0.088103       0.041175       0.046928              9.078654       6.368853       1.043692      -1.669522       9.737706      -4.515978      11.129402          -0.000001
          252              O       6.843498      18.258975      21.177637      -0.566985      29.280785 0.44543715E+03  0.10195881E+05                                 7.426011                            6.406361       0.575938       2.234585                    0.999008      26.918379      68.597535       0.774462       0.345516      -1.152231      -0.031834      -0.002351       0.015342       0.035416       0.003926       0.003696       0.060904       0.077596      -0.005301      -0.083377       0.036014       0.047363              8.358511       9.351675       0.367479      -4.063233       5.844433      -0.877563       9.879423          -0.000001
          253              O       6.260743      14.551163      24.446292      -0.571441      29.463588 0.44873568E+03  0.10283625E+05                                 7.447225                            6.411715       0.550608       2.224525                    0.999069      27.028541      68.772393       0.777967       0.343549      -1.154630      -0.021109       0.022240      -0.002047       0.030731      -0.009754       0.007952       0.056431       0.039398      -0.121478      -0.081230       0.037162       0.044068              8.424441       7.985407      -3.738481       0.257411      11.299509      -1.110346       5.988406          -0.000002
          254              O       4.714484      14.781375      26.049932      -0.588747      31.878112 0.49141395E+03  0.11519248E+05                                 7.873121                            6.737489       0.528432       2.209792                    0.998943      27.515786      70.785240       0.754309       0.346402      -1.152361      -0.000852       0.019951      -0.033660       0.039137       0.066925       0.005736      -0.000458       0.015647       0.136829      -0.090312       0.041135       0.049177              8.904198       6.034578      -0.627619      -0.001509      11.200437      -4.458066       9.477579           0.000000
          255              O       0.924481       4.877250      12.389489      -0.208963      31.092433 0.32579292E+03  0.68724284E+04                                 7.956800                            5.470873       0.466500       2.275712                    0.999385      22.295451      53.927886       0.842820       0.344511      -1.157083       0.023155       0.113143      -0.139399       0.181023      -0.139889      -0.041499      -0.001277      -0.042070      -0.230847      -0.125491      -0.057108       0.182599             11.147056      15.186804      -7.751912      -4.823458      11.010906       2.962062       7.243457           0.000001
          256              O      10.076351       7.240012      11.617961      -0.202165      31.280391 0.32662000E+03  0.68987594E+04                                 7.993867                            5.489176       0.459042       2.274792                    0.999460      22.239569      53.942639       0.838253       0.345942      -1.155128      -0.010408       0.152781       0.102968       0.184534      -0.021669       0.140937       0.004449       0.118861       0.065716      -0.113825      -0.063616       0.177441             11.151772      16.251234      -4.426799       7.711111       7.030883      -2.467832      10.173198           0.000000
          257              O       4.008259       1.102763      13.174978      -0.564259      28.573063 0.43460853E+03  0.98841556E+04                                 7.286808                            6.305230       0.570904       2.232591                    0.999054      26.878707      68.212088       0.785109       0.343032      -1.154643      -0.003290       0.016092      -0.025780       0.030567       0.048084       0.007135      -0.006997      -0.068423       0.128194      -0.081115       0.036421       0.044694              8.169339       6.427508      -1.555416       0.830612       9.661557      -3.651417       8.418952           0.000000
          258              O       5.550087       1.300687      11.562645      -0.590480      32.604430 0.49888384E+03  0.11734787E+05                                 8.001703                            6.788251       0.530058       2.210221                    0.998954      27.552229      70.927333       0.751766       0.346376      -1.152751      -0.037522       0.012743      -0.011811       0.041350       0.012460      -0.009121       0.069168       0.057921      -0.090803      -0.093360       0.043310       0.050050              9.183250      11.185030      -4.854964       0.622224      10.226869      -0.880096       6.137851          -0.000001
          259              O       4.987766       4.408950       7.985274      -0.584287      31.419201 0.47563767E+03  0.11051424E+05                                 7.789705                            6.603237       0.554257       2.220981                    0.999143      27.293102      69.749837       0.766823       0.343771      -1.155336      -0.028987      -0.011233       0.018654       0.036254      -0.000144      -0.005522       0.063724       0.076258      -0.038179      -0.086771       0.038944       0.047826              8.974480       8.963867       0.434418      -4.516078       6.214266      -1.104123      11.745306          -0.000002
          260              O       3.423780       6.017812       8.041907      -0.573608      29.553147 0.45271431E+03  0.10401099E+05                                 7.458497                            6.449041       0.577234       2.231011                    0.998997      27.133019      69.198984       0.773845       0.344506      -1.153453      -0.001419      -0.033746       0.015750       0.037268       0.009103       0.061773      -0.007263      -0.077379      -0.037056      -0.086058       0.040135       0.045923              8.315202       6.042737       0.171494      -0.897073       8.600586      -3.922572      10.302283          -0.000000
          261              O       6.966352       6.357750       7.988698      -0.596008      31.924725 0.48753407E+03  0.11405221E+05                                 7.889093                            6.700006       0.533649       2.210734                    0.999063      27.533712      70.750609       0.758282       0.345284      -1.153338       0.003590       0.029567       0.020084       0.035923       0.003023      -0.061731       0.004313      -0.089066      -0.009921      -0.088103       0.041175       0.046928              9.078653       6.368853       1.043692       1.669521       9.737707       4.515978      11.129401          -0.000000
          262              O       5.466502       7.991025       8.007137      -0.566985      29.280785 0.44543715E+03  0.10195881E+05                                 7.426011                            6.406361       0.575938       2.234585                    0.999008      26.918379      68.597535       0.774462       0.345516      -1.152231       0.031834       0.002351       0.015342       0.035416       0.003926      -0.003696      -0.060903       0.077596      -0.005301      -0.083376       0.036014       0.047363              8.358511       9.351676       0.367479       4.063233       5.844434       0.877564       9.879423          -0.000001
          263              O       6.049257      11.698838      11.275792      -0.571441      29.463595 0.44873578E+03  0.10283628E+05                                 7.447227                            6.411716       0.550608       2.224525                    0.999069      27.028540      68.772391       0.777967       0.343549      -1.154630       0.021109      -0.022240      -0.002047       0.030731      -0.009754      -0.007952      -0.056431       0.039398      -0.121478      -0.081230       0.037162       0.044068              8.424443       7.985407      -3.738484      -0.257413      11.299516       1.110346       5.988406          -0.000002
          264              O       7.595516      11.468625      12.879432      -0.588747      31.878106 0.49141389E+03  0.11519246E+05                                 7.873119                            6.737489       0.528432       2.209792                    0.998943      27.515785      70.785236       0.754309       0.346402      -1.152361       0.000852      -0.019951      -0.033660       0.039137       0.066925      -0.005736       0.000458       0.015647       0.136829      -0.090312       0.041135       0.049177              8.904196       6.034577      -0.627619       0.001509      11.200434       4.458065       9.477578           0.000000
          265              O       0.924481       8.247750      13.951511      -0.208963      31.092439 0.32579294E+03  0.68724289E+04                                 7.956802                            5.470873       0.466500       2.275712                    0.999385      22.295451      53.927887       0.842820       0.344511      -1.157083       0.023155      -0.113143       0.139399       0.181023       0.139889       0.041499      -0.001277      -0.042070      -0.230847      -0.125491      -0.057108       0.182599             11.147059      15.186810       7.751915       4.823459      11.010909       2.962063       7.243458           0.000001
          266              O      10.076351       5.884988      14.723039      -0.202165      31.280392 0.32661990E+03  0.68987567E+04                                 7.993866                            5.489175       0.459042       2.274792                    0.999460      22.239570      53.942639       0.838253       0.345942      -1.155128      -0.010408      -0.152781      -0.102968       0.184534       0.021669      -0.140937       0.004449       0.118861       0.065716      -0.113825      -0.063616       0.177441             11.151771      16.251235       4.426797      -7.711114       7.030880      -2.467831      10.173200           0.000000
          267              O       4.008259      12.022238      13.166022      -0.564259      28.573072 0.43460868E+03  0.98841599E+04                                 7.286809                            6.305231       0.570904       2.232590                    0.999054      26.878707      68.212090       0.785109       0.343032      -1.154643      -0.003290      -0.016092       0.025780       0.030567      -0.048084      -0.007135      -0.006997      -0.068423       0.128194      -0.081115       0.036421       0.044694              8.169342       6.427510       1.555417      -0.830613       9.661564      -3.651420       8.418953           0.000000
          268              O       5.550087      11.824313      14.778355      -0.590480      32.604429 0.49888386E+03  0.11734788E+05                                 8.001703                            6.788252       0.530058       2.210221                    0.998954      27.552229      70.927335       0.751766       0.346376      -1.152751      -0.037522      -0.012743       0.011811       0.041350      -0.012460       0.009121       0.069168       0.057921      -0.090803      -0.093360       0.043310       0.050050              9.183250      11.185030       4.854964      -0.622225      10.226869      -0.880097       6.137851          -0.000001
          269              O       4.987766       8.716050      18.355726      -0.584287      31.419205 0.47563773E+03  0.11051426E+05                                 7.789706                            6.603238       0.554257       2.220981                    0.999143      27.293103      69.749841       0.766823       0.343771      -1.155335      -0.028987       0.011233      -0.018654       0.036254       0.000144       0.005522       0.063724       0.076258      -0.038179      -0.086771       0.038944       0.047826              8.974481       8.963868      -0.434418       4.516079       6.214267      -1.104124      11.745309          -0.000002
          270              O       3.423780       7.107187      18.299093      -0.573608      29.553153 0.45271451E+03  0.10401104E+05                                 7.458497                            6.449042       0.577234       2.231011                    0.998997      27.133019      69.198980       0.773845       0.344506      -1.153453      -0.001419       0.033746      -0.015750       0.037268      -0.009103      -0.061773      -0.007263      -0.077378      -0.037056      -0.086058       0.040135       0.045923              8.315203       6.042737      -0.171496       0.897076       8.600587      -3.922573      10.302285          -0.000000
          271              O       6.966352       6.767250      18.352302      -0.596008      31.924724 0.48753400E+03  0.11405219E+05                                 7.889093                            6.700005       0.533649       2.210734                    0.999063      27.533712      70.750607       0.758282       0.345284      -1.153338       0.003590      -0.029567      -0.020084       0.035923      -0.003023       0.061732       0.004313      -0.089066      -0.009921      -0.088103       0.041175       0.046928              9.078653       6.368853      -1.043692      -1.669522       9.737705       4.515978      11.129401          -0.000001
          272              O       5.466502       5.133975      18.333863      -0.566985      29.280778 0.44543708E+03  0.10195879E+05                                 7.426010                            6.406360       0.575938       2.234585                    0.999008      26.918378      68.597530       0.774462       0.345516      -1.152231       0.031834      -0.002351      -0.015342       0.035416      -0.003926       0.003696      -0.060904       0.077596      -0.005301      -0.083377       0.036014       0.047363              8.358509       9.351674      -0.367480      -4.063231       5.844433       0.877564       9.879421          -0.000001
          273              O       6.049257       1.426163      15.065208      -0.571441      29.463586 0.44873564E+03  0.10283624E+05                                 7.447225                            6.411715       0.550608       2.224525                    0.999069      27.028541      68.772391       0.777967       0.343549      -1.154630       0.021109       0.022240       0.002047       0.030731       0.009754       0.007952      -0.056431       0.039398      -0.121478      -0.081230       0.037162       0.044068              8.424440       7.985406       3.738481       0.257411      11.299508       1.110345       5.988405          -0.000002
          274              O       7.595516       1.656375      13.461568      -0.588747      31.878109 0.49141392E+03  0.11519247E+05                                 7.873120                            6.737489       0.528432       2.209792                    0.998943      27.515785      70.785237       0.754309       0.346402      -1.152361       0.000852       0.019951       0.033660       0.039137      -0.066925       0.005736       0.000457       0.015647       0.136829      -0.090312       0.041135       0.049177              8.904197       6.034578       0.627619      -0.001509      11.200434       4.458066       9.477579           0.000000
          275              O      11.385519      18.002250       0.781011      -0.208963      31.092435 0.32579291E+03  0.68724282E+04                                 7.956801                            5.470872       0.466500       2.275712                    0.999385      22.295451      53.927885       0.842820       0.344511      -1.157083      -0.023155       0.113143       0.139399       0.181023       0.139889      -0.041499       0.001277      -0.042070      -0.230847      -0.125491      -0.057108       0.182599             11.147057      15.186808       7.751914      -4.823458      11.010908      -2.962062       7.243456           0.000001
          276              O       2.233650      20.365013       1.552539      -0.202165      31.280402 0.32661979E+03  0.68987540E+04                                 7.993868                            5.489174       0.459042       2.274792                    0.999460      22.239569      53.942638       0.838253       0.345942      -1.155128       0.010408       0.152781      -0.102968       0.184534       0.021669       0.140937      -0.004449       0.118861       0.065716      -0.113825      -0.063616       0.177441             11.151776      16.251242       4.426803       7.711118       7.030884       2.467835      10.173202           0.000000
          277              O       8.301741      14.227762      -0.004478      -0.564259      28.573078 0.43460874E+03  0.98841616E+04                                 7.286811                            6.305232       0.570904       2.232590                    0.999054      26.878707      68.212093       0.785109       0.343032      -1.154643       0.003290       0.016092       0.025780       0.030567      -0.048084       0.007135       0.006997      -0.068423       0.128194      -0.081115       0.036421       0.044694              8.169344       6.427511       1.555417       0.830614       9.661567       3.651422       8.418954           0.000000
          278              O       6.759913      14.425688       1.607855      -0.590480      32.604423 0.49888379E+03  0.11734786E+05                                 8.001701                            6.788251       0.530058       2.210221                    0.998954      27.552230      70.927336       0.751766       0.346376      -1.152751       0.037522       0.012743       0.011811       0.041350      -0.012460      -0.009121      -0.069168       0.057921      -0.090803      -0.093360       0.043310       0.050050              9.183247      11.185028       4.854960       0.622224      10.226863       0.880098       6.137851          -0.000001
          279              O       7.322234      17.533950       5.185226      -0.584287      31.419198 0.47563766E+03  0.11051424E+05                                 7.789705                            6.603237       0.554257       2.220981                    0.999143      27.293102      69.749836       0.766823       0.343771      -1.155336       0.028987      -0.011233      -0.018654       0.036254       0.000144      -0.005522      -0.063724       0.076258      -0.038179      -0.086771       0.038944       0.047826              8.974479       8.963866      -0.434418      -4.516077       6.214266       1.104124      11.745304          -0.000002
          280              O       8.886220      19.142812       5.128593      -0.573608      29.553144 0.45271424E+03  0.10401097E+05                                 7.458495                            6.449040       0.577234       2.231011                    0.998997      27.133019      69.198980       0.773845       0.344506      -1.153453       0.001419      -0.033746      -0.015750       0.037268      -0.009103       0.061773       0.007263      -0.077378      -0.037056      -0.086058       0.040135       0.045923              8.315201       6.042736      -0.171494      -0.897073       8.600585       3.922571      10.302281          -0.000000
          281              O       5.343648      19.482750       5.181802      -0.596008      31.924733 0.48753432E+03  0.11405228E+05                                 7.889095                            6.700007       0.533649       2.210734                    0.999063      27.533712      70.750606       0.758282       0.345284      -1.153338      -0.003590       0.029567      -0.020084       0.035923      -0.003023      -0.061731      -0.004313      -0.089066      -0.009921      -0.088103       0.041175       0.046928              9.078656       6.368854      -1.043694       1.669524       9.737707      -4.515979      11.129405          -0.000000
          282              O       6.843498      21.116025       5.163363      -0.566985      29.280780 0.44543693E+03  0.10195875E+05                                 7.426010                            6.406359       0.575938       2.234585                    0.999008      26.918379      68.597532       0.774462       0.345516      -1.152231      -0.031834       0.002351      -0.015342       0.035416      -0.003926      -0.003696       0.060903       0.077596      -0.005301      -0.083376       0.036014       0.047363              8.358510       9.351677      -0.367480       4.063234       5.844431      -0.877564       9.879423          -0.000001
          283              O       6.260743      24.823837       1.894708      -0.571441      29.463583 0.44873558E+03  0.10283623E+05                                 7.447224                            6.411714       0.550608       2.224525                    0.999069      27.028540      68.772387       0.777967       0.343549      -1.154630      -0.021109      -0.022240       0.002047       0.030731       0.009754      -0.007952       0.056431       0.039398      -0.121478      -0.081230       0.037162       0.044068              8.424439       7.985405       3.738481      -0.257412      11.299508      -1.110345       5.988405          -0.000002
          284              O       4.714484      24.593625       0.291068      -0.588747      31.878111 0.49141394E+03  0.11519247E+05                                 7.873121                            6.737489       0.528432       2.209792                    0.998943      27.515785      70.785238       0.754309       0.346402      -1.152361      -0.000852      -0.019951       0.033660       0.039137      -0.066925      -0.005736      -0.000458       0.015647       0.136829      -0.090312       0.041135       0.049177              8.904198       6.034578       0.627619       0.001509      11.200435      -4.458066       9.477580           0.000000
          285              O       0.924481       4.877250       0.781011      -0.208963      31.092434 0.32579293E+03  0.68724288E+04                                 7.956801                            5.470873       0.466500       2.275712                    0.999385      22.295451      53.927887       0.842820       0.344511      -1.157083       0.023155       0.113143       0.139399       0.181023      -0.139889       0.041499       0.001277      -0.042070      -0.230847      -0.125491      -0.057108       0.182599             11.147056      15.186806      -7.751912       4.823458      11.010906      -2.962062       7.243457           0.000001
          286              O      10.076351       7.240012       1.552539      -0.202165      31.280390 0.32661999E+03  0.68987591E+04                                 7.993867                            5.489176       0.459042       2.274792                    0.999460      22.239569      53.942638       0.838253       0.345942      -1.155128      -0.010408       0.152781      -0.102968       0.184534      -0.021669      -0.140937      -0.004449       0.118861       0.065716      -0.113825      -0.063616       0.177441             11.151771      16.251233      -4.426799      -7.711110       7.030883       2.467832      10.173198           0.000000
          287              O       4.008259       1.102763      -0.004478      -0.564259      28.573066 0.43460859E+03  0.98841574E+04                                 7.286808                            6.305231       0.570904       2.232590                    0.999054      26.878707      68.212091       0.785109       0.343032      -1.154643      -0.003290       0.016092       0.025780       0.030567       0.048084      -0.007135       0.006997      -0.068423       0.128194      -0.081115       0.036421       0.044694              8.169340       6.427509      -1.555417      -0.830612       9.661559       3.651418       8.418953           0.000000
          288              O       5.550087       1.300687       1.607855      -0.590480      32.604432 0.49888387E+03  0.11734788E+05                                 8.001703                            6.788251       0.530058       2.210221                    0.998954      27.552230      70.927336       0.751766       0.346376      -1.152751      -0.037522       0.012743       0.011811       0.041350       0.012460       0.009121      -0.069168       0.057921      -0.090803      -0.093360       0.043310       0.050050              9.183250      11.185030      -4.854964      -0.622224      10.226869       0.880096       6.137851          -0.000001
          289              O       4.987766       4.408950       5.185226      -0.584287      31.419200 0.47563765E+03  0.11051424E+05                                 7.789705                            6.603237       0.554257       2.220981                    0.999143      27.293102      69.749836       0.766823       0.343771      -1.155336      -0.028987      -0.011233      -0.018654       0.036254      -0.000144       0.005522      -0.063724       0.076258      -0.038179      -0.086771       0.038944       0.047826              8.974479       8.963867       0.434418       4.516078       6.214266       1.104123      11.745306          -0.000002
          290              O       3.423780       6.017812       5.128593      -0.573608      29.553145 0.45271428E+03  0.10401098E+05                                 7.458496                            6.449040       0.577234       2.231011                    0.998997      27.133019      69.198982       0.773845       0.344506      -1.153453      -0.001419      -0.033746      -0.015750       0.037268       0.009103      -0.061773       0.007263      -0.077379      -0.037056      -0.086058       0.040135       0.045923              8.315201       6.042736       0.171494       0.897073       8.600585       3.922572      10.302282          -0.000000
          291              O       6.966352       6.357750       5.181802      -0.596008      31.924724 0.48753404E+03  0.11405220E+05                                 7.889093                            6.700005       0.533649       2.210734                    0.999063      27.533712      70.750608       0.758282       0.345284      -1.153338       0.003590       0.029567      -0.020084       0.035923       0.003023       0.061731      -0.004313      -0.089066      -0.009921      -0.088103       0.041175       0.046928              9.078653       6.368852       1.043692      -1.669521       9.737706      -4.515978      11.129400          -0.000001
          292              O       5.466502       7.991025       5.163363      -0.566985      29.280785 0.44543715E+03  0.10195881E+05                                 7.426011                            6.406360       0.575938       2.234585                    0.999008      26.918380      68.597536       0.774462       0.345516      -1.152231       0.031834       0.002351      -0.015342       0.035416       0.003926       0.003696       0.060903       0.077596      -0.005301      -0.083376       0.036014       0.047363              8.358510       9.351675       0.367479      -4.063233       5.844433      -0.877564       9.879423          -0.000001
          293              O       6.049257      11.698838       1.894708      -0.571441      29.463591 0.44873572E+03  0.10283626E+05                                 7.447226                            6.411715       0.550608       2.224525                    0.999069      27.028540      68.772387       0.777967       0.343549      -1.154630       0.021109      -0.022240       0.002047       0.030731      -0.009754       0.007952       0.056431       0.039398      -0.121478      -0.081230       0.037162       0.044068              8.424442       7.985406      -3.738483       0.257413      11.299514      -1.110346       5.988405          -0.000002
          294              O       7.595516      11.468625       0.291068      -0.588747      31.878108 0.49141392E+03  0.11519247E+05                                 7.873120                            6.737489       0.528432       2.209792                    0.998943      27.515785      70.785238       0.754309       0.346402      -1.152361       0.000852      -0.019951       0.033660       0.039137       0.066925       0.005736      -0.000458       0.015647       0.136829      -0.090312       0.041135       0.049177              8.904197       6.034578      -0.627620      -0.001509      11.200435      -4.458065       9.477578           0.000000
          295              O      11.385519      21.372750      13.951511      -0.208963      31.092433 0.32579292E+03  0.68724284E+04                                 7.956800                            5.470873       0.466500       2.275712                    0.999385      22.295451      53.927886       0.842820       0.344511      -1.157083      -0.023155      -0.113143       0.139399       0.181023      -0.139889      -0.041499      -0.001277      -0.042070      -0.230847      -0.125491      -0.057108       0.182599             11.147056      15.186805      -7.751912      -4.823458      11.010905       2.962062       7.243457           0.000001
          296              O       2.233650      19.009988      14.723039      -0.202165      31.280395 0.32661984E+03  0.68987552E+04                                 7.993867                            5.489175       0.459042       2.274792                    0.999460      22.239570      53.942639       0.838253       0.345942      -1.155128       0.010408      -0.152781      -0.102968       0.184534      -0.021669       0.140937       0.004449       0.118861       0.065716      -0.113825      -0.063616       0.177441             11.151772      16.251235      -4.426798       7.711115       7.030881      -2.467833      10.173201           0.000000
          297              O       8.301741      25.147237      13.166022      -0.564259      28.573069 0.43460861E+03  0.98841579E+04                                 7.286809                            6.305231       0.570904       2.232590                    0.999054      26.878707      68.212092       0.785109       0.343032      -1.154643       0.003290      -0.016092       0.025780       0.030567       0.048084       0.007135      -0.006997      -0.068423       0.128194      -0.081115       0.036421       0.044694              8.169341       6.427510      -1.555417       0.830613       9.661560      -3.651419       8.418954           0.000000
          298              O       6.759913      24.949312      14.778355      -0.590480      32.604424 0.49888379E+03  0.11734786E+05                                 8.001702                            6.788251       0.530058       2.210221                    0.998954      27.552229      70.927334       0.751766       0.346376      -1.152751       0.037522      -0.012743       0.011811       0.041350       0.012460      -0.009121       0.069168       0.057921      -0.090803      -0.093360       0.043310       0.050050              9.183247      11.185029      -4.854960       0.622223      10.226862      -0.880097       6.137851          -0.000001
          299              O       7.322234      21.841050      18.355726      -0.584287      31.419200 0.47563765E+03  0.11051424E+05                                 7.789705                            6.603237       0.554257       2.220981                    0.999143      27.293102      69.749836       0.766823       0.343771      -1.155336       0.028987       0.011233      -0.018654       0.036254      -0.000144      -0.005522       0.063724       0.076258      -0.038179      -0.086771       0.038944       0.047826              8.974479       8.963867       0.434418      -4.516078       6.214266      -1.104123      11.745306          -0.000002
          300              O       8.886220      20.232188      18.299093      -0.573608      29.553141 0.45271419E+03  0.10401095E+05                                 7.458495                            6.449040       0.577234       2.231011                    0.998997      27.133017      69.198975       0.773845       0.344506      -1.153453       0.001419       0.033746      -0.015750       0.037268       0.009103       0.061773      -0.007263      -0.077378      -0.037056      -0.086058       0.040135       0.045923              8.315200       6.042736       0.171493      -0.897073       8.600584      -3.922571      10.302280          -0.000000
          301              O       5.343648      19.892250      18.352302      -0.596008      31.924723 0.48753403E+03  0.11405220E+05                                 7.889093                            6.700005       0.533649       2.210734                    0.999063      27.533712      70.750607       0.758282       0.345284      -1.153338      -0.003590      -0.029567      -0.020084       0.035923       0.003023      -0.061732       0.004313      -0.089065      -0.009921      -0.088103       0.041175       0.046928              9.078653       6.368852       1.043692       1.669522       9.737706       4.515978      11.129401          -0.000000
          302              O       6.843498      18.258975      18.333863      -0.566985      29.280784 0.44543714E+03  0.10195881E+05                                 7.426011                            6.406360       0.575938       2.234585                    0.999008      26.918379      68.597534       0.774462       0.345516      -1.152231      -0.031834      -0.002351      -0.015342       0.035416       0.003926      -0.003696      -0.060904       0.077596      -0.005301      -0.083376       0.036014       0.047363              8.358511       9.351675       0.367479       4.063233       5.844433       0.877564       9.879423          -0.000001
          303              O       6.260743      14.551163      15.065208      -0.571441      29.463584 0.44873561E+03  0.10283623E+05                                 7.447225                            6.411714       0.550608       2.224525                    0.999069      27.028540      68.772388       0.777967       0.343549      -1.154630      -0.021109       0.022240       0.002047       0.030731      -0.009754      -0.007952      -0.056431       0.039398      -0.121478      -0.081230       0.037162       0.044068              8.424439       7.985406      -3.738481      -0.257411      11.299507       1.110345       5.988405          -0.000002
          304              O       4.714484      14.781375      13.461568      -0.588747      31.878110 0.49141392E+03  0.11519247E+05                                 7.873120                            6.737489       0.528432       2.209792                    0.998943      27.515785      70.785237       0.754309       0.346402      -1.152361      -0.000852       0.019951       0.033660       0.039137       0.066925      -0.005736       0.000458       0.015647       0.136829      -0.090312       0.041135       0.049177              8.904198       6.034578      -0.627619       0.001509      11.200436       4.458066       9.477579           0.000000
          305              O      11.385519      18.002250      12.389489      -0.208963      31.092437 0.32579292E+03  0.68724285E+04                                 7.956801                            5.470873       0.466500       2.275712                    0.999385      22.295451      53.927886       0.842820       0.344511      -1.157083      -0.023155       0.113143      -0.139399       0.181023       0.139889       0.041499      -0.001277      -0.042070      -0.230847      -0.125491      -0.057108       0.182599             11.147058      15.186809       7.751915       4.823458      11.010908       2.962063       7.243457           0.000001
          306              O       2.233650      20.365013      11.617961      -0.202165      31.280402 0.32661979E+03  0.68987540E+04                                 7.993868                            5.489174       0.459042       2.274792                    0.999460      22.239569      53.942638       0.838253       0.345942      -1.155128       0.010408       0.152781       0.102968       0.184534       0.021669      -0.140937       0.004449       0.118861       0.065716      -0.113825      -0.063616       0.177441             11.151776      16.251242       4.426803      -7.711118       7.030884      -2.467835      10.173202           0.000000
          307              O       8.301741      14.227762      13.174978      -0.564259      28.573076 0.43460871E+03  0.98841607E+04                                 7.286810                            6.305232       0.570904       2.232591                    0.999054      26.878707      68.212091       0.785109       0.343032      -1.154643       0.003290       0.016092      -0.025780       0.030567      -0.048084      -0.007135      -0.006997      -0.068423       0.128194      -0.081115       0.036421       0.044694              8.169343       6.427510       1.555417      -0.830614       9.661566      -3.651421       8.418954           0.000000
          308              O       6.759913      14.425688      11.562645      -0.590480      32.604426 0.49888385E+03  0.11734788E+05                                 8.001702                            6.788252       0.530058       2.210221                    0.998954      27.552230      70.927339       0.751766       0.346376      -1.152751       0.037522       0.012743      -0.011811       0.041350      -0.012460       0.009121       0.069168       0.057921      -0.090803      -0.093360       0.043310       0.050050              9.183249      11.185029       4.854961      -0.622224      10.226865      -0.880098       6.137851          -0.000001
          309              O       7.322234      17.533950       7.985274      -0.584287      31.419199 0.47563767E+03  0.11051424E+05                                 7.789705                            6.603237       0.554257       2.220981                    0.999143      27.293102      69.749836       0.766823       0.343771      -1.155336       0.028987      -0.011233       0.018654       0.036254       0.000144       0.005522       0.063724       0.076258      -0.038179      -0.086771       0.038944       0.047826              8.974479       8.963866      -0.434418       4.516077       6.214266      -1.104124      11.745304          -0.000002
          310              O       8.886220      19.142812       8.041907      -0.573608      29.553140 0.45271417E+03  0.10401095E+05                                 7.458495                            6.449040       0.577234       2.231011                    0.998997      27.133017      69.198974       0.773845       0.344506      -1.153453       0.001419      -0.033746       0.015750       0.037268      -0.009103      -0.061773      -0.007263      -0.077378      -0.037056      -0.086058       0.040135       0.045923              8.315200       6.042736      -0.171494       0.897073       8.600584      -3.922571      10.302280          -0.000000
          311              O       5.343648      19.482750       7.988698      -0.596008      31.924737 0.48753438E+03  0.11405230E+05                                 7.889095                            6.700008       0.533649       2.210734                    0.999063      27.533713      70.750611       0.758282       0.345284      -1.153338      -0.003590       0.029567       0.020084       0.035923      -0.003023       0.061732       0.004313      -0.089066      -0.009921      -0.088103       0.041175       0.046928              9.078657       6.368855      -1.043694      -1.669524       9.737708       4.515980      11.129407          -0.000000
          312              O       6.843498      21.116025       8.007137      -0.566985      29.280782 0.44543696E+03  0.10195876E+05                                 7.426010                            6.406359       0.575938       2.234585                    0.999008      26.918379      68.597534       0.774462       0.345516      -1.152231      -0.031834       0.002351       0.015342       0.035416      -0.003926       0.003696      -0.060904       0.077596      -0.005301      -0.083377       0.036014       0.047363              8.358511       9.351678      -0.367481      -4.063235       5.844432       0.877564       9.879424          -0.000001
          313              O       6.260743      24.823837      11.275792      -0.571441      29.463581 0.44873555E+03  0.10283622E+05                                 7.447224                            6.411714       0.550608       2.224525                    0.999069      27.028539      68.772384       0.777967       0.343549      -1.154630      -0.021109      -0.022240      -0.002047       0.030731       0.009754       0.007952      -0.056431       0.039398      -0.121478      -0.081230       0.037162       0.044068              8.424439       7.985405       3.738480       0.257412      11.299508       1.110345       5.988405          -0.000002
          314              O       4.714484      24.593625      12.879432      -0.588747      31.878110 0.49141392E+03  0.11519247E+05                                 7.873120                            6.737489       0.528432       2.209792                    0.998943      27.515786      70.785238       0.754309       0.346402      -1.152361      -0.000852      -0.019951      -0.033660       0.039137      -0.066925       0.005736       0.000458       0.015647       0.136829      -0.090312       0.041135       0.049177              8.904197       6.034578       0.627619      -0.001509      11.200434       4.458065       9.477579           0.000000
          315              O       0.924481       8.247750      25.559989      -0.208963      31.092438 0.32579292E+03  0.68724285E+04                                 7.956801                            5.470873       0.466500       2.275712                    0.999385      22.295451      53.927886       0.842820       0.344511      -1.157083       0.023155      -0.113143      -0.139399       0.181023       0.139889      -0.041499       0.001277      -0.042070      -0.230847      -0.125491      -0.057108       0.182599             11.147058      15.186809       7.751915      -4.823459      11.010908      -2.962062       7.243457           0.000001
          316              O      10.076351       5.884988      24.788461      -0.202165      31.280391 0.32661986E+03  0.68987559E+04                                 7.993866                            5.489175       0.459042       2.274792                    0.999460      22.239569      53.942637       0.838253       0.345942      -1.155128      -0.010408      -0.152781       0.102968       0.184534       0.021669       0.140937      -0.004449       0.118861       0.065716      -0.113825      -0.063616       0.177441             11.151772      16.251235       4.426797       7.711113       7.030880       2.467831      10.173200           0.000000
          317              O       4.008259      12.022238       0.004478      -0.564259      28.573077 0.43460879E+03  0.98841630E+04                                 7.286811                            6.305232       0.570904       2.232590                    0.999054      26.878708      68.212097       0.785109       0.343032      -1.154643      -0.003290      -0.016092      -0.025780       0.030567      -0.048084       0.007135       0.006997      -0.068423       0.128194      -0.081115       0.036421       0.044694              8.169344       6.427511       1.555417       0.830614       9.661566       3.651421       8.418954           0.000000
          318              O       5.550087      11.824313      24.733145      -0.590480      32.604432 0.49888392E+03  0.11734790E+05                                 8.001703                            6.788252       0.530058       2.210221                    0.998954      27.552230      70.927339       0.751766       0.346376      -1.152751      -0.037522      -0.012743      -0.011811       0.041350      -0.012460      -0.009121      -0.069168       0.057921      -0.090803      -0.093360       0.043310       0.050050              9.183250      11.185030       4.854964       0.622225      10.226870       0.880097       6.137852          -0.000001
          319              O       4.987766       8.716050      21.155774      -0.584287      31.419206 0.47563773E+03  0.11051426E+05                                 7.789706                            6.603238       0.554257       2.220981                    0.999143      27.293103      69.749841       0.766823       0.343771      -1.155335      -0.028987       0.011233       0.018654       0.036254       0.000144      -0.005522      -0.063724       0.076258      -0.038179      -0.086771       0.038944       0.047826              8.974481       8.963868      -0.434418      -4.516079       6.214267       1.104124      11.745309          -0.000002
          320              O       3.423780       7.107187      21.212407      -0.573608      29.553149 0.45271444E+03  0.10401102E+05                                 7.458497                            6.449041       0.577234       2.231011                    0.998997      27.133018      69.198975       0.773845       0.344506      -1.153453      -0.001419       0.033746       0.015750       0.037268      -0.009103       0.061773       0.007263      -0.077378      -0.037056      -0.086058       0.040135       0.045923              8.315202       6.042737      -0.171496      -0.897075       8.600586       3.922572      10.302284          -0.000000
          321              O       6.966352       6.767250      21.159198      -0.596008      31.924728 0.48753406E+03  0.11405221E+05                                 7.889094                            6.700005       0.533649       2.210734                    0.999063      27.533713      70.750612       0.758282       0.345284      -1.153338       0.003590      -0.029567       0.020084       0.035923      -0.003023      -0.061732      -0.004313      -0.089066      -0.009921      -0.088103       0.041175       0.046928              9.078654       6.368853      -1.043692       1.669522       9.737706      -4.515978      11.129402          -0.000000
          322              O       5.466502       5.133975      21.177637      -0.566985      29.280777 0.44543706E+03  0.10195878E+05                                 7.426009                            6.406360       0.575938       2.234585                    0.999008      26.918379      68.597530       0.774462       0.345516      -1.152231       0.031834      -0.002351       0.015342       0.035416      -0.003926      -0.003696       0.060904       0.077596      -0.005301      -0.083376       0.036014       0.047363              8.358508       9.351673      -0.367480       4.063231       5.844432      -0.877564       9.879420          -0.000001
          323              O       6.049257       1.426163      24.446292      -0.571441      29.463584 0.44873559E+03  0.10283623E+05                                 7.447224                            6.411714       0.550608       2.224525                    0.999069      27.028540      68.772387       0.777967       0.343549      -1.154630       0.021109       0.022240      -0.002047       0.030731       0.009754      -0.007952       0.056431       0.039398      -0.121478      -0.081230       0.037162       0.044068              8.424439       7.985406       3.738481      -0.257411      11.299507      -1.110345       5.988405          -0.000002
          324              O       7.595516       1.656375      26.049932      -0.588747      31.878108 0.49141391E+03  0.11519247E+05                                 7.873120                            6.737489       0.528432       2.209792                    0.998943      27.515785      70.785237       0.754309       0.346402      -1.152361       0.000852       0.019951      -0.033660       0.039137      -0.066925      -0.005736      -0.000458       0.015647       0.136829      -0.090312       0.041135       0.049177              8.904197       6.034578       0.627619       0.001509      11.200434      -4.458066       9.477579           0.000000

******************************************************
Auxiliary information for the entire system
The total spin magnetic moment of the unit cell is   -0.000010
The total net atomic charge of the unit cell is   -0.000007
Accuracy of reproducing the electrostatic potential in the unit cell:
  The inner radius (bohr) =    5.0000
  The outer radius (bohr) =   12.0000
  Valid grid points have density less than (e/(bohr^3)) =    0.0001
  The number of valid grid points were=       965836
  The rms potential error without charges in kcal/mol is=      5.42287
  The rms potential error with partial charges in kcal/mol is=      1.12528
  The RRMSE value at monopole order=      0.20751
  The rms potential error with partial charges and cloud penetration in kcal/mol is=      1.13385
  The RRMSE value at monopole order with cloud penetration is=      0.20909
  The rms potential error with partial charges and atomic dipoles in kcal/mol is=      0.39128
  The RRMSE value at dipole order=      0.07215
  The rms potential error with partial charges, atomic dipoles and cloud penetration in kcal/mol is=      0.38163
  The RRMSE value at dipole order with cloud penetration=      0.07037

******************************************************
The electron densities and ab initio electrostatic potential were computed in VASP using the PBE functional and
projector augmented wave method. See the main text of the journal article for a description of computational details.
The atomic charges, dipoles, and quadrupoles were computed with the DDEC6 method as described in
(a) T. A. Manz and N. Gabaldon Limas, RSC Adv. 6 (2016) 47771-47801 DOI: 10.1039/c6ra04656h
(b) N. Gabaldon Limas and T. A. Manz, RSC Adv. 8 (2018) 2678-2707 DOI: 10.1039/c7ra11829e.
For each atom in the material, the electron cloud parameters were fit to the spherically averaged atom-in-material
electron density using radial positions for which this density was between 10^-4 and 10^-2 electrons per cubic bohr.
The polarizabilities, dispersion coefficients, and quantum Drude oscillator (QDO) parameters were fit using the MCLF method.
The magnetic structure of the system was optimized in VASP from the default ferromagnetic initial guess using spin polarization.
The atomic spin moments (ASMs) were computed on this optimized magnetic structure using the DDEC6 partition as inputs
to the method of T. A. Manz and D. S. Sholl, J. Chem. Theory Comput. 7 (2011) 4146-4164 DOI: 10.1021/ct200539n.
The RMSE and RRMSE were computed using a uniform grid with Ewald summation.
