# Supplementary material for: A collection of forcefield precursors for metal–organic frameworks
Source: RSC Adv. 2019 Nov 13;9(63):36492–507. doi: 10.1039/c9ra07327b (PMC9075174; doi:10.1039/c9ra07327b)
Supplement: RA-009-C9RA07327B-s6006 [file RA-009-C9RA07327B-s6006.xyz]

  324
jmolscript: load "" {1 1 1} spacegroup "x,y,z" unitcell [{     12.505900     0.000000     0.000000 }, {      0.000000    26.170800     0.000000 }, {      0.000000     0.000000    26.250900 }]
Zn     5.239472     0.172727    12.044963     1.055334
Zn     7.266428    25.998073    25.170413     1.055334
Zn     7.266428    13.258127     1.080487     1.055334
Zn     5.239472    12.912673    14.205937     1.055334
Zn     7.266428    25.998073    14.205937     1.055334
Zn     5.239472     0.172727     1.080487     1.055334
Zn     5.239472    12.912673    25.170413     1.055334
Zn     7.266428    13.258127    12.044963     1.055334
Zn     6.419654    21.026406    19.688175     1.066804
Zn     4.375064    18.860249    19.688175     1.045836
Zn     6.086246     5.144394     6.562725     1.066804
Zn     8.130836     7.310551     6.562725     1.045836
Zn     6.086246     7.941006    19.688175     1.066804
Zn     8.130836     5.774849    19.688175     1.045836
Zn     6.419654    18.229794     6.562725     1.066804
Zn     4.375064    20.395951     6.562725     1.045836
H      0.965455    19.363775    14.545624     0.100910
H     12.300803    20.279753    15.068017     0.100283
H      2.028457    20.452480    16.236182     0.133208
H      4.998608    23.158541    16.409438     0.128644
H      2.447405    23.200414    13.330207     0.140790
H     11.651747    21.559505    12.435051     0.098069
H     10.501204    21.059643    13.385334     0.099104
H      9.364418    22.682232    12.372049     0.136544
H      8.915456    19.766805     9.626205     0.142126
H      6.371756    22.865428     9.665581     0.129360
H     11.540445     6.807025     1.420174     0.100910
H      0.205097     5.891047     1.942567     0.100283
H     10.477443     5.718320     3.110732     0.133208
H      7.507292     3.012259     3.283988     0.128644
H     10.058495     2.970386     0.204757     0.140790
H      0.854153     4.611295    25.560501     0.098069
H      2.004696     5.111157     0.259884     0.099104
H      3.141482     3.488568    25.497499     0.136544
H      3.590444     6.403995    22.751655     0.142126
H      6.134144     3.305372    22.791031     0.129360
H     11.540445     6.278375    24.830726     0.100910
H      0.205097     7.194353    24.308333     0.100283
H     10.477443     7.367080    23.140168     0.133208
H      7.507292    10.073141    22.966912     0.128644
H     10.058495    10.115014    26.046143     0.140790
H      0.854153     8.474105     0.690399     0.098069
H      2.004696     7.974243    25.991016     0.099104
H      3.141482     9.596832     0.753401     0.136544
H      3.590444     6.681405     3.499245     0.142126
H      6.134144     9.780028     3.459869     0.129360
H      0.965455    19.892425    11.705276     0.100910
H     12.300803    18.976447    11.182883     0.100283
H      2.028457    18.803720    10.014718     0.133208
H      4.998608    16.097659     9.841462     0.128644
H      2.447405    16.055786    12.920693     0.140790
H     11.651747    17.696695    13.815849     0.098069
H     10.501204    18.196557    12.865566     0.099104
H      9.364418    16.573968    13.878851     0.136544
H      8.915456    19.489395    16.624695     0.142126
H      6.371756    16.390772    16.585319     0.129360
H     11.540445     6.807025    11.705276     0.100910
H      0.205097     5.891047    11.182883     0.100283
H     10.477443     5.718320    10.014718     0.133208
H      7.507292     3.012259     9.841462     0.128644
H     10.058495     2.970386    12.920693     0.140790
H      0.854153     4.611295    13.815849     0.098069
H      2.004696     5.111157    12.865566     0.099104
H      3.141482     3.488568    13.878851     0.136544
H      3.590444     6.403995    16.624695     0.142126
H      6.134144     3.305372    16.585319     0.129360
H      0.965455    19.363775    24.830726     0.100910
H     12.300803    20.279753    24.308333     0.100283
H      2.028457    20.452480    23.140168     0.133208
H      4.998608    23.158541    22.966912     0.128644
H      2.447405    23.200414    26.046143     0.140790
H     11.651747    21.559505     0.690399     0.098069
H     10.501204    21.059643    25.991016     0.099104
H      9.364418    22.682232     0.753401     0.136544
H      8.915456    19.766805     3.499245     0.142126
H      6.371756    22.865428     3.459869     0.129360
H      0.965455    19.892425     1.420174     0.100910
H     12.300803    18.976447     1.942567     0.100283
H      2.028457    18.803720     3.110732     0.133208
H      4.998608    16.097659     3.283988     0.128644
H      2.447405    16.055786     0.204757     0.140790
H     11.651747    17.696695    25.560501     0.098069
H     10.501204    18.196557     0.259884     0.099104
H      9.364418    16.573968    25.497499     0.136544
H      8.915456    19.489395    22.751655     0.142126
H      6.371756    16.390772    22.791031     0.129360
H     11.540445     6.278375    14.545624     0.100910
H      0.205097     7.194353    15.068017     0.100283
H     10.477443     7.367080    16.236182     0.133208
H      7.507292    10.073141    16.409438     0.128644
H     10.058495    10.115014    13.330207     0.140790
H      0.854153     8.474105    12.435051     0.098069
H      2.004696     7.974243    13.385334     0.099104
H      3.141482     9.596832    12.372049     0.136544
H      3.590444     6.681405     9.626205     0.142126
H      6.134144     9.780028     9.665581     0.129360
C      4.125696    21.077962    17.790497     0.633169
C      0.348915    20.069078    14.298865    -0.075048
C      2.075979    21.707370    14.662703     0.273173
C      2.482421    21.174009    15.866306    -0.255094
C      3.576687    21.724643    16.522054     0.004099
C      4.255758    22.804973    15.976035    -0.153622
C      3.823054    23.353775    14.781882     0.003007
C      2.740043    22.822508    14.127184    -0.221948
C      4.618429    24.469960    14.135322     0.631879
C     11.101487    20.796626    12.671047    -0.070942
C      7.782422    22.972205    11.114369     0.004050
C      8.907953    22.318197    11.649099    -0.262586
C      9.328151    21.125593    11.085755     0.272921
C      8.630322    20.568679    10.000018    -0.228084
C      7.263427    24.215318    11.788754     0.630751
C      7.524800    21.214050     9.490488     0.002080
C      7.104602    22.423665    10.029681    -0.155833
C      6.743181    20.529161     8.379025     0.631611
C      8.380204     5.092838     4.665047     0.633169
C     12.156985     6.101722     1.173415    -0.075048
C     10.429921     4.463430     1.537253     0.273173
C     10.023479     4.996791     2.740856    -0.255094
C      8.929213     4.446157     3.396604     0.004099
C      8.250142     3.365827     2.850585    -0.153622
C      8.682846     2.817025     1.656432     0.003007
C      9.765857     3.348292     1.001734    -0.221948
C      7.887471     1.700840     1.009872     0.631879
C      1.404413     5.374174    25.796497    -0.070942
C      4.723478     3.198595    24.239819     0.004051
C      3.597947     3.852603    24.774549    -0.262586
C      3.177749     5.045207    24.211205     0.272921
C      3.875578     5.602121    23.125468    -0.228084
C      5.242473     1.955482    24.914204     0.630751
C      4.981100     4.956750    22.615938     0.002080
C      5.401298     3.747135    23.155131    -0.155833
C      5.762719     5.641639    21.504475     0.631611
C      8.380204     7.992562    21.585853     0.633169
C     12.156985     6.983678    25.077485    -0.075048
C     10.429921     8.621970    24.713647     0.273173
C     10.023479     8.088609    23.510044    -0.255094
C      8.929213     8.639243    22.854296     0.004099
C      8.250142     9.719573    23.400315    -0.153622
C      8.682846    10.268375    24.594468     0.003006
C      9.765857     9.737108    25.249166    -0.221948
C      7.887471    11.384560    25.241028     0.631879
C      1.404413     7.711226     0.454403    -0.070942
C      4.723478     9.886805     2.011081     0.004050
C      3.597947     9.232797     1.476351    -0.262586
C      3.177749     8.040193     2.039695     0.272921
C      3.875578     7.483279     3.125432    -0.228084
C      5.242473    11.129918     1.336696     0.630751
C      4.981100     8.128650     3.634962     0.002080
C      5.401298     9.338265     3.095769    -0.155833
C      5.762719     7.443761     4.746425     0.631611
C      4.125696    18.178238     8.460403     0.633169
C      0.348915    19.187122    11.952035    -0.075048
C      2.075979    17.548830    11.588197     0.273173
C      2.482421    18.082191    10.384594    -0.255094
C      3.576687    17.531557     9.728846     0.004099
C      4.255758    16.451227    10.274865    -0.153622
C      3.823054    15.902425    11.469018     0.003006
C      2.740043    16.433692    12.123716    -0.221948
C      4.618429    14.786240    12.115578     0.631879
C     11.101487    18.459574    13.579853    -0.070942
C      7.782422    16.283995    15.136531     0.004050
C      8.907953    16.938003    14.601801    -0.262586
C      9.328151    18.130607    15.165145     0.272921
C      8.630322    18.687521    16.250882    -0.228084
C      7.263427    15.040882    14.462146     0.630751
C      7.524800    18.042150    16.760412     0.002080
C      7.104602    16.832535    16.221219    -0.155833
C      6.743181    18.727039    17.871875     0.631611
C      8.380204     5.092838     8.460403     0.633169
C     12.156985     6.101722    11.952035    -0.075048
C     10.429921     4.463430    11.588197     0.273173
C     10.023479     4.996791    10.384594    -0.255094
C      8.929213     4.446157     9.728846     0.004099
C      8.250142     3.365827    10.274865    -0.153622
C      8.682846     2.817025    11.469018     0.003007
C      9.765857     3.348292    12.123716    -0.221948
C      7.887471     1.700840    12.115578     0.631879
C      1.404413     5.374174    13.579853    -0.070942
C      4.723478     3.198595    15.136531     0.004050
C      3.597947     3.852603    14.601801    -0.262586
C      3.177749     5.045207    15.165145     0.272921
C      3.875578     5.602121    16.250882    -0.228084
C      5.242473     1.955482    14.462146     0.630751
C      4.981100     4.956750    16.760412     0.002081
C      5.401298     3.747135    16.221219    -0.155833
C      5.762719     5.641639    17.871875     0.631612
C      4.125696    21.077962    21.585853     0.633169
C      0.348915    20.069078    25.077485    -0.075048
C      2.075979    21.707370    24.713647     0.273173
C      2.482421    21.174009    23.510044    -0.255094
C      3.576687    21.724643    22.854296     0.004099
C      4.255758    22.804973    23.400315    -0.153622
C      3.823054    23.353775    24.594468     0.003007
C      2.740043    22.822508    25.249166    -0.221948
C      4.618429    24.469960    25.241028     0.631879
C     11.101487    20.796626     0.454403    -0.070942
C      7.782422    22.972205     2.011081     0.004050
C      8.907953    22.318197     1.476351    -0.262586
C      9.328151    21.125593     2.039695     0.272921
C      8.630322    20.568679     3.125432    -0.228084
C      7.263427    24.215318     1.336696     0.630751
C      7.524800    21.214050     3.634962     0.002081
C      7.104602    22.423665     3.095769    -0.155833
C      6.743181    20.529161     4.746425     0.631612
C      4.125696    18.178238     4.665047     0.633169
C      0.348915    19.187122     1.173415    -0.075048
C      2.075979    17.548830     1.537253     0.273173
C      2.482421    18.082191     2.740856    -0.255094
C      3.576687    17.531557     3.396604     0.004099
C      4.255758    16.451227     2.850585    -0.153622
C      3.823054    15.902425     1.656432     0.003007
C      2.740043    16.433692     1.001734    -0.221948
C      4.618429    14.786240     1.009872     0.631879
C     11.101487    18.459574    25.796497    -0.070942
C      7.782422    16.283995    24.239819     0.004050
C      8.907953    16.938003    24.774549    -0.262586
C      9.328151    18.130607    24.211205     0.272921
C      8.630322    18.687521    23.125468    -0.228084
C      7.263427    15.040882    24.914204     0.630751
C      7.524800    18.042150    22.615938     0.002081
C      7.104602    16.832535    23.155131    -0.155833
C      6.743181    18.727039    21.504475     0.631611
C      8.380204     7.992562    17.790497     0.633168
C     12.156985     6.983678    14.298865    -0.075048
C     10.429921     8.621970    14.662703     0.273173
C     10.023479     8.088609    15.866306    -0.255094
C      8.929213     8.639243    16.522054     0.004099
C      8.250142     9.719573    15.976035    -0.153622
C      8.682846    10.268375    14.781882     0.003007
C      9.765857     9.737108    14.127184    -0.221948
C      7.887471    11.384560    14.135322     0.631879
C      1.404413     7.711226    12.671047    -0.070942
C      4.723478     9.886805    11.114369     0.004050
C      3.597947     9.232797    11.649099    -0.262586
C      3.177749     8.040193    11.085755     0.272921
C      3.875578     7.483279    10.000018    -0.228084
C      5.242473    11.129918    11.788754     0.630751
C      4.981100     8.128650     9.490488     0.002081
C      5.401298     9.338265    10.029681    -0.155833
C      5.762719     7.443761     8.379025     0.631611
C     11.986905    19.628100    13.125450     0.087270
C      0.518995     6.542700     0.000000     0.087270
C      0.518995     6.542700    13.125450     0.087270
C     11.986905    19.628100     0.000000     0.087270
O      5.131171    21.652935    18.301077    -0.590536
O      3.579189    20.051805    18.221800    -0.567110
O      1.066753    21.227659    13.869663    -0.205529
O      4.164465    24.982907    13.080561    -0.570264
O      5.688934    24.787673    14.702604    -0.585520
O     10.356136    20.362714    11.539371    -0.201102
O      7.827443    24.565483    12.846403    -0.581615
O      5.701440    21.097329     7.986574    -0.572077
O      6.280463    24.781916    11.241423    -0.574453
O      7.204649    19.443334     7.971873    -0.579706
O      7.374729     4.517865     5.175627    -0.590536
O      8.926711     6.118995     5.096350    -0.567110
O     11.439147     4.943141     0.744213    -0.205529
O      8.341435     1.187893    26.206011    -0.570264
O      6.816966     1.383127     1.577154    -0.585520
O      2.149764     5.808086    24.664821    -0.201102
O      4.678457     1.605317    25.971853    -0.581615
O      6.804460     5.073471    21.112024    -0.572077
O      6.225437     1.388884    24.366873    -0.574453
O      5.301251     6.727466    21.097323    -0.579706
O      7.374729     8.567535    21.075273    -0.590536
O      8.926711     6.966405    21.154550    -0.567110
O     11.439147     8.142259    25.506687    -0.205529
O      8.341435    11.897507     0.044889    -0.570264
O      6.816966    11.702273    24.673746    -0.585520
O      2.149764     7.277314     1.586079    -0.201102
O      4.678457    11.480083     0.279047    -0.581615
O      6.804460     8.011929     5.138876    -0.572077
O      6.225437    11.696516     1.884027    -0.574453
O      5.301251     6.357934     5.153577    -0.579706
O      5.131171    17.603265     7.949823    -0.590536
O      3.579189    19.204395     8.029100    -0.567110
O      1.066753    18.028541    12.381237    -0.205529
O      4.164465    14.273293    13.170339    -0.570264
O      5.688934    14.468527    11.548296    -0.585520
O     10.356136    18.893486    14.711529    -0.201102
O      7.827443    14.690717    13.404497    -0.581615
O      5.701440    18.158871    18.264326    -0.572077
O      6.280463    14.474284    15.009477    -0.574453
O      7.204649    19.812866    18.279027    -0.579706
O      7.374729     4.517865     7.949823    -0.590536
O      8.926711     6.118995     8.029100    -0.567110
O     11.439147     4.943141    12.381237    -0.205529
O      8.341435     1.187893    13.170339    -0.570264
O      6.816966     1.383127    11.548296    -0.585520
O      2.149764     5.808086    14.711529    -0.201102
O      4.678457     1.605317    13.404497    -0.581615
O      6.804460     5.073471    18.264326    -0.572077
O      6.225437     1.388884    15.009477    -0.574453
O      5.301251     6.727466    18.279027    -0.579706
O      5.131171    21.652935    21.075273    -0.590536
O      3.579189    20.051805    21.154550    -0.567110
O      1.066753    21.227659    25.506687    -0.205529
O      4.164465    24.982907     0.044889    -0.570264
O      5.688934    24.787673    24.673746    -0.585520
O     10.356136    20.362714     1.586079    -0.201102
O      7.827443    24.565483     0.279047    -0.581615
O      5.701440    21.097329     5.138876    -0.572077
O      6.280463    24.781916     1.884027    -0.574453
O      7.204649    19.443334     5.153577    -0.579706
O      5.131171    17.603265     5.175627    -0.590536
O      3.579189    19.204395     5.096350    -0.567110
O      1.066753    18.028541     0.744213    -0.205529
O      4.164465    14.273293    26.206011    -0.570264
O      5.688934    14.468527     1.577154    -0.585520
O     10.356136    18.893486    24.664821    -0.201102
O      7.827443    14.690717    25.971853    -0.581615
O      5.701440    18.158871    21.112024    -0.572077
O      6.280463    14.474284    24.366873    -0.574453
O      7.204649    19.812866    21.097323    -0.579706
O      7.374729     8.567535    18.301077    -0.590536
O      8.926711     6.966405    18.221800    -0.567110
O     11.439147     8.142259    13.869663    -0.205529
O      8.341435    11.897507    13.080561    -0.570264
O      6.816966    11.702273    14.702604    -0.585520
O      2.149764     7.277314    11.539371    -0.201102
O      4.678457    11.480083    12.846403    -0.581615
O      6.804460     8.011929     7.986574    -0.572077
O      6.225437    11.696516    11.241423    -0.574453
O      5.301251     6.357934     7.971873    -0.579706

The following XYZ coordinates are in angstroms. Other properties are in atomic units.
The sperically averaged electron density of each atom fit to a function of the form exp(a - br)
eigen_1, eigen_2 and eigen_3 are the three eigenvalues of traceless quadrupole moment tensor
  atom number  atomic symbol              X              Y              Z     net charge C6 coefficient C8 coefficient C10 coefficient fluctuating dipole atomic polarizability isotropic forcefield polarizability              a              b squared Pearson coefficient          <r^3>          <r^4>         wp_QDO          m_QDO          q_QDO       dipole_x       dipole_y       dipole_z         dipole            Qxy            Qxz            Qyz     Q(x^2-y^2)  Q(3z^2 - R^2)        eigen_1        eigen_2        eigen_3 static polarizability      alpha(xx)      alpha(xy)      alpha(xz)      alpha(yy)      alpha(yz)      alpha(zz) atomic spin moment
            1             Zn       5.239472       0.172727      12.044963       1.055334      70.829854 0.12402442E+04  0.35629953E+05                                14.300364                           11.697272       0.329021       2.020457                    0.996704      41.081046     106.750744       0.515353       0.413707      -1.133688      -0.139057       0.050573      -0.169225       0.224792      -0.035941       0.112632      -0.048255       0.075971       0.187922      -0.085174      -0.080909       0.166082             17.851960      15.068023       1.501814      -4.890596      25.009590       1.051324      13.478266          -0.000001
            2             Zn       7.266428      25.998073      25.170413       1.055334      70.829854 0.12402442E+04  0.35629953E+05                                14.300364                           11.697272       0.329021       2.020457                    0.996704      41.081046     106.750744       0.515353       0.413707      -1.133688       0.139057      -0.050573      -0.169225       0.224792      -0.035941      -0.112632       0.048255       0.075971       0.187922      -0.085174      -0.080909       0.166082             17.851960      15.068022       1.501814       4.890596      25.009590      -1.051324      13.478266          -0.000001
            3             Zn       7.266428      13.258127       1.080487       1.055334      70.829853 0.12402442E+04  0.35629953E+05                                14.300365                           11.697272       0.329021       2.020457                    0.996704      41.081045     106.750742       0.515353       0.413707      -1.133688       0.139057       0.050573       0.169225       0.224792       0.035941       0.112632       0.048255       0.075971       0.187922      -0.085174      -0.080909       0.166082             17.851960      15.068022      -1.501813      -4.890596      25.009590      -1.051324      13.478267          -0.000001
            4             Zn       5.239472      12.912673      14.205937       1.055334      70.829855 0.12402442E+04  0.35629955E+05                                14.300365                           11.697272       0.329021       2.020457                    0.996704      41.081046     106.750745       0.515353       0.413707      -1.133688      -0.139057      -0.050573       0.169225       0.224792       0.035941      -0.112632      -0.048255       0.075971       0.187922      -0.085174      -0.080909       0.166082             17.851960      15.068023      -1.501814       4.890596      25.009590       1.051324      13.478267          -0.000001
            5             Zn       7.266428      25.998073      14.205937       1.055334      70.829848 0.12402441E+04  0.35629949E+05                                14.300363                           11.697271       0.329021       2.020457                    0.996704      41.081045     106.750739       0.515353       0.413707      -1.133688       0.139057      -0.050573       0.169225       0.224792      -0.035941       0.112632      -0.048255       0.075971       0.187923      -0.085174      -0.080909       0.166082             17.851958      15.068021       1.501813      -4.890596      25.009588       1.051324      13.478266          -0.000001
            6             Zn       5.239472       0.172727       1.080487       1.055334      70.829847 0.12402441E+04  0.35629949E+05                                14.300363                           11.697271       0.329021       2.020457                    0.996704      41.081045     106.750739       0.515353       0.413707      -1.133688      -0.139057       0.050573       0.169225       0.224792      -0.035941      -0.112632       0.048255       0.075971       0.187922      -0.085174      -0.080909       0.166082             17.851958      15.068021       1.501813       4.890596      25.009587      -1.051324      13.478265          -0.000001
            7             Zn       5.239472      12.912673      25.170413       1.055334      70.829852 0.12402441E+04  0.35629951E+05                                14.300364                           11.697271       0.329021       2.020457                    0.996704      41.081045     106.750741       0.515353       0.413707      -1.133688      -0.139057      -0.050573      -0.169225       0.224792       0.035941       0.112632       0.048255       0.075971       0.187922      -0.085174      -0.080909       0.166082             17.851959      15.068022      -1.501813      -4.890596      25.009589      -1.051324      13.478266          -0.000001
            8             Zn       7.266428      13.258127      12.044963       1.055334      70.829854 0.12402442E+04  0.35629953E+05                                14.300364                           11.697272       0.329021       2.020457                    0.996704      41.081046     106.750744       0.515353       0.413707      -1.133688       0.139057       0.050573      -0.169225       0.224792       0.035941      -0.112632      -0.048255       0.075971       0.187922      -0.085174      -0.080909       0.166082             17.851959      15.068022      -1.501813       4.890596      25.009589       1.051324      13.478266          -0.000001
            9             Zn       6.419654      21.026406      19.688175       1.066804      70.953178 0.11908227E+04  0.33869046E+05                                14.276620                           11.428890       0.351836       2.029713                    0.996626      40.709158     105.305411       0.523550       0.411332      -1.135158       0.146582       0.173976      -0.000000       0.227495       0.109388       0.000000      -0.000000      -0.038653      -0.233593      -0.077864      -0.072150       0.150015             18.154935      14.645856      -5.194606       0.000000      13.697035      -0.000000      26.121912          -0.000003
           10             Zn       4.375064      18.860249      19.688175       1.045836      69.396118 0.12499145E+04  0.35959108E+05                                14.108614                           11.740512       0.365081       2.031301                    0.996640      41.141318     106.804710       0.514816       0.413547      -1.134380      -0.151684      -0.170346      -0.000000       0.228092       0.132873       0.000000       0.000000      -0.042347      -0.263514      -0.090630      -0.087838       0.178468             17.384013      14.549759      -4.635026       0.000000      12.971244      -0.000000      24.631035          -0.000001
           11             Zn       6.086246       5.144394       6.562725       1.066804      70.953172 0.11908226E+04  0.33869042E+05                                14.276619                           11.428889       0.351836       2.029713                    0.996626      40.709157     105.305406       0.523550       0.411332      -1.135158      -0.146582      -0.173976      -0.000000       0.227495       0.109388      -0.000000      -0.000000      -0.038653      -0.233593      -0.077864      -0.072150       0.150015             18.154933      14.645855      -5.194606       0.000000      13.697034      -0.000000      26.121910          -0.000003
           12             Zn       8.130836       7.310551       6.562725       1.045836      69.396106 0.12499142E+04  0.35959099E+05                                14.108612                           11.740511       0.365082       2.031301                    0.996640      41.141317     106.804702       0.514817       0.413547      -1.134380       0.151684       0.170346       0.000000       0.228092       0.132873      -0.000000       0.000000      -0.042347      -0.263514      -0.090630      -0.087838       0.178468             17.384010      14.549757      -4.635025       0.000000      12.971242      -0.000000      24.631031          -0.000001
           13             Zn       6.086246       7.941006      19.688175       1.066804      70.953178 0.11908227E+04  0.33869046E+05                                14.276620                           11.428890       0.351836       2.029713                    0.996626      40.709157     105.305409       0.523550       0.411332      -1.135158      -0.146582       0.173976      -0.000000       0.227495      -0.109388      -0.000000       0.000000      -0.038653      -0.233593      -0.077864      -0.072150       0.150015             18.154935      14.645856       5.194606       0.000000      13.697035       0.000000      26.121913          -0.000003
           14             Zn       8.130836       5.774849      19.688175       1.045836      69.396114 0.12499144E+04  0.35959105E+05                                14.108613                           11.740512       0.365081       2.031301                    0.996640      41.141318     106.804708       0.514816       0.413547      -1.134380       0.151684      -0.170346      -0.000000       0.228092      -0.132873       0.000000       0.000000      -0.042347      -0.263514      -0.090630      -0.087838       0.178468             17.384012      14.549758       4.635026      -0.000000      12.971244      -0.000000      24.631033          -0.000001
           15             Zn       6.419654      18.229794       6.562725       1.066804      70.953174 0.11908226E+04  0.33869044E+05                                14.276619                           11.428889       0.351836       2.029713                    0.996626      40.709157     105.305407       0.523550       0.411332      -1.135158       0.146582      -0.173976      -0.000000       0.227495      -0.109388       0.000000      -0.000000      -0.038653      -0.233593      -0.077864      -0.072150       0.150015             18.154934      14.645855       5.194606       0.000000      13.697035       0.000000      26.121911          -0.000003
           16             Zn       4.375064      20.395951       6.562725       1.045836      69.396113 0.12499144E+04  0.35959105E+05                                14.108614                           11.740512       0.365081       2.031301                    0.996640      41.141317     106.804706       0.514816       0.413547      -1.134380      -0.151684       0.170346       0.000000       0.228092      -0.132873      -0.000000       0.000000      -0.042347      -0.263514      -0.090630      -0.087838       0.178468             17.384012      14.549758       4.635026       0.000000      12.971244       0.000000      24.631034          -0.000001
           17              H       0.965455      19.363775      14.545624       0.100910       1.266704 0.10211282E+02  0.10511788E+03                                 1.851179                            1.799737      -0.988053       2.398889                    0.997286       3.534699       9.693966       0.500196       1.189513      -0.731863       0.023157      -0.025854       0.008874       0.035825       0.000587      -0.000399      -0.012530       0.005262      -0.025209      -0.016902       0.006684       0.010219              1.895394       2.108300      -0.272936       0.223500       1.936413       0.023928       1.641470           0.000000
           18              H      12.300803      20.279753      15.068017       0.100283       1.292974 0.10272445E+02  0.10547899E+03                                 1.848027                            1.783278      -0.966354       2.406077                    0.997625       3.488259       9.429333       0.513829       1.160902      -0.739309      -0.019607       0.010948       0.026863       0.035013      -0.006314      -0.004983       0.005025      -0.018271       0.011971      -0.013764       0.000304       0.013460              1.897654       2.169161       0.071582      -0.321125       1.547883       0.143083       1.975917           0.000000
           19              H       2.028457      20.452480      16.236182       0.133208       1.122029 0.84020816E+01  0.82708252E+02                                 1.715090                            1.640805      -1.221451       2.306494                    0.996085       3.416085       9.281985       0.517829       1.201595      -0.727099      -0.015407      -0.027103       0.018354       0.036178       0.011997      -0.001741      -0.007170      -0.001099      -0.008498      -0.012320      -0.003372       0.015692              1.741019       1.766787       0.367342       0.074674       1.782575      -0.185261       1.673696           0.000000
           20              H       4.998608      23.158541      16.409438       0.128644       1.167075 0.87770466E+01  0.87312369E+02                                 1.755080                            1.673558      -1.322167       2.256661                    0.995538       3.470053       9.465848       0.514534       1.196642      -0.728143       0.031359       0.015658       0.018654       0.039706       0.006491       0.008706       0.005268       0.006983      -0.008671      -0.008777      -0.005924       0.014702              1.780165       1.886044       0.282262       0.288628       1.685189      -0.038707       1.769261          -0.000001
           21              H       2.447405      23.200414      13.330207       0.140790       1.170065 0.87722807E+01  0.86920112E+02                                 1.749051                            1.668240      -1.154487       2.349838                    0.996687       3.290055       8.845906       0.519592       1.189696      -0.731998      -0.011656       0.016569      -0.031844       0.037741      -0.002208       0.009412      -0.005149       0.004704       0.022520      -0.008327      -0.006596       0.014923              1.767857       1.646368       0.077242       0.211587       1.718540      -0.305941       1.938664           0.000000
           22              H      11.651747      21.559505      12.435051       0.098069       1.300228 0.10352088E+02  0.10644686E+03                                 1.852065                            1.788150      -0.955016       2.410987                    0.997762       3.488003       9.419285       0.514269       1.158274      -0.740112       0.020199       0.027402      -0.012989       0.036436       0.004732      -0.006439      -0.005184      -0.013848       0.020452      -0.013034      -0.000274       0.013308              1.900472       2.171884       0.323627       0.051860       1.974944      -0.150544       1.554588           0.000000
           23              H      10.501204      21.059643      13.385334       0.099104       1.269661 0.10262191E+02  0.10584223E+03                                 1.856922                            1.806049      -0.991279       2.395191                    0.997242       3.564487       9.805747       0.498238       1.191929      -0.731016      -0.022886       0.009655       0.025601       0.035671       0.000079       0.000621       0.012823       0.014196       0.006074      -0.016834       0.006023       0.010811              1.901652       2.105106      -0.233300      -0.262555       1.653963      -0.010941       1.945887           0.000000
           24              H       9.364418      22.682232      12.372049       0.136544       1.101016 0.82496387E+01  0.80932971E+02                                 1.699442                            1.630087      -1.249580       2.293555                    0.995957       3.422424       9.319610       0.516889       1.207864      -0.725290       0.015326       0.017548       0.026537       0.035313       0.002199       0.012084       0.007071       0.004038       0.005600      -0.012109      -0.003823       0.015932              1.724529       1.744289      -0.085607       0.342658       1.673854       0.191145       1.755444           0.000000
           25              H       8.915456      19.766805       9.626205       0.142126       1.148835 0.85899649E+01  0.84681874E+02                                 1.726337                            1.649041      -1.167517       2.343160                    0.996612       3.287371       8.820992       0.523364       1.187143      -0.732270       0.010518      -0.031499      -0.015755       0.036756      -0.009749      -0.002824       0.004659      -0.008833      -0.018423      -0.007738      -0.007427       0.015165              1.746686       1.615031      -0.177158       0.095418       1.916960       0.310278       1.708066           0.000000
           26              H       6.371756      22.865428       9.665581       0.129360       1.190931 0.90415869E+01  0.90569646E+02                                 1.779983                            1.700554      -1.312664       2.265081                    0.995354       3.458343       9.451476       0.509801       1.199410      -0.728081      -0.030857       0.019375      -0.016869       0.040151      -0.009038       0.007298      -0.004658       0.007493      -0.007256      -0.008588      -0.006649       0.015237              1.798106       1.901163      -0.290420       0.285627       1.785569       0.021943       1.707587          -0.000001
           27              H      11.540445       6.807025       1.420174       0.100910       1.266704 0.10211284E+02  0.10511791E+03                                 1.851180                            1.799738      -0.988053       2.398889                    0.997286       3.534699       9.693967       0.500196       1.189513      -0.731863      -0.023157       0.025854       0.008874       0.035825       0.000587       0.000399       0.012530       0.005262      -0.025209      -0.016902       0.006684       0.010219              1.895395       2.108301      -0.272936      -0.223500       1.936414      -0.023928       1.641470           0.000000
           28              H       0.205097       5.891047       1.942567       0.100283       1.292974 0.10272447E+02  0.10547902E+03                                 1.848028                            1.783278      -0.966354       2.406077                    0.997625       3.488259       9.429334       0.513829       1.160902      -0.739308       0.019607      -0.010948       0.026863       0.035013      -0.006314       0.004983      -0.005025      -0.018271       0.011971      -0.013764       0.000304       0.013460              1.897654       2.169161       0.071582       0.321125       1.547884      -0.143083       1.975917           0.000000
           29              H      10.477443       5.718320       3.110732       0.133208       1.122029 0.84020816E+01  0.82708252E+02                                 1.715090                            1.640805      -1.221451       2.306494                    0.996085       3.416085       9.281985       0.517829       1.201595      -0.727099       0.015407       0.027103       0.018354       0.036178       0.011997       0.001741       0.007170      -0.001099      -0.008498      -0.012320      -0.003372       0.015692              1.741019       1.766787       0.367342      -0.074674       1.782575       0.185261       1.673696           0.000000
           30              H       7.507292       3.012259       3.283988       0.128644       1.167075 0.87770465E+01  0.87312369E+02                                 1.755080                            1.673558      -1.322167       2.256661                    0.995538       3.470053       9.465848       0.514534       1.196642      -0.728143      -0.031359      -0.015658       0.018654       0.039706       0.006491      -0.008706      -0.005268       0.006983      -0.008671      -0.008777      -0.005924       0.014702              1.780165       1.886044       0.282262      -0.288628       1.685189       0.038707       1.769261          -0.000001
           31              H      10.058495       2.970386       0.204757       0.140790       1.170064 0.87722783E+01  0.86920078E+02                                 1.749050                            1.668239      -1.154487       2.349838                    0.996687       3.290055       8.845904       0.519592       1.189695      -0.731998       0.011656      -0.016569      -0.031844       0.037741      -0.002208      -0.009412       0.005149       0.004704       0.022520      -0.008327      -0.006596       0.014923              1.767856       1.646367       0.077242      -0.211586       1.718539       0.305940       1.938663           0.000000
           32              H       0.854153       4.611295      25.560501       0.098069       1.300228 0.10352088E+02  0.10644686E+03                                 1.852065                            1.788150      -0.955016       2.410987                    0.997762       3.488003       9.419285       0.514269       1.158274      -0.740112      -0.020199      -0.027402      -0.012989       0.036436       0.004732       0.006439       0.005184      -0.013848       0.020452      -0.013034      -0.000274       0.013308              1.900472       2.171884       0.323627      -0.051860       1.974944       0.150544       1.554588           0.000000
           33              H       2.004696       5.111157       0.259884       0.099104       1.269661 0.10262191E+02  0.10584223E+03                                 1.856922                            1.806049      -0.991279       2.395191                    0.997242       3.564487       9.805747       0.498238       1.191929      -0.731016       0.022886      -0.009655       0.025601       0.035671       0.000079      -0.000621      -0.012823       0.014196       0.006075      -0.016834       0.006023       0.010811              1.901652       2.105106      -0.233300       0.262555       1.653963       0.010941       1.945887           0.000000
           34              H       3.141482       3.488568      25.497499       0.136544       1.101016 0.82496388E+01  0.80932969E+02                                 1.699442                            1.630087      -1.249580       2.293555                    0.995957       3.422424       9.319609       0.516890       1.207863      -0.725291      -0.015326      -0.017548       0.026537       0.035313       0.002199      -0.012084      -0.007071       0.004038       0.005600      -0.012109      -0.003823       0.015932              1.724528       1.744289      -0.085607      -0.342658       1.673853      -0.191145       1.755444           0.000000
           35              H       3.590444       6.403995      22.751655       0.142126       1.148834 0.85899626E+01  0.84681843E+02                                 1.726337                            1.649041      -1.167516       2.343160                    0.996612       3.287371       8.820990       0.523365       1.187142      -0.732270      -0.010518       0.031499      -0.015755       0.036756      -0.009749       0.002824      -0.004659      -0.008833      -0.018423      -0.007738      -0.007427       0.015165              1.746685       1.615031      -0.177158      -0.095418       1.916959      -0.310278       1.708066           0.000000
           36              H       6.134144       3.305372      22.791031       0.129360       1.190930 0.90415832E+01  0.90569605E+02                                 1.779983                            1.700554      -1.312664       2.265081                    0.995354       3.458342       9.451475       0.509801       1.199410      -0.728081       0.030857      -0.019375      -0.016869       0.040151      -0.009038      -0.007298       0.004658       0.007493      -0.007256      -0.008588      -0.006649       0.015237              1.798107       1.901163      -0.290420      -0.285627       1.785569      -0.021943       1.707587          -0.000001
           37              H      11.540445       6.278375      24.830726       0.100910       1.266704 0.10211282E+02  0.10511788E+03                                 1.851179                            1.799737      -0.988053       2.398889                    0.997286       3.534699       9.693966       0.500196       1.189513      -0.731863      -0.023157      -0.025854      -0.008874       0.035825      -0.000587      -0.000399       0.012530       0.005262      -0.025209      -0.016902       0.006684       0.010219              1.895394       2.108300       0.272936       0.223500       1.936413      -0.023928       1.641470           0.000000
           38              H       0.205097       7.194353      24.308333       0.100283       1.292974 0.10272445E+02  0.10547898E+03                                 1.848027                            1.783278      -0.966354       2.406077                    0.997625       3.488259       9.429332       0.513829       1.160902      -0.739309       0.019607       0.010948      -0.026863       0.035013       0.006314      -0.004983      -0.005025      -0.018271       0.011971      -0.013764       0.000304       0.013460              1.897653       2.169161      -0.071582      -0.321125       1.547883      -0.143083       1.975916           0.000000
           39              H      10.477443       7.367080      23.140168       0.133208       1.122029 0.84020802E+01  0.82708231E+02                                 1.715089                            1.640804      -1.221450       2.306494                    0.996085       3.416085       9.281983       0.517829       1.201594      -0.727099       0.015407      -0.027103      -0.018354       0.036178      -0.011997      -0.001741       0.007170      -0.001099      -0.008498      -0.012320      -0.003372       0.015692              1.741019       1.766786      -0.367342       0.074674       1.782574       0.185261       1.673696           0.000000
           40              H       7.507292      10.073141      22.966912       0.128644       1.167075 0.87770466E+01  0.87312373E+02                                 1.755080                            1.673558      -1.322167       2.256661                    0.995538       3.470053       9.465849       0.514534       1.196642      -0.728143      -0.031359       0.015658      -0.018654       0.039706      -0.006491       0.008706      -0.005268       0.006983      -0.008671      -0.008777      -0.005924       0.014702              1.780165       1.886044      -0.282262       0.288628       1.685189       0.038707       1.769261          -0.000001
           41              H      10.058495      10.115014      26.046143       0.140790       1.170065 0.87722797E+01  0.86920094E+02                                 1.749050                            1.668240      -1.154487       2.349838                    0.996687       3.290055       8.845904       0.519592       1.189695      -0.731998       0.011656       0.016569       0.031844       0.037741       0.002208       0.009412       0.005149       0.004704       0.022520      -0.008327      -0.006596       0.014923              1.767857       1.646368      -0.077242       0.211586       1.718539       0.305940       1.938663           0.000000
           42              H       0.854153       8.474105       0.690399       0.098069       1.300228 0.10352087E+02  0.10644684E+03                                 1.852064                            1.788150      -0.955016       2.410987                    0.997762       3.488003       9.419284       0.514269       1.158273      -0.740112      -0.020199       0.027402       0.012989       0.036436      -0.004732      -0.006439       0.005184      -0.013848       0.020452      -0.013034      -0.000274       0.013308              1.900472       2.171883      -0.323627       0.051860       1.974944       0.150544       1.554588           0.000000
           43              H       2.004696       7.974243      25.991016       0.099104       1.269661 0.10262192E+02  0.10584225E+03                                 1.856922                            1.806050      -0.991279       2.395191                    0.997242       3.564487       9.805747       0.498238       1.191929      -0.731016       0.022886       0.009655      -0.025601       0.035671      -0.000079       0.000621      -0.012823       0.014196       0.006075      -0.016834       0.006023       0.010811              1.901652       2.105106       0.233300      -0.262555       1.653963       0.010941       1.945887           0.000000
           44              H       3.141482       9.596832       0.753401       0.136544       1.101016 0.82496387E+01  0.80932971E+02                                 1.699442                            1.630087      -1.249580       2.293555                    0.995957       3.422424       9.319610       0.516889       1.207864      -0.725290      -0.015326       0.017548      -0.026537       0.035313      -0.002199       0.012084      -0.007071       0.004038       0.005600      -0.012109      -0.003823       0.015932              1.724529       1.744289       0.085607       0.342658       1.673854      -0.191145       1.755444           0.000000
           45              H       3.590444       6.681405       3.499245       0.142126       1.148835 0.85899644E+01  0.84681866E+02                                 1.726337                            1.649041      -1.167517       2.343160                    0.996612       3.287371       8.820991       0.523364       1.187142      -0.732270      -0.010518      -0.031499       0.015755       0.036756       0.009749      -0.002824      -0.004659      -0.008833      -0.018423      -0.007738      -0.007427       0.015165              1.746685       1.615031       0.177158       0.095418       1.916959      -0.310278       1.708066           0.000000
           46              H       6.134144       9.780028       3.459869       0.129360       1.190931 0.90415889E+01  0.90569677E+02                                 1.779983                            1.700555      -1.312665       2.265081                    0.995354       3.458343       9.451479       0.509800       1.199411      -0.728081       0.030857       0.019375       0.016869       0.040151       0.009038       0.007298       0.004658       0.007493      -0.007256      -0.008588      -0.006649       0.015237              1.798107       1.901164       0.290420       0.285627       1.785570      -0.021943       1.707588          -0.000001
           47              H       0.965455      19.892425      11.705276       0.100910       1.266704 0.10211284E+02  0.10511791E+03                                 1.851180                            1.799738      -0.988053       2.398889                    0.997286       3.534699       9.693967       0.500196       1.189513      -0.731863       0.023157       0.025854      -0.008874       0.035825      -0.000587       0.000399      -0.012530       0.005262      -0.025209      -0.016902       0.006684       0.010219              1.895395       2.108301       0.272936      -0.223500       1.936414       0.023928       1.641470           0.000000
           48              H      12.300803      18.976447      11.182883       0.100283       1.292974 0.10272445E+02  0.10547898E+03                                 1.848027                            1.783278      -0.966354       2.406077                    0.997625       3.488259       9.429332       0.513829       1.160902      -0.739309      -0.019607      -0.010948      -0.026863       0.035013       0.006314       0.004983       0.005025      -0.018271       0.011971      -0.013764       0.000304       0.013460              1.897653       2.169161      -0.071582       0.321125       1.547883       0.143083       1.975916           0.000000
           49              H       2.028457      18.803720      10.014718       0.133208       1.122029 0.84020802E+01  0.82708234E+02                                 1.715089                            1.640804      -1.221450       2.306494                    0.996085       3.416085       9.281984       0.517829       1.201595      -0.727099      -0.015407       0.027103      -0.018354       0.036178      -0.011997       0.001741      -0.007170      -0.001099      -0.008498      -0.012320      -0.003372       0.015692              1.741019       1.766787      -0.367342      -0.074674       1.782575      -0.185261       1.673696           0.000000
           50              H       4.998608      16.097659       9.841462       0.128644       1.167075 0.87770465E+01  0.87312369E+02                                 1.755080                            1.673558      -1.322167       2.256661                    0.995538       3.470053       9.465848       0.514534       1.196642      -0.728143       0.031359      -0.015658      -0.018654       0.039706      -0.006491      -0.008706       0.005268       0.006983      -0.008671      -0.008777      -0.005924       0.014702              1.780165       1.886044      -0.282262      -0.288628       1.685189      -0.038707       1.769261          -0.000001
           51              H       2.447405      16.055786      12.920693       0.140790       1.170065 0.87722797E+01  0.86920094E+02                                 1.749050                            1.668240      -1.154487       2.349838                    0.996687       3.290055       8.845904       0.519592       1.189695      -0.731998      -0.011656      -0.016569       0.031844       0.037741       0.002208      -0.009412      -0.005149       0.004704       0.022520      -0.008327      -0.006596       0.014923              1.767857       1.646368      -0.077242      -0.211586       1.718539      -0.305940       1.938663           0.000000
           52              H      11.651747      17.696695      13.815849       0.098069       1.300228 0.10352088E+02  0.10644686E+03                                 1.852065                            1.788150      -0.955016       2.410987                    0.997762       3.488003       9.419285       0.514269       1.158274      -0.740112       0.020199      -0.027402       0.012989       0.036436      -0.004732       0.006439      -0.005184      -0.013848       0.020452      -0.013034      -0.000274       0.013308              1.900472       2.171884      -0.323627      -0.051860       1.974944      -0.150544       1.554588           0.000000
           53              H      10.501204      18.196557      12.865566       0.099104       1.269661 0.10262192E+02  0.10584225E+03                                 1.856922                            1.806050      -0.991279       2.395191                    0.997242       3.564487       9.805747       0.498238       1.191929      -0.731016      -0.022886      -0.009655      -0.025601       0.035671      -0.000079      -0.000621       0.012823       0.014196       0.006075      -0.016834       0.006023       0.010811              1.901652       2.105106       0.233300       0.262555       1.653963      -0.010941       1.945887           0.000000
           54              H       9.364418      16.573968      13.878851       0.136544       1.101016 0.82496387E+01  0.80932971E+02                                 1.699442                            1.630087      -1.249580       2.293555                    0.995957       3.422424       9.319610       0.516889       1.207864      -0.725290       0.015326      -0.017548      -0.026537       0.035313      -0.002199      -0.012084       0.007071       0.004038       0.005600      -0.012109      -0.003823       0.015932              1.724529       1.744289       0.085607      -0.342658       1.673854       0.191145       1.755444           0.000000
           55              H       8.915456      19.489395      16.624695       0.142126       1.148835 0.85899644E+01  0.84681866E+02                                 1.726337                            1.649041      -1.167517       2.343160                    0.996612       3.287371       8.820991       0.523364       1.187142      -0.732270       0.010518       0.031499       0.015755       0.036756       0.009749       0.002824       0.004659      -0.008833      -0.018423      -0.007738      -0.007427       0.015165              1.746685       1.615031       0.177158      -0.095418       1.916959       0.310278       1.708066           0.000000
           56              H       6.371756      16.390772      16.585319       0.129360       1.190930 0.90415832E+01  0.90569605E+02                                 1.779983                            1.700554      -1.312664       2.265081                    0.995354       3.458342       9.451475       0.509801       1.199410      -0.728081      -0.030857      -0.019375       0.016869       0.040151       0.009038      -0.007298      -0.004658       0.007493      -0.007256      -0.008588      -0.006649       0.015237              1.798107       1.901163       0.290420      -0.285627       1.785569       0.021943       1.707587          -0.000001
           57              H      11.540445       6.807025      11.705276       0.100910       1.266704 0.10211282E+02  0.10511788E+03                                 1.851179                            1.799737      -0.988053       2.398889                    0.997286       3.534699       9.693966       0.500196       1.189513      -0.731863      -0.023157       0.025854      -0.008874       0.035825       0.000587      -0.000399      -0.012530       0.005262      -0.025209      -0.016902       0.006684       0.010219              1.895394       2.108300      -0.272936       0.223500       1.936413       0.023928       1.641470           0.000000
           58              H       0.205097       5.891047      11.182883       0.100283       1.292974 0.10272445E+02  0.10547898E+03                                 1.848027                            1.783278      -0.966354       2.406077                    0.997625       3.488259       9.429332       0.513829       1.160902      -0.739309       0.019607      -0.010948      -0.026863       0.035013      -0.006314      -0.004983       0.005025      -0.018271       0.011971      -0.013764       0.000304       0.013460              1.897653       2.169161       0.071582      -0.321125       1.547883       0.143083       1.975916           0.000000
           59              H      10.477443       5.718320      10.014718       0.133208       1.122029 0.84020816E+01  0.82708252E+02                                 1.715090                            1.640805      -1.221451       2.306494                    0.996085       3.416085       9.281985       0.517829       1.201595      -0.727099       0.015407       0.027103      -0.018354       0.036178       0.011997      -0.001741      -0.007170      -0.001099      -0.008498      -0.012320      -0.003372       0.015692              1.741019       1.766787       0.367342       0.074674       1.782575      -0.185261       1.673696           0.000000
           60              H       7.507292       3.012259       9.841462       0.128644       1.167075 0.87770506E+01  0.87312417E+02                                 1.755080                            1.673558      -1.322167       2.256661                    0.995538       3.470054       9.465850       0.514535       1.196642      -0.728144      -0.031359      -0.015658      -0.018654       0.039706       0.006491       0.008706       0.005268       0.006983      -0.008671      -0.008777      -0.005924       0.014702              1.780165       1.886044       0.282262       0.288628       1.685189      -0.038707       1.769261          -0.000001
           61              H      10.058495       2.970386      12.920693       0.140790       1.170065 0.87722802E+01  0.86920103E+02                                 1.749051                            1.668240      -1.154487       2.349838                    0.996687       3.290055       8.845905       0.519592       1.189695      -0.731998       0.011656      -0.016569       0.031844       0.037741      -0.002208       0.009412      -0.005149       0.004704       0.022520      -0.008327      -0.006596       0.014923              1.767857       1.646368       0.077242       0.211587       1.718539      -0.305941       1.938664           0.000000
           62              H       0.854153       4.611295      13.815849       0.098069       1.300229 0.10352090E+02  0.10644687E+03                                 1.852065                            1.788150      -0.955016       2.410987                    0.997762       3.488003       9.419285       0.514269       1.158274      -0.740112      -0.020199      -0.027402       0.012989       0.036436       0.004732      -0.006439      -0.005184      -0.013848       0.020452      -0.013034      -0.000274       0.013308              1.900472       2.171884       0.323627       0.051860       1.974945      -0.150544       1.554588           0.000000
           63              H       2.004696       5.111157      12.865566       0.099104       1.269661 0.10262192E+02  0.10584225E+03                                 1.856922                            1.806050      -0.991279       2.395191                    0.997242       3.564487       9.805747       0.498238       1.191929      -0.731016       0.022886      -0.009655      -0.025601       0.035671       0.000079       0.000621       0.012823       0.014196       0.006075      -0.016834       0.006023       0.010811              1.901652       2.105106      -0.233300      -0.262555       1.653963      -0.010941       1.945887           0.000000
           64              H       3.141482       3.488568      13.878851       0.136544       1.101016 0.82496417E+01  0.80933000E+02                                 1.699442                            1.630087      -1.249580       2.293555                    0.995957       3.422425       9.319610       0.516890       1.207863      -0.725291      -0.015326      -0.017548      -0.026537       0.035313       0.002199       0.012084       0.007071       0.004038       0.005600      -0.012109      -0.003823       0.015932              1.724528       1.744288      -0.085607       0.342658       1.673853       0.191145       1.755443           0.000000
           65              H       3.590444       6.403995      16.624695       0.142126       1.148835 0.85899649E+01  0.84681874E+02                                 1.726337                            1.649041      -1.167517       2.343160                    0.996612       3.287371       8.820992       0.523364       1.187143      -0.732270      -0.010518       0.031499       0.015755       0.036756      -0.009749      -0.002824       0.004659      -0.008833      -0.018423      -0.007738      -0.007427       0.015165              1.746686       1.615031      -0.177158       0.095418       1.916960       0.310278       1.708066           0.000000
           66              H       6.134144       3.305372      16.585319       0.129360       1.190931 0.90415887E+01  0.90569672E+02                                 1.779983                            1.700555      -1.312665       2.265081                    0.995354       3.458343       9.451478       0.509801       1.199410      -0.728081       0.030857      -0.019375       0.016869       0.040151      -0.009038       0.007298      -0.004658       0.007493      -0.007256      -0.008588      -0.006649       0.015237              1.798107       1.901163      -0.290420       0.285627       1.785570       0.021943       1.707588          -0.000001
           67              H       0.965455      19.363775      24.830726       0.100910       1.266704 0.10211283E+02  0.10511789E+03                                 1.851179                            1.799738      -0.988053       2.398889                    0.997286       3.534699       9.693967       0.500196       1.189513      -0.731863       0.023157      -0.025854      -0.008874       0.035825       0.000587       0.000399       0.012530       0.005262      -0.025209      -0.016902       0.006684       0.010219              1.895395       2.108301      -0.272936      -0.223500       1.936413      -0.023928       1.641470           0.000000
           68              H      12.300803      20.279753      24.308333       0.100283       1.292974 0.10272445E+02  0.10547899E+03                                 1.848027                            1.783278      -0.966354       2.406077                    0.997625       3.488259       9.429333       0.513829       1.160902      -0.739309      -0.019607       0.010948      -0.026863       0.035013      -0.006314       0.004983      -0.005025      -0.018271       0.011971      -0.013764       0.000304       0.013460              1.897654       2.169161       0.071582       0.321125       1.547883      -0.143083       1.975917           0.000000
           69              H       2.028457      20.452480      23.140168       0.133208       1.122029 0.84020816E+01  0.82708252E+02                                 1.715090                            1.640805      -1.221451       2.306494                    0.996085       3.416085       9.281985       0.517829       1.201595      -0.727099      -0.015407      -0.027103      -0.018354       0.036178       0.011997       0.001741       0.007170      -0.001099      -0.008498      -0.012320      -0.003372       0.015692              1.741019       1.766787       0.367342      -0.074674       1.782575       0.185261       1.673696           0.000000
           70              H       4.998608      23.158541      22.966912       0.128644       1.167075 0.87770466E+01  0.87312369E+02                                 1.755080                            1.673558      -1.322167       2.256661                    0.995538       3.470053       9.465848       0.514534       1.196642      -0.728143       0.031359       0.015658      -0.018654       0.039706       0.006491      -0.008706      -0.005268       0.006983      -0.008671      -0.008777      -0.005924       0.014702              1.780165       1.886044       0.282262      -0.288628       1.685189       0.038707       1.769261          -0.000001
           71              H       2.447405      23.200414      26.046143       0.140790       1.170064 0.87722774E+01  0.86920073E+02                                 1.749051                            1.668240      -1.154487       2.349838                    0.996687       3.290054       8.845904       0.519592       1.189696      -0.731998      -0.011656       0.016569       0.031844       0.037741      -0.002208      -0.009412       0.005149       0.004704       0.022520      -0.008327      -0.006596       0.014923              1.767857       1.646368       0.077242      -0.211587       1.718540       0.305941       1.938664           0.000000
           72              H      11.651747      21.559505       0.690399       0.098069       1.300228 0.10352088E+02  0.10644686E+03                                 1.852065                            1.788150      -0.955016       2.410987                    0.997762       3.488003       9.419285       0.514269       1.158274      -0.740112       0.020199       0.027402       0.012989       0.036436       0.004732       0.006439       0.005184      -0.013848       0.020452      -0.013034      -0.000274       0.013308              1.900472       2.171884       0.323627      -0.051860       1.974944       0.150544       1.554588           0.000000
           73              H      10.501204      21.059643      25.991016       0.099104       1.269661 0.10262191E+02  0.10584223E+03                                 1.856922                            1.806049      -0.991279       2.395191                    0.997242       3.564487       9.805747       0.498238       1.191929      -0.731016      -0.022886       0.009655      -0.025601       0.035671       0.000079      -0.000621      -0.012823       0.014196       0.006075      -0.016834       0.006023       0.010811              1.901652       2.105106      -0.233300       0.262555       1.653963       0.010941       1.945887           0.000000
           74              H       9.364418      22.682232       0.753401       0.136544       1.101016 0.82496417E+01  0.80933002E+02                                 1.699442                            1.630087      -1.249580       2.293555                    0.995957       3.422425       9.319611       0.516890       1.207863      -0.725291       0.015326       0.017548      -0.026537       0.035313       0.002199      -0.012084      -0.007071       0.004038       0.005600      -0.012109      -0.003823       0.015932              1.724528       1.744289      -0.085607      -0.342658       1.673853      -0.191145       1.755444           0.000000
           75              H       8.915456      19.766805       3.499245       0.142126       1.148835 0.85899644E+01  0.84681866E+02                                 1.726337                            1.649041      -1.167517       2.343160                    0.996612       3.287371       8.820991       0.523364       1.187142      -0.732270       0.010518      -0.031499       0.015755       0.036756      -0.009749       0.002824      -0.004659      -0.008833      -0.018423      -0.007738      -0.007427       0.015165              1.746685       1.615031      -0.177158      -0.095418       1.916959      -0.310278       1.708066           0.000000
           76              H       6.371756      22.865428       3.459869       0.129360       1.190931 0.90415869E+01  0.90569645E+02                                 1.779983                            1.700554      -1.312665       2.265081                    0.995354       3.458343       9.451476       0.509801       1.199410      -0.728081      -0.030857       0.019375       0.016869       0.040151      -0.009038      -0.007298       0.004658       0.007493      -0.007256      -0.008588      -0.006649       0.015237              1.798106       1.901163      -0.290420      -0.285627       1.785569      -0.021943       1.707587          -0.000001
           77              H       0.965455      19.892425       1.420174       0.100910       1.266704 0.10211283E+02  0.10511789E+03                                 1.851179                            1.799738      -0.988053       2.398889                    0.997286       3.534699       9.693967       0.500196       1.189513      -0.731863       0.023157       0.025854       0.008874       0.035825      -0.000587      -0.000399       0.012530       0.005262      -0.025209      -0.016902       0.006684       0.010219              1.895395       2.108301       0.272936       0.223500       1.936413      -0.023928       1.641470           0.000000
           78              H      12.300803      18.976447       1.942567       0.100283       1.292974 0.10272445E+02  0.10547899E+03                                 1.848027                            1.783278      -0.966354       2.406077                    0.997625       3.488259       9.429333       0.513829       1.160902      -0.739309      -0.019607      -0.010948       0.026863       0.035013       0.006314      -0.004983      -0.005025      -0.018271       0.011971      -0.013764       0.000304       0.013460              1.897654       2.169161      -0.071582      -0.321125       1.547883      -0.143083       1.975917           0.000000
           79              H       2.028457      18.803720       3.110732       0.133208       1.122029 0.84020816E+01  0.82708252E+02                                 1.715090                            1.640805      -1.221451       2.306494                    0.996085       3.416085       9.281985       0.517829       1.201595      -0.727099      -0.015407       0.027103       0.018354       0.036178      -0.011997      -0.001741       0.007170      -0.001099      -0.008498      -0.012320      -0.003372       0.015692              1.741019       1.766787      -0.367342       0.074674       1.782575       0.185261       1.673696           0.000000
           80              H       4.998608      16.097659       3.283988       0.128644       1.167075 0.87770465E+01  0.87312366E+02                                 1.755079                            1.673558      -1.322167       2.256661                    0.995538       3.470053       9.465847       0.514535       1.196642      -0.728143       0.031359      -0.015658       0.018654       0.039706      -0.006491       0.008706      -0.005268       0.006983      -0.008671      -0.008777      -0.005924       0.014702              1.780164       1.886044      -0.282262       0.288628       1.685189       0.038707       1.769261          -0.000001
           81              H       2.447405      16.055786       0.204757       0.140790       1.170065 0.87722802E+01  0.86920103E+02                                 1.749051                            1.668240      -1.154487       2.349838                    0.996687       3.290055       8.845905       0.519592       1.189695      -0.731998      -0.011656      -0.016569      -0.031844       0.037741       0.002208       0.009412       0.005149       0.004704       0.022520      -0.008327      -0.006596       0.014923              1.767857       1.646368      -0.077242       0.211587       1.718539       0.305941       1.938664           0.000000
           82              H      11.651747      17.696695      25.560501       0.098069       1.300228 0.10352087E+02  0.10644684E+03                                 1.852064                            1.788150      -0.955016       2.410987                    0.997762       3.488003       9.419284       0.514269       1.158273      -0.740112       0.020199      -0.027402      -0.012989       0.036436      -0.004732      -0.006439       0.005184      -0.013848       0.020452      -0.013034      -0.000274       0.013308              1.900472       2.171883      -0.323627       0.051860       1.974944       0.150544       1.554588           0.000000
           83              H      10.501204      18.196557       0.259884       0.099104       1.269661 0.10262192E+02  0.10584225E+03                                 1.856922                            1.806050      -0.991279       2.395191                    0.997242       3.564487       9.805747       0.498238       1.191929      -0.731016      -0.022886      -0.009655       0.025601       0.035671      -0.000079       0.000621      -0.012823       0.014196       0.006075      -0.016834       0.006023       0.010811              1.901652       2.105106       0.233300      -0.262555       1.653963       0.010941       1.945887           0.000000
           84              H       9.364418      16.573968      25.497499       0.136544       1.101016 0.82496387E+01  0.80932971E+02                                 1.699442                            1.630087      -1.249580       2.293555                    0.995957       3.422424       9.319610       0.516889       1.207864      -0.725290       0.015326      -0.017548       0.026537       0.035313      -0.002199       0.012084      -0.007071       0.004038       0.005600      -0.012109      -0.003823       0.015932              1.724529       1.744289       0.085607       0.342658       1.673854      -0.191145       1.755444           0.000000
           85              H       8.915456      19.489395      22.751655       0.142126       1.148835 0.85899644E+01  0.84681866E+02                                 1.726337                            1.649041      -1.167517       2.343160                    0.996612       3.287371       8.820991       0.523364       1.187142      -0.732270       0.010518       0.031499      -0.015755       0.036756       0.009749      -0.002824      -0.004659      -0.008833      -0.018423      -0.007738      -0.007427       0.015165              1.746685       1.615031       0.177158       0.095418       1.916959      -0.310278       1.708066           0.000000
           86              H       6.371756      16.390772      22.791031       0.129360       1.190931 0.90415873E+01  0.90569656E+02                                 1.779983                            1.700555      -1.312665       2.265081                    0.995354       3.458343       9.451478       0.509801       1.199410      -0.728081      -0.030857      -0.019375      -0.016869       0.040151       0.009038       0.007298       0.004658       0.007493      -0.007256      -0.008588      -0.006649       0.015237              1.798107       1.901163       0.290420       0.285627       1.785570      -0.021943       1.707588          -0.000001
           87              H      11.540445       6.278375      14.545624       0.100910       1.266704 0.10211284E+02  0.10511791E+03                                 1.851180                            1.799738      -0.988053       2.398889                    0.997286       3.534699       9.693967       0.500196       1.189513      -0.731863      -0.023157      -0.025854       0.008874       0.035825      -0.000587       0.000399      -0.012530       0.005262      -0.025209      -0.016902       0.006684       0.010219              1.895395       2.108301       0.272936      -0.223500       1.936414       0.023928       1.641470           0.000000
           88              H       0.205097       7.194353      15.068017       0.100283       1.292974 0.10272445E+02  0.10547899E+03                                 1.848027                            1.783278      -0.966354       2.406077                    0.997625       3.488259       9.429333       0.513829       1.160902      -0.739309       0.019607       0.010948       0.026863       0.035013       0.006314       0.004983       0.005025      -0.018271       0.011971      -0.013764       0.000304       0.013460              1.897654       2.169161      -0.071582       0.321125       1.547883       0.143083       1.975917           0.000000
           89              H      10.477443       7.367080      16.236182       0.133208       1.122029 0.84020816E+01  0.82708255E+02                                 1.715090                            1.640805      -1.221451       2.306494                    0.996085       3.416085       9.281986       0.517828       1.201595      -0.727099       0.015407      -0.027103       0.018354       0.036178      -0.011997       0.001741      -0.007170      -0.001099      -0.008498      -0.012320      -0.003372       0.015692              1.741020       1.766787      -0.367342      -0.074674       1.782575      -0.185261       1.673696           0.000000
           90              H       7.507292      10.073141      16.409438       0.128644       1.167075 0.87770466E+01  0.87312369E+02                                 1.755080                            1.673558      -1.322167       2.256661                    0.995538       3.470053       9.465848       0.514534       1.196642      -0.728143      -0.031359       0.015658       0.018654       0.039706      -0.006491      -0.008706       0.005268       0.006983      -0.008671      -0.008777      -0.005924       0.014702              1.780165       1.886044      -0.282262      -0.288628       1.685189      -0.038707       1.769261          -0.000001
           91              H      10.058495      10.115014      13.330207       0.140790       1.170064 0.87722768E+01  0.86920064E+02                                 1.749051                            1.668240      -1.154487       2.349838                    0.996687       3.290054       8.845903       0.519592       1.189696      -0.731998       0.011656       0.016569      -0.031844       0.037741       0.002208      -0.009412      -0.005149       0.004704       0.022520      -0.008327      -0.006596       0.014923              1.767857       1.646368      -0.077242      -0.211587       1.718539      -0.305941       1.938664           0.000000
           92              H       0.854153       8.474105      12.435051       0.098069       1.300228 0.10352087E+02  0.10644684E+03                                 1.852064                            1.788150      -0.955016       2.410987                    0.997762       3.488003       9.419284       0.514269       1.158273      -0.740112      -0.020199       0.027402      -0.012989       0.036436      -0.004732       0.006439      -0.005184      -0.013848       0.020452      -0.013034      -0.000274       0.013308              1.900472       2.171883      -0.323627      -0.051860       1.974944      -0.150544       1.554588           0.000000
           93              H       2.004696       7.974243      13.385334       0.099104       1.269661 0.10262191E+02  0.10584223E+03                                 1.856922                            1.806049      -0.991279       2.395191                    0.997242       3.564487       9.805747       0.498238       1.191929      -0.731016       0.022886       0.009655       0.025601       0.035671      -0.000079      -0.000621       0.012823       0.014196       0.006075      -0.016834       0.006023       0.010811              1.901652       2.105106       0.233300       0.262555       1.653963      -0.010941       1.945887           0.000000
           94              H       3.141482       9.596832      12.372049       0.136544       1.101016 0.82496387E+01  0.80932971E+02                                 1.699442                            1.630087      -1.249580       2.293555                    0.995957       3.422424       9.319610       0.516889       1.207864      -0.725290      -0.015326       0.017548       0.026537       0.035313      -0.002199      -0.012084       0.007071       0.004038       0.005600      -0.012109      -0.003823       0.015932              1.724529       1.744289       0.085607      -0.342658       1.673854       0.191145       1.755444           0.000000
           95              H       3.590444       6.681405       9.626205       0.142126       1.148835 0.85899644E+01  0.84681866E+02                                 1.726337                            1.649041      -1.167517       2.343160                    0.996612       3.287371       8.820991       0.523364       1.187142      -0.732270      -0.010518      -0.031499      -0.015755       0.036756       0.009749       0.002824       0.004659      -0.008833      -0.018423      -0.007738      -0.007427       0.015165              1.746685       1.615031       0.177158      -0.095418       1.916959       0.310278       1.708066           0.000000
           96              H       6.134144       9.780028       9.665581       0.129360       1.190931 0.90415871E+01  0.90569651E+02                                 1.779983                            1.700554      -1.312665       2.265081                    0.995354       3.458343       9.451477       0.509801       1.199410      -0.728081       0.030857       0.019375      -0.016869       0.040151       0.009038      -0.007298      -0.004658       0.007493      -0.007256      -0.008588      -0.006649       0.015237              1.798107       1.901163       0.290420      -0.285627       1.785569       0.021943       1.707587          -0.000001
           97              C       4.125696      21.077962      17.790497       0.633169      22.771316 0.25104252E+03  0.51934807E+04                                 7.529245                            5.662955      -0.064495       2.046307                    0.999369      21.837154      60.726090       0.618051       0.479038      -1.017961       0.022282      -0.024769       0.056774       0.065828      -0.030636      -0.071746       0.074148       0.015099      -0.053054      -0.096622      -0.021502       0.118124              9.283822       7.413465      -0.329809       3.829869       7.597850      -3.855786      12.840150           0.000001
           98              C       0.348915      20.069078      14.298865      -0.075048      27.322824 0.36782631E+03  0.83456859E+04                                 8.093398                            6.427694      -0.375064       1.885904                    0.996870      28.147647      81.136046       0.640897       0.421210      -1.054545       0.028971       0.062592      -0.052794       0.086858       0.032546      -0.000855      -0.015498      -0.032612      -0.073945      -0.033050      -0.018151       0.051201             10.273662      13.826208       4.020227       2.816197       8.823724       1.795959       8.171054           0.000001
           99              C       2.075979      21.707370      14.662703       0.273173      34.891327 0.34298343E+03  0.75666515E+04                                 9.378249                            6.238568       0.079788       2.046741                    0.999462      24.549277      67.406636       0.652450       0.425528      -1.063051      -0.037214      -0.023093      -0.031486       0.053940       0.030540       0.016307       0.000849       0.021174      -0.050554      -0.030737      -0.013194       0.043931             12.787295      15.638844       7.092156       5.147008      11.825004       0.446841      10.898036           0.000000
          100              C       2.482421      21.174009      15.866306      -0.255094      37.989458 0.48296541E+03  0.11688135E+05                                 9.871665                            7.386038      -0.122685       1.915536                    0.999649      31.554924      92.843927       0.597501       0.423583      -1.056850       0.030671       0.002168       0.029063       0.042309       0.017104      -0.026283      -0.002313      -0.015787      -0.062785      -0.038988       0.004020       0.034968             11.945772      13.411405       2.844475       6.509088       8.324075      -0.837508      14.101835           0.000001
          101              C       3.576687      21.724643      16.522054       0.004099      40.205302 0.42661317E+03  0.98914292E+04                                10.113011                            6.803225       0.003840       2.005200                    0.999178      26.909459      74.562287       0.649314       0.406843      -1.080253      -0.027900       0.009993      -0.046110       0.054812       0.013964      -0.000086       0.003466       0.001037      -0.017677      -0.012110      -0.005050       0.017160             13.439234      11.599423       1.366504       5.746180      10.999786      -5.248191      17.718492          -0.000000
          102              C       4.255758      22.804973      15.976035      -0.153622      36.276434 0.45370527E+03  0.10831694E+05                                 9.670760                            7.221636      -0.203675       1.896230                    0.999334      30.548227      89.864878       0.595189       0.431051      -1.050115      -0.013670      -0.005125      -0.014506       0.020581      -0.007343       0.001675       0.037795       0.021530      -0.039801      -0.047351       0.016498       0.030852             11.548368       8.457308       2.661333       0.998288      12.576219      -6.048992      13.611577          -0.000001
          103              C       3.823054      23.353775      14.781882       0.003007      39.402089 0.41504163E+03  0.95611112E+04                                 9.993925                            6.712419       0.025229       2.014822                    0.999282      26.710107      73.869614       0.653118       0.407097      -1.079643      -0.023848      -0.036409       0.016722       0.046625      -0.006547       0.012030       0.002441       0.005304       0.005976      -0.014177      -0.000178       0.014355             13.439807      12.659102       7.141944      -0.164430      15.896062      -5.303649      11.764257          -0.000000
          104              C       2.740043      22.822508      14.127184      -0.221948      38.374840 0.46250756E+03  0.11061212E+05                                 9.923067                            7.200960      -0.136104       1.913554                    0.999282      30.864432      89.973589       0.609157       0.420430      -1.059914       0.019883       0.015659      -0.001057       0.025331      -0.044170       0.005815       0.004724       0.011005       0.085832      -0.059437       0.028398       0.031040             12.414177      14.371526       7.670607       1.656145      14.119267      -1.503275       8.751737           0.000001
          105              C       4.618429      24.469960      14.135322       0.631879      22.930310 0.25042792E+03  0.51785515E+04                                 7.576866                            5.658107      -0.072280       2.044852                    0.999365      21.810996      60.677093       0.617859       0.479392      -1.017585       0.035887       0.049756      -0.025237       0.066336      -0.072569      -0.018712       0.078468      -0.031218       0.022630      -0.095099      -0.025094       0.120193              9.469787       9.013941       4.727980      -1.150531      11.676253      -3.870001       7.719166           0.000000
          106              C      11.101487      20.796626      12.671047      -0.070942      27.293475 0.36662001E+03  0.83115229E+04                                 8.087717                            6.417797      -0.387582       1.883003                    0.996701      28.092498      80.945135       0.641290       0.421296      -1.054487      -0.029098      -0.054918      -0.062426       0.088089       0.000813       0.029759       0.015051       0.018688       0.077139      -0.030664      -0.016144       0.046809             10.270346      14.036485      -2.758474       3.994473       8.090253      -1.680895       8.684300           0.000001
          107              C       7.782422      22.972205      11.114369       0.004050      40.547716 0.43060272E+03  0.10008747E+05                                10.175021                            6.837386      -0.004039       2.002127                    0.999160      26.976617      74.879225       0.647245       0.407131      -1.079893       0.028352      -0.046992      -0.011214       0.056016      -0.002351       0.016475      -0.004687       0.007956       0.010140      -0.013976      -0.006309       0.020285             13.530750      11.083492      -5.222627       1.165063      17.971962       6.076702      11.536796          -0.000000
          108              C       8.907953      22.318197      11.649099      -0.262586      38.541839 0.50000034E+03  0.12199432E+05                                 9.968015                            7.515381      -0.132700       1.908942                    0.999614      31.850031      93.936942       0.592617       0.423607      -1.057379      -0.033830       0.028559      -0.001706       0.044306       0.024018       0.016982       0.000643       0.022540       0.045069      -0.035613       0.003290       0.032323             11.987667      13.277466      -6.488528       2.494362      14.351164       1.247980       8.334373           0.000001
          109              C       9.328151      21.125593      11.085755       0.272921      34.805373 0.34201748E+03  0.75425982E+04                                 9.358853                            6.231273       0.085129       2.048825                    0.999477      24.573249      67.535465       0.652374       0.425732      -1.062560       0.038611      -0.030383       0.020624       0.053285      -0.014256       0.029441      -0.002275       0.040997      -0.008386      -0.027991      -0.016230       0.044221             12.667692      15.728043      -4.807652       6.935264      10.683076      -0.034570      11.591959          -0.000000
          110              C       8.630322      20.568679      10.000018      -0.228084      38.814880 0.47168443E+03  0.11335169E+05                                10.001789                            7.275222      -0.151895       1.905654                    0.999300      31.089799      90.821431       0.605700       0.420797      -1.059782      -0.019059      -0.001846      -0.013528       0.023445      -0.006045      -0.044315      -0.006732      -0.037645      -0.042369      -0.058244       0.026826       0.031417             12.478523      14.361764      -1.195883       7.756428       8.852554       1.906160      14.221250           0.000001
          111              C       7.263427      24.215318      11.788754       0.630751      22.742412 0.24998505E+03  0.51695670E+04                                 7.527500                            5.653172      -0.071702       2.043164                    0.999434      21.878571      60.960824       0.617823       0.479404      -1.017094      -0.019465       0.053494       0.027849       0.063372       0.074309      -0.031157      -0.069849       0.043433      -0.021960      -0.095689      -0.022979       0.118668              9.280276       7.133488      -3.622756      -0.315468      12.851680       4.026052       7.855661           0.000000
          112              C       7.524800      21.214050       9.490488       0.002080      39.646567 0.42169478E+03  0.97500172E+04                                10.031740                            6.762956       0.018184       2.010938                    0.999169      26.819618      74.232337       0.651317       0.406730      -1.080225       0.023298       0.018577       0.037150       0.047624      -0.013675      -0.002015      -0.004825      -0.001231      -0.015165      -0.013823      -0.002606       0.016429             13.463187      12.086475       0.431998       6.694939      12.430984       5.974213      15.872103          -0.000000
          113              C       7.104602      22.423665      10.029681      -0.155833      36.721287 0.45810999E+03  0.10964427E+05                                 9.749093                            7.258028      -0.191531       1.899196                    0.999307      30.667421      90.359516       0.593460       0.431220      -1.049905       0.016047      -0.012914       0.005080       0.021215      -0.006285      -0.005570      -0.035297       0.033350      -0.017682      -0.046393       0.020690       0.025703             11.681690       8.324164      -0.883956       2.609010      13.949513       6.294216      12.771394          -0.000001
          114              C       6.743181      20.529161       8.379025       0.631611      22.493068 0.24841383E+03  0.51286958E+04                                 7.486338                            5.640170      -0.059369       2.049540                    0.999379      21.802268      60.687518       0.617782       0.480220      -1.016719      -0.031388      -0.029973      -0.045361       0.062779       0.018872      -0.079173      -0.073845      -0.000969       0.033757      -0.096083      -0.024408       0.120491              9.289804       8.495506       1.135927       4.480778       7.984512       3.854654      11.389394           0.000001
          115              C       8.380204       5.092838       4.665047       0.633169      22.771314 0.25104249E+03  0.51934798E+04                                 7.529244                            5.662955      -0.064495       2.046307                    0.999369      21.837152      60.726083       0.618051       0.479038      -1.017961      -0.022282       0.024769       0.056774       0.065828      -0.030636       0.071746      -0.074148       0.015099      -0.053054      -0.096622      -0.021502       0.118124              9.283821       7.413464      -0.329809      -3.829868       7.597849       3.855786      12.840149           0.000001
          116              C      12.156985       6.101722       1.173415      -0.075048      27.322824 0.36782631E+03  0.83456861E+04                                 8.093398                            6.427694      -0.375064       1.885904                    0.996870      28.147648      81.136049       0.640897       0.421210      -1.054545      -0.028971      -0.062592      -0.052794       0.086858       0.032546       0.000855       0.015498      -0.032612      -0.073945      -0.033050      -0.018151       0.051201             10.273662      13.826208       4.020227      -2.816197       8.823724      -1.795959       8.171054           0.000001
          117              C      10.429921       4.463430       1.537253       0.273173      34.891326 0.34298343E+03  0.75666515E+04                                 9.378249                            6.238568       0.079788       2.046741                    0.999462      24.549277      67.406636       0.652450       0.425528      -1.063051       0.037214       0.023093      -0.031486       0.053940       0.030540      -0.016307      -0.000849       0.021174      -0.050554      -0.030737      -0.013194       0.043931             12.787295      15.638844       7.092156      -5.147008      11.825004      -0.446841      10.898036           0.000000
          118              C      10.023479       4.996791       2.740856      -0.255094      37.989458 0.48296542E+03  0.11688135E+05                                 9.871665                            7.386038      -0.122685       1.915536                    0.999649      31.554924      92.843928       0.597501       0.423583      -1.056850      -0.030671      -0.002168       0.029063       0.042309       0.017104       0.026282       0.002313      -0.015787      -0.062785      -0.038988       0.004020       0.034968             11.945772      13.411405       2.844475      -6.509088       8.324075       0.837508      14.101835           0.000001
          119              C       8.929213       4.446157       3.396604       0.004099      40.205298 0.42661313E+03  0.98914282E+04                                10.113010                            6.803225       0.003840       2.005200                    0.999178      26.909458      74.562281       0.649314       0.406843      -1.080253       0.027900      -0.009993      -0.046110       0.054812       0.013964       0.000086      -0.003466       0.001037      -0.017677      -0.012110      -0.005050       0.017160             13.439232      11.599422       1.366504      -5.746179      10.999785       5.248190      17.718490          -0.000000
          120              C       8.250142       3.365827       2.850585      -0.153622      36.276430 0.45370523E+03  0.10831693E+05                                 9.670759                            7.221636      -0.203675       1.896230                    0.999334      30.548226      89.864870       0.595189       0.431051      -1.050115       0.013670       0.005125      -0.014506       0.020581      -0.007343      -0.001675      -0.037795       0.021530      -0.039801      -0.047351       0.016498       0.030852             11.548366       8.457307       2.661333      -0.998288      12.576217       6.048991      13.611574          -0.000001
          121              C       8.682846       2.817025       1.656432       0.003007      39.402089 0.41504163E+03  0.95611111E+04                                 9.993925                            6.712419       0.025229       2.014822                    0.999282      26.710107      73.869613       0.653118       0.407097      -1.079643       0.023848       0.036409       0.016722       0.046625      -0.006547      -0.012030      -0.002441       0.005304       0.005976      -0.014177      -0.000178       0.014355             13.439807      12.659102       7.141944       0.164431      15.896062       5.303649      11.764256          -0.000000
          122              C       9.765857       3.348292       1.001734      -0.221948      38.374841 0.46250756E+03  0.11061212E+05                                 9.923068                            7.200961      -0.136104       1.913554                    0.999282      30.864431      89.973588       0.609157       0.420430      -1.059914      -0.019883      -0.015659      -0.001057       0.025331      -0.044170      -0.005815      -0.004724       0.011005       0.085832      -0.059437       0.028398       0.031040             12.414178      14.371528       7.670609      -1.656145      14.119268       1.503275       8.751738           0.000001
          123              C       7.887471       1.700840       1.009872       0.631879      22.930310 0.25042791E+03  0.51785514E+04                                 7.576867                            5.658108      -0.072280       2.044852                    0.999365      21.810996      60.677095       0.617859       0.479392      -1.017585      -0.035887      -0.049756      -0.025237       0.066336      -0.072569       0.018712      -0.078468      -0.031218       0.022630      -0.095099      -0.025094       0.120193              9.469787       9.013942       4.727980       1.150531      11.676254       3.870001       7.719167           0.000000
          124              C       1.404413       5.374174      25.796497      -0.070942      27.293474 0.36661998E+03  0.83115221E+04                                 8.087717                            6.417797      -0.387582       1.883003                    0.996701      28.092497      80.945134       0.641290       0.421296      -1.054487       0.029098       0.054918      -0.062426       0.088089       0.000813      -0.029759      -0.015051       0.018688       0.077139      -0.030664      -0.016145       0.046809             10.270346      14.036485      -2.758474      -3.994474       8.090253       1.680895       8.684300           0.000001
          125              C       4.723478       3.198595      24.239819       0.004051      40.547714 0.43060272E+03  0.10008747E+05                                10.175020                            6.837385      -0.004039       2.002127                    0.999160      26.976617      74.879221       0.647245       0.407131      -1.079893      -0.028352       0.046992      -0.011214       0.056016      -0.002351      -0.016475       0.004687       0.007956       0.010140      -0.013976      -0.006309       0.020285             13.530748      11.083491      -5.222626      -1.165063      17.971960      -6.076701      11.536795          -0.000000
          126              C       3.597947       3.852603      24.774549      -0.262586      38.541840 0.50000035E+03  0.12199432E+05                                 9.968015                            7.515381      -0.132700       1.908942                    0.999614      31.850031      93.936943       0.592617       0.423607      -1.057379       0.033830      -0.028559      -0.001706       0.044306       0.024018      -0.016982      -0.000643       0.022540       0.045069      -0.035613       0.003290       0.032323             11.987668      13.277466      -6.488528      -2.494362      14.351164      -1.247980       8.334373           0.000001
          127              C       3.177749       5.045207      24.211205       0.272921      34.805372 0.34201748E+03  0.75425981E+04                                 9.358853                            6.231273       0.085129       2.048825                    0.999477      24.573249      67.535464       0.652374       0.425732      -1.062560      -0.038611       0.030383       0.020624       0.053285      -0.014256      -0.029441       0.002275       0.040997      -0.008386      -0.027991      -0.016230       0.044221             12.667692      15.728043      -4.807652      -6.935264      10.683076       0.034570      11.591958           0.000000
          128              C       3.875578       5.602121      23.125468      -0.228084      38.814880 0.47168442E+03  0.11335168E+05                                10.001789                            7.275222      -0.151895       1.905654                    0.999300      31.089798      90.821427       0.605700       0.420797      -1.059782       0.019059       0.001846      -0.013528       0.023445      -0.006045       0.044315       0.006732      -0.037645      -0.042369      -0.058244       0.026826       0.031417             12.478523      14.361765      -1.195883      -7.756429       8.852553      -1.906159      14.221250           0.000001
          129              C       5.242473       1.955482      24.914204       0.630751      22.742413 0.24998506E+03  0.51695671E+04                                 7.527500                            5.653172      -0.071702       2.043164                    0.999434      21.878571      60.960822       0.617823       0.479404      -1.017094       0.019465      -0.053494       0.027849       0.063372       0.074309       0.031157       0.069849       0.043433      -0.021960      -0.095689      -0.022979       0.118668              9.280276       7.133488      -3.622756       0.315468      12.851679      -4.026052       7.855661           0.000000
          130              C       4.981100       4.956750      22.615938       0.002080      39.646565 0.42169476E+03  0.97500166E+04                                10.031740                            6.762956       0.018184       2.010938                    0.999169      26.819617      74.232335       0.651317       0.406730      -1.080225      -0.023298      -0.018577       0.037150       0.047624      -0.013675       0.002015       0.004825      -0.001231      -0.015165      -0.013823      -0.002606       0.016429             13.463187      12.086475       0.431998      -6.694939      12.430983      -5.974213      15.872103          -0.000000
          131              C       5.401298       3.747135      23.155131      -0.155833      36.721284 0.45810997E+03  0.10964427E+05                                 9.749092                            7.258027      -0.191531       1.899196                    0.999307      30.667420      90.359510       0.593460       0.431220      -1.049905      -0.016047       0.012914       0.005080       0.021215      -0.006285       0.005570       0.035297       0.033350      -0.017682      -0.046393       0.020690       0.025703             11.681689       8.324163      -0.883957      -2.609010      13.949511      -6.294215      12.771392          -0.000001
          132              C       5.762719       5.641639      21.504475       0.631611      22.493068 0.24841384E+03  0.51286959E+04                                 7.486338                            5.640170      -0.059369       2.049540                    0.999379      21.802268      60.687516       0.617782       0.480220      -1.016719       0.031388       0.029973      -0.045361       0.062779       0.018872       0.079173       0.073845      -0.000969       0.033757      -0.096083      -0.024408       0.120491              9.289803       8.495506       1.135927      -4.480778       7.984512      -3.854654      11.389393           0.000001
          133              C       8.380204       7.992562      21.585853       0.633169      22.771315 0.25104250E+03  0.51934803E+04                                 7.529244                            5.662955      -0.064495       2.046307                    0.999369      21.837153      60.726087       0.618051       0.479038      -1.017961      -0.022282      -0.024769      -0.056774       0.065828       0.030636      -0.071746      -0.074149       0.015099      -0.053054      -0.096622      -0.021502       0.118124              9.283821       7.413464       0.329809       3.829868       7.597849       3.855786      12.840150           0.000001
          134              C      12.156985       6.983678      25.077485      -0.075048      27.322824 0.36782631E+03  0.83456860E+04                                 8.093399                            6.427694      -0.375064       1.885904                    0.996870      28.147647      81.136046       0.640897       0.421210      -1.054545      -0.028971       0.062592       0.052794       0.086858      -0.032546      -0.000855       0.015498      -0.032612      -0.073945      -0.033050      -0.018151       0.051201             10.273662      13.826209      -4.020228       2.816197       8.823724      -1.795959       8.171054           0.000001
          135              C      10.429921       8.621970      24.713647       0.273173      34.891327 0.34298343E+03  0.75666516E+04                                 9.378249                            6.238568       0.079788       2.046741                    0.999462      24.549277      67.406636       0.652450       0.425528      -1.063051       0.037214      -0.023093       0.031486       0.053940      -0.030540       0.016307      -0.000849       0.021174      -0.050554      -0.030737      -0.013194       0.043931             12.787295      15.638844      -7.092156       5.147008      11.825004      -0.446842      10.898036           0.000000
          136              C      10.023479       8.088609      23.510044      -0.255094      37.989456 0.48296539E+03  0.11688134E+05                                 9.871665                            7.386038      -0.122685       1.915536                    0.999649      31.554923      92.843922       0.597501       0.423583      -1.056850      -0.030671       0.002168      -0.029063       0.042309      -0.017104      -0.026283       0.002313      -0.015787      -0.062785      -0.038988       0.004020       0.034968             11.945771      13.411405      -2.844475       6.509088       8.324074       0.837508      14.101835           0.000001
          137              C       8.929213       8.639243      22.854296       0.004099      40.205298 0.42661313E+03  0.98914282E+04                                10.113010                            6.803225       0.003840       2.005200                    0.999178      26.909458      74.562281       0.649314       0.406843      -1.080253       0.027900       0.009993       0.046110       0.054812      -0.013964      -0.000086      -0.003466       0.001037      -0.017677      -0.012110      -0.005050       0.017160             13.439232      11.599422      -1.366504       5.746180      10.999785       5.248190      17.718490          -0.000000
          138              C       8.250142       9.719573      23.400315      -0.153622      36.276433 0.45370526E+03  0.10831694E+05                                 9.670760                            7.221636      -0.203675       1.896230                    0.999334      30.548227      89.864876       0.595189       0.431051      -1.050115       0.013670      -0.005125       0.014506       0.020581       0.007343       0.001675      -0.037795       0.021530      -0.039801      -0.047351       0.016498       0.030852             11.548367       8.457308      -2.661333       0.998288      12.576218       6.048991      13.611576          -0.000001
          139              C       8.682846      10.268375      24.594468       0.003006      39.402090 0.41504163E+03  0.95611111E+04                                 9.993926                            6.712419       0.025229       2.014822                    0.999282      26.710107      73.869614       0.653118       0.407097      -1.079643       0.023848      -0.036409      -0.016722       0.046625       0.006547       0.012030      -0.002441       0.005304       0.005976      -0.014177      -0.000178       0.014355             13.439807      12.659102      -7.141944      -0.164431      15.896062       5.303649      11.764257          -0.000000
          140              C       9.765857       9.737108      25.249166      -0.221948      38.374839 0.46250754E+03  0.11061211E+05                                 9.923067                            7.200960      -0.136104       1.913554                    0.999282      30.864431      89.973585       0.609157       0.420430      -1.059914      -0.019883       0.015659       0.001057       0.025331       0.044170       0.005815      -0.004724       0.011005       0.085832      -0.059437       0.028398       0.031040             12.414177      14.371527      -7.670607       1.656145      14.119267       1.503275       8.751737           0.000001
          141              C       7.887471      11.384560      25.241028       0.631879      22.930308 0.25042789E+03  0.51785510E+04                                 7.576867                            5.658107      -0.072280       2.044852                    0.999365      21.810995      60.677092       0.617859       0.479392      -1.017585      -0.035887       0.049756       0.025237       0.066336       0.072569      -0.018712      -0.078468      -0.031218       0.022630      -0.095099      -0.025094       0.120193              9.469787       9.013941      -4.727980      -1.150531      11.676253       3.870001       7.719166           0.000000
          142              C       1.404413       7.711226       0.454403      -0.070942      27.293474 0.36661998E+03  0.83115221E+04                                 8.087717                            6.417797      -0.387582       1.883003                    0.996701      28.092497      80.945133       0.641290       0.421296      -1.054487       0.029098      -0.054918       0.062426       0.088089      -0.000813       0.029759      -0.015051       0.018688       0.077139      -0.030664      -0.016145       0.046809             10.270346      14.036485       2.758474       3.994473       8.090253       1.680895       8.684300           0.000001
          143              C       4.723478       9.886805       2.011081       0.004050      40.547714 0.43060272E+03  0.10008747E+05                                10.175020                            6.837386      -0.004039       2.002127                    0.999160      26.976617      74.879222       0.647245       0.407131      -1.079893      -0.028352      -0.046992       0.011214       0.056016       0.002351       0.016475       0.004687       0.007956       0.010140      -0.013976      -0.006309       0.020285             13.530749      11.083491       5.222626       1.165063      17.971961      -6.076701      11.536796          -0.000000
          144              C       3.597947       9.232797       1.476351      -0.262586      38.541837 0.50000031E+03  0.12199431E+05                                 9.968015                            7.515381      -0.132700       1.908942                    0.999614      31.850030      93.936938       0.592617       0.423607      -1.057379       0.033830       0.028559       0.001706       0.044306      -0.024018       0.016982      -0.000643       0.022540       0.045069      -0.035613       0.003290       0.032323             11.987667      13.277465       6.488527       2.494362      14.351163      -1.247980       8.334373           0.000001
          145              C       3.177749       8.040193       2.039695       0.272921      34.805371 0.34201746E+03  0.75425975E+04                                 9.358853                            6.231273       0.085129       2.048825                    0.999477      24.573248      67.535461       0.652374       0.425732      -1.062560      -0.038611      -0.030383      -0.020624       0.053285       0.014256       0.029441       0.002275       0.040997      -0.008386      -0.027991      -0.016230       0.044221             12.667692      15.728042       4.807652       6.935263      10.683076       0.034570      11.591958           0.000000
          146              C       3.875578       7.483279       3.125432      -0.228084      38.814877 0.47168438E+03  0.11335167E+05                                10.001788                            7.275222      -0.151895       1.905654                    0.999300      31.089797      90.821424       0.605700       0.420797      -1.059782       0.019059      -0.001846       0.013528       0.023445       0.006045      -0.044315       0.006732      -0.037645      -0.042369      -0.058244       0.026826       0.031417             12.478522      14.361764       1.195883       7.756428       8.852553      -1.906159      14.221249           0.000001
          147              C       5.242473      11.129918       1.336696       0.630751      22.742412 0.24998505E+03  0.51695671E+04                                 7.527500                            5.653172      -0.071702       2.043164                    0.999434      21.878571      60.960823       0.617823       0.479404      -1.017094       0.019465       0.053494      -0.027849       0.063372      -0.074309      -0.031157       0.069849       0.043433      -0.021960      -0.095689      -0.022979       0.118668              9.280276       7.133488       3.622756      -0.315468      12.851679      -4.026052       7.855661           0.000000
          148              C       4.981100       8.128650       3.634962       0.002080      39.646565 0.42169476E+03  0.97500166E+04                                10.031740                            6.762956       0.018184       2.010938                    0.999169      26.819617      74.232335       0.651317       0.406730      -1.080225      -0.023298       0.018577      -0.037150       0.047624       0.013675      -0.002015       0.004825      -0.001231      -0.015165      -0.013823      -0.002606       0.016429             13.463187      12.086475      -0.431998       6.694939      12.430984      -5.974213      15.872103          -0.000000
          149              C       5.401298       9.338265       3.095769      -0.155833      36.721286 0.45810999E+03  0.10964427E+05                                 9.749092                            7.258028      -0.191532       1.899196                    0.999307      30.667422      90.359518       0.593460       0.431220      -1.049905      -0.016047      -0.012914      -0.005080       0.021215       0.006285      -0.005570       0.035297       0.033350      -0.017682      -0.046393       0.020690       0.025703             11.681689       8.324164       0.883957       2.609010      13.949512      -6.294215      12.771393          -0.000001
          150              C       5.762719       7.443761       4.746425       0.631611      22.493068 0.24841384E+03  0.51286959E+04                                 7.486338                            5.640170      -0.059369       2.049540                    0.999379      21.802268      60.687518       0.617782       0.480220      -1.016719       0.031388      -0.029973       0.045361       0.062779      -0.018872      -0.079173       0.073845      -0.000969       0.033757      -0.096083      -0.024408       0.120491              9.289804       8.495506      -1.135927       4.480778       7.984512      -3.854654      11.389393           0.000001
          151              C       4.125696      18.178238       8.460403       0.633169      22.771316 0.25104252E+03  0.51934807E+04                                 7.529245                            5.662955      -0.064495       2.046307                    0.999369      21.837154      60.726090       0.618051       0.479038      -1.017961       0.022282       0.024769      -0.056774       0.065828       0.030636       0.071746       0.074148       0.015099      -0.053054      -0.096622      -0.021502       0.118124              9.283821       7.413465       0.329809      -3.829868       7.597850      -3.855786      12.840150           0.000001
          152              C       0.348915      19.187122      11.952035      -0.075048      27.322825 0.36782633E+03  0.83456866E+04                                 8.093398                            6.427694      -0.375064       1.885904                    0.996870      28.147648      81.136047       0.640897       0.421210      -1.054545       0.028971      -0.062592       0.052794       0.086858      -0.032546       0.000855      -0.015498      -0.032612      -0.073945      -0.033050      -0.018151       0.051201             10.273662      13.826208      -4.020227      -2.816197       8.823724       1.795959       8.171054           0.000001
          153              C       2.075979      17.548830      11.588197       0.273173      34.891326 0.34298343E+03  0.75666515E+04                                 9.378249                            6.238568       0.079788       2.046741                    0.999462      24.549277      67.406634       0.652450       0.425528      -1.063051      -0.037214       0.023093       0.031486       0.053940      -0.030540      -0.016307       0.000849       0.021174      -0.050554      -0.030737      -0.013194       0.043931             12.787294      15.638843      -7.092156      -5.147008      11.825004       0.446841      10.898036           0.000000
          154              C       2.482421      18.082191      10.384594      -0.255094      37.989455 0.48296538E+03  0.11688134E+05                                 9.871664                            7.386037      -0.122685       1.915536                    0.999649      31.554923      92.843919       0.597501       0.423583      -1.056850       0.030671      -0.002168      -0.029063       0.042309      -0.017104       0.026283      -0.002313      -0.015787      -0.062785      -0.038988       0.004020       0.034968             11.945770      13.411404      -2.844475      -6.509088       8.324074      -0.837508      14.101834           0.000001
          155              C       3.576687      17.531557       9.728846       0.004099      40.205299 0.42661313E+03  0.98914283E+04                                10.113010                            6.803225       0.003840       2.005200                    0.999178      26.909458      74.562282       0.649314       0.406843      -1.080253      -0.027900      -0.009993       0.046110       0.054812      -0.013964       0.000086       0.003466       0.001037      -0.017677      -0.012110      -0.005050       0.017160             13.439233      11.599422      -1.366504      -5.746180      10.999786      -5.248190      17.718491          -0.000000
          156              C       4.255758      16.451227      10.274865      -0.153622      36.276434 0.45370528E+03  0.10831694E+05                                 9.670760                            7.221636      -0.203675       1.896230                    0.999334      30.548228      89.864878       0.595189       0.431051      -1.050115      -0.013670       0.005125       0.014506       0.020581       0.007343      -0.001675       0.037795       0.021530      -0.039801      -0.047351       0.016498       0.030852             11.548367       8.457308      -2.661333      -0.998288      12.576218      -6.048991      13.611576          -0.000001
          157              C       3.823054      15.902425      11.469018       0.003006      39.402090 0.41504163E+03  0.95611112E+04                                 9.993926                            6.712420       0.025229       2.014822                    0.999282      26.710107      73.869615       0.653118       0.407097      -1.079643      -0.023848       0.036409      -0.016722       0.046625       0.006547      -0.012030       0.002441       0.005304       0.005976      -0.014177      -0.000178       0.014355             13.439808      12.659102      -7.141945       0.164431      15.896063      -5.303650      11.764257          -0.000000
          158              C       2.740043      16.433692      12.123716      -0.221948      38.374836 0.46250750E+03  0.11061210E+05                                 9.923066                            7.200959      -0.136104       1.913554                    0.999282      30.864430      89.973579       0.609157       0.420430      -1.059914       0.019883      -0.015659       0.001057       0.025331       0.044170      -0.005815       0.004724       0.011005       0.085832      -0.059437       0.028398       0.031040             12.414176      14.371525      -7.670606      -1.656145      14.119265      -1.503275       8.751736           0.000001
          159              C       4.618429      14.786240      12.115578       0.631879      22.930310 0.25042791E+03  0.51785515E+04                                 7.576867                            5.658108      -0.072280       2.044852                    0.999365      21.810996      60.677094       0.617859       0.479392      -1.017585       0.035887      -0.049756       0.025237       0.066336       0.072569       0.018712       0.078468      -0.031218       0.022630      -0.095099      -0.025094       0.120193              9.469787       9.013942      -4.727980       1.150531      11.676254      -3.870001       7.719166           0.000000
          160              C      11.101487      18.459574      13.579853      -0.070942      27.293475 0.36662000E+03  0.83115227E+04                                 8.087717                            6.417797      -0.387582       1.883003                    0.996701      28.092498      80.945136       0.641290       0.421296      -1.054487      -0.029098       0.054918       0.062426       0.088089      -0.000813      -0.029759       0.015051       0.018688       0.077139      -0.030664      -0.016144       0.046809             10.270346      14.036485       2.758474      -3.994473       8.090253      -1.680895       8.684300           0.000001
          161              C       7.782422      16.283995      15.136531       0.004050      40.547714 0.43060272E+03  0.10008747E+05                                10.175020                            6.837386      -0.004039       2.002127                    0.999160      26.976617      74.879221       0.647245       0.407131      -1.079893       0.028352       0.046992       0.011214       0.056016       0.002351      -0.016475      -0.004687       0.007956       0.010140      -0.013976      -0.006309       0.020285             13.530749      11.083491       5.222626      -1.165063      17.971960       6.076701      11.536795          -0.000000
          162              C       8.907953      16.938003      14.601801      -0.262586      38.541838 0.50000033E+03  0.12199432E+05                                 9.968015                            7.515381      -0.132700       1.908942                    0.999614      31.850031      93.936940       0.592617       0.423607      -1.057379      -0.033830      -0.028559       0.001706       0.044306      -0.024018      -0.016982       0.000643       0.022540       0.045069      -0.035613       0.003290       0.032323             11.987667      13.277465       6.488527      -2.494362      14.351163       1.247980       8.334372           0.000001
          163              C       9.328151      18.130607      15.165145       0.272921      34.805372 0.34201748E+03  0.75425980E+04                                 9.358853                            6.231273       0.085129       2.048825                    0.999477      24.573249      67.535463       0.652374       0.425732      -1.062560       0.038611       0.030383      -0.020624       0.053285       0.014256      -0.029441      -0.002275       0.040997      -0.008386      -0.027991      -0.016230       0.044221             12.667692      15.728042       4.807652      -6.935263      10.683076      -0.034570      11.591958          -0.000000
          164              C       8.630322      18.687521      16.250882      -0.228084      38.814880 0.47168443E+03  0.11335168E+05                                10.001788                            7.275222      -0.151895       1.905654                    0.999300      31.089799      90.821429       0.605700       0.420797      -1.059782      -0.019059       0.001846       0.013528       0.023445       0.006045       0.044315      -0.006732      -0.037645      -0.042369      -0.058244       0.026826       0.031417             12.478522      14.361764       1.195883      -7.756428       8.852553       1.906159      14.221250           0.000001
          165              C       7.263427      15.040882      14.462146       0.630751      22.742412 0.24998506E+03  0.51695671E+04                                 7.527500                            5.653172      -0.071702       2.043164                    0.999434      21.878571      60.960822       0.617824       0.479404      -1.017094      -0.019465      -0.053494      -0.027849       0.063372      -0.074309       0.031157      -0.069849       0.043433      -0.021960      -0.095689      -0.022979       0.118668              9.280276       7.133488       3.622756       0.315468      12.851679       4.026052       7.855661           0.000000
          166              C       7.524800      18.042150      16.760412       0.002080      39.646565 0.42169476E+03  0.97500165E+04                                10.031740                            6.762956       0.018184       2.010938                    0.999169      26.819617      74.232334       0.651317       0.406730      -1.080225       0.023298      -0.018577      -0.037150       0.047624       0.013675       0.002015      -0.004825      -0.001231      -0.015165      -0.013823      -0.002606       0.016429             13.463187      12.086475      -0.431998      -6.694939      12.430983       5.974212      15.872103          -0.000000
          167              C       7.104602      16.832535      16.221219      -0.155833      36.721284 0.45810997E+03  0.10964427E+05                                 9.749092                            7.258027      -0.191531       1.899196                    0.999307      30.667420      90.359510       0.593460       0.431220      -1.049905       0.016047       0.012914      -0.005080       0.021215       0.006285       0.005570      -0.035297       0.033350      -0.017682      -0.046393       0.020690       0.025703             11.681689       8.324163       0.883957      -2.609010      13.949512       6.294215      12.771392          -0.000001
          168              C       6.743181      18.727039      17.871875       0.631611      22.493068 0.24841384E+03  0.51286959E+04                                 7.486338                            5.640170      -0.059369       2.049540                    0.999379      21.802268      60.687517       0.617782       0.480220      -1.016719      -0.031388       0.029973       0.045361       0.062779      -0.018872       0.079173      -0.073845      -0.000969       0.033757      -0.096083      -0.024408       0.120491              9.289804       8.495506      -1.135927      -4.480778       7.984512       3.854654      11.389393           0.000001
          169              C       8.380204       5.092838       8.460403       0.633169      22.771317 0.25104252E+03  0.51934808E+04                                 7.529245                            5.662955      -0.064495       2.046307                    0.999369      21.837154      60.726090       0.618051       0.479038      -1.017961      -0.022282       0.024769      -0.056774       0.065828      -0.030636      -0.071746       0.074149       0.015099      -0.053054      -0.096622      -0.021502       0.118124              9.283822       7.413465      -0.329809       3.829868       7.597850      -3.855786      12.840150           0.000001
          170              C      12.156985       6.101722      11.952035      -0.075048      27.322824 0.36782631E+03  0.83456860E+04                                 8.093398                            6.427694      -0.375064       1.885904                    0.996870      28.147647      81.136045       0.640897       0.421210      -1.054545      -0.028971      -0.062592       0.052794       0.086858       0.032546      -0.000855      -0.015498      -0.032612      -0.073945      -0.033050      -0.018151       0.051201             10.273662      13.826208       4.020227       2.816197       8.823724       1.795959       8.171054           0.000001
          171              C      10.429921       4.463430      11.588197       0.273173      34.891325 0.34298341E+03  0.75666510E+04                                 9.378249                            6.238568       0.079788       2.046741                    0.999462      24.549276      67.406633       0.652450       0.425528      -1.063051       0.037214       0.023093       0.031486       0.053940       0.030540       0.016307       0.000849       0.021174      -0.050554      -0.030737      -0.013194       0.043931             12.787295      15.638844       7.092156       5.147008      11.825004       0.446841      10.898036           0.000000
          172              C      10.023479       4.996791      10.384594      -0.255094      37.989455 0.48296538E+03  0.11688134E+05                                 9.871664                            7.386037      -0.122685       1.915536                    0.999649      31.554923      92.843921       0.597501       0.423583      -1.056850      -0.030671      -0.002168      -0.029063       0.042309       0.017104      -0.026283      -0.002313      -0.015787      -0.062785      -0.038988       0.004020       0.034968             11.945771      13.411404       2.844475       6.509088       8.324074      -0.837508      14.101834           0.000001
          173              C       8.929213       4.446157       9.728846       0.004099      40.205297 0.42661311E+03  0.98914275E+04                                10.113010                            6.803225       0.003840       2.005200                    0.999178      26.909457      74.562279       0.649314       0.406843      -1.080253       0.027900      -0.009993       0.046110       0.054812       0.013964      -0.000086       0.003466       0.001037      -0.017677      -0.012110      -0.005050       0.017160             13.439232      11.599422       1.366504       5.746179      10.999785      -5.248190      17.718490          -0.000000
          174              C       8.250142       3.365827      10.274865      -0.153622      36.276433 0.45370525E+03  0.10831693E+05                                 9.670760                            7.221636      -0.203675       1.896230                    0.999334      30.548227      89.864877       0.595189       0.431051      -1.050115       0.013670       0.005125       0.014506       0.020581      -0.007343       0.001675       0.037795       0.021530      -0.039801      -0.047351       0.016498       0.030852             11.548368       8.457308       2.661333       0.998288      12.576219      -6.048992      13.611576          -0.000001
          175              C       8.682846       2.817025      11.469018       0.003007      39.402088 0.41504161E+03  0.95611106E+04                                 9.993925                            6.712419       0.025229       2.014822                    0.999282      26.710106      73.869612       0.653118       0.407097      -1.079643       0.023848       0.036409      -0.016722       0.046625      -0.006547       0.012030       0.002441       0.005304       0.005976      -0.014177      -0.000178       0.014355             13.439807      12.659102       7.141944      -0.164430      15.896062      -5.303649      11.764257          -0.000000
          176              C       9.765857       3.348292      12.123716      -0.221948      38.374838 0.46250753E+03  0.11061211E+05                                 9.923067                            7.200960      -0.136104       1.913554                    0.999282      30.864431      89.973584       0.609157       0.420430      -1.059914      -0.019883      -0.015659       0.001057       0.025331      -0.044170       0.005815       0.004724       0.011005       0.085832      -0.059437       0.028398       0.031040             12.414176      14.371526       7.670607       1.656145      14.119266      -1.503275       8.751737           0.000001
          177              C       7.887471       1.700840      12.115578       0.631879      22.930308 0.25042789E+03  0.51785510E+04                                 7.576867                            5.658107      -0.072280       2.044852                    0.999365      21.810995      60.677092       0.617859       0.479392      -1.017585      -0.035887      -0.049756       0.025237       0.066336      -0.072569      -0.018712       0.078468      -0.031218       0.022630      -0.095099      -0.025094       0.120193              9.469787       9.013942       4.727980      -1.150531      11.676253      -3.870001       7.719166           0.000000
          178              C       1.404413       5.374174      13.579853      -0.070942      27.293475 0.36661999E+03  0.83115226E+04                                 8.087717                            6.417797      -0.387582       1.883003                    0.996701      28.092498      80.945136       0.641290       0.421296      -1.054487       0.029098       0.054918       0.062426       0.088089       0.000813       0.029759       0.015051       0.018688       0.077139      -0.030664      -0.016145       0.046809             10.270346      14.036485      -2.758474       3.994473       8.090253      -1.680895       8.684300           0.000001
          179              C       4.723478       3.198595      15.136531       0.004050      40.547717 0.43060274E+03  0.10008747E+05                                10.175021                            6.837386      -0.004039       2.002127                    0.999160      26.976618      74.879226       0.647245       0.407131      -1.079893      -0.028352       0.046992       0.011214       0.056016      -0.002351       0.016475      -0.004687       0.007956       0.010140      -0.013976      -0.006309       0.020285             13.530750      11.083492      -5.222627       1.165063      17.971962       6.076702      11.536796          -0.000000
          180              C       3.597947       3.852603      14.601801      -0.262586      38.541840 0.50000034E+03  0.12199432E+05                                 9.968016                            7.515382      -0.132700       1.908942                    0.999614      31.850031      93.936945       0.592616       0.423607      -1.057379       0.033830      -0.028559       0.001706       0.044306       0.024018       0.016982       0.000643       0.022540       0.045069      -0.035613       0.003290       0.032323             11.987669      13.277467      -6.488529       2.494362      14.351165       1.247980       8.334373           0.000001
          181              C       3.177749       5.045207      15.165145       0.272921      34.805373 0.34201749E+03  0.75425983E+04                                 9.358854                            6.231274       0.085129       2.048825                    0.999477      24.573249      67.535467       0.652374       0.425732      -1.062560      -0.038611       0.030383      -0.020624       0.053285      -0.014256       0.029441      -0.002275       0.040997      -0.008386      -0.027991      -0.016230       0.044221             12.667693      15.728044      -4.807653       6.935264      10.683077      -0.034570      11.591959           0.000000
          182              C       3.875578       5.602121      16.250882      -0.228084      38.814876 0.47168437E+03  0.11335167E+05                                10.001788                            7.275221      -0.151895       1.905654                    0.999300      31.089797      90.821423       0.605700       0.420797      -1.059782       0.019059       0.001846       0.013528       0.023445      -0.006045      -0.044315      -0.006732      -0.037645      -0.042369      -0.058244       0.026826       0.031417             12.478522      14.361763      -1.195883       7.756428       8.852553       1.906159      14.221249           0.000001
          183              C       5.242473       1.955482      14.462146       0.630751      22.742413 0.24998506E+03  0.51695671E+04                                 7.527500                            5.653172      -0.071702       2.043164                    0.999434      21.878571      60.960823       0.617823       0.479404      -1.017094       0.019465      -0.053494      -0.027849       0.063372       0.074309      -0.031157      -0.069849       0.043433      -0.021960      -0.095689      -0.022979       0.118668              9.280276       7.133488      -3.622756      -0.315468      12.851679       4.026052       7.855661           0.000000
          184              C       4.981100       4.956750      16.760412       0.002081      39.646566 0.42169479E+03  0.97500173E+04                                10.031740                            6.762956       0.018184       2.010938                    0.999169      26.819618      74.232336       0.651318       0.406730      -1.080225      -0.023298      -0.018577      -0.037150       0.047624      -0.013675      -0.002015      -0.004825      -0.001231      -0.015165      -0.013823      -0.002606       0.016429             13.463186      12.086474       0.431998       6.694938      12.430983       5.974212      15.872102          -0.000000
          185              C       5.401298       3.747135      16.221219      -0.155833      36.721286 0.45810999E+03  0.10964427E+05                                 9.749092                            7.258028      -0.191532       1.899196                    0.999307      30.667422      90.359517       0.593460       0.431220      -1.049905      -0.016047       0.012914      -0.005080       0.021215      -0.006285      -0.005570      -0.035297       0.033350      -0.017682      -0.046393       0.020690       0.025703             11.681689       8.324164      -0.883957       2.609010      13.949512       6.294215      12.771393          -0.000001
          186              C       5.762719       5.641639      17.871875       0.631612      22.493066 0.24841382E+03  0.51286954E+04                                 7.486337                            5.640169      -0.059369       2.049540                    0.999379      21.802267      60.687513       0.617782       0.480220      -1.016719       0.031388       0.029973       0.045361       0.062779       0.018872      -0.079173      -0.073845      -0.000969       0.033757      -0.096083      -0.024408       0.120491              9.289803       8.495505       1.135927       4.480777       7.984511       3.854653      11.389392           0.000001
          187              C       4.125696      21.077962      21.585853       0.633169      22.771317 0.25104252E+03  0.51934808E+04                                 7.529245                            5.662955      -0.064495       2.046307                    0.999369      21.837154      60.726092       0.618051       0.479038      -1.017961       0.022282      -0.024769      -0.056774       0.065828      -0.030636       0.071746      -0.074148       0.015099      -0.053054      -0.096622      -0.021502       0.118124              9.283822       7.413465      -0.329809      -3.829869       7.597850       3.855787      12.840151           0.000001
          188              C       0.348915      20.069078      25.077485      -0.075048      27.322825 0.36782633E+03  0.83456865E+04                                 8.093399                            6.427694      -0.375064       1.885904                    0.996870      28.147648      81.136050       0.640897       0.421210      -1.054545       0.028971       0.062592       0.052794       0.086858       0.032546       0.000855       0.015498      -0.032612      -0.073945      -0.033050      -0.018151       0.051201             10.273662      13.826209       4.020227      -2.816197       8.823724      -1.795959       8.171054           0.000001
          189              C       2.075979      21.707370      24.713647       0.273173      34.891327 0.34298343E+03  0.75666517E+04                                 9.378249                            6.238568       0.079788       2.046741                    0.999462      24.549277      67.406637       0.652450       0.425528      -1.063051      -0.037214      -0.023093       0.031486       0.053940       0.030540      -0.016307      -0.000849       0.021174      -0.050554      -0.030737      -0.013194       0.043931             12.787295      15.638845       7.092156      -5.147008      11.825005      -0.446841      10.898037           0.000000
          190              C       2.482421      21.174009      23.510044      -0.255094      37.989456 0.48296539E+03  0.11688134E+05                                 9.871665                            7.386038      -0.122685       1.915536                    0.999649      31.554923      92.843924       0.597501       0.423583      -1.056850       0.030671       0.002168      -0.029063       0.042309       0.017104       0.026283       0.002313      -0.015787      -0.062784      -0.038988       0.004020       0.034968             11.945772      13.411405       2.844475      -6.509088       8.324075       0.837508      14.101835           0.000001
          191              C       3.576687      21.724643      22.854296       0.004099      40.205299 0.42661313E+03  0.98914282E+04                                10.113010                            6.803225       0.003840       2.005200                    0.999178      26.909458      74.562282       0.649314       0.406843      -1.080253      -0.027900       0.009993       0.046110       0.054812       0.013964       0.000086      -0.003466       0.001037      -0.017677      -0.012110      -0.005050       0.017160             13.439233      11.599422       1.366504      -5.746180      10.999785       5.248190      17.718491          -0.000000
          192              C       4.255758      22.804973      23.400315      -0.153622      36.276435 0.45370529E+03  0.10831694E+05                                 9.670760                            7.221636      -0.203675       1.896230                    0.999334      30.548228      89.864880       0.595189       0.431051      -1.050115      -0.013670      -0.005125       0.014506       0.020581      -0.007343      -0.001675      -0.037795       0.021530      -0.039801      -0.047351       0.016498       0.030852             11.548368       8.457308       2.661333      -0.998288      12.576219       6.048992      13.611576          -0.000001
          193              C       3.823054      23.353775      24.594468       0.003007      39.402089 0.41504163E+03  0.95611112E+04                                 9.993925                            6.712419       0.025229       2.014822                    0.999282      26.710107      73.869614       0.653118       0.407097      -1.079643      -0.023848      -0.036409      -0.016722       0.046625      -0.006547      -0.012030      -0.002441       0.005304       0.005976      -0.014177      -0.000178       0.014355             13.439807      12.659102       7.141944       0.164430      15.896062       5.303649      11.764257          -0.000000
          194              C       2.740043      22.822508      25.249166      -0.221948      38.374838 0.46250752E+03  0.11061211E+05                                 9.923067                            7.200960      -0.136104       1.913554                    0.999282      30.864430      89.973583       0.609157       0.420430      -1.059914       0.019883       0.015659       0.001057       0.025331      -0.044170      -0.005815      -0.004724       0.011005       0.085832      -0.059437       0.028398       0.031040             12.414176      14.371526       7.670607      -1.656145      14.119266       1.503275       8.751737           0.000001
          195              C       4.618429      24.469960      25.241028       0.631879      22.930309 0.25042790E+03  0.51785511E+04                                 7.576866                            5.658107      -0.072280       2.044852                    0.999365      21.810995      60.677091       0.617859       0.479392      -1.017585       0.035887       0.049756       0.025237       0.066336      -0.072569       0.018712      -0.078468      -0.031218       0.022630      -0.095099      -0.025094       0.120193              9.469787       9.013942       4.727980       1.150531      11.676253       3.870001       7.719166           0.000000
          196              C      11.101487      20.796626       0.454403      -0.070942      27.293475 0.36662001E+03  0.83115229E+04                                 8.087717                            6.417797      -0.387582       1.883003                    0.996701      28.092498      80.945135       0.641290       0.421296      -1.054487      -0.029098      -0.054918       0.062426       0.088089       0.000813      -0.029759      -0.015051       0.018688       0.077139      -0.030664      -0.016145       0.046809             10.270346      14.036485      -2.758474      -3.994473       8.090253       1.680895       8.684300           0.000001
          197              C       7.782422      22.972205       2.011081       0.004050      40.547715 0.43060272E+03  0.10008747E+05                                10.175021                            6.837386      -0.004039       2.002127                    0.999160      26.976617      74.879224       0.647245       0.407131      -1.079893       0.028352      -0.046992       0.011214       0.056016      -0.002351      -0.016475       0.004687       0.007956       0.010140      -0.013976      -0.006309       0.020285             13.530750      11.083492      -5.222627      -1.165063      17.971962      -6.076702      11.536796          -0.000000
          198              C       8.907953      22.318197       1.476351      -0.262586      38.541840 0.50000034E+03  0.12199432E+05                                 9.968016                            7.515382      -0.132700       1.908942                    0.999614      31.850031      93.936945       0.592616       0.423607      -1.057379      -0.033830       0.028559       0.001706       0.044306       0.024018      -0.016982      -0.000643       0.022540       0.045069      -0.035613       0.003290       0.032323             11.987668      13.277467      -6.488529      -2.494362      14.351165      -1.247980       8.334373           0.000001
          199              C       9.328151      21.125593       2.039695       0.272921      34.805373 0.34201748E+03  0.75425982E+04                                 9.358853                            6.231273       0.085129       2.048825                    0.999477      24.573249      67.535465       0.652374       0.425732      -1.062560       0.038611      -0.030383      -0.020624       0.053285      -0.014256      -0.029441       0.002275       0.040997      -0.008386      -0.027991      -0.016230       0.044221             12.667692      15.728043      -4.807652      -6.935264      10.683076       0.034570      11.591958           0.000000
          200              C       8.630322      20.568679       3.125432      -0.228084      38.814876 0.47168437E+03  0.11335167E+05                                10.001788                            7.275221      -0.151895       1.905654                    0.999300      31.089797      90.821422       0.605700       0.420797      -1.059782      -0.019059      -0.001846       0.013528       0.023445      -0.006045       0.044315       0.006732      -0.037645      -0.042369      -0.058244       0.026826       0.031417             12.478522      14.361763      -1.195883      -7.756428       8.852553      -1.906159      14.221249           0.000001
          201              C       7.263427      24.215318       1.336696       0.630751      22.742412 0.24998505E+03  0.51695671E+04                                 7.527500                            5.653172      -0.071702       2.043164                    0.999434      21.878571      60.960824       0.617823       0.479404      -1.017094      -0.019465       0.053494      -0.027849       0.063372       0.074309       0.031157       0.069849       0.043433      -0.021960      -0.095689      -0.022979       0.118668              9.280276       7.133488      -3.622756       0.315468      12.851680      -4.026052       7.855661           0.000000
          202              C       7.524800      21.214050       3.634962       0.002081      39.646566 0.42169479E+03  0.97500173E+04                                10.031740                            6.762956       0.018184       2.010938                    0.999169      26.819618      74.232336       0.651318       0.406730      -1.080225       0.023298       0.018577      -0.037150       0.047624      -0.013675       0.002015       0.004825      -0.001231      -0.015165      -0.013823      -0.002606       0.016429             13.463187      12.086474       0.431998      -6.694938      12.430983      -5.974212      15.872102          -0.000000
          203              C       7.104602      22.423665       3.095769      -0.155833      36.721285 0.45810997E+03  0.10964427E+05                                 9.749092                            7.258027      -0.191531       1.899196                    0.999307      30.667421      90.359512       0.593460       0.431220      -1.049905       0.016047      -0.012914      -0.005080       0.021215      -0.006285       0.005570       0.035297       0.033350      -0.017682      -0.046393       0.020690       0.025703             11.681689       8.324163      -0.883956      -2.609010      13.949512      -6.294215      12.771393          -0.000001
          204              C       6.743181      20.529161       4.746425       0.631612      22.493067 0.24841382E+03  0.51286955E+04                                 7.486338                            5.640170      -0.059369       2.049540                    0.999379      21.802267      60.687514       0.617782       0.480220      -1.016719      -0.031388      -0.029973       0.045361       0.062779       0.018872       0.079173       0.073845      -0.000969       0.033757      -0.096083      -0.024408       0.120491              9.289803       8.495505       1.135927      -4.480777       7.984511      -3.854653      11.389392           0.000001
          205              C       4.125696      18.178238       4.665047       0.633169      22.771317 0.25104252E+03  0.51934808E+04                                 7.529245                            5.662955      -0.064495       2.046307                    0.999369      21.837154      60.726092       0.618051       0.479038      -1.017961       0.022282       0.024769       0.056774       0.065828       0.030636      -0.071746      -0.074148       0.015099      -0.053054      -0.096622      -0.021502       0.118124              9.283822       7.413465       0.329809       3.829869       7.597850       3.855787      12.840151           0.000001
          206              C       0.348915      19.187122       1.173415      -0.075048      27.322823 0.36782631E+03  0.83456859E+04                                 8.093398                            6.427694      -0.375064       1.885904                    0.996870      28.147647      81.136046       0.640897       0.421210      -1.054545       0.028971      -0.062592      -0.052794       0.086858      -0.032546      -0.000855       0.015498      -0.032612      -0.073945      -0.033050      -0.018151       0.051201             10.273662      13.826208      -4.020227       2.816197       8.823724      -1.795959       8.171054           0.000001
          207              C       2.075979      17.548830       1.537253       0.273173      34.891326 0.34298343E+03  0.75666515E+04                                 9.378249                            6.238568       0.079788       2.046741                    0.999462      24.549277      67.406635       0.652450       0.425528      -1.063051      -0.037214       0.023093      -0.031486       0.053940      -0.030540       0.016307      -0.000849       0.021174      -0.050554      -0.030737      -0.013194       0.043931             12.787294      15.638844      -7.092156       5.147008      11.825004      -0.446841      10.898036           0.000000
          208              C       2.482421      18.082191       2.740856      -0.255094      37.989457 0.48296541E+03  0.11688135E+05                                 9.871665                            7.386038      -0.122685       1.915536                    0.999649      31.554924      92.843925       0.597501       0.423583      -1.056850       0.030671      -0.002168       0.029063       0.042309      -0.017104      -0.026283       0.002313      -0.015787      -0.062785      -0.038988       0.004020       0.034968             11.945771      13.411404      -2.844475       6.509088       8.324074       0.837508      14.101835           0.000001
          209              C       3.576687      17.531557       3.396604       0.004099      40.205297 0.42661311E+03  0.98914275E+04                                10.113010                            6.803225       0.003840       2.005200                    0.999178      26.909457      74.562279       0.649314       0.406843      -1.080253      -0.027900      -0.009993      -0.046110       0.054812      -0.013964      -0.000086      -0.003466       0.001037      -0.017677      -0.012110      -0.005050       0.017160             13.439233      11.599422      -1.366504       5.746180      10.999785       5.248190      17.718490          -0.000000
          210              C       4.255758      16.451227       2.850585      -0.153622      36.276431 0.45370523E+03  0.10831693E+05                                 9.670759                            7.221636      -0.203675       1.896230                    0.999334      30.548226      89.864870       0.595189       0.431051      -1.050115      -0.013670       0.005125      -0.014506       0.020581       0.007343       0.001675      -0.037795       0.021530      -0.039801      -0.047351       0.016498       0.030852             11.548367       8.457307      -2.661333       0.998288      12.576218       6.048991      13.611575          -0.000001
          211              C       3.823054      15.902425       1.656432       0.003007      39.402087 0.41504161E+03  0.95611105E+04                                 9.993925                            6.712419       0.025229       2.014822                    0.999282      26.710106      73.869611       0.653118       0.407097      -1.079643      -0.023848       0.036409       0.016722       0.046625       0.006547       0.012030      -0.002441       0.005304       0.005976      -0.014177      -0.000178       0.014355             13.439806      12.659102      -7.141944      -0.164431      15.896062       5.303649      11.764256          -0.000000
          212              C       2.740043      16.433692       1.001734      -0.221948      38.374838 0.46250753E+03  0.11061211E+05                                 9.923067                            7.200960      -0.136104       1.913554                    0.999282      30.864431      89.973584       0.609157       0.420430      -1.059914       0.019883      -0.015659      -0.001057       0.025331       0.044170       0.005815      -0.004724       0.011005       0.085832      -0.059437       0.028398       0.031040             12.414176      14.371526      -7.670607       1.656145      14.119266       1.503275       8.751737           0.000001
          213              C       4.618429      14.786240       1.009872       0.631879      22.930308 0.25042790E+03  0.51785510E+04                                 7.576866                            5.658107      -0.072280       2.044852                    0.999365      21.810995      60.677090       0.617859       0.479392      -1.017585       0.035887      -0.049756      -0.025237       0.066336       0.072569      -0.018712      -0.078468      -0.031218       0.022630      -0.095099      -0.025094       0.120193              9.469787       9.013941      -4.727980      -1.150531      11.676253       3.870001       7.719166           0.000000
          214              C      11.101487      18.459574      25.796497      -0.070942      27.293474 0.36661998E+03  0.83115222E+04                                 8.087717                            6.417797      -0.387582       1.883003                    0.996701      28.092497      80.945133       0.641290       0.421296      -1.054487      -0.029098       0.054918      -0.062426       0.088089      -0.000813       0.029759      -0.015051       0.018688       0.077139      -0.030664      -0.016145       0.046809             10.270346      14.036485       2.758474       3.994473       8.090253       1.680895       8.684300           0.000001
          215              C       7.782422      16.283995      24.239819       0.004050      40.547717 0.43060274E+03  0.10008747E+05                                10.175021                            6.837386      -0.004039       2.002127                    0.999160      26.976618      74.879225       0.647245       0.407131      -1.079893       0.028352       0.046992      -0.011214       0.056016       0.002351       0.016475       0.004687       0.007956       0.010140      -0.013976      -0.006309       0.020285             13.530750      11.083491       5.222627       1.165063      17.971961      -6.076702      11.536796          -0.000000
          216              C       8.907953      16.938003      24.774549      -0.262586      38.541837 0.50000031E+03  0.12199431E+05                                 9.968015                            7.515381      -0.132700       1.908942                    0.999614      31.850030      93.936939       0.592617       0.423607      -1.057379      -0.033830      -0.028559      -0.001706       0.044306      -0.024018       0.016982      -0.000643       0.022540       0.045069      -0.035613       0.003290       0.032323             11.987667      13.277466       6.488528       2.494362      14.351164      -1.247980       8.334373           0.000001
          217              C       9.328151      18.130607      24.211205       0.272921      34.805373 0.34201748E+03  0.75425982E+04                                 9.358853                            6.231273       0.085129       2.048825                    0.999477      24.573249      67.535465       0.652374       0.425732      -1.062560       0.038611       0.030383       0.020624       0.053285       0.014256       0.029441       0.002275       0.040997      -0.008386      -0.027991      -0.016230       0.044221             12.667692      15.728043       4.807652       6.935264      10.683076       0.034570      11.591958           0.000000
          218              C       8.630322      18.687521      23.125468      -0.228084      38.814877 0.47168438E+03  0.11335167E+05                                10.001788                            7.275222      -0.151895       1.905654                    0.999300      31.089797      90.821423       0.605700       0.420797      -1.059782      -0.019059       0.001846      -0.013528       0.023445       0.006045      -0.044315       0.006732      -0.037645      -0.042369      -0.058244       0.026826       0.031417             12.478522      14.361764       1.195883       7.756428       8.852553      -1.906159      14.221249           0.000001
          219              C       7.263427      15.040882      24.914204       0.630751      22.742412 0.24998505E+03  0.51695670E+04                                 7.527500                            5.653172      -0.071702       2.043164                    0.999434      21.878571      60.960823       0.617823       0.479404      -1.017094      -0.019465      -0.053494       0.027849       0.063372      -0.074309      -0.031157       0.069849       0.043433      -0.021960      -0.095689      -0.022979       0.118668              9.280276       7.133488       3.622756      -0.315468      12.851679      -4.026052       7.855661           0.000000
          220              C       7.524800      18.042150      22.615938       0.002081      39.646567 0.42169479E+03  0.97500174E+04                                10.031740                            6.762956       0.018184       2.010938                    0.999169      26.819618      74.232337       0.651317       0.406730      -1.080225       0.023298      -0.018577       0.037150       0.047624       0.013675      -0.002015       0.004825      -0.001231      -0.015165      -0.013823      -0.002606       0.016429             13.463187      12.086475      -0.431998       6.694939      12.430983      -5.974213      15.872103          -0.000000
          221              C       7.104602      16.832535      23.155131      -0.155833      36.721287 0.45811000E+03  0.10964428E+05                                 9.749092                            7.258028      -0.191532       1.899196                    0.999307      30.667422      90.359518       0.593460       0.431220      -1.049905       0.016047       0.012914       0.005080       0.021215       0.006285      -0.005570       0.035297       0.033350      -0.017682      -0.046393       0.020690       0.025703             11.681690       8.324164       0.883957       2.609010      13.949512      -6.294215      12.771393          -0.000001
          222              C       6.743181      18.727039      21.504475       0.631611      22.493067 0.24841382E+03  0.51286953E+04                                 7.486338                            5.640170      -0.059369       2.049540                    0.999379      21.802267      60.687514       0.617782       0.480220      -1.016719      -0.031388       0.029973      -0.045361       0.062779      -0.018872      -0.079173       0.073845      -0.000969       0.033757      -0.096083      -0.024408       0.120491              9.289803       8.495506      -1.135927       4.480777       7.984512      -3.854653      11.389393           0.000001
          223              C       8.380204       7.992562      17.790497       0.633168      22.771318 0.25104254E+03  0.51934811E+04                                 7.529245                            5.662955      -0.064495       2.046307                    0.999369      21.837155      60.726093       0.618051       0.479038      -1.017961      -0.022282      -0.024769       0.056774       0.065828       0.030636       0.071746       0.074149       0.015099      -0.053054      -0.096622      -0.021502       0.118124              9.283822       7.413465       0.329809      -3.829869       7.597850      -3.855787      12.840151           0.000001
          224              C      12.156985       6.983678      14.298865      -0.075048      27.322823 0.36782630E+03  0.83456857E+04                                 8.093398                            6.427694      -0.375064       1.885904                    0.996870      28.147647      81.136046       0.640897       0.421210      -1.054545      -0.028971       0.062592      -0.052794       0.086858      -0.032546       0.000855      -0.015498      -0.032612      -0.073945      -0.033050      -0.018151       0.051201             10.273662      13.826208      -4.020227      -2.816197       8.823724       1.795959       8.171054           0.000001
          225              C      10.429921       8.621970      14.662703       0.273173      34.891324 0.34298341E+03  0.75666510E+04                                 9.378249                            6.238568       0.079788       2.046741                    0.999462      24.549276      67.406633       0.652450       0.425528      -1.063051       0.037214      -0.023093      -0.031486       0.053940      -0.030540      -0.016307       0.000849       0.021174      -0.050554      -0.030737      -0.013194       0.043931             12.787294      15.638843      -7.092156      -5.147008      11.825004       0.446841      10.898036           0.000000
          226              C      10.023479       8.088609      15.866306      -0.255094      37.989458 0.48296542E+03  0.11688136E+05                                 9.871666                            7.386038      -0.122685       1.915536                    0.999649      31.554924      92.843929       0.597501       0.423583      -1.056850      -0.030671       0.002168       0.029063       0.042309      -0.017104       0.026282      -0.002313      -0.015787      -0.062785      -0.038988       0.004020       0.034968             11.945772      13.411406      -2.844475      -6.509089       8.324075      -0.837508      14.101836           0.000001
          227              C       8.929213       8.639243      16.522054       0.004099      40.205297 0.42661311E+03  0.98914276E+04                                10.113010                            6.803225       0.003840       2.005200                    0.999178      26.909457      74.562280       0.649314       0.406843      -1.080253       0.027900       0.009993      -0.046110       0.054812      -0.013964       0.000086       0.003466       0.001037      -0.017677      -0.012110      -0.005050       0.017160             13.439233      11.599422      -1.366504      -5.746180      10.999786      -5.248190      17.718491          -0.000000
          228              C       8.250142       9.719573      15.976035      -0.153622      36.276431 0.45370524E+03  0.10831693E+05                                 9.670760                            7.221636      -0.203675       1.896230                    0.999334      30.548226      89.864872       0.595189       0.431051      -1.050115       0.013670      -0.005125      -0.014506       0.020581       0.007343      -0.001675       0.037795       0.021530      -0.039801      -0.047351       0.016498       0.030852             11.548367       8.457307      -2.661333      -0.998288      12.576218      -6.048991      13.611575          -0.000001
          229              C       8.682846      10.268375      14.781882       0.003007      39.402088 0.41504161E+03  0.95611106E+04                                 9.993925                            6.712419       0.025229       2.014822                    0.999282      26.710106      73.869612       0.653118       0.407097      -1.079643       0.023848      -0.036409       0.016722       0.046625       0.006547      -0.012030       0.002441       0.005304       0.005976      -0.014177      -0.000178       0.014355             13.439807      12.659102      -7.141944       0.164431      15.896062      -5.303649      11.764257          -0.000000
          230              C       9.765857       9.737108      14.127184      -0.221948      38.374837 0.46250752E+03  0.11061210E+05                                 9.923066                            7.200959      -0.136104       1.913554                    0.999282      30.864430      89.973580       0.609157       0.420430      -1.059914      -0.019883       0.015659      -0.001057       0.025331       0.044170      -0.005815       0.004724       0.011005       0.085832      -0.059437       0.028398       0.031040             12.414176      14.371525      -7.670606      -1.656145      14.119265      -1.503275       8.751737           0.000001
          231              C       7.887471      11.384560      14.135322       0.631879      22.930309 0.25042790E+03  0.51785510E+04                                 7.576867                            5.658107      -0.072280       2.044852                    0.999365      21.810995      60.677092       0.617859       0.479392      -1.017585      -0.035887       0.049756      -0.025237       0.066336       0.072569       0.018712       0.078468      -0.031218       0.022630      -0.095099      -0.025094       0.120193              9.469787       9.013942      -4.727980       1.150531      11.676253      -3.870001       7.719166           0.000000
          232              C       1.404413       7.711226      12.671047      -0.070942      27.293474 0.36661998E+03  0.83115222E+04                                 8.087717                            6.417797      -0.387582       1.883003                    0.996701      28.092497      80.945134       0.641290       0.421296      -1.054487       0.029098      -0.054918      -0.062426       0.088089      -0.000813      -0.029759       0.015051       0.018688       0.077139      -0.030664      -0.016145       0.046809             10.270346      14.036486       2.758474      -3.994474       8.090253      -1.680895       8.684300           0.000001
          233              C       4.723478       9.886805      11.114369       0.004050      40.547715 0.43060272E+03  0.10008747E+05                                10.175021                            6.837386      -0.004039       2.002127                    0.999160      26.976617      74.879223       0.647245       0.407131      -1.079893      -0.028352      -0.046992      -0.011214       0.056016       0.002351      -0.016475      -0.004687       0.007956       0.010140      -0.013976      -0.006309       0.020285             13.530749      11.083491       5.222627      -1.165063      17.971961       6.076702      11.536796          -0.000000
          234              C       3.597947       9.232797      11.649099      -0.262586      38.541837 0.50000031E+03  0.12199431E+05                                 9.968015                            7.515381      -0.132700       1.908942                    0.999614      31.850030      93.936939       0.592617       0.423607      -1.057379       0.033830       0.028559      -0.001706       0.044306      -0.024018      -0.016982       0.000643       0.022540       0.045069      -0.035613       0.003290       0.032323             11.987667      13.277465       6.488527      -2.494362      14.351164       1.247980       8.334373           0.000001
          235              C       3.177749       8.040193      11.085755       0.272921      34.805374 0.34201750E+03  0.75425987E+04                                 9.358853                            6.231273       0.085129       2.048825                    0.999477      24.573250      67.535467       0.652374       0.425732      -1.062560      -0.038611      -0.030383       0.020624       0.053285       0.014256      -0.029441      -0.002275       0.040997      -0.008386      -0.027991      -0.016230       0.044221             12.667692      15.728043       4.807652      -6.935264      10.683076      -0.034570      11.591959           0.000000
          236              C       3.875578       7.483279      10.000018      -0.228084      38.814877 0.47168438E+03  0.11335167E+05                                10.001788                            7.275222      -0.151895       1.905654                    0.999300      31.089797      90.821424       0.605700       0.420797      -1.059782       0.019059      -0.001846      -0.013528       0.023445       0.006045       0.044315      -0.006732      -0.037645      -0.042369      -0.058244       0.026826       0.031417             12.478522      14.361764       1.195883      -7.756428       8.852553       1.906159      14.221250           0.000001
          237              C       5.242473      11.129918      11.788754       0.630751      22.742411 0.24998504E+03  0.51695666E+04                                 7.527500                            5.653172      -0.071702       2.043164                    0.999434      21.878570      60.960821       0.617823       0.479404      -1.017094       0.019465       0.053494       0.027849       0.063372      -0.074309       0.031157      -0.069849       0.043433      -0.021960      -0.095689      -0.022979       0.118668              9.280276       7.133488       3.622756       0.315468      12.851679       4.026052       7.855661           0.000000
          238              C       4.981100       8.128650       9.490488       0.002081      39.646567 0.42169479E+03  0.97500174E+04                                10.031740                            6.762956       0.018184       2.010938                    0.999169      26.819618      74.232337       0.651317       0.406730      -1.080225      -0.023298       0.018577       0.037150       0.047624       0.013675       0.002015      -0.004825      -0.001231      -0.015165      -0.013823      -0.002606       0.016429             13.463187      12.086475      -0.431998      -6.694939      12.430983       5.974212      15.872102          -0.000000
          239              C       5.401298       9.338265      10.029681      -0.155833      36.721285 0.45810997E+03  0.10964427E+05                                 9.749092                            7.258027      -0.191531       1.899196                    0.999307      30.667421      90.359513       0.593460       0.431220      -1.049905      -0.016047      -0.012914       0.005081       0.021215       0.006285       0.005570      -0.035297       0.033350      -0.017682      -0.046393       0.020690       0.025703             11.681689       8.324164       0.883957      -2.609010      13.949512       6.294215      12.771393          -0.000001
          240              C       5.762719       7.443761       8.379025       0.631611      22.493067 0.24841382E+03  0.51286954E+04                                 7.486338                            5.640170      -0.059369       2.049540                    0.999379      21.802267      60.687515       0.617782       0.480220      -1.016719       0.031388      -0.029973      -0.045361       0.062779      -0.018872       0.079173      -0.073845      -0.000969       0.033757      -0.096083      -0.024408       0.120491              9.289804       8.495506      -1.135927      -4.480778       7.984512       3.854654      11.389393           0.000001
          241              C      11.986905      19.628100      13.125450       0.087270      35.333625 0.43580075E+03  0.10262845E+05                                 9.954455                            7.333494      -0.729939       1.804110                    0.996359      26.531387      76.605512       0.562032       0.462770      -1.035379       0.003090      -0.000000      -0.000000       0.003090      -0.000000       0.000000      -0.001045      -0.018830       0.016142      -0.012106       0.004810       0.007295             13.631603      19.198558       0.000000       0.000000      10.795528       0.114050      10.900722           0.000001
          242              C       0.518995       6.542700       0.000000       0.087270      35.333625 0.43580075E+03  0.10262845E+05                                 9.954455                            7.333494      -0.729939       1.804110                    0.996359      26.531387      76.605512       0.562032       0.462770      -1.035379      -0.003090       0.000000       0.000000       0.003090      -0.000000       0.000000       0.001045      -0.018830       0.016142      -0.012106       0.004810       0.007295             13.631603      19.198558      -0.000000      -0.000000      10.795528      -0.114050      10.900722           0.000001
          243              C       0.518995       6.542700      13.125450       0.087270      35.333625 0.43580075E+03  0.10262845E+05                                 9.954455                            7.333494      -0.729939       1.804110                    0.996359      26.531387      76.605512       0.562032       0.462770      -1.035379      -0.003090      -0.000000       0.000000       0.003090       0.000000      -0.000000      -0.001045      -0.018830       0.016142      -0.012106       0.004810       0.007295             13.631603      19.198558       0.000000      -0.000000      10.795528       0.114050      10.900722           0.000001
          244              C      11.986905      19.628100       0.000000       0.087270      35.333622 0.43580070E+03  0.10262844E+05                                 9.954455                            7.333494      -0.729939       1.804110                    0.996359      26.531386      76.605511       0.562032       0.462770      -1.035379       0.003090      -0.000000      -0.000000       0.003090      -0.000000      -0.000000       0.001045      -0.018830       0.016142      -0.012106       0.004810       0.007295             13.631603      19.198558       0.000000      -0.000000      10.795528      -0.114050      10.900722           0.000001
          245              O       5.131171      21.652935      18.301077      -0.590536      32.017756 0.48266119E+03  0.11260240E+05                                 7.900170                            6.660153       0.532178       2.211945                    0.999067      27.420903      70.309600       0.761805       0.344633      -1.154155      -0.029995       0.010968      -0.017706       0.036517      -0.000459       0.001888       0.065014       0.078052      -0.028897      -0.088105       0.042876       0.045229              9.150158       9.195915      -0.468027       4.709733       6.218372      -1.086588      12.036188          -0.000001
          246              O       3.579189      20.051805      18.221800      -0.567110      28.774943 0.44047987E+03  0.10052901E+05                                 7.316312                            6.357469       0.583412       2.235910                    0.999071      26.945536      68.536321       0.779951       0.344091      -1.153576       0.000467       0.029527      -0.013413       0.032434      -0.011132      -0.059081      -0.005959      -0.072584      -0.036219      -0.082162       0.037414       0.044748              8.102944       5.999967      -0.103155       0.900576       8.386426      -3.709894       9.922441          -0.000000
          247              O       1.066753      21.227659      13.869663      -0.205529      31.289915 0.32623601E+03  0.68845431E+04                                 7.994560                            5.477287       0.490781       2.285566                    0.999401      22.245574      53.829025       0.841652       0.344850      -1.156726       0.013213      -0.108182       0.144840       0.181264       0.141432       0.032892      -0.002809      -0.007590      -0.214600      -0.119680      -0.059335       0.179015             11.250860      15.837795       7.802199       4.823186      10.615147       2.849069       7.299636           0.000001
          248              O       4.164465      24.982907      13.080561      -0.570264      29.038667 0.44290225E+03  0.10118906E+05                                 7.367791                            6.365447       0.558401       2.226409                    0.999179      27.014426      68.678152       0.781446       0.343069      -1.154793      -0.001940      -0.018062       0.025528       0.031332      -0.048745      -0.007777      -0.011923      -0.066838       0.132852      -0.082467       0.033127       0.049340              8.277645       6.411608       1.618450      -0.825588       9.929572      -3.704157       8.491755           0.000000
          249              O       5.688934      24.787673      14.702604      -0.585520      32.155093 0.49180854E+03  0.11529210E+05                                 7.928258                            6.742061       0.535911       2.213622                    0.998907      27.448703      70.582841       0.753845       0.346594      -1.152361      -0.035719      -0.017076       0.010060       0.040849      -0.013105       0.006686       0.069481       0.053239      -0.087212      -0.091986       0.039636       0.052350              9.080326      10.918092       4.754113      -0.528974      10.255510      -0.865640       6.067375          -0.000001
          250              O      10.356136      20.362714      11.539371      -0.201102      31.091421 0.32352396E+03  0.68179415E+04                                 7.963681                            5.461936       0.477133       2.281657                    0.999399      22.210641      53.832960       0.840507       0.345794      -1.155111      -0.015698       0.147274       0.109394       0.184128      -0.026255       0.138454       0.003964       0.115538       0.097217      -0.113173      -0.063386       0.176558             11.128443      16.057315      -4.608715       7.664437       7.079652      -2.573122      10.248363           0.000000
          251              O       7.827443      24.565483      12.846403      -0.581615      31.025328 0.47700132E+03  0.11100409E+05                                 7.725671                            6.634279       0.545453       2.218300                    0.998962      27.336723      70.108839       0.760655       0.346018      -1.152482       0.003148      -0.016851      -0.034898       0.038881       0.065041      -0.004589      -0.000106       0.005832       0.132476      -0.087259       0.040188       0.047071              8.692143       6.024616      -0.769987      -0.084326      10.727339       4.270737       9.324474           0.000000
          252              O       5.701440      21.097329       7.986574      -0.572077      29.730597 0.45926244E+03  0.10586816E+05                                 7.496004                            6.502462       0.583535       2.233995                    0.998959      27.117503      69.217756       0.769619       0.345244      -1.153128       0.028141       0.005460       0.019591       0.034721      -0.004127      -0.002459      -0.060904       0.079687      -0.013531      -0.084339       0.041606       0.042734              8.400675       9.529797       0.396060       4.014225       5.903223       0.887889       9.769005          -0.000001
          253              O       6.280463      24.781916      11.241423      -0.574453      30.008505 0.45733839E+03  0.10530072E+05                                 7.547509                            6.479023       0.551149       2.222496                    0.999036      27.138197      69.201257       0.772858       0.344201      -1.154146       0.024159      -0.024145      -0.004379       0.034435      -0.008108      -0.004365      -0.057694       0.042405      -0.123457      -0.082586       0.037082       0.045504              8.560414       8.344418      -3.966610      -0.363431      11.280730       1.142021       6.056094          -0.000001
          254              O       7.204649      19.443334       7.971873      -0.579706      30.792908 0.46828016E+03  0.10848164E+05                                 7.695351                            6.566963       0.526051       2.213835                    0.999084      27.214027      69.654219       0.765598       0.345346      -1.152950       0.002659       0.027364       0.023175       0.035958       0.003663      -0.058841       0.001348      -0.082791      -0.001396      -0.083187       0.040556       0.042631              8.788056       6.315134       1.029784       1.674136       9.495615       4.219450      10.553418          -0.000000
          255              O       7.374729       4.517865       5.175627      -0.590536      32.017750 0.48266109E+03  0.11260237E+05                                 7.900169                            6.660152       0.532178       2.211945                    0.999067      27.420901      70.309592       0.761805       0.344633      -1.154155       0.029995      -0.010968      -0.017706       0.036517      -0.000459      -0.001888      -0.065014       0.078052      -0.028897      -0.088105       0.042876       0.045229              9.150157       9.195913      -0.468027      -4.709732       6.218371       1.086588      12.036186          -0.000001
          256              O       8.926711       6.118995       5.096350      -0.567110      28.774940 0.44047983E+03  0.10052899E+05                                 7.316312                            6.357469       0.583413       2.235910                    0.999071      26.945535      68.536317       0.779951       0.344091      -1.153576      -0.000467      -0.029527      -0.013413       0.032434      -0.011132       0.059081       0.005959      -0.072584      -0.036219      -0.082162       0.037414       0.044748              8.102944       5.999967      -0.103155      -0.900575       8.386425       3.709893       9.922440          -0.000000
          257              O      11.439147       4.943141       0.744213      -0.205529      31.289916 0.32623602E+03  0.68845433E+04                                 7.994561                            5.477287       0.490781       2.285566                    0.999401      22.245574      53.829026       0.841652       0.344850      -1.156726      -0.013213       0.108182       0.144840       0.181264       0.141432      -0.032892       0.002809      -0.007590      -0.214600      -0.119680      -0.059335       0.179015             11.250860      15.837796       7.802199      -4.823186      10.615148      -2.849069       7.299636           0.000001
          258              O       8.341435       1.187893      26.206011      -0.570264      29.038669 0.44290228E+03  0.10118907E+05                                 7.367791                            6.365448       0.558401       2.226409                    0.999179      27.014427      68.678155       0.781446       0.343069      -1.154793       0.001940       0.018062       0.025528       0.031332      -0.048745       0.007777       0.011923      -0.066838       0.132852      -0.082467       0.033127       0.049340              8.277645       6.411608       1.618450       0.825588       9.929572       3.704157       8.491756           0.000000
          259              O       6.816966       1.383127       1.577154      -0.585520      32.155097 0.49180860E+03  0.11529212E+05                                 7.928259                            6.742062       0.535911       2.213622                    0.998907      27.448704      70.582846       0.753845       0.346594      -1.152361       0.035719       0.017076       0.010060       0.040849      -0.013105      -0.006686      -0.069481       0.053239      -0.087212      -0.091986       0.039636       0.052350              9.080327      10.918093       4.754114       0.528974      10.255511       0.865640       6.067375          -0.000001
          260              O       2.149764       5.808086      24.664821      -0.201102      31.091420 0.32352395E+03  0.68179412E+04                                 7.963681                            5.461936       0.477133       2.281657                    0.999399      22.210640      53.832959       0.840507       0.345795      -1.155111       0.015698      -0.147274       0.109394       0.184128      -0.026255      -0.138454      -0.003964       0.115538       0.097217      -0.113173      -0.063386       0.176558             11.128444      16.057316      -4.608715      -7.664437       7.079652       2.573122      10.248363           0.000000
          261              O       4.678457       1.605317      25.971853      -0.581615      31.025325 0.47700127E+03  0.11100407E+05                                 7.725671                            6.634279       0.545453       2.218300                    0.998962      27.336723      70.108836       0.760655       0.346018      -1.152482      -0.003148       0.016851      -0.034898       0.038881       0.065041       0.004589       0.000106       0.005832       0.132476      -0.087259       0.040188       0.047071              8.692142       6.024616      -0.769987       0.084326      10.727338      -4.270736       9.324473           0.000000
          262              O       6.804460       5.073471      21.112024      -0.572077      29.730597 0.45926244E+03  0.10586816E+05                                 7.496004                            6.502462       0.583535       2.233995                    0.998959      27.117503      69.217756       0.769619       0.345244      -1.153128      -0.028141      -0.005460       0.019591       0.034721      -0.004127       0.002459       0.060904       0.079687      -0.013531      -0.084339       0.041606       0.042734              8.400675       9.529797       0.396060      -4.014225       5.903223      -0.887889       9.769005          -0.000001
          263              O       6.225437       1.388884      24.366873      -0.574453      30.008503 0.45733837E+03  0.10530071E+05                                 7.547509                            6.479023       0.551149       2.222496                    0.999036      27.138197      69.201256       0.772858       0.344201      -1.154146      -0.024159       0.024145      -0.004379       0.034435      -0.008108       0.004365       0.057694       0.042405      -0.123457      -0.082586       0.037082       0.045504              8.560414       8.344418      -3.966610       0.363431      11.280729      -1.142021       6.056094          -0.000001
          264              O       5.301251       6.727466      21.097323      -0.579706      30.792904 0.46828009E+03  0.10848162E+05                                 7.695351                            6.566962       0.526052       2.213835                    0.999084      27.214025      69.654213       0.765598       0.345346      -1.152950      -0.002659      -0.027364       0.023175       0.035958       0.003663       0.058841      -0.001348      -0.082791      -0.001396      -0.083187       0.040556       0.042631              8.788055       6.315134       1.029784      -1.674136       9.495614      -4.219449      10.553417          -0.000000
          265              O       7.374729       8.567535      21.075273      -0.590536      32.017754 0.48266116E+03  0.11260239E+05                                 7.900170                            6.660153       0.532178       2.211945                    0.999067      27.420902      70.309597       0.761805       0.344633      -1.154155       0.029995       0.010968       0.017706       0.036517       0.000459       0.001888      -0.065014       0.078052      -0.028897      -0.088105       0.042876       0.045229              9.150158       9.195914       0.468027       4.709733       6.218372       1.086588      12.036187          -0.000001
          266              O       8.926711       6.966405      21.154550      -0.567110      28.774941 0.44047984E+03  0.10052900E+05                                 7.316312                            6.357469       0.583413       2.235910                    0.999071      26.945535      68.536318       0.779951       0.344091      -1.153576      -0.000467       0.029527       0.013413       0.032434       0.011132      -0.059081       0.005959      -0.072584      -0.036219      -0.082162       0.037414       0.044748              8.102944       5.999967       0.103155       0.900575       8.386425       3.709894       9.922440           0.000000
          267              O      11.439147       8.142259      25.506687      -0.205529      31.289915 0.32623601E+03  0.68845431E+04                                 7.994560                            5.477287       0.490781       2.285566                    0.999401      22.245574      53.829025       0.841652       0.344850      -1.156726      -0.013213      -0.108182      -0.144840       0.181264      -0.141432       0.032892       0.002809      -0.007590      -0.214600      -0.119680      -0.059335       0.179015             11.250860      15.837795      -7.802199       4.823186      10.615148      -2.849069       7.299636           0.000001
          268              O       8.341435      11.897507       0.044889      -0.570264      29.038667 0.44290224E+03  0.10118906E+05                                 7.367790                            6.365447       0.558401       2.226409                    0.999179      27.014426      68.678152       0.781446       0.343069      -1.154793       0.001940      -0.018062      -0.025528       0.031332       0.048745      -0.007777       0.011923      -0.066838       0.132852      -0.082467       0.033127       0.049340              8.277645       6.411608      -1.618450      -0.825588       9.929572       3.704157       8.491755           0.000000
          269              O       6.816966      11.702273      24.673746      -0.585520      32.155095 0.49180857E+03  0.11529211E+05                                 7.928259                            6.742061       0.535911       2.213622                    0.998907      27.448703      70.582843       0.753845       0.346594      -1.152361       0.035719      -0.017076      -0.010060       0.040849       0.013105       0.006686      -0.069481       0.053239      -0.087212      -0.091986       0.039636       0.052350              9.080326      10.918093      -4.754114      -0.528974      10.255511       0.865640       6.067375          -0.000001
          270              O       2.149764       7.277314       1.586079      -0.201102      31.091419 0.32352394E+03  0.68179410E+04                                 7.963681                            5.461936       0.477133       2.281657                    0.999399      22.210640      53.832958       0.840507       0.345794      -1.155111       0.015698       0.147274      -0.109394       0.184128       0.026255       0.138454      -0.003964       0.115538       0.097217      -0.113173      -0.063386       0.176558             11.128443      16.057315       4.608715       7.664437       7.079652       2.573122      10.248363           0.000000
          271              O       4.678457      11.480083       0.279047      -0.581615      31.025327 0.47700130E+03  0.11100408E+05                                 7.725671                            6.634279       0.545453       2.218300                    0.998962      27.336723      70.108838       0.760655       0.346018      -1.152482      -0.003148      -0.016851       0.034898       0.038881      -0.065041      -0.004589       0.000106       0.005832       0.132476      -0.087259       0.040188       0.047071              8.692143       6.024616       0.769987      -0.084326      10.727339      -4.270736       9.324474           0.000000
          272              O       6.804460       8.011929       5.138876      -0.572077      29.730597 0.45926246E+03  0.10586816E+05                                 7.496004                            6.502462       0.583535       2.233995                    0.998959      27.117504      69.217758       0.769619       0.345244      -1.153128      -0.028141       0.005460      -0.019591       0.034721       0.004127      -0.002459       0.060904       0.079687      -0.013531      -0.084339       0.041606       0.042734              8.400675       9.529797      -0.396060       4.014225       5.903223      -0.887889       9.769005          -0.000001
          273              O       6.225437      11.696516       1.884027      -0.574453      30.008504 0.45733838E+03  0.10530072E+05                                 7.547509                            6.479023       0.551149       2.222496                    0.999036      27.138198      69.201258       0.772858       0.344201      -1.154146      -0.024159      -0.024145       0.004379       0.034435       0.008108      -0.004365       0.057694       0.042405      -0.123457      -0.082586       0.037082       0.045504              8.560414       8.344418       3.966610      -0.363431      11.280729      -1.142021       6.056094          -0.000001
          274              O       5.301251       6.357934       5.153577      -0.579706      30.792906 0.46828013E+03  0.10848163E+05                                 7.695351                            6.566963       0.526051       2.213835                    0.999084      27.214026      69.654216       0.765598       0.345346      -1.152950      -0.002659       0.027364      -0.023175       0.035958      -0.003663      -0.058841      -0.001348      -0.082791      -0.001396      -0.083187       0.040556       0.042631              8.788055       6.315134      -1.029784       1.674136       9.495615      -4.219450      10.553417          -0.000000
          275              O       5.131171      17.603265       7.949823      -0.590536      32.017753 0.48266114E+03  0.11260239E+05                                 7.900169                            6.660152       0.532178       2.211945                    0.999067      27.420902      70.309596       0.761805       0.344633      -1.154155      -0.029995      -0.010968       0.017706       0.036517       0.000459      -0.001888       0.065014       0.078052      -0.028897      -0.088105       0.042876       0.045229              9.150157       9.195914       0.468027      -4.709733       6.218372      -1.086588      12.036187          -0.000001
          276              O       3.579189      19.204395       8.029100      -0.567110      28.774944 0.44047989E+03  0.10052901E+05                                 7.316313                            6.357469       0.583412       2.235910                    0.999071      26.945536      68.536322       0.779951       0.344091      -1.153576       0.000467      -0.029527       0.013413       0.032434       0.011132       0.059081      -0.005959      -0.072584      -0.036219      -0.082162       0.037414       0.044748              8.102945       5.999967       0.103155      -0.900576       8.386426      -3.709894       9.922441          -0.000000
          277              O       1.066753      18.028541      12.381237      -0.205529      31.289913 0.32623600E+03  0.68845427E+04                                 7.994560                            5.477287       0.490781       2.285566                    0.999401      22.245574      53.829024       0.841652       0.344850      -1.156726       0.013213       0.108182      -0.144840       0.181264      -0.141432      -0.032892      -0.002809      -0.007590      -0.214599      -0.119680      -0.059335       0.179015             11.250859      15.837794      -7.802198      -4.823186      10.615147       2.849069       7.299635           0.000001
          278              O       4.164465      14.273293      13.170339      -0.570264      29.038666 0.44290222E+03  0.10118905E+05                                 7.367790                            6.365447       0.558401       2.226409                    0.999179      27.014426      68.678151       0.781446       0.343069      -1.154793      -0.001940       0.018062      -0.025528       0.031332       0.048745       0.007777      -0.011923      -0.066838       0.132852      -0.082467       0.033127       0.049340              8.277645       6.411608      -1.618450       0.825588       9.929571      -3.704157       8.491755           0.000000
          279              O       5.688934      14.468527      11.548296      -0.585520      32.155095 0.49180855E+03  0.11529211E+05                                 7.928258                            6.742061       0.535911       2.213622                    0.998907      27.448703      70.582842       0.753845       0.346594      -1.152361      -0.035719       0.017076      -0.010060       0.040849       0.013105      -0.006686       0.069481       0.053239      -0.087212      -0.091986       0.039636       0.052350              9.080326      10.918093      -4.754114       0.528974      10.255510      -0.865640       6.067375          -0.000001
          280              O      10.356136      18.893486      14.711529      -0.201102      31.091420 0.32352395E+03  0.68179412E+04                                 7.963681                            5.461936       0.477133       2.281657                    0.999399      22.210640      53.832959       0.840507       0.345795      -1.155111      -0.015698      -0.147274      -0.109394       0.184128       0.026255      -0.138454       0.003964       0.115538       0.097217      -0.113173      -0.063386       0.176558             11.128444      16.057315       4.608715      -7.664437       7.079652      -2.573122      10.248363           0.000000
          281              O       7.827443      14.690717      13.404497      -0.581615      31.025328 0.47700132E+03  0.11100409E+05                                 7.725671                            6.634279       0.545453       2.218300                    0.998962      27.336724      70.108840       0.760655       0.346018      -1.152482       0.003148       0.016851       0.034898       0.038881      -0.065041       0.004589      -0.000106       0.005832       0.132476      -0.087259       0.040188       0.047071              8.692143       6.024616       0.769987       0.084326      10.727339       4.270736       9.324474           0.000000
          282              O       5.701440      18.158871      18.264326      -0.572077      29.730597 0.45926244E+03  0.10586816E+05                                 7.496004                            6.502462       0.583535       2.233995                    0.998959      27.117503      69.217756       0.769619       0.345244      -1.153128       0.028141      -0.005460      -0.019591       0.034721       0.004127       0.002459      -0.060904       0.079687      -0.013531      -0.084339       0.041606       0.042734              8.400675       9.529797      -0.396060      -4.014225       5.903223       0.887889       9.769005          -0.000001
          283              O       6.280463      14.474284      15.009477      -0.574453      30.008502 0.45733833E+03  0.10530070E+05                                 7.547509                            6.479023       0.551149       2.222496                    0.999036      27.138196      69.201253       0.772858       0.344201      -1.154146       0.024159       0.024145       0.004379       0.034435       0.008108       0.004365      -0.057694       0.042405      -0.123457      -0.082586       0.037082       0.045504              8.560413       8.344417       3.966610       0.363431      11.280728       1.142021       6.056094          -0.000001
          284              O       7.204649      19.812866      18.279027      -0.579706      30.792906 0.46828013E+03  0.10848163E+05                                 7.695351                            6.566963       0.526051       2.213835                    0.999084      27.214026      69.654216       0.765598       0.345346      -1.152950       0.002659      -0.027364      -0.023175       0.035958      -0.003663       0.058841       0.001348      -0.082791      -0.001396      -0.083187       0.040556       0.042631              8.788055       6.315134      -1.029784      -1.674136       9.495615       4.219449      10.553417          -0.000000
          285              O       7.374729       4.517865       7.949823      -0.590536      32.017751 0.48266111E+03  0.11260238E+05                                 7.900169                            6.660152       0.532178       2.211945                    0.999067      27.420901      70.309593       0.761805       0.344633      -1.154155       0.029995      -0.010968       0.017706       0.036517      -0.000459       0.001888       0.065014       0.078052      -0.028897      -0.088105       0.042876       0.045229              9.150157       9.195914      -0.468027       4.709732       6.218372      -1.086588      12.036186          -0.000001
          286              O       8.926711       6.118995       8.029100      -0.567110      28.774942 0.44047985E+03  0.10052900E+05                                 7.316312                            6.357469       0.583412       2.235910                    0.999071      26.945535      68.536319       0.779951       0.344091      -1.153576      -0.000467      -0.029527       0.013413       0.032434      -0.011132      -0.059081      -0.005959      -0.072584      -0.036219      -0.082162       0.037414       0.044748              8.102944       5.999967      -0.103155       0.900576       8.386425      -3.709894       9.922440           0.000000
          287              O      11.439147       4.943141      12.381237      -0.205529      31.289915 0.32623601E+03  0.68845431E+04                                 7.994560                            5.477287       0.490781       2.285566                    0.999401      22.245574      53.829025       0.841652       0.344850      -1.156726      -0.013213       0.108182      -0.144840       0.181264       0.141432       0.032892      -0.002809      -0.007590      -0.214600      -0.119680      -0.059335       0.179015             11.250859      15.837795       7.802199       4.823186      10.615147       2.849069       7.299636           0.000001
          288              O       8.341435       1.187893      13.170339      -0.570264      29.038667 0.44290224E+03  0.10118906E+05                                 7.367790                            6.365447       0.558401       2.226409                    0.999179      27.014427      68.678153       0.781446       0.343069      -1.154793       0.001940       0.018062      -0.025528       0.031332      -0.048745      -0.007777      -0.011923      -0.066838       0.132852      -0.082467       0.033127       0.049340              8.277645       6.411608       1.618450      -0.825588       9.929571      -3.704157       8.491755           0.000000
          289              O       6.816966       1.383127      11.548296      -0.585520      32.155097 0.49180860E+03  0.11529212E+05                                 7.928259                            6.742062       0.535911       2.213622                    0.998907      27.448704      70.582846       0.753845       0.346594      -1.152361       0.035719       0.017076      -0.010060       0.040849      -0.013105       0.006686       0.069481       0.053239      -0.087212      -0.091986       0.039636       0.052350              9.080327      10.918093       4.754114      -0.528974      10.255511      -0.865640       6.067375          -0.000001
          290              O       2.149764       5.808086      14.711529      -0.201102      31.091420 0.32352395E+03  0.68179412E+04                                 7.963681                            5.461936       0.477133       2.281657                    0.999399      22.210640      53.832959       0.840507       0.345795      -1.155111       0.015698      -0.147274      -0.109394       0.184128      -0.026255       0.138454       0.003964       0.115538       0.097217      -0.113173      -0.063386       0.176558             11.128444      16.057315      -4.608715       7.664437       7.079652      -2.573122      10.248363           0.000000
          291              O       4.678457       1.605317      13.404497      -0.581615      31.025326 0.47700129E+03  0.11100408E+05                                 7.725671                            6.634279       0.545453       2.218300                    0.998962      27.336723      70.108837       0.760655       0.346018      -1.152482      -0.003148       0.016851       0.034898       0.038881       0.065041      -0.004589      -0.000106       0.005832       0.132476      -0.087259       0.040188       0.047071              8.692143       6.024616      -0.769987      -0.084326      10.727338       4.270736       9.324474           0.000000
          292              O       6.804460       5.073471      18.264326      -0.572077      29.730598 0.45926246E+03  0.10586816E+05                                 7.496004                            6.502462       0.583535       2.233995                    0.998959      27.117504      69.217758       0.769619       0.345244      -1.153128      -0.028141      -0.005460      -0.019591       0.034721      -0.004127      -0.002459      -0.060904       0.079687      -0.013531      -0.084339       0.041606       0.042734              8.400675       9.529797       0.396060       4.014225       5.903223       0.887889       9.769005          -0.000001
          293              O       6.225437       1.388884      15.009477      -0.574453      30.008503 0.45733835E+03  0.10530071E+05                                 7.547509                            6.479023       0.551149       2.222496                    0.999036      27.138197      69.201255       0.772858       0.344201      -1.154146      -0.024159       0.024145       0.004379       0.034435      -0.008108      -0.004365      -0.057694       0.042405      -0.123457      -0.082586       0.037082       0.045504              8.560413       8.344417      -3.966610      -0.363431      11.280729       1.142021       6.056094          -0.000001
          294              O       5.301251       6.727466      18.279027      -0.579706      30.792907 0.46828015E+03  0.10848163E+05                                 7.695351                            6.566963       0.526052       2.213835                    0.999084      27.214026      69.654217       0.765598       0.345346      -1.152950      -0.002659      -0.027364      -0.023175       0.035958       0.003663      -0.058841       0.001348      -0.082791      -0.001396      -0.083187       0.040556       0.042631              8.788056       6.315134       1.029784       1.674136       9.495615       4.219450      10.553418          -0.000000
          295              O       5.131171      21.652935      21.075273      -0.590536      32.017753 0.48266114E+03  0.11260239E+05                                 7.900170                            6.660152       0.532178       2.211945                    0.999067      27.420902      70.309596       0.761805       0.344633      -1.154155      -0.029995       0.010968       0.017706       0.036517      -0.000459      -0.001888      -0.065014       0.078052      -0.028897      -0.088105       0.042876       0.045229              9.150157       9.195914      -0.468027      -4.709733       6.218372       1.086588      12.036187          -0.000001
          296              O       3.579189      20.051805      21.154550      -0.567110      28.774944 0.44047989E+03  0.10052901E+05                                 7.316313                            6.357469       0.583412       2.235910                    0.999071      26.945536      68.536322       0.779951       0.344091      -1.153576       0.000467       0.029527       0.013413       0.032434      -0.011132       0.059081       0.005959      -0.072584      -0.036219      -0.082162       0.037414       0.044748              8.102945       5.999967      -0.103155      -0.900576       8.386426       3.709894       9.922441          -0.000000
          297              O       1.066753      21.227659      25.506687      -0.205529      31.289915 0.32623601E+03  0.68845431E+04                                 7.994560                            5.477287       0.490781       2.285566                    0.999401      22.245574      53.829025       0.841652       0.344850      -1.156726       0.013213      -0.108182      -0.144840       0.181264       0.141432      -0.032892       0.002809      -0.007590      -0.214600      -0.119680      -0.059335       0.179015             11.250859      15.837795       7.802199      -4.823186      10.615147      -2.849069       7.299636           0.000001
          298              O       4.164465      24.982907       0.044889      -0.570264      29.038664 0.44290219E+03  0.10118904E+05                                 7.367790                            6.365447       0.558401       2.226409                    0.999179      27.014426      68.678149       0.781446       0.343069      -1.154793      -0.001940      -0.018062      -0.025528       0.031332      -0.048745       0.007777       0.011923      -0.066838       0.132852      -0.082467       0.033127       0.049340              8.277644       6.411607       1.618450       0.825588       9.929570       3.704156       8.491754           0.000000
          299              O       5.688934      24.787673      24.673746      -0.585520      32.155094 0.49180855E+03  0.11529211E+05                                 7.928258                            6.742061       0.535911       2.213622                    0.998907      27.448703      70.582842       0.753845       0.346594      -1.152361      -0.035719      -0.017076      -0.010060       0.040849      -0.013105      -0.006686      -0.069481       0.053239      -0.087212      -0.091986       0.039636       0.052350              9.080326      10.918093       4.754114       0.528974      10.255510       0.865640       6.067375          -0.000001
          300              O      10.356136      20.362714       1.586079      -0.201102      31.091420 0.32352395E+03  0.68179412E+04                                 7.963681                            5.461936       0.477133       2.281657                    0.999399      22.210640      53.832959       0.840507       0.345795      -1.155111      -0.015698       0.147274      -0.109394       0.184128      -0.026255      -0.138454      -0.003964       0.115538       0.097217      -0.113173      -0.063386       0.176558             11.128444      16.057315      -4.608715      -7.664437       7.079652       2.573122      10.248363           0.000000
          301              O       7.827443      24.565483       0.279047      -0.581615      31.025329 0.47700134E+03  0.11100410E+05                                 7.725671                            6.634279       0.545453       2.218300                    0.998962      27.336724      70.108841       0.760655       0.346018      -1.152482       0.003148      -0.016851       0.034898       0.038881       0.065041       0.004589       0.000106       0.005832       0.132476      -0.087259       0.040188       0.047071              8.692143       6.024616      -0.769987       0.084326      10.727339      -4.270737       9.324474           0.000000
          302              O       5.701440      21.097329       5.138876      -0.572077      29.730596 0.45926242E+03  0.10586815E+05                                 7.496004                            6.502462       0.583535       2.233995                    0.998959      27.117503      69.217755       0.769619       0.345244      -1.153128       0.028141       0.005460      -0.019591       0.034721      -0.004127       0.002459       0.060904       0.079687      -0.013531      -0.084339       0.041606       0.042734              8.400675       9.529797       0.396060      -4.014225       5.903222      -0.887889       9.769005          -0.000001
          303              O       6.280463      24.781916       1.884027      -0.574453      30.008503 0.45733837E+03  0.10530071E+05                                 7.547509                            6.479023       0.551149       2.222496                    0.999036      27.138197      69.201256       0.772858       0.344201      -1.154146       0.024159      -0.024145       0.004379       0.034435      -0.008108       0.004365       0.057694       0.042405      -0.123457      -0.082586       0.037082       0.045504              8.560414       8.344418      -3.966610       0.363431      11.280729      -1.142021       6.056094          -0.000001
          304              O       7.204649      19.443334       5.153577      -0.579706      30.792907 0.46828014E+03  0.10848163E+05                                 7.695351                            6.566963       0.526051       2.213835                    0.999084      27.214026      69.654217       0.765598       0.345346      -1.152950       0.002659       0.027364      -0.023175       0.035958       0.003663       0.058841      -0.001348      -0.082791      -0.001396      -0.083187       0.040556       0.042631              8.788056       6.315134       1.029784      -1.674136       9.495615      -4.219450      10.553418          -0.000000
          305              O       5.131171      17.603265       5.175627      -0.590536      32.017751 0.48266110E+03  0.11260238E+05                                 7.900169                            6.660152       0.532178       2.211945                    0.999067      27.420901      70.309593       0.761805       0.344633      -1.154155      -0.029995      -0.010968      -0.017706       0.036517       0.000459       0.001888      -0.065014       0.078052      -0.028897      -0.088105       0.042876       0.045229              9.150157       9.195914       0.468027       4.709732       6.218371       1.086588      12.036186          -0.000001
          306              O       3.579189      19.204395       5.096350      -0.567110      28.774943 0.44047987E+03  0.10052901E+05                                 7.316313                            6.357469       0.583412       2.235910                    0.999071      26.945535      68.536320       0.779950       0.344091      -1.153576       0.000467      -0.029527      -0.013413       0.032434       0.011132      -0.059081       0.005959      -0.072584      -0.036219      -0.082162       0.037414       0.044748              8.102945       5.999967       0.103155       0.900576       8.386426       3.709894       9.922441          -0.000000
          307              O       1.066753      18.028541       0.744213      -0.205529      31.289915 0.32623601E+03  0.68845431E+04                                 7.994560                            5.477287       0.490781       2.285566                    0.999401      22.245574      53.829025       0.841652       0.344850      -1.156726       0.013213       0.108182       0.144840       0.181264      -0.141432       0.032892       0.002809      -0.007590      -0.214600      -0.119680      -0.059335       0.179015             11.250859      15.837795      -7.802199       4.823186      10.615147      -2.849069       7.299636           0.000001
          308              O       4.164465      14.273293      26.206011      -0.570264      29.038667 0.44290224E+03  0.10118906E+05                                 7.367791                            6.365447       0.558401       2.226409                    0.999179      27.014426      68.678152       0.781446       0.343069      -1.154793      -0.001940       0.018062       0.025528       0.031332       0.048745      -0.007777       0.011923      -0.066838       0.132852      -0.082467       0.033127       0.049340              8.277645       6.411608      -1.618450      -0.825588       9.929572       3.704157       8.491755           0.000000
          309              O       5.688934      14.468527       1.577154      -0.585520      32.155094 0.49180855E+03  0.11529211E+05                                 7.928258                            6.742061       0.535911       2.213622                    0.998907      27.448703      70.582842       0.753845       0.346594      -1.152361      -0.035719       0.017076       0.010060       0.040849       0.013105       0.006686      -0.069481       0.053239      -0.087212      -0.091986       0.039636       0.052350              9.080326      10.918093      -4.754113      -0.528974      10.255510       0.865640       6.067375          -0.000001
          310              O      10.356136      18.893486      24.664821      -0.201102      31.091420 0.32352395E+03  0.68179412E+04                                 7.963681                            5.461936       0.477133       2.281657                    0.999399      22.210640      53.832959       0.840507       0.345795      -1.155111      -0.015698      -0.147274       0.109394       0.184128       0.026255       0.138454      -0.003964       0.115538       0.097217      -0.113173      -0.063386       0.176558             11.128444      16.057315       4.608715       7.664437       7.079652       2.573122      10.248363           0.000000
          311              O       7.827443      14.690717      25.971853      -0.581615      31.025328 0.47700132E+03  0.11100409E+05                                 7.725671                            6.634279       0.545453       2.218300                    0.998962      27.336723      70.108839       0.760655       0.346018      -1.152482       0.003148       0.016851      -0.034898       0.038881      -0.065041      -0.004589       0.000106       0.005832       0.132476      -0.087259       0.040188       0.047071              8.692143       6.024616       0.769987      -0.084326      10.727339      -4.270737       9.324474           0.000000
          312              O       5.701440      18.158871      21.112024      -0.572077      29.730598 0.45926246E+03  0.10586816E+05                                 7.496004                            6.502462       0.583535       2.233995                    0.998959      27.117503      69.217757       0.769619       0.345244      -1.153128       0.028141      -0.005460       0.019591       0.034721       0.004127      -0.002459       0.060904       0.079687      -0.013531      -0.084339       0.041606       0.042734              8.400675       9.529798      -0.396060       4.014225       5.903223      -0.887889       9.769006          -0.000001
          313              O       6.280463      14.474284      24.366873      -0.574453      30.008505 0.45733840E+03  0.10530072E+05                                 7.547509                            6.479023       0.551149       2.222496                    0.999036      27.138198      69.201259       0.772858       0.344201      -1.154146       0.024159       0.024145      -0.004379       0.034435       0.008108      -0.004365       0.057694       0.042405      -0.123457      -0.082586       0.037082       0.045504              8.560414       8.344418       3.966610      -0.363431      11.280729      -1.142021       6.056094          -0.000001
          314              O       7.204649      19.812866      21.097323      -0.579706      30.792906 0.46828013E+03  0.10848163E+05                                 7.695351                            6.566963       0.526052       2.213835                    0.999084      27.214026      69.654216       0.765598       0.345346      -1.152950       0.002659      -0.027364       0.023175       0.035958      -0.003663      -0.058841      -0.001348      -0.082791      -0.001396      -0.083187       0.040556       0.042631              8.788055       6.315134      -1.029784       1.674136       9.495615      -4.219449      10.553417          -0.000000
          315              O       7.374729       8.567535      18.301077      -0.590536      32.017753 0.48266114E+03  0.11260239E+05                                 7.900170                            6.660153       0.532178       2.211945                    0.999067      27.420901      70.309595       0.761804       0.344633      -1.154155       0.029995       0.010968      -0.017706       0.036517       0.000459      -0.001888       0.065014       0.078052      -0.028897      -0.088105       0.042876       0.045229              9.150158       9.195914       0.468027      -4.709733       6.218372      -1.086588      12.036187          -0.000001
          316              O       8.926711       6.966405      18.221800      -0.567110      28.774944 0.44047989E+03  0.10052901E+05                                 7.316313                            6.357469       0.583412       2.235910                    0.999071      26.945536      68.536322       0.779951       0.344091      -1.153576      -0.000467       0.029527      -0.013413       0.032434       0.011132       0.059081      -0.005959      -0.072584      -0.036219      -0.082162       0.037414       0.044748              8.102945       5.999967       0.103155      -0.900576       8.386426      -3.709894       9.922441          -0.000000
          317              O      11.439147       8.142259      13.869663      -0.205529      31.289913 0.32623600E+03  0.68845428E+04                                 7.994560                            5.477287       0.490781       2.285566                    0.999401      22.245574      53.829024       0.841652       0.344850      -1.156726      -0.013213      -0.108182       0.144840       0.181264      -0.141432      -0.032892      -0.002809      -0.007590      -0.214600      -0.119680      -0.059335       0.179015             11.250859      15.837794      -7.802198      -4.823185      10.615147       2.849069       7.299635           0.000001
          318              O       8.341435      11.897507      13.080561      -0.570264      29.038668 0.44290225E+03  0.10118906E+05                                 7.367790                            6.365447       0.558401       2.226409                    0.999179      27.014427      68.678154       0.781446       0.343069      -1.154793       0.001940      -0.018062       0.025528       0.031332       0.048745       0.007777      -0.011923      -0.066838       0.132852      -0.082467       0.033127       0.049340              8.277645       6.411608      -1.618450       0.825588       9.929572      -3.704157       8.491755           0.000000
          319              O       6.816966      11.702273      14.702604      -0.585520      32.155094 0.49180855E+03  0.11529211E+05                                 7.928258                            6.742061       0.535911       2.213622                    0.998907      27.448703      70.582842       0.753845       0.346594      -1.152361       0.035719      -0.017076       0.010060       0.040849       0.013105      -0.006686       0.069481       0.053239      -0.087212      -0.091986       0.039636       0.052350              9.080326      10.918093      -4.754113       0.528974      10.255510      -0.865640       6.067375          -0.000001
          320              O       2.149764       7.277314      11.539371      -0.201102      31.091420 0.32352396E+03  0.68179415E+04                                 7.963681                            5.461936       0.477133       2.281657                    0.999399      22.210641      53.832960       0.840507       0.345794      -1.155111       0.015698       0.147274       0.109394       0.184128       0.026255      -0.138454       0.003964       0.115538       0.097217      -0.113173      -0.063386       0.176558             11.128443      16.057315       4.608715      -7.664437       7.079652      -2.573122      10.248363           0.000000
          321              O       4.678457      11.480083      12.846403      -0.581615      31.025328 0.47700132E+03  0.11100409E+05                                 7.725671                            6.634279       0.545453       2.218300                    0.998962      27.336724      70.108840       0.760655       0.346018      -1.152482      -0.003148      -0.016851      -0.034898       0.038881      -0.065041       0.004589      -0.000106       0.005832       0.132476      -0.087259       0.040188       0.047071              8.692143       6.024616       0.769987       0.084326      10.727339       4.270736       9.324474           0.000000
          322              O       6.804460       8.011929       7.986574      -0.572077      29.730596 0.45926242E+03  0.10586815E+05                                 7.496004                            6.502462       0.583535       2.233995                    0.998959      27.117503      69.217755       0.769619       0.345244      -1.153128      -0.028141       0.005460       0.019591       0.034721       0.004127       0.002459      -0.060904       0.079687      -0.013531      -0.084339       0.041606       0.042734              8.400675       9.529797      -0.396060      -4.014225       5.903222       0.887889       9.769005          -0.000001
          323              O       6.225437      11.696516      11.241423      -0.574453      30.008504 0.45733837E+03  0.10530071E+05                                 7.547509                            6.479023       0.551149       2.222496                    0.999036      27.138197      69.201256       0.772858       0.344201      -1.154146      -0.024159      -0.024145      -0.004379       0.034435       0.008108       0.004365      -0.057694       0.042405      -0.123457      -0.082586       0.037082       0.045504              8.560414       8.344418       3.966610       0.363431      11.280729       1.142021       6.056094          -0.000001
          324              O       5.301251       6.357934       7.971873      -0.579706      30.792905 0.46828012E+03  0.10848162E+05                                 7.695351                            6.566963       0.526051       2.213835                    0.999084      27.214026      69.654216       0.765598       0.345346      -1.152950      -0.002659       0.027364       0.023175       0.035958      -0.003663       0.058841       0.001348      -0.082791      -0.001396      -0.083187       0.040556       0.042631              8.788055       6.315134      -1.029784      -1.674136       9.495615       4.219449      10.553417          -0.000000

******************************************************
Auxiliary information for the entire system
The total spin magnetic moment of the unit cell is   -0.000005
The total net atomic charge of the unit cell is   -0.000012
Accuracy of reproducing the electrostatic potential in the unit cell:
  The inner radius (bohr) =    5.0000
  The outer radius (bohr) =   12.0000
  Valid grid points have density less than (e/(bohr^3)) =    0.0001
  The number of valid grid points were=      1024052
  The rms potential error without charges in kcal/mol is=      5.60881
  The rms potential error with partial charges in kcal/mol is=      1.19639
  The RRMSE value at monopole order=      0.21331
  The rms potential error with partial charges and cloud penetration in kcal/mol is=      1.20465
  The RRMSE value at monopole order with cloud penetration is=      0.21478
  The rms potential error with partial charges and atomic dipoles in kcal/mol is=      0.39846
  The RRMSE value at dipole order=      0.07104
  The rms potential error with partial charges, atomic dipoles and cloud penetration in kcal/mol is=      0.38890
  The RRMSE value at dipole order with cloud penetration=      0.06934

******************************************************
The electron densities and ab initio electrostatic potential were computed in VASP using the PBE functional and
projector augmented wave method. See the main text of the journal article for a description of computational details.
The atomic charges, dipoles, and quadrupoles were computed with the DDEC6 method as described in
(a) T. A. Manz and N. Gabaldon Limas, RSC Adv. 6 (2016) 47771-47801 DOI: 10.1039/c6ra04656h
(b) N. Gabaldon Limas and T. A. Manz, RSC Adv. 8 (2018) 2678-2707 DOI: 10.1039/c7ra11829e.
For each atom in the material, the electron cloud parameters were fit to the spherically averaged atom-in-material
electron density using radial positions for which this density was between 10^-4 and 10^-2 electrons per cubic bohr.
The polarizabilities, dispersion coefficients, and quantum Drude oscillator (QDO) parameters were fit using the MCLF method.
The magnetic structure of the system was optimized in VASP from the default ferromagnetic initial guess using spin polarization.
The atomic spin moments (ASMs) were computed on this optimized magnetic structure using the DDEC6 partition as inputs
to the method of T. A. Manz and D. S. Sholl, J. Chem. Theory Comput. 7 (2011) 4146-4164 DOI: 10.1021/ct200539n.
The RMSE and RRMSE were computed using a uniform grid with Ewald summation.
