# Supplementary material for: A collection of forcefield precursors for metal–organic frameworks
Source: RSC Adv. 2019 Nov 13;9(63):36492–507. doi: 10.1039/c9ra07327b (PMC9075174; doi:10.1039/c9ra07327b)
Supplement: RA-009-C9RA07327B-s6007 [file RA-009-C9RA07327B-s6007.xyz]

  324
jmolscript: load "" {1 1 1} spacegroup "x,y,z" unitcell [{     19.039600     0.000000     0.000000 }, {      0.000000    19.039600     0.000000 }, {      0.000000     0.000000    23.563000 }]
Zn    10.035392    10.450075     6.975355     1.049538
Zn    18.524008    18.109325     6.975355     1.049538
Zn    18.109325    10.035392     6.975355     1.049538
Zn    10.450075    18.524008     6.975355     1.049538
Zn     9.004208     0.930275     4.806145     1.049538
Zn     0.515592     8.589525     4.806145     1.049538
Zn     0.930275     0.515592     4.806145     1.049538
Zn     8.589525     9.004208     4.806145     1.049538
Zn     9.004208     8.589525    16.587645     1.049538
Zn     0.515592     0.930275    16.587645     1.049538
Zn     0.930275     9.004208    16.587645     1.049538
Zn     8.589525     0.515592    16.587645     1.049538
Zn    10.035392    18.109325    18.756855     1.049538
Zn    18.524008    10.450075    18.756855     1.049538
Zn    18.109325    18.524008    18.756855     1.049538
Zn    10.450075    10.035392    18.756855     1.049538
H      6.420153    11.657947     9.137731     0.133740
H      5.749959    12.488074    11.439837     0.094241
H      5.927027    13.504788    10.249905     0.098188
H      4.622815     9.302749     6.402067     0.129032
H      2.418029    11.332370     9.055261     0.140190
H      3.099647    16.901453     9.137731     0.133740
H      3.769841    16.071326    11.439837     0.094241
H      3.592773    15.054612    10.249905     0.098188
H      4.896985     0.217051     6.402067     0.129032
H      7.101771    17.227030     9.055261     0.140190
H     16.901453     6.420153     9.137731     0.133740
H     16.071326     5.749959    11.439837     0.094241
H     15.054612     5.927027    10.249905     0.098188
H      0.217051     4.622815     6.402067     0.129032
H     17.227030     2.418029     9.055261     0.140190
H     11.657947     3.099647     9.137731     0.133740
H     12.488074     3.769841    11.439837     0.094241
H     13.504788     3.592773    10.249905     0.098188
H      9.302749     4.896985     6.402067     0.129032
H     11.332370     7.101771     9.055261     0.140190
H     12.619447     2.138147     2.643769     0.133740
H     13.289641     2.968274     0.341664     0.094241
H     13.112573     3.984988     1.531595     0.098188
H     14.416785    18.822549     5.379433     0.129032
H     16.621571     1.812570     2.726239     0.140190
H     15.939953     7.381653     2.643769     0.133739
H     15.269759     6.551526     0.341664     0.094241
H     15.446827     5.534812     1.531595     0.098188
H     14.142615     9.736851     5.379433     0.129032
H     11.937829     7.707230     2.726239     0.140190
H      2.138147    15.939953     2.643769     0.133740
H      2.968274    15.269759     0.341664     0.094241
H      3.984988    15.446827     1.531595     0.098188
H     18.822549    14.142615     5.379433     0.129032
H      1.812570    11.937829     2.726239     0.140190
H      7.381653    12.619447     2.643769     0.133740
H      6.551526    13.289641     0.341664     0.094241
H      5.534812    13.112573     1.531595     0.098188
H      9.736851    14.416785     5.379433     0.129032
H      7.707230    16.621571     2.726239     0.140190
H     12.619447     7.381653    14.425269     0.133740
H     13.289641     6.551526    12.123163     0.094241
H     13.112573     5.534812    13.313095     0.098188
H     14.416785     9.736851    17.160933     0.129032
H     16.621571     7.707230    14.507739     0.140190
H     15.939953     2.138147    14.425269     0.133740
H     15.269759     2.968274    12.123163     0.094241
H     15.446827     3.984988    13.313095     0.098188
H     14.142615    18.822549    17.160933     0.129032
H     11.937829     1.812570    14.507739     0.140190
H      2.138147    12.619447    14.425269     0.133740
H      2.968274    13.289641    12.123163     0.094241
H      3.984988    13.112573    13.313095     0.098188
H     18.822549    14.416785    17.160933     0.129032
H      1.812570    16.621571    14.507739     0.140190
H      7.381653    15.939953    14.425269     0.133740
H      6.551526    15.269759    12.123163     0.094241
H      5.534812    15.446827    13.313095     0.098188
H      9.736851    14.142615    17.160933     0.129032
H      7.707230    11.937829    14.507739     0.140190
H      6.420153    16.901453    20.919231     0.133740
H      5.749959    16.071326    23.221336     0.094241
H      5.927027    15.054612    22.031405     0.098188
H      4.622815     0.217051    18.183567     0.129032
H      2.418029    17.227030    20.836761     0.140190
H      3.099647    11.657947    20.919231     0.133740
H      3.769841    12.488074    23.221336     0.094241
H      3.592773    13.504788    22.031405     0.098188
H      4.896985     9.302749    18.183567     0.129032
H      7.101771    11.332370    20.836761     0.140190
H     16.901453     3.099647    20.919231     0.133740
H     16.071326     3.769841    23.221336     0.094241
H     15.054612     3.592773    22.031405     0.098188
H      0.217051     4.896985    18.183567     0.129032
H     17.227030     7.101771    20.836761     0.140190
H     11.657947     6.420153    20.919231     0.133740
H     12.488074     5.749959    23.221336     0.094241
H     13.504788     5.927027    22.031405     0.098188
H      9.302749     4.622815    18.183567     0.129032
H     11.332370     2.418029    20.836761     0.140190
C      4.398148    11.640811     9.255546     0.276893
C      5.723304    10.403237     7.690256     0.000408
C      5.647145    11.298099     8.763080    -0.255241
C      5.296626    13.152556    10.897652    -0.066241
C      4.565696     9.879648     7.129693    -0.154541
C      3.250060    11.098183     8.707942    -0.227394
C      3.324314    10.212841     7.652320     0.000788
C      7.078923    10.106220     7.046751     0.634149
C      2.048661     9.740659     6.999154     0.631442
C      5.121652    16.918589     9.255546     0.276893
C      3.796496    18.156163     7.690256     0.000408
C      3.872655    17.261301     8.763080    -0.255241
C      4.223174    15.406844    10.897652    -0.066241
C      4.954104    18.679752     7.129693    -0.154541
C      6.269740    17.461217     8.707942    -0.227394
C      6.195486    18.346559     7.652320     0.000788
C      2.440877    18.453180     7.046751     0.634149
C      7.471139    18.818741     6.999154     0.631442
C     16.918589     4.398148     9.255546     0.276893
C     18.156163     5.723304     7.690256     0.000408
C     17.261301     5.647145     8.763080    -0.255241
C     15.406844     5.296626    10.897652    -0.066241
C     18.679752     4.565696     7.129693    -0.154541
C     17.461217     3.250060     8.707942    -0.227394
C     18.346559     3.324314     7.652320     0.000788
C     18.453180     7.078923     7.046751     0.634149
C     18.818741     2.048661     6.999154     0.631442
C     11.640811     5.121652     9.255546     0.276893
C     10.403237     3.796496     7.690256     0.000408
C     11.298099     3.872655     8.763080    -0.255241
C     13.152556     4.223174    10.897652    -0.066241
C      9.879648     4.954104     7.129693    -0.154541
C     11.098183     6.269740     8.707942    -0.227394
C     10.212841     6.195486     7.652320     0.000788
C     10.106220     2.440877     7.046751     0.634149
C      9.740659     7.471139     6.999154     0.631442
C     14.641452     2.121011     2.525954     0.276893
C     13.316296     0.883437     4.091244     0.000408
C     13.392455     1.778299     3.018420    -0.255241
C     13.742974     3.632756     0.883848    -0.066241
C     14.473904     0.359848     4.651807    -0.154541
C     15.789540     1.578383     3.073558    -0.227394
C     15.715286     0.693041     4.129180     0.000788
C     11.960677     0.586420     4.734749     0.634149
C     16.990939     0.220859     4.782346     0.631442
C     13.917948     7.398789     2.525954     0.276893
C     15.243104     8.636363     4.091244     0.000408
C     15.166945     7.741501     3.018420    -0.255241
C     14.816426     5.887044     0.883848    -0.066241
C     14.085496     9.159952     4.651807    -0.154541
C     12.769860     7.941417     3.073558    -0.227394
C     12.844114     8.826759     4.129180     0.000788
C     16.598723     8.933380     4.734749     0.634149
C     11.568461     9.298941     4.782346     0.631442
C      2.121011    13.917948     2.525954     0.276893
C      0.883437    15.243104     4.091244     0.000408
C      1.778299    15.166945     3.018420    -0.255241
C      3.632756    14.816426     0.883848    -0.066241
C      0.359848    14.085496     4.651807    -0.154541
C      1.578383    12.769860     3.073558    -0.227394
C      0.693041    12.844114     4.129180     0.000788
C      0.586420    16.598723     4.734749     0.634149
C      0.220859    11.568461     4.782346     0.631442
C      7.398789    14.641452     2.525954     0.276893
C      8.636363    13.316296     4.091244     0.000408
C      7.741501    13.392455     3.018420    -0.255241
C      5.887044    13.742974     0.883848    -0.066241
C      9.159952    14.473904     4.651807    -0.154541
C      7.941417    15.789540     3.073558    -0.227394
C      8.826759    15.715286     4.129180     0.000788
C      8.933380    11.960677     4.734749     0.634149
C      9.298941    16.990939     4.782346     0.631442
C     14.641452     7.398789    14.307454     0.276893
C     13.316296     8.636363    15.872744     0.000408
C     13.392455     7.741501    14.799920    -0.255241
C     13.742974     5.887044    12.665348    -0.066241
C     14.473904     9.159952    16.433307    -0.154541
C     15.789540     7.941417    14.855058    -0.227394
C     15.715286     8.826759    15.910680     0.000788
C     11.960677     8.933380    16.516249     0.634149
C     16.990939     9.298941    16.563846     0.631442
C     13.917948     2.121011    14.307454     0.276893
C     15.243104     0.883437    15.872744     0.000408
C     15.166945     1.778299    14.799920    -0.255241
C     14.816426     3.632756    12.665348    -0.066241
C     14.085496     0.359848    16.433307    -0.154541
C     12.769860     1.578383    14.855058    -0.227394
C     12.844114     0.693041    15.910680     0.000788
C     16.598723     0.586420    16.516249     0.634149
C     11.568461     0.220859    16.563846     0.631442
C      2.121011    14.641452    14.307454     0.276893
C      0.883437    13.316296    15.872744     0.000408
C      1.778299    13.392455    14.799920    -0.255241
C      3.632756    13.742974    12.665348    -0.066241
C      0.359848    14.473904    16.433307    -0.154541
C      1.578383    15.789540    14.855058    -0.227394
C      0.693041    15.715286    15.910680     0.000788
C      0.586420    11.960677    16.516249     0.634149
C      0.220859    16.990939    16.563846     0.631442
C      7.398789    13.917948    14.307454     0.276893
C      8.636363    15.243104    15.872744     0.000408
C      7.741501    15.166945    14.799920    -0.255241
C      5.887044    14.816426    12.665348    -0.066241
C      9.159952    14.085496    16.433307    -0.154541
C      7.941417    12.769860    14.855058    -0.227394
C      8.826759    12.844114    15.910680     0.000788
C      8.933380    16.598723    16.516249     0.634149
C      9.298941    11.568461    16.563846     0.631442
C      4.398148    16.918589    21.037046     0.276893
C      5.723304    18.156163    19.471756     0.000408
C      5.647145    17.261301    20.544580    -0.255241
C      5.296626    15.406844    22.679152    -0.066241
C      4.565696    18.679752    18.911193    -0.154541
C      3.250060    17.461217    20.489442    -0.227394
C      3.324314    18.346559    19.433820     0.000788
C      7.078923    18.453180    18.828251     0.634149
C      2.048661    18.818741    18.780654     0.631442
C      5.121652    11.640811    21.037046     0.276893
C      3.796496    10.403237    19.471756     0.000408
C      3.872655    11.298099    20.544580    -0.255241
C      4.223174    13.152556    22.679152    -0.066241
C      4.954104     9.879648    18.911193    -0.154541
C      6.269740    11.098183    20.489442    -0.227394
C      6.195486    10.212841    19.433820     0.000788
C      2.440877    10.106220    18.828251     0.634149
C      7.471139     9.740659    18.780654     0.631442
C     16.918589     5.121652    21.037046     0.276893
C     18.156163     3.796496    19.471756     0.000408
C     17.261301     3.872655    20.544580    -0.255241
C     15.406844     4.223174    22.679152    -0.066241
C     18.679752     4.954104    18.911193    -0.154541
C     17.461217     6.269740    20.489442    -0.227394
C     18.346559     6.195486    19.433820     0.000788
C     18.453180     2.440877    18.828251     0.634149
C     18.818741     7.471139    18.780654     0.631442
C     11.640811     4.398148    21.037046     0.276893
C     10.403237     5.723304    19.471756     0.000408
C     11.298099     5.647145    20.544580    -0.255241
C     13.152556     5.296626    22.679152    -0.066241
C      9.879648     4.565696    18.911193    -0.154541
C     11.098183     3.250060    20.489442    -0.227394
C     10.212841     3.324314    19.433820     0.000788
C     10.106220     7.078923    18.828251     0.634149
C      9.740659     2.048661    18.780654     0.631442
C      4.759900    14.279700    11.781500     0.082366
C     14.279700     4.759900    11.781500     0.082366
C     14.279700     4.759900     0.000000     0.082366
C      4.759900    14.279700     0.000000     0.082366
O      4.187379    12.572800    10.238124    -0.209097
O      8.070696    10.613244     7.586815    -0.574248
O      7.052458     9.345968     6.059461    -0.570652
O      0.982634    10.027777     7.574326    -0.582420
O      2.169753     9.083793     5.926801    -0.569368
O      5.332421    15.986600    10.238124    -0.209096
O      1.449104    17.946156     7.586815    -0.574248
O      2.467342     0.173832     6.059461    -0.570652
O      8.537166    18.531623     7.574326    -0.582420
O      7.350047     0.436007     5.926801    -0.569368
O     15.986600     4.187379    10.238124    -0.209096
O     17.946156     8.070696     7.586815    -0.574248
O      0.173832     7.052458     6.059461    -0.570652
O     18.531623     0.982634     7.574326    -0.582420
O      0.436007     2.169753     5.926801    -0.569368
O     12.572800     5.332421    10.238124    -0.209096
O     10.613244     1.449104     7.586815    -0.574248
O      9.345968     2.467342     6.059461    -0.570652
O     10.027777     8.537166     7.574326    -0.582420
O      9.083793     7.350047     5.926801    -0.569368
O     14.852221     3.053000     1.543377    -0.209097
O     10.968904     1.093444     4.194685    -0.574248
O     11.987142    18.865768     5.722039    -0.570652
O     18.056966     0.507977     4.207174    -0.582420
O     16.869847    18.603593     5.854699    -0.569368
O     13.707179     6.466800     1.543377    -0.209096
O     17.590496     8.426356     4.194685    -0.574248
O     16.572258     9.693632     5.722039    -0.570652
O     10.502434     9.011823     4.207174    -0.582420
O     11.689553     9.955807     5.854699    -0.569368
O      3.053000    13.707179     1.543377    -0.209096
O      1.093444    17.590496     4.194685    -0.574248
O     18.865768    16.572258     5.722039    -0.570652
O      0.507977    10.502434     4.207174    -0.582420
O     18.603593    11.689553     5.854699    -0.569368
O      6.466800    14.852221     1.543377    -0.209096
O      8.426356    10.968904     4.194685    -0.574248
O      9.693632    11.987142     5.722039    -0.570652
O      9.011823    18.056966     4.207174    -0.582420
O      9.955807    16.869847     5.854699    -0.569368
O     14.852221     6.466800    13.324876    -0.209096
O     10.968904     8.426356    15.976185    -0.574248
O     11.987142     9.693632    17.503539    -0.570652
O     18.056966     9.011823    15.988674    -0.582420
O     16.869847     9.955807    17.636199    -0.569368
O     13.707179     3.053000    13.324876    -0.209096
O     17.590496     1.093444    15.976185    -0.574248
O     16.572258    18.865768    17.503539    -0.570652
O     10.502434     0.507977    15.988674    -0.582420
O     11.689553    18.603593    17.636199    -0.569368
O      3.053000    14.852221    13.324876    -0.209096
O      1.093444    10.968904    15.976185    -0.574248
O     18.865768    11.987142    17.503539    -0.570652
O      0.507977    18.056966    15.988674    -0.582420
O     18.603593    16.869847    17.636199    -0.569368
O      6.466800    13.707179    13.324876    -0.209096
O      8.426356    17.590496    15.976185    -0.574248
O      9.693632    16.572258    17.503539    -0.570652
O      9.011823    10.502434    15.988674    -0.582420
O      9.955807    11.689553    17.636199    -0.569368
O      4.187379    15.986600    22.019623    -0.209096
O      8.070696    17.946156    19.368315    -0.574248
O      7.052458     0.173832    17.840961    -0.570652
O      0.982634    18.531623    19.355826    -0.582420
O      2.169753     0.436007    17.708301    -0.569368
O      5.332421    12.572800    22.019623    -0.209096
O      1.449104    10.613244    19.368315    -0.574248
O      2.467342     9.345968    17.840961    -0.570652
O      8.537166    10.027777    19.355826    -0.582420
O      7.350047     9.083793    17.708301    -0.569368
O     15.986600     5.332421    22.019623    -0.209096
O     17.946156     1.449104    19.368315    -0.574248
O      0.173832     2.467342    17.840961    -0.570652
O     18.531623     8.537166    19.355826    -0.582420
O      0.436007     7.350047    17.708301    -0.569368
O     12.572800     4.187379    22.019623    -0.209096
O     10.613244     8.070696    19.368315    -0.574248
O      9.345968     7.052458    17.840961    -0.570652
O     10.027777     0.982634    19.355826    -0.582420
O      9.083793     2.169753    17.708301    -0.569368

The following XYZ coordinates are in angstroms. Other properties are in atomic units.
The sperically averaged electron density of each atom fit to a function of the form exp(a - br)
eigen_1, eigen_2 and eigen_3 are the three eigenvalues of traceless quadrupole moment tensor
  atom number  atomic symbol              X              Y              Z     net charge C6 coefficient C8 coefficient C10 coefficient fluctuating dipole atomic polarizability isotropic forcefield polarizability              a              b squared Pearson coefficient          <r^3>          <r^4>         wp_QDO          m_QDO          q_QDO       dipole_x       dipole_y       dipole_z         dipole            Qxy            Qxz            Qyz     Q(x^2-y^2)  Q(3z^2 - R^2)        eigen_1        eigen_2        eigen_3 static polarizability      alpha(xx)      alpha(xy)      alpha(xz)      alpha(yy)      alpha(yz)      alpha(zz) atomic spin moment
            1             Zn      10.035392      10.450075       6.975355       1.049538      70.281302 0.12270608E+04  0.35147583E+05                                14.201388                           11.610168       0.347461       2.026294                    0.996675      41.054070     106.428911       0.519080       0.411948      -1.135206       0.102182       0.099050       0.176998       0.227113       0.051594       0.084268       0.082615      -0.015402       0.218349      -0.091353      -0.074163       0.165516             17.813569      19.249671      -5.986563      -3.026558      20.613181      -3.586569      13.577856          -0.000002
            2             Zn      18.524008      18.109325       6.975355       1.049538      70.281303 0.12270608E+04  0.35147583E+05                                14.201388                           11.610168       0.347461       2.026294                    0.996675      41.054070     106.428911       0.519080       0.411948      -1.135206      -0.102182      -0.099050       0.176998       0.227113       0.051594      -0.084268      -0.082615      -0.015402       0.218349      -0.091353      -0.074163       0.165516             17.813570      19.249672      -5.986564       3.026558      20.613182       3.586569      13.577856          -0.000002
            3             Zn      18.109325      10.035392       6.975355       1.049538      70.281307 0.12270609E+04  0.35147586E+05                                14.201389                           11.610169       0.347461       2.026294                    0.996675      41.054071     106.428915       0.519080       0.411948      -1.135206      -0.099050       0.102182       0.176998       0.227113      -0.051594      -0.082615       0.084268       0.015402       0.218349      -0.091353      -0.074163       0.165516             17.813571      20.613182       5.986564       3.586569      19.249673      -3.026559      13.577856          -0.000002
            4             Zn      10.450075      18.524008       6.975355       1.049538      70.281302 0.12270608E+04  0.35147583E+05                                14.201388                           11.610168       0.347461       2.026294                    0.996675      41.054070     106.428911       0.519080       0.411948      -1.135206       0.099050      -0.102182       0.176998       0.227113      -0.051594       0.082615      -0.084268       0.015402       0.218349      -0.091353      -0.074163       0.165516             17.813569      20.613182       5.986563      -3.586569      19.249671       3.026558      13.577855          -0.000002
            5             Zn       9.004208       0.930275       4.806145       1.049538      70.281299 0.12270607E+04  0.35147580E+05                                14.201387                           11.610168       0.347461       2.026294                    0.996675      41.054070     106.428909       0.519080       0.411948      -1.135206      -0.102182       0.099050      -0.176998       0.227113      -0.051594       0.084268      -0.082615      -0.015402       0.218349      -0.091353      -0.074163       0.165516             17.813569      19.249671       5.986563      -3.026558      20.613181       3.586569      13.577855          -0.000002
            6             Zn       0.515592       8.589525       4.806145       1.049538      70.281294 0.12270606E+04  0.35147577E+05                                14.201386                           11.610167       0.347461       2.026294                    0.996675      41.054070     106.428907       0.519080       0.411948      -1.135206       0.102182      -0.099050      -0.176998       0.227113      -0.051594      -0.084268       0.082615      -0.015402       0.218349      -0.091353      -0.074163       0.165516             17.813567      19.249669       5.986562       3.026558      20.613180      -3.586569      13.577854          -0.000002
            7             Zn       0.930275       0.515592       4.806145       1.049538      70.281295 0.12270606E+04  0.35147577E+05                                14.201386                           11.610167       0.347461       2.026294                    0.996675      41.054070     106.428907       0.519080       0.411948      -1.135206       0.099050       0.102182      -0.176998       0.227113       0.051594      -0.082615      -0.084268       0.015402       0.218349      -0.091353      -0.074163       0.165516             17.813568      20.613179      -5.986563       3.586568      19.249669       3.026558      13.577854          -0.000002
            8             Zn       8.589525       9.004208       4.806145       1.049538      70.281309 0.12270609E+04  0.35147588E+05                                14.201389                           11.610169       0.347461       2.026294                    0.996675      41.054072     106.428918       0.519080       0.411948      -1.135206      -0.099050      -0.102182      -0.176998       0.227113       0.051594       0.082615       0.084268       0.015402       0.218349      -0.091353      -0.074163       0.165516             17.813571      20.613183      -5.986564      -3.586569      19.249673      -3.026559      13.577856          -0.000002
            9             Zn       9.004208       8.589525      16.587645       1.049538      70.281300 0.12270607E+04  0.35147581E+05                                14.201388                           11.610168       0.347461       2.026294                    0.996675      41.054070     106.428910       0.519080       0.411948      -1.135206      -0.102182      -0.099050      -0.176998       0.227113       0.051594       0.084268       0.082615      -0.015402       0.218349      -0.091353      -0.074163       0.165516             17.813569      19.249671      -5.986563      -3.026558      20.613181      -3.586569      13.577855          -0.000002
           10             Zn       0.515592       0.930275      16.587645       1.049538      70.281305 0.12270608E+04  0.35147585E+05                                14.201388                           11.610168       0.347461       2.026294                    0.996675      41.054071     106.428914       0.519080       0.411948      -1.135206       0.102182       0.099050      -0.176998       0.227113       0.051594      -0.084268      -0.082615      -0.015402       0.218349      -0.091353      -0.074163       0.165516             17.813570      19.249672      -5.986564       3.026558      20.613183       3.586569      13.577856          -0.000002
           11             Zn       0.930275       9.004208      16.587645       1.049538      70.281304 0.12270608E+04  0.35147584E+05                                14.201388                           11.610168       0.347461       2.026294                    0.996675      41.054070     106.428912       0.519080       0.411948      -1.135206       0.099050      -0.102182      -0.176998       0.227113      -0.051594      -0.082615       0.084268       0.015402       0.218349      -0.091353      -0.074163       0.165516             17.813570      20.613182       5.986564       3.586569      19.249672      -3.026559      13.577856          -0.000002
           12             Zn       8.589525       0.515592      16.587645       1.049538      70.281308 0.12270609E+04  0.35147586E+05                                14.201389                           11.610169       0.347461       2.026294                    0.996675      41.054071     106.428915       0.519080       0.411948      -1.135206      -0.099050       0.102182      -0.176998       0.227113      -0.051594       0.082615      -0.084268       0.015402       0.218349      -0.091353      -0.074163       0.165516             17.813571      20.613183       5.986564      -3.586569      19.249673       3.026559      13.577856          -0.000002
           13             Zn      10.035392      18.109325      18.756855       1.049538      70.281298 0.12270607E+04  0.35147580E+05                                14.201387                           11.610168       0.347461       2.026294                    0.996675      41.054069     106.428907       0.519080       0.411948      -1.135206       0.102182      -0.099050       0.176998       0.227113      -0.051594       0.084268      -0.082615      -0.015402       0.218349      -0.091353      -0.074163       0.165516             17.813569      19.249670       5.986563      -3.026558      20.613180       3.586569      13.577855          -0.000002
           14             Zn      18.524008      10.450075      18.756855       1.049538      70.281304 0.12270608E+04  0.35147584E+05                                14.201388                           11.610168       0.347461       2.026294                    0.996675      41.054070     106.428912       0.519080       0.411948      -1.135206      -0.102182       0.099050       0.176998       0.227113      -0.051594      -0.084268       0.082615      -0.015402       0.218349      -0.091353      -0.074163       0.165516             17.813570      19.249672       5.986564       3.026558      20.613182      -3.586569      13.577856          -0.000002
           15             Zn      18.109325      18.524008      18.756855       1.049538      70.281293 0.12270606E+04  0.35147575E+05                                14.201386                           11.610167       0.347461       2.026294                    0.996675      41.054069     106.428904       0.519080       0.411948      -1.135206      -0.099050      -0.102182       0.176998       0.227113       0.051594      -0.082615      -0.084268       0.015402       0.218349      -0.091353      -0.074163       0.165516             17.813567      20.613179      -5.986563       3.586568      19.249669       3.026558      13.577854          -0.000002
           16             Zn      10.450075      10.035392      18.756855       1.049538      70.281303 0.12270608E+04  0.35147584E+05                                14.201388                           11.610168       0.347461       2.026294                    0.996675      41.054070     106.428912       0.519080       0.411948      -1.135206       0.099050       0.102182       0.176998       0.227113       0.051594       0.082615       0.084268       0.015402       0.218349      -0.091353      -0.074163       0.165516             17.813570      20.613182      -5.986563      -3.586569      19.249672      -3.026559      13.577856          -0.000002
           17              H       6.420153      11.657947       9.137731       0.133740       1.106194 0.82688690E+01  0.81102045E+02                                 1.698499                            1.626971      -1.225857       2.302408                    0.996153       3.425496       9.301794       0.520207       1.200451      -0.727006       0.032708       0.011020       0.012704       0.036779       0.005672       0.007895       0.007462       0.013570      -0.005291      -0.011583      -0.004105       0.015688              1.724108       1.905097       0.124641       0.129064       1.577164       0.324240       1.690064           0.000000
           18              H       5.749959      12.488074      11.439837       0.094241       1.303783 0.10382233E+02  0.10688200E+03                                 1.854318                            1.788847      -0.962262       2.401718                    0.997815       3.533099       9.560541       0.514761       1.155811      -0.740177       0.013125      -0.026981       0.019764       0.035929       0.001062      -0.001758      -0.008694      -0.009711      -0.033773      -0.014420       0.000692       0.013728              1.905080       1.676874      -0.232780       0.327634       1.873814      -0.154753       2.164551           0.000000
           19              H       5.927027      13.504788      10.249905       0.098188       1.263134 0.10161406E+02  0.10448670E+03                                 1.847292                            1.794709      -0.950232       2.414388                    0.997442       3.544067       9.717293       0.501111       1.188681      -0.731919       0.021840       0.012992      -0.025236       0.035814       0.005038       0.001305       0.000094       0.023326       0.021450      -0.016281       0.006509       0.009772              1.892160       1.722240       0.142282      -0.349359       1.831626      -0.058920       2.122616           0.000000
           20              H       4.622815       9.302749       6.402067       0.129032       1.187067 0.89798169E+01  0.89774513E+02                                 1.773413                            1.692221      -1.309259       2.265635                    0.995371       3.457598       9.432496       0.512322       1.195853      -0.728803       0.001836      -0.025785      -0.030807       0.040216      -0.000805      -0.001646       0.011404      -0.010474       0.012061      -0.008183      -0.006987       0.015170              1.794347       1.776192      -0.018074      -0.042946       1.733075       0.410482       1.873774          -0.000001
           21              H       2.418029      11.332370       9.055261       0.140190       1.158761 0.86838582E+01  0.85862506E+02                                 1.738248                            1.659400      -1.164691       2.342079                    0.996624       3.304453       8.887470       0.520948       1.189107      -0.731780      -0.032409       0.008658       0.013293       0.036083      -0.006102      -0.008797       0.004736       0.010590      -0.002418      -0.008033      -0.006808       0.014841              1.759426       2.146692      -0.025628      -0.127710       1.501944       0.194743       1.629642           0.000000
           22              H       3.099647      16.901453       9.137731       0.133740       1.106194 0.82688690E+01  0.81102046E+02                                 1.698499                            1.626971      -1.225857       2.302408                    0.996153       3.425496       9.301794       0.520207       1.200451      -0.727006      -0.032708      -0.011020       0.012704       0.036779       0.005672      -0.007895      -0.007462       0.013570      -0.005291      -0.011583      -0.004105       0.015688              1.724108       1.905097       0.124641      -0.129064       1.577164      -0.324240       1.690064           0.000000
           23              H       3.769841      16.071326      11.439837       0.094241       1.303783 0.10382231E+02  0.10688197E+03                                 1.854318                            1.788847      -0.962262       2.401718                    0.997815       3.533099       9.560540       0.514761       1.155811      -0.740177      -0.013125       0.026981       0.019764       0.035929       0.001062       0.001758       0.008694      -0.009711      -0.033773      -0.014420       0.000692       0.013728              1.905080       1.676874      -0.232780      -0.327634       1.873814       0.154753       2.164551           0.000000
           24              H       3.592773      15.054612      10.249905       0.098188       1.263134 0.10161406E+02  0.10448670E+03                                 1.847292                            1.794709      -0.950232       2.414388                    0.997442       3.544067       9.717293       0.501111       1.188681      -0.731919      -0.021840      -0.012992      -0.025236       0.035814       0.005038      -0.001305      -0.000094       0.023326       0.021450      -0.016281       0.006509       0.009772              1.892160       1.722240       0.142282       0.349359       1.831626       0.058920       2.122616           0.000000
           25              H       4.896985       0.217051       6.402067       0.129032       1.187067 0.89798198E+01  0.89774548E+02                                 1.773413                            1.692221      -1.309259       2.265635                    0.995371       3.457599       9.432499       0.512322       1.195853      -0.728803      -0.001836       0.025785      -0.030807       0.040216      -0.000805       0.001646      -0.011404      -0.010474       0.012061      -0.008183      -0.006987       0.015170              1.794347       1.776193      -0.018074       0.042946       1.733075      -0.410482       1.873774          -0.000001
           26              H       7.101771      17.227030       9.055261       0.140190       1.158761 0.86838582E+01  0.85862506E+02                                 1.738248                            1.659400      -1.164691       2.342079                    0.996624       3.304453       8.887470       0.520948       1.189107      -0.731780       0.032409      -0.008658       0.013293       0.036083      -0.006102       0.008797      -0.004736       0.010590      -0.002418      -0.008033      -0.006808       0.014841              1.759426       2.146692      -0.025628       0.127710       1.501944      -0.194743       1.629642           0.000000
           27              H      16.901453       6.420153       9.137731       0.133740       1.106194 0.82688690E+01  0.81102048E+02                                 1.698499                            1.626971      -1.225857       2.302408                    0.996153       3.425496       9.301795       0.520206       1.200452      -0.727006      -0.011020       0.032708       0.012704       0.036779      -0.005672      -0.007462       0.007895      -0.013570      -0.005291      -0.011583      -0.004105       0.015688              1.724109       1.577164      -0.124641      -0.324240       1.905098       0.129064       1.690064           0.000000
           28              H      16.071326       5.749959      11.439837       0.094241       1.303783 0.10382233E+02  0.10688199E+03                                 1.854318                            1.788847      -0.962262       2.401718                    0.997815       3.533099       9.560540       0.514761       1.155811      -0.740177       0.026981       0.013125       0.019764       0.035929      -0.001062       0.008694      -0.001758       0.009711      -0.033773      -0.014420       0.000692       0.013728              1.905080       1.873814       0.232780       0.154753       1.676874       0.327634       2.164551           0.000000
           29              H      15.054612       5.927027      10.249905       0.098188       1.263134 0.10161406E+02  0.10448670E+03                                 1.847292                            1.794709      -0.950232       2.414388                    0.997442       3.544067       9.717293       0.501111       1.188681      -0.731919      -0.012992       0.021840      -0.025236       0.035814      -0.005038      -0.000094       0.001305      -0.023326       0.021450      -0.016281       0.006509       0.009772              1.892160       1.831626      -0.142282       0.058920       1.722240      -0.349359       2.122616           0.000000
           30              H       0.217051       4.622815       6.402067       0.129032       1.187067 0.89798200E+01  0.89774553E+02                                 1.773413                            1.692221      -1.309259       2.265634                    0.995371       3.457599       9.432500       0.512322       1.195853      -0.728803       0.025785       0.001836      -0.030807       0.040216       0.000805      -0.011404      -0.001646       0.010474       0.012061      -0.008183      -0.006987       0.015170              1.794347       1.733075       0.018074      -0.410483       1.776193      -0.042946       1.873774          -0.000001
           31              H      17.227030       2.418029       9.055261       0.140190       1.158761 0.86838547E+01  0.85862466E+02                                 1.738248                            1.659400      -1.164691       2.342079                    0.996624       3.304452       8.887468       0.520948       1.189107      -0.731780      -0.008658      -0.032409       0.013293       0.036083       0.006102      -0.004736      -0.008797      -0.010590      -0.002418      -0.008033      -0.006808       0.014841              1.759426       1.501944       0.025628      -0.194743       2.146692      -0.127710       1.629642           0.000000
           32              H      11.657947       3.099647       9.137731       0.133740       1.106194 0.82688690E+01  0.81102045E+02                                 1.698499                            1.626971      -1.225857       2.302408                    0.996153       3.425496       9.301794       0.520207       1.200451      -0.727006       0.011020      -0.032708       0.012704       0.036779      -0.005672       0.007462      -0.007895      -0.013570      -0.005291      -0.011583      -0.004105       0.015688              1.724108       1.577164      -0.124641       0.324240       1.905097      -0.129064       1.690064           0.000000
           33              H      12.488074       3.769841      11.439837       0.094241       1.303783 0.10382231E+02  0.10688196E+03                                 1.854318                            1.788846      -0.962262       2.401718                    0.997815       3.533099       9.560539       0.514761       1.155811      -0.740177      -0.026981      -0.013125       0.019764       0.035929      -0.001062      -0.008694       0.001758       0.009711      -0.033773      -0.014420       0.000692       0.013728              1.905079       1.873814       0.232780      -0.154753       1.676874      -0.327634       2.164550           0.000000
           34              H      13.504788       3.592773      10.249905       0.098188       1.263134 0.10161406E+02  0.10448670E+03                                 1.847292                            1.794709      -0.950232       2.414388                    0.997442       3.544067       9.717293       0.501111       1.188681      -0.731919       0.012992      -0.021840      -0.025236       0.035814      -0.005038       0.000094      -0.001305      -0.023326       0.021450      -0.016281       0.006509       0.009772              1.892160       1.831626      -0.142281      -0.058920       1.722240       0.349359       2.122616           0.000000
           35              H       9.302749       4.896985       6.402067       0.129032       1.187067 0.89798211E+01  0.89774564E+02                                 1.773413                            1.692221      -1.309259       2.265635                    0.995371       3.457599       9.432499       0.512322       1.195853      -0.728803      -0.025785      -0.001836      -0.030807       0.040216       0.000805       0.011404       0.001646       0.010474       0.012061      -0.008183      -0.006987       0.015170              1.794347       1.733075       0.018074       0.410483       1.776193       0.042946       1.873774          -0.000001
           36              H      11.332370       7.101771       9.055261       0.140190       1.158761 0.86838582E+01  0.85862506E+02                                 1.738248                            1.659400      -1.164691       2.342079                    0.996624       3.304453       8.887470       0.520948       1.189107      -0.731780       0.008658       0.032409       0.013293       0.036083       0.006102       0.004736       0.008797      -0.010590      -0.002418      -0.008033      -0.006808       0.014841              1.759426       1.501944       0.025628       0.194743       2.146692       0.127710       1.629642           0.000000
           37              H      12.619447       2.138147       2.643769       0.133740       1.106194 0.82688690E+01  0.81102046E+02                                 1.698499                            1.626971      -1.225857       2.302408                    0.996153       3.425496       9.301794       0.520207       1.200451      -0.727006      -0.032708       0.011020      -0.012704       0.036779      -0.005672       0.007895      -0.007462       0.013570      -0.005291      -0.011583      -0.004105       0.015688              1.724108       1.905097      -0.124641       0.129064       1.577164      -0.324240       1.690064           0.000000
           38              H      13.289641       2.968274       0.341664       0.094241       1.303783 0.10382228E+02  0.10688194E+03                                 1.854318                            1.788847      -0.962262       2.401718                    0.997815       3.533099       9.560541       0.514761       1.155811      -0.740177      -0.013125      -0.026981      -0.019764       0.035929      -0.001062      -0.001758       0.008694      -0.009711      -0.033773      -0.014420       0.000692       0.013728              1.905080       1.676874       0.232780       0.327633       1.873815       0.154753       2.164550           0.000000
           39              H      13.112573       3.984988       1.531595       0.098188       1.263134 0.10161406E+02  0.10448670E+03                                 1.847292                            1.794709      -0.950232       2.414388                    0.997442       3.544067       9.717293       0.501111       1.188681      -0.731919      -0.021840       0.012992       0.025236       0.035814      -0.005038       0.001305      -0.000094       0.023326       0.021450      -0.016281       0.006509       0.009772              1.892160       1.722240      -0.142282      -0.349359       1.831626       0.058920       2.122616           0.000000
           40              H      14.416785      18.822549       5.379433       0.129032       1.187067 0.89798175E+01  0.89774528E+02                                 1.773414                            1.692221      -1.309259       2.265635                    0.995371       3.457598       9.432499       0.512321       1.195854      -0.728803      -0.001836      -0.025785       0.030807       0.040216       0.000805      -0.001646      -0.011404      -0.010474       0.012061      -0.008183      -0.006987       0.015170              1.794348       1.776193       0.018074      -0.042946       1.733075      -0.410483       1.873775          -0.000001
           41              H      16.621571       1.812570       2.726239       0.140190       1.158761 0.86838542E+01  0.85862457E+02                                 1.738247                            1.659400      -1.164691       2.342079                    0.996624       3.304452       8.887467       0.520948       1.189107      -0.731780       0.032409       0.008658      -0.013293       0.036083       0.006102      -0.008797      -0.004736       0.010590      -0.002418      -0.008033      -0.006808       0.014841              1.759426       2.146691       0.025628      -0.127710       1.501944      -0.194743       1.629642           0.000000
           42              H      15.939953       7.381653       2.643769       0.133739       1.106194 0.82688687E+01  0.81102043E+02                                 1.698499                            1.626971      -1.225857       2.302408                    0.996153       3.425496       9.301794       0.520206       1.200452      -0.727006       0.032708      -0.011020      -0.012704       0.036779      -0.005672      -0.007895       0.007462       0.013570      -0.005291      -0.011583      -0.004105       0.015688              1.724109       1.905098      -0.124641      -0.129064       1.577164       0.324240       1.690064           0.000000
           43              H      15.269759       6.551526       0.341664       0.094241       1.303783 0.10382226E+02  0.10688191E+03                                 1.854318                            1.788846      -0.962262       2.401718                    0.997815       3.533099       9.560540       0.514761       1.155811      -0.740177       0.013125       0.026981      -0.019764       0.035929      -0.001062       0.001758      -0.008694      -0.009711      -0.033773      -0.014420       0.000692       0.013728              1.905079       1.676874       0.232780      -0.327633       1.873814      -0.154753       2.164550           0.000000
           44              H      15.446827       5.534812       1.531595       0.098188       1.263134 0.10161406E+02  0.10448671E+03                                 1.847292                            1.794709      -0.950232       2.414388                    0.997442       3.544067       9.717294       0.501110       1.188681      -0.731919       0.021840      -0.012992       0.025236       0.035814      -0.005038      -0.001305       0.000094       0.023326       0.021450      -0.016281       0.006509       0.009772              1.892161       1.722240      -0.142282       0.349359       1.831626      -0.058920       2.122616           0.000000
           45              H      14.142615       9.736851       5.379433       0.129032       1.187067 0.89798213E+01  0.89774569E+02                                 1.773414                            1.692221      -1.309259       2.265634                    0.995371       3.457599       9.432500       0.512322       1.195853      -0.728803       0.001836       0.025785       0.030807       0.040216       0.000805       0.001646       0.011404      -0.010474       0.012061      -0.008183      -0.006987       0.015170              1.794348       1.776193       0.018074       0.042946       1.733075       0.410483       1.873775          -0.000001
           46              H      11.937829       7.707230       2.726239       0.140190       1.158761 0.86838609E+01  0.85862546E+02                                 1.738249                            1.659401      -1.164691       2.342079                    0.996624       3.304453       8.887473       0.520948       1.189108      -0.731780      -0.032409      -0.008658      -0.013293       0.036083       0.006102       0.008797       0.004736       0.010590      -0.002418      -0.008033      -0.006808       0.014841              1.759427       2.146693       0.025628       0.127710       1.501945       0.194743       1.629643           0.000000
           47              H       2.138147      15.939953       2.643769       0.133740       1.106194 0.82688690E+01  0.81102045E+02                                 1.698499                            1.626971      -1.225857       2.302408                    0.996153       3.425496       9.301794       0.520207       1.200451      -0.727006       0.011020       0.032708      -0.012704       0.036779       0.005672      -0.007462      -0.007895      -0.013570      -0.005291      -0.011583      -0.004105       0.015688              1.724108       1.577164       0.124641      -0.324240       1.905097      -0.129064       1.690064           0.000000
           48              H       2.968274      15.269759       0.341664       0.094241       1.303783 0.10382228E+02  0.10688193E+03                                 1.854318                            1.788846      -0.962262       2.401718                    0.997815       3.533099       9.560540       0.514761       1.155811      -0.740177      -0.026981       0.013125      -0.019764       0.035929       0.001062       0.008694       0.001758       0.009711      -0.033773      -0.014420       0.000692       0.013728              1.905079       1.873814      -0.232780       0.154753       1.676874      -0.327633       2.164550           0.000000
           49              H       3.984988      15.446827       1.531595       0.098188       1.263135 0.10161408E+02  0.10448672E+03                                 1.847292                            1.794709      -0.950232       2.414388                    0.997442       3.544067       9.717294       0.501110       1.188681      -0.731919       0.012992       0.021840       0.025236       0.035814       0.005038      -0.000094      -0.001305      -0.023326       0.021450      -0.016281       0.006509       0.009772              1.892161       1.831626       0.142282       0.058920       1.722240       0.349359       2.122616           0.000000
           50              H      18.822549      14.142615       5.379433       0.129032       1.187067 0.89798215E+01  0.89774574E+02                                 1.773414                            1.692221      -1.309259       2.265634                    0.995371       3.457599       9.432501       0.512322       1.195853      -0.728803      -0.025785       0.001836       0.030807       0.040216      -0.000805      -0.011404       0.001646       0.010474       0.012061      -0.008183      -0.006987       0.015170              1.794348       1.733075      -0.018074      -0.410483       1.776193       0.042946       1.873775          -0.000001
           51              H       1.812570      11.937829       2.726239       0.140190       1.158761 0.86838551E+01  0.85862474E+02                                 1.738248                            1.659401      -1.164691       2.342079                    0.996624       3.304452       8.887469       0.520948       1.189108      -0.731780       0.008658      -0.032409      -0.013293       0.036083      -0.006102      -0.004736       0.008797      -0.010590      -0.002418      -0.008033      -0.006808       0.014841              1.759426       1.501944      -0.025628      -0.194743       2.146692       0.127710       1.629642           0.000000
           52              H       7.381653      12.619447       2.643769       0.133740       1.106194 0.82688690E+01  0.81102045E+02                                 1.698499                            1.626971      -1.225857       2.302408                    0.996153       3.425496       9.301794       0.520207       1.200451      -0.727006      -0.011020      -0.032708      -0.012704       0.036779       0.005672       0.007462       0.007895      -0.013570      -0.005291      -0.011583      -0.004105       0.015688              1.724108       1.577164       0.124641       0.324240       1.905097       0.129064       1.690064           0.000000
           53              H       6.551526      13.289641       0.341664       0.094241       1.303783 0.10382226E+02  0.10688191E+03                                 1.854318                            1.788846      -0.962262       2.401718                    0.997815       3.533099       9.560540       0.514761       1.155811      -0.740177       0.026981      -0.013125      -0.019764       0.035929       0.001062      -0.008694      -0.001758       0.009711      -0.033773      -0.014420       0.000692       0.013728              1.905079       1.873814      -0.232780      -0.154753       1.676874       0.327633       2.164550           0.000000
           54              H       5.534812      13.112573       1.531595       0.098188       1.263134 0.10161406E+02  0.10448671E+03                                 1.847292                            1.794709      -0.950232       2.414388                    0.997442       3.544067       9.717294       0.501110       1.188681      -0.731919      -0.012992      -0.021840       0.025236       0.035814       0.005038       0.000094       0.001305      -0.023326       0.021450      -0.016281       0.006509       0.009772              1.892161       1.831626       0.142282      -0.058920       1.722240      -0.349359       2.122616           0.000000
           55              H       9.736851      14.416785       5.379433       0.129032       1.187067 0.89798173E+01  0.89774523E+02                                 1.773414                            1.692221      -1.309259       2.265635                    0.995371       3.457598       9.432498       0.512321       1.195853      -0.728803       0.025785      -0.001836       0.030807       0.040216      -0.000805       0.011404      -0.001646       0.010474       0.012061      -0.008183      -0.006987       0.015170              1.794347       1.733075      -0.018074       0.410483       1.776193      -0.042946       1.873774          -0.000001
           56              H       7.707230      16.621571       2.726239       0.140190       1.158761 0.86838604E+01  0.85862538E+02                                 1.738248                            1.659401      -1.164691       2.342079                    0.996624       3.304453       8.887472       0.520948       1.189107      -0.731780      -0.008658       0.032409      -0.013293       0.036083      -0.006102       0.004736      -0.008797      -0.010590      -0.002418      -0.008033      -0.006808       0.014841              1.759427       1.501944      -0.025628       0.194743       2.146693      -0.127710       1.629643           0.000000
           57              H      12.619447       7.381653      14.425269       0.133740       1.106194 0.82688690E+01  0.81102045E+02                                 1.698499                            1.626971      -1.225857       2.302408                    0.996153       3.425496       9.301794       0.520207       1.200451      -0.727006      -0.032708      -0.011020      -0.012704       0.036779       0.005672       0.007895       0.007462       0.013570      -0.005291      -0.011583      -0.004105       0.015688              1.724108       1.905097       0.124641       0.129064       1.577164       0.324240       1.690064           0.000000
           58              H      13.289641       6.551526      12.123163       0.094241       1.303783 0.10382231E+02  0.10688197E+03                                 1.854318                            1.788847      -0.962262       2.401718                    0.997815       3.533099       9.560540       0.514761       1.155811      -0.740177      -0.013125       0.026981      -0.019764       0.035929       0.001062      -0.001758      -0.008694      -0.009711      -0.033773      -0.014420       0.000692       0.013728              1.905080       1.676874      -0.232780       0.327634       1.873814      -0.154753       2.164551           0.000000
           59              H      13.112573       5.534812      13.313095       0.098188       1.263134 0.10161406E+02  0.10448670E+03                                 1.847292                            1.794709      -0.950232       2.414388                    0.997442       3.544067       9.717293       0.501111       1.188681      -0.731919      -0.021840      -0.012992       0.025236       0.035814       0.005038       0.001305       0.000094       0.023326       0.021450      -0.016281       0.006509       0.009772              1.892160       1.722240       0.142282      -0.349359       1.831626      -0.058920       2.122616           0.000000
           60              H      14.416785       9.736851      17.160933       0.129032       1.187067 0.89798211E+01  0.89774564E+02                                 1.773413                            1.692221      -1.309259       2.265634                    0.995371       3.457599       9.432499       0.512322       1.195853      -0.728803      -0.001836       0.025785       0.030807       0.040216      -0.000805      -0.001646       0.011404      -0.010474       0.012061      -0.008183      -0.006987       0.015170              1.794347       1.776193      -0.018074      -0.042946       1.733075       0.410483       1.873774          -0.000001
           61              H      16.621571       7.707230      14.507739       0.140190       1.158761 0.86838564E+01  0.85862482E+02                                 1.738247                            1.659400      -1.164691       2.342079                    0.996624       3.304453       8.887469       0.520948       1.189107      -0.731780       0.032409      -0.008658      -0.013293       0.036083      -0.006102      -0.008797       0.004736       0.010590      -0.002418      -0.008033      -0.006808       0.014841              1.759425       2.146691      -0.025628      -0.127710       1.501943       0.194743       1.629642           0.000000
           62              H      15.939953       2.138147      14.425269       0.133740       1.106194 0.82688690E+01  0.81102046E+02                                 1.698499                            1.626971      -1.225857       2.302408                    0.996153       3.425496       9.301794       0.520207       1.200451      -0.727006       0.032708       0.011020      -0.012704       0.036779       0.005672      -0.007895      -0.007462       0.013570      -0.005291      -0.011583      -0.004105       0.015688              1.724108       1.905097       0.124641      -0.129064       1.577164      -0.324240       1.690064           0.000000
           63              H      15.269759       2.968274      12.123163       0.094241       1.303783 0.10382231E+02  0.10688197E+03                                 1.854318                            1.788847      -0.962262       2.401718                    0.997815       3.533099       9.560540       0.514761       1.155811      -0.740177       0.013125      -0.026981      -0.019764       0.035929       0.001062       0.001758       0.008694      -0.009711      -0.033773      -0.014420       0.000692       0.013728              1.905080       1.676874      -0.232780      -0.327634       1.873814       0.154753       2.164551           0.000000
           64              H      15.446827       3.984988      13.313095       0.098188       1.263134 0.10161406E+02  0.10448670E+03                                 1.847292                            1.794709      -0.950232       2.414388                    0.997442       3.544067       9.717294       0.501110       1.188681      -0.731919       0.021840       0.012992       0.025236       0.035814       0.005038      -0.001305      -0.000094       0.023326       0.021450      -0.016281       0.006509       0.009772              1.892161       1.722240       0.142282       0.349359       1.831626       0.058920       2.122616           0.000000
           65              H      14.142615      18.822549      17.160933       0.129032       1.187067 0.89798211E+01  0.89774564E+02                                 1.773413                            1.692221      -1.309259       2.265635                    0.995371       3.457599       9.432499       0.512322       1.195853      -0.728803       0.001836      -0.025785       0.030807       0.040216      -0.000805       0.001646      -0.011404      -0.010474       0.012061      -0.008183      -0.006987       0.015170              1.794347       1.776193      -0.018074       0.042946       1.733075      -0.410483       1.873774          -0.000001
           66              H      11.937829       1.812570      14.507739       0.140190       1.158761 0.86838591E+01  0.85862522E+02                                 1.738248                            1.659401      -1.164691       2.342079                    0.996624       3.304453       8.887472       0.520948       1.189107      -0.731780      -0.032409       0.008658      -0.013293       0.036083      -0.006102       0.008797      -0.004736       0.010590      -0.002418      -0.008033      -0.006808       0.014841              1.759426       2.146692      -0.025628       0.127710       1.501944      -0.194743       1.629643           0.000000
           67              H       2.138147      12.619447      14.425269       0.133740       1.106194 0.82688690E+01  0.81102046E+02                                 1.698499                            1.626971      -1.225857       2.302408                    0.996153       3.425496       9.301794       0.520207       1.200451      -0.727006       0.011020      -0.032708      -0.012704       0.036779      -0.005672      -0.007462       0.007895      -0.013570      -0.005291      -0.011583      -0.004105       0.015688              1.724108       1.577164      -0.124641      -0.324240       1.905097       0.129064       1.690064           0.000000
           68              H       2.968274      13.289641      12.123163       0.094241       1.303783 0.10382231E+02  0.10688196E+03                                 1.854318                            1.788846      -0.962262       2.401718                    0.997815       3.533099       9.560539       0.514761       1.155811      -0.740177      -0.026981      -0.013125      -0.019764       0.035929      -0.001062       0.008694      -0.001758       0.009711      -0.033773      -0.014420       0.000692       0.013728              1.905079       1.873814       0.232780       0.154753       1.676874       0.327634       2.164550           0.000000
           69              H       3.984988      13.112573      13.313095       0.098188       1.263134 0.10161406E+02  0.10448670E+03                                 1.847292                            1.794709      -0.950232       2.414388                    0.997442       3.544067       9.717294       0.501110       1.188681      -0.731919       0.012992      -0.021840       0.025236       0.035814      -0.005038      -0.000094       0.001305      -0.023326       0.021450      -0.016281       0.006509       0.009772              1.892161       1.831626      -0.142282       0.058920       1.722240      -0.349359       2.122616           0.000000
           70              H      18.822549      14.416785      17.160933       0.129032       1.187067 0.89798215E+01  0.89774574E+02                                 1.773414                            1.692221      -1.309260       2.265634                    0.995371       3.457599       9.432501       0.512322       1.195853      -0.728803      -0.025785      -0.001836       0.030807       0.040216       0.000805      -0.011404      -0.001646       0.010474       0.012061      -0.008183      -0.006987       0.015170              1.794348       1.733075       0.018074      -0.410483       1.776193      -0.042946       1.873775          -0.000001
           71              H       1.812570      16.621571      14.507739       0.140190       1.158761 0.86838604E+01  0.85862538E+02                                 1.738248                            1.659401      -1.164691       2.342079                    0.996624       3.304453       8.887472       0.520948       1.189107      -0.731780       0.008658       0.032409      -0.013293       0.036083       0.006102      -0.004736      -0.008797      -0.010590      -0.002418      -0.008033      -0.006808       0.014841              1.759427       1.501944       0.025628      -0.194743       2.146693      -0.127710       1.629643           0.000000
           72              H       7.381653      15.939953      14.425269       0.133740       1.106194 0.82688719E+01  0.81102077E+02                                 1.698499                            1.626970      -1.225857       2.302408                    0.996153       3.425497       9.301795       0.520207       1.200451      -0.727006      -0.011020       0.032708      -0.012704       0.036779      -0.005672       0.007462      -0.007895      -0.013570      -0.005291      -0.011583      -0.004105       0.015688              1.724108       1.577163      -0.124641       0.324240       1.905097      -0.129064       1.690064           0.000000
           73              H       6.551526      15.269759      12.123163       0.094241       1.303783 0.10382231E+02  0.10688196E+03                                 1.854318                            1.788846      -0.962262       2.401718                    0.997815       3.533099       9.560539       0.514761       1.155811      -0.740177       0.026981       0.013125      -0.019764       0.035929      -0.001062      -0.008694       0.001758       0.009711      -0.033773      -0.014420       0.000692       0.013728              1.905079       1.873814       0.232780      -0.154753       1.676874      -0.327634       2.164550           0.000000
           74              H       5.534812      15.446827      13.313095       0.098188       1.263134 0.10161406E+02  0.10448670E+03                                 1.847292                            1.794709      -0.950232       2.414388                    0.997442       3.544067       9.717294       0.501110       1.188681      -0.731919      -0.012992       0.021840       0.025236       0.035814      -0.005038       0.000094      -0.001305      -0.023326       0.021450      -0.016281       0.006509       0.009772              1.892161       1.831626      -0.142282      -0.058920       1.722240       0.349359       2.122616           0.000000
           75              H       9.736851      14.142615      17.160933       0.129032       1.187067 0.89798213E+01  0.89774569E+02                                 1.773414                            1.692221      -1.309259       2.265634                    0.995371       3.457599       9.432500       0.512322       1.195853      -0.728803       0.025785       0.001836       0.030807       0.040216       0.000805       0.011404       0.001646       0.010474       0.012061      -0.008183      -0.006987       0.015170              1.794348       1.733075       0.018074       0.410483       1.776193       0.042946       1.873775          -0.000001
           76              H       7.707230      11.937829      14.507739       0.140190       1.158761 0.86838586E+01  0.85862514E+02                                 1.738248                            1.659401      -1.164691       2.342079                    0.996624       3.304453       8.887471       0.520948       1.189107      -0.731780      -0.008658      -0.032409      -0.013293       0.036083       0.006102       0.004736       0.008797      -0.010590      -0.002418      -0.008033      -0.006808       0.014841              1.759426       1.501944       0.025628       0.194743       2.146692       0.127710       1.629642           0.000000
           77              H       6.420153      16.901453      20.919231       0.133740       1.106194 0.82688690E+01  0.81102043E+02                                 1.698499                            1.626970      -1.225857       2.302408                    0.996153       3.425496       9.301793       0.520207       1.200451      -0.727006       0.032708      -0.011020       0.012704       0.036779      -0.005672       0.007895      -0.007462       0.013570      -0.005291      -0.011583      -0.004105       0.015688              1.724108       1.905097      -0.124641       0.129064       1.577163      -0.324240       1.690064           0.000000
           78              H       5.749959      16.071326      23.221336       0.094241       1.303783 0.10382226E+02  0.10688190E+03                                 1.854317                            1.788846      -0.962262       2.401718                    0.997815       3.533099       9.560539       0.514761       1.155811      -0.740177       0.013125       0.026981       0.019764       0.035929      -0.001062      -0.001758       0.008694      -0.009711      -0.033773      -0.014420       0.000692       0.013728              1.905079       1.676873       0.232780       0.327633       1.873814       0.154753       2.164549           0.000000
           79              H       5.927027      15.054612      22.031405       0.098188       1.263134 0.10161406E+02  0.10448670E+03                                 1.847292                            1.794709      -0.950232       2.414388                    0.997442       3.544067       9.717293       0.501111       1.188681      -0.731919       0.021840      -0.012992      -0.025236       0.035814      -0.005038       0.001305      -0.000094       0.023326       0.021450      -0.016281       0.006509       0.009772              1.892160       1.722240      -0.142282      -0.349359       1.831626       0.058920       2.122616           0.000000
           80              H       4.622815       0.217051      18.183567       0.129032       1.187067 0.89798173E+01  0.89774523E+02                                 1.773414                            1.692221      -1.309259       2.265635                    0.995371       3.457598       9.432498       0.512321       1.195853      -0.728803       0.001836       0.025785      -0.030807       0.040216       0.000805      -0.001646      -0.011404      -0.010474       0.012061      -0.008183      -0.006987       0.015170              1.794347       1.776193       0.018074      -0.042946       1.733075      -0.410483       1.873774          -0.000001
           81              H       2.418029      17.227030      20.836761       0.140190       1.158761 0.86838577E+01  0.85862498E+02                                 1.738248                            1.659400      -1.164691       2.342079                    0.996624       3.304453       8.887469       0.520948       1.189107      -0.731780      -0.032409      -0.008658       0.013293       0.036083       0.006102      -0.008797      -0.004736       0.010590      -0.002418      -0.008033      -0.006808       0.014841              1.759426       2.146691       0.025628      -0.127710       1.501944      -0.194743       1.629642           0.000000
           82              H       3.099647      11.657947      20.919231       0.133740       1.106194 0.82688690E+01  0.81102045E+02                                 1.698499                            1.626971      -1.225857       2.302408                    0.996153       3.425496       9.301794       0.520207       1.200451      -0.727006      -0.032708       0.011020       0.012704       0.036779      -0.005672      -0.007895       0.007462       0.013570      -0.005291      -0.011583      -0.004105       0.015688              1.724108       1.905097      -0.124641      -0.129064       1.577164       0.324240       1.690064           0.000000
           83              H       3.769841      12.488074      23.221336       0.094241       1.303783 0.10382226E+02  0.10688191E+03                                 1.854318                            1.788846      -0.962262       2.401718                    0.997815       3.533099       9.560540       0.514761       1.155811      -0.740177      -0.013125      -0.026981       0.019764       0.035929      -0.001062       0.001758      -0.008694      -0.009711      -0.033773      -0.014420       0.000692       0.013728              1.905079       1.676874       0.232780      -0.327633       1.873814      -0.154753       2.164550           0.000000
           84              H       3.592773      13.504788      22.031405       0.098188       1.263134 0.10161406E+02  0.10448671E+03                                 1.847292                            1.794709      -0.950232       2.414388                    0.997442       3.544067       9.717294       0.501110       1.188681      -0.731919      -0.021840       0.012992      -0.025236       0.035814      -0.005038      -0.001305       0.000094       0.023326       0.021450      -0.016281       0.006509       0.009772              1.892161       1.722240      -0.142282       0.349359       1.831626      -0.058920       2.122616           0.000000
           85              H       4.896985       9.302749      18.183567       0.129032       1.187067 0.89798213E+01  0.89774569E+02                                 1.773414                            1.692221      -1.309259       2.265634                    0.995371       3.457599       9.432500       0.512322       1.195853      -0.728803      -0.001836      -0.025785      -0.030807       0.040216       0.000805       0.001646       0.011404      -0.010474       0.012061      -0.008183      -0.006987       0.015170              1.794348       1.776193       0.018074       0.042946       1.733075       0.410483       1.873775          -0.000001
           86              H       7.101771      11.332370      20.836761       0.140190       1.158761 0.86838582E+01  0.85862506E+02                                 1.738248                            1.659400      -1.164691       2.342079                    0.996624       3.304453       8.887470       0.520948       1.189107      -0.731780       0.032409       0.008658       0.013293       0.036083       0.006102       0.008797       0.004736       0.010590      -0.002418      -0.008033      -0.006808       0.014841              1.759426       2.146692       0.025628       0.127710       1.501944       0.194743       1.629642           0.000000
           87              H      16.901453       3.099647      20.919231       0.133740       1.106194 0.82688690E+01  0.81102043E+02                                 1.698499                            1.626970      -1.225857       2.302408                    0.996153       3.425496       9.301793       0.520207       1.200451      -0.727006      -0.011020      -0.032708       0.012704       0.036779       0.005672      -0.007462      -0.007895      -0.013570      -0.005291      -0.011583      -0.004105       0.015688              1.724108       1.577163       0.124641      -0.324240       1.905097      -0.129064       1.690064           0.000000
           88              H      16.071326       3.769841      23.221336       0.094241       1.303783 0.10382225E+02  0.10688189E+03                                 1.854317                            1.788846      -0.962262       2.401718                    0.997815       3.533099       9.560538       0.514761       1.155810      -0.740177       0.026981      -0.013125       0.019764       0.035929       0.001062       0.008694       0.001758       0.009711      -0.033773      -0.014420       0.000692       0.013728              1.905079       1.873814      -0.232780       0.154753       1.676873      -0.327633       2.164549           0.000000
           89              H      15.054612       3.592773      22.031405       0.098188       1.263134 0.10161406E+02  0.10448670E+03                                 1.847292                            1.794709      -0.950232       2.414388                    0.997442       3.544067       9.717294       0.501110       1.188681      -0.731919      -0.012992      -0.021840      -0.025236       0.035814       0.005038      -0.000094      -0.001305      -0.023326       0.021450      -0.016281       0.006509       0.009772              1.892161       1.831626       0.142282       0.058920       1.722240       0.349359       2.122616           0.000000
           90              H       0.217051       4.896985      18.183567       0.129032       1.187067 0.89798213E+01  0.89774569E+02                                 1.773414                            1.692221      -1.309259       2.265634                    0.995371       3.457599       9.432500       0.512322       1.195853      -0.728803       0.025785      -0.001836      -0.030807       0.040216      -0.000805      -0.011404       0.001646       0.010474       0.012061      -0.008183      -0.006987       0.015170              1.794348       1.733075      -0.018074      -0.410483       1.776193       0.042946       1.873775          -0.000000
           91              H      17.227030       7.101771      20.836761       0.140190       1.158761 0.86838582E+01  0.85862506E+02                                 1.738248                            1.659400      -1.164691       2.342079                    0.996624       3.304453       8.887470       0.520948       1.189107      -0.731780      -0.008658       0.032409       0.013293       0.036083      -0.006102      -0.004736       0.008797      -0.010590      -0.002418      -0.008033      -0.006808       0.014841              1.759426       1.501944      -0.025628      -0.194743       2.146692       0.127710       1.629642           0.000000
           92              H      11.657947       6.420153      20.919231       0.133740       1.106194 0.82688690E+01  0.81102045E+02                                 1.698499                            1.626971      -1.225857       2.302408                    0.996153       3.425496       9.301794       0.520207       1.200451      -0.727006       0.011020       0.032708       0.012704       0.036779       0.005672       0.007462       0.007895      -0.013570      -0.005291      -0.011583      -0.004105       0.015688              1.724108       1.577164       0.124641       0.324240       1.905097       0.129064       1.690064           0.000000
           93              H      12.488074       5.749959      23.221336       0.094241       1.303783 0.10382228E+02  0.10688194E+03                                 1.854318                            1.788847      -0.962262       2.401718                    0.997815       3.533099       9.560541       0.514761       1.155811      -0.740177      -0.026981       0.013125       0.019764       0.035929       0.001062      -0.008694      -0.001758       0.009711      -0.033773      -0.014420       0.000692       0.013728              1.905080       1.873815      -0.232780      -0.154753       1.676874       0.327633       2.164550           0.000000
           94              H      13.504788       5.927027      22.031405       0.098188       1.263134 0.10161406E+02  0.10448670E+03                                 1.847292                            1.794709      -0.950232       2.414388                    0.997442       3.544067       9.717293       0.501111       1.188681      -0.731919       0.012992       0.021840      -0.025236       0.035814       0.005038       0.000094       0.001305      -0.023326       0.021450      -0.016281       0.006509       0.009772              1.892160       1.831626       0.142282      -0.058920       1.722240      -0.349359       2.122616           0.000000
           95              H       9.302749       4.622815      18.183567       0.129032       1.187067 0.89798211E+01  0.89774564E+02                                 1.773413                            1.692221      -1.309259       2.265634                    0.995371       3.457599       9.432499       0.512322       1.195853      -0.728803      -0.025785       0.001836      -0.030807       0.040216      -0.000805       0.011404      -0.001646       0.010474       0.012061      -0.008183      -0.006987       0.015170              1.794347       1.733075      -0.018074       0.410483       1.776193      -0.042946       1.873774          -0.000001
           96              H      11.332370       2.418029      20.836761       0.140190       1.158761 0.86838604E+01  0.85862538E+02                                 1.738248                            1.659401      -1.164691       2.342079                    0.996624       3.304453       8.887472       0.520948       1.189107      -0.731780       0.008658      -0.032409       0.013293       0.036083      -0.006102       0.004736      -0.008797      -0.010590      -0.002418      -0.008033      -0.006808       0.014841              1.759427       1.501944      -0.025628       0.194743       2.146693      -0.127710       1.629643           0.000000
           97              C       4.398148      11.640811       9.255546       0.276893      34.609965 0.33839307E+03  0.74438886E+04                                 9.327398                            6.199426       0.068043       2.044378                    0.999463      24.480320      67.226929       0.653755       0.425905      -1.062300      -0.005730       0.040514       0.035236       0.053998       0.008926       0.007266       0.033596      -0.008603       0.052514      -0.029416      -0.014626       0.044042             12.615731      11.231096       1.364960       1.116985      12.111553       8.450496      14.504545           0.000000
           98              C       5.723304      10.403237       7.690256       0.000408      40.311196 0.43200165E+03  0.10045441E+05                                10.131638                            6.843937      -0.000957       2.002078                    0.999199      27.005500      74.878333       0.647835       0.406591      -1.080679      -0.040278       0.019173       0.031822       0.054796       0.001878       0.011280       0.013627      -0.006875       0.004252      -0.016439      -0.003055       0.019493             13.459077      20.351663      -1.984708      -3.951179       8.786317       4.650215      11.239251          -0.000000
           99              C       5.647145      11.298099       8.763080      -0.255241      38.076904 0.49380659E+03  0.12010016E+05                                 9.885859                            7.467906      -0.136292       1.909663                    0.999590      31.674989      93.251561       0.594631       0.423518      -1.057506       0.021379      -0.018540      -0.031150       0.042084       0.021435       0.027992      -0.005882      -0.007005      -0.013881      -0.039313       0.007539       0.031774             11.869119      12.455571      -2.236965      -3.125799      10.162176       6.371098      12.989612           0.000001
          100              C       5.296626      13.152556      10.897652      -0.066241      26.970872 0.36199388E+03  0.81805427E+04                                 8.013802                            6.372875      -0.373843       1.888099                    0.997044      27.979838      80.489283       0.644205       0.420727      -1.054854      -0.083573      -0.010960      -0.022156       0.087152       0.028626       0.019094       0.018838       0.024283      -0.012859      -0.030669      -0.016204       0.046873             10.095079       6.731629       0.368829       0.862120      10.336440       4.732179      13.217167           0.000001
          101              C       4.565696       9.879648       7.129693      -0.154541      36.737768 0.45599492E+03  0.10902198E+05                                 9.756867                            7.243400      -0.206109       1.895138                    0.999333      30.626164      90.217302       0.593739       0.431476      -1.049652      -0.003888       0.014041       0.016257       0.021830      -0.006501      -0.001408      -0.000386      -0.073542       0.057379      -0.046936       0.019150       0.027786             11.736584      19.867073       0.751316      -0.035836       7.263293       2.567679       8.079386          -0.000001
          102              C       3.250060      11.098183       8.707942      -0.227394      38.570174 0.46244893E+03  0.11062896E+05                                 9.954853                            7.201817      -0.140225       1.911415                    0.999327      30.936193      90.286943       0.608765       0.420583      -1.059489      -0.010788      -0.013413      -0.022227       0.028113      -0.026503      -0.032152      -0.028629      -0.007350      -0.009275      -0.058598       0.028236       0.030363             12.453907      13.571638       3.831889       3.873752      10.796666       6.610797      12.993417           0.000001
          103              C       3.324314      10.212841       7.652320       0.000788      39.898630 0.41850399E+03  0.96609330E+04                                10.081582                            6.741439       0.029988       2.015797                    0.999272      26.778117      74.135149       0.651553       0.407227      -1.079554       0.038276       0.017948       0.022729       0.047998      -0.002571      -0.014385       0.005586      -0.008547       0.012478      -0.016481      -0.000261       0.016742             13.657120      20.837158       3.610522       3.925424       9.125404       4.773687      11.008797          -0.000001
          104              C       7.078923      10.106220       7.046751       0.634149      22.217569 0.24614156E+03  0.50705578E+04                                 7.411366                            5.611490      -0.070899       2.044899                    0.999312      21.790591      60.605004       0.619773       0.479736      -1.016888       0.056971      -0.015655      -0.026254       0.064654      -0.003487       0.035238      -0.071783      -0.151997       0.020015      -0.095365      -0.025768       0.121133              9.093057      13.764346      -1.786016      -3.262331       6.001988       2.297366       7.512836           0.000000
          105              C       2.048661       9.740659       6.999154       0.631442      22.999773 0.25050116E+03  0.51824051E+04                                 7.600131                            5.664504      -0.082094       2.040914                    0.999369      21.847571      60.867731       0.616367       0.480336      -1.016700      -0.053746      -0.023129      -0.022576       0.062715      -0.017801      -0.026679      -0.068859      -0.154596      -0.011884      -0.094957      -0.023192       0.118149              9.553324      14.445110       2.963325       3.208839       6.280704       2.472364       7.934158           0.000000
          106              C       5.121652      16.918589       9.255546       0.276893      34.609967 0.33839309E+03  0.74438893E+04                                 9.327398                            6.199426       0.068043       2.044378                    0.999463      24.480321      67.226932       0.653755       0.425905      -1.062300       0.005730      -0.040514       0.035236       0.053998       0.008926      -0.007266      -0.033596      -0.008603       0.052514      -0.029416      -0.014626       0.044042             12.615732      11.231096       1.364960      -1.116985      12.111553      -8.450496      14.504546           0.000000
          107              C       3.796496      18.156163       7.690256       0.000408      40.311199 0.43200166E+03  0.10045441E+05                                10.131639                            6.843938      -0.000957       2.002078                    0.999199      27.005500      74.878338       0.647835       0.406591      -1.080679       0.040278      -0.019173       0.031822       0.054796       0.001878      -0.011280      -0.013627      -0.006875       0.004252      -0.016439      -0.003055       0.019493             13.459079      20.351666      -1.984708       3.951179       8.786318      -4.650216      11.239252          -0.000000
          108              C       3.872655      17.261301       8.763080      -0.255241      38.076908 0.49380664E+03  0.12010017E+05                                 9.885860                            7.467907      -0.136292       1.909663                    0.999590      31.674990      93.251569       0.594631       0.423518      -1.057506      -0.021379       0.018540      -0.031150       0.042084       0.021435      -0.027992       0.005882      -0.007005      -0.013880      -0.039313       0.007539       0.031774             11.869121      12.455572      -2.236966       3.125799      10.162177      -6.371099      12.989613           0.000001
          109              C       4.223174      15.406844      10.897652      -0.066241      26.970871 0.36199387E+03  0.81805423E+04                                 8.013802                            6.372875      -0.373843       1.888099                    0.997044      27.979837      80.489280       0.644205       0.420727      -1.054854       0.083573       0.010960      -0.022156       0.087152       0.028626      -0.019094      -0.018838       0.024283      -0.012859      -0.030669      -0.016204       0.046873             10.095079       6.731629       0.368829      -0.862120      10.336441      -4.732180      13.217167           0.000001
          110              C       4.954104      18.679752       7.129693      -0.154541      36.737775 0.45599500E+03  0.10902200E+05                                 9.756869                            7.243401      -0.206109       1.895138                    0.999333      30.626167      90.217318       0.593739       0.431476      -1.049652       0.003888      -0.014041       0.016257       0.021830      -0.006501       0.001408       0.000386      -0.073542       0.057380      -0.046936       0.019150       0.027786             11.736586      19.867078       0.751316       0.035836       7.263294      -2.567679       8.079388          -0.000001
          111              C       6.269740      17.461217       8.707942      -0.227394      38.570176 0.46244896E+03  0.11062897E+05                                 9.954854                            7.201818      -0.140226       1.911415                    0.999327      30.936194      90.286949       0.608765       0.420583      -1.059489       0.010788       0.013413      -0.022227       0.028113      -0.026503       0.032152       0.028629      -0.007350      -0.009275      -0.058598       0.028236       0.030363             12.453908      13.571640       3.831889      -3.873752      10.796667      -6.610797      12.993418           0.000001
          112              C       6.195486      18.346559       7.652320       0.000788      39.898635 0.41850404E+03  0.96609345E+04                                10.081583                            6.741439       0.029988       2.015797                    0.999272      26.778119      74.135157       0.651553       0.407227      -1.079554      -0.038276      -0.017948       0.022729       0.047998      -0.002571       0.014385      -0.005586      -0.008546       0.012478      -0.016481      -0.000261       0.016742             13.657121      20.837161       3.610522      -3.925424       9.125405      -4.773688      11.008798          -0.000000
          113              C       2.440877      18.453180       7.046751       0.634149      22.217569 0.24614155E+03  0.50705577E+04                                 7.411366                            5.611490      -0.070899       2.044899                    0.999312      21.790591      60.605005       0.619773       0.479736      -1.016888      -0.056971       0.015655      -0.026254       0.064654      -0.003487      -0.035238       0.071783      -0.151997       0.020015      -0.095365      -0.025768       0.121133              9.093057      13.764347      -1.786016       3.262332       6.001988      -2.297366       7.512836           0.000000
          114              C       7.471139      18.818741       6.999154       0.631442      22.999773 0.25050116E+03  0.51824050E+04                                 7.600131                            5.664505      -0.082094       2.040914                    0.999369      21.847571      60.867735       0.616367       0.480336      -1.016700       0.053746       0.023129      -0.022576       0.062715      -0.017801       0.026679       0.068859      -0.154596      -0.011884      -0.094957      -0.023192       0.118149              9.553325      14.445111       2.963326      -3.208840       6.280704      -2.472364       7.934158           0.000000
          115              C      16.918589       4.398148       9.255546       0.276893      34.609966 0.33839309E+03  0.74438892E+04                                 9.327398                            6.199426       0.068043       2.044378                    0.999463      24.480321      67.226931       0.653755       0.425905      -1.062300      -0.040514      -0.005730       0.035236       0.053998      -0.008926      -0.033596       0.007266       0.008603       0.052514      -0.029416      -0.014626       0.044042             12.615731      12.111553      -1.364960      -8.450496      11.231095       1.116985      14.504545           0.000000
          116              C      18.156163       5.723304       7.690256       0.000408      40.311204 0.43200171E+03  0.10045443E+05                                10.131640                            6.843938      -0.000957       2.002078                    0.999199      27.005502      74.878347       0.647835       0.406591      -1.080679      -0.019173      -0.040278       0.031822       0.054796      -0.001878      -0.013627       0.011280       0.006875       0.004252      -0.016439      -0.003055       0.019493             13.459080       8.786319       1.984708      -4.650216      20.351669      -3.951180      11.239253          -0.000000
          117              C      17.261301       5.647145       8.763080      -0.255241      38.076908 0.49380665E+03  0.12010018E+05                                 9.885861                            7.467907      -0.136292       1.909663                    0.999590      31.674990      93.251572       0.594631       0.423518      -1.057506       0.018540       0.021379      -0.031150       0.042084      -0.021435       0.005882       0.027992       0.007005      -0.013880      -0.039313       0.007539       0.031774             11.869121      10.162178       2.236966      -6.371099      12.455573      -3.125799      12.989614           0.000001
          118              C      15.406844       5.296626      10.897652      -0.066241      26.970871 0.36199387E+03  0.81805423E+04                                 8.013802                            6.372875      -0.373843       1.888099                    0.997044      27.979837      80.489279       0.644205       0.420727      -1.054854       0.010960      -0.083573      -0.022156       0.087152      -0.028626      -0.018838       0.019094      -0.024283      -0.012859      -0.030669      -0.016204       0.046873             10.095079      10.336440      -0.368829      -4.732179       6.731629       0.862120      13.217167           0.000001
          119              C      18.679752       4.565696       7.129693      -0.154541      36.737781 0.45599508E+03  0.10902203E+05                                 9.756870                            7.243402      -0.206110       1.895138                    0.999333      30.626170      90.217332       0.593739       0.431476      -1.049652      -0.014041      -0.003888       0.016257       0.021830       0.006501       0.000386      -0.001408       0.073542       0.057379      -0.046936       0.019150       0.027786             11.736588       7.263295      -0.751316      -2.567680      19.867080      -0.035836       8.079389          -0.000001
          120              C      17.461217       3.250060       8.707942      -0.227394      38.570175 0.46244895E+03  0.11062896E+05                                 9.954854                            7.201818      -0.140226       1.911415                    0.999327      30.936193      90.286946       0.608765       0.420583      -1.059489       0.013413      -0.010788      -0.022227       0.028113       0.026503       0.028629      -0.032152       0.007350      -0.009275      -0.058598       0.028236       0.030363             12.453908      10.796666      -3.831889      -6.610797      13.571639       3.873752      12.993418           0.000001
          121              C      18.346559       3.324314       7.652320       0.000788      39.898637 0.41850406E+03  0.96609353E+04                                10.081583                            6.741440       0.029988       2.015797                    0.999272      26.778120      74.135161       0.651553       0.407227      -1.079554      -0.017948       0.038276       0.022729       0.047998       0.002571      -0.005586      -0.014385       0.008546       0.012478      -0.016481      -0.000261       0.016742             13.657122       9.125405      -3.610522      -4.773688      20.837162       3.925424      11.008798          -0.000000
          122              C      18.453180       7.078923       7.046751       0.634149      22.217571 0.24614157E+03  0.50705581E+04                                 7.411366                            5.611490      -0.070899       2.044899                    0.999312      21.790592      60.605008       0.619773       0.479736      -1.016888       0.015655       0.056971      -0.026254       0.064654       0.003487       0.071783       0.035238       0.151997       0.020015      -0.095365      -0.025768       0.121133              9.093057       6.001988       1.786016      -2.297366      13.764347      -3.262332       7.512836           0.000000
          123              C      18.818741       2.048661       6.999154       0.631442      22.999774 0.25050116E+03  0.51824051E+04                                 7.600131                            5.664505      -0.082094       2.040914                    0.999369      21.847571      60.867733       0.616367       0.480336      -1.016700       0.023129      -0.053746      -0.022576       0.062715       0.017801       0.068859      -0.026679       0.154596      -0.011884      -0.094957      -0.023192       0.118149              9.553324       6.280704      -2.963326      -2.472364      14.445111       3.208840       7.934158           0.000000
          124              C      11.640811       5.121652       9.255546       0.276893      34.609964 0.33839307E+03  0.74438887E+04                                 9.327398                            6.199426       0.068043       2.044378                    0.999463      24.480320      67.226929       0.653755       0.425905      -1.062300       0.040514       0.005730       0.035236       0.053999      -0.008926       0.033596      -0.007266       0.008603       0.052514      -0.029416      -0.014626       0.044042             12.615731      12.111553      -1.364960       8.450496      11.231096      -1.116985      14.504545           0.000000
          125              C      10.403237       3.796496       7.690256       0.000408      40.311200 0.43200168E+03  0.10045442E+05                                10.131639                            6.843938      -0.000957       2.002078                    0.999199      27.005501      74.878339       0.647835       0.406591      -1.080679       0.019173       0.040278       0.031822       0.054796      -0.001878       0.013627      -0.011280       0.006875       0.004252      -0.016439      -0.003055       0.019493             13.459079       8.786318       1.984708       4.650216      20.351666       3.951179      11.239252          -0.000000
          126              C      11.298099       3.872655       8.763080      -0.255241      38.076906 0.49380662E+03  0.12010017E+05                                 9.885859                            7.467906      -0.136292       1.909663                    0.999590      31.674990      93.251565       0.594631       0.423518      -1.057506      -0.018540      -0.021379      -0.031150       0.042084      -0.021435      -0.005882      -0.027992       0.007005      -0.013880      -0.039313       0.007539       0.031774             11.869120      10.162176       2.236965       6.371098      12.455571       3.125799      12.989612           0.000001
          127              C      13.152556       4.223174      10.897652      -0.066241      26.970870 0.36199385E+03  0.81805418E+04                                 8.013802                            6.372875      -0.373843       1.888099                    0.997044      27.979836      80.489277       0.644205       0.420727      -1.054854      -0.010960       0.083573      -0.022156       0.087152      -0.028626       0.018838      -0.019094      -0.024283      -0.012859      -0.030669      -0.016204       0.046873             10.095079      10.336440      -0.368829       4.732179       6.731629      -0.862120      13.217167           0.000001
          128              C       9.879648       4.954104       7.129693      -0.154541      36.737771 0.45599495E+03  0.10902199E+05                                 9.756867                            7.243401      -0.206109       1.895138                    0.999333      30.626166      90.217310       0.593739       0.431476      -1.049652       0.014041       0.003888       0.016257       0.021830       0.006501      -0.000386       0.001408       0.073542       0.057379      -0.046936       0.019150       0.027786             11.736585       7.263293      -0.751316       2.567679      19.867074       0.035836       8.079387          -0.000001
          129              C      11.098183       6.269740       8.707942      -0.227394      38.570172 0.46244891E+03  0.11062895E+05                                 9.954853                            7.201817      -0.140226       1.911415                    0.999327      30.936192      90.286941       0.608765       0.420583      -1.059489      -0.013413       0.010788      -0.022227       0.028113       0.026503      -0.028629       0.032152       0.007350      -0.009275      -0.058598       0.028236       0.030363             12.453907      10.796666      -3.831888       6.610797      13.571638      -3.873751      12.993417           0.000001
          130              C      10.212841       6.195486       7.652320       0.000788      39.898631 0.41850401E+03  0.96609336E+04                                10.081582                            6.741439       0.029988       2.015797                    0.999272      26.778118      74.135150       0.651553       0.407227      -1.079554       0.017948      -0.038276       0.022729       0.047998       0.002571       0.005586       0.014385       0.008547       0.012478      -0.016481      -0.000261       0.016742             13.657119       9.125404      -3.610521       4.773687      20.837158      -3.925423      11.008797          -0.000000
          131              C      10.106220       2.440877       7.046751       0.634149      22.217570 0.24614157E+03  0.50705580E+04                                 7.411366                            5.611490      -0.070899       2.044899                    0.999312      21.790592      60.605006       0.619773       0.479736      -1.016888      -0.015655      -0.056971      -0.026254       0.064654       0.003487      -0.071783      -0.035238       0.151997       0.020015      -0.095365      -0.025768       0.121133              9.093056       6.001988       1.786016       2.297366      13.764346       3.262331       7.512835           0.000000
          132              C       9.740659       7.471139       6.999154       0.631442      22.999772 0.25050114E+03  0.51824046E+04                                 7.600131                            5.664504      -0.082094       2.040914                    0.999369      21.847570      60.867729       0.616367       0.480336      -1.016700      -0.023129       0.053746      -0.022576       0.062715       0.017801      -0.068859       0.026679       0.154596      -0.011884      -0.094957      -0.023192       0.118149              9.553324       6.280704      -2.963325       2.472364      14.445110      -3.208839       7.934158           0.000000
          133              C      14.641452       2.121011       2.525954       0.276893      34.609957 0.33839292E+03  0.74438846E+04                                 9.327396                            6.199424       0.068043       2.044378                    0.999463      24.480320      67.226927       0.653755       0.425905      -1.062300       0.005730       0.040514      -0.035236       0.053998      -0.008926       0.007266      -0.033596      -0.008603       0.052514      -0.029416      -0.014626       0.044042             12.615728      11.231092      -1.364959       1.116984      12.111553      -8.450495      14.504540           0.000000
          134              C      13.316296       0.883437       4.091244       0.000408      40.311201 0.43200168E+03  0.10045442E+05                                10.131639                            6.843938      -0.000957       2.002078                    0.999199      27.005501      74.878340       0.647835       0.406591      -1.080679       0.040278       0.019173      -0.031822       0.054796      -0.001878       0.011280      -0.013627      -0.006875       0.004252      -0.016439      -0.003055       0.019493             13.459079      20.351666       1.984708      -3.951179       8.786319      -4.650216      11.239252          -0.000000
          135              C      13.392455       1.778299       3.018420      -0.255241      38.076909 0.49380663E+03  0.12010017E+05                                 9.885861                            7.467907      -0.136292       1.909663                    0.999590      31.674989      93.251567       0.594631       0.423518      -1.057506      -0.021379      -0.018540       0.031150       0.042084      -0.021435       0.027992       0.005882      -0.007005      -0.013880      -0.039313       0.007539       0.031774             11.869122      12.455573       2.236967      -3.125800      10.162178      -6.371100      12.989614           0.000001
          136              C      13.742974       3.632756       0.883848      -0.066241      26.970868 0.36199376E+03  0.81805395E+04                                 8.013802                            6.372874      -0.373843       1.888099                    0.997044      27.979836      80.489278       0.644205       0.420727      -1.054854       0.083573      -0.010960       0.022156       0.087152      -0.028626       0.019094      -0.018838       0.024283      -0.012859      -0.030669      -0.016204       0.046873             10.095079       6.731627      -0.368827       0.862118      10.336442      -4.732181      13.217168           0.000001
          137              C      14.473904       0.359848       4.651807      -0.154541      36.737774 0.45599499E+03  0.10902200E+05                                 9.756868                            7.243401      -0.206109       1.895138                    0.999333      30.626167      90.217316       0.593739       0.431476      -1.049652       0.003888       0.014041      -0.016257       0.021830       0.006501      -0.001408       0.000386      -0.073542       0.057380      -0.046936       0.019150       0.027786             11.736585      19.867075      -0.751316      -0.035836       7.263294      -2.567680       8.079387          -0.000001
          138              C      15.789540       1.578383       3.073558      -0.227394      38.570179 0.46244897E+03  0.11062897E+05                                 9.954854                            7.201817      -0.140226       1.911415                    0.999327      30.936194      90.286944       0.608765       0.420583      -1.059489       0.010788      -0.013413       0.022227       0.028113       0.026503      -0.032152       0.028629      -0.007350      -0.009275      -0.058598       0.028236       0.030363             12.453908      13.571639      -3.831890       3.873753      10.796668      -6.610798      12.993418           0.000001
          139              C      15.715286       0.693041       4.129180       0.000788      39.898636 0.41850404E+03  0.96609345E+04                                10.081583                            6.741439       0.029988       2.015797                    0.999272      26.778119      74.135156       0.651553       0.407227      -1.079554      -0.038276       0.017948      -0.022729       0.047998       0.002571      -0.014385      -0.005586      -0.008546       0.012478      -0.016481      -0.000261       0.016742             13.657121      20.837161      -3.610522       3.925424       9.125405      -4.773688      11.008798          -0.000000
          140              C      11.960677       0.586420       4.734749       0.634149      22.217571 0.24614157E+03  0.50705581E+04                                 7.411366                            5.611490      -0.070899       2.044899                    0.999312      21.790592      60.605007       0.619773       0.479736      -1.016888      -0.056971      -0.015655       0.026254       0.064654       0.003487       0.035238       0.071783      -0.151997       0.020015      -0.095365      -0.025768       0.121133              9.093057      13.764346       1.786016      -3.262332       6.001988      -2.297366       7.512836           0.000000
          141              C      16.990939       0.220859       4.782346       0.631442      22.999773 0.25050116E+03  0.51824050E+04                                 7.600131                            5.664505      -0.082094       2.040914                    0.999369      21.847571      60.867734       0.616367       0.480336      -1.016700       0.053746      -0.023129       0.022576       0.062715       0.017801      -0.026679       0.068859      -0.154596      -0.011884      -0.094957      -0.023192       0.118149              9.553325      14.445111      -2.963326       3.208840       6.280704      -2.472364       7.934158           0.000000
          142              C      13.917948       7.398789       2.525954       0.276893      34.609958 0.33839292E+03  0.74438847E+04                                 9.327396                            6.199424       0.068043       2.044378                    0.999463      24.480320      67.226929       0.653755       0.425905      -1.062300      -0.005730      -0.040514      -0.035236       0.053999      -0.008926      -0.007266       0.033596      -0.008603       0.052514      -0.029416      -0.014626       0.044042             12.615729      11.231093      -1.364960      -1.116985      12.111553       8.450495      14.504540           0.000000
          143              C      15.243104       8.636363       4.091244       0.000408      40.311199 0.43200165E+03  0.10045441E+05                                10.131638                            6.843937      -0.000957       2.002078                    0.999199      27.005500      74.878335       0.647835       0.406591      -1.080679      -0.040278      -0.019173      -0.031822       0.054796      -0.001878      -0.011280       0.013627      -0.006875       0.004252      -0.016439      -0.003055       0.019493             13.459078      20.351665       1.984708       3.951179       8.786318       4.650216      11.239251          -0.000000
          144              C      15.166945       7.741501       3.018420      -0.255241      38.076906 0.49380660E+03  0.12010016E+05                                 9.885859                            7.467906      -0.136292       1.909663                    0.999590      31.674989      93.251561       0.594631       0.423518      -1.057506       0.021379       0.018540       0.031150       0.042084      -0.021435      -0.027992      -0.005882      -0.007005      -0.013880      -0.039313       0.007539       0.031774             11.869120      12.455571       2.236966       3.125799      10.162177       6.371099      12.989612           0.000001
          145              C      14.816426       5.887044       0.883848      -0.066241      26.970870 0.36199380E+03  0.81805404E+04                                 8.013802                            6.372874      -0.373843       1.888099                    0.997044      27.979837      80.489279       0.644205       0.420727      -1.054854      -0.083573       0.010960       0.022156       0.087152      -0.028626      -0.019094       0.018838       0.024283      -0.012859      -0.030669      -0.016204       0.046873             10.095079       6.731628      -0.368828      -0.862118      10.336442       4.732181      13.217168           0.000001
          146              C      14.085496       9.159952       4.651807      -0.154541      36.737774 0.45599498E+03  0.10902200E+05                                 9.756868                            7.243401      -0.206109       1.895138                    0.999333      30.626167      90.217315       0.593739       0.431476      -1.049652      -0.003888      -0.014041      -0.016257       0.021830       0.006501       0.001408      -0.000386      -0.073542       0.057379      -0.046936       0.019150       0.027786             11.736585      19.867075      -0.751316       0.035836       7.263294       2.567679       8.079387          -0.000001
          147              C      12.769860       7.941417       3.073558      -0.227394      38.570181 0.46244898E+03  0.11062897E+05                                 9.954855                            7.201818      -0.140226       1.911415                    0.999327      30.936195      90.286954       0.608765       0.420583      -1.059489      -0.010788       0.013413       0.022227       0.028113       0.026503       0.032152      -0.028629      -0.007350      -0.009275      -0.058598       0.028236       0.030363             12.453910      13.571641      -3.831890      -3.873753      10.796669       6.610799      12.993419           0.000001
          148              C      12.844114       8.826759       4.129180       0.000788      39.898636 0.41850404E+03  0.96609346E+04                                10.081583                            6.741439       0.029988       2.015797                    0.999272      26.778119      74.135157       0.651553       0.407227      -1.079554       0.038276      -0.017948      -0.022729       0.047998       0.002571       0.014385       0.005586      -0.008546       0.012478      -0.016481      -0.000261       0.016742             13.657122      20.837161      -3.610522      -3.925424       9.125406       4.773688      11.008798          -0.000000
          149              C      16.598723       8.933380       4.734749       0.634149      22.217569 0.24614155E+03  0.50705576E+04                                 7.411366                            5.611490      -0.070899       2.044899                    0.999312      21.790591      60.605005       0.619773       0.479736      -1.016888       0.056971       0.015655       0.026254       0.064654       0.003487      -0.035238      -0.071783      -0.151997       0.020015      -0.095365      -0.025768       0.121133              9.093057      13.764346       1.786016       3.262332       6.001988       2.297366       7.512836           0.000000
          150              C      11.568461       9.298941       4.782346       0.631442      22.999773 0.25050116E+03  0.51824049E+04                                 7.600131                            5.664505      -0.082094       2.040914                    0.999369      21.847571      60.867734       0.616367       0.480336      -1.016700      -0.053746       0.023129       0.022576       0.062715       0.017801       0.026679      -0.068859      -0.154596      -0.011884      -0.094957      -0.023192       0.118149              9.553324      14.445111      -2.963326      -3.208839       6.280704       2.472364       7.934158           0.000000
          151              C       2.121011      13.917948       2.525954       0.276893      34.609958 0.33839293E+03  0.74438848E+04                                 9.327397                            6.199424       0.068043       2.044378                    0.999463      24.480320      67.226930       0.653755       0.425905      -1.062300       0.040514      -0.005730      -0.035236       0.053998       0.008926      -0.033596      -0.007266       0.008603       0.052514      -0.029416      -0.014626       0.044042             12.615729      12.111554       1.364960      -8.450496      11.231093      -1.116985      14.504541           0.000000
          152              C       0.883437      15.243104       4.091244       0.000408      40.311202 0.43200168E+03  0.10045442E+05                                10.131639                            6.843938      -0.000957       2.002078                    0.999199      27.005501      74.878340       0.647835       0.406591      -1.080679       0.019173      -0.040278      -0.031822       0.054796       0.001878      -0.013627      -0.011280       0.006875       0.004252      -0.016439      -0.003055       0.019493             13.459079       8.786319      -1.984709      -4.650216      20.351666       3.951179      11.239252          -0.000000
          153              C       1.778299      15.166945       3.018420      -0.255241      38.076909 0.49380664E+03  0.12010017E+05                                 9.885860                            7.467906      -0.136292       1.909663                    0.999590      31.674990      93.251566       0.594631       0.423518      -1.057506      -0.018540       0.021379       0.031150       0.042084       0.021435       0.005882      -0.027992       0.007005      -0.013880      -0.039313       0.007539       0.031774             11.869121      10.162178      -2.236966      -6.371099      12.455572       3.125799      12.989613           0.000001
          154              C       3.632756      14.816426       0.883848      -0.066241      26.970869 0.36199379E+03  0.81805401E+04                                 8.013801                            6.372874      -0.373843       1.888099                    0.997044      27.979837      80.489279       0.644205       0.420727      -1.054854      -0.010960      -0.083573       0.022156       0.087152       0.028626      -0.018838      -0.019094      -0.024283      -0.012859      -0.030669      -0.016204       0.046873             10.095079      10.336442       0.368827      -4.732181       6.731627      -0.862118      13.217167           0.000001
          155              C       0.359848      14.085496       4.651807      -0.154541      36.737779 0.45599505E+03  0.10902202E+05                                 9.756869                            7.243402      -0.206109       1.895138                    0.999333      30.626169      90.217328       0.593739       0.431476      -1.049652       0.014041      -0.003888      -0.016257       0.021830      -0.006501       0.000386       0.001408       0.073542       0.057379      -0.046936       0.019150       0.027786             11.736587       7.263295       0.751316      -2.567680      19.867079       0.035836       8.079389          -0.000001
          156              C       1.578383      12.769860       3.073558      -0.227394      38.570179 0.46244896E+03  0.11062897E+05                                 9.954855                            7.201818      -0.140226       1.911415                    0.999327      30.936193      90.286947       0.608765       0.420583      -1.059489      -0.013413      -0.010788       0.022227       0.028113      -0.026503       0.028629       0.032152       0.007350      -0.009275      -0.058598       0.028236       0.030363             12.453909      10.796669       3.831890      -6.610799      13.571640      -3.873753      12.993419           0.000001
          157              C       0.693041      12.844114       4.129180       0.000788      39.898636 0.41850404E+03  0.96609345E+04                                10.081583                            6.741439       0.029988       2.015797                    0.999272      26.778119      74.135157       0.651553       0.407227      -1.079554       0.017948       0.038276      -0.022729       0.047998      -0.002571      -0.005586       0.014385       0.008546       0.012478      -0.016481      -0.000261       0.016742             13.657122       9.125406       3.610522      -4.773688      20.837161      -3.925424      11.008798          -0.000000
          158              C       0.586420      16.598723       4.734749       0.634149      22.217571 0.24614157E+03  0.50705580E+04                                 7.411366                            5.611490      -0.070899       2.044899                    0.999312      21.790592      60.605007       0.619773       0.479736      -1.016888      -0.015655       0.056971       0.026254       0.064654      -0.003487       0.071783      -0.035238       0.151997       0.020015      -0.095365      -0.025768       0.121133              9.093057       6.001988      -1.786016      -2.297366      13.764347       3.262332       7.512836           0.000000
          159              C       0.220859      11.568461       4.782346       0.631442      22.999773 0.25050116E+03  0.51824049E+04                                 7.600131                            5.664504      -0.082094       2.040914                    0.999369      21.847571      60.867733       0.616367       0.480336      -1.016700      -0.023129      -0.053746       0.022576       0.062715      -0.017801       0.068859       0.026679       0.154596      -0.011884      -0.094957      -0.023192       0.118149              9.553324       6.280704       2.963326      -2.472364      14.445111      -3.208839       7.934158           0.000000
          160              C       7.398789      14.641452       2.525954       0.276893      34.609956 0.33839290E+03  0.74438840E+04                                 9.327396                            6.199424       0.068043       2.044378                    0.999463      24.480319      67.226925       0.653755       0.425905      -1.062300      -0.040514       0.005730      -0.035236       0.053998       0.008926       0.033596       0.007266       0.008603       0.052514      -0.029416      -0.014626       0.044042             12.615728      12.111553       1.364959       8.450495      11.231093       1.116984      14.504540           0.000000
          161              C       8.636363      13.316296       4.091244       0.000408      40.311202 0.43200168E+03  0.10045442E+05                                10.131639                            6.843938      -0.000957       2.002078                    0.999199      27.005501      74.878341       0.647835       0.406591      -1.080679      -0.019173       0.040278      -0.031822       0.054796       0.001878       0.013627       0.011280       0.006875       0.004252      -0.016439      -0.003055       0.019493             13.459080       8.786319      -1.984709       4.650216      20.351667      -3.951180      11.239252          -0.000000
          162              C       7.741501      13.392455       3.018420      -0.255241      38.076907 0.49380661E+03  0.12010016E+05                                 9.885860                            7.467906      -0.136292       1.909663                    0.999590      31.674989      93.251562       0.594631       0.423518      -1.057506       0.018540      -0.021379       0.031150       0.042084       0.021435      -0.005882       0.027992       0.007005      -0.013881      -0.039313       0.007539       0.031774             11.869121      10.162177      -2.236967       6.371099      12.455572      -3.125799      12.989613           0.000001
          163              C       5.887044      13.742974       0.883848      -0.066241      26.970868 0.36199377E+03  0.81805396E+04                                 8.013802                            6.372874      -0.373843       1.888099                    0.997044      27.979836      80.489278       0.644205       0.420727      -1.054854       0.010960       0.083573       0.022156       0.087152       0.028626       0.018838       0.019094      -0.024283      -0.012859      -0.030669      -0.016204       0.046873             10.095079      10.336442       0.368828       4.732181       6.731628       0.862118      13.217168           0.000001
          164              C       9.159952      14.473904       4.651807      -0.154541      36.737776 0.45599502E+03  0.10902201E+05                                 9.756868                            7.243401      -0.206109       1.895138                    0.999333      30.626168      90.217320       0.593739       0.431476      -1.049652      -0.014041       0.003888      -0.016257       0.021830      -0.006501      -0.000386      -0.001408       0.073542       0.057379      -0.046936       0.019150       0.027786             11.736586       7.263294       0.751316       2.567680      19.867077      -0.035836       8.079388          -0.000001
          165              C       7.941417      15.789540       3.073558      -0.227394      38.570177 0.46244894E+03  0.11062896E+05                                 9.954854                            7.201818      -0.140226       1.911415                    0.999327      30.936193      90.286947       0.608765       0.420583      -1.059489       0.013413       0.010788       0.022227       0.028113      -0.026503      -0.028629      -0.032152       0.007350      -0.009275      -0.058598       0.028236       0.030363             12.453909      10.796668       3.831890       6.610798      13.571640       3.873752      12.993419           0.000001
          166              C       8.826759      15.715286       4.129180       0.000788      39.898636 0.41850404E+03  0.96609346E+04                                10.081583                            6.741439       0.029988       2.015797                    0.999272      26.778119      74.135157       0.651553       0.407227      -1.079554      -0.017948      -0.038276      -0.022729       0.047998      -0.002571       0.005586      -0.014385       0.008546       0.012478      -0.016481      -0.000261       0.016742             13.657122       9.125406       3.610522       4.773688      20.837161       3.925424      11.008798          -0.000001
          167              C       8.933380      11.960677       4.734749       0.634149      22.217571 0.24614157E+03  0.50705581E+04                                 7.411366                            5.611490      -0.070899       2.044899                    0.999312      21.790592      60.605008       0.619773       0.479736      -1.016888       0.015655      -0.056971       0.026254       0.064654      -0.003487      -0.071783       0.035238       0.151997       0.020015      -0.095365      -0.025768       0.121133              9.093057       6.001988      -1.786016       2.297367      13.764347      -3.262332       7.512836           0.000000
          168              C       9.298941      16.990939       4.782346       0.631442      22.999773 0.25050116E+03  0.51824050E+04                                 7.600131                            5.664504      -0.082094       2.040914                    0.999369      21.847571      60.867733       0.616367       0.480336      -1.016700       0.023129       0.053746       0.022576       0.062715      -0.017801      -0.068859      -0.026679       0.154596      -0.011884      -0.094957      -0.023192       0.118149              9.553324       6.280704       2.963326       2.472364      14.445111       3.208839       7.934158           0.000000
          169              C      14.641452       7.398789      14.307454       0.276893      34.609965 0.33839307E+03  0.74438887E+04                                 9.327398                            6.199426       0.068043       2.044378                    0.999463      24.480320      67.226930       0.653755       0.425905      -1.062300       0.005730      -0.040514      -0.035236       0.053998       0.008926       0.007266       0.033596      -0.008603       0.052514      -0.029416      -0.014626       0.044042             12.615732      11.231096       1.364960       1.116985      12.111553       8.450496      14.504546           0.000000
          170              C      13.316296       8.636363      15.872744       0.000408      40.311197 0.43200165E+03  0.10045441E+05                                10.131638                            6.843937      -0.000957       2.002078                    0.999199      27.005500      74.878335       0.647835       0.406591      -1.080679       0.040278      -0.019173      -0.031822       0.054796       0.001878       0.011280       0.013627      -0.006875       0.004252      -0.016439      -0.003055       0.019493             13.459078      20.351664      -1.984708      -3.951179       8.786318       4.650215      11.239251          -0.000000
          171              C      13.392455       7.741501      14.799920      -0.255241      38.076905 0.49380660E+03  0.12010016E+05                                 9.885859                            7.467906      -0.136292       1.909663                    0.999590      31.674989      93.251562       0.594631       0.423518      -1.057506      -0.021379       0.018540       0.031150       0.042084       0.021435       0.027992      -0.005882      -0.007005      -0.013880      -0.039313       0.007539       0.031774             11.869120      12.455571      -2.236965      -3.125799      10.162176       6.371098      12.989612           0.000001
          172              C      13.742974       5.887044      12.665348      -0.066241      26.970873 0.36199389E+03  0.81805430E+04                                 8.013802                            6.372875      -0.373843       1.888099                    0.997044      27.979838      80.489283       0.644205       0.420727      -1.054854       0.083573       0.010960       0.022156       0.087152       0.028626       0.019094       0.018838       0.024283      -0.012859      -0.030669      -0.016204       0.046873             10.095079       6.731629       0.368829       0.862120      10.336441       4.732180      13.217167           0.000001
          173              C      14.473904       9.159952      16.433307      -0.154541      36.737772 0.45599496E+03  0.10902199E+05                                 9.756868                            7.243401      -0.206109       1.895138                    0.999333      30.626166      90.217311       0.593739       0.431476      -1.049652       0.003888      -0.014041      -0.016257       0.021830      -0.006501      -0.001408      -0.000386      -0.073542       0.057380      -0.046936       0.019150       0.027786             11.736585      19.867075       0.751316      -0.035836       7.263293       2.567679       8.079387          -0.000001
          174              C      15.789540       7.941417      14.855058      -0.227394      38.570177 0.46244897E+03  0.11062897E+05                                 9.954854                            7.201818      -0.140225       1.911415                    0.999327      30.936194      90.286947       0.608765       0.420583      -1.059489       0.010788       0.013413       0.022227       0.028113      -0.026503      -0.032152      -0.028629      -0.007350      -0.009275      -0.058598       0.028236       0.030363             12.453908      13.571639       3.831889       3.873752      10.796667       6.610797      12.993418           0.000001
          175              C      15.715286       8.826759      15.910680       0.000788      39.898634 0.41850404E+03  0.96609344E+04                                10.081583                            6.741439       0.029988       2.015797                    0.999272      26.778119      74.135155       0.651553       0.407227      -1.079554      -0.038276      -0.017948      -0.022729       0.047998      -0.002571      -0.014385       0.005586      -0.008546       0.012478      -0.016481      -0.000261       0.016742             13.657121      20.837160       3.610522       3.925424       9.125405       4.773688      11.008797          -0.000000
          176              C      11.960677       8.933380      16.516249       0.634149      22.217569 0.24614155E+03  0.50705577E+04                                 7.411366                            5.611490      -0.070899       2.044899                    0.999312      21.790591      60.605004       0.619773       0.479736      -1.016888      -0.056971       0.015655       0.026254       0.064654      -0.003487       0.035238      -0.071783      -0.151997       0.020015      -0.095365      -0.025768       0.121133              9.093056      13.764346      -1.786016      -3.262331       6.001988       2.297366       7.512836           0.000000
          177              C      16.990939       9.298941      16.563846       0.631442      22.999773 0.25050116E+03  0.51824050E+04                                 7.600131                            5.664504      -0.082094       2.040914                    0.999369      21.847571      60.867733       0.616367       0.480336      -1.016700       0.053746       0.023129       0.022576       0.062715      -0.017801      -0.026679      -0.068859      -0.154596      -0.011884      -0.094957      -0.023192       0.118149              9.553324      14.445110       2.963326       3.208839       6.280704       2.472364       7.934158           0.000000
          178              C      13.917948       2.121011      14.307454       0.276893      34.609963 0.33839305E+03  0.74438881E+04                                 9.327398                            6.199426       0.068043       2.044378                    0.999463      24.480319      67.226927       0.653755       0.425905      -1.062300      -0.005730       0.040514      -0.035236       0.053998       0.008926      -0.007266      -0.033596      -0.008603       0.052514      -0.029416      -0.014626       0.044042             12.615731      11.231096       1.364960      -1.116986      12.111553      -8.450496      14.504545           0.000000
          179              C      15.243104       0.883437      15.872744       0.000408      40.311198 0.43200165E+03  0.10045441E+05                                10.131638                            6.843937      -0.000957       2.002078                    0.999199      27.005500      74.878335       0.647835       0.406591      -1.080679      -0.040278       0.019173      -0.031822       0.054796       0.001878      -0.011280      -0.013627      -0.006875       0.004252      -0.016439      -0.003055       0.019493             13.459078      20.351665      -1.984708       3.951179       8.786318      -4.650215      11.239251          -0.000000
          180              C      15.166945       1.778299      14.799920      -0.255241      38.076904 0.49380658E+03  0.12010016E+05                                 9.885859                            7.467906      -0.136292       1.909663                    0.999590      31.674988      93.251560       0.594631       0.423518      -1.057506       0.021379      -0.018540       0.031150       0.042084       0.021435      -0.027992       0.005882      -0.007005      -0.013880      -0.039313       0.007539       0.031774             11.869120      12.455571      -2.236965       3.125799      10.162176      -6.371098      12.989612           0.000001
          181              C      14.816426       3.632756      12.665348      -0.066241      26.970871 0.36199386E+03  0.81805422E+04                                 8.013802                            6.372875      -0.373843       1.888099                    0.997044      27.979837      80.489282       0.644205       0.420727      -1.054854      -0.083573      -0.010960       0.022156       0.087152       0.028626      -0.019094      -0.018838       0.024283      -0.012859      -0.030669      -0.016204       0.046873             10.095079       6.731629       0.368830      -0.862120      10.336441      -4.732180      13.217167           0.000001
          182              C      14.085496       0.359848      16.433307      -0.154541      36.737770 0.45599493E+03  0.10902198E+05                                 9.756867                            7.243401      -0.206109       1.895138                    0.999333      30.626165      90.217307       0.593739       0.431476      -1.049652      -0.003888       0.014041      -0.016257       0.021830      -0.006501       0.001408       0.000386      -0.073542       0.057379      -0.046936       0.019150       0.027786             11.736585      19.867074       0.751316       0.035836       7.263293      -2.567679       8.079387          -0.000001
          183              C      12.769860       1.578383      14.855058      -0.227394      38.570178 0.46244899E+03  0.11062897E+05                                 9.954854                            7.201818      -0.140226       1.911415                    0.999327      30.936195      90.286953       0.608765       0.420583      -1.059489      -0.010788      -0.013413       0.022227       0.028113      -0.026503       0.032152       0.028629      -0.007350      -0.009275      -0.058598       0.028236       0.030363             12.453908      13.571640       3.831889      -3.873752      10.796667      -6.610797      12.993418           0.000001
          184              C      12.844114       0.693041      15.910680       0.000788      39.898632 0.41850401E+03  0.96609337E+04                                10.081582                            6.741439       0.029988       2.015797                    0.999272      26.778118      74.135152       0.651553       0.407227      -1.079554       0.038276       0.017948      -0.022729       0.047998      -0.002571       0.014385      -0.005586      -0.008546       0.012478      -0.016481      -0.000261       0.016742             13.657120      20.837159       3.610522      -3.925424       9.125405      -4.773687      11.008797          -0.000000
          185              C      16.598723       0.586420      16.516249       0.634149      22.217570 0.24614157E+03  0.50705580E+04                                 7.411366                            5.611490      -0.070899       2.044899                    0.999312      21.790592      60.605006       0.619773       0.479736      -1.016888       0.056971      -0.015655       0.026254       0.064654      -0.003487      -0.035238       0.071783      -0.151997       0.020015      -0.095365      -0.025768       0.121133              9.093056      13.764346      -1.786016       3.262331       6.001988      -2.297366       7.512835           0.000000
          186              C      11.568461       0.220859      16.563846       0.631442      22.999772 0.25050115E+03  0.51824048E+04                                 7.600131                            5.664504      -0.082094       2.040914                    0.999369      21.847571      60.867733       0.616367       0.480336      -1.016700      -0.053746      -0.023129       0.022576       0.062715      -0.017801       0.026679       0.068859      -0.154596      -0.011884      -0.094957      -0.023192       0.118149              9.553324      14.445110       2.963326      -3.208839       6.280704      -2.472364       7.934158           0.000000
          187              C       2.121011      14.641452      14.307454       0.276893      34.609964 0.33839307E+03  0.74438886E+04                                 9.327397                            6.199425       0.068043       2.044378                    0.999463      24.480320      67.226927       0.653755       0.425905      -1.062300       0.040514       0.005730      -0.035236       0.053999      -0.008926      -0.033596       0.007266       0.008603       0.052514      -0.029416      -0.014626       0.044042             12.615731      12.111552      -1.364960      -8.450496      11.231095       1.116985      14.504544           0.000000
          188              C       0.883437      13.316296      15.872744       0.000408      40.311201 0.43200168E+03  0.10045442E+05                                10.131639                            6.843938      -0.000957       2.002078                    0.999199      27.005501      74.878341       0.647835       0.406591      -1.080679       0.019173       0.040278      -0.031822       0.054796      -0.001878      -0.013627       0.011280       0.006875       0.004252      -0.016439      -0.003055       0.019493             13.459079       8.786319       1.984708      -4.650216      20.351667      -3.951179      11.239252          -0.000000
          189              C       1.778299      13.392455      14.799920      -0.255241      38.076905 0.49380660E+03  0.12010016E+05                                 9.885859                            7.467906      -0.136292       1.909663                    0.999590      31.674989      93.251562       0.594631       0.423518      -1.057506      -0.018540      -0.021379       0.031150       0.042084      -0.021435       0.005882       0.027992       0.007005      -0.013880      -0.039313       0.007539       0.031774             11.869120      10.162176       2.236965      -6.371098      12.455571      -3.125798      12.989612           0.000001
          190              C       3.632756      13.742974      12.665348      -0.066241      26.970871 0.36199387E+03  0.81805424E+04                                 8.013802                            6.372875      -0.373843       1.888099                    0.997044      27.979837      80.489279       0.644205       0.420727      -1.054854      -0.010960       0.083573       0.022156       0.087152      -0.028626      -0.018838       0.019094      -0.024283      -0.012859      -0.030669      -0.016204       0.046873             10.095079      10.336440      -0.368830      -4.732179       6.731629       0.862120      13.217167           0.000001
          191              C       0.359848      14.473904      16.433307      -0.154541      36.737780 0.45599507E+03  0.10902202E+05                                 9.756869                            7.243402      -0.206109       1.895138                    0.999333      30.626170      90.217329       0.593739       0.431476      -1.049652       0.014041       0.003888      -0.016257       0.021830       0.006501       0.000386      -0.001408       0.073542       0.057380      -0.046936       0.019150       0.027786             11.736587       7.263294      -0.751316      -2.567680      19.867079      -0.035836       8.079388          -0.000001
          192              C       1.578383      15.789540      14.855058      -0.227394      38.570176 0.46244895E+03  0.11062896E+05                                 9.954854                            7.201818      -0.140226       1.911415                    0.999327      30.936194      90.286950       0.608765       0.420583      -1.059489      -0.013413       0.010788       0.022227       0.028113       0.026503       0.028629      -0.032152       0.007350      -0.009275      -0.058598       0.028236       0.030363             12.453908      10.796666      -3.831888      -6.610797      13.571639       3.873751      12.993418           0.000001
          193              C       0.693041      15.715286      15.910680       0.000788      39.898636 0.41850404E+03  0.96609347E+04                                10.081583                            6.741440       0.029988       2.015797                    0.999272      26.778119      74.135159       0.651553       0.407227      -1.079554       0.017948      -0.038276      -0.022729       0.047998       0.002571      -0.005586      -0.014385       0.008546       0.012478      -0.016481      -0.000261       0.016742             13.657122       9.125406      -3.610522      -4.773688      20.837162       3.925424      11.008798          -0.000000
          194              C       0.586420      11.960677      16.516249       0.634149      22.217569 0.24614155E+03  0.50705576E+04                                 7.411366                            5.611490      -0.070899       2.044899                    0.999312      21.790591      60.605006       0.619773       0.479736      -1.016888      -0.015655      -0.056971       0.026254       0.064654       0.003487       0.071783       0.035238       0.151997       0.020015      -0.095365      -0.025768       0.121133              9.093057       6.001988       1.786016      -2.297366      13.764347      -3.262332       7.512836           0.000000
          195              C       0.220859      16.990939      16.563846       0.631442      22.999774 0.25050117E+03  0.51824054E+04                                 7.600131                            5.664505      -0.082094       2.040914                    0.999369      21.847572      60.867737       0.616367       0.480336      -1.016700      -0.023129       0.053746       0.022576       0.062715       0.017801       0.068859      -0.026679       0.154596      -0.011884      -0.094957      -0.023192       0.118149              9.553325       6.280704      -2.963326      -2.472364      14.445111       3.208840       7.934158           0.000000
          196              C       7.398789      13.917948      14.307454       0.276893      34.609964 0.33839307E+03  0.74438886E+04                                 9.327398                            6.199425       0.068043       2.044378                    0.999463      24.480320      67.226928       0.653755       0.425905      -1.062300      -0.040514      -0.005730      -0.035236       0.053998      -0.008926       0.033596      -0.007266       0.008603       0.052514      -0.029416      -0.014626       0.044042             12.615731      12.111553      -1.364960       8.450496      11.231095      -1.116985      14.504545           0.000000
          197              C       8.636363      15.243104      15.872744       0.000408      40.311202 0.43200169E+03  0.10045442E+05                                10.131639                            6.843938      -0.000957       2.002078                    0.999199      27.005501      74.878342       0.647835       0.406591      -1.080679      -0.019173      -0.040278      -0.031822       0.054796      -0.001878       0.013627      -0.011280       0.006875       0.004252      -0.016439      -0.003055       0.019493             13.459080       8.786319       1.984708       4.650216      20.351668       3.951180      11.239252          -0.000000
          198              C       7.741501      15.166945      14.799920      -0.255241      38.076907 0.49380662E+03  0.12010017E+05                                 9.885860                            7.467907      -0.136292       1.909663                    0.999590      31.674990      93.251567       0.594631       0.423518      -1.057506       0.018540       0.021379       0.031150       0.042084      -0.021435      -0.005882      -0.027992       0.007005      -0.013880      -0.039313       0.007539       0.031774             11.869121      10.162177       2.236966       6.371099      12.455572       3.125799      12.989613           0.000001
          199              C       5.887044      14.816426      12.665348      -0.066241      26.970873 0.36199389E+03  0.81805430E+04                                 8.013802                            6.372875      -0.373843       1.888099                    0.997044      27.979838      80.489284       0.644205       0.420727      -1.054854       0.010960      -0.083573       0.022156       0.087152      -0.028626       0.018838      -0.019094      -0.024283      -0.012859      -0.030669      -0.016204       0.046873             10.095079      10.336441      -0.368830       4.732180       6.731629      -0.862120      13.217168           0.000001
          200              C       9.159952      14.085496      16.433307      -0.154541      36.737775 0.45599501E+03  0.10902201E+05                                 9.756868                            7.243401      -0.206109       1.895138                    0.999333      30.626168      90.217320       0.593739       0.431476      -1.049652      -0.014041      -0.003888      -0.016257       0.021830       0.006501      -0.000386       0.001408       0.073542       0.057380      -0.046936       0.019150       0.027786             11.736586       7.263294      -0.751316       2.567679      19.867076       0.035836       8.079388          -0.000001
          201              C       7.941417      12.769860      14.855058      -0.227394      38.570177 0.46244897E+03  0.11062897E+05                                 9.954854                            7.201818      -0.140226       1.911415                    0.999327      30.936194      90.286951       0.608765       0.420583      -1.059489       0.013413      -0.010788       0.022227       0.028113       0.026503      -0.028629       0.032152       0.007350      -0.009275      -0.058598       0.028236       0.030363             12.453908      10.796667      -3.831889       6.610797      13.571640      -3.873752      12.993419           0.000001
          202              C       8.826759      12.844114      15.910680       0.000788      39.898632 0.41850401E+03  0.96609337E+04                                10.081582                            6.741439       0.029988       2.015797                    0.999272      26.778118      74.135153       0.651553       0.407227      -1.079554      -0.017948       0.038276      -0.022729       0.047998       0.002571       0.005586       0.014385       0.008546       0.012478      -0.016481      -0.000261       0.016742             13.657120       9.125405      -3.610522       4.773687      20.837160      -3.925423      11.008797          -0.000000
          203              C       8.933380      16.598723      16.516249       0.634149      22.217570 0.24614156E+03  0.50705580E+04                                 7.411366                            5.611490      -0.070899       2.044899                    0.999312      21.790592      60.605008       0.619773       0.479736      -1.016888       0.015655       0.056971       0.026254       0.064654       0.003487      -0.071783      -0.035238       0.151997       0.020015      -0.095365      -0.025768       0.121133              9.093057       6.001988       1.786016       2.297366      13.764347       3.262332       7.512836           0.000000
          204              C       9.298941      11.568461      16.563846       0.631442      22.999773 0.25050116E+03  0.51824050E+04                                 7.600131                            5.664504      -0.082094       2.040914                    0.999369      21.847571      60.867731       0.616367       0.480336      -1.016700       0.023129      -0.053746       0.022576       0.062715       0.017801      -0.068859       0.026679       0.154596      -0.011884      -0.094957      -0.023192       0.118149              9.553324       6.280704      -2.963325       2.472364      14.445110      -3.208839       7.934158           0.000000
          205              C       4.398148      16.918589      21.037046       0.276893      34.609956 0.33839290E+03  0.74438840E+04                                 9.327396                            6.199424       0.068043       2.044378                    0.999463      24.480319      67.226925       0.653755       0.425905      -1.062300      -0.005730      -0.040514       0.035236       0.053998      -0.008926       0.007266      -0.033596      -0.008603       0.052514      -0.029416      -0.014626       0.044042             12.615728      11.231092      -1.364959       1.116984      12.111553      -8.450495      14.504540           0.000000
          206              C       5.723304      18.156163      19.471756       0.000408      40.311199 0.43200166E+03  0.10045441E+05                                10.131639                            6.843938      -0.000957       2.002078                    0.999199      27.005500      74.878337       0.647835       0.406591      -1.080679      -0.040278      -0.019173       0.031822       0.054796      -0.001878       0.011280      -0.013627      -0.006875       0.004252      -0.016439      -0.003055       0.019493             13.459079      20.351666       1.984709      -3.951179       8.786319      -4.650216      11.239252          -0.000000
          207              C       5.647145      17.261301      20.544580      -0.255241      38.076904 0.49380656E+03  0.12010015E+05                                 9.885859                            7.467906      -0.136292       1.909663                    0.999590      31.674987      93.251555       0.594631       0.423518      -1.057506       0.021379       0.018540      -0.031150       0.042084      -0.021435       0.027992       0.005882      -0.007005      -0.013880      -0.039313       0.007539       0.031774             11.869120      12.455571       2.236966      -3.125799      10.162177      -6.371099      12.989612           0.000001
          208              C       5.296626      15.406844      22.679152      -0.066241      26.970870 0.36199380E+03  0.81805405E+04                                 8.013802                            6.372874      -0.373843       1.888099                    0.997044      27.979837      80.489279       0.644205       0.420727      -1.054854      -0.083573       0.010960      -0.022156       0.087152      -0.028626       0.019094      -0.018838       0.024283      -0.012859      -0.030669      -0.016204       0.046873             10.095080       6.731628      -0.368828       0.862118      10.336443      -4.732181      13.217168           0.000001
          209              C       4.565696      18.679752      18.911193      -0.154541      36.737774 0.45599499E+03  0.10902200E+05                                 9.756868                            7.243401      -0.206109       1.895138                    0.999333      30.626167      90.217314       0.593739       0.431476      -1.049652      -0.003888      -0.014041       0.016257       0.021830       0.006501      -0.001408       0.000386      -0.073542       0.057380      -0.046936       0.019150       0.027786             11.736585      19.867074      -0.751316      -0.035836       7.263293      -2.567679       8.079387          -0.000001
          210              C       3.250060      17.461217      20.489442      -0.227394      38.570180 0.46244897E+03  0.11062897E+05                                 9.954855                            7.201818      -0.140226       1.911415                    0.999327      30.936194      90.286948       0.608765       0.420583      -1.059489      -0.010788       0.013413      -0.022227       0.028113       0.026503      -0.032152       0.028629      -0.007350      -0.009275      -0.058598       0.028236       0.030363             12.453910      13.571640      -3.831891       3.873753      10.796669      -6.610799      12.993420           0.000001
          211              C       3.324314      18.346559      19.433820       0.000788      39.898636 0.41850404E+03  0.96609346E+04                                10.081583                            6.741439       0.029988       2.015797                    0.999272      26.778119      74.135157       0.651553       0.407227      -1.079554       0.038276      -0.017948       0.022729       0.047998       0.002571      -0.014385      -0.005586      -0.008546       0.012478      -0.016481      -0.000261       0.016742             13.657121      20.837161      -3.610522       3.925424       9.125406      -4.773688      11.008798          -0.000000
          212              C       7.078923      18.453180      18.828251       0.634149      22.217571 0.24614157E+03  0.50705581E+04                                 7.411366                            5.611490      -0.070899       2.044899                    0.999312      21.790592      60.605006       0.619773       0.479736      -1.016888       0.056971       0.015655      -0.026254       0.064654       0.003487       0.035238       0.071783      -0.151997       0.020015      -0.095365      -0.025768       0.121133              9.093057      13.764346       1.786016      -3.262331       6.001988      -2.297366       7.512836           0.000000
          213              C       2.048661      18.818741      18.780654       0.631442      22.999774 0.25050116E+03  0.51824051E+04                                 7.600131                            5.664505      -0.082094       2.040914                    0.999369      21.847571      60.867734       0.616367       0.480336      -1.016700      -0.053746       0.023129      -0.022576       0.062715       0.017801      -0.026679       0.068859      -0.154596      -0.011884      -0.094957      -0.023192       0.118149              9.553325      14.445111      -2.963326       3.208840       6.280704      -2.472364       7.934158           0.000000
          214              C       5.121652      11.640811      21.037046       0.276893      34.609958 0.33839292E+03  0.74438847E+04                                 9.327396                            6.199424       0.068043       2.044378                    0.999463      24.480320      67.226929       0.653755       0.425905      -1.062300       0.005730       0.040514       0.035236       0.053998      -0.008926      -0.007266       0.033596      -0.008603       0.052514      -0.029416      -0.014626       0.044042             12.615729      11.231093      -1.364960      -1.116985      12.111553       8.450495      14.504541           0.000000
          215              C       3.796496      10.403237      19.471756       0.000408      40.311196 0.43200163E+03  0.10045440E+05                                10.131638                            6.843937      -0.000957       2.002078                    0.999199      27.005499      74.878331       0.647835       0.406591      -1.080679       0.040278       0.019173       0.031822       0.054796      -0.001878      -0.011280       0.013627      -0.006875       0.004252      -0.016439      -0.003055       0.019493             13.459077      20.351664       1.984708       3.951179       8.786318       4.650215      11.239251          -0.000000
          216              C       3.872655      11.298099      20.544580      -0.255241      38.076907 0.49380661E+03  0.12010016E+05                                 9.885860                            7.467906      -0.136292       1.909663                    0.999590      31.674989      93.251562       0.594631       0.423518      -1.057506      -0.021379      -0.018540      -0.031150       0.042084      -0.021435      -0.027992      -0.005882      -0.007005      -0.013880      -0.039313       0.007539       0.031774             11.869120      12.455572       2.236966       3.125799      10.162177       6.371099      12.989613           0.000001
          217              C       4.223174      13.152556      22.679152      -0.066241      26.970868 0.36199377E+03  0.81805396E+04                                 8.013802                            6.372874      -0.373843       1.888099                    0.997044      27.979836      80.489278       0.644205       0.420727      -1.054854       0.083573      -0.010960      -0.022156       0.087152      -0.028626      -0.019094       0.018838       0.024283      -0.012859      -0.030669      -0.016204       0.046873             10.095079       6.731628      -0.368828      -0.862118      10.336442       4.732181      13.217168           0.000001
          218              C       4.954104       9.879648      18.911193      -0.154541      36.737771 0.45599495E+03  0.10902199E+05                                 9.756867                            7.243401      -0.206109       1.895138                    0.999333      30.626166      90.217310       0.593739       0.431476      -1.049652       0.003888       0.014041       0.016257       0.021830       0.006501       0.001408      -0.000386      -0.073542       0.057380      -0.046936       0.019150       0.027786             11.736585      19.867074      -0.751316       0.035836       7.263293       2.567679       8.079387          -0.000001
          219              C       6.269740      11.098183      20.489442      -0.227394      38.570180 0.46244898E+03  0.11062897E+05                                 9.954855                            7.201818      -0.140226       1.911415                    0.999327      30.936194      90.286950       0.608765       0.420583      -1.059489       0.010788      -0.013413      -0.022227       0.028113       0.026503       0.032152      -0.028629      -0.007350      -0.009275      -0.058598       0.028236       0.030363             12.453910      13.571641      -3.831891      -3.873753      10.796669       6.610799      12.993420           0.000001
          220              C       6.195486      10.212841      19.433820       0.000788      39.898633 0.41850401E+03  0.96609337E+04                                10.081582                            6.741439       0.029988       2.015797                    0.999272      26.778118      74.135152       0.651553       0.407227      -1.079554      -0.038276       0.017948       0.022729       0.047998       0.002571       0.014385       0.005586      -0.008546       0.012478      -0.016481      -0.000261       0.016742             13.657120      20.837159      -3.610522      -3.925424       9.125405       4.773688      11.008797          -0.000000
          221              C       2.440877      10.106220      18.828251       0.634149      22.217569 0.24614155E+03  0.50705576E+04                                 7.411366                            5.611490      -0.070899       2.044899                    0.999312      21.790591      60.605003       0.619773       0.479736      -1.016888      -0.056971      -0.015655      -0.026254       0.064654       0.003487      -0.035238      -0.071783      -0.151997       0.020015      -0.095365      -0.025768       0.121133              9.093056      13.764345       1.786016       3.262331       6.001988       2.297366       7.512835           0.000000
          222              C       7.471139       9.740659      18.780654       0.631442      22.999773 0.25050116E+03  0.51824050E+04                                 7.600131                            5.664505      -0.082094       2.040914                    0.999369      21.847571      60.867734       0.616367       0.480336      -1.016700       0.053746      -0.023129      -0.022576       0.062715       0.017801       0.026679      -0.068859      -0.154596      -0.011884      -0.094957      -0.023192       0.118149              9.553324      14.445111      -2.963326      -3.208840       6.280704       2.472364       7.934158           0.000000
          223              C      16.918589       5.121652      21.037046       0.276893      34.609958 0.33839292E+03  0.74438847E+04                                 9.327396                            6.199424       0.068043       2.044378                    0.999463      24.480320      67.226928       0.653755       0.425905      -1.062300      -0.040514       0.005730       0.035236       0.053998       0.008926      -0.033596      -0.007266       0.008603       0.052514      -0.029416      -0.014626       0.044042             12.615729      12.111553       1.364959      -8.450495      11.231093      -1.116984      14.504540           0.000000
          224              C      18.156163       3.796496      19.471756       0.000408      40.311202 0.43200169E+03  0.10045442E+05                                10.131639                            6.843938      -0.000957       2.002078                    0.999199      27.005501      74.878341       0.647835       0.406591      -1.080679      -0.019173       0.040278       0.031822       0.054796       0.001878      -0.013627      -0.011280       0.006875       0.004252      -0.016439      -0.003055       0.019493             13.459079       8.786319      -1.984709      -4.650216      20.351667       3.951180      11.239252          -0.000000
          225              C      17.261301       3.872655      20.544580      -0.255241      38.076907 0.49380661E+03  0.12010016E+05                                 9.885860                            7.467906      -0.136292       1.909663                    0.999590      31.674989      93.251562       0.594631       0.423518      -1.057506       0.018540      -0.021379      -0.031150       0.042084       0.021435       0.005882      -0.027992       0.007005      -0.013880      -0.039313       0.007539       0.031774             11.869121      10.162177      -2.236967      -6.371099      12.455572       3.125800      12.989613           0.000001
          226              C      15.406844       4.223174      22.679152      -0.066241      26.970870 0.36199380E+03  0.81805405E+04                                 8.013802                            6.372875      -0.373843       1.888099                    0.997044      27.979837      80.489281       0.644205       0.420727      -1.054854       0.010960       0.083573      -0.022156       0.087152       0.028626      -0.018838      -0.019094      -0.024283      -0.012859      -0.030669      -0.016204       0.046873             10.095080      10.336443       0.368828      -4.732182       6.731628      -0.862118      13.217169           0.000001
          227              C      18.679752       4.954104      18.911193      -0.154541      36.737774 0.45599499E+03  0.10902200E+05                                 9.756868                            7.243401      -0.206109       1.895138                    0.999333      30.626167      90.217317       0.593739       0.431476      -1.049652      -0.014041       0.003888       0.016257       0.021830      -0.006501       0.000386       0.001408       0.073542       0.057380      -0.046936       0.019150       0.027786             11.736586       7.263294       0.751316      -2.567680      19.867076       0.035836       8.079388          -0.000001
          228              C      17.461217       6.269740      20.489442      -0.227394      38.570178 0.46244895E+03  0.11062896E+05                                 9.954855                            7.201818      -0.140226       1.911415                    0.999327      30.936193      90.286946       0.608765       0.420583      -1.059489       0.013413       0.010788      -0.022227       0.028113      -0.026503       0.028629       0.032152       0.007350      -0.009275      -0.058598       0.028236       0.030363             12.453909      10.796669       3.831890      -6.610799      13.571640      -3.873753      12.993419           0.000001
          229              C      18.346559       6.195486      19.433820       0.000788      39.898633 0.41850401E+03  0.96609337E+04                                10.081582                            6.741439       0.029988       2.015797                    0.999272      26.778118      74.135152       0.651553       0.407227      -1.079554      -0.017948      -0.038276       0.022729       0.047998      -0.002571      -0.005586       0.014385       0.008546       0.012478      -0.016481      -0.000261       0.016742             13.657120       9.125405       3.610522      -4.773688      20.837159      -3.925424      11.008797          -0.000000
          230              C      18.453180       2.440877      18.828251       0.634149      22.217570 0.24614155E+03  0.50705577E+04                                 7.411366                            5.611490      -0.070899       2.044899                    0.999312      21.790591      60.605006       0.619773       0.479736      -1.016888       0.015655      -0.056971      -0.026254       0.064654      -0.003487       0.071783      -0.035238       0.151997       0.020015      -0.095365      -0.025768       0.121133              9.093057       6.001988      -1.786016      -2.297367      13.764347       3.262332       7.512836           0.000000
          231              C      18.818741       7.471139      18.780654       0.631442      22.999773 0.25050116E+03  0.51824050E+04                                 7.600130                            5.664504      -0.082094       2.040914                    0.999369      21.847571      60.867730       0.616367       0.480336      -1.016700       0.023129       0.053746      -0.022576       0.062715      -0.017801       0.068859       0.026679       0.154596      -0.011884      -0.094957      -0.023192       0.118149              9.553324       6.280704       2.963325      -2.472364      14.445110      -3.208839       7.934157           0.000000
          232              C      11.640811       4.398148      21.037046       0.276893      34.609958 0.33839292E+03  0.74438847E+04                                 9.327396                            6.199424       0.068043       2.044378                    0.999463      24.480320      67.226928       0.653755       0.425905      -1.062300       0.040514      -0.005730       0.035236       0.053998       0.008926       0.033596       0.007266       0.008603       0.052514      -0.029416      -0.014626       0.044042             12.615729      12.111553       1.364960       8.450495      11.231093       1.116984      14.504540           0.000000
          233              C      10.403237       5.723304      19.471756       0.000408      40.311196 0.43200163E+03  0.10045440E+05                                10.131638                            6.843937      -0.000957       2.002078                    0.999199      27.005499      74.878332       0.647835       0.406591      -1.080679       0.019173      -0.040278       0.031822       0.054796       0.001878       0.013627       0.011280       0.006875       0.004252      -0.016439      -0.003055       0.019493             13.459078       8.786318      -1.984708       4.650216      20.351664      -3.951179      11.239251          -0.000000
          234              C      11.298099       5.647145      20.544580      -0.255241      38.076905 0.49380658E+03  0.12010015E+05                                 9.885859                            7.467906      -0.136292       1.909663                    0.999590      31.674988      93.251557       0.594631       0.423518      -1.057506      -0.018540       0.021379      -0.031150       0.042084       0.021435      -0.005882       0.027992       0.007005      -0.013880      -0.039313       0.007539       0.031774             11.869120      10.162176      -2.236966       6.371099      12.455571      -3.125799      12.989612           0.000001
          235              C      13.152556       5.296626      22.679152      -0.066241      26.970869 0.36199379E+03  0.81805402E+04                                 8.013802                            6.372874      -0.373843       1.888099                    0.997044      27.979837      80.489280       0.644205       0.420727      -1.054854      -0.010960      -0.083573      -0.022156       0.087152       0.028626       0.018838       0.019094      -0.024283      -0.012859      -0.030669      -0.016204       0.046873             10.095079      10.336442       0.368827       4.732181       6.731628       0.862119      13.217167           0.000001
          236              C       9.879648       4.565696      18.911193      -0.154541      36.737773 0.45599498E+03  0.10902200E+05                                 9.756868                            7.243401      -0.206109       1.895138                    0.999333      30.626167      90.217313       0.593739       0.431476      -1.049652       0.014041      -0.003888       0.016257       0.021830      -0.006501      -0.000386      -0.001408       0.073542       0.057380      -0.046936       0.019150       0.027786             11.736585       7.263293       0.751316       2.567679      19.867075      -0.035836       8.079387          -0.000001
          237              C      11.098183       3.250060      20.489442      -0.227394      38.570177 0.46244893E+03  0.11062896E+05                                 9.954854                            7.201817      -0.140226       1.911415                    0.999327      30.936193      90.286945       0.608765       0.420583      -1.059489      -0.013413      -0.010788      -0.022227       0.028113      -0.026503      -0.028629      -0.032152       0.007350      -0.009275      -0.058598       0.028236       0.030363             12.453909      10.796668       3.831890       6.610798      13.571639       3.873752      12.993418           0.000001
          238              C      10.212841       3.324314      19.433820       0.000788      39.898632 0.41850401E+03  0.96609336E+04                                10.081582                            6.741439       0.029988       2.015797                    0.999272      26.778118      74.135150       0.651553       0.407227      -1.079554       0.017948       0.038276       0.022729       0.047998      -0.002571       0.005586      -0.014385       0.008546       0.012478      -0.016481      -0.000261       0.016742             13.657120       9.125405       3.610522       4.773688      20.837158       3.925423      11.008797          -0.000000
          239              C      10.106220       7.078923      18.828251       0.634149      22.217569 0.24614155E+03  0.50705576E+04                                 7.411366                            5.611490      -0.070899       2.044899                    0.999312      21.790591      60.605004       0.619773       0.479736      -1.016888      -0.015655       0.056971      -0.026254       0.064654      -0.003487      -0.071783       0.035238       0.151997       0.020015      -0.095365      -0.025768       0.121133              9.093056       6.001988      -1.786016       2.297366      13.764346      -3.262331       7.512836           0.000000
          240              C       9.740659       2.048661      18.780654       0.631442      22.999773 0.25050116E+03  0.51824050E+04                                 7.600131                            5.664504      -0.082094       2.040914                    0.999369      21.847571      60.867732       0.616367       0.480336      -1.016700      -0.023129      -0.053746      -0.022576       0.062715      -0.017801      -0.068859      -0.026679       0.154596      -0.011884      -0.094957      -0.023192       0.118149              9.553324       6.280704       2.963326       2.472364      14.445110       3.208839       7.934158           0.000000
          241              C       4.759900      14.279700      11.781500       0.082366      35.333297 0.43731387E+03  0.10299244E+05                                 9.925048                            7.329058      -0.720536       1.806868                    0.996256      26.515201      76.363772       0.564624       0.460611      -1.037411       0.000000       0.000000       0.000000       0.000000       0.000000       0.000000      -0.000000      -0.000000      -0.033734      -0.011245       0.005622       0.005622             13.454648      10.969876      -0.000000       0.000000      10.969876       0.000000      18.424193           0.000000
          242              C      14.279700       4.759900      11.781500       0.082366      35.333293 0.43731381E+03  0.10299243E+05                                 9.925048                            7.329058      -0.720536       1.806868                    0.996256      26.515200      76.363772       0.564624       0.460611      -1.037411      -0.000000       0.000000       0.000000       0.000000       0.000000      -0.000000      -0.000000       0.000000      -0.033734      -0.011245       0.005622       0.005622             13.454648      10.969876      -0.000000      -0.000000      10.969876      -0.000000      18.424193           0.000000
          243              C      14.279700       4.759900       0.000000       0.082366      35.333302 0.43731385E+03  0.10299244E+05                                 9.925050                            7.329058      -0.720536       1.806868                    0.996256      26.515200      76.363772       0.564624       0.460611      -1.037411       0.000000       0.000000      -0.000000       0.000000       0.000000      -0.000000      -0.000000       0.000000      -0.033734      -0.011245       0.005622       0.005622             13.454651      10.969876       0.000000      -0.000000      10.969876       0.000000      18.424202           0.000000
          244              C       4.759900      14.279700       0.000000       0.082366      35.333305 0.43731390E+03  0.10299245E+05                                 9.925050                            7.329058      -0.720536       1.806868                    0.996256      26.515201      76.363773       0.564624       0.460611      -1.037411       0.000000      -0.000000       0.000000       0.000000       0.000000      -0.000000      -0.000000      -0.000000      -0.033734      -0.011245       0.005622       0.005622             13.454652      10.969876      -0.000000       0.000000      10.969876       0.000000      18.424203           0.000000
          245              O       4.187379      12.572800      10.238124      -0.209097      31.535371 0.32878949E+03  0.69529621E+04                                 8.027303                            5.497845       0.482694       2.280256                    0.999509      22.298871      54.039748       0.840148       0.344745      -1.156648       0.180669      -0.020567      -0.017296       0.182656       0.064310       0.068550       0.123337      -0.010777       0.058838      -0.116361      -0.061023       0.177384             11.199134       6.171933       1.861182       2.065540      12.384115       8.976435      15.041353           0.000000
          246              O       8.070696      10.613244       7.586815      -0.574248      29.810295 0.45804178E+03  0.10555392E+05                                 7.511558                            6.499436       0.559049       2.226586                    0.998982      27.102867      69.249706       0.768527       0.345842      -1.152221      -0.033147      -0.008592       0.004242       0.034504       0.023653       0.044406      -0.047707      -0.005003      -0.089350      -0.085249       0.037302       0.047947              8.375666      13.429556      -0.297998      -1.014475       5.717953       0.549334       5.979489           0.000000
          247              O       7.052458       9.345968       6.059461      -0.570652      30.336472 0.45629261E+03  0.10500019E+05                                 7.605197                            6.473013       0.535776       2.219968                    0.999010      27.004742      68.842168       0.772963       0.344351      -1.154017      -0.021442      -0.000500       0.032203       0.038692      -0.016740      -0.003805      -0.000320      -0.112439       0.126220      -0.079815       0.037610       0.042204              8.705002       9.847865      -2.409374      -3.477890       7.409190       2.686893       8.857952          -0.000001
          248              O       0.982634      10.027777       7.574326      -0.582420      32.011025 0.47817718E+03  0.11146430E+05                                 7.935847                            6.658435       0.477639       2.196251                    0.998857      27.395496      70.562279       0.755740       0.347686      -1.149878       0.037651      -0.010003       0.005651       0.039364      -0.024489      -0.042767      -0.048988      -0.005696      -0.122390      -0.089894       0.040022       0.049872              9.234485      15.562980       1.720146       1.036451       5.899762       0.330550       6.240713           0.000000
          249              O       2.169753       9.083793       5.926801      -0.569368      28.558370 0.44253055E+03  0.10100319E+05                                 7.265973                            6.355611       0.620724       2.247393                    0.999189      26.943866      68.288326       0.783992       0.342297      -1.156356       0.016455       0.002965       0.028329       0.032895       0.000954       0.010976       0.004498      -0.118300       0.129486      -0.081698       0.035230       0.046468              8.100915       8.710786       1.988200       2.666514       6.946471       2.425633       8.645488          -0.000001
          250              O       5.332421      15.986600      10.238124      -0.209096      31.535368 0.32878947E+03  0.69529615E+04                                 8.027302                            5.497844       0.482694       2.280256                    0.999509      22.298871      54.039746       0.840148       0.344745      -1.156648      -0.180669       0.020567      -0.017296       0.182656       0.064310      -0.068550      -0.123337      -0.010777       0.058838      -0.116361      -0.061023       0.177384             11.199132       6.171932       1.861182      -2.065540      12.384113      -8.976434      15.041351           0.000000
          251              O       1.449104      17.946156       7.586815      -0.574248      29.810294 0.45804175E+03  0.10555392E+05                                 7.511557                            6.499436       0.559049       2.226586                    0.998982      27.102867      69.249704       0.768527       0.345842      -1.152221       0.033147       0.008592       0.004242       0.034504       0.023653      -0.044406       0.047707      -0.005003      -0.089350      -0.085249       0.037302       0.047947              8.375666      13.429555      -0.297998       1.014475       5.717953      -0.549334       5.979489           0.000000
          252              O       2.467342       0.173832       6.059461      -0.570652      30.336475 0.45629266E+03  0.10500021E+05                                 7.605198                            6.473014       0.535776       2.219968                    0.999010      27.004742      68.842171       0.772963       0.344351      -1.154017       0.021442       0.000500       0.032203       0.038692      -0.016740       0.003805       0.000320      -0.112439       0.126221      -0.079815       0.037610       0.042204              8.705003       9.847866      -2.409375       3.477890       7.409191      -2.686894       8.857953          -0.000001
          253              O       8.537166      18.531623       7.574326      -0.582420      32.011027 0.47817722E+03  0.11146431E+05                                 7.935848                            6.658435       0.477639       2.196251                    0.998857      27.395496      70.562281       0.755740       0.347686      -1.149878      -0.037651       0.010003       0.005651       0.039364      -0.024489       0.042767       0.048988      -0.005696      -0.122390      -0.089894       0.040022       0.049872              9.234486      15.562982       1.720147      -1.036451       5.899762      -0.330550       6.240713           0.000000
          254              O       7.350047       0.436007       5.926801      -0.569368      28.558375 0.44253064E+03  0.10100322E+05                                 7.265974                            6.355612       0.620724       2.247393                    0.999189      26.943867      68.288332       0.783992       0.342297      -1.156356      -0.016455      -0.002965       0.028329       0.032895       0.000954      -0.010976      -0.004498      -0.118300       0.129486      -0.081698       0.035230       0.046468              8.100916       8.710788       1.988200      -2.666514       6.946472      -2.425633       8.645490          -0.000001
          255              O      15.986600       4.187379      10.238124      -0.209096      31.535368 0.32878946E+03  0.69529612E+04                                 8.027302                            5.497845       0.482694       2.280256                    0.999509      22.298870      54.039745       0.840148       0.344745      -1.156648       0.020567       0.180669      -0.017296       0.182656      -0.064310      -0.123337       0.068550       0.010777       0.058838      -0.116361      -0.061023       0.177384             11.199133      12.384114      -1.861182      -8.976435       6.171933       2.065540      15.041352           0.000000
          256              O      17.946156       8.070696       7.586815      -0.574248      29.810298 0.45804183E+03  0.10555394E+05                                 7.511559                            6.499437       0.559049       2.226587                    0.998982      27.102867      69.249708       0.768527       0.345842      -1.152221       0.008592      -0.033147       0.004242       0.034504      -0.023653       0.047707       0.044406       0.005003      -0.089350      -0.085249       0.037302       0.047947              8.375667       5.717953       0.297998      -0.549334      13.429558      -1.014475       5.979490           0.000000
          257              O       0.173832       7.052458       6.059461      -0.570652      30.336474 0.45629265E+03  0.10500020E+05                                 7.605198                            6.473014       0.535776       2.219968                    0.999010      27.004742      68.842170       0.772963       0.344351      -1.154017       0.000500      -0.021442       0.032203       0.038692       0.016740       0.000320      -0.003805       0.112439       0.126220      -0.079815       0.037610       0.042204              8.705003       7.409190       2.409375      -2.686894       9.847866      -3.477890       8.857953          -0.000000
          258              O      18.531623       0.982634       7.574326      -0.582420      32.011020 0.47817709E+03  0.11146428E+05                                 7.935846                            6.658434       0.477639       2.196251                    0.998857      27.395494      70.562272       0.755740       0.347686      -1.149878       0.010003       0.037651       0.005651       0.039364       0.024489       0.048988      -0.042767       0.005696      -0.122390      -0.089894       0.040022       0.049872              9.234484       5.899761      -1.720146      -0.330550      15.562979       1.036451       6.240712           0.000000
          259              O       0.436007       2.169753       5.926801      -0.569368      28.558373 0.44253060E+03  0.10100321E+05                                 7.265974                            6.355611       0.620724       2.247393                    0.999189      26.943867      68.288330       0.783992       0.342297      -1.156356      -0.002965       0.016455       0.028329       0.032895      -0.000954      -0.004498       0.010976       0.118299       0.129486      -0.081698       0.035230       0.046468              8.100916       6.946472      -1.988200      -2.425633       8.710787       2.666514       8.645489          -0.000001
          260              O      12.572800       5.332421      10.238124      -0.209096      31.535367 0.32878946E+03  0.69529612E+04                                 8.027302                            5.497844       0.482694       2.280256                    0.999509      22.298870      54.039745       0.840148       0.344745      -1.156648      -0.020567      -0.180669      -0.017296       0.182656      -0.064310       0.123337      -0.068550       0.010777       0.058838      -0.116361      -0.061023       0.177384             11.199133      12.384114      -1.861182       8.976435       6.171932      -2.065540      15.041352           0.000000
          261              O      10.613244       1.449104       7.586815      -0.574248      29.810299 0.45804185E+03  0.10555395E+05                                 7.511559                            6.499437       0.559049       2.226586                    0.998982      27.102867      69.249710       0.768527       0.345842      -1.152221      -0.008592       0.033147       0.004242       0.034504      -0.023653      -0.047707      -0.044406       0.005003      -0.089350      -0.085249       0.037302       0.047947              8.375668       5.717954       0.297998       0.549334      13.429558       1.014475       5.979490           0.000000
          262              O       9.345968       2.467342       6.059461      -0.570652      30.336475 0.45629266E+03  0.10500021E+05                                 7.605198                            6.473014       0.535776       2.219968                    0.999010      27.004743      68.842172       0.772963       0.344351      -1.154017      -0.000500       0.021442       0.032203       0.038692       0.016740      -0.000320       0.003805       0.112439       0.126220      -0.079815       0.037610       0.042204              8.705003       7.409190       2.409375       2.686894       9.847866       3.477890       8.857953          -0.000001
          263              O      10.027777       8.537166       7.574326      -0.582420      32.011024 0.47817716E+03  0.11146429E+05                                 7.935847                            6.658435       0.477639       2.196251                    0.998857      27.395496      70.562278       0.755740       0.347686      -1.149878      -0.010003      -0.037651       0.005651       0.039364       0.024489      -0.048988       0.042767       0.005696      -0.122390      -0.089894       0.040022       0.049872              9.234485       5.899762      -1.720146       0.330550      15.562980      -1.036451       6.240713           0.000000
          264              O       9.083793       7.350047       5.926801      -0.569368      28.558371 0.44253057E+03  0.10100320E+05                                 7.265973                            6.355611       0.620724       2.247393                    0.999189      26.943866      68.288327       0.783992       0.342297      -1.156356       0.002965      -0.016455       0.028329       0.032895      -0.000954       0.004498      -0.010976       0.118300       0.129486      -0.081698       0.035230       0.046468              8.100915       6.946471      -1.988200       2.425633       8.710786      -2.666514       8.645489          -0.000001
          265              O      14.852221       3.053000       1.543377      -0.209097      31.535373 0.32878942E+03  0.69529603E+04                                 8.027303                            5.497844       0.482694       2.280256                    0.999509      22.298871      54.039746       0.840148       0.344745      -1.156648      -0.180669      -0.020567       0.017296       0.182656      -0.064310       0.068550      -0.123337      -0.010777       0.058838      -0.116361      -0.061023       0.177384             11.199134       6.171932      -1.861182       2.065541      12.384117      -8.976437      15.041353           0.000000
          266              O      10.968904       1.093444       4.194685      -0.574248      29.810300 0.45804186E+03  0.10555395E+05                                 7.511559                            6.499437       0.559049       2.226586                    0.998982      27.102867      69.249710       0.768527       0.345842      -1.152221       0.033147      -0.008592      -0.004242       0.034504      -0.023653       0.044406       0.047707      -0.005003      -0.089350      -0.085249       0.037302       0.047947              8.375668      13.429559       0.297998      -1.014475       5.717954      -0.549334       5.979490           0.000000
          267              O      11.987142      18.865768       5.722039      -0.570652      30.336472 0.45629260E+03  0.10500019E+05                                 7.605198                            6.473013       0.535776       2.219969                    0.999010      27.004741      68.842166       0.772963       0.344351      -1.154017       0.021442      -0.000500      -0.032203       0.038692       0.016740      -0.003805       0.000320      -0.112439       0.126220      -0.079815       0.037610       0.042204              8.705002       9.847865       2.409374      -3.477890       7.409190      -2.686893       8.857952          -0.000001
          268              O      18.056966       0.507977       4.207174      -0.582420      32.011022 0.47817712E+03  0.11146428E+05                                 7.935846                            6.658434       0.477639       2.196251                    0.998857      27.395495      70.562275       0.755740       0.347686      -1.149878      -0.037651      -0.010003      -0.005651       0.039364       0.024489      -0.042767       0.048988      -0.005696      -0.122390      -0.089894       0.040022       0.049872              9.234484      15.562979      -1.720146       1.036451       5.899761      -0.330550       6.240712           0.000000
          269              O      16.869847      18.603593       5.854699      -0.569368      28.558376 0.44253066E+03  0.10100322E+05                                 7.265974                            6.355612       0.620724       2.247393                    0.999189      26.943867      68.288333       0.783992       0.342297      -1.156356      -0.016455       0.002965      -0.028329       0.032895      -0.000954       0.010976      -0.004498      -0.118299       0.129486      -0.081698       0.035230       0.046468              8.100917       8.710788      -1.988201       2.666514       6.946473      -2.425633       8.645490          -0.000001
          270              O      13.707179       6.466800       1.543377      -0.209096      31.535372 0.32878941E+03  0.69529600E+04                                 8.027303                            5.497844       0.482694       2.280256                    0.999509      22.298870      54.039745       0.840148       0.344745      -1.156648       0.180669       0.020567       0.017296       0.182656      -0.064310      -0.068550       0.123337      -0.010777       0.058838      -0.116361      -0.061023       0.177384             11.199134       6.171932      -1.861182      -2.065541      12.384118       8.976437      15.041353           0.000000
          271              O      17.590496       8.426356       4.194685      -0.574248      29.810298 0.45804184E+03  0.10555394E+05                                 7.511559                            6.499437       0.559049       2.226586                    0.998982      27.102867      69.249709       0.768527       0.345842      -1.152221      -0.033147       0.008592      -0.004242       0.034504      -0.023653      -0.044406      -0.047707      -0.005003      -0.089350      -0.085249       0.037302       0.047947              8.375667      13.429558       0.297998       1.014475       5.717954       0.549334       5.979490           0.000000
          272              O      16.572258       9.693632       5.722039      -0.570652      30.336475 0.45629267E+03  0.10500021E+05                                 7.605198                            6.473014       0.535776       2.219968                    0.999010      27.004742      68.842171       0.772963       0.344351      -1.154017      -0.021442       0.000500      -0.032203       0.038692       0.016740       0.003805      -0.000320      -0.112439       0.126220      -0.079815       0.037610       0.042204              8.705003       9.847866       2.409375       3.477890       7.409191       2.686894       8.857953          -0.000001
          273              O      10.502434       9.011823       4.207174      -0.582420      32.011029 0.47817724E+03  0.11146432E+05                                 7.935848                            6.658436       0.477639       2.196251                    0.998857      27.395496      70.562282       0.755740       0.347686      -1.149878       0.037651       0.010003      -0.005651       0.039364       0.024489       0.042767      -0.048988      -0.005696      -0.122390      -0.089894       0.040022       0.049872              9.234486      15.562983      -1.720147      -1.036452       5.899763       0.330550       6.240714           0.000000
          274              O      11.689553       9.955807       5.854699      -0.569368      28.558374 0.44253062E+03  0.10100321E+05                                 7.265974                            6.355612       0.620724       2.247393                    0.999189      26.943867      68.288331       0.783992       0.342297      -1.156356       0.016455      -0.002965      -0.028329       0.032895      -0.000954      -0.010976       0.004498      -0.118300       0.129486      -0.081698       0.035230       0.046468              8.100916       8.710787      -1.988200      -2.666514       6.946472       2.425633       8.645489          -0.000001
          275              O       3.053000      13.707179       1.543377      -0.209096      31.535373 0.32878943E+03  0.69529603E+04                                 8.027303                            5.497844       0.482694       2.280256                    0.999509      22.298871      54.039746       0.840148       0.344745      -1.156648      -0.020567       0.180669       0.017296       0.182656       0.064310      -0.123337      -0.068550       0.010777       0.058838      -0.116361      -0.061023       0.177384             11.199134      12.384117       1.861182      -8.976437       6.171932      -2.065541      15.041352           0.000000
          276              O       1.093444      17.590496       4.194685      -0.574248      29.810297 0.45804181E+03  0.10555393E+05                                 7.511558                            6.499436       0.559049       2.226586                    0.998982      27.102868      69.249709       0.768527       0.345842      -1.152221      -0.008592      -0.033147      -0.004242       0.034504       0.023653       0.047707      -0.044406       0.005003      -0.089350      -0.085249       0.037302       0.047947              8.375667       5.717953      -0.297998      -0.549334      13.429557       1.014475       5.979490           0.000000
          277              O      18.865768      16.572258       5.722039      -0.570652      30.336477 0.45629270E+03  0.10500022E+05                                 7.605199                            6.473014       0.535776       2.219968                    0.999010      27.004742      68.842173       0.772963       0.344351      -1.154017      -0.000500      -0.021442      -0.032203       0.038692      -0.016740       0.000320       0.003805       0.112439       0.126221      -0.079815       0.037610       0.042204              8.705004       7.409191      -2.409375      -2.686894       9.847868       3.477891       8.857954          -0.000000
          278              O       0.507977      10.502434       4.207174      -0.582420      32.011024 0.47817717E+03  0.11146430E+05                                 7.935847                            6.658435       0.477639       2.196251                    0.998857      27.395495      70.562277       0.755740       0.347686      -1.149878      -0.010003       0.037651      -0.005651       0.039364      -0.024489       0.048988       0.042767       0.005696      -0.122390      -0.089894       0.040022       0.049872              9.234485       5.899762       1.720147      -0.330550      15.562981      -1.036451       6.240713           0.000000
          279              O      18.603593      11.689553       5.854699      -0.569368      28.558376 0.44253066E+03  0.10100322E+05                                 7.265974                            6.355612       0.620724       2.247393                    0.999189      26.943867      68.288333       0.783992       0.342297      -1.156356       0.002965       0.016455      -0.028329       0.032895       0.000954      -0.004498      -0.010976       0.118300       0.129486      -0.081698       0.035230       0.046468              8.100917       6.946473       1.988201      -2.425633       8.710788      -2.666515       8.645490          -0.000001
          280              O       6.466800      14.852221       1.543377      -0.209096      31.535372 0.32878941E+03  0.69529601E+04                                 8.027303                            5.497844       0.482694       2.280256                    0.999509      22.298870      54.039745       0.840148       0.344745      -1.156648       0.020567      -0.180669       0.017296       0.182656       0.064310       0.123337       0.068550       0.010777       0.058838      -0.116361      -0.061023       0.177384             11.199134      12.384118       1.861182       8.976437       6.171932       2.065541      15.041353           0.000000
          281              O       8.426356      10.968904       4.194685      -0.574248      29.810299 0.45804184E+03  0.10555394E+05                                 7.511559                            6.499437       0.559049       2.226586                    0.998982      27.102867      69.249709       0.768527       0.345842      -1.152221       0.008592       0.033147      -0.004242       0.034504       0.023653      -0.047707       0.044406       0.005003      -0.089350      -0.085249       0.037302       0.047947              8.375667       5.717954      -0.297998       0.549334      13.429558      -1.014475       5.979490           0.000000
          282              O       9.693632      11.987142       5.722039      -0.570652      30.336475 0.45629266E+03  0.10500021E+05                                 7.605198                            6.473014       0.535776       2.219968                    0.999010      27.004742      68.842171       0.772963       0.344351      -1.154017       0.000500       0.021442      -0.032204       0.038692      -0.016740      -0.000320      -0.003805       0.112439       0.126220      -0.079815       0.037610       0.042204              8.705003       7.409191      -2.409375       2.686894       9.847866      -3.477890       8.857953          -0.000001
          283              O       9.011823      18.056966       4.207174      -0.582420      32.011030 0.47817727E+03  0.11146433E+05                                 7.935848                            6.658436       0.477639       2.196251                    0.998857      27.395496      70.562284       0.755740       0.347686      -1.149878       0.010003      -0.037651      -0.005651       0.039364      -0.024489      -0.048988      -0.042767       0.005696      -0.122390      -0.089894       0.040022       0.049872              9.234487       5.899763       1.720147       0.330550      15.562984       1.036452       6.240714           0.000000
          284              O       9.955807      16.869847       5.854699      -0.569368      28.558369 0.44253052E+03  0.10100318E+05                                 7.265973                            6.355611       0.620725       2.247393                    0.999189      26.943865      68.288323       0.783992       0.342297      -1.156356      -0.002965      -0.016455      -0.028329       0.032895       0.000954       0.004498       0.010976       0.118300       0.129486      -0.081698       0.035230       0.046468              8.100915       6.946471       1.988200       2.425633       8.710786       2.666514       8.645488          -0.000001
          285              O      14.852221       6.466800      13.324876      -0.209096      31.535367 0.32878946E+03  0.69529612E+04                                 8.027302                            5.497844       0.482694       2.280256                    0.999509      22.298870      54.039745       0.840148       0.344745      -1.156648      -0.180669       0.020567       0.017296       0.182656       0.064310       0.068550       0.123337      -0.010777       0.058838      -0.116361      -0.061023       0.177384             11.199133       6.171933       1.861182       2.065540      12.384114       8.976435      15.041352           0.000000
          286              O      10.968904       8.426356      15.976185      -0.574248      29.810297 0.45804182E+03  0.10555394E+05                                 7.511558                            6.499437       0.559049       2.226586                    0.998982      27.102867      69.249708       0.768527       0.345842      -1.152221       0.033147       0.008592      -0.004242       0.034504       0.023653       0.044406      -0.047707      -0.005003      -0.089350      -0.085249       0.037302       0.047947              8.375667      13.429557      -0.297998      -1.014475       5.717953       0.549334       5.979490           0.000000
          287              O      11.987142       9.693632      17.503539      -0.570652      30.336472 0.45629261E+03  0.10500019E+05                                 7.605197                            6.473013       0.535776       2.219968                    0.999010      27.004742      68.842168       0.772963       0.344351      -1.154017       0.021442       0.000500      -0.032203       0.038692      -0.016740      -0.003805      -0.000320      -0.112439       0.126220      -0.079815       0.037610       0.042204              8.705002       9.847865      -2.409374      -3.477890       7.409190       2.686893       8.857952          -0.000001
          288              O      18.056966       9.011823      15.988674      -0.582420      32.011026 0.47817720E+03  0.11146431E+05                                 7.935848                            6.658435       0.477639       2.196251                    0.998857      27.395495      70.562279       0.755740       0.347686      -1.149878      -0.037651       0.010003      -0.005651       0.039364      -0.024489      -0.042767      -0.048988      -0.005696      -0.122390      -0.089894       0.040022       0.049872              9.234486      15.562982       1.720147       1.036451       5.899762       0.330550       6.240713           0.000000
          289              O      16.869847       9.955807      17.636199      -0.569368      28.558374 0.44253062E+03  0.10100321E+05                                 7.265974                            6.355612       0.620724       2.247393                    0.999189      26.943867      68.288331       0.783992       0.342297      -1.156356      -0.016455      -0.002965      -0.028329       0.032895       0.000954       0.010976       0.004498      -0.118300       0.129486      -0.081698       0.035230       0.046468              8.100916       8.710787       1.988200       2.666514       6.946472       2.425633       8.645489          -0.000001
          290              O      13.707179       3.053000      13.324876      -0.209096      31.535368 0.32878947E+03  0.69529616E+04                                 8.027302                            5.497844       0.482694       2.280256                    0.999509      22.298871      54.039746       0.840148       0.344745      -1.156648       0.180669      -0.020567       0.017296       0.182656       0.064310      -0.068550      -0.123337      -0.010777       0.058838      -0.116361      -0.061023       0.177384             11.199132       6.171932       1.861182      -2.065540      12.384113      -8.976434      15.041351           0.000000
          291              O      17.590496       1.093444      15.976185      -0.574248      29.810298 0.45804184E+03  0.10555394E+05                                 7.511559                            6.499437       0.559049       2.226586                    0.998982      27.102867      69.249709       0.768527       0.345842      -1.152221      -0.033147      -0.008592      -0.004242       0.034504       0.023653      -0.044406       0.047707      -0.005003      -0.089350      -0.085249       0.037302       0.047947              8.375667      13.429558      -0.297998       1.014475       5.717954      -0.549334       5.979490           0.000000
          292              O      16.572258      18.865768      17.503539      -0.570652      30.336477 0.45629269E+03  0.10500022E+05                                 7.605199                            6.473014       0.535776       2.219968                    0.999010      27.004743      68.842174       0.772963       0.344351      -1.154017      -0.021442      -0.000500      -0.032203       0.038692      -0.016740       0.003805       0.000320      -0.112439       0.126221      -0.079815       0.037610       0.042204              8.705004       9.847867      -2.409375       3.477890       7.409191      -2.686894       8.857953          -0.000001
          293              O      10.502434       0.507977      15.988674      -0.582420      32.011033 0.47817732E+03  0.11146434E+05                                 7.935849                            6.658436       0.477638       2.196251                    0.998857      27.395497      70.562288       0.755740       0.347686      -1.149878       0.037651      -0.010003      -0.005651       0.039364      -0.024489       0.042767       0.048988      -0.005696      -0.122390      -0.089894       0.040022       0.049872              9.234488      15.562985       1.720147      -1.036452       5.899763      -0.330550       6.240714           0.000000
          294              O      11.689553      18.603593      17.636199      -0.569368      28.558373 0.44253061E+03  0.10100321E+05                                 7.265974                            6.355612       0.620724       2.247393                    0.999189      26.943866      68.288329       0.783992       0.342297      -1.156356       0.016455       0.002965      -0.028329       0.032895       0.000954      -0.010976      -0.004498      -0.118300       0.129486      -0.081698       0.035230       0.046468              8.100916       8.710787       1.988200      -2.666514       6.946472      -2.425633       8.645489          -0.000001
          295              O       3.053000      14.852221      13.324876      -0.209096      31.535368 0.32878946E+03  0.69529612E+04                                 8.027302                            5.497845       0.482694       2.280256                    0.999509      22.298870      54.039745       0.840148       0.344745      -1.156648      -0.020567      -0.180669       0.017296       0.182656      -0.064310      -0.123337       0.068550       0.010777       0.058838      -0.116361      -0.061023       0.177384             11.199133      12.384114      -1.861182      -8.976435       6.171933       2.065540      15.041352           0.000000
          296              O       1.093444      10.968904      15.976185      -0.574248      29.810300 0.45804186E+03  0.10555395E+05                                 7.511559                            6.499437       0.559049       2.226586                    0.998982      27.102867      69.249710       0.768527       0.345842      -1.152221      -0.008592       0.033147      -0.004242       0.034504      -0.023653       0.047707       0.044406       0.005003      -0.089350      -0.085249       0.037302       0.047947              8.375668       5.717954       0.297998      -0.549334      13.429559      -1.014475       5.979490           0.000000
          297              O      18.865768      11.987142      17.503539      -0.570652      30.336475 0.45629267E+03  0.10500021E+05                                 7.605198                            6.473014       0.535776       2.219968                    0.999010      27.004742      68.842171       0.772963       0.344351      -1.154017      -0.000500       0.021442      -0.032203       0.038692       0.016740       0.000320      -0.003805       0.112439       0.126220      -0.079815       0.037610       0.042204              8.705003       7.409191       2.409375      -2.686894       9.847866      -3.477890       8.857953          -0.000001
          298              O       0.507977      18.056966      15.988674      -0.582420      32.011029 0.47817725E+03  0.11146432E+05                                 7.935848                            6.658435       0.477639       2.196251                    0.998857      27.395497      70.562284       0.755740       0.347686      -1.149878      -0.010003      -0.037651      -0.005651       0.039364       0.024489       0.048988      -0.042767       0.005696      -0.122390      -0.089894       0.040022       0.049872              9.234486       5.899762      -1.720147      -0.330550      15.562983       1.036452       6.240713           0.000000
          299              O      18.603593      16.869847      17.636199      -0.569368      28.558375 0.44253064E+03  0.10100322E+05                                 7.265974                            6.355612       0.620724       2.247393                    0.999189      26.943867      68.288332       0.783992       0.342297      -1.156356       0.002965      -0.016455      -0.028329       0.032895      -0.000954      -0.004498       0.010976       0.118299       0.129486      -0.081698       0.035230       0.046468              8.100916       6.946472      -1.988201      -2.425633       8.710788       2.666514       8.645490          -0.000001
          300              O       6.466800      13.707179      13.324876      -0.209096      31.535368 0.32878946E+03  0.69529613E+04                                 8.027302                            5.497845       0.482694       2.280256                    0.999509      22.298870      54.039745       0.840148       0.344745      -1.156648       0.020567       0.180669       0.017296       0.182656      -0.064310       0.123337      -0.068550       0.010777       0.058838      -0.116361      -0.061023       0.177384             11.199133      12.384114      -1.861182       8.976435       6.171933      -2.065540      15.041352           0.000000
          301              O       8.426356      17.590496      15.976185      -0.574248      29.810304 0.45804194E+03  0.10555397E+05                                 7.511560                            6.499438       0.559049       2.226586                    0.998982      27.102869      69.249717       0.768527       0.345842      -1.152221       0.008592      -0.033147      -0.004242       0.034504      -0.023653      -0.047707      -0.044406       0.005003      -0.089350      -0.085249       0.037302       0.047947              8.375669       5.717954       0.297998       0.549334      13.429560       1.014476       5.979491           0.000000
          302              O       9.693632      16.572258      17.503539      -0.570652      30.336474 0.45629265E+03  0.10500020E+05                                 7.605198                            6.473014       0.535776       2.219968                    0.999010      27.004742      68.842170       0.772963       0.344351      -1.154017       0.000500      -0.021442      -0.032203       0.038692       0.016740      -0.000320       0.003805       0.112439       0.126220      -0.079815       0.037610       0.042204              8.705003       7.409190       2.409375       2.686894       9.847866       3.477890       8.857953          -0.000001
          303              O       9.011823      10.502434      15.988674      -0.582420      32.011026 0.47817720E+03  0.11146431E+05                                 7.935847                            6.658435       0.477639       2.196251                    0.998857      27.395496      70.562280       0.755740       0.347686      -1.149878       0.010003       0.037651      -0.005651       0.039364       0.024489      -0.048988       0.042767       0.005696      -0.122390      -0.089894       0.040022       0.049872              9.234486       5.899762      -1.720146       0.330550      15.562981      -1.036451       6.240713           0.000000
          304              O       9.955807      11.689553      17.636199      -0.569368      28.558371 0.44253057E+03  0.10100320E+05                                 7.265973                            6.355611       0.620724       2.247393                    0.999189      26.943866      68.288327       0.783992       0.342297      -1.156356      -0.002965       0.016455      -0.028329       0.032895      -0.000954       0.004498      -0.010976       0.118300       0.129486      -0.081698       0.035230       0.046468              8.100915       6.946471      -1.988200       2.425633       8.710786      -2.666514       8.645489          -0.000001
          305              O       4.187379      15.986600      22.019623      -0.209096      31.535372 0.32878941E+03  0.69529599E+04                                 8.027303                            5.497844       0.482694       2.280256                    0.999509      22.298870      54.039745       0.840148       0.344745      -1.156648       0.180669       0.020567      -0.017296       0.182656      -0.064310       0.068550      -0.123337      -0.010777       0.058838      -0.116361      -0.061023       0.177384             11.199134       6.171932      -1.861182       2.065541      12.384118      -8.976437      15.041353           0.000000
          306              O       8.070696      17.946156      19.368315      -0.574248      29.810298 0.45804183E+03  0.10555394E+05                                 7.511558                            6.499437       0.559049       2.226586                    0.998982      27.102868      69.249710       0.768527       0.345842      -1.152221      -0.033147       0.008592       0.004242       0.034504      -0.023653       0.044406       0.047707      -0.005003      -0.089350      -0.085249       0.037302       0.047947              8.375667      13.429557       0.297998      -1.014475       5.717953      -0.549334       5.979490           0.000000
          307              O       7.052458       0.173832      17.840961      -0.570652      30.336475 0.45629266E+03  0.10500021E+05                                 7.605198                            6.473014       0.535776       2.219968                    0.999010      27.004742      68.842171       0.772963       0.344351      -1.154017      -0.021442       0.000500       0.032203       0.038692       0.016740      -0.003805       0.000320      -0.112439       0.126220      -0.079815       0.037610       0.042204              8.705003       9.847866       2.409375      -3.477890       7.409191      -2.686894       8.857953          -0.000001
          308              O       0.982634      18.531623      19.355826      -0.582420      32.011025 0.47817717E+03  0.11146430E+05                                 7.935847                            6.658435       0.477639       2.196251                    0.998857      27.395496      70.562279       0.755740       0.347686      -1.149878       0.037651       0.010003       0.005651       0.039364       0.024489      -0.042767       0.048988      -0.005696      -0.122390      -0.089894       0.040022       0.049872              9.234485      15.562981      -1.720146       1.036451       5.899762      -0.330550       6.240713           0.000000
          309              O       2.169753       0.436007      17.708301      -0.569368      28.558370 0.44253054E+03  0.10100319E+05                                 7.265973                            6.355611       0.620725       2.247393                    0.999189      26.943865      68.288324       0.783992       0.342297      -1.156356       0.016455      -0.002965       0.028329       0.032895      -0.000954       0.010976      -0.004498      -0.118300       0.129486      -0.081698       0.035230       0.046468              8.100915       8.710786      -1.988200       2.666514       6.946471      -2.425633       8.645488          -0.000001
          310              O       5.332421      12.572800      22.019623      -0.209096      31.535372 0.32878942E+03  0.69529602E+04                                 8.027303                            5.497844       0.482694       2.280256                    0.999509      22.298871      54.039746       0.840148       0.344745      -1.156648      -0.180669      -0.020567      -0.017296       0.182656      -0.064310      -0.068550       0.123337      -0.010777       0.058838      -0.116361      -0.061023       0.177384             11.199134       6.171932      -1.861182      -2.065541      12.384117       8.976437      15.041352           0.000000
          311              O       1.449104      10.613244      19.368315      -0.574248      29.810297 0.45804182E+03  0.10555394E+05                                 7.511558                            6.499437       0.559049       2.226586                    0.998982      27.102867      69.249708       0.768527       0.345842      -1.152221       0.033147      -0.008592       0.004242       0.034504      -0.023653      -0.044406      -0.047707      -0.005003      -0.089350      -0.085249       0.037302       0.047947              8.375667      13.429557       0.297998       1.014475       5.717953       0.549334       5.979490           0.000000
          312              O       2.467342       9.345968      17.840961      -0.570652      30.336475 0.45629266E+03  0.10500021E+05                                 7.605198                            6.473014       0.535776       2.219968                    0.999010      27.004742      68.842171       0.772963       0.344351      -1.154017       0.021442      -0.000500       0.032203       0.038692       0.016740       0.003805      -0.000320      -0.112439       0.126221      -0.079815       0.037610       0.042204              8.705003       9.847866       2.409375       3.477890       7.409191       2.686894       8.857953          -0.000001
          313              O       8.537166      10.027777      19.355826      -0.582420      32.011025 0.47817718E+03  0.11146430E+05                                 7.935847                            6.658435       0.477639       2.196251                    0.998857      27.395496      70.562279       0.755740       0.347686      -1.149878      -0.037651      -0.010003       0.005651       0.039364       0.024489       0.042767      -0.048988      -0.005696      -0.122390      -0.089894       0.040022       0.049872              9.234485      15.562981      -1.720146      -1.036451       5.899762       0.330550       6.240713           0.000000
          314              O       7.350047       9.083793      17.708301      -0.569368      28.558374 0.44253062E+03  0.10100321E+05                                 7.265974                            6.355612       0.620724       2.247393                    0.999189      26.943867      68.288331       0.783992       0.342297      -1.156356      -0.016455       0.002965       0.028329       0.032895      -0.000954      -0.010976       0.004498      -0.118300       0.129486      -0.081698       0.035230       0.046468              8.100916       8.710787      -1.988200      -2.666514       6.946472       2.425633       8.645489          -0.000001
          315              O      15.986600       5.332421      22.019623      -0.209096      31.535371 0.32878940E+03  0.69529597E+04                                 8.027302                            5.497844       0.482694       2.280256                    0.999509      22.298870      54.039744       0.840148       0.344745      -1.156648       0.020567      -0.180669      -0.017296       0.182656       0.064310      -0.123337      -0.068550       0.010777       0.058838      -0.116361      -0.061023       0.177384             11.199134      12.384117       1.861182      -8.976437       6.171932      -2.065541      15.041352           0.000000
          316              O      17.946156       1.449104      19.368315      -0.574248      29.810295 0.45804178E+03  0.10555392E+05                                 7.511558                            6.499436       0.559049       2.226586                    0.998982      27.102867      69.249706       0.768527       0.345842      -1.152221       0.008592       0.033147       0.004242       0.034504       0.023653       0.047707      -0.044406       0.005003      -0.089350      -0.085249       0.037302       0.047947              8.375666       5.717953      -0.297998      -0.549334      13.429556       1.014475       5.979489           0.000000
          317              O       0.173832       2.467342      17.840961      -0.570652      30.336474 0.45629264E+03  0.10500020E+05                                 7.605198                            6.473014       0.535776       2.219968                    0.999010      27.004742      68.842170       0.772963       0.344351      -1.154017       0.000500       0.021442       0.032203       0.038692      -0.016740       0.000320       0.003805       0.112439       0.126220      -0.079815       0.037610       0.042204              8.705003       7.409191      -2.409375      -2.686894       9.847866       3.477890       8.857953          -0.000001
          318              O      18.531623       8.537166      19.355826      -0.582420      32.011024 0.47817716E+03  0.11146430E+05                                 7.935847                            6.658435       0.477639       2.196251                    0.998857      27.395495      70.562277       0.755740       0.347686      -1.149878       0.010003      -0.037651       0.005651       0.039364      -0.024489       0.048988       0.042767       0.005696      -0.122390      -0.089894       0.040022       0.049872              9.234485       5.899762       1.720146      -0.330550      15.562981      -1.036451       6.240713           0.000000
          319              O       0.436007       7.350047      17.708301      -0.569368      28.558373 0.44253059E+03  0.10100320E+05                                 7.265974                            6.355611       0.620724       2.247393                    0.999189      26.943866      68.288328       0.783992       0.342297      -1.156356      -0.002965      -0.016455       0.028329       0.032895       0.000954      -0.004498      -0.010976       0.118300       0.129486      -0.081698       0.035230       0.046468              8.100916       6.946472       1.988200      -2.425633       8.710787      -2.666514       8.645489          -0.000001
          320              O      12.572800       4.187379      22.019623      -0.209096      31.535374 0.32878944E+03  0.69529607E+04                                 8.027303                            5.497844       0.482694       2.280256                    0.999509      22.298871      54.039747       0.840148       0.344745      -1.156648      -0.020567       0.180669      -0.017296       0.182656       0.064310       0.123337       0.068550       0.010777       0.058838      -0.116361      -0.061023       0.177384             11.199134      12.384118       1.861182       8.976437       6.171932       2.065541      15.041353           0.000000
          321              O      10.613244       8.070696      19.368315      -0.574248      29.810298 0.45804183E+03  0.10555394E+05                                 7.511559                            6.499437       0.559049       2.226586                    0.998982      27.102867      69.249708       0.768527       0.345842      -1.152221      -0.008592      -0.033147       0.004242       0.034504       0.023653      -0.047707       0.044406       0.005003      -0.089350      -0.085249       0.037302       0.047947              8.375667       5.717953      -0.297998       0.549334      13.429557      -1.014475       5.979490           0.000000
          322              O       9.345968       7.052458      17.840961      -0.570652      30.336475 0.45629266E+03  0.10500021E+05                                 7.605198                            6.473014       0.535776       2.219968                    0.999010      27.004743      68.842172       0.772963       0.344351      -1.154017      -0.000500      -0.021442       0.032203       0.038692      -0.016740      -0.000320      -0.003805       0.112439       0.126220      -0.079815       0.037610       0.042204              8.705003       7.409191      -2.409375       2.686894       9.847866      -3.477890       8.857953          -0.000001
          323              O      10.027777       0.982634      19.355826      -0.582420      32.011026 0.47817720E+03  0.11146431E+05                                 7.935847                            6.658435       0.477639       2.196251                    0.998857      27.395496      70.562280       0.755740       0.347686      -1.149878      -0.010003       0.037651       0.005651       0.039364      -0.024489      -0.048988      -0.042767       0.005696      -0.122390      -0.089894       0.040022       0.049872              9.234485       5.899762       1.720147       0.330550      15.562981       1.036452       6.240713           0.000000
          324              O       9.083793       2.169753      17.708301      -0.569368      28.558371 0.44253057E+03  0.10100320E+05                                 7.265973                            6.355611       0.620724       2.247393                    0.999189      26.943866      68.288327       0.783992       0.342297      -1.156356       0.002965       0.016455       0.028329       0.032895       0.000954       0.004498       0.010976       0.118300       0.129486      -0.081698       0.035230       0.046468              8.100915       6.946471       1.988200       2.425633       8.710786       2.666514       8.645489          -0.000001

******************************************************
Auxiliary information for the entire system
The total spin magnetic moment of the unit cell is   0.000002
The total net atomic charge of the unit cell is   -0.000011
Accuracy of reproducing the electrostatic potential in the unit cell:
  The inner radius (bohr) =    5.0000
  The outer radius (bohr) =   12.0000
  Valid grid points have density less than (e/(bohr^3)) =    0.0001
  The number of valid grid points were=       952144
  The rms potential error without charges in kcal/mol is=      5.37997
  The rms potential error with partial charges in kcal/mol is=      1.04413
  The RRMSE value at monopole order=      0.19408
  The rms potential error with partial charges and cloud penetration in kcal/mol is=      1.05475
  The RRMSE value at monopole order with cloud penetration is=      0.19605
  The rms potential error with partial charges and atomic dipoles in kcal/mol is=      0.37406
  The RRMSE value at dipole order=      0.06953
  The rms potential error with partial charges, atomic dipoles and cloud penetration in kcal/mol is=      0.36770
  The RRMSE value at dipole order with cloud penetration=      0.06835

******************************************************
The electron densities and ab initio electrostatic potential were computed in VASP using the PBE functional and
projector augmented wave method. See the main text of the journal article for a description of computational details.
The atomic charges, dipoles, and quadrupoles were computed with the DDEC6 method as described in
(a) T. A. Manz and N. Gabaldon Limas, RSC Adv. 6 (2016) 47771-47801 DOI: 10.1039/c6ra04656h
(b) N. Gabaldon Limas and T. A. Manz, RSC Adv. 8 (2018) 2678-2707 DOI: 10.1039/c7ra11829e.
For each atom in the material, the electron cloud parameters were fit to the spherically averaged atom-in-material
electron density using radial positions for which this density was between 10^-4 and 10^-2 electrons per cubic bohr.
The polarizabilities, dispersion coefficients, and quantum Drude oscillator (QDO) parameters were fit using the MCLF method.
The magnetic structure of the system was optimized in VASP from the default ferromagnetic initial guess using spin polarization.
The atomic spin moments (ASMs) were computed on this optimized magnetic structure using the DDEC6 partition as inputs
to the method of T. A. Manz and D. S. Sholl, J. Chem. Theory Comput. 7 (2011) 4146-4164 DOI: 10.1021/ct200539n.
The RMSE and RRMSE were computed using a uniform grid with Ewald summation.
