# Supplementary material for: A collection of forcefield precursors for metal–organic frameworks
Source: RSC Adv. 2019 Nov 13;9(63):36492–507. doi: 10.1039/c9ra07327b (PMC9075174; doi:10.1039/c9ra07327b)
Supplement: RA-009-C9RA07327B-s6008 [file RA-009-C9RA07327B-s6008.xyz]

  648
jmolscript: load "" {1 1 1} spacegroup "x,y,z" unitcell [{     21.553000     0.000000     0.000000 }, {      0.000000    21.553000     0.000000 }, {      0.000000     0.000000    40.781000 }]
Zn     8.189924     1.826617    15.205604     0.879138
Zn     9.698850    20.826448    16.939612     0.987132
Zn    20.282882    20.188695    16.058742     1.070420
Zn     0.188589     0.743794    13.839848     0.953173
Zn    13.363076    19.726383    35.596104     0.879138
Zn    11.854150     0.726552    37.330112     0.987132
Zn     1.270118     1.364305    36.449242     1.070420
Zn    21.364411    20.809206    34.230348     0.953173
Zn     8.949883    18.966424    25.400854     0.879138
Zn    11.503052    20.475350    27.134862     0.987132
Zn    12.140805     9.506382    26.253992     1.070420
Zn    10.032706    10.965089    24.035098     0.953173
Zn    12.603117     2.586576     5.010354     0.879138
Zn    10.049948     1.077650     6.744362     0.987132
Zn     9.412195    12.046618     5.863492     1.070420
Zn    11.520294    10.587911     3.644598     0.953173
Zn     2.586576    12.603117    35.770646     0.879138
Zn     1.077650    10.049948    34.036638     0.987132
Zn    12.046618     9.412195    34.917508     1.070420
Zn    10.587911    11.520294    37.136402     0.953173
Zn    18.966424     8.949883    15.380146     0.879138
Zn    20.475350    11.503052    13.646138     0.987132
Zn     9.506382    12.140805    14.527008     1.070420
Zn    10.965089    10.032706    16.745902     0.953173
Zn     1.826617     8.189924    25.575396     0.879138
Zn    20.826448     9.698850    23.841388     0.987132
Zn    20.188695    20.282882    24.722258     1.070420
Zn     0.743794     0.188589    26.941152     0.953173
Zn    19.726383    13.363076     5.184896     0.879138
Zn     0.726552    11.854150     3.450888     0.987132
Zn     1.364305     1.270118     4.331758     1.070420
Zn    20.809206    21.364411     6.550652     0.953173
H      5.030470    16.791942    20.545468     0.098820
H      4.521819    15.563421    21.377400     0.100417
H      1.806141    15.390997    20.414969     0.095044
H      2.750163    14.147389    20.590327     0.102550
H      5.455064    15.315562    18.624683     0.096093
H      4.301979    14.386628    18.086373     0.099562
H      2.605758    17.322146    18.889759     0.093082
H      2.896723    16.296223    17.735657     0.091166
H      6.226662    18.914913    17.389018     0.143251
H      4.170506     0.137939    15.378515     0.143241
H      2.254444    18.639034    17.156567     0.124584
H      5.603780    17.438532    22.653845     0.134223
H      4.273960    19.848158    25.500359     0.129530
H      1.700532    18.395486    22.776188     0.139084
H      0.829791    12.856365    17.017911     0.140081
H     20.578804    10.032922    19.187460     0.135932
H      1.101358    12.946887    21.018527     0.140423
H      6.459434    12.899471    21.699570     0.145550
H      9.668676    11.617067    19.570802     0.143417
H      6.554267    13.321909    17.694876     0.127007
H     16.522530     4.761058     0.154968     0.098820
H     17.031181     5.989579     0.986900     0.100417
H     19.746859     6.162003     0.024469     0.095044
H     18.802837     7.405611     0.199827     0.102550
H     16.097936     6.237438    39.015183     0.096093
H     17.251021     7.166373    38.476874     0.099562
H     18.947242     4.230854    39.280259     0.093082
H     18.656277     5.256777    38.126157     0.091166
H     15.326338     2.638087    37.779518     0.143251
H     17.382495    21.415061    35.769015     0.143241
H     19.298556     2.913966    37.547067     0.124584
H     15.949220     4.114468     2.263346     0.134223
H     17.279040     1.704842     5.109859     0.129530
H     19.852468     3.157515     2.385688     0.139084
H     20.723209     8.696636    37.408411     0.140081
H      0.974196    11.520079    39.577960     0.135932
H     20.451642     8.606113     0.628027     0.140423
H     15.093566     8.653530     1.309070     0.145550
H     11.884324     9.935933    39.961302     0.143417
H     14.998733     8.231091    38.085376     0.127007
H     15.537558    15.806970    30.740718     0.098820
H     16.766079    15.298319    31.572650     0.100417
H     16.938503    12.582641    30.610219     0.095044
H     18.182111    13.526663    30.785577     0.102550
H     17.013938    16.231564    28.819933     0.096093
H     17.942873    15.078479    28.281623     0.099562
H     15.007354    13.382258    29.085009     0.093082
H     16.033277    13.673223    27.930907     0.091166
H     13.414587    17.003162    27.584268     0.143251
H     10.638561    14.947006    25.573765     0.143240
H     13.690466    13.030944    27.351817     0.124584
H     14.890968    16.380280    32.849095     0.134223
H     12.481342    15.050460    35.695609     0.129530
H     13.934014    12.477032    32.971438     0.139084
H     19.473136    11.606291    27.213161     0.140081
H      0.743579     9.802304    29.382710     0.135932
H     19.382613    11.877858    31.213777     0.140423
H     19.430029    17.235934    31.894820     0.145550
H     20.712433    20.445176    29.766052     0.143417
H     19.007591    17.330767    27.890126     0.127007
H      6.015442     5.746030    10.350218     0.098820
H      4.786921     6.254681    11.182150     0.100417
H      4.614497     8.970359    10.219719     0.095044
H      3.370889     8.026337    10.395077     0.102550
H      4.539062     5.321436     8.429433     0.096093
H      3.610128     6.474521     7.891123     0.099562
H      6.545646     8.170742     8.694509     0.093082
H      5.519723     7.879777     7.540407     0.091166
H      8.138413     4.549838     7.193768     0.143251
H     10.914439     6.605995     5.183265     0.143240
H      7.862534     8.522056     6.961317     0.124584
H      6.662032     5.172720    12.458595     0.134223
H      9.071658     6.502540    15.305109     0.129530
H      7.618985     9.075968    12.580938     0.139084
H      2.079865     9.946710     6.822661     0.140081
H     20.809422    11.750696     8.992210     0.135932
H      2.170387     9.675142    10.823277     0.140423
H      2.122971     4.317066    11.504320     0.145550
H      0.840567     1.107824     9.375552     0.143417
H      2.545409     4.222233     7.499626     0.127007
H      5.746030     6.015442    30.430782     0.098820
H      6.254681     4.786921    29.598850     0.100417
H      8.970359     4.614497    30.561281     0.095044
H      8.026337     3.370889    30.385923     0.102550
H      5.321436     4.539062    32.351567     0.096093
H      6.474521     3.610128    32.889876     0.099562
H      8.170742     6.545646    32.086491     0.093082
H      7.879777     5.519723    33.240593     0.091166
H      4.549838     8.138413    33.587232     0.143251
H      6.605995    10.914439    35.597735     0.143241
H      8.522056     7.862534    33.819683     0.124584
H      5.172720     6.662032    28.322404     0.134223
H      6.502540     9.071658    25.475891     0.129530
H      9.075968     7.618985    28.200062     0.139084
H      9.946710     2.079865    33.958339     0.140081
H     11.750696    20.809422    31.788790     0.135932
H      9.675142     2.170387    29.957723     0.140423
H      4.317066     2.122971    29.276680     0.145550
H      1.107824     0.840567    31.405448     0.143417
H      4.222233     2.545409    33.281374     0.127007
H     15.806970    15.537558    10.040282     0.098820
H     15.298319    16.766079     9.208350     0.100417
H     12.582641    16.938503    10.170781     0.095044
H     13.526663    18.182111     9.995423     0.102550
H     16.231564    17.013938    11.961067     0.096093
H     15.078479    17.942873    12.499377     0.099562
H     13.382258    15.007354    11.695991     0.093082
H     13.673223    16.033277    12.850093     0.091166
H     17.003162    13.414587    13.196732     0.143251
H     14.947006    10.638561    15.207235     0.143240
H     13.030944    13.690466    13.429183     0.124584
H     16.380280    14.890968     7.931904     0.134223
H     15.050460    12.481342     5.085391     0.129530
H     12.477032    13.934014     7.809562     0.139084
H     11.606291    19.473136    13.567839     0.140081
H      9.802304     0.743579    11.398289     0.135932
H     11.877858    19.382613     9.567223     0.140423
H     17.235934    19.430029     8.886180     0.145550
H     20.445176    20.712433    11.014948     0.143417
H     17.330767    19.007591    12.890874     0.127007
H     16.791942     5.030470    20.235532     0.098820
H     15.563421     4.521819    19.403600     0.100417
H     15.390997     1.806141    20.366031     0.095044
H     14.147389     2.750163    20.190673     0.102550
H     15.315562     5.455064    22.156317     0.096093
H     14.386628     4.301979    22.694626     0.099562
H     17.322146     2.605758    21.891241     0.093082
H     16.296223     2.896723    23.045343     0.091166
H     18.914913     6.226662    23.391982     0.143251
H      0.137939     4.170506    25.402485     0.143241
H     18.639034     2.254444    23.624433     0.124584
H     17.438532     5.603780    18.127154     0.134223
H     19.848158     4.273960    15.280641     0.129530
H     18.395486     1.700532    18.004811     0.139084
H     12.856365     0.829791    23.763089     0.140081
H     10.032922    20.578804    21.593539     0.135932
H     12.946887     1.101358    19.762473     0.140423
H     12.899471     6.459434    19.081430     0.145550
H     11.617067     9.668676    21.210198     0.143417
H     13.321909     6.554267    23.086124     0.127007
H      4.761058    16.522530    40.626032     0.098820
H      5.989579    17.031181    39.794100     0.100417
H      6.162003    19.746859    -0.024469     0.095044
H      7.405611    18.802837    40.581173     0.102550
H      6.237438    16.097936     1.765817     0.096093
H      7.166373    17.251021     2.304126     0.099562
H      4.230854    18.947242     1.500741     0.093082
H      5.256777    18.656277     2.654843     0.091166
H      2.638087    15.326338     3.001482     0.143251
H     21.415061    17.382495     5.011985     0.143240
H      2.913966    19.298556     3.233933     0.124584
H      4.114468    15.949220    38.517654     0.134223
H      1.704842    17.279040    35.671141     0.129530
H      3.157515    19.852468    38.395311     0.139084
H      8.696636    20.723209     3.372589     0.140081
H     11.520079     0.974196     1.203040     0.135932
H      8.606113    20.451642    40.152973     0.140423
H      8.653530    15.093566    39.471930     0.145550
H      9.935933    11.884324     0.819698     0.143417
H      8.231091    14.998733     2.695624     0.127007
C      3.655389    15.679808    19.542663     0.088744
C      4.245941    16.272515    20.776696    -0.069999
C      2.459197    14.830619    19.967601    -0.071281
C      4.674846    14.798290    18.879564    -0.078751
C      3.273901    16.725128    18.518652    -0.071831
C      4.233009    18.582997    17.447743     0.283878
C      5.403337    19.255450    17.121903    -0.227698
C      5.347299    20.440865    16.395185     0.008459
C      6.763331    21.158580    16.199029     0.589324
C      4.183437    20.917187    15.896026    -0.125228
C      3.010954    20.227491    16.175376     0.004990
C      3.047594    19.080871    16.959187    -0.255561
C      1.724240    20.705967    15.757778     0.650480
C      3.623059    17.824331    22.538843     0.279702
C      4.907618    17.897611    23.064510    -0.257367
C      5.149012    18.660587    24.201077    -0.003132
C      6.634013    18.785595    24.823395     0.676066
C      4.116623    19.313643    24.755290    -0.154573
C      2.819132    19.223121    24.261840    -0.003737
C      2.560496    18.464455    23.126089    -0.251457
C      1.644494    19.932214    24.871108     0.633514
C      1.008680    13.136554    19.013733     0.278024
C      0.577620    12.515827    17.846989    -0.230877
C     21.324538    11.386450    17.917540     0.000979
C     20.865459    10.834693    16.555047     0.622636
C     21.068058    10.821761    19.139339    -0.136769
C     -0.017242    11.414469    20.307307     0.017620
C      0.756510    12.565399    20.241649    -0.242412
C     21.251258    10.845470    21.675917     0.600681
C      6.261146    13.205523    19.709457     0.262866
C      6.881873    12.780929    20.879056    -0.229885
C      8.131947    12.177445    20.822371     0.009639
C      8.703101    11.783025    22.152239     0.587724
C      8.815177    11.985623    19.591600    -0.127539
C      8.172898    12.369267    18.420778    -0.010749
C      6.942221    13.011546    18.482765    -0.270984
C      8.782848    12.145116    17.075005     0.657467
C     17.897611     5.873193    39.933163     0.088744
C     17.307059     5.280485     0.386196    -0.069999
C     19.093803     6.722381    40.358101    -0.071281
C     16.878154     6.754710    39.270064    -0.078751
C     18.279099     4.827872    38.909152    -0.071831
C     17.319991     2.970003    37.838243     0.283878
C     16.149663     2.297550    37.512403    -0.227698
C     16.205701     1.112135    36.785685     0.008459
C     14.789669     0.394420    36.589529     0.589325
C     17.369563     0.635814    36.286526    -0.125228
C     18.542046     1.325510    36.565876     0.004990
C     18.505406     2.472129    37.349687    -0.255561
C     19.828760     0.847033    36.148278     0.650480
C     17.929941     3.728669     2.148343     0.279702
C     16.645382     3.655389     2.674010    -0.257367
C     16.403988     2.892413     3.810577    -0.003132
C     14.918987     2.767405     4.432895     0.676066
C     17.436377     2.239357     4.364790    -0.154573
C     18.733868     2.329879     3.871340    -0.003737
C     18.992504     3.088545     2.735589    -0.251457
C     19.908506     1.620786     4.480608     0.633514
C     20.544320     8.416447    39.404233     0.278024
C     20.975380     9.037173    38.237489    -0.230877
C      0.228462    10.166550    38.308040     0.000979
C      0.687541    10.718307    36.945547     0.622636
C      0.484943    10.731239    39.529839    -0.136769
C      0.017242    10.138531    40.697807     0.017620
C     20.796490     8.987601    40.632149    -0.242412
C      0.301742    10.707530     1.285417     0.600681
C     15.291854     8.347477    40.099957     0.262866
C     14.671127     8.772071     0.488556    -0.229885
C     13.421053     9.375555     0.431871     0.009639
C     12.849899     9.769975     1.761739     0.587724
C     12.737823     9.567377    39.982100    -0.127539
C     13.380102     9.183733    38.811278    -0.010749
C     14.610779     8.541454    38.873265    -0.270984
C     12.770153     9.407885    37.465505     0.657467
C     16.649693    14.431889    29.737913     0.088744
C     16.056985    15.022441    30.971946    -0.069999
C     17.498881    13.235697    30.162851    -0.071281
C     17.531210    15.451346    29.074814    -0.078751
C     15.604372    14.050401    28.713902    -0.071831
C     13.746503    15.009509    27.642993     0.283878
C     13.074050    16.179837    27.317153    -0.227698
C     11.888635    16.123799    26.590435     0.008459
C     11.170920    17.539831    26.394279     0.589325
C     11.412313    14.959937    26.091276    -0.125228
C     12.102010    13.787454    26.370626     0.004990
C     13.248629    13.824094    27.154437    -0.255561
C     11.623533    12.500740    25.953028     0.650480
C     14.505169    14.399559    32.734093     0.279702
C     14.431889    15.684118    33.259760    -0.257367
C     13.668913    15.925512    34.396327    -0.003132
C     13.543905    17.410513    35.018645     0.676066
C     13.015857    14.893123    34.950540    -0.154573
C     13.106379    13.595632    34.457090    -0.003737
C     13.865045    13.336996    33.321339    -0.251457
C     12.397286    12.420994    35.066358     0.633514
C     19.192947    11.785180    29.208983     0.278024
C     19.813673    11.354120    28.042239    -0.230877
C     20.943050    10.548038    28.112790     0.000979
C     21.494807    10.088959    26.750297     0.622636
C     21.507739    10.291558    29.334589    -0.136769
C     20.915031    10.759258    30.502557     0.017620
C     19.764101    11.533010    30.436899    -0.242412
C     21.484030    10.474758    31.871167     0.600681
C     19.123977    17.037647    29.904707     0.262866
C     19.548571    17.658373    31.074306    -0.229885
C     20.152055    18.908447    31.017621     0.009639
C     20.546475    19.479601    32.347489     0.587724
C     20.343877    19.591677    29.786850    -0.127539
C     19.960233    18.949398    28.616028    -0.010749
C     19.317954    17.718721    28.678015    -0.270984
C     20.184385    19.559348    27.270255     0.657467
C      4.903308     7.121111     9.347413     0.088744
C      5.496015     6.530559    10.581446    -0.069999
C      4.054119     8.317303     9.772351    -0.071281
C      4.021790     6.101654     8.684314    -0.078751
C      5.948628     7.502599     8.323402    -0.071831
C      7.806497     6.543491     7.252493     0.283878
C      8.478950     5.373163     6.926653    -0.227698
C      9.664365     5.429201     6.199935     0.008459
C     10.382080     4.013169     6.003779     0.589325
C     10.140687     6.593063     5.700776    -0.125228
C      9.450991     7.765546     5.980126     0.004990
C      8.304371     7.728906     6.763937    -0.255561
C      9.929467     9.052260     5.562528     0.650480
C      7.047831     7.153441    12.343593     0.279702
C      7.121111     5.868882    12.869260    -0.257367
C      7.884087     5.627488    14.005827    -0.003132
C      8.009095     4.142487    14.628145     0.676066
C      8.537143     6.659877    14.560040    -0.154573
C      8.446621     7.957368    14.066590    -0.003737
C      7.687955     8.216004    12.930839    -0.251457
C      9.155714     9.132006    14.675858     0.633514
C      2.360054     9.767820     8.818483     0.278024
C      1.739327    10.198880     7.651739    -0.230877
C      0.609950    11.004962     7.722290     0.000979
C      0.058193    11.464041     6.359797     0.622636
C      0.045261    11.261443     8.944089    -0.136769
C      0.637969    10.793742    10.112057     0.017620
C      1.788899    10.019990    10.046399    -0.242412
C      0.068970    11.078242    11.480667     0.600681
C      2.429023     4.515353     9.514207     0.262866
C      2.004429     3.894627    10.683806    -0.229885
C      1.400945     2.644553    10.627121     0.009639
C      1.006525     2.073399    11.956989     0.587724
C      1.209123     1.961323     9.396350    -0.127539
C      1.592767     2.603602     8.225528    -0.010749
C      2.235046     3.834279     8.287515    -0.270984
C      1.368616     1.993653     6.879755     0.657467
C      7.121111     4.903308    31.433587     0.088744
C      6.530559     5.496015    30.199554    -0.069999
C      8.317303     4.054119    31.008649    -0.071281
C      6.101654     4.021790    32.096686    -0.078751
C      7.502599     5.948628    32.457598    -0.071831
C      6.543491     7.806497    33.528507     0.283878
C      5.373163     8.478950    33.854347    -0.227698
C      5.429201     9.664365    34.581065     0.008459
C      4.013169    10.382080    34.777221     0.589324
C      6.593063    10.140687    35.080224    -0.125228
C      7.765546     9.450991    34.800874     0.004990
C      7.728906     8.304371    34.017063    -0.255561
C      9.052260     9.929467    35.218472     0.650480
C      7.153441     7.047831    28.437407     0.279702
C      5.868882     7.121111    27.911740    -0.257367
C      5.627488     7.884087    26.775173    -0.003132
C      4.142487     8.009095    26.152855     0.676066
C      6.659877     8.537143    26.220960    -0.154573
C      7.957368     8.446621    26.714410    -0.003737
C      8.216004     7.687955    27.850161    -0.251457
C      9.132006     9.155714    26.105142     0.633514
C      9.767820     2.360054    31.962517     0.278024
C     10.198880     1.739327    33.129261    -0.230877
C     11.004962     0.609950    33.058710     0.000979
C     11.464041     0.058193    34.421203     0.622636
C     11.261443     0.045261    31.836911    -0.136769
C     10.793742     0.637969    30.668943     0.017620
C     10.019990     1.788899    30.734601    -0.242412
C     11.078242     0.068970    29.300333     0.600681
C      4.515353     2.429023    31.266793     0.262866
C      3.894627     2.004429    30.097194    -0.229885
C      2.644553     1.400945    30.153879     0.009639
C      2.073399     1.006525    28.824011     0.587724
C      1.961323     1.209123    31.384650    -0.127539
C      2.603602     1.592767    32.555472    -0.010749
C      3.834279     2.235046    32.493485    -0.270984
C      1.993653     1.368616    33.901245     0.657467
C     14.431889    16.649693    11.043087     0.088744
C     15.022441    16.056985     9.809054    -0.069999
C     13.235697    17.498881    10.618149    -0.071281
C     15.451346    17.531210    11.706186    -0.078751
C     14.050401    15.604372    12.067098    -0.071831
C     15.009509    13.746503    13.138007     0.283878
C     16.179837    13.074050    13.463847    -0.227698
C     16.123799    11.888635    14.190565     0.008459
C     17.539831    11.170920    14.386721     0.589324
C     14.959937    11.412313    14.689724    -0.125228
C     13.787454    12.102010    14.410374     0.004990
C     13.824094    13.248629    13.626563    -0.255561
C     12.500740    11.623533    14.827972     0.650480
C     14.399559    14.505169     8.046907     0.279702
C     15.684118    14.431889     7.521240    -0.257367
C     15.925512    13.668913     6.384673    -0.003132
C     17.410513    13.543905     5.762355     0.676066
C     14.893123    13.015857     5.830460    -0.154573
C     13.595632    13.106379     6.323910    -0.003737
C     13.336996    13.865045     7.459661    -0.251457
C     12.420994    12.397286     5.714642     0.633514
C     11.785180    19.192947    11.572017     0.278024
C     11.354120    19.813673    12.738761    -0.230877
C     10.548038    20.943050    12.668210     0.000979
C     10.088959    21.494807    14.030703     0.622636
C     10.291558    21.507739    11.446411    -0.136769
C     10.759258    20.915031    10.278443     0.017620
C     11.533010    19.764101    10.344101    -0.242412
C     10.474758    21.484030     8.909833     0.600681
C     17.037647    19.123977    10.876293     0.262866
C     17.658373    19.548571     9.706694    -0.229885
C     18.908447    20.152055     9.763379     0.009639
C     19.479601    20.546475     8.433511     0.587724
C     19.591677    20.343877    10.994150    -0.127539
C     18.949398    19.960233    12.164972    -0.010749
C     17.718721    19.317954    12.102985    -0.270984
C     19.559348    20.184385    13.510745     0.657467
C     15.679808     3.655389    21.238337     0.088744
C     16.272515     4.245941    20.004304    -0.069999
C     14.830619     2.459197    20.813399    -0.071281
C     14.798290     4.674846    21.901436    -0.078751
C     16.725128     3.273901    22.262348    -0.071831
C     18.582997     4.233009    23.333257     0.283878
C     19.255450     5.403337    23.659097    -0.227698
C     20.440865     5.347299    24.385815     0.008459
C     21.158580     6.763331    24.581971     0.589324
C     20.917187     4.183437    24.884974    -0.125228
C     20.227491     3.010954    24.605624     0.004990
C     19.080871     3.047594    23.821813    -0.255561
C     20.705967     1.724240    25.023222     0.650480
C     17.824331     3.623059    18.242157     0.279702
C     17.897611     4.907618    17.716490    -0.257367
C     18.660587     5.149012    16.579923    -0.003132
C     18.785595     6.634013    15.957605     0.676066
C     19.313643     4.116623    16.025710    -0.154573
C     19.223121     2.819132    16.519160    -0.003737
C     18.464455     2.560496    17.654911    -0.251457
C     19.932214     1.644494    15.909892     0.633514
C     13.136554     1.008680    21.767267     0.278024
C     12.515827     0.577620    22.934011    -0.230877
C     11.386450    21.324538    22.863460     0.000979
C     10.834693    20.865459    24.225953     0.622636
C     10.821761    21.068058    21.641661    -0.136769
C     11.414469    -0.017242    20.473693     0.017620
C     12.565399     0.756510    20.539351    -0.242412
C     10.845470    21.251258    19.105083     0.600681
C     13.205523     6.261146    21.071543     0.262866
C     12.780929     6.881873    19.901944    -0.229885
C     12.177445     8.131947    19.958629     0.009639
C     11.783025     8.703101    18.628761     0.587724
C     11.985623     8.815177    21.189400    -0.127539
C     12.369267     8.172898    22.360222    -0.010749
C     13.011546     6.942221    22.298235    -0.270984
C     12.145116     8.782848    23.705995     0.657467
C      5.873193    17.897611     0.847837     0.088744
C      5.280485    17.307059    40.394804    -0.069999
C      6.722381    19.093803     0.422899    -0.071281
C      6.754710    16.878154     1.510936    -0.078751
C      4.827872    18.279099     1.871848    -0.071831
C      2.970003    17.319991     2.942757     0.283878
C      2.297550    16.149663     3.268597    -0.227698
C      1.112135    16.205701     3.995315     0.008459
C      0.394420    14.789669     4.191471     0.589324
C      0.635814    17.369563     4.494474    -0.125228
C      1.325510    18.542046     4.215124     0.004990
C      2.472129    18.505406     3.431313    -0.255561
C      0.847033    19.828760     4.632722     0.650480
C      3.728669    17.929941    38.632657     0.279702
C      3.655389    16.645382    38.106990    -0.257367
C      2.892413    16.403988    36.970423    -0.003132
C      2.767405    14.918987    36.348105     0.676066
C      2.239357    17.436377    36.416210    -0.154573
C      2.329879    18.733868    36.909660    -0.003737
C      3.088545    18.992504    38.045411    -0.251457
C      1.620786    19.908506    36.300392     0.633514
C      8.416447    20.544320     1.376767     0.278024
C      9.037173    20.975380     2.543511    -0.230877
C     10.166550     0.228462     2.472960     0.000979
C     10.718307     0.687541     3.835453     0.622636
C     10.731239     0.484943     1.251161    -0.136769
C     10.138531     0.017242     0.083193     0.017620
C      8.987601    20.796490     0.148851    -0.242412
C     10.707530     0.301742    39.495583     0.600681
C      8.347477    15.291854     0.681043     0.262866
C      8.772071    14.671127    40.292444    -0.229885
C      9.375555    13.421053    40.349129     0.009639
C      9.769975    12.849899    39.019261     0.587724
C      9.567377    12.737823     0.798900    -0.127539
C      9.183733    13.380102     1.969722    -0.010749
C      8.541454    14.610779     1.907735    -0.270984
C      9.407885    12.770153     3.315495     0.657467
O      7.808652    20.649929    16.639056    -0.537006
O      6.623237     0.788840    15.606073    -0.509724
O     21.462477    11.427401    22.701967    -0.541266
O     20.889168     9.640657    21.706095    -0.572923
O      1.685445     0.112076    14.888735    -0.548414
O      0.663832    20.212403    16.161918    -0.617636
O      8.179364    11.948983    23.164424    -0.505264
O      9.894982    11.261443    22.053141    -0.597874
O     19.988252     9.877740    16.699819    -0.540158
O     21.165046    11.371363    15.504528    -0.538489
O      1.872956    20.574494    25.943241    -0.537723
O      0.543136    19.817984    24.302214    -0.601836
O      8.254799    12.492119    16.003688    -0.591283
O      9.886361    11.707590    17.063586    -0.574917
O      7.425009    18.182111    24.281415    -0.552531
O      6.817214    19.399855    25.733627    -0.555289
O      4.407589    17.453619    18.158148    -0.176465
O      3.297609    17.108771    21.428376    -0.220886
O      5.034781    13.793920    19.841180    -0.207784
O      1.862179    14.216359    18.827772    -0.218420
O     13.744348     0.903071    37.029556    -0.537006
O     14.929763    20.764160    35.996573    -0.509724
O      0.090523    10.125599     2.311467    -0.541266
O      0.663832    11.912343     1.315595    -0.572923
O     19.867555    21.440924    35.279235    -0.548414
O     20.889168     1.340597    36.552418    -0.617636
O     13.373637     9.604017     2.773924    -0.505264
O     11.658018    10.291558     1.662641    -0.597874
O      1.564748    11.675260    37.090319    -0.540158
O      0.387954    10.181637    35.895028    -0.538489
O     19.680044     0.978506     5.552741    -0.537723
O     21.009864     1.735017     3.911714    -0.601836
O     13.298201     9.060881    36.394188    -0.591283
O     11.666639     9.845410    37.454086    -0.574917
O     14.127992     3.370889     3.890915    -0.552531
O     14.735786     2.153145     5.343127    -0.555289
O     17.145412     4.099381    38.548648    -0.176465
O     18.255391     4.444229     1.037876    -0.220886
O     16.518219     7.759080    40.231680    -0.207784
O     19.690821     7.336641    39.218272    -0.218420
O     11.679571    18.585152    26.834306    -0.537006
O      9.987660    17.399737    25.801323    -0.509724
O     20.902099    10.685977    32.897217    -0.541266
O      1.135843    10.112668    31.901345    -0.572923
O     10.664424    12.461945    25.083985    -0.548414
O     12.117097    11.440332    26.357168    -0.617636
O     20.380517    18.955863    33.359674    -0.505264
O     21.068058    20.671482    32.248391    -0.597874
O      0.898760     9.211752    26.895069    -0.540158
O     20.958137    10.388546    25.699778    -0.538489
O     11.755006    12.649456    36.138491    -0.537723
O     12.511517    11.319636    34.497464    -0.601836
O     19.837381    19.031299    26.198938    -0.591283
O     20.621910    20.662861    27.258836    -0.574917
O     14.147389    18.201509    34.476665    -0.552531
O     12.929645    17.593714    35.928877    -0.555289
O     14.875881    15.184089    28.353398    -0.176465
O     15.220729    14.074109    31.623626    -0.220886
O     18.535580    15.811281    30.036430    -0.207784
O     18.113141    12.638679    29.023022    -0.218420
O      9.873429     2.967848     6.443806    -0.537006
O     11.565340     4.153263     5.410823    -0.509724
O      0.650901    10.867023    12.506717    -0.541266
O     20.417157    11.440332    11.510845    -0.572923
O     10.888576     9.091055     4.693485    -0.548414
O      9.435903    10.112668     5.966668    -0.617636
O      1.172483     2.597137    12.969174    -0.505264
O      0.484943     0.881518    11.857891    -0.597874
O     20.654240    12.341248     6.504570    -0.540158
O      0.594863    11.164454     5.309278    -0.538489
O      9.797994     8.903544    15.747991    -0.537723
O      9.041484    10.233364    14.106964    -0.601836
O      1.715619     2.521701     5.808438    -0.591283
O      0.931090     0.890139     6.868336    -0.574917
O      7.405611     3.351492    14.086165    -0.552531
O      8.623355     3.959286    15.538377    -0.555289
O      6.677119     6.368912     7.962898    -0.176465
O      6.332271     7.478891    11.233126    -0.220886
O      3.017420     5.741719     9.645930    -0.207784
O      3.439859     8.914321     8.632522    -0.218420
O      2.967848     9.873429    34.337194    -0.537006
O      4.153263    11.565340    35.370177    -0.509724
O     10.867023     0.650901    28.274283    -0.541266
O     11.440332    20.417157    29.270155    -0.572923
O      9.091055    10.888576    36.087515    -0.548414
O     10.112668     9.435903    34.814332    -0.617636
O      2.597137     1.172483    27.811826    -0.505264
O      0.881518     0.484943    28.923109    -0.597874
O     12.341248    20.654240    34.276431    -0.540158
O     11.164454     0.594863    35.471722    -0.538489
O      8.903544     9.797994    25.033009    -0.537723
O     10.233364     9.041484    26.674036    -0.601836
O      2.521701     1.715619    34.972562    -0.591283
O      0.890139     0.931090    33.912664    -0.574917
O      3.351492     7.405611    26.694835    -0.552531
O      3.959286     8.623355    25.242623    -0.555289
O      6.368912     6.677119    32.818102    -0.176465
O      7.478891     6.332271    29.547874    -0.220886
O      5.741719     3.017420    31.135070    -0.207784
O      8.914321     3.439859    32.148478    -0.218420
O     18.585152    11.679571    13.946694    -0.537006
O     17.399737     9.987660    14.979677    -0.509724
O     10.685977    20.902099     7.883783    -0.541266
O     10.112668     1.135843     8.879655    -0.572923
O     12.461945    10.664424    15.697015    -0.548414
O     11.440332    12.117097    14.423832    -0.617636
O     18.955863    20.380517     7.421326    -0.505264
O     20.671482    21.068058     8.532609    -0.597874
O      9.211752     0.898760    13.885931    -0.540158
O     10.388546    20.958137    15.081222    -0.538489
O     12.649456    11.755006     4.642509    -0.537723
O     11.319636    12.511517     6.283536    -0.601836
O     19.031299    19.837381    14.582062    -0.591283
O     20.662861    20.621910    13.522164    -0.574917
O     18.201509    14.147389     6.304335    -0.552531
O     17.593714    12.929645     4.852123    -0.555289
O     15.184089    14.875881    12.427602    -0.176465
O     14.074109    15.220729     9.157374    -0.220886
O     15.811281    18.535580    10.744570    -0.207784
O     12.638679    18.113141    11.757978    -0.218420
O     20.649929     7.808652    24.141944    -0.537006
O      0.788840     6.623237    25.174927    -0.509724
O     11.427401    21.462477    18.079033    -0.541266
O      9.640657    20.889168    19.074905    -0.572923
O      0.112076     1.685445    25.892265    -0.548414
O     20.212403     0.663832    24.619082    -0.617636
O     11.948983     8.179364    17.616576    -0.505264
O     11.261443     9.894982    18.727859    -0.597874
O      9.877740    19.988252    24.081180    -0.540158
O     11.371363    21.165046    25.276472    -0.538489
O     20.574494     1.872956    14.837759    -0.537723
O     19.817984     0.543136    16.478786    -0.601836
O     12.492119     8.254799    24.777312    -0.591283
O     11.707590     9.886361    23.717414    -0.574917
O     18.182111     7.425009    16.499585    -0.552531
O     19.399855     6.817214    15.047373    -0.555289
O     17.453619     4.407589    22.622852    -0.176465
O     17.108771     3.297609    19.352624    -0.220886
O     13.793920     5.034781    20.939820    -0.207784
O     14.216359     1.862179    21.953228    -0.218420
O      0.903071    13.744348     3.751444    -0.537006
O     20.764160    14.929763     4.784427    -0.509724
O     10.125599     0.090523    38.469533    -0.541266
O     11.912343     0.663832    39.465405    -0.572923
O     21.440924    19.867555     5.501765    -0.548414
O      1.340597    20.889168     4.228582    -0.617636
O      9.604017    13.373637    38.007076    -0.505264
O     10.291558    11.658018    39.118359    -0.597874
O     11.675260     1.564748     3.690681    -0.540158
O     10.181637     0.387954     4.885972    -0.538489
O      0.978506    19.680044    35.228259    -0.537723
O      1.735017    21.009864    36.869286    -0.601836
O      9.060881    13.298201     4.386812    -0.591283
O      9.845410    11.666639     3.326914    -0.574917
O      3.370889    14.127992    36.890085    -0.552531
O      2.153145    14.735786    35.437873    -0.555289
O      4.099381    17.145412     2.232352    -0.176465
O      4.444229    18.255391    39.743124    -0.220886
O      7.759080    16.518219     0.549320    -0.207784
O      7.336641    19.690821     1.562728    -0.218420

The following XYZ coordinates are in angstroms. Other properties are in atomic units.
The sperically averaged electron density of each atom fit to a function of the form exp(a - br)
eigen_1, eigen_2 and eigen_3 are the three eigenvalues of traceless quadrupole moment tensor
  atom number  atomic symbol              X              Y              Z     net charge C6 coefficient C8 coefficient C10 coefficient fluctuating dipole atomic polarizability isotropic forcefield polarizability              a              b squared Pearson coefficient          <r^3>          <r^4>         wp_QDO          m_QDO          q_QDO       dipole_x       dipole_y       dipole_z         dipole            Qxy            Qxz            Qyz     Q(x^2-y^2)  Q(3z^2 - R^2)        eigen_1        eigen_2        eigen_3 static polarizability      alpha(xx)      alpha(xy)      alpha(xz)      alpha(yy)      alpha(yz)      alpha(zz) atomic spin moment
            1             Zn       8.189924       1.826617      15.205604       0.879138      92.100632 0.17649457E+04  0.55458344E+05                                17.029553                           13.975147       0.267551       1.938580                    0.999452      46.444881     126.812213       0.469740       0.414966      -1.131208      -0.036035       0.033952      -0.050916       0.071019       0.025819       0.022884       0.036565       0.119747       0.222943      -0.107895       0.014922       0.092973             20.834921      16.234183      -0.199221      -4.112755      32.252746      -3.671489      14.017834          -0.000001
            2             Zn       9.698850      20.826448      16.939612       0.987132      90.157457 0.15048127E+04  0.45423596E+05                                16.797484                           12.946020       0.336297       1.983254                    0.999605      43.744947     116.957195       0.485831       0.417659      -1.129703       0.012469      -0.110714      -0.019908       0.113178      -0.009579      -0.043162       0.068674      -0.215292      -0.356878      -0.150378      -0.033952       0.184330             21.573526      21.924302       1.269524       7.529981      10.170731       0.828753      32.625544          -0.000000
            3             Zn      20.282882      20.188695      16.058742       1.070420      66.728610 0.12523844E+04  0.36117746E+05                                13.764859                           11.809323       0.287859       1.996144                    0.999039      41.376808     108.228183       0.508604       0.417584      -1.129442      -0.022650      -0.058238       0.138898       0.152307       0.000052      -0.058879      -0.074962      -0.004193       0.279612      -0.094538      -0.047084       0.141622             15.925101      18.303150      -1.445491       4.125489      14.420059       1.083980      15.052095           0.000001
            4             Zn       0.188589       0.743794      13.839848       0.953173      93.310119 0.17502939E+04  0.54824421E+05                                17.027421                           13.865596       0.180041       1.930532                    0.998977      44.932135     122.058295       0.474729       0.411905      -1.134524       0.017955       0.007173      -0.019517       0.027472      -0.021569       0.036942       0.035899      -0.017905      -0.190798      -0.090211       0.033748       0.056463             21.063625      19.747761      -0.316743      -2.048318      17.839446      -3.646411      25.603666          -0.000000
            5             Zn      13.363076      19.726383      35.596104       0.879138      92.100628 0.17649454E+04  0.55458336E+05                                17.029553                           13.975145       0.267551       1.938580                    0.999452      46.444881     126.812211       0.469740       0.414966      -1.131208       0.036035      -0.033952      -0.050916       0.071019       0.025819      -0.022884      -0.036565       0.119747       0.222943      -0.107895       0.014922       0.092973             20.834921      16.234181      -0.199223       4.112753      32.252747       3.671491      14.017834          -0.000001
            6             Zn      11.854150       0.726552      37.330112       0.987132      90.157456 0.15048127E+04  0.45423596E+05                                16.797484                           12.946021       0.336297       1.983254                    0.999605      43.744947     116.957195       0.485831       0.417659      -1.129703      -0.012469       0.110714      -0.019908       0.113178      -0.009579       0.043162      -0.068674      -0.215292      -0.356878      -0.150378      -0.033952       0.184330             21.573525      21.924302       1.269524      -7.529982      10.170731      -0.828753      32.625542          -0.000000
            7             Zn       1.270118       1.364305      36.449242       1.070420      66.728610 0.12523843E+04  0.36117743E+05                                13.764859                           11.809322       0.287859       1.996144                    0.999039      41.376808     108.228180       0.508604       0.417584      -1.129442       0.022650       0.058238       0.138898       0.152307       0.000052       0.058879       0.074962      -0.004193       0.279612      -0.094538      -0.047084       0.141622             15.925101      18.303150      -1.445493      -4.125490      14.420056      -1.083980      15.052098           0.000001
            8             Zn      21.364411      20.809206      34.230348       0.953173      93.310117 0.17502938E+04  0.54824419E+05                                17.027421                           13.865596       0.180041       1.930532                    0.998977      44.932136     122.058297       0.474729       0.411905      -1.134524      -0.017955      -0.007173      -0.019517       0.027472      -0.021569      -0.036942      -0.035899      -0.017905      -0.190798      -0.090211       0.033748       0.056463             21.063624      19.747758      -0.316745       2.048316      17.839447       3.646411      25.603666          -0.000000
            9             Zn       8.949883      18.966424      25.400854       0.879138      92.100623 0.17649457E+04  0.55458344E+05                                17.029552                           13.975146       0.267551       1.938580                    0.999452      46.444881     126.812211       0.469740       0.414966      -1.131208      -0.033952      -0.036035      -0.050916       0.071019      -0.025819      -0.036565       0.022884      -0.119747       0.222943      -0.107895       0.014922       0.092973             20.834919      32.252745       0.199218       3.671494      16.234178      -4.112752      14.017834          -0.000001
           10             Zn      11.503052      20.475350      27.134862       0.987132      90.157453 0.15048126E+04  0.45423594E+05                                16.797483                           12.946020       0.336297       1.983254                    0.999605      43.744948     116.957195       0.485831       0.417659      -1.129704       0.110714       0.012469      -0.019908       0.113178       0.009579      -0.068674      -0.043162       0.215292      -0.356878      -0.150378      -0.033952       0.184330             21.573524      10.170731      -1.269524      -0.828753      21.924300       7.529980      32.625540          -0.000000
           11             Zn      12.140805       9.506382      26.253992       1.070420      66.728609 0.12523844E+04  0.36117746E+05                                13.764859                           11.809323       0.287859       1.996144                    0.999039      41.376808     108.228183       0.508604       0.417584      -1.129442       0.058238      -0.022650       0.138898       0.152307      -0.000052       0.074962      -0.058879       0.004193       0.279612      -0.094538      -0.047084       0.141622             15.925101      14.420058       1.445491      -1.083981      18.303148       4.125489      15.052096           0.000001
           12             Zn      10.032706      10.965089      24.035098       0.953173      93.310123 0.17502939E+04  0.54824421E+05                                17.027422                           13.865596       0.180041       1.930532                    0.998977      44.932136     122.058299       0.474729       0.411905      -1.134524      -0.007173       0.017955      -0.019517       0.027472       0.021569      -0.035899       0.036942       0.017905      -0.190798      -0.090211       0.033748       0.056463             21.063625      17.839448       0.316742       3.646413      19.747761      -2.048321      25.603667          -0.000000
           13             Zn      12.603117       2.586576       5.010354       0.879138      92.100631 0.17649456E+04  0.55458343E+05                                17.029553                           13.975146       0.267551       1.938580                    0.999452      46.444881     126.812212       0.469740       0.414966      -1.131208       0.033952       0.036035      -0.050916       0.071019      -0.025819       0.036565      -0.022884      -0.119747       0.222943      -0.107895       0.014922       0.092973             20.834921      32.252746       0.199221      -3.671488      16.234182       4.112755      14.017834          -0.000001
           14             Zn      10.049948       1.077650       6.744362       0.987132      90.157457 0.15048127E+04  0.45423597E+05                                16.797484                           12.946020       0.336297       1.983254                    0.999605      43.744948     116.957197       0.485831       0.417659      -1.129703      -0.110714      -0.012469      -0.019908       0.113178       0.009579       0.068674       0.043162       0.215292      -0.356878      -0.150378      -0.033952       0.184330             21.573525      10.170731      -1.269524       0.828753      21.924302      -7.529981      32.625543          -0.000000
           15             Zn       9.412195      12.046618       5.863492       1.070420      66.728608 0.12523843E+04  0.36117742E+05                                13.764859                           11.809322       0.287859       1.996144                    0.999039      41.376808     108.228180       0.508604       0.417584      -1.129442      -0.058238       0.022650       0.138898       0.152307      -0.000052      -0.074962       0.058879       0.004193       0.279612      -0.094538      -0.047084       0.141622             15.925101      14.420056       1.445493       1.083980      18.303151      -4.125490      15.052096           0.000001
           16             Zn      11.520294      10.587911       3.644598       0.953173      93.310118 0.17502939E+04  0.54824421E+05                                17.027421                           13.865596       0.180041       1.930532                    0.998977      44.932136     122.058298       0.474729       0.411905      -1.134524       0.007173      -0.017955      -0.019517       0.027472       0.021569       0.035899      -0.036942       0.017905      -0.190798      -0.090211       0.033748       0.056463             21.063624      17.839447       0.316745      -3.646411      19.747760       2.048315      25.603667          -0.000000
           17             Zn       2.586576      12.603117      35.770646       0.879138      92.100631 0.17649456E+04  0.55458343E+05                                17.029553                           13.975146       0.267551       1.938580                    0.999452      46.444881     126.812212       0.469740       0.414966      -1.131208       0.036035       0.033952       0.050916       0.071019      -0.025819       0.022884      -0.036565       0.119747       0.222943      -0.107895       0.014922       0.092973             20.834921      16.234182       0.199221      -4.112755      32.252745       3.671488      14.017834          -0.000001
           18             Zn       1.077650      10.049948      34.036638       0.987132      90.157455 0.15048127E+04  0.45423595E+05                                16.797483                           12.946020       0.336297       1.983254                    0.999605      43.744948     116.957196       0.485831       0.417659      -1.129703      -0.012469      -0.110714       0.019908       0.113178       0.009579      -0.043162      -0.068674      -0.215292      -0.356878      -0.150378      -0.033952       0.184330             21.573525      21.924302      -1.269524       7.529981      10.170731      -0.828753      32.625542          -0.000000
           19             Zn      12.046618       9.412195      34.917508       1.070420      66.728611 0.12523843E+04  0.36117744E+05                                13.764859                           11.809322       0.287859       1.996144                    0.999039      41.376808     108.228181       0.508604       0.417584      -1.129442       0.022650      -0.058238      -0.138898       0.152307      -0.000052      -0.058879       0.074962      -0.004193       0.279612      -0.094538      -0.047084       0.141622             15.925102      18.303152       1.445493       4.125490      14.420056      -1.083980      15.052097           0.000001
           20             Zn      10.587911      11.520294      37.136402       0.953173      93.310118 0.17502939E+04  0.54824420E+05                                17.027421                           13.865596       0.180041       1.930532                    0.998977      44.932136     122.058298       0.474729       0.411905      -1.134524      -0.017955       0.007173       0.019517       0.027472       0.021569       0.036942      -0.035899      -0.017905      -0.190798      -0.090211       0.033748       0.056463             21.063625      19.747760       0.316745      -2.048315      17.839447       3.646412      25.603667          -0.000000
           21             Zn      18.966424       8.949883      15.380146       0.879138      92.100630 0.17649455E+04  0.55458337E+05                                17.029553                           13.975146       0.267551       1.938580                    0.999452      46.444881     126.812212       0.469740       0.414966      -1.131208      -0.036035      -0.033952       0.050916       0.071019      -0.025819      -0.022884       0.036565       0.119747       0.222943      -0.107895       0.014922       0.092973             20.834921      16.234182       0.199223       4.112753      32.252749      -3.671491      14.017834          -0.000001
           22             Zn      20.475350      11.503052      13.646138       0.987132      90.157448 0.15048126E+04  0.45423592E+05                                16.797483                           12.946020       0.336297       1.983254                    0.999605      43.744947     116.957192       0.485831       0.417659      -1.129703       0.012469       0.110714       0.019908       0.113178       0.009579       0.043162       0.068674      -0.215292      -0.356878      -0.150378      -0.033952       0.184330             21.573523      21.924300      -1.269524      -7.529981      10.170730       0.828753      32.625540          -0.000000
           23             Zn       9.506382      12.140805      14.527008       1.070420      66.728607 0.12523843E+04  0.36117744E+05                                13.764859                           11.809322       0.287859       1.996144                    0.999039      41.376808     108.228182       0.508604       0.417584      -1.129442      -0.022650       0.058238      -0.138898       0.152307      -0.000052       0.058879      -0.074962      -0.004193       0.279612      -0.094538      -0.047084       0.141622             15.925100      18.303148       1.445491      -4.125489      14.420058       1.083981      15.052096           0.000001
           24             Zn      10.965089      10.032706      16.745902       0.953173      93.310123 0.17502939E+04  0.54824421E+05                                17.027422                           13.865596       0.180041       1.930532                    0.998977      44.932136     122.058299       0.474729       0.411905      -1.134524       0.017955      -0.007173       0.019517       0.027472       0.021569      -0.036942       0.035899      -0.017905      -0.190798      -0.090211       0.033748       0.056463             21.063625      19.747761       0.316742       2.048320      17.839448      -3.646413      25.603667          -0.000000
           25             Zn       1.826617       8.189924      25.575396       0.879138      92.100632 0.17649456E+04  0.55458344E+05                                17.029554                           13.975147       0.267551       1.938580                    0.999452      46.444881     126.812213       0.469740       0.414966      -1.131208       0.033952      -0.036035       0.050916       0.071019       0.025819      -0.036565      -0.022884      -0.119747       0.222943      -0.107895       0.014922       0.092973             20.834921      32.252746      -0.199221       3.671489      16.234183       4.112755      14.017834          -0.000001
           26             Zn      20.826448       9.698850      23.841388       0.987132      90.157452 0.15048126E+04  0.45423593E+05                                16.797483                           12.946020       0.336297       1.983254                    0.999605      43.744947     116.957193       0.485831       0.417659      -1.129703      -0.110714       0.012469       0.019908       0.113178      -0.009579      -0.068674       0.043162       0.215292      -0.356878      -0.150378      -0.033952       0.184330             21.573525      10.170731       1.269524      -0.828753      21.924301      -7.529981      32.625542          -0.000000
           27             Zn      20.188695      20.282882      24.722258       1.070420      66.728605 0.12523843E+04  0.36117741E+05                                13.764858                           11.809322       0.287859       1.996144                    0.999039      41.376808     108.228180       0.508604       0.417584      -1.129442      -0.058238      -0.022650      -0.138898       0.152307       0.000052       0.074962       0.058879       0.004193       0.279612      -0.094538      -0.047084       0.141622             15.925100      14.420057      -1.445491      -1.083980      18.303148      -4.125488      15.052094           0.000001
           28             Zn       0.743794       0.188589      26.941152       0.953173      93.310124 0.17502940E+04  0.54824424E+05                                17.027422                           13.865597       0.180041       1.930532                    0.998977      44.932136     122.058300       0.474729       0.411905      -1.134524       0.007173       0.017955       0.019517       0.027472      -0.021569      -0.035899      -0.036942       0.017905      -0.190798      -0.090211       0.033748       0.056463             21.063626      17.839447      -0.316743       3.646411      19.747762       2.048318      25.603667          -0.000000
           29             Zn      19.726383      13.363076       5.184896       0.879138      92.100624 0.17649457E+04  0.55458346E+05                                17.029553                           13.975147       0.267551       1.938580                    0.999452      46.444881     126.812212       0.469740       0.414966      -1.131208      -0.033952       0.036035       0.050916       0.071019       0.025819       0.036565       0.022884      -0.119747       0.222943      -0.107895       0.014922       0.092973             20.834920      32.252746      -0.199218      -3.671494      16.234178      -4.112752      14.017835          -0.000001
           30             Zn       0.726552      11.854150       3.450888       0.987132      90.157455 0.15048126E+04  0.45423595E+05                                16.797484                           12.946020       0.336297       1.983254                    0.999605      43.744947     116.957194       0.485831       0.417659      -1.129703       0.110714      -0.012469       0.019908       0.113178      -0.009579       0.068674      -0.043162       0.215292      -0.356878      -0.150378      -0.033952       0.184330             21.573525      10.170731       1.269524       0.828754      21.924302       7.529981      32.625542          -0.000000
           31             Zn       1.364305       1.270118       4.331758       1.070420      66.728609 0.12523843E+04  0.36117743E+05                                13.764859                           11.809322       0.287859       1.996144                    0.999039      41.376808     108.228180       0.508604       0.417584      -1.129442       0.058238       0.022650      -0.138898       0.152307       0.000052      -0.074962      -0.058879       0.004193       0.279612      -0.094538      -0.047084       0.141622             15.925101      14.420056      -1.445493       1.083980      18.303150       4.125490      15.052098           0.000001
           32             Zn      20.809206      21.364411       6.550652       0.953173      93.310120 0.17502939E+04  0.54824422E+05                                17.027422                           13.865597       0.180041       1.930532                    0.998977      44.932136     122.058301       0.474729       0.411905      -1.134524      -0.007173      -0.017955       0.019517       0.027472      -0.021569       0.035899       0.036942       0.017905      -0.190798      -0.090211       0.033748       0.056463             21.063625      17.839448      -0.316745      -3.646412      19.747759      -2.048316      25.603667          -0.000000
           33              H       5.030470      16.791942      20.545468       0.098820       1.287040 0.10502557E+02  0.10915184E+03                                 1.892475                            1.842783      -0.993128       2.396572                    0.996979       3.579420       9.944406       0.486055       1.212509      -0.726549       0.027608       0.019749      -0.006565       0.034573       0.001387      -0.004214       0.005305       0.002472      -0.040891      -0.015819       0.006906       0.008914              1.939560       1.981332       0.343497      -0.142141       1.940842       0.002048       1.896507          -0.000000
           34              H       4.521819      15.563421      21.377400       0.100417       1.244399 0.99162226E+01  0.10140978E+03                                 1.835751                            1.778872      -0.929689       2.425072                    0.998168       3.506903       9.609242       0.500493       1.196669      -0.730227       0.007014      -0.025954       0.026812       0.037970      -0.001607      -0.002013      -0.011957       0.008566       0.019621      -0.014750       0.001303       0.013447              1.891000       1.585624      -0.227620       0.129967       2.213201      -0.161476       1.874174          -0.000000
           35              H       1.806141      15.390997      20.414969       0.095044       1.342034 0.10767031E+02  0.11184846E+03                                 1.899134                            1.830485      -0.925501       2.422814                    0.997927       3.509066       9.536235       0.505247       1.166992      -0.738450      -0.025032       0.020588       0.013841       0.035242      -0.008414      -0.000174      -0.001311       0.017225      -0.002780      -0.011729      -0.000783       0.012512              1.954901       1.968091      -0.180818      -0.216694       2.152786       0.342449       1.743827           0.000000
           36              H       2.750163      14.147389      20.590327       0.102550       1.231002 0.97781127E+01  0.99791595E+02                                 1.824010                            1.764189      -1.066842       2.361120                    0.996464       3.580714       9.847809       0.502806       1.193621      -0.729636       0.010760      -0.026509       0.024007       0.037348       0.002899       0.006633      -0.002789      -0.020547       0.036806      -0.018393       0.004209       0.014184              1.888908       1.856140       0.061583       0.116426       2.120431      -0.283938       1.690152          -0.000000
           37              H       5.455064      15.315562      18.624683       0.096093       1.346053 0.11003367E+02  0.11556917E+03                                 1.926953                            1.866424      -1.202271       2.290678                    0.995186       3.716379      10.342313       0.491206       1.187207      -0.731192       0.028352       0.018255      -0.006454       0.034333       0.007174       0.001511      -0.001630       0.014451       0.010449      -0.012201       0.003637       0.008564              1.985068       2.203805       0.093415      -0.189343       2.131183      -0.138503       1.620218           0.000000
           38              H       4.301979      14.386628      18.086373       0.099562       1.290361 0.10312312E+02  0.10612195E+03                                 1.861901                            1.800666      -0.896516       2.441780                    0.998188       3.463145       9.409658       0.504795       1.179076      -0.735534      -0.012442      -0.018805      -0.027539       0.035592      -0.000938       0.003802       0.003218      -0.025184       0.020064      -0.016640       0.005136       0.011504              1.913809       1.893991       0.077059       0.290549       1.848831       0.315100       1.998606           0.000000
           39              H       2.605758      17.322146      18.889759       0.093082       1.350974 0.11040571E+02  0.11611124E+03                                 1.948071                            1.882821      -1.007831       2.385013                    0.996708       3.656658      10.198066       0.483688       1.204087      -0.728281      -0.021806       0.021442       0.016027       0.034527       0.001738      -0.004965       0.001890       0.003164      -0.044610      -0.016081       0.005667       0.010414              2.008381       1.887073      -0.352555      -0.192244       2.218636      -0.002128       1.919434           0.000000
           40              H       2.896723      16.296223      17.735657       0.091166       1.402955 0.11432725E+02  0.12064503E+03                                 1.958914                            1.887223      -0.999011       2.386227                    0.996639       3.613783       9.921560       0.496842       1.168228      -0.737724      -0.008861      -0.016290      -0.029170       0.034565       0.000022      -0.002829       0.004241       0.009975       0.034676      -0.011572      -0.001329       0.012902              2.016800       1.732850       0.218373       0.296953       2.162053       0.172985       2.155498           0.000000
           41              H       6.226662      18.914913      17.389018       0.143251       1.128915 0.82340088E+01  0.80470643E+02                                 1.722469                            1.626645      -1.118246       2.369384                    0.997143       3.244558       8.722141       0.520085       1.205051      -0.728155       0.032287      -0.013922       0.011155       0.036887      -0.008316       0.006300      -0.004708       0.005438      -0.014535      -0.008067      -0.006320       0.014387              1.768996       2.213722      -0.105020       0.144477       1.632096      -0.196375       1.461169           0.000000
           42              H       4.170506       0.137939      15.378515       0.143241       1.101593 0.78997040E+01  0.76440113E+02                                 1.691736                            1.591608      -1.127447       2.366054                    0.997373       3.233664       8.661782       0.526384       1.202521      -0.728228       0.001009       0.036365      -0.024466       0.043841       0.000253      -0.002082      -0.012221      -0.019302      -0.000152      -0.010736      -0.007299       0.018035              1.739789       1.641599       0.013002       0.055879       1.959156      -0.463549       1.618614           0.000000
           43              H       2.254444      18.639034      17.156567       0.124584       1.164064 0.87984770E+01  0.87810614E+02                                 1.765984                            1.682948      -1.359341       2.231831                    0.995322       3.573664       9.848975       0.508395       1.207161      -0.724635      -0.029564      -0.014676       0.004985       0.033381       0.009741      -0.002083      -0.005488       0.003208      -0.017610      -0.009824      -0.004328       0.014152              1.809734       2.015830       0.166792      -0.011997       1.858393      -0.341787       1.554978           0.000000
           44              H       5.603780      17.438532      22.653845       0.134223       1.137347 0.83838446E+01  0.82662984E+02                                 1.745362                            1.649959      -1.242112       2.297712                    0.995851       3.443414       9.430416       0.510157       1.217683      -0.723115       0.029186      -0.016490      -0.011251       0.035360      -0.008648      -0.005566       0.008991       0.006111      -0.004212      -0.011486      -0.004179       0.015666              1.798152       1.941555      -0.252132      -0.148058       1.669864       0.381350       1.783038          -0.000000
           45              H       4.273960      19.848158      25.500359       0.129530       1.171416 0.86210380E+01  0.85555220E+02                                 1.783511                            1.677869      -1.167386       2.336594                    0.996398       3.412699       9.361883       0.504001       1.224582      -0.722444       0.007784       0.023450       0.031506       0.040039       0.001232       0.003774       0.010949      -0.005188       0.015711      -0.009207      -0.005365       0.014572              1.831346       1.706367      -0.034362       0.042470       1.734194       0.516712       2.053477          -0.000000
           46              H       1.700532      18.395486      22.776188       0.139084       1.224672 0.92459905E+01  0.92983055E+02                                 1.811088                            1.717924      -1.233186       2.307242                    0.995954       3.397306       9.253104       0.508827       1.196977      -0.729650      -0.031693      -0.002676      -0.012690       0.034243       0.004729       0.009008       0.002798       0.014014      -0.001353      -0.008229      -0.006364       0.014593              1.841633       2.246649      -0.094656       0.129817       1.556440       0.202408       1.721809          -0.000000
           47              H       0.829791      12.856365      17.017911       0.140081       1.163841 0.86121327E+01  0.84930751E+02                                 1.740380                            1.649927      -1.144843       2.352301                    0.996893       3.288272       8.816716       0.523964       1.185360      -0.732756       0.014389       0.011287      -0.032251       0.037076       0.004977      -0.007225      -0.007862      -0.002305       0.016753      -0.008108      -0.006632       0.014741              1.777042       1.521677       0.216673      -0.034378       1.614106      -0.123912       2.195343          -0.000000
           48              H      20.578804      10.032922      19.187460       0.135932       1.168939 0.85504900E+01  0.84590330E+02                                 1.777828                            1.669713      -1.149175       2.350864                    0.996609       3.343492       9.125731       0.506352       1.222711      -0.723495      -0.020088      -0.037110       0.001192       0.042214       0.011570      -0.000878      -0.000237      -0.011509      -0.018544      -0.009935      -0.006098       0.016033              1.831215       1.676268       0.496682       0.043267       2.116751      -0.028560       1.700627          -0.000000
           49              H       1.101358      12.946887      21.018527       0.140423       1.078613 0.78638014E+01  0.76298277E+02                                 1.688907                            1.601156      -1.158237       2.343541                    0.996834       3.335518       9.059501       0.516366       1.222549      -0.722450       0.013014       0.011175       0.032696       0.036923       0.005336       0.008091       0.005373      -0.007737       0.022231      -0.011870      -0.002625       0.014496              1.738774       1.584237       0.368241       0.166950       1.723516       0.177769       1.908568          -0.000000
           50              H       6.459434      12.899471      21.699570       0.145550       1.162422 0.86575775E+01  0.85626620E+02                                 1.751903                            1.664831      -1.176878       2.341272                    0.996714       3.285836       8.868646       0.515844       1.200535      -0.729275      -0.016830       0.004085       0.031504       0.035951      -0.002657      -0.010136       0.004330       0.008520       0.004135      -0.008560      -0.005371       0.013932              1.785723       1.743094      -0.198566      -0.216845       1.490223       0.007445       2.123853          -0.000000
           51              H       9.668676      11.617067      19.570802       0.143417       1.143454 0.82016967E+01  0.81446628E+02                                 1.834461                            1.695123      -1.398846       2.234757                    0.993766       3.602628      10.318891       0.469469       1.313803      -0.700603       0.040489      -0.015072      -0.001048       0.043216      -0.001427      -0.001805      -0.001230       0.020058      -0.009914      -0.008819      -0.003157       0.011976              1.922980       2.329430      -0.553450      -0.068419       1.703387       0.028075       1.736123           0.000001
           52              H       6.554267      13.321909      17.694876       0.127007       1.179199 0.89695652E+01  0.89930803E+02                                 1.788986                            1.707559      -1.271318       2.280671                    0.995218       3.512772       9.696633       0.501138       1.219022      -0.723021      -0.013795       0.009570      -0.032215       0.036328      -0.008427       0.004833      -0.006451       0.012111       0.015652      -0.013742      -0.000301       0.014043              1.827535       1.845471      -0.351394       0.149087       1.626375      -0.124188       2.010759           0.000000
           53              H      16.522530       4.761058       0.154968       0.098820       1.287040 0.10502559E+02  0.10915186E+03                                 1.892476                            1.842784      -0.993128       2.396572                    0.996979       3.579420       9.944407       0.486055       1.212509      -0.726549      -0.027608      -0.019749      -0.006565       0.034573       0.001387       0.004214      -0.005305       0.002472      -0.040891      -0.015819       0.006906       0.008914              1.939560       1.981332       0.343497       0.142142       1.940842      -0.002048       1.896507          -0.000000
           54              H      17.031181       5.989579       0.986900       0.100417       1.244399 0.99162225E+01  0.10140977E+03                                 1.835751                            1.778872      -0.929689       2.425072                    0.998168       3.506903       9.609242       0.500493       1.196669      -0.730227      -0.007014       0.025954       0.026812       0.037970      -0.001607       0.002013       0.011957       0.008566       0.019621      -0.014750       0.001303       0.013447              1.891000       1.585624      -0.227620      -0.129967       2.213201       0.161475       1.874173          -0.000000
           55              H      19.746859       6.162003       0.024469       0.095044       1.342034 0.10767031E+02  0.11184846E+03                                 1.899134                            1.830485      -0.925501       2.422814                    0.997927       3.509066       9.536235       0.505247       1.166992      -0.738450       0.025032      -0.020588       0.013841       0.035242      -0.008414       0.000174       0.001311       0.017225      -0.002780      -0.011729      -0.000783       0.012512              1.954901       1.968091      -0.180818       0.216695       2.152786      -0.342449       1.743827          -0.000000
           56              H      18.802837       7.405611       0.199827       0.102550       1.231002 0.97781128E+01  0.99791596E+02                                 1.824010                            1.764189      -1.066842       2.361120                    0.996464       3.580714       9.847809       0.502806       1.193621      -0.729636      -0.010760       0.026509       0.024007       0.037348       0.002899      -0.006633       0.002789      -0.020547       0.036806      -0.018393       0.004209       0.014184              1.888908       1.856140       0.061583      -0.116426       2.120431       0.283938       1.690152          -0.000000
           57              H      16.097936       6.237438      39.015183       0.096093       1.346053 0.11003367E+02  0.11556918E+03                                 1.926954                            1.866424      -1.202271       2.290678                    0.995186       3.716379      10.342313       0.491206       1.187207      -0.731192      -0.028352      -0.018255      -0.006454       0.034333       0.007174      -0.001511       0.001630       0.014451       0.010449      -0.012201       0.003637       0.008564              1.985068       2.203805       0.093415       0.189343       2.131183       0.138503       1.620218           0.000000
           58              H      17.251021       7.166373      38.476874       0.099562       1.290361 0.10312309E+02  0.10612191E+03                                 1.861901                            1.800666      -0.896516       2.441780                    0.998188       3.463145       9.409658       0.504795       1.179076      -0.735534       0.012442       0.018805      -0.027539       0.035592      -0.000938      -0.003802      -0.003218      -0.025184       0.020064      -0.016640       0.005136       0.011504              1.913809       1.893991       0.077059      -0.290549       1.848832      -0.315100       1.998605           0.000000
           59              H      18.947242       4.230854      39.280259       0.093082       1.350973 0.11040571E+02  0.11611124E+03                                 1.948070                            1.882821      -1.007831       2.385013                    0.996708       3.656658      10.198066       0.483688       1.204087      -0.728281       0.021806      -0.021442       0.016027       0.034527       0.001738       0.004965      -0.001890       0.003164      -0.044610      -0.016081       0.005667       0.010414              2.008381       1.887073      -0.352555       0.192244       2.218636       0.002128       1.919434           0.000000
           60              H      18.656277       5.256777      38.126157       0.091166       1.402955 0.11432725E+02  0.12064503E+03                                 1.958914                            1.887223      -0.999011       2.386227                    0.996639       3.613783       9.921560       0.496842       1.168228      -0.737724       0.008861       0.016290      -0.029170       0.034565       0.000022       0.002829      -0.004241       0.009975       0.034676      -0.011572      -0.001329       0.012902              2.016800       1.732850       0.218374      -0.296953       2.162053      -0.172985       2.155497           0.000000
           61              H      15.326338       2.638087      37.779518       0.143251       1.128915 0.82340088E+01  0.80470643E+02                                 1.722469                            1.626645      -1.118246       2.369384                    0.997143       3.244558       8.722141       0.520085       1.205051      -0.728155      -0.032287       0.013922       0.011155       0.036887      -0.008316      -0.006300       0.004708       0.005438      -0.014535      -0.008067      -0.006320       0.014387              1.768996       2.213722      -0.105020      -0.144477       1.632096       0.196375       1.461169           0.000000
           62              H      17.382495      21.415061      35.769015       0.143241       1.101594 0.78997097E+01  0.76440181E+02                                 1.691736                            1.591608      -1.127447       2.366054                    0.997373       3.233664       8.661782       0.526384       1.202521      -0.728228      -0.001009      -0.036365      -0.024466       0.043841       0.000253       0.002082       0.012221      -0.019302      -0.000152      -0.010736      -0.007299       0.018035              1.739790       1.641599       0.013001      -0.055880       1.959157       0.463549       1.618614           0.000000
           63              H      19.298556       2.913966      37.547067       0.124584       1.164064 0.87984772E+01  0.87810619E+02                                 1.765985                            1.682948      -1.359341       2.231831                    0.995322       3.573664       9.848976       0.508395       1.207161      -0.724635       0.029564       0.014676       0.004985       0.033381       0.009741       0.002083       0.005488       0.003208      -0.017610      -0.009824      -0.004328       0.014152              1.809734       2.015830       0.166792       0.011997       1.858393       0.341787       1.554978           0.000000
           64              H      15.949220       4.114468       2.263346       0.134223       1.137347 0.83838427E+01  0.82662962E+02                                 1.745362                            1.649959      -1.242112       2.297712                    0.995851       3.443414       9.430416       0.510157       1.217683      -0.723115      -0.029186       0.016490      -0.011251       0.035360      -0.008648       0.005566      -0.008991       0.006111      -0.004212      -0.011486      -0.004179       0.015666              1.798152       1.941555      -0.252133       0.148058       1.669864      -0.381350       1.783037          -0.000000
           65              H      17.279040       1.704842       5.109859       0.129530       1.171416 0.86210354E+01  0.85555193E+02                                 1.783511                            1.677870      -1.167386       2.336594                    0.996398       3.412698       9.361882       0.504000       1.224583      -0.722444      -0.007784      -0.023450       0.031506       0.040039       0.001232      -0.003774      -0.010949      -0.005188       0.015711      -0.009207      -0.005365       0.014572              1.831346       1.706367      -0.034362      -0.042470       1.734195      -0.516712       2.053477          -0.000000
           66              H      19.852468       3.157515       2.385688       0.139084       1.224672 0.92459911E+01  0.92983063E+02                                 1.811088                            1.717924      -1.233185       2.307242                    0.995954       3.397306       9.253104       0.508827       1.196977      -0.729650       0.031693       0.002676      -0.012690       0.034243       0.004729      -0.009008      -0.002798       0.014014      -0.001353      -0.008229      -0.006364       0.014593              1.841633       2.246649      -0.094655      -0.129817       1.556440      -0.202409       1.721809          -0.000000
           67              H      20.723209       8.696636      37.408411       0.140081       1.163841 0.86121301E+01  0.84930720E+02                                 1.740380                            1.649927      -1.144843       2.352301                    0.996893       3.288272       8.816716       0.523964       1.185360      -0.732756      -0.014389      -0.011287      -0.032251       0.037076       0.004977       0.007225       0.007862      -0.002305       0.016753      -0.008108      -0.006632       0.014741              1.777042       1.521677       0.216673       0.034378       1.614105       0.123912       2.195344          -0.000000
           68              H       0.974196      11.520079      39.577960       0.135932       1.168939 0.85504922E+01  0.84590357E+02                                 1.777828                            1.669713      -1.149175       2.350864                    0.996609       3.343492       9.125731       0.506352       1.222711      -0.723495       0.020088       0.037110       0.001192       0.042214       0.011570       0.000878       0.000237      -0.011509      -0.018544      -0.009935      -0.006098       0.016033              1.831216       1.676268       0.496681      -0.043267       2.116752       0.028560       1.700627          -0.000000
           69              H      20.451642       8.606113       0.628027       0.140423       1.078613 0.78638015E+01  0.76298278E+02                                 1.688907                            1.601156      -1.158237       2.343541                    0.996834       3.335518       9.059501       0.516366       1.222549      -0.722450      -0.013014      -0.011175       0.032696       0.036923       0.005336      -0.008091      -0.005373      -0.007737       0.022231      -0.011870      -0.002625       0.014496              1.738774       1.584237       0.368241      -0.166951       1.723516      -0.177770       1.908568          -0.000000
           70              H      15.093566       8.653530       1.309070       0.145550       1.162422 0.86575765E+01  0.85626609E+02                                 1.751903                            1.664831      -1.176878       2.341272                    0.996714       3.285836       8.868646       0.515844       1.200535      -0.729275       0.016830      -0.004085       0.031504       0.035951      -0.002657       0.010136      -0.004330       0.008520       0.004135      -0.008560      -0.005371       0.013932              1.785723       1.743094      -0.198566       0.216844       1.490223      -0.007444       2.123853          -0.000000
           71              H      11.884324       9.935933      39.961302       0.143417       1.143454 0.82016963E+01  0.81446619E+02                                 1.834461                            1.695123      -1.398846       2.234757                    0.993766       3.602628      10.318889       0.469469       1.313802      -0.700604      -0.040489       0.015072      -0.001048       0.043216      -0.001427       0.001805       0.001230       0.020058      -0.009914      -0.008819      -0.003157       0.011976              1.922979       2.329429      -0.553450       0.068419       1.703386      -0.028075       1.736122           0.000001
           72              H      14.998733       8.231091      38.085376       0.127007       1.179199 0.89695652E+01  0.89930800E+02                                 1.788986                            1.707559      -1.271318       2.280671                    0.995218       3.512772       9.696632       0.501138       1.219022      -0.723021       0.013795      -0.009570      -0.032215       0.036328      -0.008427      -0.004833       0.006451       0.012111       0.015652      -0.013742      -0.000301       0.014043              1.827535       1.845471      -0.351394      -0.149087       1.626375       0.124188       2.010758           0.000000
           73              H      15.537558      15.806970      30.740718       0.098820       1.287040 0.10502559E+02  0.10915186E+03                                 1.892476                            1.842784      -0.993128       2.396572                    0.996979       3.579420       9.944407       0.486055       1.212509      -0.726549      -0.019749       0.027608      -0.006565       0.034573      -0.001387      -0.005305      -0.004214      -0.002472      -0.040891      -0.015819       0.006906       0.008914              1.939560       1.940842      -0.343497      -0.002048       1.981332      -0.142141       1.896507          -0.000000
           74              H      16.766079      15.298319      31.572650       0.100417       1.244399 0.99162225E+01  0.10140977E+03                                 1.835751                            1.778872      -0.929689       2.425072                    0.998168       3.506903       9.609242       0.500493       1.196669      -0.730227       0.025954       0.007014       0.026812       0.037969       0.001607       0.011957      -0.002013      -0.008566       0.019621      -0.014750       0.001303       0.013447              1.891000       2.213201       0.227620       0.161475       1.585624       0.129967       1.874173          -0.000000
           75              H      16.938503      12.582641      30.610219       0.095044       1.342034 0.10767031E+02  0.11184846E+03                                 1.899134                            1.830485      -0.925501       2.422814                    0.997927       3.509066       9.536235       0.505247       1.166992      -0.738450      -0.020588      -0.025032       0.013841       0.035242       0.008414       0.001311      -0.000174      -0.017225      -0.002780      -0.011729      -0.000783       0.012512              1.954901       2.152785       0.180818      -0.342449       1.968091      -0.216695       1.743827          -0.000000
           76              H      18.182111      13.526663      30.785577       0.102550       1.231002 0.97781128E+01  0.99791597E+02                                 1.824010                            1.764189      -1.066842       2.361120                    0.996464       3.580714       9.847809       0.502806       1.193621      -0.729636       0.026509       0.010760       0.024007       0.037348      -0.002899       0.002789       0.006633       0.020547       0.036806      -0.018393       0.004209       0.014184              1.888908       2.120431      -0.061583       0.283938       1.856140       0.116426       1.690152          -0.000000
           77              H      17.013938      16.231564      28.819933       0.096093       1.346053 0.11003367E+02  0.11556917E+03                                 1.926954                            1.866424      -1.202271       2.290678                    0.995186       3.716379      10.342313       0.491206       1.187207      -0.731192      -0.018255       0.028352      -0.006454       0.034333      -0.007174       0.001630       0.001511      -0.014451       0.010449      -0.012201       0.003637       0.008564              1.985068       2.131183      -0.093415       0.138503       2.203805      -0.189343       1.620218           0.000000
           78              H      17.942873      15.078479      28.281623       0.099562       1.290362 0.10312316E+02  0.10612199E+03                                 1.861902                            1.800667      -0.896516       2.441780                    0.998188       3.463145       9.409658       0.504795       1.179076      -0.735534       0.018805      -0.012442      -0.027539       0.035592       0.000938      -0.003218       0.003802       0.025184       0.020064      -0.016640       0.005136       0.011504              1.913810       1.848832      -0.077059      -0.315100       1.893991       0.290549       1.998606           0.000000
           79              H      15.007354      13.382258      29.085009       0.093082       1.350973 0.11040571E+02  0.11611124E+03                                 1.948070                            1.882821      -1.007831       2.385013                    0.996708       3.656658      10.198066       0.483688       1.204087      -0.728281      -0.021442      -0.021806       0.016027       0.034527      -0.001738      -0.001890      -0.004965      -0.003164      -0.044610      -0.016081       0.005667       0.010414              2.008381       2.218636       0.352555       0.002128       1.887073      -0.192244       1.919434           0.000000
           80              H      16.033277      13.673223      27.930907       0.091166       1.402955 0.11432725E+02  0.12064502E+03                                 1.958914                            1.887223      -0.999011       2.386227                    0.996639       3.613783       9.921560       0.496842       1.168228      -0.737724       0.016290      -0.008861      -0.029170       0.034565      -0.000022      -0.004241      -0.002829      -0.009975       0.034676      -0.011572      -0.001329       0.012902              2.016800       2.162053      -0.218373      -0.172985       1.732850       0.296953       2.155497           0.000000
           81              H      13.414587      17.003162      27.584268       0.143251       1.128915 0.82340088E+01  0.80470643E+02                                 1.722469                            1.626645      -1.118246       2.369384                    0.997143       3.244558       8.722141       0.520085       1.205051      -0.728155       0.013922       0.032287       0.011155       0.036887       0.008316       0.004708       0.006300      -0.005438      -0.014535      -0.008067      -0.006320       0.014387              1.768996       1.632096       0.105020       0.196375       2.213722       0.144477       1.461169           0.000000
           82              H      10.638561      14.947006      25.573765       0.143240       1.101593 0.78997039E+01  0.76440112E+02                                 1.691736                            1.591608      -1.127447       2.366054                    0.997373       3.233664       8.661782       0.526384       1.202521      -0.728228      -0.036365       0.001009      -0.024466       0.043841      -0.000253       0.012221      -0.002082       0.019302      -0.000152      -0.010736      -0.007299       0.018035              1.739790       1.959157      -0.013002       0.463549       1.641599       0.055879       1.618614           0.000000
           83              H      13.690466      13.030944      27.351817       0.124584       1.164064 0.87984772E+01  0.87810619E+02                                 1.765985                            1.682948      -1.359341       2.231831                    0.995322       3.573664       9.848976       0.508395       1.207161      -0.724635       0.014676      -0.029564       0.004985       0.033381      -0.009741       0.005488      -0.002083      -0.003208      -0.017610      -0.009824      -0.004328       0.014152              1.809734       1.858393      -0.166792       0.341787       2.015831      -0.011997       1.554978           0.000000
           84              H      14.890968      16.380280      32.849095       0.134223       1.137347 0.83838446E+01  0.82662985E+02                                 1.745362                            1.649959      -1.242112       2.297712                    0.995851       3.443414       9.430416       0.510157       1.217683      -0.723115       0.016490       0.029186      -0.011251       0.035360       0.008648      -0.008991      -0.005566      -0.006111      -0.004212      -0.011486      -0.004179       0.015666              1.798152       1.669864       0.252132      -0.381350       1.941555      -0.148058       1.783038          -0.000000
           85              H      12.481342      15.050460      35.695609       0.129530       1.171416 0.86210354E+01  0.85555193E+02                                 1.783511                            1.677870      -1.167386       2.336594                    0.996398       3.412698       9.361882       0.504000       1.224583      -0.722444      -0.023450       0.007784       0.031506       0.040039      -0.001232      -0.010949       0.003774       0.005188       0.015711      -0.009207      -0.005365       0.014572              1.831346       1.734195       0.034362      -0.516712       1.706368       0.042470       2.053477          -0.000000
           86              H      13.934014      12.477032      32.971438       0.139084       1.224672 0.92459905E+01  0.92983055E+02                                 1.811088                            1.717924      -1.233185       2.307242                    0.995954       3.397306       9.253104       0.508827       1.196977      -0.729650       0.002676      -0.031693      -0.012690       0.034243      -0.004729      -0.002798       0.009008      -0.014014      -0.001353      -0.008229      -0.006364       0.014593              1.841633       1.556440       0.094656      -0.202408       2.246649       0.129817       1.721809          -0.000000
           87              H      19.473136      11.606291      27.213161       0.140081       1.163841 0.86121306E+01  0.84930729E+02                                 1.740380                            1.649927      -1.144843       2.352301                    0.996893       3.288272       8.816717       0.523964       1.185360      -0.732756      -0.011287       0.014389      -0.032251       0.037076      -0.004977       0.007862      -0.007225       0.002305       0.016753      -0.008108      -0.006632       0.014741              1.777042       1.614106      -0.216673       0.123912       1.521677      -0.034378       2.195344          -0.000000
           88              H       0.743579       9.802304      29.382710       0.135932       1.168939 0.85504963E+01  0.84590406E+02                                 1.777829                            1.669713      -1.149175       2.350864                    0.996609       3.343492       9.125731       0.506352       1.222711      -0.723495       0.037110      -0.020088       0.001192       0.042214      -0.011570       0.000237      -0.000878       0.011509      -0.018544      -0.009935      -0.006098       0.016033              1.831216       2.116752      -0.496682       0.028560       1.676269       0.043267       1.700627          -0.000000
           89              H      19.382613      11.877858      31.213777       0.140423       1.078613 0.78638015E+01  0.76298278E+02                                 1.688907                            1.601156      -1.158237       2.343541                    0.996834       3.335518       9.059501       0.516366       1.222549      -0.722450      -0.011175       0.013014       0.032696       0.036923      -0.005336      -0.005373       0.008091       0.007737       0.022231      -0.011870      -0.002625       0.014496              1.738774       1.723516      -0.368241      -0.177770       1.584237       0.166951       1.908568          -0.000000
           90              H      19.430029      17.235934      31.894820       0.145550       1.162422 0.86575776E+01  0.85626622E+02                                 1.751903                            1.664831      -1.176878       2.341272                    0.996714       3.285836       8.868646       0.515844       1.200535      -0.729275      -0.004085      -0.016830       0.031504       0.035951       0.002657      -0.004330      -0.010136      -0.008520       0.004135      -0.008560      -0.005371       0.013932              1.785723       1.490223       0.198566      -0.007445       1.743094      -0.216845       2.123853          -0.000000
           91              H      20.712433      20.445176      29.766052       0.143417       1.143454 0.82016963E+01  0.81446625E+02                                 1.834461                            1.695123      -1.398846       2.234757                    0.993766       3.602628      10.318892       0.469468       1.313803      -0.700603       0.015072       0.040489      -0.001048       0.043216       0.001427       0.001230      -0.001805      -0.020058      -0.009914      -0.008819      -0.003157       0.011976              1.922980       1.703387       0.553450      -0.028075       2.329430      -0.068419       1.736123           0.000001
           92              H      19.007591      17.330767      27.890126       0.127007       1.179199 0.89695654E+01  0.89930802E+02                                 1.788986                            1.707559      -1.271318       2.280671                    0.995218       3.512772       9.696632       0.501138       1.219022      -0.723021      -0.009570      -0.013795      -0.032215       0.036328       0.008427       0.006451       0.004833      -0.012111       0.015652      -0.013742      -0.000301       0.014043              1.827535       1.626375       0.351394       0.124188       1.845471       0.149087       2.010759           0.000000
           93              H       6.015442       5.746030      10.350218       0.098820       1.287040 0.10502559E+02  0.10915186E+03                                 1.892476                            1.842784      -0.993128       2.396572                    0.996979       3.579420       9.944407       0.486055       1.212509      -0.726549       0.019749      -0.027608      -0.006565       0.034573      -0.001387       0.005305       0.004214      -0.002472      -0.040891      -0.015819       0.006906       0.008914              1.939560       1.940842      -0.343497       0.002048       1.981332       0.142141       1.896507          -0.000000
           94              H       4.786921       6.254681      11.182150       0.100417       1.244399 0.99162226E+01  0.10140978E+03                                 1.835751                            1.778872      -0.929689       2.425072                    0.998168       3.506903       9.609242       0.500493       1.196669      -0.730227      -0.025954      -0.007014       0.026812       0.037970       0.001607      -0.011957       0.002013      -0.008566       0.019621      -0.014750       0.001303       0.013447              1.891000       2.213201       0.227620      -0.161476       1.585624      -0.129967       1.874174          -0.000000
           95              H       4.614497       8.970359      10.219719       0.095044       1.342034 0.10767031E+02  0.11184846E+03                                 1.899134                            1.830485      -0.925501       2.422814                    0.997927       3.509066       9.536235       0.505247       1.166992      -0.738450       0.020588       0.025032       0.013841       0.035242       0.008414      -0.001311       0.000174      -0.017225      -0.002780      -0.011729      -0.000783       0.012512              1.954901       2.152786       0.180818       0.342449       1.968091       0.216694       1.743827          -0.000000
           96              H       3.370889       8.026337      10.395077       0.102550       1.231002 0.97781126E+01  0.99791595E+02                                 1.824010                            1.764189      -1.066842       2.361121                    0.996464       3.580714       9.847809       0.502806       1.193621      -0.729636      -0.026509      -0.010760       0.024007       0.037348      -0.002899      -0.002789      -0.006633       0.020547       0.036806      -0.018393       0.004209       0.014184              1.888908       2.120431      -0.061583      -0.283938       1.856140      -0.116426       1.690152          -0.000000
           97              H       4.539062       5.321436       8.429433       0.096093       1.346054 0.11003370E+02  0.11556921E+03                                 1.926953                            1.866424      -1.202271       2.290678                    0.995186       3.716380      10.342313       0.491206       1.187206      -0.731193       0.018255      -0.028352      -0.006454       0.034333      -0.007174      -0.001630      -0.001511      -0.014451       0.010449      -0.012201       0.003637       0.008564              1.985068       2.131182      -0.093415      -0.138503       2.203804       0.189343       1.620217           0.000000
           98              H       3.610128       6.474521       7.891123       0.099562       1.290361 0.10312311E+02  0.10612193E+03                                 1.861901                            1.800666      -0.896516       2.441780                    0.998188       3.463145       9.409657       0.504795       1.179075      -0.735534      -0.018805       0.012442      -0.027539       0.035592       0.000938       0.003218      -0.003802       0.025184       0.020064      -0.016640       0.005136       0.011504              1.913809       1.848831      -0.077059       0.315100       1.893991      -0.290549       1.998605           0.000000
           99              H       6.545646       8.170742       8.694509       0.093082       1.350974 0.11040571E+02  0.11611124E+03                                 1.948071                            1.882821      -1.007831       2.385013                    0.996708       3.656658      10.198066       0.483688       1.204087      -0.728281       0.021442       0.021806       0.016027       0.034527      -0.001738       0.001890       0.004965      -0.003164      -0.044610      -0.016081       0.005667       0.010414              2.008381       2.218636       0.352555      -0.002128       1.887074       0.192244       1.919434           0.000000
          100              H       5.519723       7.879777       7.540407       0.091166       1.402955 0.11432725E+02  0.12064503E+03                                 1.958914                            1.887223      -0.999011       2.386227                    0.996639       3.613783       9.921560       0.496842       1.168228      -0.737724      -0.016290       0.008861      -0.029170       0.034565      -0.000022       0.004241       0.002829      -0.009975       0.034676      -0.011572      -0.001329       0.012902              2.016800       2.162053      -0.218374       0.172985       1.732850      -0.296953       2.155498           0.000000
          101              H       8.138413       4.549838       7.193768       0.143251       1.128915 0.82340088E+01  0.80470643E+02                                 1.722469                            1.626645      -1.118246       2.369384                    0.997143       3.244558       8.722141       0.520085       1.205051      -0.728155      -0.013922      -0.032287       0.011155       0.036887       0.008316      -0.004708      -0.006300      -0.005438      -0.014535      -0.008067      -0.006320       0.014387              1.768996       1.632096       0.105020      -0.196375       2.213722      -0.144477       1.461169           0.000000
          102              H      10.914439       6.605995       5.183265       0.143240       1.101593 0.78997041E+01  0.76440115E+02                                 1.691736                            1.591608      -1.127447       2.366054                    0.997373       3.233664       8.661782       0.526384       1.202521      -0.728228       0.036365      -0.001009      -0.024466       0.043841      -0.000253      -0.012221       0.002082       0.019302      -0.000152      -0.010736      -0.007299       0.018035              1.739790       1.959156      -0.013001      -0.463549       1.641599      -0.055880       1.618614           0.000000
          103              H       7.862534       8.522056       6.961317       0.124584       1.164064 0.87984770E+01  0.87810614E+02                                 1.765984                            1.682948      -1.359341       2.231831                    0.995322       3.573664       9.848975       0.508395       1.207161      -0.724635      -0.014676       0.029564       0.004985       0.033381      -0.009741      -0.005488       0.002083      -0.003208      -0.017610      -0.009824      -0.004328       0.014152              1.809734       1.858393      -0.166792      -0.341787       2.015830       0.011997       1.554978           0.000000
          104              H       6.662032       5.172720      12.458595       0.134223       1.137347 0.83838446E+01  0.82662985E+02                                 1.745362                            1.649959      -1.242112       2.297712                    0.995851       3.443414       9.430416       0.510157       1.217683      -0.723115      -0.016490      -0.029186      -0.011251       0.035360       0.008648       0.008991       0.005566      -0.006111      -0.004212      -0.011486      -0.004179       0.015666              1.798152       1.669864       0.252132       0.381350       1.941555       0.148058       1.783038          -0.000000
          105              H       9.071658       6.502540      15.305109       0.129530       1.171416 0.86210354E+01  0.85555193E+02                                 1.783511                            1.677870      -1.167386       2.336594                    0.996398       3.412698       9.361882       0.504000       1.224583      -0.722444       0.023450      -0.007784       0.031506       0.040039      -0.001232       0.010949      -0.003774       0.005188       0.015711      -0.009207      -0.005365       0.014572              1.831346       1.734195       0.034362       0.516712       1.706368      -0.042470       2.053477          -0.000000
          106              H       7.618985       9.075968      12.580938       0.139084       1.224672 0.92459916E+01  0.92983071E+02                                 1.811088                            1.717924      -1.233186       2.307242                    0.995954       3.397306       9.253105       0.508827       1.196977      -0.729650      -0.002676       0.031693      -0.012690       0.034243      -0.004729       0.002798      -0.009008      -0.014014      -0.001353      -0.008229      -0.006364       0.014593              1.841633       1.556440       0.094655       0.202409       2.246649      -0.129817       1.721810          -0.000000
          107              H       2.079865       9.946710       6.822661       0.140081       1.163841 0.86121307E+01  0.84930727E+02                                 1.740380                            1.649927      -1.144843       2.352301                    0.996893       3.288272       8.816716       0.523964       1.185360      -0.732756       0.011287      -0.014389      -0.032251       0.037076      -0.004977      -0.007862       0.007225       0.002305       0.016753      -0.008108      -0.006632       0.014741              1.777042       1.614106      -0.216673      -0.123912       1.521677       0.034377       2.195343          -0.000000
          108              H      20.809422      11.750696       8.992210       0.135932       1.168938 0.85504861E+01  0.84590286E+02                                 1.777828                            1.669713      -1.149175       2.350864                    0.996609       3.343492       9.125732       0.506352       1.222711      -0.723495      -0.037110       0.020088       0.001192       0.042214      -0.011570      -0.000237       0.000878       0.011509      -0.018544      -0.009935      -0.006098       0.016033              1.831215       2.116752      -0.496682      -0.028560       1.676268      -0.043267       1.700627          -0.000000
          109              H       2.170387       9.675142      10.823277       0.140423       1.078613 0.78638014E+01  0.76298277E+02                                 1.688907                            1.601156      -1.158237       2.343541                    0.996834       3.335518       9.059501       0.516366       1.222549      -0.722450       0.011175      -0.013014       0.032696       0.036923      -0.005336       0.005373      -0.008091       0.007737       0.022231      -0.011870      -0.002625       0.014496              1.738774       1.723516      -0.368241       0.177769       1.584237      -0.166950       1.908568          -0.000000
          110              H       2.122971       4.317066      11.504320       0.145550       1.162422 0.86575776E+01  0.85626622E+02                                 1.751903                            1.664831      -1.176878       2.341272                    0.996714       3.285836       8.868646       0.515844       1.200535      -0.729275       0.004085       0.016830       0.031504       0.035951       0.002657       0.004330       0.010136      -0.008520       0.004135      -0.008560      -0.005371       0.013932              1.785723       1.490223       0.198566       0.007445       1.743094       0.216845       2.123853          -0.000000
          111              H       0.840567       1.107824       9.375552       0.143417       1.143454 0.82016967E+01  0.81446628E+02                                 1.834461                            1.695123      -1.398846       2.234757                    0.993766       3.602628      10.318891       0.469469       1.313803      -0.700603      -0.015072      -0.040489      -0.001048       0.043216       0.001427      -0.001230       0.001805      -0.020058      -0.009914      -0.008819      -0.003157       0.011976              1.922980       1.703387       0.553450       0.028075       2.329430       0.068419       1.736123           0.000001
          112              H       2.545409       4.222233       7.499626       0.127007       1.179199 0.89695654E+01  0.89930802E+02                                 1.788986                            1.707559      -1.271318       2.280671                    0.995218       3.512772       9.696632       0.501138       1.219022      -0.723021       0.009570       0.013795      -0.032215       0.036328       0.008427      -0.006451      -0.004833      -0.012111       0.015652      -0.013742      -0.000301       0.014043              1.827535       1.626375       0.351394      -0.124188       1.845471      -0.149087       2.010759           0.000000
          113              H       5.746030       6.015442      30.430782       0.098820       1.287040 0.10502559E+02  0.10915186E+03                                 1.892476                            1.842784      -0.993128       2.396572                    0.996979       3.579420       9.944407       0.486055       1.212509      -0.726549      -0.027608       0.019749       0.006565       0.034573      -0.001387      -0.004214      -0.005305       0.002472      -0.040891      -0.015819       0.006906       0.008914              1.939560       1.981332      -0.343497      -0.142141       1.940842      -0.002048       1.896507          -0.000000
          114              H       6.254681       4.786921      29.598850       0.100417       1.244399 0.99162226E+01  0.10140978E+03                                 1.835751                            1.778872      -0.929689       2.425072                    0.998168       3.506903       9.609242       0.500493       1.196669      -0.730227      -0.007014      -0.025954      -0.026812       0.037970       0.001607      -0.002013       0.011957       0.008566       0.019621      -0.014750       0.001303       0.013447              1.891000       1.585624       0.227620       0.129967       2.213201       0.161476       1.874174          -0.000000
          115              H       8.970359       4.614497      30.561281       0.095044       1.342034 0.10767031E+02  0.11184846E+03                                 1.899134                            1.830485      -0.925501       2.422814                    0.997927       3.509066       9.536235       0.505247       1.166992      -0.738450       0.025032       0.020588      -0.013841       0.035242       0.008414      -0.000174       0.001311       0.017225      -0.002780      -0.011729      -0.000783       0.012512              1.954901       1.968091       0.180818      -0.216694       2.152786      -0.342449       1.743827          -0.000000
          116              H       8.026337       3.370889      30.385923       0.102550       1.231002 0.97781127E+01  0.99791595E+02                                 1.824010                            1.764189      -1.066842       2.361120                    0.996464       3.580714       9.847809       0.502806       1.193621      -0.729636      -0.010760      -0.026509      -0.024007       0.037348      -0.002899       0.006633       0.002789      -0.020547       0.036806      -0.018393       0.004209       0.014184              1.888908       1.856140      -0.061583       0.116426       2.120431       0.283938       1.690152          -0.000000
          117              H       5.321436       4.539062      32.351567       0.096093       1.346054 0.11003368E+02  0.11556920E+03                                 1.926954                            1.866424      -1.202271       2.290678                    0.995186       3.716379      10.342313       0.491206       1.187207      -0.731192      -0.028352       0.018255       0.006454       0.034333      -0.007174       0.001511       0.001630       0.014451       0.010449      -0.012201       0.003637       0.008564              1.985068       2.203805      -0.093415      -0.189343       2.131183       0.138503       1.620218           0.000000
          118              H       6.474521       3.610128      32.889876       0.099562       1.290361 0.10312305E+02  0.10612186E+03                                 1.861901                            1.800666      -0.896516       2.441780                    0.998188       3.463145       9.409658       0.504795       1.179076      -0.735534       0.012442      -0.018805       0.027539       0.035592       0.000938       0.003802      -0.003218      -0.025184       0.020064      -0.016640       0.005136       0.011504              1.913809       1.893991      -0.077059       0.290549       1.848831      -0.315100       1.998605           0.000000
          119              H       8.170742       6.545646      32.086491       0.093082       1.350974 0.11040571E+02  0.11611124E+03                                 1.948071                            1.882821      -1.007831       2.385013                    0.996708       3.656658      10.198066       0.483688       1.204087      -0.728281       0.021806       0.021442      -0.016027       0.034527      -0.001738      -0.004965      -0.001890       0.003164      -0.044610      -0.016081       0.005667       0.010414              2.008381       1.887074       0.352555      -0.192244       2.218636       0.002128       1.919434           0.000000
          120              H       7.879777       5.519723      33.240593       0.091166       1.402955 0.11432725E+02  0.12064503E+03                                 1.958914                            1.887223      -0.999011       2.386227                    0.996639       3.613783       9.921560       0.496842       1.168228      -0.737724       0.008861      -0.016290       0.029170       0.034565      -0.000022      -0.002829      -0.004241       0.009975       0.034676      -0.011572      -0.001329       0.012902              2.016800       1.732850      -0.218374       0.296953       2.162053      -0.172985       2.155498           0.000000
          121              H       4.549838       8.138413      33.587232       0.143251       1.128915 0.82340120E+01  0.80470677E+02                                 1.722468                            1.626645      -1.118246       2.369384                    0.997143       3.244559       8.722142       0.520085       1.205051      -0.728155      -0.032287      -0.013922      -0.011155       0.036887       0.008316       0.006300       0.004708       0.005438      -0.014535      -0.008067      -0.006320       0.014387              1.768995       2.213722       0.105020       0.144477       1.632096       0.196375       1.461169           0.000000
          122              H       6.605995      10.914439      35.597735       0.143241       1.101593 0.78997041E+01  0.76440115E+02                                 1.691736                            1.591608      -1.127447       2.366054                    0.997373       3.233664       8.661782       0.526384       1.202521      -0.728228      -0.001009       0.036365       0.024466       0.043841      -0.000253      -0.002082       0.012221      -0.019302      -0.000152      -0.010736      -0.007299       0.018035              1.739789       1.641599      -0.013001       0.055879       1.959156       0.463549       1.618614           0.000000
          123              H       8.522056       7.862534      33.819683       0.124584       1.164064 0.87984769E+01  0.87810615E+02                                 1.765985                            1.682948      -1.359341       2.231831                    0.995322       3.573664       9.848976       0.508395       1.207161      -0.724635       0.029564      -0.014676      -0.004985       0.033381      -0.009741      -0.002083       0.005488       0.003208      -0.017610      -0.009824      -0.004328       0.014152              1.809734       2.015830      -0.166792      -0.011997       1.858393       0.341787       1.554978           0.000000
          124              H       5.172720       6.662032      28.322404       0.134223       1.137347 0.83838414E+01  0.82662947E+02                                 1.745361                            1.649959      -1.242112       2.297712                    0.995851       3.443414       9.430416       0.510157       1.217683      -0.723115      -0.029186      -0.016490       0.011251       0.035360       0.008648      -0.005566      -0.008991       0.006111      -0.004212      -0.011486      -0.004179       0.015666              1.798152       1.941555       0.252132      -0.148057       1.669864      -0.381350       1.783037          -0.000000
          125              H       6.502540       9.071658      25.475891       0.129530       1.171416 0.86210353E+01  0.85555190E+02                                 1.783511                            1.677869      -1.167386       2.336594                    0.996398       3.412698       9.361881       0.504001       1.224583      -0.722444      -0.007784       0.023450      -0.031506       0.040039      -0.001232       0.003774      -0.010949      -0.005188       0.015711      -0.009207      -0.005365       0.014572              1.831346       1.706367       0.034362       0.042470       1.734195      -0.516712       2.053477          -0.000000
          126              H       9.075968       7.618985      28.200062       0.139084       1.224672 0.92459911E+01  0.92983063E+02                                 1.811088                            1.717924      -1.233185       2.307242                    0.995954       3.397306       9.253104       0.508827       1.196977      -0.729650       0.031693      -0.002676       0.012690       0.034243      -0.004729       0.009008      -0.002798       0.014014      -0.001353      -0.008229      -0.006364       0.014593              1.841633       2.246649       0.094655       0.129817       1.556440      -0.202409       1.721809          -0.000000
          127              H       9.946710       2.079865      33.958339       0.140081       1.163841 0.86121324E+01  0.84930751E+02                                 1.740380                            1.649927      -1.144843       2.352301                    0.996893       3.288272       8.816717       0.523964       1.185360      -0.732756      -0.014389       0.011287       0.032251       0.037076      -0.004977      -0.007225       0.007862      -0.002305       0.016753      -0.008108      -0.006632       0.014741              1.777042       1.521677      -0.216673      -0.034377       1.614106       0.123912       2.195344          -0.000000
          128              H      11.750696      20.809422      31.788790       0.135932       1.168938 0.85504859E+01  0.84590281E+02                                 1.777828                            1.669712      -1.149175       2.350864                    0.996609       3.343492       9.125731       0.506352       1.222711      -0.723495       0.020088      -0.037110      -0.001192       0.042214      -0.011570      -0.000878       0.000237      -0.011509      -0.018544      -0.009935      -0.006098       0.016033              1.831215       1.676268      -0.496681       0.043267       2.116751       0.028560       1.700626          -0.000000
          129              H       9.675142       2.170387      29.957723       0.140423       1.078613 0.78638014E+01  0.76298277E+02                                 1.688907                            1.601156      -1.158237       2.343541                    0.996834       3.335518       9.059501       0.516366       1.222549      -0.722450      -0.013014       0.011175      -0.032696       0.036923      -0.005336       0.008091      -0.005373      -0.007737       0.022231      -0.011870      -0.002625       0.014496              1.738774       1.584237      -0.368241       0.166950       1.723516      -0.177769       1.908568          -0.000000
          130              H       4.317066       2.122971      29.276680       0.145550       1.162422 0.86575776E+01  0.85626622E+02                                 1.751903                            1.664831      -1.176878       2.341272                    0.996714       3.285836       8.868646       0.515844       1.200535      -0.729275       0.016830       0.004085      -0.031504       0.035951       0.002657      -0.010136      -0.004330       0.008520       0.004135      -0.008560      -0.005371       0.013932              1.785723       1.743094       0.198566      -0.216845       1.490223      -0.007445       2.123853          -0.000000
          131              H       1.107824       0.840567      31.405448       0.143417       1.143454 0.82016972E+01  0.81446632E+02                                 1.834461                            1.695123      -1.398846       2.234757                    0.993766       3.602628      10.318890       0.469469       1.313802      -0.700603      -0.040489      -0.015072       0.001048       0.043216       0.001427      -0.001805       0.001230       0.020058      -0.009914      -0.008819      -0.003157       0.011976              1.922980       2.329430       0.553450      -0.068419       1.703387      -0.028075       1.736123           0.000001
          132              H       4.222233       2.545409      33.281374       0.127007       1.179199 0.89695654E+01  0.89930802E+02                                 1.788986                            1.707559      -1.271318       2.280671                    0.995218       3.512772       9.696632       0.501138       1.219022      -0.723021       0.013795       0.009570       0.032215       0.036328       0.008427       0.004833       0.006451       0.012111       0.015652      -0.013742      -0.000301       0.014043              1.827535       1.845471       0.351394       0.149087       1.626375       0.124188       2.010759           0.000000
          133              H      15.806970      15.537558      10.040282       0.098820       1.287040 0.10502558E+02  0.10915184E+03                                 1.892476                            1.842784      -0.993128       2.396572                    0.996979       3.579420       9.944407       0.486055       1.212509      -0.726549       0.027608      -0.019749       0.006565       0.034573      -0.001387       0.004214       0.005305       0.002472      -0.040891      -0.015819       0.006906       0.008914              1.939560       1.981332      -0.343497       0.142142       1.940842       0.002048       1.896507          -0.000000
          134              H      15.298319      16.766079       9.208350       0.100417       1.244399 0.99162225E+01  0.10140977E+03                                 1.835751                            1.778872      -0.929689       2.425072                    0.998168       3.506903       9.609242       0.500493       1.196669      -0.730227       0.007014       0.025954      -0.026812       0.037970       0.001607       0.002013      -0.011957       0.008566       0.019621      -0.014750       0.001303       0.013447              1.891000       1.585624       0.227620      -0.129967       2.213201      -0.161475       1.874173          -0.000000
          135              H      12.582641      16.938503      10.170781       0.095044       1.342034 0.10767031E+02  0.11184846E+03                                 1.899134                            1.830485      -0.925501       2.422814                    0.997927       3.509066       9.536235       0.505247       1.166992      -0.738450      -0.025032      -0.020588      -0.013841       0.035242       0.008414       0.000174      -0.001311       0.017225      -0.002780      -0.011729      -0.000783       0.012512              1.954901       1.968091       0.180818       0.216695       2.152785       0.342449       1.743827           0.000000
          136              H      13.526663      18.182111       9.995423       0.102550       1.231002 0.97781128E+01  0.99791596E+02                                 1.824010                            1.764189      -1.066842       2.361120                    0.996464       3.580714       9.847809       0.502806       1.193621      -0.729636       0.010760       0.026509      -0.024007       0.037348      -0.002899      -0.006633      -0.002789      -0.020547       0.036806      -0.018393       0.004209       0.014184              1.888908       1.856140      -0.061583      -0.116426       2.120431      -0.283938       1.690152          -0.000000
          137              H      16.231564      17.013938      11.961067       0.096093       1.346054 0.11003368E+02  0.11556919E+03                                 1.926954                            1.866424      -1.202271       2.290678                    0.995186       3.716379      10.342313       0.491206       1.187207      -0.731192       0.028352      -0.018255       0.006454       0.034333      -0.007174      -0.001511      -0.001630       0.014451       0.010449      -0.012201       0.003637       0.008564              1.985069       2.203805      -0.093415       0.189343       2.131183      -0.138503       1.620218           0.000000
          138              H      15.078479      17.942873      12.499377       0.099562       1.290362 0.10312315E+02  0.10612198E+03                                 1.861901                            1.800666      -0.896516       2.441780                    0.998188       3.463145       9.409657       0.504795       1.179075      -0.735534      -0.012442       0.018805       0.027539       0.035592       0.000938      -0.003802       0.003218      -0.025184       0.020064      -0.016640       0.005136       0.011504              1.913809       1.893991      -0.077059      -0.290549       1.848832       0.315100       1.998606           0.000000
          139              H      13.382258      15.007354      11.695991       0.093082       1.350973 0.11040571E+02  0.11611124E+03                                 1.948070                            1.882821      -1.007831       2.385013                    0.996708       3.656658      10.198066       0.483688       1.204087      -0.728281      -0.021806      -0.021442      -0.016027       0.034527      -0.001738       0.004965       0.001890       0.003164      -0.044610      -0.016081       0.005667       0.010414              2.008381       1.887073       0.352555       0.192244       2.218636      -0.002128       1.919434           0.000000
          140              H      13.673223      16.033277      12.850093       0.091166       1.402955 0.11432725E+02  0.12064502E+03                                 1.958914                            1.887223      -0.999011       2.386227                    0.996639       3.613783       9.921560       0.496842       1.168228      -0.737724      -0.008861       0.016290       0.029170       0.034565      -0.000022       0.002829       0.004241       0.009975       0.034676      -0.011572      -0.001329       0.012902              2.016800       1.732850      -0.218373      -0.296953       2.162053       0.172985       2.155497           0.000000
          141              H      17.003162      13.414587      13.196732       0.143251       1.128915 0.82340101E+01  0.80470659E+02                                 1.722469                            1.626645      -1.118246       2.369384                    0.997143       3.244558       8.722141       0.520085       1.205051      -0.728155       0.032287       0.013922      -0.011155       0.036887       0.008316      -0.006300      -0.004708       0.005438      -0.014535      -0.008067      -0.006320       0.014387              1.768996       2.213722       0.105020      -0.144477       1.632096      -0.196375       1.461169           0.000000
          142              H      14.947006      10.638561      15.207235       0.143240       1.101593 0.78997039E+01  0.76440112E+02                                 1.691736                            1.591608      -1.127447       2.366054                    0.997373       3.233664       8.661782       0.526384       1.202521      -0.728228       0.001009      -0.036365       0.024466       0.043841      -0.000253       0.002082      -0.012221      -0.019302      -0.000152      -0.010736      -0.007299       0.018035              1.739790       1.641599      -0.013002      -0.055879       1.959157      -0.463549       1.618614           0.000000
          143              H      13.030944      13.690466      13.429183       0.124584       1.164064 0.87984772E+01  0.87810619E+02                                 1.765985                            1.682948      -1.359342       2.231831                    0.995322       3.573664       9.848976       0.508395       1.207161      -0.724635      -0.029564       0.014676      -0.004985       0.033381      -0.009741       0.002083      -0.005488       0.003208      -0.017610      -0.009824      -0.004328       0.014152              1.809734       2.015831      -0.166792       0.011997       1.858393      -0.341787       1.554978           0.000000
          144              H      16.380280      14.890968       7.931904       0.134223       1.137347 0.83838414E+01  0.82662947E+02                                 1.745361                            1.649959      -1.242112       2.297712                    0.995851       3.443414       9.430416       0.510157       1.217683      -0.723115       0.029186       0.016490       0.011251       0.035360       0.008648       0.005566       0.008991       0.006111      -0.004212      -0.011486      -0.004179       0.015666              1.798152       1.941555       0.252133       0.148058       1.669864       0.381350       1.783037          -0.000000
          145              H      15.050460      12.481342       5.085391       0.129530       1.171416 0.86210393E+01  0.85555236E+02                                 1.783511                            1.677869      -1.167386       2.336594                    0.996398       3.412699       9.361883       0.504001       1.224582      -0.722444       0.007784      -0.023450      -0.031506       0.040039      -0.001232      -0.003774       0.010949      -0.005188       0.015711      -0.009207      -0.005365       0.014572              1.831346       1.706367       0.034362      -0.042470       1.734195       0.516712       2.053477          -0.000000
          146              H      12.477032      13.934014       7.809562       0.139084       1.224672 0.92459905E+01  0.92983055E+02                                 1.811088                            1.717924      -1.233185       2.307242                    0.995954       3.397306       9.253104       0.508827       1.196977      -0.729650      -0.031693       0.002676       0.012690       0.034243      -0.004729      -0.009008       0.002798       0.014014      -0.001353      -0.008229      -0.006364       0.014593              1.841633       2.246649       0.094656      -0.129817       1.556440       0.202408       1.721809          -0.000000
          147              H      11.606291      19.473136      13.567839       0.140081       1.163841 0.86121301E+01  0.84930720E+02                                 1.740380                            1.649927      -1.144843       2.352301                    0.996893       3.288272       8.816716       0.523964       1.185360      -0.732756       0.014389      -0.011287       0.032251       0.037076      -0.004977       0.007225      -0.007862      -0.002305       0.016753      -0.008108      -0.006632       0.014741              1.777042       1.521677      -0.216673       0.034378       1.614105      -0.123912       2.195344          -0.000000
          148              H       9.802304       0.743579      11.398289       0.135932       1.168939 0.85504966E+01  0.84590410E+02                                 1.777829                            1.669713      -1.149175       2.350864                    0.996609       3.343492       9.125731       0.506352       1.222711      -0.723495      -0.020088       0.037110      -0.001192       0.042214      -0.011570       0.000878      -0.000237      -0.011509      -0.018544      -0.009935      -0.006098       0.016033              1.831216       1.676269      -0.496682      -0.043266       2.116752      -0.028561       1.700627          -0.000000
          149              H      11.877858      19.382613       9.567223       0.140423       1.078613 0.78638015E+01  0.76298278E+02                                 1.688907                            1.601156      -1.158237       2.343541                    0.996834       3.335518       9.059501       0.516366       1.222549      -0.722450       0.013014      -0.011175      -0.032696       0.036923      -0.005336      -0.008091       0.005373      -0.007737       0.022231      -0.011870      -0.002625       0.014496              1.738774       1.584237      -0.368241      -0.166951       1.723516       0.177770       1.908568          -0.000000
          150              H      17.235934      19.430029       8.886180       0.145550       1.162422 0.86575776E+01  0.85626623E+02                                 1.751903                            1.664831      -1.176878       2.341272                    0.996714       3.285836       8.868646       0.515844       1.200535      -0.729275      -0.016830      -0.004085      -0.031504       0.035951       0.002657       0.010136       0.004330       0.008520       0.004135      -0.008560      -0.005371       0.013932              1.785723       1.743094       0.198566       0.216845       1.490223       0.007445       2.123853          -0.000000
          151              H      20.445176      20.712433      11.014948       0.143417       1.143454 0.82016963E+01  0.81446619E+02                                 1.834461                            1.695123      -1.398846       2.234757                    0.993766       3.602628      10.318889       0.469469       1.313802      -0.700604       0.040489       0.015072       0.001048       0.043216       0.001427       0.001805      -0.001230       0.020058      -0.009914      -0.008819      -0.003157       0.011976              1.922979       2.329429       0.553450       0.068419       1.703386       0.028075       1.736122           0.000001
          152              H      17.330767      19.007591      12.890874       0.127007       1.179199 0.89695654E+01  0.89930802E+02                                 1.788986                            1.707559      -1.271318       2.280671                    0.995218       3.512772       9.696632       0.501138       1.219022      -0.723021      -0.013795      -0.009570       0.032215       0.036328       0.008427      -0.004833      -0.006451       0.012111       0.015652      -0.013742      -0.000301       0.014043              1.827535       1.845471       0.351394      -0.149087       1.626375      -0.124188       2.010759           0.000000
          153              H      16.791942       5.030470      20.235532       0.098820       1.287040 0.10502558E+02  0.10915184E+03                                 1.892476                            1.842784      -0.993128       2.396572                    0.996979       3.579420       9.944407       0.486055       1.212509      -0.726549       0.019749       0.027608       0.006565       0.034573       0.001387      -0.005305       0.004214      -0.002472      -0.040891      -0.015819       0.006906       0.008914              1.939560       1.940842       0.343497      -0.002048       1.981332       0.142141       1.896507          -0.000000
          154              H      15.563421       4.521819      19.403600       0.100417       1.244399 0.99162226E+01  0.10140978E+03                                 1.835751                            1.778872      -0.929689       2.425072                    0.998168       3.506903       9.609242       0.500493       1.196669      -0.730227      -0.025954       0.007014      -0.026812       0.037970      -0.001607       0.011957       0.002013      -0.008566       0.019621      -0.014750       0.001303       0.013447              1.891000       2.213201      -0.227620       0.161476       1.585624      -0.129967       1.874174          -0.000000
          155              H      15.390997       1.806141      20.366031       0.095044       1.342034 0.10767030E+02  0.11184845E+03                                 1.899133                            1.830485      -0.925501       2.422814                    0.997927       3.509066       9.536234       0.505248       1.166992      -0.738450       0.020588      -0.025032      -0.013841       0.035242      -0.008414       0.001311       0.000174      -0.017225      -0.002780      -0.011729      -0.000783       0.012512              1.954901       2.152785      -0.180818      -0.342449       1.968091       0.216694       1.743827          -0.000000
          156              H      14.147389       2.750163      20.190673       0.102550       1.231002 0.97781126E+01  0.99791595E+02                                 1.824010                            1.764189      -1.066842       2.361120                    0.996464       3.580714       9.847809       0.502806       1.193621      -0.729636      -0.026509       0.010760      -0.024007       0.037348       0.002899       0.002789      -0.006633       0.020547       0.036806      -0.018393       0.004209       0.014184              1.888908       2.120431       0.061583       0.283938       1.856140      -0.116426       1.690152          -0.000000
          157              H      15.315562       5.455064      22.156317       0.096093       1.346053 0.11003367E+02  0.11556918E+03                                 1.926954                            1.866424      -1.202271       2.290678                    0.995186       3.716379      10.342313       0.491206       1.187207      -0.731192       0.018255       0.028352       0.006454       0.034333       0.007174       0.001630      -0.001511      -0.014451       0.010449      -0.012201       0.003637       0.008564              1.985068       2.131183       0.093415       0.138503       2.203805       0.189343       1.620217           0.000000
          158              H      14.386628       4.301979      22.694626       0.099562       1.290361 0.10312305E+02  0.10612186E+03                                 1.861901                            1.800666      -0.896516       2.441780                    0.998188       3.463145       9.409658       0.504795       1.179076      -0.735534      -0.018805      -0.012442       0.027539       0.035592      -0.000938      -0.003218      -0.003802       0.025184       0.020064      -0.016640       0.005136       0.011504              1.913809       1.848831       0.077059      -0.315100       1.893991      -0.290549       1.998605           0.000000
          159              H      17.322146       2.605758      21.891241       0.093082       1.350974 0.11040571E+02  0.11611124E+03                                 1.948071                            1.882821      -1.007831       2.385013                    0.996708       3.656658      10.198066       0.483688       1.204087      -0.728281       0.021442      -0.021806      -0.016027       0.034527       0.001738      -0.001890       0.004965      -0.003164      -0.044610      -0.016081       0.005667       0.010414              2.008381       2.218636      -0.352555       0.002128       1.887073       0.192244       1.919434           0.000000
          160              H      16.296223       2.896723      23.045343       0.091166       1.402955 0.11432725E+02  0.12064503E+03                                 1.958914                            1.887223      -0.999011       2.386227                    0.996639       3.613783       9.921560       0.496842       1.168228      -0.737724      -0.016290      -0.008861       0.029170       0.034565       0.000022      -0.004241       0.002829      -0.009975       0.034676      -0.011572      -0.001329       0.012902              2.016800       2.162053       0.218373      -0.172985       1.732850      -0.296953       2.155498           0.000000
          161              H      18.914913       6.226662      23.391982       0.143251       1.128915 0.82340088E+01  0.80470643E+02                                 1.722469                            1.626645      -1.118246       2.369384                    0.997143       3.244558       8.722141       0.520085       1.205051      -0.728155      -0.013922       0.032287      -0.011155       0.036887      -0.008316       0.004708      -0.006300      -0.005438      -0.014535      -0.008067      -0.006320       0.014387              1.768996       1.632096      -0.105020       0.196375       2.213722      -0.144477       1.461169           0.000000
          162              H       0.137939       4.170506      25.402485       0.143241       1.101593 0.78997040E+01  0.76440113E+02                                 1.691736                            1.591608      -1.127447       2.366054                    0.997373       3.233664       8.661782       0.526384       1.202521      -0.728228       0.036365       0.001009       0.024466       0.043841       0.000253       0.012221       0.002082       0.019302      -0.000152      -0.010736      -0.007299       0.018035              1.739789       1.959156       0.013002       0.463549       1.641599      -0.055879       1.618614           0.000000
          163              H      18.639034       2.254444      23.624433       0.124584       1.164064 0.87984770E+01  0.87810615E+02                                 1.765984                            1.682948      -1.359341       2.231831                    0.995322       3.573664       9.848975       0.508395       1.207161      -0.724635      -0.014676      -0.029564      -0.004985       0.033381       0.009741       0.005488       0.002083      -0.003208      -0.017610      -0.009824      -0.004328       0.014152              1.809734       1.858393       0.166792       0.341787       2.015830       0.011997       1.554978           0.000000
          164              H      17.438532       5.603780      18.127154       0.134223       1.137347 0.83838414E+01  0.82662947E+02                                 1.745361                            1.649959      -1.242112       2.297712                    0.995851       3.443414       9.430416       0.510157       1.217683      -0.723115      -0.016490       0.029186       0.011251       0.035360      -0.008648      -0.008991       0.005566      -0.006111      -0.004212      -0.011486      -0.004179       0.015666              1.798152       1.669864      -0.252133      -0.381350       1.941555       0.148058       1.783037          -0.000000
          165              H      19.848158       4.273960      15.280641       0.129530       1.171416 0.86210354E+01  0.85555193E+02                                 1.783511                            1.677870      -1.167386       2.336594                    0.996398       3.412698       9.361882       0.504000       1.224583      -0.722444       0.023450       0.007784      -0.031506       0.040039       0.001232      -0.010949      -0.003774       0.005188       0.015711      -0.009207      -0.005365       0.014572              1.831346       1.734195      -0.034362      -0.516712       1.706368      -0.042470       2.053477          -0.000000
          166              H      18.395486       1.700532      18.004811       0.139084       1.224672 0.92459875E+01  0.92983018E+02                                 1.811088                            1.717924      -1.233185       2.307242                    0.995954       3.397306       9.253104       0.508827       1.196977      -0.729650      -0.002676      -0.031693       0.012690       0.034243       0.004729      -0.002798      -0.009008      -0.014014      -0.001353      -0.008229      -0.006364       0.014593              1.841633       1.556439      -0.094656      -0.202408       2.246649      -0.129817       1.721809          -0.000000
          167              H      12.856365       0.829791      23.763089       0.140081       1.163841 0.86121327E+01  0.84930751E+02                                 1.740380                            1.649927      -1.144843       2.352301                    0.996893       3.288272       8.816716       0.523964       1.185360      -0.732756       0.011287       0.014389       0.032251       0.037076       0.004977       0.007862       0.007225       0.002305       0.016753      -0.008108      -0.006632       0.014741              1.777042       1.614106       0.216673       0.123912       1.521677       0.034378       2.195343          -0.000000
          168              H      10.032922      20.578804      21.593539       0.135932       1.168939 0.85504904E+01  0.84590335E+02                                 1.777828                            1.669713      -1.149175       2.350864                    0.996609       3.343492       9.125731       0.506352       1.222711      -0.723495      -0.037110      -0.020088      -0.001192       0.042214       0.011570       0.000237       0.000878       0.011509      -0.018544      -0.009935      -0.006098       0.016033              1.831215       2.116751       0.496682       0.028561       1.676268      -0.043266       1.700627          -0.000000
          169              H      12.946887       1.101358      19.762473       0.140423       1.078613 0.78638014E+01  0.76298277E+02                                 1.688907                            1.601156      -1.158237       2.343541                    0.996834       3.335518       9.059501       0.516366       1.222549      -0.722450       0.011175       0.013014      -0.032696       0.036923       0.005336      -0.005373      -0.008091       0.007737       0.022231      -0.011870      -0.002625       0.014496              1.738774       1.723516       0.368241      -0.177769       1.584237      -0.166950       1.908568          -0.000000
          170              H      12.899471       6.459434      19.081430       0.145550       1.162422 0.86575757E+01  0.85626596E+02                                 1.751903                            1.664830      -1.176878       2.341272                    0.996714       3.285836       8.868645       0.515845       1.200535      -0.729275       0.004085      -0.016830      -0.031504       0.035951      -0.002657      -0.004330       0.010136      -0.008520       0.004135      -0.008560      -0.005371       0.013932              1.785723       1.490222      -0.198566      -0.007445       1.743093       0.216844       2.123852          -0.000000
          171              H      11.617067       9.668676      21.210198       0.143417       1.143454 0.82016967E+01  0.81446628E+02                                 1.834461                            1.695123      -1.398846       2.234757                    0.993766       3.602628      10.318891       0.469469       1.313803      -0.700603      -0.015072       0.040489       0.001048       0.043216      -0.001427       0.001230       0.001805      -0.020058      -0.009914      -0.008819      -0.003157       0.011976              1.922980       1.703387      -0.553450      -0.028075       2.329430       0.068419       1.736123           0.000001
          172              H      13.321909       6.554267      23.086124       0.127007       1.179199 0.89695652E+01  0.89930803E+02                                 1.788986                            1.707559      -1.271318       2.280671                    0.995218       3.512772       9.696633       0.501138       1.219022      -0.723021       0.009570      -0.013795       0.032215       0.036328      -0.008427       0.006451      -0.004833      -0.012111       0.015652      -0.013742      -0.000301       0.014043              1.827535       1.626375      -0.351394       0.124188       1.845471      -0.149087       2.010759           0.000000
          173              H       4.761058      16.522530      40.626032       0.098820       1.287040 0.10502559E+02  0.10915186E+03                                 1.892476                            1.842784      -0.993128       2.396572                    0.996979       3.579420       9.944407       0.486055       1.212509      -0.726549      -0.019749      -0.027608       0.006565       0.034573       0.001387       0.005305      -0.004214      -0.002472      -0.040891      -0.015819       0.006906       0.008914              1.939560       1.940842       0.343497       0.002048       1.981332      -0.142142       1.896507          -0.000000
          174              H       5.989579      17.031181      39.794100       0.100417       1.244399 0.99162225E+01  0.10140977E+03                                 1.835751                            1.778872      -0.929689       2.425072                    0.998168       3.506903       9.609242       0.500493       1.196669      -0.730227       0.025954      -0.007014      -0.026812       0.037970      -0.001607      -0.011957      -0.002013      -0.008566       0.019621      -0.014750       0.001303       0.013447              1.891000       2.213201      -0.227620      -0.161475       1.585624       0.129967       1.874173          -0.000000
          175              H       6.162003      19.746859      -0.024469       0.095044       1.342034 0.10767031E+02  0.11184846E+03                                 1.899134                            1.830485      -0.925501       2.422814                    0.997927       3.509066       9.536235       0.505247       1.166992      -0.738450      -0.020588       0.025032      -0.013841       0.035242      -0.008414      -0.001311      -0.000174      -0.017225      -0.002780      -0.011729      -0.000783       0.012512              1.954901       2.152786      -0.180818       0.342449       1.968091      -0.216695       1.743827           0.000000
          176              H       7.405611      18.802837      40.581173       0.102550       1.231002 0.97781128E+01  0.99791596E+02                                 1.824010                            1.764189      -1.066842       2.361120                    0.996464       3.580714       9.847809       0.502806       1.193621      -0.729636       0.026509      -0.010760      -0.024007       0.037348       0.002899      -0.002789       0.006633       0.020547       0.036806      -0.018393       0.004209       0.014184              1.888908       2.120431       0.061583      -0.283938       1.856140       0.116426       1.690152          -0.000000
          177              H       6.237438      16.097936       1.765817       0.096093       1.346054 0.11003369E+02  0.11556920E+03                                 1.926954                            1.866424      -1.202271       2.290678                    0.995186       3.716379      10.342313       0.491206       1.187207      -0.731192      -0.018255      -0.028352       0.006454       0.034333       0.007174      -0.001630       0.001511      -0.014451       0.010449      -0.012201       0.003637       0.008564              1.985069       2.131183       0.093415      -0.138503       2.203805      -0.189343       1.620218           0.000000
          178              H       7.166373      17.251021       2.304126       0.099562       1.290361 0.10312309E+02  0.10612191E+03                                 1.861901                            1.800666      -0.896516       2.441780                    0.998188       3.463145       9.409658       0.504795       1.179076      -0.735534       0.018805       0.012442       0.027539       0.035592      -0.000938       0.003218       0.003802       0.025184       0.020064      -0.016640       0.005136       0.011504              1.913809       1.848832       0.077059       0.315100       1.893991       0.290549       1.998605           0.000000
          179              H       4.230854      18.947242       1.500741       0.093082       1.350973 0.11040571E+02  0.11611124E+03                                 1.948070                            1.882821      -1.007831       2.385013                    0.996708       3.656658      10.198066       0.483688       1.204087      -0.728281      -0.021442       0.021806      -0.016027       0.034527       0.001738       0.001890      -0.004965      -0.003164      -0.044610      -0.016081       0.005667       0.010414              2.008381       2.218636      -0.352555      -0.002128       1.887073      -0.192244       1.919434           0.000000
          180              H       5.256777      18.656277       2.654843       0.091166       1.402955 0.11432725E+02  0.12064503E+03                                 1.958914                            1.887223      -0.999011       2.386227                    0.996639       3.613783       9.921560       0.496842       1.168228      -0.737724       0.016290       0.008861       0.029170       0.034565       0.000022       0.004241      -0.002829      -0.009975       0.034676      -0.011572      -0.001329       0.012902              2.016800       2.162053       0.218374       0.172985       1.732850       0.296953       2.155497           0.000000
          181              H       2.638087      15.326338       3.001482       0.143251       1.128915 0.82340101E+01  0.80470659E+02                                 1.722469                            1.626645      -1.118246       2.369384                    0.997143       3.244558       8.722141       0.520085       1.205051      -0.728155       0.013922      -0.032287      -0.011155       0.036887      -0.008316      -0.004708       0.006300      -0.005438      -0.014535      -0.008067      -0.006320       0.014387              1.768996       1.632096      -0.105020      -0.196375       2.213722       0.144477       1.461169           0.000000
          182              H      21.415061      17.382495       5.011985       0.143240       1.101594 0.78997097E+01  0.76440181E+02                                 1.691737                            1.591609      -1.127447       2.366054                    0.997373       3.233664       8.661782       0.526384       1.202521      -0.728228      -0.036365      -0.001009       0.024466       0.043841       0.000253      -0.012221      -0.002082       0.019302      -0.000152      -0.010736      -0.007299       0.018035              1.739790       1.959157       0.013001      -0.463549       1.641599       0.055880       1.618614           0.000000
          183              H       2.913966      19.298556       3.233933       0.124584       1.164064 0.87984772E+01  0.87810619E+02                                 1.765985                            1.682948      -1.359341       2.231831                    0.995322       3.573664       9.848976       0.508395       1.207161      -0.724635       0.014676       0.029564      -0.004985       0.033381       0.009741      -0.005488      -0.002083      -0.003208      -0.017610      -0.009824      -0.004328       0.014152              1.809734       1.858393       0.166792      -0.341787       2.015830      -0.011997       1.554978           0.000000
          184              H       4.114468      15.949220      38.517654       0.134223       1.137347 0.83838427E+01  0.82662962E+02                                 1.745362                            1.649959      -1.242112       2.297712                    0.995851       3.443414       9.430416       0.510157       1.217683      -0.723115       0.016490      -0.029186       0.011251       0.035360      -0.008648       0.008991      -0.005566      -0.006111      -0.004212      -0.011486      -0.004179       0.015666              1.798152       1.669864      -0.252133       0.381350       1.941555      -0.148058       1.783037          -0.000000
          185              H       1.704842      17.279040      35.671141       0.129530       1.171416 0.86210353E+01  0.85555190E+02                                 1.783511                            1.677869      -1.167386       2.336594                    0.996398       3.412698       9.361881       0.504001       1.224583      -0.722444      -0.023450      -0.007784      -0.031506       0.040039       0.001232       0.010949       0.003774       0.005188       0.015711      -0.009207      -0.005365       0.014572              1.831346       1.734195      -0.034362       0.516712       1.706367       0.042470       2.053477          -0.000000
          186              H       3.157515      19.852468      38.395311       0.139084       1.224672 0.92459881E+01  0.92983026E+02                                 1.811088                            1.717924      -1.233185       2.307242                    0.995954       3.397306       9.253104       0.508827       1.196977      -0.729650       0.002676       0.031693       0.012690       0.034243       0.004729       0.002798       0.009008      -0.014014      -0.001353      -0.008229      -0.006364       0.014593              1.841633       1.556440      -0.094655       0.202409       2.246649       0.129817       1.721809          -0.000000
          187              H       8.696636      20.723209       3.372589       0.140081       1.163841 0.86121301E+01  0.84930720E+02                                 1.740380                            1.649927      -1.144843       2.352301                    0.996893       3.288272       8.816716       0.523964       1.185360      -0.732756      -0.011287      -0.014389       0.032251       0.037076       0.004977      -0.007862      -0.007225       0.002305       0.016753      -0.008108      -0.006632       0.014741              1.777042       1.614105       0.216673      -0.123912       1.521677      -0.034378       2.195344          -0.000000
          188              H      11.520079       0.974196       1.203040       0.135932       1.168939 0.85504924E+01  0.84590362E+02                                 1.777829                            1.669713      -1.149175       2.350864                    0.996609       3.343492       9.125732       0.506352       1.222711      -0.723495       0.037110       0.020088      -0.001192       0.042214       0.011570      -0.000237      -0.000878       0.011509      -0.018544      -0.009935      -0.006098       0.016033              1.831216       2.116753       0.496682      -0.028560       1.676268       0.043267       1.700627          -0.000000
          189              H       8.606113      20.451642      40.152973       0.140423       1.078613 0.78638015E+01  0.76298278E+02                                 1.688907                            1.601156      -1.158237       2.343541                    0.996834       3.335518       9.059501       0.516366       1.222549      -0.722450      -0.011175      -0.013014      -0.032696       0.036923       0.005336       0.005373       0.008091       0.007737       0.022231      -0.011870      -0.002625       0.014496              1.738774       1.723516       0.368241       0.177770       1.584237       0.166951       1.908568          -0.000000
          190              H       8.653530      15.093566      39.471930       0.145550       1.162422 0.86575765E+01  0.85626609E+02                                 1.751903                            1.664831      -1.176878       2.341272                    0.996714       3.285836       8.868646       0.515844       1.200535      -0.729275      -0.004085       0.016830      -0.031504       0.035951      -0.002657       0.004330      -0.010136      -0.008520       0.004135      -0.008560      -0.005371       0.013932              1.785723       1.490223      -0.198566       0.007444       1.743094      -0.216844       2.123853          -0.000000
          191              H       9.935933      11.884324       0.819698       0.143417       1.143454 0.82016972E+01  0.81446632E+02                                 1.834461                            1.695123      -1.398846       2.234757                    0.993766       3.602628      10.318890       0.469469       1.313802      -0.700603       0.015072      -0.040489       0.001048       0.043216      -0.001427      -0.001230      -0.001805      -0.020058      -0.009914      -0.008819      -0.003157       0.011976              1.922980       1.703387      -0.553450       0.028075       2.329430      -0.068419       1.736123           0.000001
          192              H       8.231091      14.998733       2.695624       0.127007       1.179199 0.89695652E+01  0.89930803E+02                                 1.788986                            1.707559      -1.271318       2.280671                    0.995218       3.512772       9.696633       0.501138       1.219022      -0.723021      -0.009570       0.013795       0.032215       0.036328      -0.008427      -0.006451       0.004833      -0.012111       0.015652      -0.013742      -0.000301       0.014043              1.827535       1.626375      -0.351394      -0.124188       1.845471       0.149087       2.010759           0.000000
          193              C       3.655389      15.679808      19.542663       0.088744      34.145537 0.41100922E+03  0.95726508E+04                                 9.820948                            7.185037      -0.644826       1.826170                    0.995275      26.495288      76.977651       0.558326       0.471018      -1.027120      -0.001008      -0.000963       0.003453       0.003724      -0.001315      -0.001413      -0.005400       0.012137       0.010412      -0.010184       0.004110       0.006074             13.438915      11.138369       0.423334       0.055833      17.111209      -0.077693      12.067168          -0.000000
          194              C       4.245941      16.272515      20.776696      -0.069999      27.348103 0.35981304E+03  0.81320868E+04                                 8.097126                            6.353661      -0.356655       1.890651                    0.997684      28.106481      81.284727       0.644137       0.420729      -1.053154      -0.080477       0.039216       0.015623       0.090877      -0.019365      -0.018776       0.023863       0.013182      -0.012586      -0.028220      -0.013392       0.041612             10.353582       6.814137      -0.481996      -0.243479      11.433939       5.074797      12.812669           0.000000
          195              C       2.459197      14.830619      19.967601      -0.071281      28.438314 0.37042621E+03  0.84289383E+04                                 8.360792                            6.476165      -0.432452       1.867989                    0.996645      28.283414      81.944713       0.633971       0.424586      -1.051263      -0.006264      -0.020158      -0.085542       0.088108       0.020369       0.023748       0.020392      -0.001738       0.074632      -0.033095      -0.015673       0.048768             10.944191      12.057208       5.591304       0.967671      13.592707       1.616854       7.182658          -0.000000
          196              C       4.674846      14.798290      18.879564      -0.078751      27.047709 0.36971225E+03  0.84169183E+04                                 8.065833                            6.461807      -0.432129       1.863808                    0.996991      28.495412      82.845649       0.635245       0.423521      -1.050887      -0.000335      -0.052430       0.072904       0.089800      -0.023642       0.012930      -0.025071      -0.047964       0.025015      -0.038019      -0.010956       0.048975             10.217271      11.303726      -4.727314       0.113578      12.360825      -0.107010       6.987264           0.000000
          197              C       3.273901      16.725128      18.518652      -0.071831      27.248048 0.35309365E+03  0.79507998E+04                                 8.106088                            6.299540      -0.400847       1.879893                    0.996592      28.121287      81.448135       0.645396       0.421463      -1.051623       0.088300       0.019130       0.003071       0.090400       0.024159      -0.020066      -0.011087       0.020000      -0.058468      -0.027982      -0.016124       0.044105             10.516087       6.853289       0.811192      -0.200548      14.782303      -4.968593       9.912670           0.000000
          198              C       4.233009      18.582997      17.447743       0.283878      34.726908 0.32472923E+03  0.70689475E+04                                 9.347861                            6.073834       0.082314       2.056024                    0.999453      24.067837      65.714628       0.660445       0.426026      -1.062396       0.002274      -0.042284       0.033117       0.053757       0.015572      -0.009350      -0.020560      -0.028062      -0.009336      -0.019413      -0.016257       0.035670             13.081114      11.228464       1.304396      -0.013166      17.457904      -8.493459      10.556975           0.000000
          199              C       5.403337      19.255450      17.121903      -0.227698      38.846666 0.46019370E+03  0.10975526E+05                                 9.954746                            7.153022      -0.078920       1.932233                    0.999406      30.660248      88.816649       0.615959       0.416936      -1.063730       0.013748       0.020112      -0.003635       0.024631      -0.037691       0.029800       0.029123       0.003263       0.062949      -0.067764       0.027122       0.040642             12.551677      14.234194       4.291499      -1.796426      14.739702      -5.843346       8.681135           0.000000
          200              C       5.347299      20.440865      16.395185       0.008459      40.398125 0.42524770E+03  0.98314897E+04                                10.092316                            6.764810       0.097054       2.033076                    0.999295      26.845754      73.778251       0.656490       0.403553      -1.084692      -0.041062      -0.013148       0.012791       0.044973      -0.000934       0.001769      -0.014245      -0.032438      -0.006103      -0.015484      -0.009382       0.024867             13.678363      20.765984       3.743090       0.209035      12.413913      -4.195037       7.855191           0.000000
          201              C       6.763331      21.158580      16.199029       0.589324      27.489450 0.28284290E+03  0.59858135E+04                                 8.319474                            5.905375       0.100382       2.081443                    0.999475      22.424711      61.626778       0.625961       0.462361      -1.034336       0.063358       0.028426       0.000718       0.069447      -0.050433      -0.012263       0.048660      -0.071117       0.298380      -0.112127      -0.009632       0.121759             10.605735      15.699181       2.890219      -0.133384       9.939767      -2.886479       6.178257          -0.000000
          202              C       4.183437      20.917187      15.896026      -0.125228      36.125174 0.42023573E+03  0.98309845E+04                                 9.606353                            6.939971      -0.181890       1.917344                    0.999184      29.449020      85.435403       0.609184       0.429787      -1.052093      -0.003474      -0.013685       0.011496       0.018208       0.000790      -0.012986       0.008913      -0.078214       0.095394      -0.056961       0.018334       0.038628             11.827163      19.081323       0.724250       1.795117       9.218577      -2.979864       7.181588           0.000000
          203              C       3.010954      20.227491      16.175376       0.004990      41.971875 0.39865922E+03  0.90904469E+04                                10.375011                            6.563564      -0.018719       2.006372                    0.999184      26.334851      72.427872       0.662848       0.405237      -1.081031       0.050698      -0.025732       0.019279       0.060034       0.008768      -0.004226      -0.004983      -0.014630       0.023326      -0.015443       0.001433       0.014010             14.725751      21.986542      -3.600327       4.886118      12.431786      -5.571300       9.758926           0.000001
          204              C       3.047594      19.080871      16.959187      -0.255561      40.467917 0.48369401E+03  0.11711678E+05                                10.317437                            7.393478      -0.105621       1.920307                    0.999664      31.549166      92.889212       0.596897       0.423797      -1.056582      -0.011487       0.033824      -0.020453       0.041162       0.027020      -0.017957       0.018166      -0.010719       0.008743      -0.043071       0.016407       0.026665             13.399451      13.440152      -3.821058       3.829680      15.636510      -7.767116      11.121690           0.000001
          205              C       1.724240      20.705967      15.757778       0.650480      25.522034 0.23432036E+03  0.47600620E+04                                 8.044525                            5.431883      -0.065726       2.050191                    0.999471      21.264784      58.411696       0.638530       0.472196      -1.022628      -0.069472       0.016598      -0.010673       0.072220       0.014933      -0.011421       0.073502      -0.111780       0.117854      -0.082938      -0.028374       0.111312             10.815795      16.303380      -3.612149       3.899516       8.164843      -3.753358       7.979161           0.000000
          206              C       3.623059      17.824331      22.538843       0.279702      34.957692 0.33552160E+03  0.73721687E+04                                 9.404932                            6.179382       0.036930       2.033785                    0.999533      24.520742      67.512653       0.653176       0.426777      -1.060726      -0.010585      -0.027787      -0.042024       0.051480      -0.005095      -0.001939       0.036345      -0.020869       0.058363      -0.028460      -0.019474       0.047934             12.966934      10.993890      -1.983534      -0.913644      11.452026       8.612746      16.454888          -0.000000
          207              C       4.907618      17.897611      23.064510      -0.257367      38.235994 0.49226041E+03  0.11967051E+05                                 9.888662                            7.450077      -0.145282       1.906870                    0.999545      31.724034      93.477652       0.595876       0.422822      -1.057585       0.014933       0.016176       0.032237       0.039037      -0.020952      -0.031163       0.000261      -0.017445      -0.005371      -0.041054       0.005541       0.035513             11.697788      12.588597       0.455018       2.877450       8.982271       5.638681      13.522496          -0.000000
          208              C       5.149012      18.660587      24.201077      -0.003132      39.572635 0.42794636E+03  0.99184149E+04                                 9.972245                            6.814804       0.069642       2.026103                    0.999324      26.916459      74.281097       0.649388       0.406957      -1.081448      -0.040679      -0.019204      -0.033076       0.055835      -0.006853      -0.007019       0.009144      -0.020334       0.024674      -0.017159      -0.002056       0.019215             12.886555      19.414527      -1.130151       2.399308       8.066335       4.025636      11.178802          -0.000000
          209              C       6.634013      18.785595      24.823395       0.676066      18.034505 0.17969552E+03  0.34310468E+04                                 6.436573                            4.801961       0.004583       2.098120                    0.999188      20.102238      54.306193       0.666631       0.481206      -1.013352       0.038526      -0.001635       0.020929       0.043874       0.018014      -0.036995      -0.082149      -0.132758       0.014883      -0.086750      -0.041607       0.128358              7.727527      11.935822      -0.189469       1.836746       4.848492       1.775048       6.398265          -0.000000
          210              C       4.116623      19.313643      24.755290      -0.154573      36.480814 0.43692232E+03  0.10348266E+05                                 9.692477                            7.094583      -0.193961       1.902736                    0.999365      30.384354      89.452533       0.598635       0.431997      -1.048011      -0.017910      -0.011245      -0.020571       0.029503       0.020805       0.010271       0.001141      -0.068977       0.081801      -0.055031       0.023592       0.031439             11.686859      17.727636      -3.335188      -1.102964       8.012011       3.473010       9.320929          -0.000001
          211              C       2.819132      19.223121      24.261840      -0.003737      41.778708 0.42459084E+03  0.98302326E+04                                10.370716                            6.776965       0.005592       2.005587                    0.999168      26.891562      74.393761       0.652202       0.405631      -1.081347       0.045049      -0.026860      -0.019747       0.056043       0.005315       0.009475       0.009511       0.001106       0.021217      -0.009544      -0.008569       0.018114             14.568512      18.936386      -5.872869      -4.384549      11.182368       6.756810      13.586783          -0.000000
          212              C       2.560496      18.464455      23.126089      -0.251457      41.278444 0.47674407E+03  0.11503000E+05                                10.435076                            7.312645      -0.162278       1.896920                    0.999392      31.586126      92.869210       0.603511       0.420625      -1.058449      -0.013579       0.015609       0.018753       0.027924       0.025708       0.026711      -0.030295       0.002850      -0.018376      -0.055619       0.026317       0.029302             13.827615      13.230594      -4.509521      -4.014577      12.254245       8.338069      15.998007          -0.000000
          213              C       1.644494      19.932214      24.871108       0.633514      24.912847 0.24557181E+03  0.50430610E+04                                 7.903964                            5.552470       0.033738       2.075634                    0.999559      21.639382      59.593965       0.633527       0.470788      -1.024285      -0.058824       0.030178       0.019055       0.068805       0.048373       0.007990      -0.070565      -0.114740       0.012780      -0.091339      -0.020897       0.112236             10.392801      12.662872      -4.011610      -3.090993       8.243230       4.590831      10.272302          -0.000000
          214              C       1.008680      13.136554      19.013733       0.278024      35.103471 0.34320697E+03  0.75784032E+04                                 9.455873                            6.260523       0.056835       2.041171                    0.999561      24.559446      67.627632       0.647721       0.428249      -1.060575       0.040345       0.036064      -0.004543       0.054304       0.030182       0.005751       0.010575      -0.027714      -0.030784      -0.028128      -0.013018       0.041146             13.130908      12.006144       8.719438       2.159782      15.673296       1.802137      11.713283           0.000000
          215              C       0.577620      12.515827      17.846989      -0.230877      39.994398 0.46840463E+03  0.11233308E+05                                10.195578                            7.239575      -0.121262       1.916171                    0.999364      31.006755      90.396054       0.608672       0.419601      -1.060860       0.004777      -0.026751      -0.011946       0.029684      -0.026003      -0.026190      -0.037675       0.037676      -0.011126      -0.064484       0.026947       0.037538             13.284451      11.304893       7.203645       4.250949      13.967826       4.281967      14.580635          -0.000000
          216              C      21.324538      11.386450      17.917540       0.000979      40.525945 0.42063059E+03  0.97050575E+04                                10.129853                            6.729025       0.044008       2.018530                    0.999275      26.775521      73.679645       0.657619       0.403678      -1.083846       0.012377       0.009862       0.043630       0.046412       0.019546      -0.002158      -0.005317       0.006042      -0.055530      -0.019790      -0.009786       0.029576             13.922548       9.732583       5.252988       4.485680      11.488497       2.955494      20.546565          -0.000000
          217              C      20.865459      10.834693      16.555047       0.622636      25.708385 0.25311703E+03  0.52256924E+04                                 8.006517                            5.611408       0.003871       2.060595                    0.999324      21.789143      59.724604       0.635960       0.466502      -1.028946      -0.009204      -0.025837      -0.058033       0.064189      -0.073584      -0.040086      -0.014808       0.030166      -0.251933      -0.104964      -0.014559       0.119522             10.337470       7.794592       3.627085       2.846613       8.303723       1.742821      14.914096          -0.000001
          218              C      21.068058      10.821761      19.139339      -0.136769      36.340328 0.43466310E+03  0.10265407E+05                                 9.664625                            7.069817      -0.179741       1.914044                    0.999247      29.920386      87.514141       0.601434       0.431216      -1.050121       0.020297       0.014780      -0.004032       0.025430       0.001406      -0.001646      -0.002814      -0.004807      -0.141491      -0.047309       0.020808       0.026501             11.714464       7.241847       3.140057       1.817291       9.411846       0.018237      18.489700          -0.000001
          219              C      -0.017242      11.414469      20.307307       0.017620      40.619707 0.41824141E+03  0.96500298E+04                                10.188145                            6.756236       0.000433       2.010789                    0.999193      26.581426      73.489361       0.648620       0.409274      -1.078574       0.022142       0.012230      -0.037976       0.045629       0.009933       0.005554       0.001520      -0.023965      -0.017481      -0.015123      -0.003811       0.018934             13.617032       8.328251       4.786051      -0.799686      12.408014      -3.526893      20.114830          -0.000000
          220              C       0.756510      12.565399      20.241649      -0.242412      37.678522 0.47223753E+03  0.11359792E+05                                 9.836250                            7.310518      -0.000372       1.959584                    0.999392      30.999545      90.811882       0.599969       0.424392      -1.056785      -0.000067      -0.034547       0.019041       0.039446      -0.012313       0.015752       0.031146       0.017005      -0.019918      -0.044131       0.018265       0.025866             12.034454       9.788599       6.647687      -1.293360      14.248823      -2.691906      12.065941          -0.000000
          221              C      21.251258      10.845470      21.675917       0.600681      24.497121 0.24327576E+03  0.49841982E+04                                 7.807189                            5.512703      -0.065101       2.037370                    0.999611      21.873061      60.167166       0.638187       0.468448      -1.025560      -0.003263      -0.020341       0.037373       0.042675      -0.040775       0.014899       0.024713       0.131347      -0.257404      -0.098218      -0.022268       0.120486             10.017016       4.945893       1.998564      -1.523407       9.346375      -3.660248      15.758779          -0.000000
          222              C       6.261146      13.205523      19.709457       0.262866      36.186561 0.35264954E+03  0.78317525E+04                                 9.591915                            6.320771       0.107605       2.053062                    0.999479      24.787002      68.217788       0.649176       0.424843      -1.063804      -0.060030       0.017054       0.003365       0.062496      -0.033692       0.002805      -0.008755       0.031178      -0.033761      -0.033120      -0.010551       0.043671             13.254957      17.947953      -8.733046       0.628896      10.914275      -1.029029      10.902643          -0.000000
          223              C       6.881873      12.780929      20.879056      -0.229885      39.178992 0.46676616E+03  0.11188738E+05                                10.049224                            7.229136      -0.062880       1.935732                    0.999458      30.975476      90.402966       0.608583       0.419860      -1.060267       0.015503      -0.020931       0.019862       0.032755       0.029800      -0.029383       0.024137      -0.027565      -0.035603      -0.057966       0.018517       0.039448             12.642020      15.618096      -6.560732       3.477297       9.417695      -2.973011      12.890268          -0.000000
          224              C       8.131947      12.177445      20.822371       0.009639      41.574002 0.43219028E+03  0.10056173E+05                                10.346604                            6.874831      -0.034446       1.994987                    0.999208      26.888363      74.704388       0.641901       0.410091      -1.077802      -0.017531       0.008482      -0.042816       0.047037      -0.007586      -0.008109       0.007261       0.017255      -0.042649      -0.018144      -0.003384       0.021528             13.816934      13.686910      -5.153799       2.989457       8.338491      -2.894887      19.425401           0.000000
          225              C       8.703101      11.783025      22.152239       0.587724      23.993132 0.23655001E+03  0.48158400E+04                                 7.673482                            5.422950       0.016009       2.066882                    0.999626      21.825057      59.979173       0.645324       0.466208      -1.026089       0.026965      -0.018267       0.034284       0.047288       0.056757      -0.005404       0.017986      -0.094102      -0.233190      -0.082066      -0.031550       0.113615              9.752207       8.972958      -2.915944       2.914620       5.952065      -2.499389      14.331597           0.000000
          226              C       8.815177      11.985623      19.591600      -0.127539      37.858543 0.46821557E+03  0.11281822E+05                                10.019402                            7.404076      -0.302297       1.876179                    0.998561      30.393193      90.224008       0.578956       0.439063      -1.043866      -0.018324       0.004458       0.004581       0.019407       0.010541      -0.001661       0.002542      -0.005117      -0.108541      -0.036385       0.007433       0.028952             11.978737      11.054617      -3.515161      -0.703776       7.078649      -0.396122      17.802946           0.000002
          227              C       8.172898      12.369267      18.420778      -0.010749      41.158629 0.42443852E+03  0.98346157E+04                                10.239397                            6.781371       0.059418       2.023651                    0.999363      26.966770      74.850165       0.650597       0.406304      -1.079932      -0.024419       0.005534       0.045734       0.052140      -0.013753      -0.002273      -0.004191       0.039822      -0.028426      -0.021313      -0.007647       0.028959             13.752920      14.604395      -5.539381      -4.440752       8.330520       2.077687      18.323846           0.000001
          228              C       6.942221      13.011546      18.482765      -0.270984      42.093179 0.51614418E+03  0.12696894E+05                                10.556478                            7.620276      -0.107885       1.909410                    0.999670      32.382005      95.975033       0.590171       0.421892      -1.058191       0.027441      -0.025014      -0.006818       0.037752      -0.000641       0.045224      -0.015714       0.010811       0.043822      -0.042832      -0.011838       0.054670             13.425338      17.593979      -7.453271      -4.222220       9.987618       2.117363      12.694416           0.000001
          229              C       8.782848      12.145116      17.075005       0.657467      22.334396 0.21866742E+03  0.43858529E+04                                 7.435317                            5.304295      -0.068073       2.055560                    0.999574      21.174495      58.658809       0.632898       0.482506      -1.012509       0.010315      -0.008610      -0.056519       0.058094       0.061661       0.042817       0.003761      -0.091641      -0.248952      -0.104581      -0.016346       0.120927              9.348022       9.467497      -2.971459      -3.381955       5.674718       1.620333      12.901853           0.000000
          230              C      17.897611       5.873193      39.933163       0.088744      34.145534 0.41100917E+03  0.95726494E+04                                 9.820948                            7.185037      -0.644826       1.826170                    0.995275      26.495287      76.977651       0.558326       0.471018      -1.027120       0.001008       0.000963       0.003453       0.003724      -0.001315       0.001413       0.005400       0.012137       0.010412      -0.010184       0.004110       0.006074             13.438916      11.138378       0.423333      -0.055828      17.111211       0.077690      12.067159          -0.000000
          231              C      17.307059       5.280485       0.386196      -0.069999      27.348105 0.35981311E+03  0.81320886E+04                                 8.097126                            6.353662      -0.356655       1.890651                    0.997684      28.106481      81.284728       0.644137       0.420729      -1.053154       0.080477      -0.039216       0.015623       0.090877      -0.019365       0.018776      -0.023863       0.013182      -0.012586      -0.028220      -0.013392       0.041612             10.353583       6.814137      -0.481996       0.243480      11.433943      -5.074798      12.812667           0.000000
          232              C      19.093803       6.722381      40.358101      -0.071281      28.438309 0.37042613E+03  0.84289363E+04                                 8.360791                            6.476164      -0.432452       1.867989                    0.996645      28.283415      81.944715       0.633971       0.424586      -1.051263       0.006264       0.020158      -0.085542       0.088108       0.020369      -0.023748      -0.020392      -0.001738       0.074632      -0.033095      -0.015673       0.048768             10.944188      12.057207       5.591301      -0.967669      13.592699      -1.616852       7.182657          -0.000000
          233              C      16.878154       6.754710      39.270064      -0.078751      27.047698 0.36971202E+03  0.84169119E+04                                 8.065831                            6.461805      -0.432129       1.863808                    0.996991      28.495412      82.845648       0.635245       0.423521      -1.050887       0.000335       0.052430       0.072904       0.089800      -0.023642      -0.012930       0.025071      -0.047964       0.025015      -0.038019      -0.010956       0.048975             10.217268      11.303723      -4.727311      -0.113575      12.360821       0.107007       6.987260           0.000000
          234              C      18.279099       4.827872      38.909152      -0.071831      27.248050 0.35309360E+03  0.79507985E+04                                 8.106089                            6.299540      -0.400847       1.879893                    0.996592      28.121287      81.448136       0.645396       0.421463      -1.051623      -0.088300      -0.019130       0.003071       0.090400       0.024159       0.020066       0.011087       0.020000      -0.058468      -0.027982      -0.016124       0.044105             10.516090       6.853289       0.811195       0.200550      14.782311       4.968596       9.912669           0.000000
          235              C      17.319991       2.970003      37.838243       0.283878      34.726917 0.32472922E+03  0.70689473E+04                                 9.347863                            6.073834       0.082314       2.056024                    0.999453      24.067837      65.714629       0.660445       0.426026      -1.062396      -0.002274       0.042284       0.033117       0.053757       0.015572       0.009350       0.020560      -0.028062      -0.009336      -0.019413      -0.016257       0.035670             13.081118      11.228465       1.304401       0.013169      17.457912       8.493463      10.556979           0.000000
          236              C      16.149663       2.297550      37.512403      -0.227698      38.846664 0.46019369E+03  0.10975525E+05                                 9.954746                            7.153022      -0.078920       1.932233                    0.999406      30.660247      88.816648       0.615959       0.416936      -1.063730      -0.013748      -0.020112      -0.003635       0.024631      -0.037691      -0.029800      -0.029123       0.003263       0.062949      -0.067764       0.027122       0.040642             12.551677      14.234196       4.291499       1.796425      14.739700       5.843345       8.681134           0.000000
          237              C      16.205701       1.112135      36.785685       0.008459      40.398123 0.42524760E+03  0.98314868E+04                                10.092316                            6.764810       0.097053       2.033076                    0.999295      26.845754      73.778254       0.656490       0.403553      -1.084692       0.041062       0.013148       0.012791       0.044973      -0.000934      -0.001769       0.014245      -0.032438      -0.006103      -0.015484      -0.009382       0.024867             13.678363      20.765991       3.743095      -0.209034      12.413910       4.195035       7.855190           0.000000
          238              C      14.789669       0.394420      36.589529       0.589325      27.489452 0.28284291E+03  0.59858136E+04                                 8.319475                            5.905375       0.100382       2.081443                    0.999475      22.424711      61.626777       0.625961       0.462361      -1.034336      -0.063358      -0.028426       0.000718       0.069447      -0.050433       0.012263      -0.048660      -0.071117       0.298380      -0.112127      -0.009632       0.121759             10.605736      15.699182       2.890220       0.133385       9.939768       2.886479       6.178257          -0.000000
          239              C      17.369563       0.635814      36.286526      -0.125228      36.125196 0.42023596E+03  0.98309912E+04                                 9.606357                            6.939973      -0.181891       1.917344                    0.999184      29.449021      85.435408       0.609184       0.429787      -1.052093       0.003474       0.013685       0.011496       0.018208       0.000790       0.012986      -0.008913      -0.078215       0.095394      -0.056961       0.018334       0.038628             11.827168      19.081333       0.724249      -1.795120       9.218581       2.979866       7.181590           0.000001
          240              C      18.542046       1.325510      36.565876       0.004990      41.971862 0.39865910E+03  0.90904433E+04                                10.375008                            6.563563      -0.018719       2.006372                    0.999184      26.334852      72.427874       0.662848       0.405237      -1.081031      -0.050698       0.025732       0.019279       0.060034       0.008768       0.004226       0.004983      -0.014630       0.023326      -0.015443       0.001433       0.014010             14.725748      21.986525      -3.600329      -4.886117      12.431790       5.571304       9.758928           0.000001
          241              C      18.505406       2.472129      37.349687      -0.255561      40.467908 0.48369375E+03  0.11711670E+05                                10.317435                            7.393475      -0.105621       1.920307                    0.999664      31.549167      92.889215       0.596897       0.423797      -1.056582       0.011487      -0.033824      -0.020453       0.041162       0.027020       0.017957      -0.018166      -0.010719       0.008743      -0.043071       0.016407       0.026665             13.399449      13.440146      -3.821056      -3.829678      15.636510       7.767117      11.121691           0.000001
          242              C      19.828760       0.847033      36.148278       0.650480      25.522036 0.23432041E+03  0.47600631E+04                                 8.044525                            5.431884      -0.065726       2.050191                    0.999471      21.264784      58.411697       0.638530       0.472196      -1.022628       0.069472      -0.016598      -0.010673       0.072220       0.014933       0.011421      -0.073502      -0.111780       0.117854      -0.082938      -0.028374       0.111312             10.815796      16.303378      -3.612152      -3.899517       8.164847       3.753361       7.979163           0.000000
          243              C      17.929941       3.728669       2.148343       0.279702      34.957692 0.33552160E+03  0.73721688E+04                                 9.404932                            6.179382       0.036930       2.033785                    0.999533      24.520742      67.512652       0.653176       0.426777      -1.060726       0.010585       0.027787      -0.042024       0.051480      -0.005095       0.001939      -0.036345      -0.020869       0.058363      -0.028460      -0.019474       0.047934             12.966934      10.993890      -1.983533       0.913643      11.452024      -8.612745      16.454887          -0.000000
          244              C      16.645382       3.655389       2.674010      -0.257367      38.235977 0.49226020E+03  0.11967045E+05                                 9.888659                            7.450075      -0.145282       1.906870                    0.999545      31.724033      93.477651       0.595876       0.422822      -1.057585      -0.014933      -0.016176       0.032237       0.039037      -0.020952       0.031163      -0.000261      -0.017445      -0.005371      -0.041054       0.005541       0.035513             11.697784      12.588596       0.455018      -2.877451       8.982268      -5.638677      13.522488          -0.000000
          245              C      16.403988       2.892413       3.810577      -0.003132      39.572629 0.42794634E+03  0.99184144E+04                                 9.972245                            6.814804       0.069642       2.026103                    0.999324      26.916458      74.281094       0.649388       0.406957      -1.081448       0.040679       0.019204      -0.033077       0.055835      -0.006853       0.007019      -0.009144      -0.020334       0.024674      -0.017159      -0.002056       0.019215             12.886553      19.414525      -1.130152      -2.399306       8.066335      -4.025636      11.178800          -0.000000
          246              C      14.918987       2.767405       4.432895       0.676066      18.034492 0.17969536E+03  0.34310433E+04                                 6.436570                            4.801959       0.004583       2.098120                    0.999188      20.102237      54.306192       0.666631       0.481206      -1.013352      -0.038526       0.001635       0.020929       0.043874       0.018014       0.036995       0.082149      -0.132758       0.014883      -0.086750      -0.041607       0.128358              7.727522      11.935810      -0.189469      -1.836744       4.848492      -1.775049       6.398264          -0.000000
          247              C      17.436377       2.239357       4.364790      -0.154573      36.480812 0.43692232E+03  0.10348266E+05                                 9.692476                            7.094582      -0.193961       1.902736                    0.999365      30.384354      89.452530       0.598635       0.431997      -1.048011       0.017910       0.011245      -0.020571       0.029503       0.020805      -0.010271      -0.001141      -0.068977       0.081801      -0.055031       0.023592       0.031439             11.686857      17.727633      -3.335187       1.102964       8.012011      -3.473009       9.320927          -0.000001
          248              C      18.733868       2.329879       3.871340      -0.003737      41.778707 0.42459081E+03  0.98302320E+04                                10.370716                            6.776965       0.005592       2.005587                    0.999168      26.891561      74.393760       0.652202       0.405631      -1.081347      -0.045049       0.026860      -0.019747       0.056043       0.005315      -0.009475      -0.009511       0.001106       0.021217      -0.009544      -0.008569       0.018114             14.568512      18.936385      -5.872868       4.384549      11.182367      -6.756810      13.586783          -0.000000
          249              C      18.992504       3.088545       2.735589      -0.251457      41.278445 0.47674409E+03  0.11503001E+05                                10.435076                            7.312646      -0.162278       1.896920                    0.999392      31.586125      92.869209       0.603511       0.420625      -1.058449       0.013579      -0.015609       0.018753       0.027924       0.025708      -0.026711       0.030295       0.002850      -0.018376      -0.055619       0.026317       0.029302             13.827616      13.230594      -4.509518       4.014576      12.254245      -8.338071      15.998009           0.000000
          250              C      19.908506       1.620786       4.480608       0.633514      24.912846 0.24557183E+03  0.50430615E+04                                 7.903964                            5.552471       0.033738       2.075634                    0.999559      21.639382      59.593966       0.633527       0.470788      -1.024285       0.058824      -0.030178       0.019055       0.068805       0.048373      -0.007990       0.070565      -0.114740       0.012780      -0.091339      -0.020897       0.112236             10.392801      12.662869      -4.011607       3.090993       8.243230      -4.590832      10.272303          -0.000000
          251              C      20.544320       8.416447      39.404233       0.278024      35.103465 0.34320694E+03  0.75784025E+04                                 9.455872                            6.260523       0.056835       2.041171                    0.999561      24.559446      67.627632       0.647721       0.428249      -1.060575      -0.040345      -0.036064      -0.004543       0.054304       0.030182      -0.005751      -0.010575      -0.027714      -0.030784      -0.028128      -0.013018       0.041146             13.130905      12.006137       8.719430      -2.159782      15.673285      -1.802136      11.713292           0.000000
          252              C      20.975380       9.037173      38.237489      -0.230877      39.994383 0.46840434E+03  0.11233300E+05                                10.195575                            7.239572      -0.121262       1.916171                    0.999364      31.006755      90.396054       0.608672       0.419601      -1.060860      -0.004777       0.026751      -0.011946       0.029684      -0.026003       0.026190       0.037675       0.037676      -0.011126      -0.064484       0.026947       0.037538             13.284447      11.304888       7.203639      -4.250950      13.967814      -4.281967      14.580640          -0.000000
          253              C       0.228462      10.166550      38.308040       0.000979      40.525940 0.42063066E+03  0.97050594E+04                                10.129852                            6.729026       0.044008       2.018530                    0.999275      26.775522      73.679646       0.657619       0.403678      -1.083846      -0.012377      -0.009862       0.043630       0.046412       0.019546       0.002158       0.005317       0.006042      -0.055530      -0.019790      -0.009786       0.029576             13.922546       9.732583       5.252989      -4.485678      11.488496      -2.955494      20.546558          -0.000000
          254              C       0.687541      10.718307      36.945547       0.622636      25.708384 0.25311705E+03  0.52256927E+04                                 8.006517                            5.611408       0.003871       2.060595                    0.999324      21.789144      59.724605       0.635960       0.466502      -1.028946       0.009204       0.025837      -0.058033       0.064189      -0.073584       0.040086       0.014808       0.030166      -0.251933      -0.104964      -0.014559       0.119522             10.337469       7.794591       3.627085      -2.846612       8.303722      -1.742820      14.914094          -0.000001
          255              C       0.484943      10.731239      39.529839      -0.136769      36.340334 0.43466338E+03  0.10265415E+05                                 9.664626                            7.069819      -0.179741       1.914044                    0.999247      29.920386      87.514140       0.601434       0.431216      -1.050121      -0.020297      -0.014780      -0.004032       0.025430       0.001406       0.001646       0.002814      -0.004807      -0.141491      -0.047309       0.020808       0.026501             11.714465       7.241848       3.140058      -1.817291       9.411849      -0.018236      18.489696          -0.000001
          256              C       0.017242      10.138531      40.697807       0.017620      40.619706 0.41824149E+03  0.96500321E+04                                10.188144                            6.756237       0.000433       2.010789                    0.999193      26.581426      73.489361       0.648620       0.409274      -1.078574      -0.022142      -0.012230      -0.037976       0.045629       0.009933      -0.005554      -0.001520      -0.023965      -0.017481      -0.015123      -0.003811       0.018934             13.617031       8.328252       4.786052       0.799687      12.408015       3.526895      20.114826          -0.000000
          257              C      20.796490       8.987601      40.632149      -0.242412      37.678516 0.47223739E+03  0.11359788E+05                                 9.836248                            7.310517      -0.000372       1.959584                    0.999392      30.999545      90.811881       0.599970       0.424392      -1.056785       0.000067       0.034547       0.019041       0.039446      -0.012313      -0.015752      -0.031146       0.017005      -0.019918      -0.044131       0.018265       0.025866             12.034452       9.788596       6.647683       1.293359      14.248815       2.691905      12.065945          -0.000000
          258              C       0.301742      10.707530       1.285417       0.600681      24.497118 0.24327574E+03  0.49841977E+04                                 7.807189                            5.512703      -0.065101       2.037370                    0.999611      21.873060      60.167164       0.638187       0.468448      -1.025560       0.003263       0.020341       0.037373       0.042675      -0.040775      -0.014899      -0.024713       0.131347      -0.257404      -0.098218      -0.022268       0.120486             10.017015       4.945892       1.998564       1.523406       9.346375       3.660248      15.758777          -0.000000
          259              C      15.291854       8.347477      40.099957       0.262866      36.186561 0.35264951E+03  0.78317519E+04                                 9.591915                            6.320771       0.107605       2.053062                    0.999479      24.787001      68.217786       0.649176       0.424843      -1.063804       0.060030      -0.017054       0.003365       0.062496      -0.033692      -0.002805       0.008755       0.031178      -0.033761      -0.033120      -0.010551       0.043671             13.254958      17.947954      -8.733047      -0.628896      10.914277       1.029029      10.902643          -0.000000
          260              C      14.671127       8.772071       0.488556      -0.229885      39.178990 0.46676612E+03  0.11188737E+05                                10.049224                            7.229136      -0.062880       1.935732                    0.999458      30.975476      90.402968       0.608583       0.419860      -1.060267      -0.015503       0.020931       0.019862       0.032755       0.029800       0.029383      -0.024137      -0.027565      -0.035603      -0.057966       0.018517       0.039448             12.642020      15.618095      -6.560731      -3.477297       9.417695       2.973014      12.890270          -0.000000
          261              C      13.421053       9.375555       0.431871       0.009639      41.573996 0.43219026E+03  0.10056173E+05                                10.346603                            6.874831      -0.034446       1.994987                    0.999208      26.888363      74.704387       0.641901       0.410091      -1.077803       0.017531      -0.008482      -0.042816       0.047037      -0.007586       0.008109      -0.007261       0.017255      -0.042649      -0.018144      -0.003384       0.021528             13.816932      13.686908      -5.153798      -2.989454       8.338490       2.894886      19.425398           0.000000
          262              C      12.849899       9.769975       1.761739       0.587724      23.993145 0.23655020E+03  0.48158446E+04                                 7.673484                            5.422952       0.016009       2.066882                    0.999626      21.825057      59.979172       0.645324       0.466208      -1.026089      -0.026965       0.018267       0.034284       0.047288       0.056757       0.005404      -0.017986      -0.094102      -0.233190      -0.082066      -0.031550       0.113615              9.752210       8.972962      -2.915947      -2.914619       5.952069       2.499390      14.331597           0.000000
          263              C      12.737823       9.567377      39.982100      -0.127539      37.858544 0.46821555E+03  0.11281821E+05                                10.019402                            7.404076      -0.302297       1.876179                    0.998561      30.393192      90.224003       0.578956       0.439063      -1.043866       0.018324      -0.004458       0.004581       0.019407       0.010541       0.001661      -0.002542      -0.005117      -0.108542      -0.036385       0.007433       0.028952             11.978738      11.054618      -3.515161       0.703776       7.078649       0.396122      17.802946           0.000002
          264              C      13.380102       9.183733      38.811278      -0.010749      41.158633 0.42443850E+03  0.98346151E+04                                10.239397                            6.781370       0.059418       2.023651                    0.999363      26.966771      74.850168       0.650597       0.406304      -1.079932       0.024420      -0.005534       0.045734       0.052140      -0.013753       0.002273       0.004191       0.039822      -0.028426      -0.021313      -0.007647       0.028959             13.752921      14.604393      -5.539381       4.440752       8.330521      -2.077689      18.323850           0.000001
          265              C      14.610779       8.541454      38.873265      -0.270984      42.093180 0.51614417E+03  0.12696894E+05                                10.556479                            7.620276      -0.107885       1.909410                    0.999670      32.382004      95.975032       0.590171       0.421892      -1.058191      -0.027441       0.025014      -0.006818       0.037752      -0.000641      -0.045224       0.015714       0.010811       0.043822      -0.042832      -0.011838       0.054670             13.425340      17.593981      -7.453273       4.222222       9.987620      -2.117365      12.694418           0.000001
          266              C      12.770153       9.407885      37.465505       0.657467      22.334403 0.21866750E+03  0.43858548E+04                                 7.435319                            5.304296      -0.068073       2.055560                    0.999574      21.174495      58.658810       0.632898       0.482506      -1.012509      -0.010315       0.008610      -0.056519       0.058094       0.061661      -0.042817      -0.003761      -0.091641      -0.248952      -0.104581      -0.016346       0.120927              9.348026       9.467497      -2.971458       3.381958       5.674718      -1.620335      12.901862           0.000000
          267              C      16.649693      14.431889      29.737913       0.088744      34.145530 0.41100915E+03  0.95726489E+04                                 9.820947                            7.185037      -0.644826       1.826170                    0.995275      26.495287      76.977651       0.558326       0.471018      -1.027120       0.000963      -0.001008       0.003453       0.003724       0.001315       0.005400      -0.001413      -0.012137       0.010412      -0.010184       0.004110       0.006074             13.438914      17.111206      -0.423335       0.077688      11.138377       0.055828      12.067157          -0.000000
          268              C      16.056985      15.022441      30.971946      -0.069999      27.348106 0.35981310E+03  0.81320886E+04                                 8.097127                            6.353662      -0.356655       1.890651                    0.997684      28.106481      81.284729       0.644137       0.420729      -1.053154      -0.039216      -0.080477       0.015623       0.090877       0.019365      -0.023863      -0.018776      -0.013182      -0.012586      -0.028220      -0.013392       0.041612             10.353583      11.433944       0.481995      -5.074799       6.814138      -0.243480      12.812667           0.000000
          269              C      17.498881      13.235697      30.162851      -0.071281      28.438306 0.37042610E+03  0.84289355E+04                                 8.360791                            6.476164      -0.432452       1.867989                    0.996645      28.283414      81.944714       0.633971       0.424586      -1.051263       0.020158      -0.006264      -0.085542       0.088108      -0.020369      -0.020392       0.023748       0.001738       0.074632      -0.033095      -0.015673       0.048768             10.944187      13.592698      -5.591301      -1.616852      12.057207       0.967669       7.182657          -0.000000
          270              C      17.531210      15.451346      29.074814      -0.078751      27.047712 0.36971230E+03  0.84169196E+04                                 8.065833                            6.461807      -0.432129       1.863808                    0.996991      28.495413      82.845651       0.635245       0.423521      -1.050887       0.052430      -0.000335       0.072904       0.089800       0.023642       0.025071       0.012930       0.047964       0.025015      -0.038019      -0.010956       0.048975             10.217271      12.360823       4.727313       0.107007      11.303726       0.113575       6.987264           0.000000
          271              C      15.604372      14.050401      28.713902      -0.071831      27.248051 0.35309377E+03  0.79508030E+04                                 8.106089                            6.299541      -0.400847       1.879893                    0.996592      28.121287      81.448137       0.645396       0.421463      -1.051623      -0.019130       0.088300       0.003071       0.090400      -0.024159       0.011087      -0.020066      -0.020000      -0.058468      -0.027982      -0.016124       0.044105             10.516088      14.782308      -0.811193       4.968593       6.853289      -0.200548       9.912668           0.000000
          272              C      13.746503      15.009509      27.642993       0.283878      34.726911 0.32472923E+03  0.70689477E+04                                 9.347862                            6.073834       0.082314       2.056024                    0.999453      24.067837      65.714627       0.660445       0.426026      -1.062396       0.042284       0.002274       0.033117       0.053757      -0.015572       0.020560      -0.009350       0.028062      -0.009336      -0.019413      -0.016257       0.035670             13.081115      17.457904      -1.304395       8.493459      11.228465      -0.013164      10.556976           0.000000
          273              C      13.074050      16.179837      27.317153      -0.227698      38.846664 0.46019368E+03  0.10975525E+05                                 9.954746                            7.153022      -0.078920       1.932234                    0.999406      30.660247      88.816648       0.615959       0.416936      -1.063730      -0.020112       0.013748      -0.003635       0.024631       0.037691      -0.029123       0.029800      -0.003263       0.062949      -0.067764       0.027122       0.040642             12.551677      14.739701      -4.291499       5.843346      14.234195      -1.796426       8.681134           0.000000
          274              C      11.888635      16.123799      26.590435       0.008459      40.398117 0.42524770E+03  0.98314896E+04                                10.092315                            6.764810       0.097054       2.033076                    0.999295      26.845754      73.778252       0.656490       0.403553      -1.084692       0.013148      -0.041062       0.012791       0.044973       0.000934       0.014245       0.001769       0.032438      -0.006103      -0.015484      -0.009382       0.024867             13.678360      12.413912      -3.743090       4.195037      20.765978       0.209034       7.855190           0.000000
          275              C      11.170920      17.539831      26.394279       0.589325      27.489449 0.28284291E+03  0.59858136E+04                                 8.319474                            5.905375       0.100382       2.081443                    0.999475      22.424711      61.626777       0.625961       0.462361      -1.034336      -0.028426       0.063358       0.000718       0.069447       0.050433      -0.048660      -0.012263       0.071117       0.298380      -0.112127      -0.009632       0.121759             10.605734       9.939767      -2.890218       2.886479      15.699178      -0.133384       6.178257          -0.000000
          276              C      11.412313      14.959937      26.091276      -0.125228      36.125173 0.42023589E+03  0.98309890E+04                                 9.606353                            6.939972      -0.181891       1.917344                    0.999184      29.449021      85.435405       0.609184       0.429787      -1.052093       0.013685      -0.003474       0.011496       0.018208      -0.000790      -0.008913      -0.012986       0.078215       0.095394      -0.056961       0.018334       0.038628             11.827160       9.218580      -0.724252       2.979865      19.081314       1.795115       7.181588           0.000001
          277              C      12.102010      13.787454      26.370626       0.004990      41.971866 0.39865923E+03  0.90904469E+04                                10.375009                            6.563564      -0.018719       2.006372                    0.999184      26.334852      72.427873       0.662848       0.405237      -1.081031       0.025732       0.050698       0.019279       0.060034      -0.008768       0.004983      -0.004226       0.014630       0.023326      -0.015443       0.001433       0.014010             14.725748      12.431793       3.600328       5.571306      21.986521       4.886117       9.758929           0.000001
          278              C      13.248629      13.824094      27.154437      -0.255561      40.467912 0.48369373E+03  0.11711669E+05                                10.317436                            7.393475      -0.105621       1.920307                    0.999664      31.549166      92.889213       0.596897       0.423797      -1.056582      -0.033824      -0.011487      -0.020453       0.041162      -0.027020      -0.018166      -0.017957       0.010719       0.008743      -0.043071       0.016407       0.026665             13.399450      15.636509       3.821058       7.767116      13.440150       3.829680      11.121691           0.000001
          279              C      11.623533      12.500740      25.953028       0.650480      25.522033 0.23432040E+03  0.47600630E+04                                 8.044525                            5.431884      -0.065726       2.050191                    0.999471      21.264784      58.411697       0.638530       0.472196      -1.022628      -0.016598      -0.069472      -0.010673       0.072220      -0.014933      -0.073502      -0.011421       0.111780       0.117854      -0.082938      -0.028374       0.111312             10.815795       8.164847       3.612151       3.753361      16.303374       3.899516       7.979163           0.000000
          280              C      14.505169      14.399559      32.734093       0.279702      34.957692 0.33552160E+03  0.73721687E+04                                 9.404932                            6.179382       0.036930       2.033785                    0.999533      24.520742      67.512654       0.653176       0.426777      -1.060726       0.027787      -0.010585      -0.042024       0.051480       0.005095      -0.036345      -0.001939       0.020869       0.058363      -0.028460      -0.019474       0.047934             12.966934      11.452026       1.983534      -8.612746      10.993890      -0.913644      16.454887          -0.000000
          281              C      14.431889      15.684118      33.259760      -0.257367      38.235992 0.49226039E+03  0.11967050E+05                                 9.888662                            7.450077      -0.145282       1.906870                    0.999545      31.724033      93.477650       0.595876       0.422822      -1.057585      -0.016176       0.014933       0.032237       0.039037       0.020952      -0.000261      -0.031163       0.017445      -0.005371      -0.041054       0.005541       0.035513             11.697788       8.982271      -0.455018      -5.638681      12.588597       2.877449      13.522495          -0.000000
          282              C      13.668913      15.925512      34.396327      -0.003132      39.572633 0.42794633E+03  0.99184143E+04                                 9.972245                            6.814804       0.069642       2.026103                    0.999324      26.916458      74.281095       0.649388       0.406957      -1.081448       0.019204      -0.040679      -0.033076       0.055835       0.006853      -0.009144      -0.007019       0.020334       0.024674      -0.017159      -0.002056       0.019215             12.886554       8.066335       1.130151      -4.025636      19.414527       2.399308      11.178802          -0.000000
          283              C      13.543905      17.410513      35.018645       0.676066      18.034505 0.17969551E+03  0.34310466E+04                                 6.436573                            4.801961       0.004583       2.098120                    0.999188      20.102237      54.306191       0.666631       0.481206      -1.013352       0.001635       0.038526       0.020929       0.043874      -0.018014       0.082149      -0.036995       0.132758       0.014883      -0.086750      -0.041607       0.128358              7.727527       4.848492       0.189469      -1.775049      11.935823       1.836746       6.398265          -0.000000
          284              C      13.015857      14.893123      34.950540      -0.154573      36.480814 0.43692235E+03  0.10348266E+05                                 9.692477                            7.094583      -0.193962       1.902736                    0.999365      30.384355      89.452535       0.598635       0.431997      -1.048011       0.011245      -0.017910      -0.020571       0.029503      -0.020805      -0.001141       0.010271       0.068977       0.081801      -0.055031       0.023592       0.031439             11.686858       8.012011       3.335187      -3.473010      17.727635      -1.102964       9.320928          -0.000001
          285              C      13.106379      13.595632      34.457090      -0.003737      41.778705 0.42459081E+03  0.98302319E+04                                10.370716                            6.776965       0.005592       2.005587                    0.999168      26.891561      74.393760       0.652202       0.405631      -1.081347       0.026860       0.045049      -0.019747       0.056043      -0.005315      -0.009511       0.009475      -0.001106       0.021217      -0.009544      -0.008569       0.018114             14.568512      11.182366       5.872868      -6.756809      18.936385      -4.384549      13.586783          -0.000000
          286              C      13.865045      13.336996      33.321339      -0.251457      41.278444 0.47674406E+03  0.11503000E+05                                10.435076                            7.312645      -0.162278       1.896920                    0.999392      31.586125      92.869209       0.603511       0.420625      -1.058449      -0.015609      -0.013579       0.018753       0.027924      -0.025708       0.030295       0.026711      -0.002850      -0.018376      -0.055619       0.026317       0.029302             13.827616      12.254245       4.509521      -8.338069      13.230595      -4.014577      15.998007          -0.000000
          287              C      12.397286      12.420994      35.066358       0.633514      24.912846 0.24557183E+03  0.50430615E+04                                 7.903964                            5.552471       0.033738       2.075634                    0.999559      21.639382      59.593966       0.633527       0.470788      -1.024285      -0.030178      -0.058824       0.019055       0.068805      -0.048373       0.070565       0.007990       0.114740       0.012780      -0.091339      -0.020897       0.112236             10.392801       8.243230       4.011607      -4.590832      12.662869      -3.090993      10.272303          -0.000000
          288              C      19.192947      11.785180      29.208983       0.278024      35.103463 0.34320694E+03  0.75784024E+04                                 9.455871                            6.260523       0.056835       2.041171                    0.999561      24.559446      67.627631       0.647721       0.428249      -1.060575      -0.036064       0.040345      -0.004543       0.054304      -0.030182      -0.010575       0.005751       0.027714      -0.030784      -0.028128      -0.013018       0.041146             13.130904      15.673285      -8.719429      -1.802136      12.006137       2.159782      11.713291           0.000000
          289              C      19.813673      11.354120      28.042239      -0.230877      39.994380 0.46840433E+03  0.11233300E+05                                10.195575                            7.239572      -0.121262       1.916171                    0.999364      31.006755      90.396054       0.608672       0.419601      -1.060860       0.026751       0.004777      -0.011946       0.029684       0.026003       0.037675      -0.026190      -0.037676      -0.011126      -0.064484       0.026947       0.037538             13.284446      13.967813      -7.203638      -4.281966      11.304886       4.250949      14.580639          -0.000000
          290              C      20.943050      10.548038      28.112790       0.000979      40.525940 0.42063059E+03  0.97050573E+04                                10.129853                            6.729025       0.044008       2.018530                    0.999275      26.775521      73.679644       0.657619       0.403678      -1.083846      -0.009862       0.012377       0.043630       0.046412      -0.019546       0.005317      -0.002158      -0.006042      -0.055530      -0.019790      -0.009786       0.029576             13.922547      11.488495      -5.252988      -2.955494       9.732582       4.485681      20.546563          -0.000000
          291              C      21.494807      10.088959      26.750297       0.622636      25.708386 0.25311705E+03  0.52256927E+04                                 8.006517                            5.611408       0.003871       2.060595                    0.999324      21.789144      59.724604       0.635960       0.466502      -1.028946       0.025837      -0.009204      -0.058033       0.064189       0.073584       0.014808      -0.040086      -0.030166      -0.251933      -0.104964      -0.014559       0.119522             10.337469       8.303722      -3.627085      -1.742821       7.794592       2.846613      14.914095          -0.000001
          292              C      21.507739      10.291558      29.334589      -0.136769      36.340348 0.43466341E+03  0.10265416E+05                                 9.664628                            7.069820      -0.179741       1.914044                    0.999247      29.920385      87.514139       0.601434       0.431216      -1.050121      -0.014780       0.020297      -0.004032       0.025430      -0.001406       0.002814      -0.001646       0.004807      -0.141491      -0.047309       0.020808       0.026501             11.714469       9.411851      -3.140058      -0.018237       7.241849       1.817292      18.489707          -0.000001
          293              C      20.915031      10.759258      30.502557       0.017620      40.619704 0.41824140E+03  0.96500295E+04                                10.188144                            6.756236       0.000433       2.010789                    0.999193      26.581426      73.489361       0.648620       0.409274      -1.078574      -0.012230       0.022142      -0.037976       0.045629      -0.009933      -0.001520       0.005554       0.023965      -0.017481      -0.015123      -0.003811       0.018934             13.617031      12.408013      -4.786051       3.526894       8.328250      -0.799688      20.114830          -0.000000
          294              C      19.764101      11.533010      30.436899      -0.242412      37.678515 0.47223741E+03  0.11359788E+05                                 9.836248                            7.310516      -0.000372       1.959584                    0.999392      30.999546      90.811882       0.599970       0.424392      -1.056785       0.034547      -0.000067       0.019041       0.039446       0.012313      -0.031146       0.015752      -0.017005      -0.019918      -0.044131       0.018265       0.025866             12.034451      14.248815      -6.647683       2.691904       9.788595      -1.293358      12.065944          -0.000000
          295              C      21.484030      10.474758      31.871167       0.600681      24.497121 0.24327576E+03  0.49841981E+04                                 7.807189                            5.512703      -0.065101       2.037370                    0.999611      21.873061      60.167166       0.638187       0.468448      -1.025560       0.020341      -0.003263       0.037373       0.042675       0.040775      -0.024713       0.014899      -0.131347      -0.257404      -0.098218      -0.022268       0.120486             10.017016       9.346375      -1.998564       3.660248       4.945893      -1.523407      15.758780          -0.000000
          296              C      19.123977      17.037647      29.904707       0.262866      36.186547 0.35264951E+03  0.78317518E+04                                 9.591913                            6.320771       0.107605       2.053062                    0.999479      24.787001      68.217787       0.649176       0.424843      -1.063804      -0.017054      -0.060030       0.003365       0.062496       0.033692       0.008755       0.002805      -0.031178      -0.033761      -0.033120      -0.010551       0.043671             13.254952      10.914268       8.733037       1.029029      17.947938       0.628895      10.902651          -0.000000
          297              C      19.548571      17.658373      31.074306      -0.229885      39.178982 0.46676602E+03  0.11188734E+05                                10.049223                            7.229135      -0.062880       1.935732                    0.999458      30.975476      90.402967       0.608583       0.419860      -1.060267       0.020931       0.015503       0.019862       0.032755      -0.029800      -0.024137      -0.029383       0.027565      -0.035603      -0.057966       0.018517       0.039448             12.642016       9.417692       6.560728       2.973011      15.618086       3.477295      12.890271          -0.000000
          298              C      20.152055      18.908447      31.017621       0.009639      41.573996 0.43219029E+03  0.10056173E+05                                10.346602                            6.874831      -0.034446       1.994987                    0.999208      26.888364      74.704389       0.641901       0.410091      -1.077803      -0.008482      -0.017531      -0.042816       0.047037       0.007586      -0.007261      -0.008109      -0.017255      -0.042649      -0.018144      -0.003384       0.021528             13.816931       8.338491       5.153798       2.894887      13.686906       2.989455      19.425397           0.000000
          299              C      20.546475      19.479601      32.347489       0.587724      23.993144 0.23655020E+03  0.48158445E+04                                 7.673484                            5.422952       0.016009       2.066882                    0.999626      21.825057      59.979172       0.645324       0.466208      -1.026089       0.018267       0.026965       0.034284       0.047288      -0.056757      -0.017986      -0.005404       0.094102      -0.233190      -0.082066      -0.031550       0.113615              9.752209       5.952069       2.915946       2.499391       8.972962       2.914619      14.331597           0.000000
          300              C      20.343877      19.591677      29.786850      -0.127539      37.858539 0.46821558E+03  0.11281822E+05                                10.019401                            7.404076      -0.302297       1.876178                    0.998561      30.393193      90.224010       0.578956       0.439063      -1.043866      -0.004458      -0.018324       0.004581       0.019407      -0.010541      -0.002542      -0.001661       0.005117      -0.108541      -0.036385       0.007433       0.028952             11.978736       7.078649       3.515161       0.396122      11.054617      -0.703777      17.802942           0.000002
          301              C      19.960233      18.949398      28.616028      -0.010749      41.158630 0.42443858E+03  0.98346173E+04                                10.239397                            6.781371       0.059418       2.023651                    0.999363      26.966771      74.850168       0.650597       0.406304      -1.079932      -0.005534      -0.024419       0.045734       0.052140       0.013753       0.004191      -0.002273      -0.039822      -0.028426      -0.021313      -0.007647       0.028959             13.752921       8.330522       5.539383      -2.077690      14.604396      -4.440754      18.323844           0.000001
          302              C      19.317954      17.718721      28.678015      -0.270984      42.093168 0.51614400E+03  0.12696889E+05                                10.556477                            7.620274      -0.107885       1.909410                    0.999670      32.382004      95.975031       0.590171       0.421892      -1.058191       0.025014       0.027441      -0.006818       0.037752       0.000641       0.015714       0.045224      -0.010811       0.043822      -0.042832      -0.011838       0.054670             13.425335       9.987615       7.453268      -2.117362      17.593970      -4.222218      12.694419           0.000001
          303              C      20.184385      19.559348      27.270255       0.657467      22.334392 0.21866741E+03  0.43858527E+04                                 7.435316                            5.304295      -0.068073       2.055560                    0.999574      21.174495      58.658810       0.632898       0.482506      -1.012508       0.008610       0.010315      -0.056519       0.058094      -0.061661      -0.003761       0.042817       0.091641      -0.248952      -0.104581      -0.016346       0.120927              9.348022       5.674718       2.971459      -1.620333       9.467499      -3.381955      12.901848           0.000000
          304              C       4.903308       7.121111       9.347413       0.088744      34.145535 0.41100917E+03  0.95726496E+04                                 9.820948                            7.185037      -0.644826       1.826170                    0.995275      26.495287      76.977650       0.558326       0.471018      -1.027120      -0.000963       0.001008       0.003453       0.003724       0.001315      -0.005400       0.001413      -0.012137       0.010412      -0.010184       0.004110       0.006074             13.438916      17.111210      -0.423335      -0.077695      11.138368      -0.055833      12.067169          -0.000000
          305              C       5.496015       6.530559      10.581446      -0.069999      27.348102 0.35981303E+03  0.81320866E+04                                 8.097126                            6.353661      -0.356655       1.890651                    0.997684      28.106481      81.284729       0.644137       0.420729      -1.053154       0.039216       0.080477       0.015623       0.090877       0.019365       0.023863       0.018776      -0.013182      -0.012586      -0.028220      -0.013392       0.041612             10.353581      11.433937       0.481995       5.074796       6.814137       0.243479      12.812669           0.000000
          306              C       4.054119       8.317303       9.772351      -0.071281      28.438316 0.37042623E+03  0.84289390E+04                                 8.360792                            6.476165      -0.432452       1.867989                    0.996645      28.283415      81.944715       0.633971       0.424586      -1.051263      -0.020158       0.006264      -0.085542       0.088108      -0.020369       0.020392      -0.023748       0.001738       0.074632      -0.033095      -0.015673       0.048768             10.944191      13.592708      -5.591305       1.616853      12.057208      -0.967670       7.182658          -0.000000
          307              C       4.021790       6.101654       8.684314      -0.078751      27.047705 0.36971224E+03  0.84169181E+04                                 8.065833                            6.461807      -0.432129       1.863808                    0.996991      28.495412      82.845650       0.635245       0.423521      -1.050887      -0.052430       0.000335       0.072904       0.089800       0.023642      -0.025071      -0.012930       0.047964       0.025015      -0.038019      -0.010956       0.048975             10.217270      12.360823       4.727313      -0.107009      11.303724      -0.113577       6.987264           0.000000
          308              C       5.948628       7.502599       8.323402      -0.071831      27.248046 0.35309349E+03  0.79507953E+04                                 8.106088                            6.299538      -0.400847       1.879893                    0.996592      28.121287      81.448137       0.645396       0.421463      -1.051623       0.019130      -0.088300       0.003071       0.090400      -0.024159      -0.011087       0.020066      -0.020000      -0.058468      -0.027982      -0.016124       0.044105             10.516088      14.782306      -0.811194      -4.968596       6.853288       0.200549       9.912670           0.000000
          309              C       7.806497       6.543491       7.252493       0.283878      34.726916 0.32472921E+03  0.70689471E+04                                 9.347863                            6.073834       0.082314       2.056024                    0.999453      24.067837      65.714628       0.660445       0.426026      -1.062396      -0.042284      -0.002274       0.033117       0.053757      -0.015572      -0.020560       0.009350       0.028062      -0.009336      -0.019413      -0.016257       0.035670             13.081117      17.457909      -1.304403      -8.493462      11.228465       0.013170      10.556977           0.000000
          310              C       8.478950       5.373163       6.926653      -0.227698      38.846667 0.46019367E+03  0.10975525E+05                                 9.954746                            7.153021      -0.078920       1.932234                    0.999406      30.660247      88.816645       0.615959       0.416936      -1.063730       0.020112      -0.013748      -0.003635       0.024631       0.037691       0.029123      -0.029800      -0.003263       0.062949      -0.067764       0.027122       0.040642             12.551677      14.739701      -4.291500      -5.843346      14.234196       1.796426       8.681134           0.000000
          311              C       9.664365       5.429201       6.199935       0.008459      40.398128 0.42524770E+03  0.98314897E+04                                10.092317                            6.764810       0.097054       2.033076                    0.999295      26.845754      73.778250       0.656490       0.403553      -1.084692      -0.013148       0.041062       0.012791       0.044973       0.000934      -0.014245      -0.001769       0.032438      -0.006103      -0.015484      -0.009382       0.024867             13.678364      12.413913      -3.743090      -4.195037      20.765987      -0.209035       7.855191           0.000000
          312              C      10.382080       4.013169       6.003779       0.589325      27.489450 0.28284291E+03  0.59858136E+04                                 8.319474                            5.905375       0.100382       2.081443                    0.999475      22.424711      61.626777       0.625961       0.462361      -1.034336       0.028426      -0.063358       0.000718       0.069447       0.050433       0.048660       0.012263       0.071117       0.298380      -0.112127      -0.009632       0.121759             10.605735       9.939767      -2.890219      -2.886479      15.699181       0.133384       6.178257          -0.000000
          313              C      10.140687       6.593063       5.700776      -0.125228      36.125174 0.42023573E+03  0.98309846E+04                                 9.606353                            6.939971      -0.181890       1.917344                    0.999184      29.449020      85.435403       0.609184       0.429787      -1.052093      -0.013685       0.003474       0.011496       0.018208      -0.000790       0.008913       0.012986       0.078215       0.095394      -0.056961       0.018334       0.038628             11.827163       9.218577      -0.724246      -2.979865      19.081323      -1.795120       7.181588           0.000001
          314              C       9.450991       7.765546       5.980126       0.004990      41.971870 0.39865922E+03  0.90904468E+04                                10.375010                            6.563564      -0.018719       2.006372                    0.999184      26.334851      72.427871       0.662848       0.405237      -1.081031      -0.025732      -0.050698       0.019279       0.060034      -0.008768      -0.004983       0.004226       0.014630       0.023326      -0.015443       0.001433       0.014010             14.725750      12.431786       3.600326      -5.571300      21.986537      -4.886118       9.758926           0.000001
          315              C       8.304371       7.728906       6.763937      -0.255561      40.467915 0.48369401E+03  0.11711678E+05                                10.317437                            7.393478      -0.105621       1.920307                    0.999664      31.549166      92.889212       0.596897       0.423797      -1.056582       0.033824       0.011487      -0.020453       0.041162      -0.027020       0.018166       0.017957       0.010719       0.008743      -0.043071       0.016407       0.026665             13.399450      15.636511       3.821058      -7.767117      13.440149      -3.829680      11.121691           0.000001
          316              C       9.929467       9.052260       5.562528       0.650480      25.522032 0.23432035E+03  0.47600616E+04                                 8.044525                            5.431883      -0.065726       2.050191                    0.999471      21.264783      58.411695       0.638530       0.472196      -1.022628       0.016598       0.069472      -0.010673       0.072220      -0.014933       0.073502       0.011421       0.111780       0.117854      -0.082938      -0.028374       0.111312             10.815795       8.164844       3.612149      -3.753359      16.303380      -3.899516       7.979162           0.000000
          317              C       7.047831       7.153441      12.343593       0.279702      34.957690 0.33552160E+03  0.73721686E+04                                 9.404931                            6.179382       0.036930       2.033785                    0.999533      24.520742      67.512653       0.653176       0.426777      -1.060726      -0.027787       0.010585      -0.042024       0.051480       0.005095       0.036345       0.001939       0.020869       0.058363      -0.028460      -0.019474       0.047934             12.966933      11.452024       1.983533       8.612745      10.993889       0.913643      16.454887          -0.000000
          318              C       7.121111       5.868882      12.869260      -0.257367      38.235992 0.49226040E+03  0.11967050E+05                                 9.888662                            7.450077      -0.145282       1.906870                    0.999545      31.724033      93.477651       0.595876       0.422822      -1.057585       0.016176      -0.014933       0.032237       0.039037       0.020952       0.000261       0.031163       0.017445      -0.005371      -0.041054       0.005541       0.035513             11.697788       8.982271      -0.455018       5.638681      12.588597      -2.877450      13.522496          -0.000000
          319              C       7.884087       5.627488      14.005827      -0.003132      39.572632 0.42794633E+03  0.99184143E+04                                 9.972245                            6.814804       0.069642       2.026103                    0.999324      26.916458      74.281095       0.649388       0.406957      -1.081448      -0.019204       0.040679      -0.033077       0.055835       0.006853       0.009144       0.007019       0.020334       0.024674      -0.017159      -0.002056       0.019215             12.886554       8.066335       1.130151       4.025636      19.414527      -2.399307      11.178801          -0.000000
          320              C       8.009095       4.142487      14.628145       0.676066      18.034493 0.17969537E+03  0.34310433E+04                                 6.436570                            4.801959       0.004583       2.098120                    0.999188      20.102237      54.306191       0.666631       0.481206      -1.013352      -0.001635      -0.038526       0.020929       0.043874      -0.018014      -0.082149       0.036995       0.132758       0.014883      -0.086750      -0.041607       0.128358              7.727522       4.848492       0.189469       1.775049      11.935810      -1.836744       6.398264          -0.000000
          321              C       8.537143       6.659877      14.560040      -0.154573      36.480813 0.43692232E+03  0.10348266E+05                                 9.692476                            7.094582      -0.193961       1.902736                    0.999365      30.384354      89.452530       0.598635       0.431997      -1.048011      -0.011245       0.017910      -0.020571       0.029503      -0.020805       0.001141      -0.010271       0.068977       0.081801      -0.055031       0.023592       0.031439             11.686857       8.012011       3.335187       3.473010      17.727634       1.102964       9.320928          -0.000001
          322              C       8.446621       7.957368      14.066590      -0.003737      41.778709 0.42459081E+03  0.98302320E+04                                10.370717                            6.776965       0.005592       2.005587                    0.999168      26.891561      74.393760       0.652202       0.405631      -1.081347      -0.026860      -0.045049      -0.019747       0.056043      -0.005315       0.009511      -0.009475      -0.001106       0.021217      -0.009544      -0.008570       0.018114             14.568513      11.182369       5.872869       6.756811      18.936386       4.384549      13.586784          -0.000000
          323              C       7.687955       8.216004      12.930839      -0.251457      41.278444 0.47674409E+03  0.11503001E+05                                10.435076                            7.312646      -0.162278       1.896920                    0.999392      31.586125      92.869210       0.603511       0.420625      -1.058449       0.015609       0.013579       0.018753       0.027924      -0.025708      -0.030295      -0.026711      -0.002850      -0.018376      -0.055619       0.026317       0.029302             13.827615      12.254245       4.509518       8.338070      13.230593       4.014576      15.998008          -0.000000
          324              C       9.155714       9.132006      14.675858       0.633514      24.912847 0.24557181E+03  0.50430610E+04                                 7.903964                            5.552470       0.033738       2.075634                    0.999559      21.639382      59.593965       0.633527       0.470788      -1.024285       0.030178       0.058824       0.019055       0.068805      -0.048373      -0.070565      -0.007990       0.114740       0.012780      -0.091339      -0.020897       0.112236             10.392801       8.243230       4.011610       4.590831      12.662872       3.090993      10.272302          -0.000000
          325              C       2.360054       9.767820       8.818483       0.278024      35.103473 0.34320697E+03  0.75784032E+04                                 9.455873                            6.260523       0.056835       2.041171                    0.999561      24.559446      67.627630       0.647721       0.428249      -1.060575       0.036064      -0.040345      -0.004543       0.054304      -0.030182       0.010575      -0.005751       0.027714      -0.030784      -0.028128      -0.013018       0.041146             13.130908      15.673296      -8.719438       1.802137      12.006145      -2.159782      11.713284           0.000000
          326              C       1.739327      10.198880       7.651739      -0.230877      39.994393 0.46840452E+03  0.11233305E+05                                10.195577                            7.239574      -0.121262       1.916171                    0.999364      31.006755      90.396054       0.608672       0.419601      -1.060860      -0.026751      -0.004777      -0.011946       0.029684       0.026003      -0.037675       0.026190      -0.037676      -0.011126      -0.064484       0.026947       0.037538             13.284450      13.967824      -7.203643       4.281967      11.304891      -4.250952      14.580636          -0.000000
          327              C       0.609950      11.004962       7.722290       0.000979      40.525939 0.42063065E+03  0.97050591E+04                                10.129853                            6.729026       0.044008       2.018530                    0.999275      26.775521      73.679645       0.657619       0.403678      -1.083846       0.009862      -0.012377       0.043630       0.046412      -0.019546      -0.005317       0.002158      -0.006042      -0.055530      -0.019790      -0.009786       0.029576             13.922545      11.488498      -5.252990       2.955493       9.732582      -4.485675      20.546555          -0.000000
          328              C       0.058193      11.464041       6.359797       0.622636      25.708381 0.25311706E+03  0.52256931E+04                                 8.006516                            5.611408       0.003871       2.060595                    0.999324      21.789144      59.724604       0.635960       0.466502      -1.028946      -0.025837       0.009204      -0.058033       0.064189       0.073584      -0.014808       0.040086      -0.030166      -0.251933      -0.104964      -0.014559       0.119522             10.337466       8.303719      -3.627083       1.742816       7.794588      -2.846607      14.914091          -0.000001
          329              C       0.045261      11.261443       8.944089      -0.136769      36.340314 0.43466305E+03  0.10265406E+05                                 9.664623                            7.069817      -0.179741       1.914044                    0.999247      29.920386      87.514142       0.601434       0.431216      -1.050121       0.014780      -0.020297      -0.004032       0.025430      -0.001406      -0.002814       0.001646       0.004807      -0.141491      -0.047309       0.020808       0.026501             11.714461       9.411845      -3.140057       0.018237       7.241847      -1.817290      18.489690          -0.000001
          330              C       0.637969      10.793742      10.112057       0.017620      40.619710 0.41824151E+03  0.96500326E+04                                10.188145                            6.756237       0.000433       2.010789                    0.999193      26.581426      73.489363       0.648620       0.409274      -1.078574       0.012230      -0.022142      -0.037976       0.045629      -0.009933       0.001520      -0.005554       0.023966      -0.017481      -0.015123      -0.003811       0.018934             13.617032      12.408017      -4.786053      -3.526893       8.328253       0.799685      20.114827          -0.000000
          331              C       1.788899      10.019990      10.046399      -0.242412      37.678523 0.47223753E+03  0.11359792E+05                                 9.836250                            7.310518      -0.000372       1.959584                    0.999392      30.999545      90.811882       0.599969       0.424392      -1.056785      -0.034547       0.000067       0.019041       0.039446       0.012313       0.031146      -0.015752      -0.017005      -0.019918      -0.044131       0.018265       0.025866             12.034454      14.248823      -6.647687      -2.691907       9.788599       1.293360      12.065942          -0.000000
          332              C       0.068970      11.078242      11.480667       0.600681      24.497119 0.24327576E+03  0.49841981E+04                                 7.807189                            5.512703      -0.065101       2.037370                    0.999611      21.873061      60.167166       0.638187       0.468448      -1.025560      -0.020341       0.003263       0.037373       0.042675       0.040775       0.024713      -0.014899      -0.131347      -0.257404      -0.098218      -0.022268       0.120486             10.017015       9.346375      -1.998563      -3.660248       4.945892       1.523406      15.758777          -0.000000
          333              C       2.429023       4.515353       9.514207       0.262866      36.186546 0.35264951E+03  0.78317518E+04                                 9.591913                            6.320771       0.107605       2.053062                    0.999479      24.787001      68.217786       0.649176       0.424843      -1.063804       0.017054       0.060030       0.003365       0.062496       0.033692      -0.008755      -0.002805      -0.031178      -0.033761      -0.033120      -0.010551       0.043671             13.254952      10.914267       8.733036      -1.029029      17.947937      -0.628894      10.902651          -0.000000
          334              C       2.004429       3.894627      10.683806      -0.229885      39.178981 0.46676601E+03  0.11188734E+05                                10.049223                            7.229135      -0.062880       1.935732                    0.999458      30.975475      90.402965       0.608583       0.419860      -1.060267      -0.020931      -0.015503       0.019862       0.032755      -0.029800       0.024137       0.029383       0.027565      -0.035603      -0.057966       0.018517       0.039448             12.642016       9.417692       6.560727      -2.973011      15.618086      -3.477294      12.890271          -0.000000
          335              C       1.400945       2.644553      10.627121       0.009639      41.573996 0.43219027E+03  0.10056173E+05                                10.346603                            6.874831      -0.034446       1.994987                    0.999208      26.888363      74.704386       0.641901       0.410091      -1.077803       0.008482       0.017531      -0.042816       0.047037       0.007586       0.007261       0.008109      -0.017255      -0.042649      -0.018144      -0.003384       0.021528             13.816932       8.338490       5.153798      -2.894887      13.686907      -2.989456      19.425399           0.000000
          336              C       1.006525       2.073399      11.956989       0.587724      23.993139 0.23655013E+03  0.48158428E+04                                 7.673483                            5.422951       0.016009       2.066882                    0.999626      21.825057      59.979172       0.645324       0.466208      -1.026089      -0.018267      -0.026965       0.034284       0.047288      -0.056757       0.017986       0.005404       0.094102      -0.233190      -0.082066      -0.031550       0.113615              9.752207       5.952066       2.915945      -2.499389       8.972961      -2.914618      14.331594           0.000000
          337              C       1.209123       1.961323       9.396350      -0.127539      37.858546 0.46821561E+03  0.11281823E+05                                10.019402                            7.404076      -0.302297       1.876178                    0.998561      30.393194      90.224011       0.578956       0.439063      -1.043866       0.004458       0.018324       0.004581       0.019407      -0.010541       0.002542       0.001661       0.005117      -0.108541      -0.036385       0.007433       0.028952             11.978738       7.078650       3.515162      -0.396122      11.054618       0.703776      17.802947           0.000002
          338              C       1.592767       2.603602       8.225528      -0.010749      41.158631 0.42443847E+03  0.98346143E+04                                10.239397                            6.781370       0.059418       2.023651                    0.999363      26.966771      74.850167       0.650597       0.406304      -1.079932       0.005534       0.024420       0.045734       0.052140       0.013753      -0.004191       0.002273      -0.039822      -0.028426      -0.021313      -0.007647       0.028959             13.752920       8.330519       5.539378       2.077688      14.604389       4.440752      18.323853           0.000001
          339              C       2.235046       3.834279       8.287515      -0.270984      42.093169 0.51614402E+03  0.12696890E+05                                10.556477                            7.620274      -0.107885       1.909410                    0.999670      32.382005      95.975033       0.590171       0.421892      -1.058191      -0.025014      -0.027441      -0.006818       0.037752       0.000641      -0.015714      -0.045224      -0.010811       0.043822      -0.042832      -0.011838       0.054670             13.425335       9.987615       7.453267       2.117364      17.593970       4.222220      12.694421           0.000001
          340              C       1.368616       1.993653       6.879755       0.657467      22.334407 0.21866751E+03  0.43858551E+04                                 7.435320                            5.304296      -0.068073       2.055560                    0.999574      21.174495      58.658810       0.632898       0.482506      -1.012509      -0.008610      -0.010315      -0.056519       0.058094      -0.061661       0.003761      -0.042817       0.091641      -0.248952      -0.104581      -0.016346       0.120927              9.348027       5.674718       2.971457       1.620335       9.467496       3.381958      12.901868           0.000000
          341              C       7.121111       4.903308      31.433587       0.088744      34.145535 0.41100919E+03  0.95726500E+04                                 9.820948                            7.185037      -0.644826       1.826170                    0.995275      26.495287      76.977650       0.558326       0.471018      -1.027120       0.001008      -0.000963      -0.003453       0.003724       0.001315      -0.001413       0.005400       0.012137       0.010412      -0.010184       0.004110       0.006074             13.438916      11.138368      -0.423335       0.055833      17.111210       0.077695      12.067169          -0.000000
          342              C       6.530559       5.496015      30.199554      -0.069999      27.348101 0.35981303E+03  0.81320866E+04                                 8.097126                            6.353661      -0.356655       1.890651                    0.997684      28.106481      81.284728       0.644137       0.420729      -1.053154       0.080477       0.039216      -0.015623       0.090877       0.019365      -0.018776      -0.023863       0.013182      -0.012586      -0.028220      -0.013392       0.041612             10.353581       6.814137       0.481996      -0.243479      11.433937      -5.074795      12.812668           0.000000
          343              C       8.317303       4.054119      31.008649      -0.071281      28.438314 0.37042620E+03  0.84289383E+04                                 8.360792                            6.476165      -0.432452       1.867989                    0.996645      28.283414      81.944714       0.633971       0.424586      -1.051262       0.006264      -0.020158       0.085542       0.088108      -0.020369       0.023748      -0.020392      -0.001738       0.074632      -0.033095      -0.015673       0.048768             10.944191      12.057208      -5.591305       0.967670      13.592708      -1.616853       7.182658          -0.000000
          344              C       6.101654       4.021790      32.096686      -0.078751      27.047689 0.36971199E+03  0.84169109E+04                                 8.065829                            6.461805      -0.432129       1.863808                    0.996991      28.495412      82.845649       0.635245       0.423521      -1.050887       0.000335      -0.052430      -0.072904       0.089800       0.023642       0.012930       0.025071      -0.047964       0.025015      -0.038019      -0.010956       0.048975             10.217265      11.303718       4.727308       0.113578      12.360817       0.107009       6.987259           0.000000
          345              C       7.502599       5.948628      32.457598      -0.071831      27.248046 0.35309349E+03  0.79507953E+04                                 8.106088                            6.299538      -0.400847       1.879893                    0.996592      28.121287      81.448136       0.645396       0.421463      -1.051623      -0.088300       0.019130      -0.003071       0.090400      -0.024159      -0.020066       0.011087       0.020000      -0.058468      -0.027982      -0.016124       0.044105             10.516088       6.853288      -0.811194      -0.200549      14.782305       4.968596       9.912670           0.000000
          346              C       6.543491       7.806497      33.528507       0.283878      34.726915 0.32472921E+03  0.70689469E+04                                 9.347862                            6.073834       0.082314       2.056024                    0.999453      24.067837      65.714626       0.660446       0.426026      -1.062396      -0.002274      -0.042284      -0.033117       0.053757      -0.015572      -0.009350       0.020560      -0.028062      -0.009336      -0.019413      -0.016257       0.035670             13.081116      11.228464      -1.304403      -0.013170      17.457908       8.493461      10.556977           0.000000
          347              C       5.373163       8.478950      33.854347      -0.227698      38.846668 0.46019367E+03  0.10975525E+05                                 9.954747                            7.153022      -0.078920       1.932234                    0.999406      30.660247      88.816647       0.615959       0.416936      -1.063730      -0.013748       0.020112       0.003635       0.024631       0.037691       0.029800      -0.029123       0.003263       0.062949      -0.067764       0.027122       0.040642             12.551678      14.234197      -4.291501      -1.796427      14.739702       5.843346       8.681135           0.000000
          348              C       5.429201       9.664365      34.581065       0.008459      40.398128 0.42524770E+03  0.98314896E+04                                10.092317                            6.764810       0.097054       2.033076                    0.999295      26.845754      73.778250       0.656490       0.403553      -1.084692       0.041062      -0.013148      -0.012791       0.044973       0.000934       0.001769       0.014245      -0.032438      -0.006103      -0.015484      -0.009382       0.024867             13.678364      20.765987      -3.743091       0.209034      12.413913       4.195037       7.855191           0.000000
          349              C       4.013169      10.382080      34.777221       0.589324      27.489450 0.28284290E+03  0.59858135E+04                                 8.319475                            5.905375       0.100382       2.081443                    0.999475      22.424711      61.626778       0.625961       0.462361      -1.034336      -0.063358       0.028426      -0.000718       0.069447       0.050433      -0.012263      -0.048660      -0.071117       0.298380      -0.112127      -0.009632       0.121759             10.605736      15.699182      -2.890219      -0.133384       9.939767       2.886479       6.178257          -0.000000
          350              C       6.593063      10.140687      35.080224      -0.125228      36.125177 0.42023576E+03  0.98309855E+04                                 9.606354                            6.939971      -0.181891       1.917344                    0.999184      29.449021      85.435407       0.609184       0.429787      -1.052093       0.003474      -0.013685      -0.011496       0.018208      -0.000790      -0.012986      -0.008913      -0.078215       0.095394      -0.056961       0.018334       0.038628             11.827164      19.081325      -0.724246       1.795120       9.218577       2.979865       7.181589           0.000001
          351              C       7.765546       9.450991      34.800874       0.004990      41.971871 0.39865922E+03  0.90904468E+04                                10.375010                            6.563564      -0.018719       2.006372                    0.999184      26.334851      72.427872       0.662848       0.405237      -1.081031      -0.050698      -0.025732      -0.019279       0.060034      -0.008768      -0.004226       0.004983      -0.014630       0.023326      -0.015443       0.001433       0.014010             14.725750      21.986538       3.600326       4.886118      12.431786       5.571300       9.758926           0.000001
          352              C       7.728906       8.304371      34.017063      -0.255561      40.467914 0.48369400E+03  0.11711677E+05                                10.317436                            7.393477      -0.105621       1.920307                    0.999664      31.549166      92.889211       0.596897       0.423797      -1.056582       0.011487       0.033824       0.020453       0.041162      -0.027020      -0.017957      -0.018166      -0.010719       0.008743      -0.043071       0.016407       0.026665             13.399450      13.440149       3.821058       3.829679      15.636511       7.767116      11.121690           0.000001
          353              C       9.052260       9.929467      35.218472       0.650480      25.522034 0.23432036E+03  0.47600620E+04                                 8.044525                            5.431883      -0.065726       2.050191                    0.999471      21.264784      58.411698       0.638530       0.472196      -1.022628       0.069472       0.016598       0.010673       0.072220      -0.014933      -0.011421      -0.073502      -0.111780       0.117854      -0.082938      -0.028374       0.111312             10.815795      16.303380       3.612149       3.899516       8.164844       3.753359       7.979162           0.000000
          354              C       7.153441       7.047831      28.437407       0.279702      34.957692 0.33552161E+03  0.73721688E+04                                 9.404932                            6.179382       0.036930       2.033785                    0.999533      24.520742      67.512653       0.653176       0.426777      -1.060726       0.010585      -0.027787       0.042024       0.051480       0.005095      -0.001939      -0.036345      -0.020869       0.058363      -0.028460      -0.019474       0.047934             12.966934      10.993890       1.983533      -0.913643      11.452024      -8.612745      16.454888          -0.000000
          355              C       5.868882       7.121111      27.911740      -0.257367      38.235978 0.49226022E+03  0.11967045E+05                                 9.888659                            7.450075      -0.145282       1.906870                    0.999545      31.724034      93.477652       0.595876       0.422822      -1.057585      -0.014933       0.016176      -0.032237       0.039037       0.020952      -0.031163      -0.000261      -0.017445      -0.005371      -0.041054       0.005541       0.035513             11.697784      12.588597      -0.455018       2.877451       8.982268      -5.638677      13.522489          -0.000000
          356              C       5.627488       7.884087      26.775173      -0.003132      39.572630 0.42794634E+03  0.99184144E+04                                 9.972245                            6.814804       0.069642       2.026103                    0.999324      26.916458      74.281094       0.649388       0.406957      -1.081448       0.040679      -0.019204       0.033077       0.055835       0.006853      -0.007019      -0.009144      -0.020334       0.024674      -0.017159      -0.002056       0.019215             12.886553      19.414526       1.130152       2.399306       8.066335      -4.025636      11.178800          -0.000000
          357              C       4.142487       8.009095      26.152855       0.676066      18.034493 0.17969537E+03  0.34310434E+04                                 6.436570                            4.801959       0.004583       2.098120                    0.999188      20.102237      54.306191       0.666631       0.481206      -1.013352      -0.038526      -0.001635      -0.020929       0.043874      -0.018014      -0.036995       0.082149      -0.132758       0.014883      -0.086750      -0.041607       0.128358              7.727522      11.935810       0.189469       1.836744       4.848492      -1.775049       6.398264          -0.000000
          358              C       6.659877       8.537143      26.220960      -0.154573      36.480813 0.43692232E+03  0.10348266E+05                                 9.692476                            7.094583      -0.193961       1.902736                    0.999365      30.384354      89.452530       0.598635       0.431997      -1.048011       0.017910      -0.011245       0.020571       0.029503      -0.020805       0.010271      -0.001141      -0.068977       0.081801      -0.055031       0.023592       0.031439             11.686858      17.727634       3.335188      -1.102964       8.012011      -3.473009       9.320928          -0.000001
          359              C       7.957368       8.446621      26.714410      -0.003737      41.778710 0.42459084E+03  0.98302326E+04                                10.370717                            6.776965       0.005592       2.005587                    0.999168      26.891562      74.393761       0.652202       0.405631      -1.081347      -0.045049      -0.026860       0.019747       0.056043      -0.005315       0.009475      -0.009511       0.001106       0.021217      -0.009544      -0.008569       0.018114             14.568512      18.936386       5.872869      -4.384549      11.182369      -6.756810      13.586783          -0.000000
          360              C       8.216004       7.687955      27.850161      -0.251457      41.278444 0.47674410E+03  0.11503001E+05                                10.435076                            7.312646      -0.162278       1.896920                    0.999392      31.586125      92.869210       0.603511       0.420625      -1.058449       0.013579       0.015609      -0.018753       0.027924      -0.025708       0.026711       0.030295       0.002850      -0.018376      -0.055619       0.026317       0.029302             13.827616      13.230593       4.509518      -4.014576      12.254245      -8.338071      15.998009          -0.000000
          361              C       9.132006       9.155714      26.105142       0.633514      24.912848 0.24557181E+03  0.50430610E+04                                 7.903964                            5.552470       0.033738       2.075634                    0.999559      21.639382      59.593966       0.633527       0.470788      -1.024285       0.058824       0.030178      -0.019055       0.068805      -0.048373       0.007990       0.070565      -0.114740       0.012780      -0.091339      -0.020897       0.112236             10.392802      12.662872       4.011610      -3.090993       8.243231      -4.590831      10.272302          -0.000000
          362              C       9.767820       2.360054      31.962517       0.278024      35.103473 0.34320697E+03  0.75784032E+04                                 9.455873                            6.260523       0.056835       2.041171                    0.999561      24.559446      67.627630       0.647721       0.428249      -1.060575      -0.040345       0.036064       0.004543       0.054304      -0.030182       0.005751      -0.010575      -0.027714      -0.030784      -0.028128      -0.013018       0.041146             13.130909      12.006145      -8.719438       2.159782      15.673296      -1.802137      11.713284           0.000000
          363              C      10.198880       1.739327      33.129261      -0.230877      39.994393 0.46840450E+03  0.11233305E+05                                10.195577                            7.239574      -0.121262       1.916171                    0.999364      31.006755      90.396053       0.608672       0.419601      -1.060860      -0.004777      -0.026751       0.011946       0.029684       0.026003      -0.026190       0.037675       0.037676      -0.011126      -0.064484       0.026947       0.037538             13.284450      11.304890      -7.203643       4.250952      13.967823      -4.281967      14.580636          -0.000000
          364              C      11.004962       0.609950      33.058710       0.000979      40.525940 0.42063065E+03  0.97050591E+04                                10.129853                            6.729026       0.044008       2.018530                    0.999275      26.775521      73.679643       0.657619       0.403678      -1.083846      -0.012377       0.009862      -0.043630       0.046412      -0.019546      -0.002158       0.005317       0.006042      -0.055530      -0.019790      -0.009786       0.029576             13.922546       9.732582      -5.252989       4.485676      11.488498      -2.955493      20.546557          -0.000000
          365              C      11.464041       0.058193      34.421203       0.622636      25.708383 0.25311703E+03  0.52256924E+04                                 8.006517                            5.611408       0.003871       2.060595                    0.999324      21.789143      59.724604       0.635960       0.466502      -1.028946       0.009204      -0.025837       0.058033       0.064189       0.073584      -0.040086       0.014808       0.030166      -0.251933      -0.104964      -0.014559       0.119522             10.337469       7.794591      -3.627085       2.846612       8.303722      -1.742821      14.914093          -0.000001
          366              C      11.261443       0.045261      31.836911      -0.136769      36.340312 0.43466303E+03  0.10265405E+05                                 9.664622                            7.069816      -0.179741       1.914044                    0.999247      29.920385      87.514137       0.601434       0.431216      -1.050121      -0.020297       0.014780       0.004032       0.025430      -0.001406      -0.001646       0.002814      -0.004807      -0.141491      -0.047309       0.020808       0.026501             11.714460       7.241846      -3.140057       1.817290       9.411845      -0.018236      18.489689          -0.000001
          367              C      10.793742       0.637969      30.668943       0.017620      40.619708 0.41824150E+03  0.96500324E+04                                10.188145                            6.756237       0.000433       2.010789                    0.999193      26.581426      73.489360       0.648620       0.409274      -1.078574      -0.022142       0.012230       0.037976       0.045629      -0.009933       0.005554      -0.001520      -0.023965      -0.017481      -0.015123      -0.003811       0.018934             13.617031       8.328253      -4.786053      -0.799685      12.408016       3.526893      20.114825          -0.000000
          368              C      10.019990       1.788899      30.734601      -0.242412      37.678522 0.47223751E+03  0.11359791E+05                                 9.836249                            7.310517      -0.000372       1.959584                    0.999392      30.999545      90.811878       0.599970       0.424392      -1.056785       0.000067      -0.034547      -0.019041       0.039446       0.012313       0.015752      -0.031146       0.017005      -0.019918      -0.044131       0.018265       0.025866             12.034453       9.788598      -6.647686      -1.293360      14.248821       2.691907      12.065941          -0.000000
          369              C      11.078242       0.068970      29.300333       0.600681      24.497119 0.24327576E+03  0.49841981E+04                                 7.807189                            5.512703      -0.065101       2.037370                    0.999611      21.873061      60.167165       0.638187       0.468448      -1.025560       0.003263      -0.020341      -0.037373       0.042675       0.040775       0.014899      -0.024713       0.131347      -0.257404      -0.098218      -0.022268       0.120486             10.017014       4.945892      -1.998563      -1.523406       9.346375       3.660248      15.758776          -0.000000
          370              C       4.515353       2.429023      31.266793       0.262866      36.186546 0.35264951E+03  0.78317518E+04                                 9.591913                            6.320771       0.107605       2.053062                    0.999479      24.787001      68.217786       0.649176       0.424843      -1.063804       0.060030       0.017054      -0.003365       0.062496       0.033692       0.002805       0.008755       0.031178      -0.033761      -0.033120      -0.010551       0.043671             13.254951      17.947936       8.733036       0.628894      10.914267       1.029029      10.902651          -0.000000
          371              C       3.894627       2.004429      30.097194      -0.229885      39.178982 0.46676602E+03  0.11188734E+05                                10.049222                            7.229134      -0.062880       1.935732                    0.999458      30.975476      90.402966       0.608583       0.419860      -1.060267      -0.015503      -0.020931      -0.019862       0.032755      -0.029800      -0.029383      -0.024137      -0.027565      -0.035603      -0.057966       0.018517       0.039448             12.642016      15.618085       6.560727       3.477294       9.417691       2.973011      12.890271          -0.000000
          372              C       2.644553       1.400945      30.153879       0.009639      41.573995 0.43219024E+03  0.10056172E+05                                10.346603                            6.874831      -0.034446       1.994987                    0.999208      26.888362      74.704384       0.641901       0.410091      -1.077802       0.017531       0.008482       0.042816       0.047037       0.007586      -0.008109      -0.007261       0.017255      -0.042649      -0.018144      -0.003384       0.021528             13.816932      13.686907       5.153798       2.989456       8.338490       2.894887      19.425399           0.000000
          373              C       2.073399       1.006525      28.824011       0.587724      23.993138 0.23655012E+03  0.48158427E+04                                 7.673483                            5.422951       0.016009       2.066882                    0.999626      21.825057      59.979173       0.645324       0.466208      -1.026089      -0.026965      -0.018267      -0.034284       0.047288      -0.056757      -0.005404      -0.017986      -0.094102      -0.233190      -0.082066      -0.031550       0.113615              9.752207       8.972961       2.915945       2.914618       5.952066       2.499389      14.331595           0.000000
          374              C       1.961323       1.209123      31.384650      -0.127539      37.858543 0.46821555E+03  0.11281821E+05                                10.019402                            7.404076      -0.302297       1.876179                    0.998561      30.393192      90.224004       0.578956       0.439063      -1.043866       0.018324       0.004458      -0.004581       0.019407      -0.010541      -0.001661      -0.002542      -0.005117      -0.108542      -0.036385       0.007433       0.028952             11.978738      11.054617       3.515161      -0.703776       7.078649       0.396122      17.802946           0.000002
          375              C       2.603602       1.592767      32.555472      -0.010749      41.158629 0.42443845E+03  0.98346137E+04                                10.239396                            6.781370       0.059418       2.023651                    0.999363      26.966770      74.850165       0.650597       0.406304      -1.079932       0.024419       0.005534      -0.045734       0.052140       0.013753      -0.002273       0.004191       0.039822      -0.028426      -0.021313      -0.007647       0.028959             13.752920      14.604389       5.539378      -4.440752       8.330518      -2.077688      18.323853           0.000001
          376              C       3.834279       2.235046      32.493485      -0.270984      42.093167 0.51614400E+03  0.12696889E+05                                10.556476                            7.620274      -0.107885       1.909410                    0.999670      32.382004      95.975030       0.590171       0.421892      -1.058191      -0.027441      -0.025014       0.006818       0.037752       0.000641       0.045224       0.015714       0.010811       0.043822      -0.042832      -0.011838       0.054670             13.425335      17.593969       7.453267      -4.222220       9.987614      -2.117364      12.694421           0.000001
          377              C       1.993653       1.368616      33.901245       0.657467      22.334407 0.21866751E+03  0.43858551E+04                                 7.435319                            5.304296      -0.068073       2.055560                    0.999574      21.174495      58.658809       0.632898       0.482506      -1.012509      -0.010315      -0.008610       0.056519       0.058094      -0.061661       0.042817      -0.003761      -0.091641      -0.248952      -0.104581      -0.016346       0.120927              9.348027       9.467495       2.971457      -3.381958       5.674718      -1.620335      12.901867           0.000000
          378              C      14.431889      16.649693      11.043087       0.088744      34.145530 0.41100915E+03  0.95726490E+04                                 9.820947                            7.185037      -0.644826       1.826170                    0.995275      26.495287      76.977650       0.558326       0.471018      -1.027120      -0.001008       0.000963      -0.003453       0.003724       0.001315       0.001413      -0.005400       0.012137       0.010412      -0.010184       0.004110       0.006074             13.438913      11.138377      -0.423335      -0.055828      17.111206      -0.077689      12.067157          -0.000000
          379              C      15.022441      16.056985       9.809054      -0.069999      27.348105 0.35981311E+03  0.81320887E+04                                 8.097127                            6.353662      -0.356655       1.890651                    0.997684      28.106481      81.284729       0.644137       0.420729      -1.053154      -0.080477      -0.039216      -0.015623       0.090877       0.019365       0.018776       0.023863       0.013182      -0.012586      -0.028220      -0.013392       0.041612             10.353583       6.814137       0.481996       0.243480      11.433943       5.074798      12.812667           0.000000
          380              C      13.235697      17.498881      10.618149      -0.071281      28.438308 0.37042613E+03  0.84289362E+04                                 8.360791                            6.476164      -0.432452       1.867989                    0.996645      28.283415      81.944715       0.633971       0.424586      -1.051263      -0.006264       0.020158       0.085542       0.088108      -0.020369      -0.023748       0.020392      -0.001738       0.074632      -0.033095      -0.015673       0.048768             10.944187      12.057207      -5.591301      -0.967669      13.592698       1.616852       7.182657          -0.000000
          381              C      15.451346      17.531210      11.706186      -0.078751      27.047711 0.36971227E+03  0.84169188E+04                                 8.065834                            6.461807      -0.432129       1.863808                    0.996991      28.495412      82.845651       0.635245       0.423521      -1.050887      -0.000335       0.052430      -0.072904       0.089800       0.023642      -0.012930      -0.025071      -0.047964       0.025015      -0.038019      -0.010956       0.048975             10.217271      11.303726       4.727313      -0.113575      12.360824      -0.107007       6.987264           0.000000
          382              C      14.050401      15.604372      12.067098      -0.071831      27.248052 0.35309379E+03  0.79508036E+04                                 8.106089                            6.299541      -0.400847       1.879893                    0.996592      28.121288      81.448139       0.645396       0.421463      -1.051623       0.088300      -0.019130      -0.003071       0.090400      -0.024159       0.020066      -0.011087       0.020000      -0.058468      -0.027982      -0.016124       0.044105             10.516089       6.853289      -0.811193       0.200548      14.782308      -4.968593       9.912668           0.000000
          383              C      15.009509      13.746503      13.138007       0.283878      34.726911 0.32472924E+03  0.70689477E+04                                 9.347862                            6.073834       0.082314       2.056024                    0.999453      24.067837      65.714628       0.660445       0.426026      -1.062396       0.002274       0.042284      -0.033117       0.053757      -0.015572       0.009350      -0.020560      -0.028062      -0.009336      -0.019413      -0.016257       0.035670             13.081115      11.228465      -1.304395       0.013164      17.457905      -8.493460      10.556976           0.000000
          384              C      16.179837      13.074050      13.463847      -0.227698      38.846663 0.46019367E+03  0.10975525E+05                                 9.954746                            7.153022      -0.078920       1.932234                    0.999406      30.660247      88.816647       0.615959       0.416936      -1.063730       0.013748      -0.020112       0.003635       0.024631       0.037691      -0.029800       0.029123       0.003263       0.062949      -0.067764       0.027122       0.040642             12.551676      14.234195      -4.291499       1.796426      14.739700      -5.843345       8.681134           0.000000
          385              C      16.123799      11.888635      14.190565       0.008459      40.398117 0.42524770E+03  0.98314895E+04                                10.092315                            6.764810       0.097054       2.033076                    0.999295      26.845754      73.778251       0.656490       0.403553      -1.084692      -0.041062       0.013148      -0.012791       0.044973       0.000934      -0.001769      -0.014245      -0.032438      -0.006103      -0.015484      -0.009382       0.024867             13.678360      20.765978      -3.743091      -0.209034      12.413911      -4.195037       7.855190           0.000000
          386              C      17.539831      11.170920      14.386721       0.589324      27.489449 0.28284291E+03  0.59858136E+04                                 8.319475                            5.905375       0.100382       2.081443                    0.999475      22.424711      61.626779       0.625961       0.462361      -1.034336       0.063358      -0.028426      -0.000718       0.069447       0.050433       0.012263       0.048660      -0.071117       0.298380      -0.112127      -0.009632       0.121759             10.605735      15.699180      -2.890219       0.133384       9.939768      -2.886479       6.178257          -0.000000
          387              C      14.959937      11.412313      14.689724      -0.125228      36.125173 0.42023589E+03  0.98309890E+04                                 9.606353                            6.939972      -0.181890       1.917344                    0.999184      29.449021      85.435405       0.609184       0.429787      -1.052093      -0.003474       0.013685      -0.011496       0.018208      -0.000790       0.012986       0.008913      -0.078215       0.095394      -0.056961       0.018334       0.038628             11.827161      19.081314      -0.724252      -1.795115       9.218580      -2.979865       7.181588           0.000000
          388              C      13.787454      12.102010      14.410374       0.004990      41.971865 0.39865920E+03  0.90904463E+04                                10.375009                            6.563564      -0.018719       2.006372                    0.999184      26.334851      72.427872       0.662848       0.405237      -1.081031       0.050698       0.025732      -0.019279       0.060034      -0.008768       0.004226      -0.004983      -0.014630       0.023326      -0.015443       0.001433       0.014010             14.725748      21.986522       3.600328      -4.886117      12.431794      -5.571306       9.758929           0.000001
          389              C      13.824094      13.248629      13.626563      -0.255561      40.467913 0.48369374E+03  0.11711670E+05                                10.317436                            7.393476      -0.105621       1.920307                    0.999664      31.549166      92.889215       0.596897       0.423797      -1.056582      -0.011487      -0.033824       0.020453       0.041162      -0.027020       0.017957       0.018166      -0.010719       0.008743      -0.043071       0.016407       0.026665             13.399450      13.440150       3.821058      -3.829680      15.636510      -7.767117      11.121691           0.000001
          390              C      12.500740      11.623533      14.827972       0.650480      25.522033 0.23432040E+03  0.47600630E+04                                 8.044525                            5.431884      -0.065726       2.050191                    0.999471      21.264784      58.411697       0.638530       0.472196      -1.022628      -0.069472      -0.016598       0.010673       0.072220      -0.014933       0.011421       0.073502      -0.111780       0.117854      -0.082938      -0.028374       0.111312             10.815795      16.303374       3.612151      -3.899516       8.164847      -3.753361       7.979163           0.000000
          391              C      14.399559      14.505169       8.046907       0.279702      34.957694 0.33552161E+03  0.73721688E+04                                 9.404932                            6.179382       0.036930       2.033785                    0.999533      24.520742      67.512652       0.653176       0.426777      -1.060726      -0.010585       0.027787       0.042024       0.051480       0.005095       0.001939       0.036345      -0.020869       0.058363      -0.028460      -0.019474       0.047934             12.966934      10.993890       1.983534       0.913643      11.452026       8.612746      16.454887          -0.000000
          392              C      15.684118      14.431889       7.521240      -0.257367      38.235979 0.49226021E+03  0.11967045E+05                                 9.888659                            7.450075      -0.145282       1.906870                    0.999545      31.724034      93.477651       0.595876       0.422822      -1.057585       0.014933      -0.016176      -0.032237       0.039037       0.020952       0.031163       0.000261      -0.017445      -0.005371      -0.041054       0.005541       0.035513             11.697784      12.588596      -0.455017      -2.877450       8.982268       5.638677      13.522488          -0.000000
          393              C      15.925512      13.668913       6.384673      -0.003132      39.572631 0.42794634E+03  0.99184144E+04                                 9.972245                            6.814804       0.069642       2.026103                    0.999324      26.916458      74.281094       0.649388       0.406957      -1.081448      -0.040679       0.019204       0.033077       0.055835       0.006853       0.007019       0.009144      -0.020334       0.024674      -0.017159      -0.002056       0.019215             12.886554      19.414526       1.130151      -2.399307       8.066335       4.025636      11.178801          -0.000000
          394              C      17.410513      13.543905       5.762355       0.676066      18.034505 0.17969551E+03  0.34310467E+04                                 6.436572                            4.801961       0.004583       2.098120                    0.999188      20.102238      54.306192       0.666631       0.481206      -1.013352       0.038526       0.001635      -0.020929       0.043874      -0.018014       0.036995      -0.082149      -0.132758       0.014883      -0.086750      -0.041607       0.128358              7.727526      11.935821       0.189469      -1.836746       4.848492       1.775048       6.398265          -0.000000
          395              C      14.893123      13.015857       5.830460      -0.154573      36.480812 0.43692231E+03  0.10348265E+05                                 9.692477                            7.094583      -0.193961       1.902736                    0.999365      30.384354      89.452532       0.598635       0.431997      -1.048011      -0.017910       0.011245       0.020571       0.029503      -0.020805      -0.010271       0.001141      -0.068977       0.081801      -0.055031       0.023592       0.031439             11.686858      17.727635       3.335187       1.102964       8.012011       3.473009       9.320928          -0.000001
          396              C      13.595632      13.106379       6.323910      -0.003737      41.778705 0.42459081E+03  0.98302321E+04                                10.370716                            6.776965       0.005592       2.005587                    0.999168      26.891561      74.393761       0.652201       0.405631      -1.081347       0.045049       0.026860       0.019747       0.056043      -0.005315      -0.009475       0.009511       0.001106       0.021217      -0.009544      -0.008569       0.018114             14.568512      18.936386       5.872868       4.384549      11.182366       6.756809      13.586783          -0.000000
          397              C      13.336996      13.865045       7.459661      -0.251457      41.278443 0.47674406E+03  0.11503000E+05                                10.435076                            7.312645      -0.162278       1.896920                    0.999392      31.586125      92.869208       0.603511       0.420625      -1.058449      -0.013579      -0.015609      -0.018753       0.027924      -0.025708      -0.026711      -0.030295       0.002850      -0.018376      -0.055619       0.026317       0.029302             13.827615      13.230595       4.509521       4.014577      12.254244       8.338069      15.998007          -0.000000
          398              C      12.420994      12.397286       5.714642       0.633514      24.912846 0.24557183E+03  0.50430615E+04                                 7.903964                            5.552471       0.033738       2.075634                    0.999559      21.639382      59.593967       0.633527       0.470788      -1.024285      -0.058824      -0.030178      -0.019055       0.068805      -0.048373      -0.007990      -0.070565      -0.114740       0.012780      -0.091339      -0.020897       0.112236             10.392801      12.662869       4.011607       3.090993       8.243230       4.590832      10.272303          -0.000000
          399              C      11.785180      19.192947      11.572017       0.278024      35.103463 0.34320694E+03  0.75784024E+04                                 9.455871                            6.260523       0.056835       2.041171                    0.999561      24.559446      67.627631       0.647721       0.428249      -1.060575       0.040345      -0.036064       0.004543       0.054304      -0.030182      -0.005751       0.010575      -0.027714      -0.030784      -0.028128      -0.013018       0.041146             13.130904      12.006136      -8.719429      -2.159782      15.673285       1.802136      11.713291           0.000000
          400              C      11.354120      19.813673      12.738761      -0.230877      39.994381 0.46840433E+03  0.11233300E+05                                10.195575                            7.239572      -0.121262       1.916171                    0.999364      31.006755      90.396053       0.608672       0.419601      -1.060860       0.004777       0.026751       0.011946       0.029684       0.026003       0.026190      -0.037675       0.037676      -0.011126      -0.064484       0.026947       0.037538             13.284446      11.304886      -7.203638      -4.250949      13.967813       4.281966      14.580639          -0.000000
          401              C      10.548038      20.943050      12.668210       0.000979      40.525943 0.42063058E+03  0.97050572E+04                                10.129853                            6.729025       0.044008       2.018530                    0.999275      26.775521      73.679643       0.657619       0.403678      -1.083846       0.012377      -0.009862      -0.043630       0.046412      -0.019546       0.002158      -0.005317       0.006042      -0.055530      -0.019790      -0.009786       0.029576             13.922547       9.732582      -5.252987      -4.485681      11.488495       2.955495      20.546565          -0.000000
          402              C      10.088959      21.494807      14.030703       0.622636      25.708387 0.25311705E+03  0.52256928E+04                                 8.006517                            5.611408       0.003871       2.060595                    0.999324      21.789144      59.724605       0.635960       0.466502      -1.028946      -0.009204       0.025837       0.058033       0.064189       0.073584       0.040086      -0.014808       0.030166      -0.251933      -0.104964      -0.014559       0.119522             10.337470       7.794592      -3.627085      -2.846613       8.303722       1.742821      14.914096          -0.000001
          403              C      10.291558      21.507739      11.446411      -0.136769      36.340347 0.43466342E+03  0.10265416E+05                                 9.664628                            7.069819      -0.179741       1.914044                    0.999247      29.920385      87.514136       0.601434       0.431216      -1.050121       0.020297      -0.014780       0.004032       0.025430      -0.001406       0.001646      -0.002814      -0.004807      -0.141491      -0.047309       0.020808       0.026501             11.714468       7.241848      -3.140057      -1.817289       9.411850       0.018232      18.489706          -0.000001
          404              C      10.759258      20.915031      10.278443       0.017620      40.619699 0.41824137E+03  0.96500287E+04                                10.188143                            6.756236       0.000433       2.010789                    0.999193      26.581425      73.489358       0.648620       0.409274      -1.078574       0.022142      -0.012230       0.037976       0.045629      -0.009933      -0.005554       0.001520      -0.023966      -0.017481      -0.015123      -0.003811       0.018934             13.617030       8.328250      -4.786051       0.799688      12.408013      -3.526894      20.114826          -0.000000
          405              C      11.533010      19.764101      10.344101      -0.242412      37.678513 0.47223739E+03  0.11359788E+05                                 9.836248                            7.310516      -0.000372       1.959584                    0.999392      30.999545      90.811879       0.599970       0.424392      -1.056785      -0.000067       0.034547      -0.019041       0.039446       0.012313      -0.015752       0.031146       0.017005      -0.019918      -0.044131       0.018265       0.025866             12.034451       9.788595      -6.647683       1.293358      14.248814      -2.691904      12.065944          -0.000000
          406              C      10.474758      21.484030       8.909833       0.600681      24.497121 0.24327577E+03  0.49841982E+04                                 7.807189                            5.512703      -0.065101       2.037370                    0.999611      21.873061      60.167165       0.638187       0.468448      -1.025560      -0.003263       0.020341      -0.037373       0.042675       0.040775      -0.014899       0.024713       0.131347      -0.257404      -0.098218      -0.022268       0.120486             10.017015       4.945893      -1.998564       1.523406       9.346374      -3.660248      15.758779          -0.000000
          407              C      17.037647      19.123977      10.876293       0.262866      36.186547 0.35264951E+03  0.78317519E+04                                 9.591913                            6.320771       0.107605       2.053062                    0.999479      24.787001      68.217788       0.649176       0.424843      -1.063804      -0.060030      -0.017054      -0.003365       0.062496       0.033692      -0.002805      -0.008755       0.031178      -0.033761      -0.033120      -0.010551       0.043671             13.254953      17.947939       8.733038      -0.628895      10.914268      -1.029029      10.902651          -0.000000
          408              C      17.658373      19.548571       9.706694      -0.229885      39.178984 0.46676604E+03  0.11188735E+05                                10.049223                            7.229135      -0.062880       1.935732                    0.999458      30.975476      90.402970       0.608583       0.419860      -1.060267       0.015503       0.020931      -0.019862       0.032755      -0.029800       0.029383       0.024137      -0.027565      -0.035603      -0.057966       0.018517       0.039448             12.642017      15.618087       6.560728      -3.477295       9.417693      -2.973012      12.890272          -0.000000
          409              C      18.908447      20.152055       9.763379       0.009639      41.573997 0.43219029E+03  0.10056174E+05                                10.346603                            6.874831      -0.034446       1.994987                    0.999208      26.888364      74.704390       0.641901       0.410091      -1.077803      -0.017531      -0.008482       0.042816       0.047037       0.007586       0.008109       0.007261       0.017255      -0.042649      -0.018144      -0.003384       0.021528             13.816932      13.686907       5.153799      -2.989456       8.338491      -2.894888      19.425397           0.000000
          410              C      19.479601      20.546475       8.433511       0.587724      23.993145 0.23655020E+03  0.48158446E+04                                 7.673485                            5.422952       0.016009       2.066882                    0.999626      21.825057      59.979175       0.645324       0.466208      -1.026089       0.026965       0.018267      -0.034284       0.047288      -0.056757       0.005404       0.017986      -0.094102      -0.233190      -0.082066      -0.031550       0.113615              9.752210       8.972963       2.915947      -2.914619       5.952070      -2.499391      14.331598           0.000000
          411              C      19.591677      20.343877      10.994150      -0.127539      37.858538 0.46821557E+03  0.11281821E+05                                10.019401                            7.404076      -0.302297       1.876179                    0.998561      30.393193      90.224006       0.578956       0.439063      -1.043866      -0.018324      -0.004458      -0.004581       0.019407      -0.010541       0.001661       0.002542      -0.005117      -0.108542      -0.036385       0.007433       0.028952             11.978736      11.054616       3.515161       0.703776       7.078649      -0.396122      17.802942           0.000002
          412              C      18.949398      19.960233      12.164972      -0.010749      41.158629 0.42443858E+03  0.98346173E+04                                10.239397                            6.781371       0.059418       2.023651                    0.999363      26.966771      74.850167       0.650597       0.406304      -1.079932      -0.024420      -0.005534      -0.045734       0.052140       0.013753       0.002273      -0.004191       0.039822      -0.028426      -0.021313      -0.007647       0.028959             13.752920      14.604396       5.539382       4.440754       8.330521       2.077690      18.323843           0.000001
          413              C      17.718721      19.317954      12.102985      -0.270984      42.093170 0.51614403E+03  0.12696890E+05                                10.556477                            7.620275      -0.107885       1.909410                    0.999670      32.382005      95.975035       0.590171       0.421892      -1.058191       0.027441       0.025014       0.006818       0.037752       0.000641      -0.045224      -0.015714       0.010811       0.043822      -0.042832      -0.011838       0.054670             13.425335      17.593971       7.453268       4.222218       9.987616       2.117362      12.694419           0.000001
          414              C      19.559348      20.184385      13.510745       0.657467      22.334392 0.21866742E+03  0.43858528E+04                                 7.435316                            5.304295      -0.068073       2.055560                    0.999574      21.174495      58.658810       0.632898       0.482506      -1.012508       0.010315       0.008610       0.056519       0.058094      -0.061661      -0.042817       0.003761      -0.091641      -0.248952      -0.104581      -0.016346       0.120927              9.348022       9.467499       2.971459       3.381955       5.674718       1.620333      12.901848           0.000000
          415              C      15.679808       3.655389      21.238337       0.088744      34.145533 0.41100918E+03  0.95726497E+04                                 9.820948                            7.185037      -0.644826       1.826170                    0.995275      26.495287      76.977650       0.558326       0.471018      -1.027120      -0.000963      -0.001008      -0.003453       0.003724      -0.001315       0.005400       0.001413      -0.012137       0.010412      -0.010184       0.004110       0.006074             13.438915      17.111209       0.423334       0.077693      11.138368      -0.055833      12.067168          -0.000000
          416              C      16.272515       4.245941      20.004304      -0.069999      27.348102 0.35981304E+03  0.81320868E+04                                 8.097126                            6.353661      -0.356655       1.890651                    0.997684      28.106481      81.284728       0.644137       0.420729      -1.053154       0.039216      -0.080477      -0.015623       0.090877      -0.019365      -0.023863       0.018776      -0.013182      -0.012586      -0.028220      -0.013392       0.041612             10.353581      11.433938      -0.481996      -5.074796       6.814137       0.243479      12.812668           0.000000
          417              C      14.830619       2.459197      20.813399      -0.071281      28.438315 0.37042623E+03  0.84289391E+04                                 8.360793                            6.476166      -0.432452       1.867989                    0.996645      28.283415      81.944716       0.633971       0.424586      -1.051263      -0.020158      -0.006264       0.085542       0.088108       0.020369      -0.020392      -0.023748       0.001738       0.074632      -0.033095      -0.015673       0.048768             10.944191      13.592707       5.591304      -1.616853      12.057208      -0.967671       7.182658          -0.000000
          418              C      14.798290       4.674846      21.901436      -0.078751      27.047693 0.36971200E+03  0.84169112E+04                                 8.065830                            6.461805      -0.432129       1.863808                    0.996991      28.495412      82.845649       0.635245       0.423521      -1.050887      -0.052430      -0.000335      -0.072904       0.089800      -0.023642       0.025071      -0.012930       0.047964       0.025015      -0.038019      -0.010956       0.048975             10.217267      12.360820      -4.727310       0.107010      11.303721      -0.113578       6.987260           0.000000
          419              C      16.725128       3.273901      22.262348      -0.071831      27.248047 0.35309365E+03  0.79507998E+04                                 8.106088                            6.299540      -0.400847       1.879893                    0.996592      28.121287      81.448137       0.645396       0.421463      -1.051623       0.019130       0.088300      -0.003071       0.090400       0.024159       0.011087       0.020066      -0.020000      -0.058468      -0.027982      -0.016124       0.044105             10.516087      14.782303       0.811192       4.968594       6.853289       0.200548       9.912670           0.000000
          420              C      18.582997       4.233009      23.333257       0.283878      34.726908 0.32472923E+03  0.70689475E+04                                 9.347861                            6.073834       0.082314       2.056024                    0.999453      24.067837      65.714628       0.660445       0.426026      -1.062396      -0.042284       0.002274      -0.033117       0.053757       0.015572       0.020560       0.009350       0.028062      -0.009336      -0.019413      -0.016257       0.035670             13.081114      17.457903       1.304396       8.493459      11.228464       0.013166      10.556975           0.000000
          421              C      19.255450       5.403337      23.659097      -0.227698      38.846666 0.46019369E+03  0.10975525E+05                                 9.954747                            7.153022      -0.078920       1.932234                    0.999406      30.660247      88.816649       0.615959       0.416936      -1.063730       0.020112       0.013748       0.003635       0.024631      -0.037691      -0.029123      -0.029800      -0.003263       0.062949      -0.067764       0.027122       0.040642             12.551677      14.739703       4.291499       5.843347      14.234195       1.796426       8.681135           0.000000
          422              C      20.440865       5.347299      24.385815       0.008459      40.398125 0.42524771E+03  0.98314898E+04                                10.092316                            6.764810       0.097054       2.033076                    0.999295      26.845754      73.778252       0.656490       0.403553      -1.084692      -0.013148      -0.041062      -0.012791       0.044973      -0.000934       0.014245      -0.001769       0.032438      -0.006103      -0.015484      -0.009382       0.024867             13.678363      12.413913       3.743090       4.195037      20.765985      -0.209035       7.855192           0.000000
          423              C      21.158580       6.763331      24.581971       0.589324      27.489450 0.28284291E+03  0.59858136E+04                                 8.319475                            5.905375       0.100382       2.081443                    0.999475      22.424711      61.626778       0.625961       0.462361      -1.034336       0.028426       0.063358      -0.000718       0.069447      -0.050433      -0.048660       0.012263       0.071117       0.298380      -0.112127      -0.009632       0.121759             10.605735       9.939767       2.890219       2.886479      15.699181       0.133384       6.178257          -0.000000
          424              C      20.917187       4.183437      24.884974      -0.125228      36.125177 0.42023577E+03  0.98309858E+04                                 9.606354                            6.939971      -0.181891       1.917344                    0.999184      29.449022      85.435409       0.609184       0.429787      -1.052093      -0.013685      -0.003474      -0.011496       0.018208       0.000790      -0.008913       0.012986       0.078215       0.095394      -0.056961       0.018334       0.038628             11.827163       9.218577       0.724250       2.979864      19.081324      -1.795117       7.181588           0.000001
          425              C      20.227491       3.010954      24.605624       0.004990      41.971876 0.39865924E+03  0.90904474E+04                                10.375011                            6.563564      -0.018719       2.006372                    0.999184      26.334852      72.427874       0.662848       0.405237      -1.081031      -0.025732       0.050698      -0.019279       0.060034       0.008768       0.004983       0.004226       0.014630       0.023326      -0.015443       0.001433       0.014010             14.725751      12.431786      -3.600327       5.571300      21.986542      -4.886118       9.758926           0.000001
          426              C      19.080871       3.047594      23.821813      -0.255561      40.467918 0.48369401E+03  0.11711678E+05                                10.317437                            7.393478      -0.105621       1.920307                    0.999664      31.549166      92.889213       0.596897       0.423797      -1.056582       0.033824      -0.011487       0.020453       0.041162       0.027020      -0.018166       0.017957       0.010719       0.008743      -0.043071       0.016407       0.026665             13.399451      15.636511      -3.821058       7.767116      13.440152      -3.829680      11.121690           0.000001
          427              C      20.705967       1.724240      25.023222       0.650480      25.522035 0.23432036E+03  0.47600620E+04                                 8.044525                            5.431883      -0.065726       2.050191                    0.999471      21.264784      58.411698       0.638530       0.472196      -1.022628       0.016598      -0.069472       0.010673       0.072220       0.014933      -0.073502       0.011421       0.111780       0.117854      -0.082938      -0.028374       0.111312             10.815796       8.164844      -3.612149       3.753359      16.303381      -3.899517       7.979162           0.000000
          428              C      17.824331       3.623059      18.242157       0.279702      34.957697 0.33552161E+03  0.73721690E+04                                 9.404933                            6.179382       0.036930       2.033785                    0.999533      24.520742      67.512652       0.653176       0.426777      -1.060726      -0.027787      -0.010585       0.042024       0.051480      -0.005095      -0.036345       0.001939       0.020869       0.058363      -0.028460      -0.019474       0.047934             12.966936      11.452027      -1.983534      -8.612747      10.993890       0.913644      16.454890          -0.000000
          429              C      17.897611       4.907618      17.716490      -0.257367      38.235980 0.49226022E+03  0.11967045E+05                                 9.888660                            7.450075      -0.145282       1.906870                    0.999545      31.724034      93.477652       0.595876       0.422822      -1.057585       0.016176       0.014933      -0.032237       0.039037      -0.020952      -0.000261       0.031163       0.017445      -0.005371      -0.041054       0.005541       0.035513             11.697785       8.982269       0.455017      -5.638678      12.588597      -2.877450      13.522489          -0.000000
          430              C      18.660587       5.149012      16.579923      -0.003132      39.572631 0.42794633E+03  0.99184143E+04                                 9.972245                            6.814804       0.069642       2.026103                    0.999324      26.916458      74.281094       0.649388       0.406957      -1.081448      -0.019204      -0.040679       0.033076       0.055835      -0.006853      -0.009144       0.007019       0.020334       0.024674      -0.017159      -0.002056       0.019215             12.886554       8.066335      -1.130151      -4.025636      19.414526      -2.399307      11.178801          -0.000000
          431              C      18.785595       6.634013      15.957605       0.676066      18.034504 0.17969550E+03  0.34310465E+04                                 6.436573                            4.801961       0.004583       2.098120                    0.999188      20.102237      54.306191       0.666631       0.481206      -1.013352      -0.001635       0.038526      -0.020929       0.043874       0.018014       0.082149       0.036995       0.132758       0.014883      -0.086750      -0.041607       0.128358              7.727527       4.848492      -0.189469      -1.775048      11.935823      -1.836746       6.398265          -0.000000
          432              C      19.313643       4.116623      16.025710      -0.154573      36.480814 0.43692234E+03  0.10348266E+05                                 9.692477                            7.094583      -0.193962       1.902736                    0.999365      30.384354      89.452534       0.598635       0.431997      -1.048011      -0.011245      -0.017910       0.020571       0.029503       0.020805      -0.001141      -0.010271       0.068977       0.081801      -0.055031       0.023592       0.031439             11.686859       8.012011      -3.335188      -3.473010      17.727636       1.102964       9.320928          -0.000001
          433              C      19.223121       2.819132      16.519160      -0.003737      41.778707 0.42459084E+03  0.98302328E+04                                10.370716                            6.776965       0.005592       2.005586                    0.999168      26.891562      74.393762       0.652202       0.405631      -1.081347      -0.026860       0.045049       0.019747       0.056043       0.005315      -0.009511      -0.009475      -0.001106       0.021217      -0.009544      -0.008569       0.018114             14.568512      11.182367      -5.872869      -6.756809      18.936386       4.384548      13.586782          -0.000000
          434              C      18.464455       2.560496      17.654911      -0.251457      41.278432 0.47674390E+03  0.11502995E+05                                10.435074                            7.312644      -0.162278       1.896920                    0.999392      31.586125      92.869209       0.603511       0.420625      -1.058449       0.015609      -0.013579      -0.018753       0.027924       0.025708       0.030295      -0.026711      -0.002850      -0.018376      -0.055619       0.026317       0.029302             13.827613      12.254243      -4.509521      -8.338067      13.230596       4.014579      15.998002          -0.000000
          435              C      19.932214       1.644494      15.909892       0.633514      24.912847 0.24557181E+03  0.50430610E+04                                 7.903964                            5.552470       0.033738       2.075634                    0.999559      21.639382      59.593966       0.633527       0.470788      -1.024285       0.030178      -0.058824      -0.019055       0.068805       0.048373       0.070565      -0.007990       0.114740       0.012780      -0.091339      -0.020897       0.112236             10.392801       8.243231      -4.011610      -4.590831      12.662872       3.090993      10.272302          -0.000000
          436              C      13.136554       1.008680      21.767267       0.278024      35.103470 0.34320696E+03  0.75784031E+04                                 9.455872                            6.260523       0.056835       2.041171                    0.999561      24.559446      67.627630       0.647721       0.428249      -1.060575       0.036064       0.040345       0.004543       0.054304       0.030182      -0.010575      -0.005751       0.027714      -0.030784      -0.028128      -0.013018       0.041146             13.130907      15.673295       8.719437      -1.802136      12.006144      -2.159781      11.713282           0.000000
          437              C      12.515827       0.577620      22.934011      -0.230877      39.994398 0.46840463E+03  0.11233308E+05                                10.195577                            7.239575      -0.121262       1.916171                    0.999364      31.006755      90.396053       0.608672       0.419601      -1.060860      -0.026751       0.004777       0.011946       0.029684      -0.026003       0.037675       0.026190      -0.037676      -0.011126      -0.064484       0.026947       0.037538             13.284450      13.967825       7.203645      -4.281966      11.304892      -4.250949      14.580634          -0.000000
          438              C      11.386450      21.324538      22.863460       0.000979      40.525945 0.42063059E+03  0.97050574E+04                                10.129853                            6.729025       0.044008       2.018530                    0.999275      26.775521      73.679644       0.657619       0.403678      -1.083846       0.009862       0.012377      -0.043630       0.046412       0.019546       0.005317       0.002158      -0.006042      -0.055530      -0.019790      -0.009786       0.029576             13.922548      11.488497       5.252988      -2.955494       9.732583      -4.485679      20.546564          -0.000000
          439              C      10.834693      20.865459      24.225953       0.622636      25.708383 0.25311706E+03  0.52256932E+04                                 8.006517                            5.611408       0.003871       2.060595                    0.999324      21.789144      59.724605       0.635960       0.466502      -1.028946      -0.025837      -0.009204       0.058033       0.064189      -0.073584       0.014808       0.040086      -0.030166      -0.251933      -0.104964      -0.014559       0.119522             10.337468       8.303720       3.627083      -1.742816       7.794589      -2.846609      14.914094          -0.000001
          440              C      10.821761      21.068058      21.641661      -0.136769      36.340329 0.43466311E+03  0.10265407E+05                                 9.664625                            7.069817      -0.179741       1.914044                    0.999247      29.920386      87.514140       0.601434       0.431216      -1.050121       0.014780       0.020297       0.004032       0.025430       0.001406       0.002814       0.001646       0.004807      -0.141491      -0.047309       0.020808       0.026501             11.714465       9.411846       3.140056      -0.018233       7.241847      -1.817289      18.489701          -0.000001
          441              C      11.414469      -0.017242      20.473693       0.017620      40.619704 0.41824141E+03  0.96500297E+04                                10.188144                            6.756236       0.000433       2.010789                    0.999193      26.581426      73.489361       0.648620       0.409274      -1.078574       0.012230       0.022142       0.037976       0.045629       0.009933      -0.001520      -0.005554       0.023966      -0.017481      -0.015123      -0.003811       0.018934             13.617031      12.408014       4.786052       3.526892       8.328251       0.799686      20.114828          -0.000000
          442              C      12.565399       0.756510      20.539351      -0.242412      37.678521 0.47223752E+03  0.11359792E+05                                 9.836249                            7.310518      -0.000372       1.959584                    0.999392      30.999545      90.811880       0.599970       0.424392      -1.056785      -0.034547      -0.000067      -0.019041       0.039446      -0.012313      -0.031146      -0.015752      -0.017005      -0.019918      -0.044131       0.018265       0.025866             12.034453      14.248822       6.647687       2.691906       9.788598       1.293360      12.065940          -0.000000
          443              C      10.845470      21.251258      19.105083       0.600681      24.497121 0.24327577E+03  0.49841982E+04                                 7.807189                            5.512703      -0.065101       2.037370                    0.999611      21.873061      60.167166       0.638187       0.468448      -1.025560      -0.020341      -0.003263      -0.037373       0.042675      -0.040775      -0.024713      -0.014899      -0.131347      -0.257404      -0.098218      -0.022268       0.120486             10.017016       9.346375       1.998564       3.660248       4.945893       1.523406      15.758779          -0.000000
          444              C      13.205523       6.261146      21.071543       0.262866      36.186559 0.35264952E+03  0.78317520E+04                                 9.591915                            6.320771       0.107605       2.053062                    0.999479      24.787001      68.217787       0.649176       0.424843      -1.063804       0.017054      -0.060030      -0.003365       0.062496      -0.033692       0.008755      -0.002805      -0.031178      -0.033761      -0.033120      -0.010551       0.043671             13.254957      10.914275      -8.733046       1.029029      17.947953      -0.628896      10.902643          -0.000000
          445              C      12.780929       6.881873      19.901944      -0.229885      39.178992 0.46676617E+03  0.11188738E+05                                10.049224                            7.229136      -0.062880       1.935732                    0.999458      30.975476      90.402965       0.608583       0.419860      -1.060267      -0.020931       0.015503      -0.019862       0.032755       0.029800      -0.024137       0.029383       0.027565      -0.035603      -0.057966       0.018517       0.039448             12.642020       9.417695      -6.560732       2.973012      15.618097      -3.477297      12.890267          -0.000000
          446              C      12.177445       8.131947      19.958629       0.009639      41.574001 0.43219027E+03  0.10056173E+05                                10.346603                            6.874831      -0.034446       1.994987                    0.999208      26.888363      74.704386       0.641901       0.410091      -1.077803       0.008482      -0.017531       0.042816       0.047037      -0.007586      -0.007261       0.008109      -0.017255      -0.042649      -0.018144      -0.003384       0.021528             13.816933       8.338491      -5.153799       2.894887      13.686909      -2.989457      19.425399           0.000000
          447              C      11.783025       8.703101      18.628761       0.587724      23.993132 0.23655002E+03  0.48158400E+04                                 7.673482                            5.422950       0.016009       2.066882                    0.999626      21.825057      59.979172       0.645324       0.466208      -1.026089      -0.018267       0.026965      -0.034284       0.047288       0.056757      -0.017986       0.005404       0.094102      -0.233190      -0.082066      -0.031550       0.113615              9.752206       5.952065      -2.915943       2.499389       8.972958      -2.914619      14.331596           0.000000
          448              C      11.985623       8.815177      21.189400      -0.127539      37.858541 0.46821556E+03  0.11281821E+05                                10.019401                            7.404076      -0.302297       1.876179                    0.998561      30.393193      90.224005       0.578956       0.439063      -1.043866       0.004458      -0.018324      -0.004581       0.019407       0.010541      -0.002542       0.001661       0.005117      -0.108542      -0.036385       0.007433       0.028952             11.978737       7.078649      -3.515161       0.396122      11.054617       0.703776      17.802944           0.000002
          449              C      12.369267       8.172898      22.360222      -0.010749      41.158630 0.42443854E+03  0.98346163E+04                                10.239396                            6.781371       0.059418       2.023651                    0.999363      26.966771      74.850166       0.650597       0.406304      -1.079932       0.005534      -0.024419      -0.045734       0.052140      -0.013753       0.004191       0.002273      -0.039822      -0.028426      -0.021313      -0.007647       0.028959             13.752920       8.330520      -5.539381      -2.077687      14.604394       4.440752      18.323845           0.000001
          450              C      13.011546       6.942221      22.298235      -0.270984      42.093179 0.51614418E+03  0.12696894E+05                                10.556478                            7.620276      -0.107885       1.909410                    0.999670      32.382005      95.975034       0.590171       0.421892      -1.058191      -0.025014       0.027441       0.006818       0.037752      -0.000641       0.015714      -0.045224      -0.010811       0.043822      -0.042832      -0.011838       0.054670             13.425338       9.987618      -7.453271      -2.117363      17.593979       4.222220      12.694416           0.000001
          451              C      12.145116       8.782848      23.705995       0.657467      22.334396 0.21866743E+03  0.43858530E+04                                 7.435317                            5.304295      -0.068073       2.055560                    0.999574      21.174495      58.658810       0.632898       0.482506      -1.012509      -0.008610       0.010315       0.056519       0.058094       0.061661      -0.003761      -0.042817       0.091641      -0.248952      -0.104581      -0.016346       0.120927              9.348023       5.674718      -2.971459      -1.620333       9.467497       3.381955      12.901853           0.000000
          452              C       5.873193      17.897611       0.847837       0.088744      34.145534 0.41100916E+03  0.95726494E+04                                 9.820948                            7.185037      -0.644826       1.826170                    0.995275      26.495287      76.977651       0.558326       0.471018      -1.027120       0.000963       0.001008      -0.003453       0.003724      -0.001315      -0.005400      -0.001413      -0.012137       0.010412      -0.010184       0.004110       0.006074             13.438916      17.111211       0.423334      -0.077690      11.138378       0.055828      12.067159          -0.000000
          453              C       5.280485      17.307059      40.394804      -0.069999      27.348105 0.35981310E+03  0.81320886E+04                                 8.097127                            6.353662      -0.356655       1.890651                    0.997684      28.106481      81.284729       0.644137       0.420729      -1.053154      -0.039216       0.080477      -0.015623       0.090877      -0.019365       0.023863      -0.018776      -0.013182      -0.012586      -0.028220      -0.013392       0.041612             10.353583      11.433943      -0.481996       5.074798       6.814137      -0.243480      12.812667           0.000000
          454              C       6.722381      19.093803       0.422899      -0.071281      28.438309 0.37042613E+03  0.84289362E+04                                 8.360791                            6.476164      -0.432452       1.867989                    0.996645      28.283415      81.944715       0.633971       0.424586      -1.051263       0.020158       0.006264       0.085542       0.088108       0.020369       0.020392       0.023748       0.001738       0.074632      -0.033095      -0.015673       0.048768             10.944188      13.592698       5.591301       1.616852      12.057207       0.967669       7.182657          -0.000000
          455              C       6.754710      16.878154       1.510936      -0.078751      27.047697 0.36971202E+03  0.84169117E+04                                 8.065831                            6.461805      -0.432129       1.863808                    0.996991      28.495412      82.845650       0.635245       0.423521      -1.050887       0.052430       0.000335      -0.072904       0.089800      -0.023642      -0.025071       0.012930       0.047964       0.025015      -0.038019      -0.010956       0.048975             10.217268      12.360821      -4.727312      -0.107007      11.303723       0.113575       6.987260           0.000000
          456              C       4.827872      18.279099       1.871848      -0.071831      27.248050 0.35309360E+03  0.79507984E+04                                 8.106089                            6.299540      -0.400847       1.879893                    0.996592      28.121287      81.448138       0.645396       0.421463      -1.051623      -0.019130      -0.088300      -0.003071       0.090400       0.024159      -0.011087      -0.020066      -0.020000      -0.058468      -0.027982      -0.016124       0.044105             10.516090      14.782312       0.811195      -4.968596       6.853289      -0.200550       9.912669           0.000000
          457              C       2.970003      17.319991       2.942757       0.283878      34.726916 0.32472922E+03  0.70689472E+04                                 9.347863                            6.073834       0.082314       2.056024                    0.999453      24.067837      65.714626       0.660446       0.426026      -1.062396       0.042284      -0.002274      -0.033117       0.053757       0.015572      -0.020560      -0.009350       0.028062      -0.009336      -0.019413      -0.016257       0.035670             13.081117      17.457910       1.304401      -8.493462      11.228464      -0.013169      10.556978           0.000000
          458              C       2.297550      16.149663       3.268597      -0.227698      38.846663 0.46019367E+03  0.10975525E+05                                 9.954746                            7.153022      -0.078920       1.932234                    0.999406      30.660247      88.816646       0.615959       0.416936      -1.063730      -0.020112      -0.013748       0.003635       0.024631      -0.037691       0.029123       0.029800      -0.003263       0.062949      -0.067764       0.027122       0.040642             12.551676      14.739699       4.291498      -5.843345      14.234196      -1.796425       8.681134           0.000000
          459              C       1.112135      16.205701       3.995315       0.008459      40.398120 0.42524757E+03  0.98314859E+04                                10.092316                            6.764809       0.097054       2.033076                    0.999295      26.845753      73.778249       0.656490       0.403553      -1.084692       0.013148       0.041062      -0.012791       0.044973      -0.000934      -0.014245       0.001769       0.032438      -0.006103      -0.015484      -0.009382       0.024867             13.678362      12.413909       3.743094      -4.195034      20.765989       0.209034       7.855190           0.000000
          460              C       0.394420      14.789669       4.191471       0.589324      27.489452 0.28284290E+03  0.59858135E+04                                 8.319475                            5.905375       0.100382       2.081443                    0.999475      22.424711      61.626776       0.625961       0.462361      -1.034336      -0.028426      -0.063358      -0.000718       0.069447      -0.050433       0.048660      -0.012263       0.071117       0.298380      -0.112127      -0.009632       0.121759             10.605736       9.939768       2.890220      -2.886479      15.699181      -0.133384       6.178257          -0.000000
          461              C       0.635814      17.369563       4.494474      -0.125228      36.125195 0.42023595E+03  0.98309907E+04                                 9.606356                            6.939972      -0.181891       1.917344                    0.999184      29.449021      85.435405       0.609184       0.429787      -1.052093       0.013685       0.003474      -0.011496       0.018208       0.000790       0.008913      -0.012986       0.078215       0.095394      -0.056961       0.018334       0.038628             11.827167       9.218580       0.724249      -2.979866      19.081331       1.795120       7.181590           0.000001
          462              C       1.325510      18.542046       4.215124       0.004990      41.971861 0.39865910E+03  0.90904432E+04                                10.375008                            6.563562      -0.018719       2.006372                    0.999184      26.334852      72.427872       0.662848       0.405237      -1.081031       0.025732      -0.050698      -0.019279       0.060034       0.008768      -0.004983      -0.004226       0.014630       0.023326      -0.015443       0.001433       0.014010             14.725747      12.431790      -3.600328      -5.571304      21.986524       4.886116       9.758927           0.000001
          463              C       2.472129      18.505406       3.431313      -0.255561      40.467906 0.48369371E+03  0.11711669E+05                                10.317435                            7.393475      -0.105621       1.920307                    0.999664      31.549165      92.889210       0.596897       0.423797      -1.056582      -0.033824       0.011487       0.020453       0.041162       0.027020       0.018166      -0.017957       0.010719       0.008743      -0.043071       0.016407       0.026665             13.399449      15.636510      -3.821056      -7.767117      13.440146       3.829678      11.121691           0.000001
          464              C       0.847033      19.828760       4.632722       0.650480      25.522036 0.23432041E+03  0.47600631E+04                                 8.044525                            5.431884      -0.065726       2.050191                    0.999471      21.264784      58.411698       0.638530       0.472196      -1.022628      -0.016598       0.069472       0.010673       0.072220       0.014933       0.073502      -0.011421       0.111780       0.117854      -0.082938      -0.028374       0.111312             10.815796       8.164847      -3.612152      -3.753361      16.303378       3.899517       7.979163           0.000000
          465              C       3.728669      17.929941      38.632657       0.279702      34.957695 0.33552161E+03  0.73721689E+04                                 9.404932                            6.179382       0.036930       2.033785                    0.999533      24.520742      67.512652       0.653176       0.426777      -1.060726       0.027787       0.010585       0.042024       0.051480      -0.005095       0.036345      -0.001939       0.020869       0.058363      -0.028460      -0.019474       0.047934             12.966935      11.452025      -1.983534       8.612746      10.993890      -0.913644      16.454888          -0.000000
          466              C       3.655389      16.645382      38.106990      -0.257367      38.235978 0.49226021E+03  0.11967045E+05                                 9.888659                            7.450075      -0.145282       1.906870                    0.999545      31.724034      93.477652       0.595876       0.422822      -1.057585      -0.016176      -0.014933      -0.032237       0.039037      -0.020952       0.000261      -0.031163       0.017445      -0.005371      -0.041054       0.005541       0.035513             11.697784       8.982268       0.455018       5.638677      12.588596       2.877450      13.522488          -0.000000
          467              C       2.892413      16.403988      36.970423      -0.003132      39.572629 0.42794633E+03  0.99184143E+04                                 9.972244                            6.814804       0.069642       2.026103                    0.999324      26.916458      74.281093       0.649388       0.406957      -1.081448       0.019204       0.040679       0.033077       0.055835      -0.006853       0.009144      -0.007019       0.020334       0.024674      -0.017159      -0.002056       0.019215             12.886553       8.066334      -1.130152       4.025636      19.414525       2.399306      11.178799          -0.000000
          468              C       2.767405      14.918987      36.348105       0.676066      18.034494 0.17969538E+03  0.34310437E+04                                 6.436570                            4.801959       0.004583       2.098120                    0.999188      20.102238      54.306192       0.666631       0.481206      -1.013352       0.001635      -0.038526      -0.020929       0.043874       0.018014      -0.082149      -0.036995       0.132758       0.014883      -0.086750      -0.041607       0.128358              7.727522       4.848491      -0.189469       1.775049      11.935810       1.836744       6.398264          -0.000000
          469              C       2.239357      17.436377      36.416210      -0.154573      36.480811 0.43692231E+03  0.10348265E+05                                 9.692477                            7.094583      -0.193961       1.902736                    0.999365      30.384353      89.452529       0.598635       0.431997      -1.048011       0.011245       0.017910       0.020571       0.029503       0.020805       0.001141       0.010271       0.068977       0.081801      -0.055031       0.023592       0.031439             11.686858       8.012011      -3.335187       3.473009      17.727634      -1.102964       9.320927          -0.000001
          470              C       2.329879      18.733868      36.909660      -0.003737      41.778706 0.42459084E+03  0.98302328E+04                                10.370716                            6.776965       0.005592       2.005587                    0.999168      26.891562      74.393762       0.652202       0.405631      -1.081347       0.026860      -0.045049       0.019747       0.056043       0.005315       0.009511       0.009475      -0.001106       0.021217      -0.009544      -0.008569       0.018114             14.568511      11.182367      -5.872868       6.756809      18.936385      -4.384548      13.586782          -0.000000
          471              C       3.088545      18.992504      38.045411      -0.251457      41.278434 0.47674392E+03  0.11502996E+05                                10.435074                            7.312644      -0.162278       1.896920                    0.999392      31.586125      92.869208       0.603511       0.420625      -1.058449      -0.015609       0.013579      -0.018753       0.027924       0.025708      -0.030295       0.026711      -0.002850      -0.018376      -0.055619       0.026317       0.029302             13.827613      12.254243      -4.509519       8.338068      13.230594      -4.014579      15.998003          -0.000000
          472              C       1.620786      19.908506      36.300392       0.633514      24.912846 0.24557183E+03  0.50430614E+04                                 7.903964                            5.552471       0.033738       2.075634                    0.999559      21.639382      59.593966       0.633527       0.470788      -1.024285      -0.030178       0.058824      -0.019055       0.068805       0.048373      -0.070565       0.007990       0.114740       0.012780      -0.091339      -0.020897       0.112236             10.392800       8.243230      -4.011607       4.590832      12.662868      -3.090992      10.272303          -0.000000
          473              C       8.416447      20.544320       1.376767       0.278024      35.103464 0.34320694E+03  0.75784023E+04                                 9.455871                            6.260523       0.056835       2.041171                    0.999561      24.559446      67.627631       0.647721       0.428249      -1.060575      -0.036064      -0.040345       0.004543       0.054304       0.030182       0.010575       0.005751       0.027714      -0.030784      -0.028128      -0.013018       0.041146             13.130905      15.673285       8.719430       1.802136      12.006137       2.159782      11.713292           0.000000
          474              C       9.037173      20.975380       2.543511      -0.230877      39.994384 0.46840434E+03  0.11233300E+05                                10.195575                            7.239572      -0.121262       1.916171                    0.999364      31.006755      90.396054       0.608672       0.419601      -1.060860       0.026751      -0.004777       0.011946       0.029684      -0.026003      -0.037675      -0.026190      -0.037676      -0.011126      -0.064484       0.026947       0.037538             13.284447      13.967814       7.203639       4.281967      11.304888       4.250950      14.580640          -0.000000
          475              C      10.166550       0.228462       2.472960       0.000979      40.525939 0.42063064E+03  0.97050589E+04                                10.129853                            6.729026       0.044008       2.018530                    0.999275      26.775521      73.679645       0.657619       0.403678      -1.083846      -0.009862      -0.012377      -0.043630       0.046412       0.019546      -0.005317      -0.002158      -0.006042      -0.055530      -0.019790      -0.009786       0.029576             13.922546      11.488497       5.252990       2.955494       9.732583       4.485678      20.546558          -0.000000
          476              C      10.718307       0.687541       3.835453       0.622636      25.708384 0.25311704E+03  0.52256927E+04                                 8.006517                            5.611408       0.003871       2.060595                    0.999324      21.789144      59.724605       0.635960       0.466502      -1.028946       0.025837       0.009204       0.058033       0.064189      -0.073584      -0.014808      -0.040086      -0.030166      -0.251933      -0.104964      -0.014559       0.119522             10.337469       8.303722       3.627085       1.742820       7.794591       2.846612      14.914094          -0.000001
          477              C      10.731239       0.484943       1.251161      -0.136769      36.340335 0.43466339E+03  0.10265415E+05                                 9.664626                            7.069819      -0.179741       1.914044                    0.999247      29.920386      87.514142       0.601434       0.431216      -1.050121      -0.014780      -0.020297       0.004032       0.025430       0.001406      -0.002814      -0.001646       0.004807      -0.141491      -0.047309       0.020808       0.026501             11.714465       9.411850       3.140058       0.018236       7.241849       1.817291      18.489696          -0.000001
          478              C      10.138531       0.017242       0.083193       0.017620      40.619706 0.41824149E+03  0.96500321E+04                                10.188144                            6.756237       0.000433       2.010789                    0.999193      26.581426      73.489361       0.648620       0.409274      -1.078574      -0.012230      -0.022142       0.037976       0.045629       0.009933       0.001520       0.005554       0.023966      -0.017481      -0.015123      -0.003811       0.018934             13.617031      12.408015       4.786052      -3.526894       8.328252      -0.799687      20.114826          -0.000000
          479              C       8.987601      20.796490       0.148851      -0.242412      37.678516 0.47223739E+03  0.11359788E+05                                 9.836248                            7.310517      -0.000372       1.959584                    0.999392      30.999545      90.811881       0.599970       0.424392      -1.056785       0.034547       0.000067      -0.019041       0.039446      -0.012313       0.031146       0.015752      -0.017005      -0.019918      -0.044131       0.018265       0.025866             12.034452      14.248815       6.647683      -2.691905       9.788596      -1.293359      12.065945          -0.000000
          480              C      10.707530       0.301742      39.495583       0.600681      24.497119 0.24327576E+03  0.49841981E+04                                 7.807189                            5.512703      -0.065101       2.037370                    0.999611      21.873061      60.167166       0.638187       0.468448      -1.025560       0.020341       0.003263      -0.037373       0.042675      -0.040775       0.024713       0.014899      -0.131347      -0.257404      -0.098218      -0.022268       0.120486             10.017015       9.346375       1.998564      -3.660248       4.945892      -1.523406      15.758778          -0.000000
          481              C       8.347477      15.291854       0.681043       0.262866      36.186561 0.35264952E+03  0.78317519E+04                                 9.591915                            6.320771       0.107605       2.053062                    0.999479      24.787001      68.217784       0.649176       0.424843      -1.063804      -0.017054       0.060030      -0.003365       0.062496      -0.033692      -0.008755       0.002805      -0.031178      -0.033761      -0.033120      -0.010551       0.043671             13.254957      10.914277      -8.733047      -1.029030      17.947953       0.628896      10.902643          -0.000000
          482              C       8.772071      14.671127      40.292444      -0.229885      39.178987 0.46676608E+03  0.11188736E+05                                10.049224                            7.229135      -0.062880       1.935732                    0.999458      30.975475      90.402963       0.608583       0.419860      -1.060267       0.020931      -0.015503      -0.019862       0.032755       0.029800       0.024137      -0.029383       0.027565      -0.035603      -0.057966       0.018517       0.039448             12.642019       9.417694      -6.560730      -2.973014      15.618094       3.477297      12.890269          -0.000000
          483              C       9.375555      13.421053      40.349129       0.009639      41.573997 0.43219027E+03  0.10056173E+05                                10.346603                            6.874831      -0.034446       1.994987                    0.999208      26.888363      74.704388       0.641901       0.410091      -1.077802      -0.008482       0.017531       0.042816       0.047037      -0.007586       0.007261      -0.008109      -0.017255      -0.042649      -0.018144      -0.003384       0.021528             13.816932       8.338490      -5.153798      -2.894886      13.686908       2.989454      19.425399           0.000000
          484              C       9.769975      12.849899      39.019261       0.587724      23.993145 0.23655020E+03  0.48158446E+04                                 7.673484                            5.422952       0.016009       2.066882                    0.999626      21.825057      59.979173       0.645324       0.466208      -1.026089       0.018267      -0.026965      -0.034284       0.047288       0.056757       0.017986      -0.005404       0.094102      -0.233190      -0.082066      -0.031550       0.113615              9.752210       5.952069      -2.915947      -2.499391       8.972962       2.914619      14.331598           0.000000
          485              C       9.567377      12.737823       0.798900      -0.127539      37.858546 0.46821558E+03  0.11281822E+05                                10.019402                            7.404076      -0.302297       1.876178                    0.998561      30.393193      90.224008       0.578956       0.439063      -1.043866      -0.004458       0.018324      -0.004581       0.019407       0.010541       0.002542      -0.001661       0.005117      -0.108541      -0.036385       0.007433       0.028952             11.978738       7.078650      -3.515162      -0.396122      11.054618      -0.703776      17.802947           0.000002
          486              C       9.183733      13.380102       1.969722      -0.010749      41.158632 0.42443849E+03  0.98346147E+04                                10.239396                            6.781370       0.059418       2.023651                    0.999363      26.966771      74.850165       0.650597       0.406304      -1.079932      -0.005534       0.024420      -0.045734       0.052140      -0.013753      -0.004191      -0.002273      -0.039822      -0.028426      -0.021313      -0.007647       0.028959             13.752920       8.330520      -5.539380       2.077689      14.604392      -4.440751      18.323849           0.000001
          487              C       8.541454      14.610779       1.907735      -0.270984      42.093179 0.51614416E+03  0.12696894E+05                                10.556479                            7.620276      -0.107885       1.909410                    0.999670      32.382004      95.975030       0.590171       0.421892      -1.058191       0.025014      -0.027441       0.006818       0.037752      -0.000641      -0.015714       0.045224      -0.010811       0.043822      -0.042832      -0.011837       0.054670             13.425339       9.987619      -7.453272       2.117364      17.593980      -4.222222      12.694417           0.000001
          488              C       9.407885      12.770153       3.315495       0.657467      22.334403 0.21866750E+03  0.43858548E+04                                 7.435319                            5.304296      -0.068073       2.055560                    0.999574      21.174495      58.658810       0.632898       0.482506      -1.012509       0.008610      -0.010315       0.056519       0.058094       0.061661       0.003761       0.042817       0.091641      -0.248952      -0.104581      -0.016346       0.120927              9.348026       5.674718      -2.971458       1.620334       9.467497      -3.381958      12.901862           0.000000
          489              O       7.808652      20.649929      16.639056      -0.537006      36.026834 0.47006107E+03  0.10909074E+05                                 8.572664                            6.604271       0.434494       2.192753                    0.998840      26.827644      68.919257       0.758483       0.347958      -1.149798      -0.042150      -0.009580       0.010286       0.044431      -0.050069       0.004648       0.038585       0.051240       0.151252      -0.090456       0.024170       0.066286             10.287634      18.170559      -0.380213       2.719180       6.227189      -0.953247       6.465154          -0.000000
          490              O       6.623237       0.788840      15.606073      -0.509724      30.025757 0.42373176E+03  0.95476852E+04                                 7.505816                            6.183496       0.649348       2.273241                    0.998912      26.132913      65.378445       0.803324       0.338383      -1.162015      -0.037776       0.001608      -0.020370       0.042948      -0.004567      -0.013099      -0.035578      -0.105659       0.046880      -0.063966      -0.004945       0.068910              8.745905       7.946478       2.880541      -1.525207      11.739385      -3.839590       6.551852          -0.000000
          491              O      21.462477      11.427401      22.701967      -0.541266      26.811973 0.37767052E+03  0.83091328E+04                                 6.956313                            5.860501       0.714272       2.280368                    0.999083      26.466617      66.484534       0.816349       0.341026      -1.154083       0.019571       0.007821      -0.029953       0.036625      -0.022461       0.001935       0.026976       0.092038       0.099936      -0.074496       0.032377       0.042119              7.855332       4.580936       0.810377      -0.170247       6.646612       0.132463      12.338449          -0.000001
          492              O      20.889168       9.640657      21.706095      -0.572923      28.857841 0.41692947E+03  0.93793918E+04                                 7.295434                            6.127735       0.729428       2.271080                    0.999209      27.159324      68.436467       0.806168       0.337729      -1.159737       0.019869       0.000950      -0.043105       0.047474       0.012998      -0.003410      -0.028847      -0.061102      -0.149139      -0.057109      -0.008236       0.065345              8.374835       5.185356       2.207899      -0.686064      10.898479      -2.766326       9.040669          -0.000001
          493              O       1.685445       0.112076      14.888735      -0.548414      33.731567 0.45456714E+03  0.10435983E+05                                 8.201588                            6.444627       0.533668       2.232476                    0.998071      26.555494      67.313696       0.778649       0.342633      -1.157058      -0.002951      -0.004939       0.012302       0.013581      -0.006758       0.016677      -0.008525      -0.123142       0.120153      -0.084089       0.032700       0.051389             10.251606      10.009047      -3.689789       4.309632       9.993404      -5.422686      10.752366           0.000001
          494              O       0.663832      20.212403      16.161918      -0.617636      35.897687 0.49837349E+03  0.11726296E+05                                 8.495111                            6.749933       0.471417       2.179647                    0.999361      27.913816      71.999449       0.759320       0.342827      -1.155081       0.054711       0.039686      -0.027923       0.073130       0.020060      -0.028872       0.065408       0.030055      -0.015492      -0.085806       0.027475       0.058330             10.030808      17.815998      -0.351415       0.908331       6.176404      -1.043487       6.100020           0.000001
          495              O       8.179364      11.948983      23.164424      -0.505264      25.198503 0.34828850E+03  0.75228392E+04                                 6.708788                            5.674740       0.681809       2.291155                    0.998673      25.638127      64.194896       0.817861       0.346724      -1.147214       0.010252      -0.005669      -0.015675       0.019569       0.061622      -0.004306       0.003530      -0.103302       0.012648      -0.082848       0.004525       0.078324              7.485407       6.179676      -0.918852      -0.378608       5.035385      -0.650946      11.241161           0.000000
          496              O       9.894982      11.261443      22.053141      -0.597874      34.594737 0.49614170E+03  0.11656822E+05                                 8.348709                            6.770062       0.718210       2.274965                    0.998431      27.607980      71.081710       0.752525       0.346426      -1.152451      -0.008250       0.003259      -0.031317       0.032549      -0.050030       0.008892       0.001138       0.071136      -0.129407      -0.047107      -0.036277       0.083384              9.829605      11.675824      -4.410967       2.057442       7.811084      -1.416646      10.001905           0.000001
          497              O      19.988252       9.877740      16.699819      -0.540158      33.470683 0.46552063E+03  0.10749567E+05                                 8.117047                            6.521847       0.551460       2.234957                    0.998613      26.666801      67.757061       0.774142       0.342636      -1.157238      -0.003305       0.008692       0.035204       0.036411       0.027519      -0.007108       0.001657       0.017234      -0.229921      -0.077151       0.009837       0.067314              9.638914      10.192832       5.662840       2.708450      11.117070       2.237912       7.606841          -0.000001
          498              O      21.165046      11.371363      15.504528      -0.538489      33.301110 0.43292517E+03  0.98381052E+04                                 8.122157                            6.309740       0.482763       2.212673                    0.999019      26.452124      67.142745       0.781567       0.344859      -1.152902       0.017305      -0.006433       0.033815       0.038527      -0.067896      -0.026425      -0.032608       0.025273       0.014988      -0.090084       0.023515       0.066569              9.794446       5.968568       0.770307       0.956291       5.862531      -1.474392      17.552238          -0.000001
          499              O       1.872956      20.574494      25.943241      -0.537723      33.625353 0.45106060E+03  0.10349726E+05                                 8.193212                            6.443315       0.553400       2.242103                    0.998687      26.438779      67.301955       0.773387       0.345156      -1.153345       0.020415      -0.008668      -0.010047       0.024348       0.029393      -0.002168       0.002444      -0.093295       0.112501      -0.073954       0.035133       0.038821             10.164295       7.503340      -2.534384      -2.813072       9.713366       6.220225      13.276179           0.000000
          500              O       0.543136      19.817984      24.302214      -0.601836      32.726101 0.47990274E+03  0.11183100E+05                                 7.986835                            6.636638       0.535136       2.210669                    0.998939      27.529216      70.613887       0.763700       0.344171      -1.154208       0.055753      -0.002581       0.014285       0.057612       0.018653       0.018079      -0.047118       0.014745      -0.086159      -0.068467       0.027022       0.041446              9.125084      14.587976      -2.576035      -0.500049       6.146221       1.017716       6.641056           0.000000
          501              O       8.254799      12.492119      16.003688      -0.591283      28.864849 0.43015651E+03  0.97632476E+04                                 7.274167                            6.231888       0.641667       2.241406                    0.999381      27.346036      69.455873       0.797066       0.338567      -1.157780      -0.003853      -0.030676       0.057222       0.065040       0.022415       0.010349      -0.000075      -0.034184       0.138157      -0.052101       0.004686       0.047415              7.976963       6.727428      -1.293987      -0.301902       5.459201      -0.061477      11.744259           0.000001
          502              O       9.886361      11.707590      17.063586      -0.574917      35.520179 0.48573136E+03  0.11436222E+05                                 8.646478                            6.842547       0.142296       2.095308                    0.997018      27.547247      72.737307       0.719696       0.361469      -1.131861      -0.003288       0.025716       0.052137       0.058227       0.038879       0.023443       0.005261      -0.012638      -0.254317      -0.089192       0.005200       0.083992             10.438824      14.097892      -5.323729      -3.248043       8.810459       1.727965       8.408122           0.000001
          503              O       7.425009      18.182111      24.281415      -0.552531      26.087235 0.35712401E+03  0.77600054E+04                                 6.861956                            5.727903       0.728376       2.308630                    0.998544      25.728442      64.556064       0.818200       0.344511      -1.149368      -0.009368       0.004910       0.016566       0.019655      -0.003019      -0.020691      -0.046580       0.009928      -0.091036      -0.065124       0.020672       0.044452              7.787089      12.034157      -1.314406      -0.083758       5.672453       1.225788       5.654656          -0.000000
          504              O       6.817214      19.399855      25.733627      -0.555289      24.603256 0.34594457E+03  0.74644573E+04                                 6.528634                            5.617673       0.807824       2.312472                    0.999432      26.191313      65.685258       0.829806       0.342088      -1.150334      -0.034602      -0.021465      -0.019850       0.045300       0.017752      -0.012223      -0.036491      -0.064104       0.017063      -0.039771      -0.020875       0.060646              7.031373       7.698868       0.468861       1.248558       5.595595       2.428575       7.799657          -0.000002
          505              O       4.407589      17.453619      18.158148      -0.176465      30.056386 0.30616290E+03  0.63659088E+04                                 7.790457                            5.315112       0.479592       2.293010                    0.999368      21.762586      52.452540       0.851324       0.346022      -1.154523      -0.180760       0.021352      -0.023616       0.183543       0.086131      -0.045759      -0.096533      -0.082097      -0.152676      -0.105289      -0.066285       0.171574             11.017274       6.274506       2.443505      -1.484173      16.952402      -8.118509       9.824913           0.000000
          506              O       3.297609      17.108771      21.428376      -0.220886      33.312161 0.33664619E+03  0.71672676E+04                                 8.358807                            5.577495       0.467911       2.272491                    0.999450      22.512198      54.891038       0.830214       0.346526      -1.154191       0.181830      -0.035199       0.041620       0.189824      -0.061061      -0.054573       0.132212      -0.055063       0.114555      -0.111806      -0.073182       0.184988             11.982949       6.025940      -1.556745      -1.528923      12.736458       9.757852      17.186448          -0.000000
          507              O       5.034781      13.793920      19.841180      -0.207784      30.291714 0.32161480E+03  0.67763661E+04                                 7.862213                            5.469979       0.412821       2.261683                    0.999119      22.317093      54.312525       0.833257       0.348872      -1.151078       0.084546       0.063302      -0.140226       0.175552      -0.118729       0.046399      -0.087450       0.005252      -0.097922      -0.119759      -0.058215       0.177973             11.005648      15.300412      -8.309854       1.248730      12.103730      -1.652414       5.612802          -0.000000
          508              O       1.862179      14.216359      18.827772      -0.218420      31.478514 0.32791941E+03  0.69381137E+04                                 8.065376                            5.508339       0.466710       2.272629                    0.999385      22.526118      54.814320       0.834308       0.346981      -1.153425       0.002452      -0.040122       0.185602       0.189905       0.130220       0.062397       0.081286      -0.046224      -0.047534      -0.124612      -0.066281       0.190893             11.553392      12.717949       9.074160       2.726719      15.208780       2.808162       6.733448           0.000000
          509              O      13.744348       0.903071      37.029556      -0.537006      36.026833 0.47006104E+03  0.10909073E+05                                 8.572663                            6.604271       0.434494       2.192753                    0.998840      26.827644      68.919255       0.758483       0.347958      -1.149798       0.042150       0.009580       0.010286       0.044431      -0.050069      -0.004648      -0.038585       0.051240       0.151252      -0.090456       0.024170       0.066286             10.287633      18.170558      -0.380212      -2.719180       6.227188       0.953247       6.465153          -0.000000
          510              O      14.929763      20.764160      35.996573      -0.509724      30.025755 0.42373173E+03  0.95476842E+04                                 7.505816                            6.183495       0.649348       2.273241                    0.998912      26.132913      65.378443       0.803324       0.338383      -1.162015       0.037776      -0.001608      -0.020370       0.042948      -0.004567       0.013099       0.035578      -0.105659       0.046880      -0.063966      -0.004945       0.068910              8.745904       7.946476       2.880541       1.525207      11.739385       3.839590       6.551852          -0.000000
          511              O       0.090523      10.125599       2.311467      -0.541266      26.811973 0.37767052E+03  0.83091328E+04                                 6.956313                            5.860501       0.714272       2.280368                    0.999083      26.466617      66.484534       0.816349       0.341026      -1.154083      -0.019571      -0.007821      -0.029953       0.036625      -0.022461      -0.001935      -0.026976       0.092038       0.099936      -0.074496       0.032377       0.042119              7.855332       4.580936       0.810377       0.170247       6.646612      -0.132463      12.338448          -0.000001
          512              O       0.663832      11.912343       1.315595      -0.572923      28.857840 0.41692946E+03  0.93793914E+04                                 7.295434                            6.127735       0.729428       2.271080                    0.999209      27.159323      68.436465       0.806168       0.337729      -1.159737      -0.019869      -0.000950      -0.043105       0.047474       0.012998       0.003410       0.028847      -0.061102      -0.149139      -0.057109      -0.008236       0.065345              8.374835       5.185356       2.207899       0.686064      10.898479       2.766326       9.040669          -0.000001
          513              O      19.867555      21.440924      35.279235      -0.548414      33.731571 0.45456718E+03  0.10435984E+05                                 8.201589                            6.444628       0.533668       2.232476                    0.998071      26.555494      67.313698       0.778649       0.342633      -1.157058       0.002951       0.004939       0.012302       0.013581      -0.006758      -0.016677       0.008525      -0.123142       0.120153      -0.084089       0.032700       0.051389             10.251607      10.009047      -3.689790      -4.309632       9.993406       5.422687      10.752366           0.000001
          514              O      20.889168       1.340597      36.552418      -0.617636      35.897681 0.49837347E+03  0.11726295E+05                                 8.495110                            6.749933       0.471417       2.179647                    0.999361      27.913816      71.999448       0.759320       0.342827      -1.155081      -0.054711      -0.039686      -0.027923       0.073130       0.020060       0.028872      -0.065408       0.030055      -0.015492      -0.085806       0.027475       0.058330             10.030805      17.815993      -0.351416      -0.908331       6.176403       1.043487       6.100019           0.000001
          515              O      13.373637       9.604017       2.773924      -0.505264      25.198505 0.34828864E+03  0.75228429E+04                                 6.708789                            5.674741       0.681809       2.291155                    0.998673      25.638127      64.194895       0.817861       0.346724      -1.147214      -0.010252       0.005669      -0.015675       0.019569       0.061622       0.004306      -0.003530      -0.103302       0.012648      -0.082848       0.004525       0.078324              7.485407       6.179678      -0.918852       0.378610       5.035386       0.650946      11.241157          -0.000000
          516              O      11.658018      10.291558       1.662641      -0.597874      34.594740 0.49614172E+03  0.11656822E+05                                 8.348709                            6.770062       0.718210       2.274965                    0.998431      27.607979      71.081704       0.752525       0.346426      -1.152451       0.008250      -0.003259      -0.031317       0.032549      -0.050030      -0.008892      -0.001138       0.071136      -0.129407      -0.047107      -0.036277       0.083383              9.829605      11.675823      -4.410970      -2.057442       7.811088       1.416645      10.001905           0.000002
          517              O       1.564748      11.675260      37.090319      -0.540158      33.470681 0.46552062E+03  0.10749567E+05                                 8.117047                            6.521847       0.551460       2.234957                    0.998613      26.666801      67.757061       0.774142       0.342636      -1.157238       0.003305      -0.008692       0.035204       0.036411       0.027519       0.007108      -0.001657       0.017234      -0.229921      -0.077151       0.009837       0.067314              9.638914      10.192831       5.662839      -2.708450      11.117068      -2.237911       7.606841          -0.000001
          518              O       0.387954      10.181637      35.895028      -0.538489      33.301110 0.43292517E+03  0.98381051E+04                                 8.122157                            6.309740       0.482763       2.212673                    0.999019      26.452124      67.142745       0.781567       0.344859      -1.152902      -0.017305       0.006433       0.033815       0.038527      -0.067896       0.026425       0.032608       0.025272       0.014988      -0.090084       0.023515       0.066569              9.794446       5.968568       0.770307      -0.956291       5.862531       1.474392      17.552239          -0.000001
          519              O      19.680044       0.978506       5.552741      -0.537723      33.625356 0.45106060E+03  0.10349726E+05                                 8.193212                            6.443315       0.553400       2.242103                    0.998687      26.438779      67.301955       0.773387       0.345156      -1.153345      -0.020415       0.008668      -0.010047       0.024348       0.029393       0.002168      -0.002444      -0.093295       0.112500      -0.073954       0.035133       0.038821             10.164296       7.503340      -2.534385       2.813072       9.713368      -6.220226      13.276179           0.000000
          520              O      21.009864       1.735017       3.911714      -0.601836      32.726101 0.47990280E+03  0.11183102E+05                                 7.986835                            6.636638       0.535136       2.210669                    0.998939      27.529217      70.613889       0.763700       0.344171      -1.154208      -0.055753       0.002581       0.014285       0.057612       0.018653      -0.018079       0.047118       0.014745      -0.086159      -0.068467       0.027022       0.041445              9.125083      14.587973      -2.576032       0.500050       6.146220      -1.017718       6.641057           0.000000
          521              O      13.298201       9.060881      36.394188      -0.591283      28.864846 0.43015640E+03  0.97632444E+04                                 7.274166                            6.231887       0.641667       2.241406                    0.999381      27.346036      69.455870       0.797066       0.338567      -1.157780       0.003853       0.030676       0.057222       0.065040       0.022415      -0.010349       0.000075      -0.034184       0.138157      -0.052101       0.004686       0.047415              7.976962       6.727426      -1.293987       0.301904       5.459201       0.061479      11.744260           0.000001
          522              O      11.666639       9.845410      37.454086      -0.574917      35.520182 0.48573159E+03  0.11436229E+05                                 8.646479                            6.842549       0.142296       2.095308                    0.997018      27.547247      72.737306       0.719696       0.361469      -1.131861       0.003288      -0.025716       0.052137       0.058227       0.038879      -0.023443      -0.005261      -0.012638      -0.254317      -0.089192       0.005200       0.083992             10.438825      14.097895      -5.323726       3.248044       8.810457      -1.727964       8.408123           0.000001
          523              O      14.127992       3.370889       3.890915      -0.552531      26.087227 0.35712382E+03  0.77600003E+04                                 6.861954                            5.727901       0.728376       2.308630                    0.998544      25.728442      64.556065       0.818200       0.344511      -1.149368       0.009368      -0.004910       0.016566       0.019655      -0.003019       0.020691       0.046580       0.009928      -0.091036      -0.065124       0.020672       0.044452              7.787086      12.034150      -1.314407       0.083759       5.672453      -1.225789       5.654656          -0.000000
          524              O      14.735786       2.153145       5.343127      -0.555289      24.603260 0.34594458E+03  0.74644575E+04                                 6.528635                            5.617673       0.807824       2.312472                    0.999432      26.191312      65.685256       0.829806       0.342088      -1.150333       0.034602       0.021465      -0.019850       0.045300       0.017752       0.012223       0.036491      -0.064104       0.017063      -0.039771      -0.020875       0.060646              7.031374       7.698868       0.468862      -1.248558       5.595596      -2.428576       7.799658          -0.000002
          525              O      17.145412       4.099381      38.548648      -0.176465      30.056390 0.30616276E+03  0.63659052E+04                                 7.790457                            5.315111       0.479592       2.293010                    0.999368      21.762586      52.452540       0.851324       0.346022      -1.154523       0.180760      -0.021352      -0.023616       0.183543       0.086131       0.045759       0.096533      -0.082097      -0.152676      -0.105289      -0.066285       0.171574             11.017276       6.274507       2.443510       1.484176      16.952407       8.118511       9.824913           0.000000
          526              O      18.255391       4.444229       1.037876      -0.220886      33.312160 0.33664619E+03  0.71672676E+04                                 8.358807                            5.577495       0.467911       2.272491                    0.999450      22.512198      54.891038       0.830214       0.346526      -1.154191      -0.181830       0.035199       0.041620       0.189824      -0.061061       0.054573      -0.132212      -0.055063       0.114555      -0.111806      -0.073182       0.184988             11.982948       6.025940      -1.556746       1.528923      12.736457      -9.757851      17.186447          -0.000000
          527              O      16.518219       7.759080      40.231680      -0.207784      30.291715 0.32161480E+03  0.67763662E+04                                 7.862213                            5.469979       0.412821       2.261683                    0.999119      22.317093      54.312525       0.833257       0.348872      -1.151078      -0.084546      -0.063302      -0.140226       0.175552      -0.118729      -0.046399       0.087450       0.005252      -0.097922      -0.119759      -0.058215       0.177973             11.005649      15.300413      -8.309857      -1.248731      12.103732       1.652414       5.612802          -0.000000
          528              O      19.690821       7.336641      39.218272      -0.218420      31.478516 0.32791955E+03  0.69381172E+04                                 8.065377                            5.508340       0.466710       2.272629                    0.999385      22.526118      54.814320       0.834308       0.346981      -1.153425      -0.002452       0.040122       0.185602       0.189905       0.130220      -0.062397      -0.081286      -0.046224      -0.047534      -0.124612      -0.066281       0.190893             11.553393      12.717949       9.074159      -2.726720      15.208781      -2.808162       6.733449           0.000000
          529              O      11.679571      18.585152      26.834306      -0.537006      36.026831 0.47006104E+03  0.10909073E+05                                 8.572663                            6.604271       0.434494       2.192753                    0.998840      26.827644      68.919255       0.758483       0.347958      -1.149798       0.009580      -0.042150       0.010286       0.044431       0.050069      -0.038585       0.004648      -0.051240       0.151252      -0.090456       0.024170       0.066286             10.287633       6.227188       0.380213       0.953247      18.170556       2.719179       6.465153          -0.000000
          530              O       9.987660      17.399737      25.801323      -0.509724      30.025756 0.42373173E+03  0.95476842E+04                                 7.505816                            6.183495       0.649348       2.273241                    0.998912      26.132913      65.378443       0.803324       0.338383      -1.162015      -0.001608      -0.037776      -0.020370       0.042948       0.004567       0.035578      -0.013099       0.105659       0.046880      -0.063966      -0.004945       0.068910              8.745904      11.739385      -2.880540       3.839590       7.946476      -1.525207       6.551851          -0.000000
          531              O      20.902099      10.685977      32.897217      -0.541266      26.811975 0.37767056E+03  0.83091338E+04                                 6.956314                            5.860502       0.714272       2.280368                    0.999083      26.466617      66.484536       0.816349       0.341026      -1.154083      -0.007821       0.019571      -0.029953       0.036625       0.022461      -0.026976       0.001935      -0.092038       0.099936      -0.074496       0.032377       0.042119              7.855333       6.646612      -0.810377      -0.132463       4.580936      -0.170247      12.338450          -0.000001
          532              O       1.135843      10.112668      31.901345      -0.572923      28.857842 0.41692950E+03  0.93793924E+04                                 7.295434                            6.127736       0.729428       2.271080                    0.999209      27.159324      68.436468       0.806168       0.337729      -1.159737      -0.000950       0.019869      -0.043105       0.047474      -0.012998       0.028847      -0.003410       0.061102      -0.149139      -0.057109      -0.008236       0.065345              8.374835      10.898479      -2.207899       2.766326       5.185356      -0.686064       9.040670          -0.000001
          533              O      10.664424      12.461945      25.083985      -0.548414      33.731571 0.45456719E+03  0.10435985E+05                                 8.201589                            6.444628       0.533668       2.232476                    0.998071      26.555495      67.313700       0.778649       0.342633      -1.157058       0.004939      -0.002951       0.012302       0.013581       0.006758       0.008525       0.016677       0.123142       0.120153      -0.084089       0.032700       0.051389             10.251606       9.993406       3.689789       5.422687      10.009046       4.309631      10.752367           0.000001
          534              O      12.117097      11.440332      26.357168      -0.617636      35.897681 0.49837348E+03  0.11726296E+05                                 8.495110                            6.749933       0.471417       2.179647                    0.999361      27.913816      71.999449       0.759320       0.342827      -1.155081      -0.039686       0.054711      -0.027923       0.073130      -0.020060      -0.065408      -0.028872      -0.030055      -0.015492      -0.085806       0.027475       0.058330             10.030805       6.176404       0.351416       1.043487      17.815993       0.908331       6.100019           0.000001
          535              O      20.380517      18.955863      33.359674      -0.505264      25.198505 0.34828864E+03  0.75228429E+04                                 6.708789                            5.674741       0.681809       2.291155                    0.998673      25.638127      64.194895       0.817861       0.346724      -1.147214       0.005669       0.010252      -0.015675       0.019569      -0.061622      -0.003530      -0.004306       0.103302       0.012648      -0.082848       0.004525       0.078324              7.485407       5.035386       0.918852       0.650946       6.179678      -0.378611      11.241157           0.000000
          536              O      21.068058      20.671482      32.248391      -0.597874      34.594745 0.49614180E+03  0.11656825E+05                                 8.348710                            6.770063       0.718210       2.274965                    0.998431      27.607979      71.081708       0.752525       0.346426      -1.152451      -0.003259      -0.008250      -0.031317       0.032549       0.050030      -0.001138       0.008892      -0.071136      -0.129407      -0.047107      -0.036277       0.083383              9.829607       7.811089       4.410970       1.416646      11.675825       2.057442      10.001907           0.000001
          537              O       0.898760       9.211752      26.895069      -0.540158      33.470681 0.46552062E+03  0.10749567E+05                                 8.117047                            6.521847       0.551460       2.234957                    0.998613      26.666801      67.757061       0.774142       0.342636      -1.157238      -0.008692      -0.003305       0.035204       0.036411      -0.027519      -0.001657      -0.007108      -0.017234      -0.229921      -0.077151       0.009837       0.067314              9.638914      11.117068      -5.662839      -2.237911      10.192831       2.708450       7.606841          -0.000001
          538              O      20.958137      10.388546      25.699778      -0.538489      33.301111 0.43292517E+03  0.98381052E+04                                 8.122157                            6.309740       0.482763       2.212673                    0.999019      26.452124      67.142745       0.781567       0.344859      -1.152902       0.006433       0.017305       0.033815       0.038527       0.067896       0.032608      -0.026425      -0.025272       0.014988      -0.090084       0.023515       0.066569              9.794446       5.862531      -0.770307       1.474392       5.968568       0.956291      17.552240          -0.000001
          539              O      11.755006      12.649456      36.138491      -0.537723      33.625356 0.45106062E+03  0.10349726E+05                                 8.193212                            6.443315       0.553400       2.242103                    0.998687      26.438779      67.301956       0.773387       0.345156      -1.153345       0.008668       0.020415      -0.010047       0.024348      -0.029393      -0.002444      -0.002168       0.093295       0.112501      -0.073954       0.035133       0.038821             10.164296       9.713368       2.534385      -6.220226       7.503340      -2.813072      13.276180           0.000000
          540              O      12.511517      11.319636      34.497464      -0.601836      32.726100 0.47990278E+03  0.11183101E+05                                 7.986835                            6.636638       0.535136       2.210669                    0.998939      27.529216      70.613887       0.763700       0.344171      -1.154208       0.002581       0.055753       0.014285       0.057612      -0.018653       0.047118       0.018079      -0.014745      -0.086159      -0.068467       0.027022       0.041445              9.125084       6.146220       2.576032      -1.017718      14.587974      -0.500050       6.641057           0.000000
          541              O      19.837381      19.031299      26.198938      -0.591283      28.864846 0.43015653E+03  0.97632480E+04                                 7.274166                            6.231888       0.641667       2.241406                    0.999381      27.346036      69.455869       0.797066       0.338567      -1.157780       0.030676      -0.003853       0.057222       0.065040      -0.022415       0.000075       0.010349       0.034184       0.138157      -0.052101       0.004686       0.047415              7.976961       5.459202       1.293988       0.061479       6.727428      -0.301902      11.744254           0.000001
          542              O      20.621910      20.662861      27.258836      -0.574917      35.520171 0.48573120E+03  0.11436217E+05                                 8.646477                            6.842546       0.142296       2.095308                    0.997018      27.547248      72.737309       0.719696       0.361469      -1.131861      -0.025716      -0.003288       0.052137       0.058227      -0.038879      -0.005261       0.023443       0.012638      -0.254317      -0.089192       0.005200       0.083992             10.438822       8.810455       5.323726      -1.727964      14.097891      -3.248042       8.408120           0.000001
          543              O      14.147389      18.201509      34.476665      -0.552531      26.087235 0.35712400E+03  0.77600050E+04                                 6.861956                            5.727902       0.728376       2.308630                    0.998544      25.728442      64.556063       0.818200       0.344511      -1.149368      -0.004910      -0.009368       0.016566       0.019655       0.003019       0.046580      -0.020691      -0.009928      -0.091036      -0.065124       0.020672       0.044452              7.787089       5.672453       1.314406      -1.225788      12.034157      -0.083758       5.654655          -0.000000
          544              O      12.929645      17.593714      35.928877      -0.555289      24.603252 0.34594450E+03  0.74644553E+04                                 6.528633                            5.617672       0.807825       2.312472                    0.999432      26.191312      65.685252       0.829806       0.342088      -1.150334       0.021465      -0.034602      -0.019850       0.045300      -0.017752       0.036491      -0.012223       0.064104       0.017063      -0.039771      -0.020875       0.060646              7.031372       5.595594      -0.468861      -2.428575       7.698866       1.248558       7.799655          -0.000002
          545              O      14.875881      15.184089      28.353398      -0.176465      30.056384 0.30616289E+03  0.63659084E+04                                 7.790456                            5.315112       0.479592       2.293010                    0.999368      21.762586      52.452539       0.851324       0.346022      -1.154523      -0.021352      -0.180760      -0.023616       0.183543      -0.086131       0.096533      -0.045759       0.082097      -0.152676      -0.105289      -0.066285       0.171574             11.017272      16.952400      -2.443505       8.118507       6.274506      -1.484173       9.824911           0.000000
          546              O      15.220729      14.074109      31.623626      -0.220886      33.312159 0.33664619E+03  0.71672676E+04                                 8.358807                            5.577495       0.467911       2.272491                    0.999450      22.512198      54.891038       0.830214       0.346526      -1.154191       0.035199       0.181830       0.041620       0.189824       0.061061      -0.132212      -0.054573       0.055063       0.114555      -0.111806      -0.073182       0.184988             11.982948      12.736458       1.556745      -9.757851       6.025939      -1.528923      17.186446          -0.000000
          547              O      18.535580      15.811281      30.036430      -0.207784      30.291712 0.32161495E+03  0.67763700E+04                                 7.862213                            5.469980       0.412821       2.261683                    0.999119      22.317093      54.312525       0.833256       0.348872      -1.151078      -0.063302       0.084546      -0.140226       0.175552       0.118729       0.087450       0.046399      -0.005252      -0.097922      -0.119759      -0.058215       0.177973             11.005648      12.103730       8.309853       1.652414      15.300411       1.248731       5.612802          -0.000000
          548              O      18.113141      12.638679      29.023022      -0.218420      31.478516 0.32791956E+03  0.69381175E+04                                 8.065377                            5.508340       0.466710       2.272629                    0.999385      22.526118      54.814321       0.834308       0.346981      -1.153425       0.040122       0.002452       0.185602       0.189905      -0.130220      -0.081286       0.062397       0.046224      -0.047534      -0.124612      -0.066281       0.190893             11.553393      15.208781      -9.074159      -2.808162      12.717949       2.726720       6.733449           0.000000
          549              O       9.873429       2.967848       6.443806      -0.537006      36.026833 0.47006105E+03  0.10909073E+05                                 8.572664                            6.604271       0.434494       2.192753                    0.998840      26.827644      68.919256       0.758483       0.347958      -1.149798      -0.009580       0.042150       0.010286       0.044431       0.050069       0.038585      -0.004648      -0.051240       0.151252      -0.090456       0.024170       0.066286             10.287634       6.227188       0.380213      -0.953247      18.170559      -2.719180       6.465154          -0.000000
          550              O      11.565340       4.153263       5.410823      -0.509724      30.025755 0.42373173E+03  0.95476842E+04                                 7.505815                            6.183495       0.649348       2.273241                    0.998912      26.132913      65.378443       0.803324       0.338383      -1.162015       0.001608       0.037776      -0.020370       0.042948       0.004567      -0.035578       0.013099       0.105659       0.046880      -0.063966      -0.004945       0.068910              8.745904      11.739384      -2.880540      -3.839589       7.946477       1.525207       6.551851          -0.000000
          551              O       0.650901      10.867023      12.506717      -0.541266      26.811972 0.37767052E+03  0.83091328E+04                                 6.956313                            5.860501       0.714272       2.280368                    0.999083      26.466617      66.484534       0.816349       0.341026      -1.154083       0.007821      -0.019571      -0.029953       0.036625       0.022461       0.026976      -0.001935      -0.092038       0.099936      -0.074496       0.032377       0.042119              7.855332       6.646611      -0.810377       0.132463       4.580936       0.170247      12.338448          -0.000001
          552              O      20.417157      11.440332      11.510845      -0.572923      28.857842 0.41692950E+03  0.93793924E+04                                 7.295434                            6.127736       0.729428       2.271080                    0.999209      27.159324      68.436468       0.806168       0.337729      -1.159737       0.000950      -0.019869      -0.043105       0.047474      -0.012998      -0.028847       0.003410       0.061102      -0.149139      -0.057109      -0.008236       0.065345              8.374835      10.898479      -2.207899      -2.766326       5.185356       0.686064       9.040669          -0.000001
          553              O      10.888576       9.091055       4.693485      -0.548414      33.731569 0.45456716E+03  0.10435984E+05                                 8.201589                            6.444627       0.533668       2.232476                    0.998071      26.555494      67.313697       0.778649       0.342633      -1.157058      -0.004939       0.002951       0.012302       0.013581       0.006758      -0.008525      -0.016677       0.123142       0.120153      -0.084089       0.032700       0.051389             10.251607       9.993405       3.689790      -5.422686      10.009048      -4.309633      10.752366           0.000001
[truncated: 64,867 more chars]
