# Supplementary material for: A collection of forcefield precursors for metal–organic frameworks
Source: RSC Adv. 2019 Nov 13;9(63):36492–507. doi: 10.1039/c9ra07327b (PMC9075174; doi:10.1039/c9ra07327b)
Supplement: RA-009-C9RA07327B-s6009 [file RA-009-C9RA07327B-s6009.xyz]

  656
jmolscript: load "" {1 1 1} spacegroup "x,y,z" unitcell [{     18.902000     0.000000     0.000000 }, {      0.000000    30.464000     0.000000 }, {      0.000000     0.000000    31.004000 }]
Zn    14.587051     0.948954    16.208891     1.056542
Zn    16.056115    28.815288    15.706936     1.044501
Zn     4.627021     0.004874    29.770351     1.063232
Zn     6.566366    24.350789    22.853668     1.037507
Zn     6.145418     0.118200     1.385259     1.051167
Zn     4.785608    24.195423    19.933712     1.031773
Zn     5.683453    21.585572     8.836140     1.087456
Zn     6.213087    22.667044     5.594672     0.957395
Zn     6.305518    21.498445    21.035284     0.962528
Zn     5.136051    29.515046    14.795109     1.056545
Zn     6.605115     1.648712    15.297064     1.044497
Zn    14.078021    -0.004874     1.233649     1.063228
Zn    16.017366     6.113211     8.150332     1.037513
Zn    15.596418    30.345800    29.618741     1.051166
Zn    14.236608     6.268577    11.070288     1.031779
Zn    15.134453     8.878428    22.167860     1.087454
Zn    15.664087     7.796956    25.409328     0.957396
Zn    15.756518     8.965555     9.968716     0.962536
Zn    14.587051    16.180954    30.297109     1.056545
Zn    16.056115    13.583288    30.799064     1.044496
Zn     4.627021    15.236874    16.735649     1.063232
Zn     6.566366     9.118789    23.652332     1.037507
Zn     6.145418    15.350200    14.116741     1.051167
Zn     4.785608     8.963423    26.572288     1.031775
Zn     5.683453     6.353572     6.665860     1.087460
Zn     6.213087     7.435044     9.907328     0.957396
Zn     6.305518     6.266445    25.470716     0.962529
Zn     5.136051    14.283046     0.706891     1.056541
Zn     6.605115    16.880712     0.204936     1.044501
Zn    14.078021    15.227126    14.268351     1.063231
Zn    16.017366    21.345211     7.351668     1.037507
Zn    15.596418    15.113800    16.887259     1.051169
Zn    14.236608    21.500577     4.431712     1.031773
Zn    15.134453    24.110428    24.338140     1.087458
Zn    15.664087    23.028956    21.096672     0.957396
Zn    15.756518    24.197555     5.533284     0.962528
H      8.010668    -0.015232    27.240114     0.144253
H     12.065147     0.039603    27.088195     0.140133
H     10.150374    30.077107    30.641253     0.133615
H     11.766495     0.843853    25.119441     0.110189
H     11.479185    29.805978    24.747393     0.104300
H     12.520685     1.294720    22.719731     0.106852
H     11.651193     0.715904    21.538479     0.103900
H      8.810222    30.119757    23.429723     0.102116
H      9.925440    29.236301    22.750735     0.106443
H      8.159993     0.749414    19.318592     0.142598
H      5.833157    28.008602    18.723316     0.127397
H      7.955852    28.261453    22.112053     0.135924
H     13.688828    27.710054    23.169289     0.144071
H     15.526103    27.198259    19.709243     0.131805
H     13.410969     0.042650    20.347925     0.141471
H     10.677740    30.244659    15.040040     0.134775
H      8.460535    27.076403    13.781278     0.142560
H     12.344896    26.592026    14.512972     0.137109
H     11.934723    24.401664    13.455736     0.105036
H     11.439490    24.395571    14.950129     0.100333
H     12.282520    21.815270    13.452636     0.094878
H     11.152180    20.944000    14.125422     0.097659
H      8.676018    23.506022    14.568780     0.096123
H      9.630569    22.905882    15.666321     0.104579
H      7.541898    19.341594    14.522274     0.137151
H      4.992018    19.694976    17.551364     0.128777
H      7.273490    22.860186    16.360811     0.141319
H      8.900952     4.438605    23.581642     0.131675
H     10.751458     7.972429    23.063876     0.135168
H     12.936529     4.590925    23.922686     0.154879
H      9.898977     2.300032    22.381788     0.102948
H      9.261980     2.071552    23.804871     0.105446
H     12.794764    19.606630    14.785808     0.137815
H     15.414581    19.137485    17.870706     0.131034
H     13.422310    22.601242    17.368441     0.137789
H     10.579449    22.391040     6.458133     0.137164
H     12.862811    22.515942     9.725955     0.145354
H      8.859367    22.982042    10.070099     0.134192
H      9.384843    23.554765    12.193873     0.096577
H      9.530388    21.988915    12.286885     0.091708
H     17.461668     0.015232     3.763886     0.144252
H      2.614147    30.424397     3.915805     0.140132
H      0.699374     0.386893     0.362747     0.133615
H      2.315495    29.620147     5.884559     0.110189
H      2.028185     0.658022     6.256607     0.104299
H      3.069685    29.169280     8.284269     0.106852
H      2.200193    29.748096     9.465521     0.103900
H     18.261222     0.344243     7.574277     0.102117
H      0.474440     1.227699     8.253265     0.106444
H     17.610993    29.714586    11.685408     0.142601
H     15.284157     2.455398    12.280684     0.127398
H     17.406852     2.202547     8.891947     0.135924
H      4.237828     2.753946     7.834711     0.144069
H      6.075103     3.265741    11.294757     0.131803
H      3.959969    30.421350    10.656075     0.141472
H      1.226740     0.219341    15.963960     0.134777
H     17.911535     3.387597    17.222722     0.142558
H      2.893896     3.871974    16.491028     0.137109
H      2.483723     6.062336    17.548264     0.105037
H      1.988490     6.068429    16.053871     0.100333
H      2.831520     8.648730    17.551364     0.094879
H      1.701180     9.520000    16.878578     0.097659
H     18.127018     6.957978    16.435220     0.096124
H      0.179569     7.558118    15.337679     0.104582
H     16.992898    11.122406    16.481726     0.137153
H     14.443018    10.769024    13.452636     0.128779
H     16.724490     7.603814    14.643189     0.141319
H     18.351952    26.025395     7.422358     0.131675
H      1.300458    22.491571     7.940124     0.135169
H      3.485529    25.873075     7.081314     0.154878
H      0.447977    28.163968     8.622212     0.102948
H     18.712980    28.392448     7.199129     0.105447
H      3.343764    10.857370    16.218192     0.137815
H      5.963581    11.326515    13.133294     0.131032
H      3.971310     7.862758    13.635559     0.137788
H      1.128449     8.072960    24.545867     0.137165
H      3.411811     7.948058    21.278045     0.145355
H     18.310367     7.481958    20.933901     0.134192
H     18.835843     6.909235    18.810127     0.096577
H      0.079388     8.475085    18.717115     0.091709
H      8.010668    15.216768    19.265886     0.144254
H     12.065147    15.271603    19.417805     0.140133
H     10.150374    14.845107    15.864747     0.133614
H     11.766495    16.075853    21.386559     0.110189
H     11.479185    14.573978    21.758607     0.104300
H     12.520685    16.526720    23.786269     0.106851
H     11.651193    15.947904    24.967521     0.103900
H      8.810222    14.887757    23.076277     0.102116
H      9.925440    14.004301    23.755265     0.106443
H      8.159993    15.981414    27.187408     0.142599
H      5.833157    12.776602    27.782684     0.127397
H      7.955852    13.029453    24.393947     0.135923
H     13.688828    12.478054    23.336711     0.144070
H     15.526103    11.966259    26.796757     0.131805
H     13.410969    15.274650    26.158075     0.141471
H     10.677740    15.012659     0.461960     0.134777
H      8.460535    11.844403     1.720722     0.142558
H     12.344896    11.360026     0.989028     0.137108
H     11.934723     9.169664     2.046264     0.105036
H     11.439490     9.163571     0.551871     0.100333
H     12.282520     6.583270     2.049364     0.094878
H     11.152180     5.712000     1.376578     0.097659
H      8.676018     8.274022     0.933220     0.096123
H      9.630569     7.673882    30.839679     0.104580
H      7.541898     4.109594     0.979726     0.137150
H      4.992018     4.462976    28.954636     0.128777
H      7.273490     7.628186    30.145189     0.141318
H      8.900952    19.670605    22.924358     0.131675
H     10.751458    23.204429    23.442124     0.135169
H     12.936529    19.822925    22.583314     0.154878
H      9.898977    17.532032    24.124212     0.102948
H      9.261980    17.303552    22.701129     0.105447
H     12.794764     4.374630     0.716192     0.137814
H     15.414581     3.905485    28.635294     0.131034
H     13.422310     7.369242    29.137559     0.137788
H     10.579449     7.159040     9.043867     0.137167
H     12.862811     7.283942     5.776045     0.145358
H      8.859367     7.750042     5.431901     0.134193
H      9.384843     8.322765     3.308127     0.096578
H      9.530388     6.756915     3.215115     0.091709
H     17.461668    15.247232    11.738114     0.144253
H      2.614147    15.192397    11.586195     0.140133
H      0.699374    15.618893    15.139253     0.133615
H      2.315495    14.388147     9.617441     0.110189
H      2.028185    15.890022     9.245393     0.104300
H      3.069685    13.937280     7.217731     0.106852
H      2.200193    14.516096     6.036479     0.103900
H     18.261222    15.576243     7.927723     0.102115
H      0.474440    16.459699     7.248735     0.106443
H     17.610993    14.482586     3.816592     0.142596
H     15.284157    17.687398     3.221316     0.127397
H     17.406852    17.434547     6.610053     0.135923
H      4.237828    17.985946     7.667289     0.144070
H      6.075103    18.497741     4.207243     0.131805
H      3.959969    15.189350     4.845925     0.141470
H      1.226740    15.451341    30.542040     0.134776
H     17.911535    18.619597    29.283278     0.142559
H      2.893896    19.103974    30.014972     0.137109
H      2.483723    21.294336    28.957736     0.105036
H      1.988490    21.300429    30.452129     0.100333
H      2.831520    23.880730    28.954636     0.094878
H      1.701180    24.752000    29.627422     0.097659
H     18.127018    22.189978    30.070780     0.096123
H      0.179569    22.790118     0.164321     0.104579
H     16.992898    26.354406    30.024274     0.137151
H     14.443018    26.001024     2.049364     0.128777
H     16.724490    22.835814     0.858811     0.141319
H     18.351952    10.793395     8.079642     0.131675
H      1.300458     7.259571     7.561876     0.135171
H      3.485529    10.641075     8.420686     0.154880
H      0.447977    12.931968     6.879788     0.102949
H     18.712980    13.160448     8.302871     0.105448
H      3.343764    26.089370    30.287808     0.137815
H      5.963581    26.558515     2.368706     0.131034
H      3.971310    23.094758     1.866441     0.137788
H      1.128449    23.304960    21.960133     0.137164
H      3.411811    23.180058    25.227955     0.145354
H     18.310367    22.713958    25.572099     0.134193
H     18.835843    22.141235    27.695873     0.096577
H      0.079388    23.707085    27.788885     0.091708
C      7.606165    30.226381    29.819647     0.631392
C     14.458140    17.754419    15.855446     0.624234
C     12.664340    30.080154    29.642924     0.619618
C      8.880160    30.250752    29.041447     0.001952
C      8.829124    30.381747    27.677271    -0.222075
C     10.016170    30.418304    26.967279     0.264822
C     11.286384    30.375654    27.581158    -0.244139
C     11.331749    30.134989    28.948435     0.002636
C     10.122021    30.141082    29.714234    -0.150157
C     11.101145     0.234573    24.765995    -0.079467
C     10.668289     0.670208    23.333610     0.098731
C     11.885578     0.606234    22.471699    -0.076643
C      9.566302    30.134989    22.822044    -0.077377
C      8.222370    29.872998    20.856391     0.261375
C      7.831099    30.390886    19.603829    -0.238138
C      6.944595    29.668890    18.779123     0.005391
C      6.443692    28.477747    19.244183    -0.138803
C      6.831183    27.959859    20.484343     0.006781
C      7.702565    28.620928    21.290447    -0.248754
C      6.315158    26.662093    20.937001     0.642472
C     13.365604    29.129677    21.802013     0.286966
C     13.879739    27.984230    22.301177    -0.215764
C     14.667952    27.265280    21.507475     0.021541
C     14.974164    27.710054    20.254913    -0.154716
C     14.482712    28.904243    19.786753     0.018173
C     13.702060    29.662797    20.602158    -0.236401
C     15.155624    25.903539    21.966334     0.613216
C     14.841850    29.403853    18.382272     0.621383
C      8.101397    29.638426    14.522274     0.616617
C      6.517410    30.293402    17.480055     0.622729
C     13.059392    29.114445    15.235366     0.627781
C     11.728691    28.523443    14.838514     0.001708
C     10.607802    29.345971    14.819912    -0.154018
C      9.343259    28.782387    14.450964    -0.005185
C      9.269541    27.435878    14.066515    -0.209185
C     10.396100    26.643814    14.113021     0.274697
C     11.600157    27.146470    14.488169    -0.244361
C     11.155960    24.307226    14.026210    -0.071308
C     10.505732    22.963763    13.809182     0.089965
C     11.579365    21.815270    14.122322    -0.069998
C      9.330027    22.814490    14.748603    -0.068870
C      7.642079    21.123738    15.362482     0.271661
C      7.173309    19.859482    15.201261    -0.219886
C      6.180954    19.289805    15.982562     0.013052
C      5.630906    20.060544    16.980891    -0.167408
C      6.046750    21.434470    17.139011    -0.012242
C      7.029654    21.964544    16.298803    -0.241845
C      5.725416    17.894554    15.812040     0.628928
C      5.509933    22.278323    18.267557     0.613434
C      8.267735     6.942746    23.327410     0.632205
C      9.689165     4.926029    23.538237    -0.256836
C      9.636240     6.275584    23.349112     0.000184
C     10.800603     7.067648    23.271602    -0.160276
C     12.053805     6.437043    23.513434    -0.008225
C     13.327800     7.223014    23.566140     0.652876
C     12.123743     5.005235    23.736662    -0.236431
C     10.944258     4.258867    23.671554     0.271743
C     10.086107     2.034995    23.296406    -0.074623
C     13.042380    21.257779    15.923654     0.264107
C     13.255973    19.966106    15.508201    -0.266758
C     14.235096    19.186227    16.246096    -0.007367
C     14.843741    19.682790    17.374642    -0.140723
C     14.603685    21.041485    17.799396     0.017455
C     13.658585    21.751296    17.073903    -0.213259
C     15.238792    21.559373    18.980649     0.575733
C      8.161884    22.707866     7.543273     0.620254
C     10.664508    22.503757     7.375852    -0.138862
C     11.904480    22.503757     7.958727     0.004627
C     13.108537    22.202163     7.152623     0.620492
C     12.025452    22.579917     9.322903    -0.199569
C     10.861089    22.759654    10.116605     0.267905
C      9.617338    22.832768     9.552332    -0.254903
C     10.001048    22.832768    12.392299    -0.078660
C      9.536059    22.677402     8.166454    -0.003113
C     17.057165     0.237619     1.184353     0.631391
C      5.007140    12.709581    15.148554     0.624233
C      3.213340     0.383846     1.361076     0.619618
C     18.331160     0.213248     1.962553     0.001951
C     18.280124     0.082253     3.326729    -0.222075
C      0.565170     0.045696     4.036721     0.264821
C      1.835384     0.088346     3.422842    -0.244140
C      1.880749     0.329011     2.055565     0.002635
C      0.671021     0.322918     1.289766    -0.150158
C      1.650145    30.229427     6.238005    -0.079467
C      1.217289    29.793792     7.670390     0.098731
C      2.434578    29.857766     8.532301    -0.076644
C      0.115302     0.329011     8.181956    -0.077378
C     17.673370     0.591002    10.147609     0.261376
C     17.282099     0.073114    11.400171    -0.238137
C     16.395595     0.795110    12.224877     0.005391
C     15.894692     1.986253    11.759817    -0.138803
C     16.282183     2.504141    10.519657     0.006782
C     17.153565     1.843072     9.713553    -0.248753
C     15.766158     3.801907    10.066999     0.642472
C      3.914604     1.334323     9.201987     0.286966
C      4.428739     2.479770     8.702823    -0.215764
C      5.216952     3.198720     9.496525     0.021540
C      5.523164     2.753946    10.749087    -0.154718
C      5.031712     1.559757    11.217247     0.018172
C      4.251060     0.801203    10.401842    -0.236401
C      5.704624     4.560461     9.037666     0.613215
C      5.390850     1.060147    12.621728     0.621383
C     17.552397     0.825574    16.481726     0.616617
C     15.968410     0.170598    13.523945     0.622730
C      3.608392     1.349555    15.768634     0.627781
C      2.277691     1.940557    16.165486     0.001709
C      1.156802     1.118029    16.184088    -0.154017
C     18.794259     1.681613    16.553036    -0.005185
C     18.720541     3.028122    16.937485    -0.209185
C      0.945100     3.820186    16.890979     0.274697
C      2.149157     3.317530    16.515831    -0.244361
C      1.704960     6.156774    16.977790    -0.071308
C      1.054732     7.500237    17.194818     0.089965
C      2.128365     8.648730    16.881678    -0.069998
C     18.781027     7.649510    16.255397    -0.068872
C     17.093079     9.340262    15.641518     0.271662
C     16.624309    10.604518    15.802739    -0.219886
C     15.631954    11.174195    15.021438     0.013053
C     15.081906    10.403456    14.023109    -0.167408
C     15.497750     9.029530    13.864989    -0.012242
C     16.480654     8.499456    14.705197    -0.241843
C     15.176416    12.569446    15.191960     0.628928
C     14.960933     8.185677    12.736443     0.613435
C     17.718735    23.521254     7.676590     0.632204
C      0.238165    25.537971     7.465763    -0.256836
C      0.185240    24.188416     7.654888     0.000184
C      1.349603    23.396352     7.732398    -0.160276
C      2.602805    24.026957     7.490566    -0.008225
C      3.876800    23.240986     7.437860     0.652876
C      2.672743    25.458765     7.267338    -0.236432
C      1.493258    26.205133     7.332446     0.271743
C      0.635107    28.429005     7.707594    -0.074623
C      3.591380     9.206221    15.080346     0.264107
C      3.804973    10.497894    15.495799    -0.266759
C      4.784096    11.277773    14.757904    -0.007367
C      5.392741    10.781210    13.629358    -0.140724
C      5.152685     9.422515    13.204604     0.017454
C      4.207585     8.712704    13.930097    -0.213258
C      5.787792     8.904627    12.023351     0.575733
C     17.612884     7.756134    23.460727     0.620255
C      1.213508     7.960243    23.628148    -0.138862
C      2.453480     7.960243    23.045273     0.004627
C      3.657537     8.261837    23.851377     0.620492
C      2.574452     7.884083    21.681097    -0.199570
C      1.410089     7.704346    20.887395     0.267905
C      0.166338     7.631232    21.451668    -0.254903
C      0.550048     7.631232    18.611701    -0.078660
C      0.085059     7.786598    22.837546    -0.003112
C      7.606165    14.994381    16.686353     0.631392
C     14.458140     2.522419    30.650554     0.624233
C     12.664340    14.848154    16.863076     0.619618
C      8.880160    15.018752    17.464553     0.001952
C      8.829124    15.149747    18.828729    -0.222074
C     10.016170    15.186304    19.538721     0.264822
C     11.286384    15.143654    18.924842    -0.244139
C     11.331749    14.902989    17.557565     0.002635
C     10.122021    14.909082    16.791766    -0.150158
C     11.101145    15.466573    21.740005    -0.079467
C     10.668289    15.902208    23.172390     0.098731
C     11.885578    15.838234    24.034301    -0.076643
C      9.566302    14.902989    23.683956    -0.077377
C      8.222370    14.640998    25.649609     0.261375
C      7.831099    15.158886    26.902171    -0.238138
C      6.944595    14.436890    27.726877     0.005391
C      6.443692    13.245747    27.261817    -0.138804
C      6.831183    12.727859    26.021657     0.006781
C      7.702565    13.388928    25.215553    -0.248755
C      6.315158    11.430093    25.568999     0.642471
C     13.365604    13.897677    24.703987     0.286966
C     13.879739    12.752230    24.204823    -0.215764
C     14.667952    12.033280    24.998525     0.021541
C     14.974164    12.478054    26.251087    -0.154716
C     14.482712    13.672243    26.719247     0.018173
C     13.702060    14.430797    25.903842    -0.236401
C     15.155624    10.671539    24.539666     0.613215
C     14.841850    14.171853    28.123728     0.621383
C      8.101397    14.406426     0.979726     0.616617
C      6.517410    15.061402    29.025945     0.622729
C     13.059392    13.882445     0.266634     0.627781
C     11.728691    13.291443     0.663486     0.001708
C     10.607802    14.113971     0.682088    -0.154017
C      9.343259    13.550387     1.051036    -0.005185
C      9.269541    12.203878     1.435485    -0.209187
C     10.396100    11.411814     1.388979     0.274696
C     11.600157    11.914470     1.013831    -0.244362
C     11.155960     9.075226     1.475790    -0.071308
C     10.505732     7.731763     1.692818     0.089965
C     11.579365     6.583270     1.379678    -0.069998
C      9.330027     7.582490     0.753397    -0.068870
C      7.642079     5.891738     0.139518     0.271660
C      7.173309     4.627482     0.300739    -0.219886
C      6.180954     4.057805    30.523438     0.013052
C      5.630906     4.828544    29.525109    -0.167408
C      6.046750     6.202470    29.366989    -0.012242
C      7.029654     6.732544    30.207197    -0.241845
C      5.725416     2.662554    30.693960     0.628928
C      5.509933     7.046323    28.238443     0.613435
C      8.267735    22.174746    23.178590     0.632205
C      9.689165    20.158029    22.967763    -0.256836
C      9.636240    21.507584    23.156888     0.000184
C     10.800603    22.299648    23.234398    -0.160276
C     12.053805    21.669043    22.992566    -0.008225
C     13.327800    22.455014    22.939860     0.652876
C     12.123743    20.237235    22.769338    -0.236432
C     10.944258    19.490867    22.834446     0.271743
C     10.086107    17.266995    23.209594    -0.074623
C     13.042380     6.025779    30.582346     0.264106
C     13.255973     4.734106    -0.006201    -0.266759
C     14.235096     3.954227    30.259904    -0.007367
C     14.843741     4.450790    29.131358    -0.140723
C     14.603685     5.809485    28.706604     0.017454
C     13.658585     6.519296    29.432097    -0.213259
C     15.238792     6.327373    27.525351     0.575734
C      8.161884     7.475866     7.958727     0.620255
C     10.664508     7.271757     8.126148    -0.138860
C     11.904480     7.271757     7.543273     0.004628
C     13.108537     6.970163     8.349377     0.620492
C     12.025452     7.347917     6.179097    -0.199566
C     10.861089     7.527654     5.385395     0.267906
C      9.617338     7.600768     5.949668    -0.254901
C     10.001048     7.600768     3.109701    -0.078661
C      9.536059     7.445402     7.335546    -0.003112
C     17.057165    15.469619    14.317647     0.631392
C      5.007140    27.941581     0.353446     0.624234
C      3.213340    15.615846    14.140924     0.619618
C     18.331160    15.445248    13.539447     0.001952
C     18.280124    15.314253    12.175271    -0.222074
C      0.565170    15.277696    11.465279     0.264822
C      1.835384    15.320346    12.079158    -0.244139
C      1.880749    15.561011    13.446435     0.002636
C      0.671021    15.554918    14.212234    -0.150157
C      1.650145    14.997427     9.263995    -0.079467
C      1.217289    14.561792     7.831610     0.098731
C      2.434578    14.625766     6.969699    -0.076643
C      0.115302    15.561011     7.320044    -0.077377
C     17.673370    15.823002     5.354391     0.261375
C     17.282099    15.305114     4.101829    -0.238138
C     16.395595    16.027110     3.277123     0.005390
C     15.894692    17.218253     3.742183    -0.138804
C     16.282183    17.736141     4.982343     0.006781
C     17.153565    17.075072     5.788447    -0.248756
C     15.766158    19.033907     5.435001     0.642472
C      3.914604    16.566323     6.300013     0.286966
C      4.428739    17.711770     6.799177    -0.215764
C      5.216952    18.430720     6.005475     0.021541
C      5.523164    17.985946     4.752913    -0.154715
C      5.031712    16.791757     4.284753     0.018173
C      4.251060    16.033203     5.100158    -0.236402
C      5.704624    19.792461     6.464334     0.613216
C      5.390850    16.292147     2.880272     0.621383
C     17.552397    16.057574    30.024274     0.616617
C     15.968410    15.402598     1.978055     0.622729
C      3.608392    16.581555    30.737366     0.627781
C      2.277691    17.172557    30.340514     0.001709
C      1.156802    16.350029    30.321912    -0.154017
C     18.794259    16.913613    29.952964    -0.005185
C     18.720541    18.260122    29.568515    -0.209185
C      0.945100    19.052186    29.615021     0.274697
C      2.149157    18.549530    29.990169    -0.244361
C      1.704960    21.388774    29.528210    -0.071308
C      1.054732    22.732237    29.311182     0.089965
C      2.128365    23.880730    29.624322    -0.069998
C     18.781027    22.881510    30.250603    -0.068870
C     17.093079    24.572262    30.864482     0.271660
C     16.624309    25.836518    30.703261    -0.219886
C     15.631954    26.406195     0.480562     0.013052
C     15.081906    25.635456     1.478891    -0.167409
C     15.497750    24.261530     1.637011    -0.012242
C     16.480654    23.731456     0.796803    -0.241845
C     15.176416    27.801446     0.310040     0.628928
C     14.960933    23.417677     2.765557     0.613435
C     17.718735     8.289254     7.825410     0.632207
C      0.238165    10.305971     8.036237    -0.256835
C      0.185240     8.956416     7.847112     0.000184
C      1.349603     8.164352     7.769602    -0.160273
C      2.602805     8.794957     8.011434    -0.008224
C      3.876800     8.008986     8.064140     0.652877
C      2.672743    10.226765     8.234662    -0.236430
C      1.493258    10.973133     8.169554     0.271744
C      0.635107    13.197005     7.794406    -0.074624
C      3.591380    24.438221     0.421654     0.264107
C      3.804973    25.729894     0.006201    -0.266759
C      4.784096    26.509773     0.744096    -0.007367
C      5.392741    26.013210     1.872642    -0.140723
C      5.152685    24.654515     2.297396     0.017455
C      4.207585    23.944704     1.571903    -0.213259
C      5.787792    24.136627     3.478649     0.575733
C     17.612884    22.988134    23.045273     0.620255
C      1.213508    23.192243    22.877852    -0.138862
C      2.453480    23.192243    23.460727     0.004627
C      3.657537    23.493837    22.654623     0.620492
C      2.574452    23.116083    24.824903    -0.199569
C      1.410089    22.936346    25.618605     0.267905
C      0.166338    22.863232    25.054332    -0.254903
C      0.550048    22.863232    27.894299    -0.078660
C      0.085059    23.018598    23.668454    -0.003113
O      7.736589    30.291269     0.081851    -0.572406
O      6.549543    30.198659    29.175074    -0.570430
O     13.666146    30.131333    28.923322    -0.540434
O     12.607634    30.076193    30.949743    -0.590174
O     15.208549    17.105536    16.686043    -0.599434
O     13.915652    17.263035    14.845645    -0.571420
O      6.710210    26.175278    22.042294    -0.574141
O      5.434325    26.085105    20.212748    -0.576263
O      4.971226    21.695547    19.217209    -0.604402
O      5.525055    23.493837    18.141991    -0.503108
O      7.277270     6.248166    23.566450    -0.597728
O      8.239382     8.176538    23.164949    -0.528396
O      5.126222    17.282227    16.701235    -0.554784
O      6.171503    17.314214    14.708298    -0.629360
O      7.190321    22.724621     8.323954    -0.620813
O      8.082495    22.777324     6.272729    -0.495028
O     14.206743    22.009631     7.801226    -0.596018
O     13.014027    22.080003     5.884559    -0.571073
O     15.902253    20.849562    19.783652    -0.570603
O     15.140502    22.823629    19.219070    -0.588066
O     15.221781    25.732941    23.318108    -0.649850
O     15.388118    24.979261    21.153099    -0.493912
O     14.331496     0.035338    18.025416    -0.572935
O     15.579028    28.637379    17.702974    -0.564603
O     13.031039    30.343667    15.514712    -0.568864
O     14.061198    28.355587    15.251798    -0.579168
O      7.012642    29.013000    14.259050    -0.588859
O      8.226150     0.401211    14.818052    -0.558822
O      5.865291    29.430661    16.723558    -0.613946
O      6.859536     0.962358    17.197299    -0.525455
O     11.104925     2.924544    23.893233    -0.209462
O      8.727053    21.508498    14.556688    -0.230452
O     12.101060    22.114427    15.385115    -0.202407
O     10.171166    25.333253    13.705008    -0.227971
O     11.118156    22.883643    11.499694    -0.217764
O     12.445077    29.726771    22.713530    -0.248803
O      9.161799     0.161764    21.514296    -0.205369
O      9.853613     0.264428    25.602793    -0.240732
O     14.184061     6.917765    24.436423    -0.551034
O     13.486577     8.085146    22.704229    -0.581445
O      6.496617    23.463677    20.922429    -0.965776
O     17.187589     0.172731    30.922149    -0.572406
O     16.000543     0.265341     1.828926    -0.570430
O      4.215146     0.332667     2.080678    -0.540435
O      3.156634     0.387807     0.054257    -0.590174
O      5.757549    13.358464    14.317957    -0.599434
O      4.464652    13.200965    16.158355    -0.571421
O     16.161210     4.288722     8.961706    -0.574142
O     14.885325     4.378895    10.791252    -0.576264
O     14.422226     8.768453    11.786791    -0.604403
O     14.976055     6.970163    12.862009    -0.503109
O     16.728270    24.215834     7.437550    -0.597728
O     17.690382    22.287462     7.839051    -0.528396
O     14.577222    13.181773    14.302765    -0.554784
O     15.622503    13.149786    16.295702    -0.629360
O     16.641321     7.739379    22.680046    -0.620813
O     17.533495     7.686676    24.731271    -0.495028
O      4.755743     8.454369    23.202774    -0.596018
O      3.563027     8.383997    25.119441    -0.571073
O      6.451253     9.614438    11.220348    -0.570606
O      5.689502     7.640371    11.784930    -0.588067
O      5.770781     4.731059     7.685892    -0.649851
O      5.937118     5.484739     9.850901    -0.493912
O      4.880496    -0.035338    12.978584    -0.572936
O      6.128028     1.826621    13.301026    -0.564602
O      3.580039     0.120333    15.489288    -0.568865
O      4.610198     2.108413    15.752202    -0.579168
O     16.463642     1.451000    16.744950    -0.588859
O     17.677150    30.062789    16.185948    -0.558823
O     15.316291     1.033339    14.280442    -0.613946
O     16.310536    29.501642    13.806701    -0.525454
O      1.653925    27.539456     7.110767    -0.209462
O     18.178053     8.955502    16.447312    -0.230452
O      2.650060     8.349573    15.618885    -0.202408
O      0.720166     5.130747    17.298992    -0.227972
O      1.667156     7.580357    19.504306    -0.217763
O      2.994077     0.737229     8.290470    -0.248803
O     18.612799    30.302236     9.489704    -0.205369
O      0.402613    30.199572     5.401207    -0.240732
O      4.733061    23.546235     6.567577    -0.551034
O      4.035577    22.378854     8.299771    -0.581445
O     15.947617     7.000323    10.081571    -0.965771
O      7.736589    15.059269    15.420149    -0.572406
O      6.549543    14.966659    17.330926    -0.570430
O     13.666146    14.899333    17.582678    -0.540434
O     12.607634    14.844193    15.556257    -0.590174
O     15.208549     1.873536    29.819957    -0.599434
O     13.915652     2.031035     0.656355    -0.571421
O      6.710210    10.943278    24.463706    -0.574141
O      5.434325    10.853105    26.293252    -0.576263
O      4.971226     6.463547    27.288791    -0.604402
O      5.525055     8.261837    28.364009    -0.503108
O      7.277270    21.480166    22.939550    -0.597728
O      8.239382    23.408538    23.341051    -0.528396
O      5.126222     2.050227    29.804765    -0.554784
O      6.171503     2.082214     0.793702    -0.629360
O      7.190321     7.492621     7.178046    -0.620813
O      8.082495     7.545324     9.229271    -0.495027
O     14.206743     6.777631     7.700774    -0.596019
O     13.014027     6.848003     9.617441    -0.571074
O     15.902253     5.617562    26.722348    -0.570603
O     15.140502     7.591629    27.286930    -0.588067
O     15.221781    10.500941    23.187892    -0.649851
O     15.388118     9.747261    25.352901    -0.493912
O     14.331496    15.267338    28.480584    -0.572935
O     15.579028    13.405379    28.803026    -0.564602
O     13.031039    15.111667    -0.012712    -0.568865
O     14.061198    13.123587     0.250202    -0.579168
O      7.012642    13.781000     1.242950    -0.588859
O      8.226150    15.633211     0.683948    -0.558823
O      5.865291    14.198661    29.782442    -0.613946
O      6.859536    16.194358    29.308701    -0.525455
O     11.104925    18.156544    22.612767    -0.209462
O      8.727053     6.276498     0.945312    -0.230453
O     12.101060     6.882427     0.116885    -0.202408
O     10.171166    10.101253     1.796992    -0.227972
O     11.118156     7.651643     4.002306    -0.217763
O     12.445077    14.494771    23.792470    -0.248803
O      9.161799    15.393764    24.991704    -0.205369
O      9.853613    15.496428    20.903207    -0.240731
O     14.184061    22.149765    22.069577    -0.551035
O     13.486577    23.317146    23.801771    -0.581445
O      6.496617     8.231677    25.583571    -0.965776
O     17.187589    15.404731    15.583851    -0.572406
O     16.000543    15.497341    13.673074    -0.570430
O      4.215146    15.564667    13.421322    -0.540434
O      3.156634    15.619807    15.447743    -0.590174
O      5.757549    28.590464     1.184043    -0.599434
O      4.464652    28.432965    30.347645    -0.571421
O     16.161210    19.520722     6.540294    -0.574141
O     14.885325    19.610895     4.710748    -0.576263
O     14.422226    24.000453     3.715209    -0.604402
O     14.976055    22.202163     2.639991    -0.503108
O     16.728270     8.983834     8.064450    -0.597728
O     17.690382     7.055462     7.662949    -0.528396
O     14.577222    28.413773     1.199235    -0.554784
O     15.622503    28.381786    30.210298    -0.629360
O     16.641321    22.971379    23.825954    -0.620813
O     17.533495    22.918676    21.774729    -0.495028
O      4.755743    23.686369    23.303226    -0.596018
O      3.563027    23.615997    21.386559    -0.571073
O      6.451253    24.846438     4.281652    -0.570603
O      5.689502    22.872371     3.717070    -0.588066
O      5.770781    19.963059     7.816108    -0.649850
O      5.937118    20.716739     5.651099    -0.493912
O      4.880496    15.196662     2.523416    -0.572935
O      6.128028    17.058621     2.200974    -0.564603
O      3.580039    15.352333     0.012712    -0.568864
O      4.610198    17.340413    30.753798    -0.579168
O     16.463642    16.683000    29.761050    -0.588859
O     17.677150    14.830789    30.320052    -0.558822
O     15.316291    16.265339     1.221558    -0.613946
O     16.310536    14.269642     1.695299    -0.525456
O      1.653925    12.307456     8.391233    -0.209461
O     18.178053    24.187502    30.058688    -0.230452
O      2.650060    23.581573    30.887115    -0.202408
O      0.720166    20.362747    29.207008    -0.227971
O      1.667156    22.812357    27.001694    -0.217763
O      2.994077    15.969229     7.211530    -0.248803
O     18.612799    15.070236     6.012296    -0.205370
O      0.402613    14.967572    10.100793    -0.240732
O      4.733061     8.314235     8.934423    -0.551034
O      4.035577     7.146854     7.202229    -0.581445
O     15.947617    22.232323     5.420429    -0.965777

The following XYZ coordinates are in angstroms. Other properties are in atomic units.
The sperically averaged electron density of each atom fit to a function of the form exp(a - br)
eigen_1, eigen_2 and eigen_3 are the three eigenvalues of traceless quadrupole moment tensor
  atom number  atomic symbol              X              Y              Z     net charge C6 coefficient C8 coefficient C10 coefficient fluctuating dipole atomic polarizability isotropic forcefield polarizability              a              b squared Pearson coefficient          <r^3>          <r^4>         wp_QDO          m_QDO          q_QDO       dipole_x       dipole_y       dipole_z         dipole            Qxy            Qxz            Qyz     Q(x^2-y^2)  Q(3z^2 - R^2)        eigen_1        eigen_2        eigen_3 static polarizability      alpha(xx)      alpha(xy)      alpha(xz)      alpha(yy)      alpha(yz)      alpha(zz) atomic spin moment
            1             Zn      14.587051       0.948954      16.208891       1.056542      71.766558 0.12407899E+04  0.35662246E+05                                14.428223                           11.701457       0.362336       2.026751                    0.997038      41.153736     107.089010       0.514971       0.413821      -1.133207      -0.100013       0.206470       0.027306       0.231037      -0.092254      -0.016820       0.012726      -0.144596      -0.195499      -0.088754      -0.062673       0.151426             18.216138      21.343144       7.173188      -1.432059      13.673660      -2.328516      19.631611           0.000008
            2             Zn      16.056115      28.815288      15.706936       1.044501      69.836238 0.12592665E+04  0.36286821E+05                                14.168271                           11.786510       0.408631       2.041167                    0.996960      41.213826     106.993653       0.513796       0.413699      -1.134555       0.100308      -0.203676      -0.024484       0.228353      -0.101188      -0.005273       0.019481      -0.168632      -0.305789      -0.103836      -0.080223       0.184059             17.538178      18.715115       5.957846      -2.014616      13.394052      -3.375828      20.505367           0.000003
            3             Zn       4.627021       0.004874      29.770351       1.063232      70.862896 0.12392285E+04  0.35588199E+05                                14.328037                           11.708895       0.358090       2.029811                    0.996857      40.958027     106.360666       0.514091       0.414870      -1.133062      -0.107682      -0.001265      -0.198898       0.226180       0.005455       0.105529       0.003912       0.077917       0.330292      -0.094573      -0.075523       0.170096             18.045311      20.717510       2.734035      -6.811134      20.057405      -1.597489      13.361017          -0.000008
            4             Zn       6.566366      24.350789      22.853668       1.037507      76.421648 0.14897036E+04  0.44962624E+05                                15.186321                           12.984128       0.066906       1.916495                    0.997826      43.133641     116.229378       0.478187       0.424382      -1.122489       0.021948       0.031701       0.026282       0.046663       0.035984      -0.039010       0.051699      -0.000211       0.241132      -0.099185      -0.004781       0.103966             17.734525      20.255798      -2.120802      -0.554431      19.793373      -2.770416      13.154405          -0.000002
            5             Zn       6.145418       0.118200       1.385259       1.051167      72.489397 0.12668545E+04  0.36595556E+05                                14.554669                           11.840990       0.337762       2.019408                    0.996858      41.328766     107.762652       0.510886       0.415031      -1.132552       0.119153       0.006985       0.200967       0.233739       0.005558       0.110131      -0.001802       0.050349       0.301071      -0.091113      -0.073289       0.164402             18.484967      19.671771       3.145235      -6.484507      22.406530      -1.918097      13.376600          -0.000005
            6             Zn       4.785608      24.195423      19.933712       1.031773      76.669363 0.15092358E+04  0.45701472E+05                                15.242389                           13.066303       0.123297       1.927614                    0.998504      43.409626     117.170807       0.476819       0.424209      -1.122586      -0.034293       0.031665      -0.024445       0.052690      -0.019225       0.048850      -0.039058       0.144017      -0.221638      -0.103194      -0.023059       0.126253             17.904857      14.914191       0.071939      -4.166820      19.199996       3.288278      19.600384          -0.000001
            7             Zn       5.683453      21.585572       8.836140       1.087456      62.111242 0.12012992E+04  0.34300485E+05                                13.112834                           11.563624       0.293839       2.005634                    0.999331      40.862726     106.501764       0.513912       0.417415      -1.129068      -0.009182      -0.019738       0.148719       0.150304       0.022408      -0.010109      -0.034640      -0.071602       0.308313      -0.093621      -0.019776       0.113397             14.728966      17.548062      -0.396503       2.283027      14.239450       0.933247      12.399386          -0.000002
            8             Zn       6.213087      22.667044       5.594672       0.957395      95.577269 0.17865534E+04  0.56306712E+05                                17.471626                           14.115508       0.104166       1.905946                    0.998840      45.179861     123.532556       0.464680       0.418223      -1.129031      -0.004084       0.011314      -0.039563       0.041351      -0.014336      -0.014050       0.067312      -0.006325      -0.192065      -0.098330       0.021484       0.076846             22.011477      21.323907      -3.888970       5.942485      20.579615      -6.590232      24.130909           0.000000
            9             Zn       6.305518      21.498445      21.035284       0.962528      73.082468 0.17509895E+04  0.55106716E+05                                14.945781                           14.240543       0.158339       1.913371                    0.999878      45.651665     126.205134       0.448110       0.434311      -1.114418      -0.053146      -0.125912       0.038513       0.141991       0.056271      -0.084481      -0.036322      -0.083483      -0.299984      -0.146311       0.003809       0.142503             15.422999      13.156617      -2.047209       4.410367      15.243525       0.232714      17.868856          -0.000003
           10             Zn       5.136051      29.515046      14.795109       1.056545      71.766197 0.12407831E+04  0.35661995E+05                                14.428166                           11.701418       0.362341       2.026752                    0.997038      41.153681     107.088738       0.514972       0.413821      -1.133207      -0.100013      -0.206470      -0.027306       0.231037       0.092253       0.016820       0.012726      -0.144596      -0.195500      -0.088753      -0.062673       0.151427             18.216059      21.343038      -7.173144       1.432057      13.673603      -2.328512      19.631538           0.000005
           11             Zn       6.605115       1.648712      15.297064       1.044497      69.836588 0.12592731E+04  0.36287061E+05                                14.168326                           11.786547       0.408627       2.041165                    0.996960      41.213881     106.993911       0.513795       0.413699      -1.134554       0.100308       0.203677       0.024484       0.228354       0.101188       0.005273       0.019481      -0.168633      -0.305791      -0.103836      -0.080224       0.184060             17.538261      18.715200      -5.957887       2.014632      13.394114      -3.375852      20.505467           0.000005
           12             Zn      14.078021      -0.004874       1.233649       1.063228      70.863238 0.12392352E+04  0.35588444E+05                                14.328091                           11.708934       0.358085       2.029809                    0.996858      40.958081     106.360929       0.514089       0.414870      -1.133061      -0.107683       0.001265       0.198898       0.226180      -0.005455      -0.105529       0.003911       0.077918       0.330292      -0.094573      -0.075523       0.170096             18.045388      20.717597      -2.734054       6.811164      20.057500      -1.597505      13.361066          -0.000007
           13             Zn      16.017366       6.113211       8.150332       1.037513      76.420749 0.14896846E+04  0.44961883E+05                                15.186169                           12.984019       0.066914       1.916498                    0.997826      43.133510     116.228619       0.478190       0.424380      -1.122491       0.021948      -0.031702      -0.026283       0.046664      -0.035983       0.039010       0.051701      -0.000211       0.241138      -0.099186      -0.004782       0.103969             17.734319      20.255550       2.120751       0.554428      19.793129      -2.770374      13.154279          -0.000002
           14             Zn      15.596418      30.345800      29.618741       1.051166      72.489524 0.12668571E+04  0.36595653E+05                                14.554690                           11.841007       0.337761       2.019408                    0.996858      41.328778     107.762739       0.510885       0.415031      -1.132552       0.119153      -0.006985      -0.200967       0.233739      -0.005558      -0.110131      -0.001802       0.050349       0.301070      -0.091112      -0.073289       0.164402             18.484998      19.671797      -3.145245       6.484518      22.406575      -1.918100      13.376622          -0.000006
           15             Zn      14.236608       6.268577      11.070288       1.031779      76.668389 0.15092142E+04  0.45700633E+05                                15.242227                           13.066183       0.123307       1.927618                    0.998505      43.409478     117.169973       0.476823       0.424207      -1.122588      -0.034294      -0.031665       0.024445       0.052691       0.019226      -0.048852      -0.039059       0.144019      -0.221638      -0.103196      -0.023060       0.126256             17.904639      14.914025      -0.071950       4.166749      19.199763       3.288216      19.600128          -0.000000
           16             Zn      15.134453       8.878428      22.167860       1.087454      62.111547 0.12013064E+04  0.34300746E+05                                13.112885                           11.563666       0.293835       2.005632                    0.999331      40.862787     106.502057       0.513911       0.417415      -1.129067      -0.009182       0.019738      -0.148718       0.150303      -0.022408       0.010109      -0.034640      -0.071602       0.308310      -0.093620      -0.019775       0.113396             14.729026      17.548129       0.396506      -2.283039      14.239514       0.933257      12.399435          -0.000000
           17             Zn      15.664087       7.796956      25.409328       0.957396      95.577166 0.17865515E+04  0.56306634E+05                                17.471609                           14.115497       0.104167       1.905947                    0.998840      45.179843     123.532456       0.464680       0.418223      -1.129032      -0.004084      -0.011314       0.039563       0.041351       0.014336       0.014050       0.067312      -0.006324      -0.192064      -0.098330       0.021484       0.076846             22.011451      21.323870       3.888962      -5.942468      20.579606      -6.590231      24.130879           0.000001
           18             Zn      15.756518       8.965555       9.968716       0.962536      73.081404 0.17509573E+04  0.55105418E+05                                14.945581                           14.240365       0.158353       1.913375                    0.999878      45.651554     126.204250       0.448115       0.434308      -1.114420      -0.053146       0.125912      -0.038513       0.141992      -0.056273       0.084482      -0.036324      -0.083483      -0.299987      -0.146313       0.003808       0.142506             15.422783      13.156437       2.047169      -4.410268      15.243332       0.232710      17.868581           0.000000
           19             Zn      14.587051      16.180954      30.297109       1.056545      71.766248 0.12407841E+04  0.35662032E+05                                14.428174                           11.701424       0.362340       2.026752                    0.997038      41.153689     107.088778       0.514972       0.413821      -1.133207      -0.100013       0.206470      -0.027306       0.231037      -0.092254       0.016820      -0.012726      -0.144596      -0.195500      -0.088753      -0.062673       0.151427             18.216071      21.343049       7.173151       1.432062      13.673613       2.328513      19.631551           0.000003
           20             Zn      16.056115      13.583288      30.799064       1.044496      69.836687 0.12592752E+04  0.36287138E+05                                14.168342                           11.786559       0.408625       2.041164                    0.996960      41.213897     106.993991       0.513794       0.413699      -1.134554       0.100308      -0.203677       0.024484       0.228354      -0.101188       0.005273      -0.019481      -0.168633      -0.305792      -0.103837      -0.080223       0.184060             17.538282      18.715219       5.957890       2.014638      13.394128       3.375867      20.505499           0.000005
           21             Zn       4.627021      15.236874      16.735649       1.063232      70.862876 0.12392283E+04  0.35588191E+05                                14.328035                           11.708894       0.358090       2.029811                    0.996857      40.958024     106.360655       0.514091       0.414870      -1.133062      -0.107682      -0.001265       0.198898       0.226180       0.005455      -0.105528      -0.003911       0.077917       0.330292      -0.094573      -0.075523       0.170096             18.045305      20.717501       2.734032       6.811127      20.057402       1.597488      13.361012          -0.000009
           22             Zn       6.566366       9.118789      23.652332       1.037507      76.421637 0.14897032E+04  0.44962609E+05                                15.186318                           12.984125       0.066906       1.916495                    0.997826      43.133642     116.229369       0.478187       0.424382      -1.122489       0.021948       0.031701      -0.026282       0.046663       0.035984       0.039010      -0.051699      -0.000210       0.241132      -0.099186      -0.004781       0.103966             17.734523      20.255795      -2.120800       0.554433      19.793373       2.770417      13.154401          -0.000001
           23             Zn       6.145418      15.350200      14.116741       1.051167      72.489379 0.12668541E+04  0.36595540E+05                                14.554665                           11.840987       0.337762       2.019408                    0.996858      41.328763     107.762635       0.510886       0.415031      -1.132552       0.119153       0.006985      -0.200967       0.233739       0.005558      -0.110132       0.001801       0.050349       0.301072      -0.091113      -0.073290       0.164403             18.484963      19.671762       3.145233       6.484506      22.406529       1.918095      13.376599          -0.000004
           24             Zn       4.785608       8.963423      26.572288       1.031775      76.669122 0.15092302E+04  0.45701254E+05                                15.242348                           13.066271       0.123299       1.927615                    0.998504      43.409589     117.170596       0.476820       0.424208      -1.122586      -0.034293       0.031665       0.024444       0.052690      -0.019225      -0.048850       0.039058       0.144017      -0.221637      -0.103195      -0.023059       0.126253             17.904805      14.914151       0.071942       4.166803      19.199942      -3.288263      19.600321           0.000001
           25             Zn       5.683453       6.353572       6.665860       1.087460      62.111203 0.12012985E+04  0.34300456E+05                                13.112825                           11.563617       0.293841       2.005634                    0.999331      40.862731     106.501754       0.513913       0.417415      -1.129068      -0.009182      -0.019738      -0.148718       0.150302       0.022408       0.010109       0.034640      -0.071601       0.308307      -0.093620      -0.019775       0.113395             14.728950      17.548016      -0.396496      -2.283022      14.239450      -0.933257      12.399384          -0.000003
           26             Zn       6.213087       7.435044       9.907328       0.957396      95.577239 0.17865530E+04  0.56306696E+05                                17.471619                           14.115504       0.104167       1.905946                    0.998840      45.179859     123.532530       0.464680       0.418223      -1.129032      -0.004084       0.011314       0.039563       0.041351      -0.014336       0.014050      -0.067312      -0.006324      -0.192065      -0.098331       0.021484       0.076847             22.011465      21.323842      -3.888960      -5.942466      20.579642       6.590254      24.130910           0.000001
           27             Zn       6.305518       6.266445      25.470716       0.962529      73.082461 0.17509892E+04  0.55106703E+05                                14.945775                           14.240537       0.158342       1.913372                    0.999878      45.651682     126.205159       0.448110       0.434311      -1.114418      -0.053146      -0.125912      -0.038513       0.141991       0.056271       0.084481       0.036322      -0.083483      -0.299984      -0.146311       0.003809       0.142502             15.422994      13.156612      -2.047206      -4.410364      15.243520      -0.232716      17.868848           0.000002
           28             Zn       5.136051      14.283046       0.706891       1.056541      71.766586 0.12407904E+04  0.35662264E+05                                14.428227                           11.701460       0.362336       2.026751                    0.997038      41.153741     107.089032       0.514971       0.413821      -1.133207      -0.100013      -0.206471       0.027306       0.231037       0.092254      -0.016820      -0.012725      -0.144596      -0.195501      -0.088754      -0.062673       0.151427             18.216145      21.343143      -7.173189      -1.432068      13.673666       2.328528      19.631627           0.000005
           29             Zn       6.605115      16.880712       0.204936       1.044501      69.836288 0.12592674E+04  0.36286855E+05                                14.168279                           11.786515       0.408630       2.041166                    0.996960      41.213835     106.993692       0.513796       0.413699      -1.134555       0.100308       0.203676      -0.024484       0.228353       0.101188      -0.005273      -0.019481      -0.168632      -0.305790      -0.103836      -0.080223       0.184059             17.538190      18.715121      -5.957851      -2.014621      13.394064       3.375837      20.505386           0.000003
           30             Zn      14.078021      15.227126      14.268351       1.063231      70.863083 0.12392322E+04  0.35588334E+05                                14.328067                           11.708917       0.358088       2.029810                    0.996857      40.958056     106.360810       0.514090       0.414870      -1.133062      -0.107683       0.001265      -0.198898       0.226180      -0.005455       0.105528      -0.003912       0.077917       0.330290      -0.094573      -0.075523       0.170095             18.045350      20.717569      -2.734035      -6.811159      20.057430       1.597487      13.361051          -0.000006
           31             Zn      16.017366      21.345211       7.351668       1.037507      76.421673 0.14897038E+04  0.44962632E+05                                15.186323                           12.984128       0.066905       1.916495                    0.997826      43.133647     116.229395       0.478187       0.424382      -1.122489       0.021948      -0.031701       0.026282       0.046662      -0.035984      -0.039010      -0.051699      -0.000211       0.241132      -0.099185      -0.004781       0.103966             17.734533      20.255807       2.120808      -0.554431      19.793384       2.770419      13.154407          -0.000001
           32             Zn      15.596418      15.113800      16.887259       1.051169      72.489275 0.12668524E+04  0.36595479E+05                                14.554651                           11.840979       0.337765       2.019410                    0.996858      41.328742     107.762557       0.510886       0.415031      -1.132552       0.119153      -0.006985       0.200967       0.233739      -0.005557       0.110131       0.001802       0.050348       0.301070      -0.091113      -0.073289       0.164402             18.484937      19.671746      -3.145224      -6.484496      22.406483       1.918085      13.376583          -0.000005
           33             Zn      14.236608      21.500577       4.431712       1.031773      76.669425 0.15092370E+04  0.45701520E+05                                15.242400                           13.066310       0.123297       1.927614                    0.998504      43.409632     117.170851       0.476819       0.424209      -1.122586      -0.034293      -0.031665      -0.024444       0.052689       0.019225       0.048850       0.039058       0.144016      -0.221638      -0.103194      -0.023058       0.126253             17.904873      14.914204      -0.071936      -4.166827      19.200010      -3.288283      19.600405          -0.000001
           34             Zn      15.134453      24.110428      24.338140       1.087458      62.111094 0.12012957E+04  0.34300356E+05                                13.112810                           11.563603       0.293843       2.005635                    0.999331      40.862692     106.501613       0.513913       0.417415      -1.129068      -0.009182       0.019738       0.148719       0.150304      -0.022408      -0.010109       0.034640      -0.071602       0.308313      -0.093621      -0.019776       0.113396             14.728937      17.548019       0.396499       2.283020      14.239428      -0.933250      12.399364          -0.000007
           35             Zn      15.664087      23.028956      21.096672       0.957396      95.577236 0.17865525E+04  0.56306680E+05                                17.471621                           14.115504       0.104166       1.905946                    0.998840      45.179852     123.532520       0.464680       0.418223      -1.129031      -0.004084      -0.011314      -0.039563       0.041351       0.014336      -0.014050      -0.067312      -0.006325      -0.192064      -0.098330       0.021484       0.076846             22.011471      21.323894       3.888968       5.942480      20.579618       6.590234      24.130900          -0.000000
           36             Zn      15.756518      24.197555       5.533284       0.962528      73.082578 0.17509926E+04  0.55106835E+05                                14.945791                           14.240550       0.158345       1.913372                    0.999878      45.651719     126.205296       0.448110       0.434311      -1.114418      -0.053146       0.125912       0.038513       0.141991      -0.056270      -0.084481       0.036322      -0.083482      -0.299982      -0.146310       0.003809       0.142501             15.423011      13.156629       2.047210       4.410378      15.243530      -0.232715      17.868875           0.000001
           37              H       8.010668      -0.015232      27.240114       0.144253       1.151935 0.85950301E+01  0.84750342E+02                                 1.733003                            1.652863      -1.141544       2.357460                    0.996961       3.264379       8.762297       0.521140       1.191949      -0.731479      -0.032163       0.002565      -0.016779       0.036367      -0.001758       0.010925      -0.000196       0.012821       0.008495      -0.008608      -0.006373       0.014982              1.751558       2.122719      -0.016301       0.134349       1.361924      -0.028630       1.770030          -0.000001
           38              H      12.065147       0.039603      27.088195       0.140133       1.027316 0.75011630E+01  0.71926649E+02                                 1.628935                            1.558860      -1.176486       2.331553                    0.996885       3.334235       9.003121       0.525809       1.214835      -0.723586       0.033692       0.008407      -0.014894       0.037784       0.004023      -0.009426      -0.002254       0.016116       0.004810      -0.009808      -0.005334       0.015142              1.660486       1.796502       0.046773      -0.180166       1.279100      -0.086484       1.905856          -0.000000
           39              H      10.150374      30.077107      30.641253       0.133615       1.152851 0.86858933E+01  0.86155546E+02                                 1.741151                            1.666156      -1.297853       2.273915                    0.995601       3.422518       9.313889       0.515216       1.198527      -0.728067       0.001099      -0.001565       0.043403       0.043445       0.000083       0.001129      -0.002783      -0.000037       0.046116      -0.008125      -0.007631       0.015756              1.762281       1.751659      -0.010070       0.006701       1.379676      -0.074903       2.155507          -0.000002
           40              H      11.766495       0.843853      25.119441       0.110189       1.226841 0.97579903E+01  0.99500285E+02                                 1.825430                            1.770117      -1.001765       2.403285                    0.996780       3.486913       9.574791       0.498847       1.204134      -0.728292       0.027684       0.023120       0.013927       0.038664       0.006569      -0.000229       0.010320       0.021087       0.000846      -0.018065       0.005012       0.013054              1.877484       1.704325       0.289680       0.189560       1.926996       0.155791       2.001131           0.000000
           41              H      11.479185      29.805978      24.747393       0.104300       1.273064 0.10086082E+02  0.10339434E+03                                 1.842206                            1.776456      -1.020074       2.378837                    0.997567       3.542823       9.660755       0.509230       1.173324      -0.735191       0.012940      -0.035947       0.000641       0.038210       0.001358       0.003950      -0.006311      -0.015468      -0.040152      -0.015908       0.000101       0.015806              1.902303       1.620780      -0.321715      -0.120848       2.174533       0.154795       1.911595          -0.000000
           42              H      12.520685       1.294720      22.719731       0.106852       1.206100 0.93715556E+01  0.93977857E+02                                 1.763163                            1.703616      -0.800583       2.489160                    0.999368       3.342280       8.907470       0.525932       1.161350      -0.739770       0.024286       0.024031       0.011208       0.035957       0.005174       0.008064      -0.004424       0.011442      -0.018809      -0.013353       0.000363       0.012990              1.809196       1.775051       0.291834       0.060582       2.077908       0.311705       1.574628           0.000001
           43              H      11.651193       0.715904      21.538479       0.103900       1.244186 0.99331053E+01  0.10157446E+03                                 1.828605                            1.774990      -0.991975       2.397741                    0.997263       3.511644       9.606037       0.503580       1.189427      -0.731704      -0.010047       0.003374      -0.032980       0.034641      -0.004184       0.000395      -0.001295      -0.020714       0.020594      -0.014603       0.005886       0.008717              1.869190       1.734559      -0.087425       0.048073       1.553272       0.107232       2.319740           0.000001
           44              H       8.810222      30.119757      23.429723       0.102116       1.305644 0.10548894E+02  0.10930664E+03                                 1.876114                            1.820440      -1.035412       2.375479                    0.996777       3.545938       9.706290       0.501752       1.178086      -0.734795      -0.029895      -0.001111       0.021953       0.037106      -0.004775      -0.004694      -0.006327       0.012588      -0.025049      -0.014027       0.001610       0.012417              1.915572       1.988214       0.088782      -0.257060       1.598363       0.163879       2.160139          -0.000001
           45              H       9.925440      29.236301      22.750735       0.106443       1.216081 0.97328287E+01  0.99139176E+02                                 1.812757                            1.767053      -0.942149       2.425137                    0.997887       3.476303       9.527907       0.499814       1.203071      -0.728751       0.012376      -0.034757      -0.002759       0.036998      -0.004863      -0.000063      -0.001703      -0.024187       0.025656      -0.017316       0.006995       0.010321              1.852649       1.790436      -0.188659       0.069290       2.174222       0.210206       1.593290           0.000000
           46              H       8.159993       0.749414      19.318592       0.142598       1.146781 0.86307122E+01  0.85151878E+02                                 1.725291                            1.654596      -1.129651       2.362887                    0.996990       3.261933       8.745368       0.521903       1.189512      -0.732184       0.012353       0.032914      -0.012012       0.037152       0.010051      -0.000304      -0.001733      -0.013206      -0.013851      -0.009779      -0.004702       0.014480              1.738042       1.530375       0.218801       0.082051       1.969649      -0.211259       1.714101           0.000002
           47              H       5.833157      28.008602      18.723316       0.127397       1.171961 0.88049182E+01  0.87719030E+02                                 1.764835                            1.680013      -1.331627       2.252557                    0.995354       3.481663       9.525779       0.511454       1.202074      -0.726822      -0.026370      -0.018540      -0.024824       0.040686       0.004895       0.009696       0.007250       0.006137      -0.001975      -0.010111      -0.005123       0.015234              1.792230       1.747392       0.281560       0.328011       1.785408       0.052796       1.843890           0.000000
           48              H       7.955852      28.261453      22.112053       0.135924       1.117477 0.83159375E+01  0.81786980E+02                                 1.716971                            1.636367      -1.335179       2.251980                    0.995660       3.460756       9.450895       0.515765       1.207484      -0.724991       0.007365      -0.017203       0.030528       0.035807      -0.000745       0.008386      -0.004434       0.001939       0.036424      -0.009200      -0.007171       0.016371              1.751640       1.552408       0.138742       0.313663       1.680231      -0.140059       2.022280          -0.000000
           49              H      13.688828      27.710054      23.169289       0.144071       1.142497 0.83041880E+01  0.81221491E+02                                 1.723641                            1.624015      -1.151950       2.351456                    0.996910       3.257593       8.722959       0.525797       1.191007      -0.731257      -0.004795      -0.009911       0.033554       0.035314       0.001402      -0.007112      -0.001869      -0.002009       0.039306      -0.009915      -0.005629       0.015544              1.761298       1.460444      -0.122977      -0.173628       1.673707      -0.227695       2.149743          -0.000000
           50              H      15.526103      27.198259      19.709243       0.131805       1.153987 0.85357177E+01  0.84177433E+02                                 1.740305                            1.650513      -1.172892       2.334010                    0.996521       3.342768       9.028413       0.518945       1.196820      -0.729366       0.023658      -0.022538      -0.024064       0.040580      -0.011357      -0.006957       0.005790       0.003030      -0.003820      -0.010830      -0.005830       0.016660              1.770094       1.673976      -0.291113      -0.315604       1.803093       0.113301       1.833213           0.000000
           51              H      13.410969       0.042650      20.347925       0.141471       1.072305 0.78224132E+01  0.75586063E+02                                 1.661701                            1.582090      -1.145247       2.348414                    0.997271       3.298983       8.861019       0.528265       1.199922      -0.727854      -0.005941       0.031124      -0.011138       0.033586      -0.006164      -0.001308      -0.002045      -0.019880      -0.016705      -0.009728      -0.004882       0.014609              1.687959       1.495035      -0.277892      -0.131989       1.965022      -0.116974       1.603819           0.000001
           52              H      10.677740      30.244659      15.040040       0.134775       1.139695 0.85777671E+01  0.84879518E+02                                 1.734635                            1.661182      -1.305037       2.273241                    0.995539       3.405603       9.279070       0.513081       1.206400      -0.726341       0.003482       0.040233       0.008322       0.041232       0.001647      -0.000256       0.004126      -0.021637      -0.017432      -0.008231      -0.006437       0.014668              1.753520       1.736551       0.037453       0.052810       2.111237       0.172090       1.412774           0.000002
           53              H       8.460535      27.076403      13.781278       0.142560       1.164021 0.86961944E+01  0.85976392E+02                                 1.741368                            1.659354      -1.173536       2.340893                    0.996542       3.287268       8.827878       0.521766       1.187354      -0.732378      -0.032042      -0.013026      -0.012626       0.036821       0.009223       0.006961       0.004079       0.006522      -0.011731      -0.008254      -0.006881       0.015134              1.766283       2.108163       0.082004       0.218967       1.738269       0.131931       1.452418           0.000001
           54              H      12.344896      26.592026      14.512972       0.137109       1.081143 0.80272895E+01  0.78143758E+02                                 1.675880                            1.606282      -1.187124       2.327476                    0.996378       3.355344       9.074362       0.522005       1.205330      -0.726338       0.030590      -0.019491       0.001154       0.036290      -0.010145       0.002232       0.003014       0.000194      -0.028538      -0.011705      -0.003209       0.014914              1.697877       1.868968      -0.194151       0.056194       1.915260       0.067425       1.309403           0.000001
           55              H      11.934723      24.401664      13.455736       0.105036       1.312576 0.10623798E+02  0.11013987E+03                                 1.887537                            1.832108      -0.909338       2.443070                    0.997637       3.453277       9.416560       0.498641       1.184823      -0.734666       0.029273       0.003858      -0.022159       0.036917      -0.001999      -0.005592      -0.009853       0.008242      -0.022322      -0.015777       0.005846       0.009931              1.925384       1.990113       0.078039      -0.400369       1.824206       0.013824       1.961832          -0.000000
           56              H      11.439490      24.395571      14.950129       0.100333       1.282217 0.10327622E+02  0.10657362E+03                                 1.855804                            1.801337      -1.083812       2.348710                    0.996587       3.588491       9.840326       0.503774       1.178205      -0.733912       0.008354       0.004448       0.036277       0.037492      -0.000185      -0.000068       0.007857       0.011306       0.030300      -0.013338       0.000603       0.012735              1.897543       1.569946       0.014358       0.248607       1.914920       0.009813       2.207763           0.000001
           57              H      12.282520      21.815270      13.452636       0.094878       1.357381 0.11026708E+02  0.11532430E+03                                 1.913048                            1.851574      -0.997602       2.385401                    0.997334       3.581331       9.791627       0.502300       1.165917      -0.738020       0.027976       0.001150      -0.020855       0.034913       0.007241      -0.003128       0.006553       0.014222      -0.011136      -0.013610       0.001596       0.012014              1.955236       1.978811      -0.080890      -0.333133       1.616971      -0.166573       2.269925          -0.000001
           58              H      11.152180      20.944000      14.125422       0.097659       1.262555 0.10177070E+02  0.10463591E+03                                 1.842003                            1.793268      -0.967852       2.405430                    0.997552       3.540239       9.690459       0.502747       1.184947      -0.732860      -0.013141      -0.033199       0.003353       0.035863       0.004166       0.003813      -0.000760      -0.022525       0.029014      -0.017402       0.007171       0.010231              1.872889       1.877794       0.205121       0.064891       2.171862      -0.151985       1.569010          -0.000001
           59              H       8.676018      23.506022      14.568780       0.096123       1.252962 0.10038245E+02  0.10277686E+03                                 1.826564                            1.776178      -0.959975       2.407322                    0.997677       3.524111       9.602309       0.507601       1.178545      -0.734410      -0.026039       0.024341      -0.008135       0.036560      -0.006326       0.006873       0.005042       0.012108      -0.015392      -0.013380       0.000791       0.012589              1.863645       1.904389      -0.246324      -0.026547       2.071965      -0.220338       1.614582           0.000000
           60              H       9.630569      22.905882      15.666321       0.104579       1.287541 0.10565857E+02  0.10970785E+03                                 1.878401                            1.838650      -0.986349       2.405021                    0.997038       3.514772       9.683098       0.491641       1.199844      -0.730231       0.012767       0.002258       0.034636       0.036983       0.005561       0.003219       0.000396      -0.020715       0.022227      -0.015854       0.006761       0.009093              1.905569       1.831246       0.082745       0.149781       1.591608      -0.039655       2.293854           0.000001
           61              H       7.541898      19.341594      14.522274       0.137151       1.208584 0.91737991E+01  0.92141786E+02                                 1.803550                            1.717597      -1.181463       2.332719                    0.996370       3.379496       9.220184       0.505678       1.205937      -0.727775       0.013947      -0.020803      -0.025141       0.035487      -0.004987      -0.009949       0.005200       0.001304       0.016455      -0.009320      -0.005767       0.015088              1.828967       1.632433       0.017529      -0.236973       1.994053       0.310136       1.860416          -0.000001
           62              H       4.992018      19.694976      17.551364       0.128777       1.240666 0.95315694E+01  0.96786706E+02                                 1.837031                            1.753186      -1.318683       2.263909                    0.994753       3.487056       9.608289       0.498806       1.209269      -0.726285      -0.031130      -0.016253       0.023257       0.042120       0.004166      -0.012926      -0.001956       0.010648      -0.011116      -0.012344      -0.004440       0.016784              1.855149       1.889491       0.246463      -0.378119       1.839512      -0.037686       1.836444          -0.000002
           63              H       7.273490      22.860186      16.360811       0.141319       1.078597 0.79647388E+01  0.77623409E+02                                 1.697887                            1.620400      -1.172417       2.339365                    0.996686       3.344607       9.142521       0.508371       1.236244      -0.719522       0.005181       0.037175       0.004126       0.037760       0.007332      -0.002958       0.001741      -0.020510      -0.016030      -0.011704      -0.003602       0.015306              1.732175       1.570643       0.245498      -0.198686       2.126467       0.035455       1.499415           0.000001
           64              H       8.900952       4.438605      23.581642       0.131675       1.116243 0.84265255E+01  0.83363320E+02                                 1.734778                            1.663038      -1.327866       2.255290                    0.995169       3.500890       9.669699       0.503028       1.230799      -0.719676      -0.030856      -0.017303      -0.000409       0.035379       0.010516       0.004702      -0.004051      -0.002704      -0.026414      -0.013844      -0.001161       0.015005              1.758329       1.960169       0.184863      -0.027179       1.982228       0.026341       1.332589           0.000000
           65              H      10.751458       7.972429      23.063876       0.135168       1.166490 0.86828868E+01  0.86005571E+02                                 1.757195                            1.670107      -1.114617       2.363183                    0.997017       3.322925       8.997980       0.513320       1.204635      -0.728095      -0.002104       0.041516      -0.011095       0.043024       0.003882       0.002706      -0.005712      -0.019730      -0.032293      -0.013357      -0.003590       0.016946              1.790464       1.667408      -0.030621       0.002599       2.306766      -0.188133       1.397219           0.000002
           66              H      12.936529       4.590925      23.922686       0.154879       1.077814 0.80324816E+01  0.78071782E+02                                 1.681454                            1.618308      -1.016345       2.428954                    0.998111       3.151864       8.469391       0.515416       1.222656      -0.725004       0.035107      -0.017639       0.013491       0.041541      -0.007104       0.001726      -0.005138       0.009710      -0.032947      -0.012969      -0.001745       0.014714              1.689336       2.003724      -0.129077       0.143837       1.696874      -0.028718       1.367408           0.000001
           67              H       9.898977       2.300032      22.381788       0.102948       1.329222 0.10871218E+02  0.11359616E+03                                 1.904456                            1.852171      -1.138132       2.327355                    0.995885       3.596032       9.912959       0.495343       1.183355      -0.733337      -0.005251       0.008457      -0.035502       0.036871      -0.000218      -0.001764      -0.010344       0.009277       0.021270      -0.013472       0.000970       0.012502              1.943146       1.572843      -0.016302       0.192430       1.976120      -0.013383       2.280476           0.000001
           68              H       9.261980       2.071552      23.804871       0.105446       1.278398 0.10313953E+02  0.10644071E+03                                 1.869868                            1.816631      -0.942842       2.427049                    0.997335       3.484865       9.569261       0.494634       1.199884      -0.730276      -0.031758      -0.000107       0.019505       0.037270       0.001287      -0.003563       0.010785       0.014517      -0.014972      -0.016121       0.005394       0.010727              1.903236       1.995921      -0.048592      -0.371273       1.859483       0.066771       1.854305           0.000000
           69              H      12.794764      19.606630      14.785808       0.137815       1.115632 0.84227611E+01  0.83121314E+02                                 1.722143                            1.654496      -1.213794       2.312879                    0.996103       3.422092       9.368283       0.509261       1.218731      -0.723148      -0.018606      -0.017360      -0.026147       0.036486       0.000466       0.011895       0.005946      -0.000495       0.013222      -0.012476      -0.002419       0.014896              1.739602       1.638195      -0.062958       0.352906       1.742170       0.124116       1.838441          -0.000001
           70              H      15.414581      19.137485      17.870706       0.131034       1.246474 0.96007282E+01  0.98021968E+02                                 1.864783                            1.775233      -1.367874       2.239968                    0.994336       3.567660       9.975287       0.487359       1.230943      -0.720436       0.024693      -0.025186       0.022538       0.041857      -0.007350       0.004939      -0.007192       0.003720      -0.011866      -0.009423      -0.004161       0.013585              1.895201       1.814345      -0.324728       0.295754       2.061422      -0.076402       1.809837          -0.000002
           71              H      13.422310      22.601242      17.368441       0.137789       1.208402 0.91378975E+01  0.91744826E+02                                 1.806837                            1.717693      -1.202002       2.325247                    0.995956       3.378288       9.232658       0.503842       1.210811      -0.726617      -0.009419       0.032819       0.013998       0.036902      -0.008890      -0.002469       0.002371      -0.013442      -0.015594      -0.008951      -0.005328       0.014279              1.840674       1.561976      -0.198106       0.125690       2.219080       0.270787       1.740965           0.000001
           72              H      10.579449      22.391040       6.458133       0.137164       1.137557 0.83410250E+01  0.81775738E+02                                 1.719786                            1.627901      -1.199827       2.323945                    0.996369       3.331799       8.969336       0.524364       1.191429      -0.730266      -0.003394      -0.004122      -0.040624       0.040974       0.001436       0.003469       0.003090      -0.002413       0.046402      -0.009773      -0.006641       0.016414              1.759836       1.743750      -0.023569       0.038192       1.325237       0.101859       2.210520          -0.000001
           73              H      12.862811      22.515942       9.725955       0.145354       1.150693 0.84682797E+01  0.83230522E+02                                 1.734165                            1.641882      -1.156276       2.352043                    0.996949       3.257830       8.744133       0.522034       1.193768      -0.730852       0.035587      -0.003195       0.016682       0.039433       0.000659       0.012700      -0.001248       0.013164       0.004375      -0.009954      -0.006595       0.016548              1.772897       2.199395      -0.070758       0.120788       1.335340       0.025871       1.783956          -0.000001
           74              H       8.859367      22.982042      10.070099       0.134192       1.129151 0.83524167E+01  0.82304582E+02                                 1.735106                            1.644410      -1.339971       2.248741                    0.995302       3.480081       9.538909       0.511982       1.214057      -0.723402      -0.027463       0.012019       0.016561       0.034248      -0.007380      -0.008402       0.002342       0.012909       0.013439      -0.012183      -0.002622       0.014806              1.788078       1.999197      -0.090388      -0.184610       1.326931       0.109974       2.038106          -0.000000
           75              H       9.384843      23.554765      12.193873       0.096577       1.318842 0.10701117E+02  0.11155163E+03                                 1.904389                            1.843042      -1.052513       2.364437                    0.996372       3.636045      10.062137       0.493613       1.190344      -0.731123      -0.019534       0.027415      -0.008374       0.034688      -0.005892      -0.003365      -0.012656       0.013650       0.000030      -0.018320       0.008128       0.010193              1.959582       1.765549      -0.339695       0.121756       2.104590      -0.036570       2.008607           0.000000
           76              H       9.530388      21.988915      12.286885       0.091708       1.416916 0.11681062E+02  0.12426834E+03                                 1.986664                            1.918638      -1.108619       2.330949                    0.996136       3.705614      10.306454       0.487184       1.181775      -0.733596      -0.010545      -0.032168      -0.002553       0.033949      -0.002994      -0.001003       0.009222      -0.009342      -0.026496      -0.012735      -0.000961       0.013696              2.037798       1.805585       0.406510      -0.008450       2.240390      -0.014445       2.067420          -0.000001
           77              H      17.461668       0.015232       3.763886       0.144252       1.151941 0.85950829E+01  0.84751017E+02                                 1.733010                            1.652870      -1.141548       2.357458                    0.996960       3.264388       8.762337       0.521138       1.191952      -0.731478      -0.032163      -0.002565       0.016779       0.036367       0.001758      -0.010924      -0.000196       0.012821       0.008495      -0.008608      -0.006373       0.014981              1.751565       2.122729       0.016301      -0.134349       1.361929      -0.028630       1.770038          -0.000001
           78              H       2.614147      30.424397       3.915805       0.140132       1.027316 0.75011672E+01  0.71926709E+02                                 1.628936                            1.558862      -1.176486       2.331553                    0.996885       3.334236       9.003129       0.525808       1.214836      -0.723585       0.033692      -0.008408       0.014894       0.037784      -0.004023       0.009426      -0.002254       0.016116       0.004810      -0.009808      -0.005334       0.015142              1.660488       1.796504      -0.046773       0.180166       1.279102      -0.086484       1.905858          -0.000000
           79              H       0.699374       0.386893       0.362747       0.133615       1.152850 0.86858818E+01  0.86155410E+02                                 1.741150                            1.666155      -1.297851       2.273916                    0.995601       3.422516       9.313885       0.515216       1.198528      -0.728066       0.001099       0.001565      -0.043403       0.043445      -0.000083      -0.001129      -0.002783      -0.000037       0.046116      -0.008125      -0.007631       0.015756              1.762280       1.751658       0.010070      -0.006701       1.379676      -0.074903       2.155506          -0.000002
           80              H       2.315495      29.620147       5.884559       0.110189       1.226839 0.97579718E+01  0.99500039E+02                                 1.825428                            1.770115      -1.001765       2.403285                    0.996780       3.486910       9.574777       0.498848       1.204133      -0.728293       0.027684      -0.023120      -0.013927       0.038664      -0.006569       0.000229       0.010320       0.021087       0.000846      -0.018065       0.005012       0.013054              1.877481       1.704322      -0.289680      -0.189560       1.926993       0.155791       2.001128           0.000000
           81              H       2.028185       0.658022       6.256607       0.104299       1.273068 0.10086129E+02  0.10339496E+03                                 1.842212                            1.776462      -1.020076       2.378836                    0.997567       3.542830       9.660786       0.509229       1.173325      -0.735191       0.012940       0.035947      -0.000641       0.038210      -0.001358      -0.003950      -0.006311      -0.015468      -0.040152      -0.015908       0.000101       0.015806              1.902309       1.620786       0.321717       0.120849       2.174540       0.154796       1.911601           0.000000
           82              H       3.069685      29.169280       8.284269       0.106852       1.206094 0.93714928E+01  0.93977042E+02                                 1.763154                            1.703608      -0.800581       2.489161                    0.999368       3.342272       8.907431       0.525934       1.161347      -0.739770       0.024286      -0.024031      -0.011208       0.035957      -0.005174      -0.008064      -0.004424       0.011442      -0.018809      -0.013353       0.000363       0.012990              1.809187       1.775043      -0.291831      -0.060582       2.077897       0.311702       1.574621           0.000001
           83              H       2.200193      29.748096       9.465521       0.103900       1.244187 0.99331125E+01  0.10157456E+03                                 1.828606                            1.774990      -0.991974       2.397741                    0.997263       3.511645       9.606041       0.503580       1.189427      -0.731704      -0.010047      -0.003374       0.032980       0.034641       0.004184      -0.000395      -0.001295      -0.020714       0.020594      -0.014603       0.005886       0.008717              1.869191       1.734559       0.087425      -0.048073       1.553273       0.107232       2.319740           0.000001
           84              H      18.261222       0.344243       7.574277       0.102117       1.305643 0.10548885E+02  0.10930651E+03                                 1.876113                            1.820439      -1.035412       2.375479                    0.996777       3.545936       9.706281       0.501753       1.178085      -0.734795      -0.029895       0.001110      -0.021953       0.037106       0.004775       0.004694      -0.006327       0.012588      -0.025049      -0.014027       0.001610       0.012417              1.915570       1.988212      -0.088782       0.257060       1.598361       0.163879       2.160137          -0.000000
           85              H       0.474440       1.227699       8.253265       0.106444       1.216082 0.97328359E+01  0.99139241E+02                                 1.812755                            1.767051      -0.942149       2.425137                    0.997887       3.476302       9.527896       0.499815       1.203068      -0.728751       0.012376       0.034757       0.002759       0.036998       0.004863       0.000063      -0.001703      -0.024186       0.025656      -0.017316       0.006995       0.010321              1.852648       1.790434       0.188659      -0.069290       2.174220       0.210206       1.593289           0.000001
           86              H      17.610993      29.714586      11.685408       0.142601       1.146771 0.86306146E+01  0.85150661E+02                                 1.725280                            1.654586      -1.129642       2.362892                    0.996990       3.261916       8.745305       0.521905       1.189510      -0.732184       0.012353      -0.032914       0.012012       0.037152      -0.010051       0.000304      -0.001733      -0.013206      -0.013851      -0.009779      -0.004702       0.014480              1.738030       1.530366      -0.218799      -0.082049       1.969635      -0.211256       1.714090           0.000002
           87              H      15.284157       2.455398      12.280684       0.127398       1.171959 0.88049032E+01  0.87718825E+02                                 1.764832                            1.680010      -1.331625       2.252558                    0.995354       3.481658       9.525756       0.511455       1.202072      -0.726823      -0.026370       0.018540       0.024824       0.040686      -0.004895      -0.009696       0.007250       0.006137      -0.001976      -0.010111      -0.005123       0.015234              1.792227       1.747390      -0.281560      -0.328010       1.785404       0.052797       1.843887           0.000001
           88              H      17.406852       2.202547       8.891947       0.135924       1.117476 0.83159213E+01  0.81786723E+02                                 1.716964                            1.636361      -1.335178       2.251980                    0.995660       3.460749       9.450849       0.515768       1.207478      -0.724993       0.007365       0.017203      -0.030528       0.035807       0.000745      -0.008386      -0.004434       0.001939       0.036424      -0.009200      -0.007171       0.016371              1.751633       1.552402      -0.138740      -0.313661       1.680225      -0.140058       2.022273           0.000000
           89              H       4.237828       2.753946       7.834711       0.144069       1.142500 0.83042178E+01  0.81221847E+02                                 1.723644                            1.624018      -1.151953       2.351454                    0.996910       3.257598       8.722973       0.525797       1.191006      -0.731257      -0.004795       0.009910      -0.033554       0.035314      -0.001402       0.007112      -0.001869      -0.002009       0.039306      -0.009915      -0.005629       0.015544              1.761301       1.460446       0.122977       0.173628       1.673709      -0.227696       2.149748           0.000001
           90              H       6.075103       3.265741      11.294757       0.131803       1.153991 0.85357646E+01  0.84178073E+02                                 1.740316                            1.650522      -1.172892       2.334010                    0.996521       3.342776       9.028466       0.518941       1.196828      -0.729364       0.023658       0.022538       0.024064       0.040580       0.011357       0.006957       0.005790       0.003029      -0.003820      -0.010830      -0.005830       0.016660              1.770105       1.673986       0.291116       0.315607       1.803105       0.113301       1.833225           0.000001
           91              H       3.959969      30.421350      10.656075       0.141472       1.072304 0.78223943E+01  0.75585818E+02                                 1.661697                            1.582087      -1.145246       2.348415                    0.997271       3.298979       8.860998       0.528267       1.199920      -0.727854      -0.005941      -0.031124       0.011138       0.033586       0.006164       0.001308      -0.002045      -0.019880      -0.016705      -0.009728      -0.004882       0.014609              1.687955       1.495032       0.277891       0.131989       1.965018      -0.116974       1.603815           0.000001
           92              H       1.226740       0.219341      15.963960       0.134777       1.139689 0.85776983E+01  0.84878586E+02                                 1.734621                            1.661168      -1.305034       2.273242                    0.995539       3.405589       9.278989       0.513087       1.206390      -0.726343       0.003482      -0.040233      -0.008321       0.041232      -0.001647       0.000256       0.004126      -0.021637      -0.017432      -0.008231      -0.006437       0.014668              1.753506       1.736535      -0.037453      -0.052809       2.111219       0.172088       1.412763           0.000001
           93              H      17.911535       3.387597      17.222722       0.142558       1.164030 0.86962794E+01  0.85977475E+02                                 1.741380                            1.659365      -1.173542       2.340890                    0.996541       3.287281       8.827936       0.521763       1.187358      -0.732378      -0.032042       0.013026       0.012626       0.036821      -0.009223      -0.006961       0.004079       0.006522      -0.011731      -0.008254      -0.006881       0.015134              1.766296       2.108179      -0.082004      -0.218970       1.738281       0.131933       1.452427           0.000002
           94              H       2.893896       3.871974      16.491028       0.137109       1.081144 0.80272990E+01  0.78143881E+02                                 1.675881                            1.606284      -1.187124       2.327476                    0.996378       3.355346       9.074372       0.522004       1.205331      -0.726338       0.030590       0.019491      -0.001154       0.036290       0.010145      -0.002232       0.003014       0.000194      -0.028538      -0.011705      -0.003209       0.014914              1.697879       1.868970       0.194151      -0.056194       1.915262       0.067425       1.309404           0.000001
           95              H       2.483723       6.062336      17.548264       0.105037       1.312569 0.10623717E+02  0.11013880E+03                                 1.887527                            1.832098      -0.909336       2.443072                    0.997637       3.453268       9.416516       0.498643       1.184820      -0.734667       0.029274      -0.003858       0.022159       0.036917       0.001999       0.005592      -0.009854       0.008242      -0.022322      -0.015777       0.005846       0.009932              1.925373       1.990102      -0.078038       0.400366       1.824196       0.013824       1.961821           0.000000
           96              H       1.988490       6.068429      16.053871       0.100333       1.282219 0.10327632E+02  0.10657373E+03                                 1.855803                            1.801336      -1.083814       2.348709                    0.996587       3.588491       9.840319       0.503775       1.178203      -0.733912       0.008354      -0.004448      -0.036277       0.037491       0.000185       0.000068       0.007857       0.011306       0.030299      -0.013338       0.000604       0.012735              1.897542       1.569946      -0.014358      -0.248607       1.914920       0.009813       2.207762           0.000001
           97              H       2.831520       8.648730      17.551364       0.094879       1.357374 0.11026631E+02  0.11532326E+03                                 1.913039                            1.851565      -0.997600       2.385402                    0.997334       3.581321       9.791579       0.502303       1.165914      -0.738020       0.027977      -0.001150       0.020855       0.034913      -0.007241       0.003128       0.006553       0.014222      -0.011137      -0.013610       0.001596       0.012014              1.955226       1.978801       0.080890       0.333131       1.616964      -0.166571       2.269912          -0.000001
           98              H       1.701180       9.520000      16.878578       0.097659       1.262557 0.10177094E+02  0.10463624E+03                                 1.842006                            1.793271      -0.967851       2.405430                    0.997552       3.540242       9.690476       0.502746       1.184948      -0.732860      -0.013141       0.033199      -0.003353       0.035862      -0.004166      -0.003813      -0.000760      -0.022525       0.029014      -0.017402       0.007171       0.010231              1.872892       1.877798      -0.205121      -0.064891       2.171867      -0.151985       1.569013          -0.000001
           99              H      18.127018       6.957978      16.435220       0.096124       1.252960 0.10038228E+02  0.10277661E+03                                 1.826560                            1.776174      -0.959975       2.407322                    0.997677       3.524108       9.602290       0.507602       1.178543      -0.734411      -0.026038      -0.024341       0.008135       0.036560       0.006326      -0.006873       0.005042       0.012108      -0.015392      -0.013380       0.000791       0.012589              1.863641       1.904384       0.246322       0.026548       2.071961      -0.220336       1.614578           0.000001
          100              H       0.179569       7.558118      15.337679       0.104582       1.287527 0.10565700E+02  0.10970567E+03                                 1.878375                            1.838626      -0.986346       2.405023                    0.997038       3.514752       9.682976       0.491649       1.199830      -0.730234       0.012767      -0.002259      -0.034636       0.036983      -0.005561      -0.003219       0.000397      -0.020715       0.022228      -0.015855       0.006761       0.009094              1.905543       1.831221      -0.082742      -0.149778       1.591588      -0.039654       2.293819           0.000002
          101              H      16.992898      11.122406      16.481726       0.137153       1.208574 0.91737008E+01  0.92140536E+02                                 1.803538                            1.717587      -1.181455       2.332723                    0.996371       3.379479       9.220119       0.505680       1.205935      -0.727775       0.013947       0.020803       0.025141       0.035487       0.004987       0.009949       0.005200       0.001304       0.016455      -0.009320      -0.005768       0.015088              1.828955       1.632423      -0.017529       0.236970       1.994039       0.310133       1.860404          -0.000001
          102              H      14.443018      10.769024      13.452636       0.128779       1.240655 0.95314555E+01  0.96785177E+02                                 1.837013                            1.753170      -1.318677       2.263912                    0.994753       3.487036       9.608188       0.498811       1.209261      -0.726287      -0.031130       0.016253      -0.023257       0.042120      -0.004166       0.012926      -0.001956       0.010649      -0.011115      -0.012344      -0.004440       0.016784              1.855130       1.889472      -0.246459       0.378113       1.839493      -0.037686       1.836426          -0.000001
          103              H      16.724490       7.603814      14.643189       0.141319       1.078595 0.79647107E+01  0.77622989E+02                                 1.697878                            1.620391      -1.172417       2.339365                    0.996686       3.344596       9.142452       0.508376       1.236235      -0.719524       0.005181      -0.037175      -0.004126       0.037760      -0.007332       0.002958       0.001741      -0.020510      -0.016030      -0.011704      -0.003602       0.015306              1.732165       1.570634      -0.245496       0.198683       2.126455       0.035455       1.499406           0.000001
          104              H      18.351952      26.025395       7.422358       0.131675       1.116244 0.84265288E+01  0.83363384E+02                                 1.734780                            1.663040      -1.327866       2.255290                    0.995169       3.500892       9.669715       0.503027       1.230801      -0.719676      -0.030856       0.017303       0.000409       0.035379      -0.010516      -0.004702      -0.004051      -0.002704      -0.026414      -0.013844      -0.001161       0.015005              1.758331       1.960171      -0.184863       0.027179       1.982230       0.026341       1.332591           0.000000
          105              H       1.300458      22.491571       7.940124       0.135169       1.166488 0.86828683E+01  0.86005347E+02                                 1.757193                            1.670105      -1.114616       2.363184                    0.997017       3.322923       8.997974       0.513320       1.204636      -0.728095      -0.002104      -0.041515       0.011095       0.043024      -0.003882      -0.002706      -0.005712      -0.019730      -0.032293      -0.013357      -0.003590       0.016946              1.790462       1.667406       0.030621      -0.002599       2.306762      -0.188132       1.397218           0.000001
          106              H       3.485529      25.873075       7.081314       0.154878       1.077817 0.80325068E+01  0.78072101E+02                                 1.681458                            1.618312      -1.016346       2.428954                    0.998111       3.151868       8.469410       0.515414       1.222657      -0.725003       0.035107       0.017639      -0.013491       0.041541       0.007104      -0.001726      -0.005138       0.009710      -0.032947      -0.012969      -0.001745       0.014714              1.689340       2.003730       0.129077      -0.143838       1.696879      -0.028718       1.367411           0.000001
          107              H       0.447977      28.163968       8.622212       0.102948       1.329226 0.10871259E+02  0.11359671E+03                                 1.904462                            1.852176      -1.138132       2.327355                    0.995885       3.596037       9.912988       0.495341       1.183358      -0.733336      -0.005251      -0.008457       0.035502       0.036871       0.000218       0.001764      -0.010344       0.009277       0.021270      -0.013472       0.000970       0.012502              1.943152       1.572847       0.016302      -0.192431       1.976126      -0.013384       2.280484           0.000001
          108              H      18.712980      28.392448       7.199129       0.105447       1.278399 0.10313958E+02  0.10644078E+03                                 1.869869                            1.816631      -0.942842       2.427049                    0.997335       3.484866       9.569268       0.494634       1.199885      -0.730276      -0.031758       0.000107      -0.019505       0.037270      -0.001287       0.003563       0.010785       0.014517      -0.014972      -0.016121       0.005394       0.010727              1.903238       1.995922       0.048592       0.371274       1.859484       0.066771       1.854306           0.000000
          109              H       3.343764      10.857370      16.218192       0.137815       1.115633 0.84227718E+01  0.83121456E+02                                 1.722145                            1.654497      -1.213794       2.312878                    0.996103       3.422094       9.368294       0.509260       1.218732      -0.723147      -0.018606       0.017360       0.026147       0.036486      -0.000466      -0.011895       0.005946      -0.000495       0.013222      -0.012476      -0.002419       0.014896              1.739604       1.638197       0.062958      -0.352907       1.742172       0.124116       1.838443          -0.000001
          110              H       5.963581      11.326515      13.133294       0.131032       1.246480 0.96008012E+01  0.98022984E+02                                 1.864797                            1.775246      -1.367876       2.239967                    0.994336       3.567674       9.975368       0.487354       1.230951      -0.720434       0.024693       0.025186      -0.022538       0.041858       0.007350      -0.004939      -0.007192       0.003720      -0.011866      -0.009423      -0.004161       0.013585              1.895216       1.814359       0.324732      -0.295757       2.061440      -0.076402       1.809850          -0.000001
          111              H       3.971310       7.862758      13.635559       0.137788       1.208404 0.91379104E+01  0.91744935E+02                                 1.806835                            1.717691      -1.202007       2.325244                    0.995956       3.378290       9.232645       0.503845       1.210805      -0.726618      -0.009419      -0.032820      -0.013998       0.036902       0.008890       0.002470       0.002371      -0.013441      -0.015594      -0.008950      -0.005328       0.014279              1.840671       1.561974       0.198106      -0.125689       2.219076       0.270786       1.740962           0.000002
          112              H       1.128449       8.072960      24.545867       0.137165       1.137552 0.83409761E+01  0.81775109E+02                                 1.719778                            1.627894      -1.199823       2.323946                    0.996369       3.331789       8.969290       0.524367       1.191425      -0.730267      -0.003394       0.004122       0.040624       0.040974      -0.001436      -0.003469       0.003090      -0.002413       0.046402      -0.009774      -0.006641       0.016415              1.759827       1.743742       0.023569      -0.038192       1.325232       0.101858       2.210508          -0.000001
          113              H       3.411811       7.948058      21.278045       0.145355       1.150688 0.84682322E+01  0.83229917E+02                                 1.734158                            1.641876      -1.156273       2.352045                    0.996949       3.257822       8.744097       0.522036       1.193766      -0.730853       0.035587       0.003195      -0.016682       0.039433      -0.000659      -0.012700      -0.001248       0.013164       0.004375      -0.009954      -0.006595       0.016548              1.772889       2.199384       0.070757      -0.120787       1.335336       0.025870       1.783948          -0.000001
          114              H      18.310367       7.481958      20.933901       0.134192       1.129151 0.83524181E+01  0.82304597E+02                                 1.735105                            1.644410      -1.339971       2.248741                    0.995302       3.480081       9.538908       0.511982       1.214057      -0.723402      -0.027463      -0.012019      -0.016561       0.034248       0.007380       0.008402       0.002342       0.012909       0.013439      -0.012183      -0.002622       0.014805              1.788078       1.999197       0.090388       0.184610       1.326931       0.109974       2.038106           0.000000
          115              H      18.835843       6.909235      18.810127       0.096577       1.318842 0.10701110E+02  0.11155155E+03                                 1.904389                            1.843042      -1.052513       2.364437                    0.996372       3.636044      10.062135       0.493613       1.190345      -0.731123      -0.019534      -0.027415       0.008374       0.034689       0.005892       0.003365      -0.012656       0.013650       0.000030      -0.018320       0.008128       0.010193              1.959582       1.765549       0.339695      -0.121756       2.104590      -0.036570       2.008607           0.000000
          116              H       0.079388       8.475085      18.717115       0.091709       1.416917 0.11681074E+02  0.12426853E+03                                 1.986667                            1.918640      -1.108616       2.330950                    0.996136       3.705614      10.306463       0.487183       1.181777      -0.733596      -0.010545       0.032168       0.002553       0.033949       0.002994       0.001003       0.009222      -0.009342      -0.026496      -0.012735      -0.000961       0.013695              2.037801       1.805588      -0.406511       0.008450       2.240393      -0.014445       2.067422          -0.000001
          117              H       8.010668      15.216768      19.265886       0.144254       1.151932 0.85949933E+01  0.84749870E+02                                 1.732997                            1.652858      -1.141541       2.357461                    0.996961       3.264373       8.762269       0.521141       1.191947      -0.731479      -0.032163       0.002565       0.016779       0.036367      -0.001758      -0.010925       0.000196       0.012821       0.008495      -0.008608      -0.006373       0.014982              1.751552       2.122711      -0.016301      -0.134349       1.361920       0.028629       1.770024          -0.000002
          118              H      12.065147      15.271603      19.417805       0.140133       1.027315 0.75011540E+01  0.71926541E+02                                 1.628934                            1.558860      -1.176485       2.331554                    0.996885       3.334233       9.003114       0.525809       1.214835      -0.723586       0.033692       0.008407       0.014894       0.037784       0.004023       0.009426       0.002254       0.016116       0.004810      -0.009808      -0.005334       0.015142              1.660485       1.796500       0.046773       0.180166       1.279100       0.086484       1.905855          -0.000000
          119              H      10.150374      14.845107      15.864747       0.133614       1.152856 0.86859489E+01  0.86156305E+02                                 1.741162                            1.666166      -1.297854       2.273914                    0.995601       3.422529       9.313955       0.515211       1.198535      -0.728065       0.001099      -0.001565      -0.043403       0.043445       0.000083      -0.001129       0.002783      -0.000037       0.046116      -0.008125      -0.007631       0.015756              1.762293       1.751672      -0.010071      -0.006701       1.379684       0.074904       2.155523          -0.000001
          120              H      11.766495      16.075853      21.386559       0.110189       1.226841 0.97579876E+01  0.99500240E+02                                 1.825429                            1.770116      -1.001766       2.403284                    0.996780       3.486913       9.574787       0.498848       1.204133      -0.728293       0.027684       0.023120      -0.013927       0.038664       0.006569       0.000229      -0.010320       0.021087       0.000846      -0.018065       0.005012       0.013054              1.877483       1.704324       0.289680      -0.189560       1.926994      -0.155791       2.001130          -0.000000
          121              H      11.479185      14.573978      21.758607       0.104300       1.273063 0.10086080E+02  0.10339432E+03                                 1.842206                            1.776456      -1.020074       2.378837                    0.997567       3.542823       9.660755       0.509230       1.173324      -0.735191       0.012940      -0.035947      -0.000641       0.038210       0.001358      -0.003950       0.006311      -0.015468      -0.040152      -0.015908       0.000101       0.015806              1.902302       1.620780      -0.321715       0.120848       2.174532      -0.154795       1.911594           0.000000
          122              H      12.520685      16.526720      23.786269       0.106851       1.206100 0.93715575E+01  0.93977882E+02                                 1.763163                            1.703616      -0.800582       2.489160                    0.999368       3.342281       8.907473       0.525931       1.161350      -0.739770       0.024286       0.024031      -0.011208       0.035957       0.005174      -0.008064       0.004424       0.011442      -0.018809      -0.013353       0.000363       0.012990              1.809196       1.775052       0.291834      -0.060582       2.077908      -0.311705       1.574629          -0.000000
          123              H      11.651193      15.947904      24.967521       0.103900       1.244186 0.99331036E+01  0.10157445E+03                                 1.828606                            1.774990      -0.991974       2.397741                    0.997263       3.511644       9.606040       0.503580       1.189428      -0.731704      -0.010047       0.003374       0.032980       0.034641      -0.004184      -0.000395       0.001295      -0.020714       0.020594      -0.014603       0.005886       0.008717              1.869191       1.734559      -0.087425      -0.048073       1.553273      -0.107232       2.319740           0.000001
          124              H       8.810222      14.887757      23.076277       0.102116       1.305645 0.10548901E+02  0.10930671E+03                                 1.876114                            1.820440      -1.035412       2.375479                    0.996777       3.545939       9.706291       0.501753       1.178085      -0.734795      -0.029895      -0.001111      -0.021952       0.037106      -0.004775       0.004694       0.006327       0.012588      -0.025049      -0.014027       0.001610       0.012417              1.915572       1.988214       0.088782       0.257061       1.598363      -0.163879       2.160139          -0.000001
          125              H       9.925440      14.004301      23.755265       0.106443       1.216081 0.97328265E+01  0.99139153E+02                                 1.812757                            1.767053      -0.942149       2.425137                    0.997887       3.476302       9.527906       0.499814       1.203071      -0.728751       0.012376      -0.034757       0.002760       0.036998      -0.004863       0.000063       0.001703      -0.024187       0.025656      -0.017316       0.006995       0.010321              1.852649       1.790436      -0.188660      -0.069290       2.174223      -0.210206       1.593290           0.000001
          126              H       8.159993      15.981414      27.187408       0.142599       1.146781 0.86307107E+01  0.85151872E+02                                 1.725292                            1.654597      -1.129650       2.362888                    0.996990       3.261932       8.745370       0.521902       1.189513      -0.732184       0.012353       0.032914       0.012012       0.037152       0.010051       0.000304       0.001733      -0.013206      -0.013850      -0.009779      -0.004702       0.014480              1.738043       1.530376       0.218802      -0.082051       1.969650       0.211259       1.714102           0.000001
          127              H       5.833157      12.776602      27.782684       0.127397       1.171961 0.88049222E+01  0.87719075E+02                                 1.764835                            1.680013      -1.331627       2.252557                    0.995354       3.481664       9.525780       0.511454       1.202073      -0.726823      -0.026370      -0.018540       0.024824       0.040686       0.004895      -0.009696      -0.007250       0.006137      -0.001975      -0.010111      -0.005123       0.015234              1.792230       1.747392       0.281560      -0.328011       1.785407      -0.052796       1.843890           0.000001
          128              H       7.955852      13.029453      24.393947       0.135923       1.117478 0.83159466E+01  0.81787094E+02                                 1.716972                            1.636368      -1.335180       2.251980                    0.995660       3.460758       9.450903       0.515765       1.207484      -0.724991       0.007365      -0.017203      -0.030528       0.035807      -0.000745      -0.008386       0.004434       0.001939       0.036424      -0.009200      -0.007171       0.016371              1.751641       1.552409       0.138742      -0.313663       1.680233       0.140059       2.022282           0.000000
          129              H      13.688828      12.478054      23.336711       0.144070       1.142499 0.83042126E+01  0.81221802E+02                                 1.723645                            1.624019      -1.151952       2.351455                    0.996910       3.257597       8.722977       0.525796       1.191008      -0.731257      -0.004795      -0.009911      -0.033554       0.035314       0.001402       0.007112       0.001869      -0.002009       0.039306      -0.009915      -0.005629       0.015544              1.761302       1.460446      -0.122977       0.173628       1.673710       0.227696       2.149749           0.000000
          130              H      15.526103      11.966259      26.796757       0.131805       1.153986 0.85357141E+01  0.84177380E+02                                 1.740304                            1.650512      -1.172892       2.334010                    0.996521       3.342768       9.028409       0.518946       1.196819      -0.729366       0.023658      -0.022538       0.024064       0.040580      -0.011357       0.006957      -0.005790       0.003030      -0.003820      -0.010830      -0.005830       0.016660              1.770093       1.673975      -0.291113       0.315603       1.803092      -0.113300       1.833211           0.000001
          131              H      13.410969      15.274650      26.158075       0.141471       1.072305 0.78224082E+01  0.75586013E+02                                 1.661701                            1.582091      -1.145247       2.348414                    0.997271       3.298982       8.861020       0.528265       1.199923      -0.727854      -0.005941       0.031124       0.011138       0.033586      -0.006164       0.001308       0.002045      -0.019880      -0.016705      -0.009728      -0.004882       0.014609              1.687959       1.495036      -0.277892       0.131989       1.965023       0.116974       1.603819           0.000001
          132              H      10.677740      15.012659       0.461960       0.134777       1.139688 0.85776878E+01  0.84878438E+02                                 1.734618                            1.661166      -1.305034       2.273242                    0.995539       3.405587       9.278975       0.513088       1.206388      -0.726343       0.003482       0.040233      -0.008321       0.041232       0.001647       0.000256      -0.004126      -0.021637      -0.017432      -0.008231      -0.006437       0.014668              1.753503       1.736532       0.037453      -0.052809       2.111215      -0.172088       1.412762           0.000001
          133              H       8.460535      11.844403       1.720722       0.142558       1.164032 0.86962960E+01  0.85977713E+02                                 1.741384                            1.659369      -1.173541       2.340891                    0.996541       3.287284       8.827959       0.521761       1.187361      -0.732377      -0.032042      -0.013026       0.012625       0.036821       0.009223      -0.006961      -0.004079       0.006522      -0.011732      -0.008254      -0.006881       0.015134              1.766300       2.108185       0.082004      -0.218970       1.738286      -0.131933       1.452431           0.000001
          134              H      12.344896      11.360026       0.989028       0.137108       1.081147 0.80273317E+01  0.78144318E+02                                 1.675888                            1.606290      -1.187126       2.327475                    0.996378       3.355354       9.074415       0.522002       1.205336      -0.726337       0.030590      -0.019491      -0.001155       0.036290      -0.010145      -0.002232      -0.003014       0.000194      -0.028538      -0.011705      -0.003209       0.014914              1.697886       1.868978      -0.194152      -0.056194       1.915270      -0.067426       1.309409           0.000001
          135              H      11.934723       9.169664       2.046264       0.105036       1.312581 0.10623846E+02  0.11014052E+03                                 1.887543                            1.832113      -0.909339       2.443070                    0.997637       3.453283       9.416589       0.498639       1.184825      -0.734666       0.029273       0.003858       0.022158       0.036916      -0.001999       0.005592       0.009853       0.008242      -0.022321      -0.015777       0.005846       0.009931              1.925390       1.990119       0.078039       0.400371       1.824212      -0.013824       1.961838           0.000001
          136              H      11.439490       9.163571       0.551871       0.100333       1.282214 0.10327588E+02  0.10657319E+03                                 1.855801                            1.801334      -1.083811       2.348711                    0.996587       3.588487       9.840315       0.503774       1.178206      -0.733911       0.008354       0.004448      -0.036277       0.037492      -0.000185       0.000068      -0.007857       0.011306       0.030300      -0.013338       0.000603       0.012735              1.897541       1.569944       0.014358      -0.248606       1.914918      -0.009813       2.207760           0.000001
          137              H      12.282520       6.583270       2.049364       0.094878       1.357389 0.11026789E+02  0.11532539E+03                                 1.913057                            1.851582      -0.997603       2.385400                    0.997334       3.581341       9.791671       0.502299       1.165919      -0.738019       0.027976       0.001150       0.020855       0.034913       0.007241       0.003128      -0.006553       0.014221      -0.011136      -0.013610       0.001596       0.012014              1.955245       1.978821      -0.080891       0.333135       1.616978       0.166574       2.269936          -0.000000
          138              H      11.152180       5.712000       1.376578       0.097659       1.262558 0.10177097E+02  0.10463631E+03                                 1.842008                            1.793273      -0.967853       2.405430                    0.997552       3.540244       9.690491       0.502745       1.184950      -0.732860      -0.013141      -0.033199      -0.003353       0.035863       0.004166      -0.003813       0.000760      -0.022525       0.029014      -0.017402       0.007171       0.010231              1.872895       1.877801       0.205122      -0.064891       2.171870       0.151986       1.569014          -0.000001
          139              H       8.676018       8.274022       0.933220       0.096123       1.252961 0.10038240E+02  0.10277679E+03                                 1.826564                            1.776178      -0.959974       2.407322                    0.997677       3.524111       9.602310       0.507601       1.178546      -0.734410      -0.026039       0.024341       0.008135       0.036560      -0.006326      -0.006873      -0.005042       0.012108      -0.015392      -0.013380       0.000791       0.012589              1.863645       1.904389      -0.246324       0.026547       2.071965       0.220337       1.614581           0.000001
          140              H       9.630569       7.673882      30.839679       0.104580       1.287536 0.10565801E+02  0.10970711E+03                                 1.878395                            1.838644      -0.986348       2.405023                    0.997038       3.514765       9.683067       0.491643       1.199842      -0.730231       0.012767       0.002258      -0.034636       0.036983       0.005561      -0.003219      -0.000396      -0.020715       0.022227      -0.015854       0.006761       0.009094              1.905562       1.831240       0.082744      -0.149780       1.591603       0.039654       2.293845           0.000002
          141              H       7.541898       4.109594       0.979726       0.137150       1.208587 0.91738248E+01  0.92142127E+02                                 1.803554                            1.717601      -1.181465       2.332718                    0.996370       3.379500       9.220205       0.505677       1.205939      -0.727774       0.013947      -0.020803       0.025140       0.035487      -0.004987       0.009949      -0.005200       0.001304       0.016454      -0.009320      -0.005767       0.015088              1.828972       1.632437       0.017529       0.236974       1.994059      -0.310137       1.860420          -0.000001
          142              H       4.992018       4.462976      28.954636       0.128777       1.240664 0.95315459E+01  0.96786389E+02                                 1.837028                            1.753183      -1.318682       2.263909                    0.994753       3.487052       9.608268       0.498807       1.209268      -0.726286      -0.031130      -0.016253      -0.023257       0.042120       0.004166       0.012926       0.001956       0.010648      -0.011116      -0.012344      -0.004440       0.016784              1.855145       1.889487       0.246462       0.378118       1.839508       0.037686       1.836440          -0.000001
          143              H       7.273490       7.628186      30.145189       0.141318       1.078597 0.79647411E+01  0.77623437E+02                                 1.697888                            1.620400      -1.172417       2.339365                    0.996686       3.344607       9.142521       0.508371       1.236244      -0.719522       0.005181       0.037175      -0.004126       0.037760       0.007332       0.002958      -0.001741      -0.020510      -0.016030      -0.011704      -0.003602       0.015306              1.732175       1.570643       0.245498       0.198686       2.126468      -0.035455       1.499415           0.000001
          144              H       8.900952      19.670605      22.924358       0.131675       1.116243 0.84265210E+01  0.83363272E+02                                 1.734778                            1.663038      -1.327866       2.255290                    0.995169       3.500889       9.669699       0.503028       1.230800      -0.719676      -0.030856      -0.017303       0.000409       0.035379       0.010516      -0.004702       0.004051      -0.002704      -0.026414      -0.013844      -0.001161       0.015005              1.758329       1.960169       0.184863       0.027179       1.982228      -0.026341       1.332589          -0.000000
          145              H      10.751458      23.204429      23.442124       0.135169       1.166487 0.86828591E+01  0.86005210E+02                                 1.757190                            1.670102      -1.114616       2.363184                    0.997017       3.322922       8.997961       0.513321       1.204633      -0.728095      -0.002104       0.041515       0.011095       0.043024       0.003882      -0.002706       0.005712      -0.019730      -0.032293      -0.013357      -0.003590       0.016946              1.790459       1.667403      -0.030621      -0.002599       2.306758       0.188132       1.397216           0.000000
          146              H      12.936529      19.822925      22.583314       0.154878       1.077817 0.80325077E+01  0.78072115E+02                                 1.681459                            1.618313      -1.016346       2.428954                    0.998111       3.151868       8.469412       0.515414       1.222658      -0.725003       0.035107      -0.017639      -0.013491       0.041541      -0.007104      -0.001726       0.005138       0.009710      -0.032947      -0.012969      -0.001745       0.014714              1.689340       2.003730      -0.129077      -0.143838       1.696879       0.028718       1.367411          -0.000000
          147              H       9.898977      17.532032      24.124212       0.102948       1.329223 0.10871230E+02  0.11359634E+03                                 1.904459                            1.852174      -1.138132       2.327355                    0.995885       3.596033       9.912973       0.495341       1.183358      -0.733336      -0.005251       0.008457       0.035502       0.036871      -0.000218       0.001764       0.010344       0.009278       0.021270      -0.013472       0.000970       0.012502              1.943150       1.572846      -0.016302      -0.192430       1.976123       0.013383       2.280480           0.000001
          148              H       9.261980      17.303552      22.701129       0.105447       1.278399 0.10313953E+02  0.10644070E+03                                 1.869867                            1.816629      -0.942842       2.427049                    0.997335       3.484866       9.569260       0.494635       1.199883      -0.730276      -0.031758      -0.000107      -0.019505       0.037270       0.001287       0.003563      -0.010785       0.014517      -0.014972      -0.016121       0.005394       0.010727              1.903235       1.995920      -0.048591       0.371273       1.859482      -0.066771       1.854304          -0.000000
          149              H      12.794764       4.374630       0.716192       0.137814       1.115637 0.84228122E+01  0.83122006E+02                                 1.722154                            1.654505      -1.213795       2.312878                    0.996103       3.422104       9.368349       0.509257       1.218738      -0.723146      -0.018606      -0.017360       0.026147       0.036486       0.000466      -0.011895      -0.005946      -0.000495       0.013222      -0.012476      -0.002419       0.014895              1.739613       1.638205      -0.062959      -0.352909       1.742181      -0.124117       1.838452          -0.000001
          150              H      15.414581       3.905485      28.635294       0.131034       1.246473 0.96007264E+01  0.98021966E+02                                 1.864785                            1.775235      -1.367874       2.239968                    0.994336       3.567660       9.975295       0.487358       1.230945      -0.720436       0.024693      -0.025186      -0.022538       0.041858      -0.007350      -0.004939       0.007192       0.003720      -0.011866      -0.009423      -0.004161       0.013585              1.895203       1.814347      -0.324729      -0.295754       2.061424       0.076402       1.809838          -0.000001
          151              H      13.422310       7.369242      29.137559       0.137788       1.208403 0.91379041E+01  0.91744906E+02                                 1.806838                            1.717694      -1.202002       2.325247                    0.995956       3.378290       9.232663       0.503842       1.210810      -0.726617      -0.009419       0.032819      -0.013998       0.036902      -0.008890       0.002469      -0.002371      -0.013442      -0.015594      -0.008951      -0.005328       0.014279              1.840674       1.561977      -0.198106      -0.125690       2.219080      -0.270787       1.740965           0.000002
          152              H      10.579449       7.159040       9.043867       0.137167       1.137545 0.83409027E+01  0.81774117E+02                                 1.719762                            1.627880      -1.199819       2.323948                    0.996369       3.331773       8.969199       0.524373       1.191415      -0.730269      -0.003394      -0.004122       0.040624       0.040974       0.001436      -0.003469      -0.003090      -0.002413       0.046402      -0.009774      -0.006641       0.016415              1.759810       1.743723      -0.023568      -0.038192       1.325221      -0.101857       2.210486          -0.000001
          153              H      12.862811       7.283942       5.776045       0.145358       1.150673 0.84680901E+01  0.83228061E+02                                 1.734133                            1.641854      -1.156265       2.352049                    0.996949       3.257796       8.743965       0.522044       1.193754      -0.730856       0.035587      -0.003195      -0.016683       0.039433       0.000659      -0.012700       0.001248       0.013164       0.004374      -0.009954      -0.006595       0.016548              1.772863       2.199349      -0.070756      -0.120786       1.335319      -0.025869       1.783921          -0.000000
          154              H       8.859367       7.750042       5.431901       0.134193       1.129147 0.83523830E+01  0.82304157E+02                                 1.735101                            1.644406      -1.339969       2.248743                    0.995302       3.480073       9.538878       0.511983       1.214057      -0.723402      -0.027463       0.012019      -0.016561       0.034248      -0.007380       0.008402      -0.002342       0.012909       0.013439      -0.012183      -0.002622       0.014806              1.788073       1.999191      -0.090388       0.184609       1.326928      -0.109974       2.038100          -0.000000
          155              H       9.384843       8.322765       3.308127       0.096578       1.318840 0.10701094E+02  0.11155134E+03                                 1.904387                            1.843040      -1.052512       2.364438                    0.996372       3.636042      10.062128       0.493613       1.190345      -0.731123      -0.019534       0.027415       0.008373       0.034689      -0.005892       0.003365       0.012656       0.013650       0.000029      -0.018321       0.008128       0.010193              1.959580       1.765547      -0.339694      -0.121756       2.104588       0.036570       2.008605          -0.000000
          156              H       9.530388       6.756915       3.215115       0.091709       1.416914 0.11681041E+02  0.12426807E+03                                 1.986663                            1.918637      -1.108616       2.330950                    0.996136       3.705610      10.306444       0.487184       1.181776      -0.733596      -0.010545      -0.032168       0.002553       0.033949      -0.002994       0.001003      -0.009222      -0.009342      -0.026496      -0.012735      -0.000961       0.013696              2.037797       1.805584       0.406509       0.008450       2.240389       0.014444       2.067418          -0.000001
          157              H      17.461668      15.247232      11.738114       0.144253       1.151939 0.85950707E+01  0.84750854E+02                                 1.733008                            1.652868      -1.141548       2.357458                    0.996960       3.264385       8.762323       0.521139       1.191951      -0.731478      -0.032163      -0.002565      -0.016779       0.036367       0.001758       0.010924       0.000196       0.012821       0.008495      -0.008608      -0.006373       0.014981              1.751563       2.122726       0.016302       0.134350       1.361927       0.028630       1.770036          -0.000001
          158              H       2.614147      15.192397      11.586195       0.140133       1.027315 0.75011575E+01  0.71926580E+02                                 1.628934                            1.558860      -1.176486       2.331553                    0.996885       3.334233       9.003113       0.525809       1.214834      -0.723586       0.033692      -0.008407      -0.014894       0.037784      -0.004023      -0.009426       0.002254       0.016116       0.004810      -0.009808      -0.005334       0.015142              1.660485       1.796501      -0.046773      -0.180166       1.279100       0.086484       1.905855          -0.000000
          159              H       0.699374      15.618893      15.139253       0.133615       1.152851 0.86858884E+01  0.86155493E+02                                 1.741151                            1.666156      -1.297851       2.273916                    0.995601       3.422517       9.313889       0.515216       1.198528      -0.728066       0.001099       0.001565       0.043403       0.043445      -0.000083       0.001129       0.002783      -0.000037       0.046116      -0.008125      -0.007631       0.015756              1.762281       1.751659       0.010070       0.006701       1.379676       0.074903       2.155508          -0.000002
          160              H       2.315495      14.388147       9.617441       0.110189       1.226842 0.97579979E+01  0.99500371E+02                                 1.825430                            1.770117      -1.001765       2.403284                    0.996780       3.486914       9.574791       0.498847       1.204133      -0.728293       0.027684      -0.023120       0.013927       0.038664      -0.006569      -0.000229      -0.010320       0.021087       0.000846      -0.018065       0.005012       0.013054              1.877484       1.704325      -0.289680       0.189560       1.926995      -0.155791       2.001131           0.000000
          161              H       2.028185      15.890022       9.245393       0.104300       1.273060 0.10086049E+02  0.10339390E+03                                 1.842202                            1.776453      -1.020073       2.378838                    0.997567       3.542817       9.660731       0.509231       1.173323      -0.735191       0.012940       0.035947       0.000641       0.038210      -0.001358       0.003950       0.006311      -0.015468      -0.040152      -0.015908       0.000101       0.015806              1.902299       1.620777       0.321714      -0.120848       2.174528      -0.154795       1.911591           0.000000
          162              H       3.069685      13.937280       7.217731       0.106852       1.206102 0.93715792E+01  0.93978155E+02                                 1.763165                            1.703618      -0.800581       2.489160                    0.999368       3.342284       8.907484       0.525931       1.161349      -0.739770       0.024286      -0.024031       0.011208       0.035957      -0.005174       0.008064       0.004424       0.011442      -0.018809      -0.013353       0.000363       0.012990              1.809198       1.775054      -0.291834       0.060582       2.077911      -0.311705       1.574630           0.000001
          163              H       2.200193      14.516096       6.036479       0.103900       1.244187 0.99331128E+01  0.10157460E+03                                 1.828609                            1.774993      -0.991975       2.397741                    0.997263       3.511645       9.606056       0.503578       1.189431      -0.731703      -0.010047      -0.003373      -0.032980       0.034641       0.004184       0.000395       0.001295      -0.020714       0.020594      -0.014603       0.005886       0.008717              1.869194       1.734563       0.087425       0.048073       1.553275      -0.107232       2.319745           0.000001
          164              H      18.261222      15.576243       7.927723       0.102115       1.305650 0.10548955E+02  0.10930745E+03                                 1.876121                            1.820446      -1.035414       2.375478                    0.996777       3.545947       9.706328       0.501751       1.178088      -0.734795      -0.029895       0.001111       0.021952       0.037106       0.004775      -0.004694       0.006327       0.012587      -0.025049      -0.014027       0.001610       0.012417              1.915579       1.988221      -0.088783      -0.257062       1.598368      -0.163880       2.160148          -0.000000
          165              H       0.474440      16.459699       7.248735       0.106443       1.216079 0.97328087E+01  0.99138922E+02                                 1.812755                            1.767051      -0.942148       2.425138                    0.997887       3.476300       9.527897       0.499814       1.203071      -0.728751       0.012376       0.034758      -0.002760       0.036998       0.004863      -0.000063       0.001703      -0.024187       0.025656      -0.017316       0.006995       0.010321              1.852647       1.790434       0.188659       0.069290       2.174220      -0.210206       1.593288           0.000001
          166              H      17.610993      14.482586       3.816592       0.142596       1.146792 0.86308204E+01  0.85153278E+02                                 1.725308                            1.654612      -1.129657       2.362885                    0.996989       3.261949       8.745450       0.521898       1.189519      -0.732182       0.012353      -0.032914      -0.012013       0.037152      -0.010051      -0.000304       0.001733      -0.013206      -0.013850      -0.009779      -0.004702       0.014480              1.738060       1.530389      -0.218805       0.082052       1.969670       0.211262       1.714119           0.000002
          167              H      15.284157      17.687398       3.221316       0.127397       1.171959 0.88049045E+01  0.87718853E+02                                 1.764833                            1.680011      -1.331626       2.252558                    0.995354       3.481661       9.525769       0.511454       1.202073      -0.726823      -0.026370       0.018540      -0.024824       0.040686      -0.004895       0.009696      -0.007250       0.006137      -0.001975      -0.010111      -0.005123       0.015234              1.792228       1.747390      -0.281560       0.328010       1.785406      -0.052796       1.843888           0.000000
          168              H      17.406852      17.434547       6.610053       0.135923       1.117479 0.83159605E+01  0.81787276E+02                                 1.716974                            1.636370      -1.335180       2.251980                    0.995660       3.460762       9.450921       0.515764       1.207485      -0.724991       0.007365       0.017203       0.030528       0.035807       0.000745       0.008386       0.004434       0.001939       0.036424      -0.009200      -0.007171       0.016371              1.751644       1.552411      -0.138742       0.313664       1.680235       0.140059       2.022284           0.000000
          169              H       4.237828      17.985946       7.667289       0.144070       1.142497 0.83041926E+01  0.81221526E+02                                 1.723640                            1.624014      -1.151952       2.351455                    0.996910       3.257593       8.722951       0.525798       1.191005      -0.731258      -0.004795       0.009911       0.033554       0.035314      -0.001402      -0.007112       0.001869      -0.002009       0.039306      -0.009915      -0.005629       0.015544              1.761297       1.460443       0.122976      -0.173628       1.673705       0.227695       2.149742           0.000001
          170              H       6.075103      18.497741       4.207243       0.131805       1.153985 0.85357003E+01  0.84177197E+02                                 1.740301                            1.650509      -1.172892       2.334010                    0.996521       3.342765       9.028394       0.518947       1.196818      -0.729366       0.023658       0.022538      -0.024064       0.040580       0.011357      -0.006957      -0.005790       0.003030      -0.003821      -0.010829      -0.005830       0.016660              1.770090       1.673973       0.291112      -0.315603       1.803089      -0.113300       1.833208           0.000001
          171              H       3.959969      15.189350       4.845925       0.141470       1.072308 0.78224449E+01  0.75586490E+02                                 1.661708                            1.582097      -1.145248       2.348414                    0.997271       3.298990       8.861062       0.528262       1.199928      -0.727853      -0.005941      -0.031124      -0.011139       0.033586       0.006164      -0.001308       0.002045      -0.019880      -0.016704      -0.009728      -0.004881       0.014609              1.687967       1.495042       0.277893      -0.131990       1.965032       0.116975       1.603826           0.000001
          172              H       1.226740      15.451341      30.542040       0.134776       1.139691 0.85777177E+01  0.84878831E+02                                 1.734623                            1.661171      -1.305036       2.273241                    0.995539       3.405593       9.279005       0.513086       1.206391      -0.726343       0.003482      -0.040233       0.008322       0.041232      -0.001647      -0.000256      -0.004126      -0.021637      -0.017432      -0.008231      -0.006437       0.014668              1.753508       1.736538      -0.037453       0.052809       2.111222      -0.172088       1.412765           0.000001
          173              H      17.911535      18.619597      29.283278       0.142559       1.164024 0.86962208E+01  0.85976739E+02                                 1.741372                            1.659358      -1.173537       2.340893                    0.996542       3.287272       8.827900       0.521765       1.187357      -0.732378      -0.032042       0.013026      -0.012625       0.036821      -0.009223       0.006961      -0.004079       0.006522      -0.011732      -0.008254      -0.006881       0.015134              1.766288       2.108169      -0.082004       0.218968       1.738274      -0.131932       1.452422          -0.000000
          174              H       2.893896      19.103974      30.014972       0.137109       1.081143 0.80272936E+01  0.78143809E+02                                 1.675880                            1.606283      -1.187124       2.327476                    0.996378       3.355345       9.074366       0.522005       1.205330      -0.726338       0.030590       0.019491       0.001154       0.036290       0.010145       0.002232      -0.003014       0.000194      -0.028538      -0.011705      -0.003209       0.014914              1.697877       1.868968       0.194151       0.056194       1.915260      -0.067425       1.309403           0.000000
          175              H       2.483723      21.294336      28.957736       0.105036       1.312575 0.10623786E+02  0.11013970E+03                                 1.887535                            1.832106      -0.909338       2.443070                    0.997637       3.453277       9.416555       0.498642       1.184822      -0.734667       0.029273      -0.003858      -0.022159       0.036917       0.001999      -0.005592       0.009853       0.008242      -0.022322      -0.015777       0.005846       0.009931              1.925381       1.990111      -0.078039      -0.400368       1.824204      -0.013824       1.961830          -0.000000
          176              H       1.988490      21.300429      30.452129       0.100333       1.282217 0.10327620E+02  0.10657361E+03                                 1.855804                            1.801337      -1.083812       2.348710                    0.996587       3.588491       9.840329       0.503774       1.178205      -0.733911       0.008354      -0.004448       0.036277       0.037492       0.000185      -0.000068      -0.007857       0.011306       0.030300      -0.013338       0.000603       0.012735              1.897543       1.569946      -0.014358       0.248607       1.914921      -0.009813       2.207763           0.000001
          177              H       2.831520      23.880730      28.954636       0.094878       1.357383 0.11026729E+02  0.11532459E+03                                 1.913051                            1.851577      -0.997602       2.385401                    0.997334       3.581334       9.791641       0.502300       1.165918      -0.738019       0.027976      -0.001150      -0.020855       0.034913      -0.007241      -0.003128      -0.006553       0.014222      -0.011136      -0.013610       0.001596       0.012014              1.955238       1.978814       0.080891      -0.333134       1.616973       0.166573       2.269928          -0.000001
          178              H       1.701180      24.752000      29.627422       0.097659       1.262556 0.10177080E+02  0.10463607E+03                                 1.842005                            1.793270      -0.967852       2.405430                    0.997552       3.540241       9.690473       0.502746       1.184948      -0.732860      -0.013141       0.033199       0.003353       0.035863      -0.004166       0.003813       0.000760      -0.022525       0.029014      -0.017402       0.007171       0.010231              1.872891       1.877797      -0.205122       0.064891       2.171866       0.151985       1.569011          -0.000002
          179              H      18.127018      22.189978      30.070780       0.096123       1.252962 0.10038252E+02  0.10277695E+03                                 1.826565                            1.776179      -0.959975       2.407322                    0.997677       3.524113       9.602317       0.507600       1.178546      -0.734410      -0.026039      -0.024341      -0.008135       0.036560       0.006326       0.006873      -0.005042       0.012108      -0.015392      -0.013380       0.000791       0.012589              1.863646       1.904390       0.246324      -0.026547       2.071967       0.220338       1.614582          -0.000000
          180              H       0.179569      22.790118       0.164321       0.104579       1.287542 0.10565870E+02  0.10970803E+03                                 1.878403                            1.838652      -0.986350       2.405021                    0.997038       3.514774       9.683111       0.491641       1.199845      -0.730231       0.012767      -0.002258       0.034636       0.036983      -0.005561       0.003219      -0.000396      -0.020715       0.022227      -0.015854       0.006761       0.009093              1.905572       1.831248      -0.082745       0.149781       1.591610       0.039655       2.293857           0.000001
          181              H      16.992898      26.354406      30.024274       0.137151       1.208586 0.91738200E+01  0.92142066E+02                                 1.803553                            1.717600      -1.181463       2.332719                    0.996370       3.379500       9.220204       0.505677       1.205938      -0.727774       0.013947       0.020803      -0.025140       0.035487       0.004987      -0.009949      -0.005200       0.001304       0.016454      -0.009320      -0.005767       0.015088              1.828971       1.632436      -0.017529      -0.236973       1.994057      -0.310137       1.860419          -0.000002
          182              H      14.443018      26.001024       2.049364       0.128777       1.240665 0.95315640E+01  0.96786629E+02                                 1.837030                            1.753185      -1.318684       2.263909                    0.994753       3.487056       9.608285       0.498807       1.209268      -0.726286      -0.031130       0.016253       0.023257       0.042120      -0.004166      -0.012926       0.001956       0.010648      -0.011116      -0.012344      -0.004440       0.016784              1.855147       1.889490      -0.246463      -0.378118       1.839510       0.037686       1.836442          -0.000002
          183              H      16.724490      22.835814       0.858811       0.141319       1.078597 0.79647388E+01  0.77623424E+02                                 1.697889                            1.620401      -1.172416       2.339366                    0.996686       3.344608       9.142530       0.508370       1.236246      -0.719521       0.005181      -0.037175       0.004126       0.037760      -0.007332      -0.002958      -0.001741      -0.020510      -0.016030      -0.011704      -0.003602       0.015306              1.732176       1.570644      -0.245498      -0.198686       2.126468      -0.035455       1.499416           0.000000
          184              H      18.351952      10.793395       8.079642       0.131675       1.116241 0.84264892E+01  0.83362782E+02                                 1.734767                            1.663028      -1.327866       2.255290                    0.995169       3.500876       9.669616       0.503033       1.230790      -0.719678      -0.030856       0.017303      -0.000409       0.035379      -0.010516       0.004702       0.004051      -0.002704      -0.026414      -0.013844      -0.001161       0.015005              1.758317       1.960156      -0.184862      -0.027178       1.982213      -0.026341       1.332582           0.000000
          185              H       1.300458       7.259571       7.561876       0.135171       1.166476 0.86827439E+01  0.86003683E+02                                 1.757169                            1.670084      -1.114610       2.363187                    0.997017       3.322899       8.997844       0.513328       1.204622      -0.728098      -0.002104      -0.041515      -0.011095       0.043024      -0.003882       0.002706       0.005712      -0.019730      -0.032292      -0.013356      -0.003590       0.016946              1.790438       1.667383       0.030620       0.002599       2.306729       0.188129       1.397202           0.000002
          186              H       3.485529      10.641075       8.420686       0.154880       1.077809 0.80324273E+01  0.78071121E+02                                 1.681449                            1.618303      -1.016340       2.428957                    0.998111       3.151853       8.469354       0.515416       1.222656      -0.725004       0.035108       0.017639       0.013491       0.041541       0.007104       0.001726       0.005138       0.009710      -0.032947      -0.012969      -0.001745       0.014714              1.689330       2.003717       0.129076       0.143837       1.696868       0.028718       1.367404           0.000001
          187              H       0.447977      12.931968       6.879788       0.102949       1.329220 0.10871202E+02  0.11359597E+03                                 1.904457                            1.852171      -1.138131       2.327356                    0.995885       3.596028       9.912955       0.495342       1.183357      -0.733337      -0.005251      -0.008456      -0.035502       0.036871       0.000218      -0.001764       0.010344       0.009278       0.021270      -0.013472       0.000970       0.012502              1.943147       1.572844       0.016302       0.192430       1.976120       0.013383       2.280476           0.000001
          188              H      18.712980      13.160448       8.302871       0.105448       1.278393 0.10313896E+02  0.10643989E+03                                 1.869856                            1.816620      -0.942841       2.427049                    0.997335       3.484858       9.569209       0.494638       1.199877      -0.730278      -0.031758       0.000108       0.019505       0.037270      -0.001287      -0.003563      -0.010785       0.014517      -0.014973      -0.016121       0.005394       0.010727              1.903224       1.995908       0.048591      -0.371269       1.859471      -0.066770       1.854293           0.000000
          189              H       3.343764      26.089370      30.287808       0.137815       1.115633 0.84227682E+01  0.83121420E+02                                 1.722146                            1.654498      -1.213793       2.312879                    0.996103       3.422094       9.368297       0.509260       1.218733      -0.723147      -0.018606       0.017360      -0.026147       0.036486      -0.000466       0.011895      -0.005946      -0.000495       0.013222      -0.012476      -0.002419       0.014896              1.739604       1.638197       0.062958       0.352907       1.742173      -0.124116       1.838443          -0.000002
          190              H       5.963581      26.558515       2.368706       0.131034       1.246473 0.96007156E+01  0.98021777E+02                                 1.864779                            1.775230      -1.367875       2.239967                    0.994336       3.567658       9.975268       0.487360       1.230940      -0.720437       0.024693       0.025186       0.022538       0.041857       0.007350       0.004939       0.007192       0.003720      -0.011866      -0.009423      -0.004161       0.013585              1.895197       1.814341       0.324727       0.295753       2.061418       0.076402       1.809833          -0.000002
          191              H       3.971310      23.094758       1.866441       0.137788       1.208404 0.91379177E+01  0.91745091E+02                                 1.806841                            1.717696      -1.202003       2.325247                    0.995956       3.378291       9.232673       0.503841       1.210812      -0.726617      -0.009419      -0.032819       0.013998       0.036902       0.008890      -0.002469      -0.002371      -0.013442      -0.015594      -0.008951      -0.005328       0.014279              1.840677       1.561979       0.198107       0.125690       2.219084      -0.270788       1.740968           0.000001
          192              H       1.128449      23.304960      21.960133       0.137164       1.137556 0.83410165E+01  0.81775619E+02                                 1.719784                            1.627899      -1.199826       2.323945                    0.996369       3.331797       8.969323       0.524365       1.191427      -0.730266      -0.003394       0.004122      -0.040624       0.040974      -0.001436       0.003469      -0.003090      -0.002413       0.046402      -0.009774      -0.006641       0.016414              1.759833       1.743748       0.023569       0.038192       1.325235      -0.101858       2.210516          -0.000002
          193              H       3.411811      23.180058      25.227955       0.145354       1.150689 0.84682509E+01  0.83230158E+02                                 1.734161                            1.641879      -1.156274       2.352045                    0.996949       3.257825       8.744112       0.522035       1.193768      -0.730853       0.035587       0.003195       0.016682       0.039433      -0.000659       0.012700       0.001248       0.013164       0.004375      -0.009954      -0.006595       0.016548              1.772893       2.199389       0.070757       0.120787       1.335338      -0.025870       1.783952          -0.000001
          194              H      18.310367      22.713958      25.572099       0.134193       1.129150 0.83524032E+01  0.82304419E+02                                 1.735104                            1.644409      -1.339970       2.248742                    0.995302       3.480078       9.538900       0.511982       1.214058      -0.723402      -0.027463      -0.012019       0.016561       0.034248       0.007380      -0.008402      -0.002342       0.012909       0.013439      -0.012183      -0.002622       0.014806              1.788076       1.999195       0.090388      -0.184610       1.326930      -0.109974       2.038104          -0.000001
          195              H      18.835843      22.141235      27.695873       0.096577       1.318842 0.10701115E+02  0.11155160E+03                                 1.904389                            1.843042      -1.052513       2.364437                    0.996372       3.636045      10.062138       0.493613       1.190345      -0.731123      -0.019534      -0.027415      -0.008373       0.034688       0.005892      -0.003365       0.012656       0.013650       0.000030      -0.018320       0.008128       0.010193              1.959582       1.765549       0.339695       0.121756       2.104590       0.036570       2.008607          -0.000001
          196              H       0.079388      23.707085      27.788885       0.091708       1.416918 0.11681082E+02  0.12426865E+03                                 1.986668                            1.918641      -1.108618       2.330949                    0.996136       3.705616      10.306472       0.487183       1.181778      -0.733595      -0.010545       0.032168      -0.002553       0.033949       0.002994      -0.001003      -0.009222      -0.009342      -0.026496      -0.012735      -0.000961       0.013695              2.037803       1.805589      -0.406511      -0.008450       2.240395       0.014445       2.067424          -0.000002
          197              C       7.606165      30.226381      29.819647       0.631392      23.052501 0.24908287E+03  0.51472816E+04                                 7.611532                            5.648627      -0.097751       2.035743                    0.999318      21.837292      60.863948       0.617019       0.480367      -1.016382      -0.055196      -0.007701       0.031119       0.063830       0.000582       0.029855      -0.012612      -0.198187      -0.125503      -0.095165      -0.025838       0.121003              9.625013      14.492096       0.270713      -4.409325       4.486021      -0.012978       9.896922          -0.000001
          198              C      14.458140      17.754419      15.855446       0.624234      23.596813 0.25993809E+03  0.54259591E+04                                 7.705792                            5.757960      -0.077915       2.035774                    0.999560      22.146826      61.917463       0.613481       0.478298      -1.018086       0.016244      -0.060966      -0.012712       0.064361       0.031631      -0.054917      -0.031969       0.160753       0.026978      -0.096149      -0.019941       0.116089              9.604136       5.978562      -2.589635       0.711673      15.782905       2.661378       7.050941          -0.000001
          199              C      12.664340      30.080154      29.642924       0.619618      23.501153 0.26281764E+03  0.55007733E+04                                 7.690583                            5.798666      -0.093375       2.030782                    0.999463      22.198151      62.128417       0.609964       0.479770      -1.017383       0.053995      -0.004068       0.035851       0.064940      -0.006789      -0.028411      -0.008187      -0.203566      -0.096381      -0.098393      -0.020037       0.118430              9.452262      14.156237      -0.493883       3.852741       4.515692      -0.365001       9.684856          -0.000001
          200              C       8.880160      30.250752      29.041447       0.001952      40.082316 0.42181584E+03  0.97543377E+04                                10.106884                            6.762373       0.023283       2.012748                    0.999173      26.803597      74.214199       0.651515       0.406543      -1.080258       0.038880       0.004000      -0.030023       0.049285       0.002168       0.011983       0.002586      -0.003182       0.022809      -0.012556      -0.002813       0.015369             13.754948      20.633025      -0.006833      -5.732413       5.294146      -0.715320      15.337674          -0.000001
          201              C       8.829124      30.381747      27.677271      -0.222075      38.206085 0.45586915E+03  0.10872380E+05                                 9.906713                            7.159583      -0.158180       1.908507                    0.999298      30.827878      89.993243       0.609053       0.421664      -1.058235      -0.019385       0.004249       0.019669       0.027941       0.002622       0.037167       0.000543      -0.041403      -0.076470      -0.054927       0.021004       0.033922             12.414282      13.927102       0.404101      -5.634803       5.276061      -1.022627      18.039684          -0.000002
          202              C      10.016170      30.418304      26.967279       0.264822      35.457108 0.36220254E+03  0.80974767E+04                                 9.479664                            6.409590       0.016747       2.019201                    0.999572      25.012666      69.057578       0.644121       0.425344      -1.063538      -0.004926       0.019138      -0.048098       0.051999       0.003326      -0.005564      -0.005999       0.024334       0.151724      -0.038211      -0.013287       0.051499             12.676025      12.063603       0.188094      -2.523446       5.090949      -1.763868      20.873522          -0.000000
          203              C      11.286384      30.375654      27.581158      -0.244139      38.226359 0.49905545E+03  0.12165095E+05                                 9.933622                            7.521852      -0.131528       1.913175                    0.999615      31.564001      92.912264       0.591027       0.425140      -1.056905       0.020588       0.015747       0.029555       0.039311       0.006698      -0.030621      -0.001378      -0.014788      -0.038995      -0.038357       0.011280       0.027076             11.885637      12.273805      -0.337215       3.482309       5.312218      -1.539986      18.070886          -0.000001
          204              C      11.331749      30.134989      28.948435       0.002636      40.441922 0.43587980E+03  0.10162950E+05                                10.162892                            6.881200       0.002964       2.002787                    0.999167      27.105223      75.368876       0.644852       0.407374      -1.079664      -0.039837       0.009717      -0.032325       0.052214       0.003543      -0.013025      -0.005120       0.007142       0.031248      -0.010278      -0.009805       0.020082             13.446119      20.146367      -0.764864       4.316856       5.350201      -1.137499      14.841788          -0.000001
          205              C      10.122021      30.141082      29.714234      -0.150157      37.883131 0.48405477E+03  0.11723109E+05                                 9.956271                            7.461002      -0.200322       1.894787                    0.999179      30.819305      90.763675       0.586444       0.431252      -1.051940      -0.001862       0.008033      -0.016596       0.018532       0.005718       0.003026      -0.004001      -0.055881       0.068573      -0.040134       0.015342       0.024792             11.954925      20.200315      -0.407627      -0.624830       5.251667      -0.491053      10.412792          -0.000004
          206              C      11.101145       0.234573      24.765995      -0.079467      28.977942 0.40396176E+03  0.93763593E+04                                 8.461144                            6.777823      -0.440590       1.858986                    0.996454      28.796025      83.765068       0.618786       0.426453      -1.052014      -0.084790       0.012557       0.023163       0.088789       0.006465      -0.037767      -0.002508       0.074669       0.040642      -0.044677      -0.016506       0.061183             10.630421       7.124811      -0.303007      -1.393746       7.469524      -0.147523      17.296929          -0.000000
          207              C      10.668289       0.670208      23.333610       0.098731      33.594419 0.42177622E+03  0.98726894E+04                                 9.709516                            7.277363      -0.738306       1.803167                    0.996341      26.514318      76.857973       0.555719       0.470866      -1.028706       0.002797       0.002222       0.002596       0.004415       0.001148       0.004088      -0.006127       0.004537      -0.006668      -0.009024       0.002681       0.006343             12.917577      10.790746      -0.771640       0.000731      14.122543       2.732679      13.839441           0.000000
          208              C      11.885578       0.606234      22.471699      -0.076643      26.520833 0.37136809E+03  0.84377561E+04                                 7.891072                            6.450147      -0.296899       1.908092                    0.997455      28.147160      80.924383       0.641679       0.420113      -1.056296       0.012202      -0.082306       0.037697       0.091347      -0.041588       0.000189      -0.013274      -0.052660      -0.070375      -0.040046      -0.022510       0.062556              9.601059       9.955490      -2.828851      -2.706916       9.985810       2.676320       8.861877           0.000001
          209              C       9.566302      30.134989      22.822044      -0.077377      27.574663 0.38717402E+03  0.88908000E+04                                 8.157958                            6.612170      -0.370836       1.885328                    0.996737      28.395395      82.126350       0.629881       0.423461      -1.053991      -0.002919       0.046807      -0.071134       0.085203      -0.001487       0.029359      -0.025640      -0.014388       0.110163      -0.040145      -0.017020       0.057166             10.184238       9.885764       2.444610       3.881710       8.725369       3.054570      11.941581           0.000000
          210              C       8.222370      29.872998      20.856391       0.261375      35.894952 0.36088274E+03  0.80540381E+04                                 9.533849                            6.387287       0.056259       2.033887                    0.999388      24.906213      68.521428       0.647382       0.423934      -1.065290       0.040431       0.023804       0.028065       0.054671       0.020793       0.034188       0.010061      -0.006489       0.044944      -0.038808      -0.008012       0.046821             12.884736      11.923962       4.693909       7.298827      11.030754       1.694906      15.699492           0.000000
          211              C       7.831099      30.390886      19.603829      -0.238138      39.686325 0.49061624E+03  0.11893777E+05                                10.131081                            7.405505      -0.117489       1.912720                    0.999275      31.407024      91.824575       0.602739       0.419178      -1.061955      -0.010129      -0.003809      -0.027567       0.029615       0.009686      -0.028506       0.003629      -0.023568      -0.124361      -0.054914       0.018209       0.036706             12.661438      10.406044       1.813008       7.090935       9.200826      -0.711185      18.377446           0.000003
          212              C       6.944595      29.668890      18.779123       0.005391      39.996422 0.42116560E+03  0.97359852E+04                                10.091506                            6.762121       0.028593       2.016172                    0.999238      26.755426      74.079137       0.650781       0.407140      -1.079813       0.020858      -0.019504       0.033979       0.044385       0.012600       0.002905       0.016856      -0.003660      -0.012914      -0.019403      -0.003944       0.023347             13.615080       8.911789       0.925884       5.458098      11.929201      -5.287540      20.004251           0.000001
          213              C       6.443692      28.477747      19.244183      -0.138803      37.019483 0.44892108E+03  0.10692636E+05                                 9.820167                            7.200801      -0.220507       1.894834                    0.999279      30.307103      89.148136       0.593702       0.433135      -1.048504       0.018940       0.009290       0.013164       0.024866      -0.015557       0.001061       0.038814       0.044982      -0.016427      -0.054117       0.018031       0.036087             11.839837       7.309000       1.802060       2.035171      13.822678      -5.910340      14.387832           0.000001
          214              C       6.831183      27.959859      20.484343       0.006781      40.200137 0.40498898E+03  0.92848590E+04                                10.107214                            6.637096      -0.054143       1.991874                    0.999210      26.619118      73.761206       0.654983       0.407891      -1.077683       0.024936       0.047780      -0.014691       0.055862      -0.008563       0.004500       0.003870       0.020331       0.012321      -0.016656       0.004268       0.012388             13.407389       9.323285       5.482456       2.137607      18.522393      -3.751656      12.376488           0.000000
          215              C       7.702565      28.620928      21.290447      -0.248754      38.904713 0.49191680E+03  0.11956329E+05                                10.031519                            7.456848      -0.125911       1.912696                    0.999620      31.663786      93.283722       0.594497       0.423887      -1.056945      -0.016155      -0.027125      -0.014263       0.034644      -0.030997      -0.000437      -0.002749       0.032290       0.065583      -0.045978       0.021517       0.024461             12.107102      10.790039       6.297887       3.781123      14.845465       1.061325      10.685801           0.000000
          216              C       6.315158      26.662093      20.937001       0.642472      24.941177 0.25083223E+03  0.51807793E+04                                 7.940946                            5.638598      -0.100620       2.033965                    0.999352      21.636575      59.845353       0.623884       0.475325      -1.021374      -0.016092      -0.070606       0.021518       0.075546      -0.061052      -0.039926       0.047779       0.056474      -0.024243      -0.072132      -0.031375       0.103507              9.940474       6.964624       4.068748       0.684590      14.912434      -3.013182       7.944364          -0.000000
          217              C      13.365604      29.129677      21.802013       0.286966      33.478622 0.32943522E+03  0.71907303E+04                                 9.109405                            6.103863       0.127580       2.065705                    0.999370      24.131231      65.781978       0.661656       0.424102      -1.064560      -0.034776       0.019815       0.027856       0.048764      -0.029555      -0.021625       0.024068      -0.020008      -0.009316      -0.030755      -0.020931       0.051686             12.193325      11.107424      -5.981034      -4.947510      13.046589       1.159128      12.425963           0.000001
          218              C      13.879739      27.984230      22.301177      -0.215764      36.148035 0.41557646E+03  0.96893963E+04                                 9.526278                            6.826164      -0.120164       1.930032                    0.999450      29.958184      86.605232       0.624779       0.420469      -1.058478       0.014446      -0.020974       0.003719       0.025738       0.049537       0.010188       0.011569       0.048450       0.062603      -0.065808       0.014009       0.051799             11.831584       9.586667      -6.500438      -2.134749      15.844350      -0.020310      10.063737           0.000000
          219              C      14.667952      27.265280      21.507475       0.021541      38.011711 0.38662022E+03  0.87520182E+04                                 9.736087                            6.472947       0.052270       2.031126                    0.999238      26.126468      71.685196       0.665781       0.406397      -1.079837      -0.018626       0.038868      -0.008287       0.043890       0.008279       0.011147       0.008579       0.007197       0.042755      -0.016211      -0.007211       0.023422             13.028963       8.338449      -5.397185      -1.428924      18.902524      -3.545545      11.845917           0.000000
          220              C      14.974164      27.710054      20.254913      -0.154716      35.212072 0.42786489E+03  0.10054860E+05                                 9.427345                            6.977746      -0.118063       1.930129                    0.999393      29.876079      86.878499       0.610776       0.426732      -1.053942      -0.020625       0.009993       0.012158       0.025944       0.008392      -0.003234       0.042042       0.042803      -0.040721      -0.056939       0.024853       0.032086             11.298114       6.840250      -2.142913      -1.647949      13.333435      -5.101587      13.720658           0.000002
          221              C      14.482712      28.904243      19.786753       0.018173      38.415936 0.40306367E+03  0.92086266E+04                                 9.805444                            6.603110       0.047782       2.025997                    0.999152      26.335317      72.305642       0.660892       0.405653      -1.081638      -0.019672      -0.009781       0.041733       0.047163      -0.005653       0.002770       0.008782      -0.005503      -0.040566      -0.017434       0.002930       0.014505             13.072967       8.230458      -1.621802      -4.776033      11.459534      -4.167810      19.528909           0.000001
          222              C      13.702060      29.662797      20.602158      -0.236401      35.357477 0.43942937E+03  0.10380914E+05                                 9.384761                            7.029967      -0.001145       1.963731                    0.999555      30.405172      88.237760       0.614767       0.421744      -1.058551       0.019464      -0.000450      -0.034174       0.039331       0.004315       0.029922       0.007634      -0.004222      -0.103744      -0.048997       0.015949       0.033047             11.286810       9.045452      -2.523918      -5.568428       9.539937       0.111711      15.275040           0.000003
          223              C      15.155624      25.903539      21.966334       0.613216      26.785772 0.27546791E+03  0.58030708E+04                                 8.261114                            5.871626       0.036928       2.070703                    0.999472      22.051310      60.862236       0.619501       0.469329      -1.028395       0.026587      -0.054340       0.041388       0.073299       0.046249      -0.015013       0.011290       0.181932      -0.053316      -0.095870      -0.016177       0.112046             10.533281       5.743969      -3.782085       0.757218      16.801921      -1.671558       9.053951          -0.000000
          224              C      14.841850      29.403853      18.382272       0.621383      23.347990 0.25889193E+03  0.53883879E+04                                 7.618446                            5.731642      -0.048265       2.048566                    0.999349      21.961238      60.928339       0.618436       0.475851      -1.021339       0.016048       0.019918      -0.060450       0.065639       0.051656       0.051003       0.042435       0.066897      -0.205171      -0.093320      -0.025213       0.118532              9.418500       6.145849      -0.313232      -3.110973       7.651745      -3.234473      14.457906           0.000001
          225              C       8.101397      29.638426      14.522274       0.616617      24.145837 0.26951110E+03  0.56727225E+04                                 7.815915                            5.859078      -0.095943       2.025330                    0.999506      22.377008      62.671170       0.609225       0.477654      -1.019176      -0.053123       0.034964      -0.002838       0.063659       0.036602       0.002935      -0.032385      -0.033747       0.318915      -0.095506      -0.017945       0.113452              9.753717      14.178420      -4.539081      -0.034717      10.252912       0.949948       4.829819           0.000001
          226              C       6.517410      30.293402      17.480055       0.622729      23.429973 0.25869014E+03  0.53924725E+04                                 7.678739                            5.751564      -0.084321       2.035583                    0.999457      22.066153      61.614176       0.612738       0.479538      -1.017605      -0.022250       0.023429      -0.051299       0.060627      -0.030903      -0.056991       0.044310       0.098630      -0.177281      -0.094637      -0.019766       0.114403              9.584444       6.062271      -0.384287       3.430430       8.594579      -3.637616      14.096480           0.000001
          227              C      13.059392      29.114445      15.235366       0.627781      23.132095 0.25507894E+03  0.52982221E+04                                 7.596320                            5.702428      -0.077053       2.038191                    0.999457      21.998632      61.303871       0.616842       0.478053      -1.018456       0.055564       0.027271       0.014743       0.063627      -0.019931      -0.041047      -0.040073      -0.049592       0.296613      -0.095715      -0.021160       0.116875              9.355363      14.272925       3.247463       2.195825       8.766011       1.414770       5.027153           0.000001
          228              C      11.728691      28.523443      14.838514       0.001708      40.836739 0.43648811E+03  0.10170990E+05                                10.207965                            6.873585      -0.005606       2.000514                    0.999149      27.020272      74.876667       0.647575       0.405906      -1.081669      -0.039317      -0.037169      -0.017121       0.056749      -0.010027      -0.001163       0.005133      -0.026842      -0.040182      -0.014187      -0.009993       0.024180             13.590904      20.253714       4.129503       3.228706      14.234412       2.683940       6.284586           0.000001
          229              C      10.607802      29.345971      14.819912      -0.154018      36.917921 0.47371273E+03  0.11419760E+05                                 9.789014                            7.379298      -0.192138       1.897801                    0.999260      30.785643      90.685934       0.589411       0.431069      -1.051232      -0.008240      -0.012359      -0.006875       0.016368       0.013095      -0.012333      -0.000958      -0.059546       0.062346      -0.045063       0.019090       0.025973             11.696000      19.419385      -0.856226       1.863617      10.064061       1.019586       5.604552           0.000004
          230              C       9.343259      28.782387      14.450964      -0.005185      41.412848 0.44553516E+03  0.10432809E+05                                10.317839                            6.950472       0.028032       2.010115                    0.999153      27.157376      75.385132       0.643293       0.406610      -1.081446       0.036545      -0.033868      -0.001675       0.049853       0.016819       0.007919       0.004330      -0.006371      -0.031767      -0.015485      -0.008953       0.024438             13.900918      20.414777      -5.818094       0.509658      15.346562       2.002717       5.941413           0.000001
          231              C       9.269541      27.435878      14.066515      -0.209185      38.059483 0.45906409E+03  0.10958525E+05                                 9.871804                            7.180806      -0.158187       1.909075                    0.999300      30.684012      89.369010       0.609148       0.421216      -1.059404      -0.011338       0.025140      -0.000419       0.027581       0.038214      -0.002448      -0.005567       0.028996       0.109781      -0.059275       0.020883       0.038392             12.231920      12.927460      -5.138943       0.354294      17.921377       2.374408       5.846923           0.000003
          232              C      10.396100      26.643814      14.113021       0.274697      34.080101 0.33616635E+03  0.73835600E+04                                 9.218349                            6.172651       0.072294       2.044573                    0.999455      24.496928      67.246180       0.656106       0.425031      -1.062723      -0.006446      -0.054072      -0.021052       0.058382      -0.010861       0.000443       0.009343      -0.055638      -0.058545      -0.022671      -0.018321       0.040992             12.313200      11.074458      -0.992726       1.010799      20.337160       3.072733       5.527981           0.000000
          233              C      11.600157      27.146470      14.488169      -0.244361      37.920869 0.48082949E+03  0.11611563E+05                                 9.845388                            7.363597      -0.078840       1.929886                    0.999213      31.256501      91.558223       0.599772       0.422883      -1.058379       0.021805       0.038806       0.009291       0.045472      -0.035914      -0.014803      -0.002191      -0.005455       0.019242      -0.042409       0.006950       0.035459             11.882061      12.584578       3.882267       2.145588      17.000857       3.186573       6.060749           0.000003
          234              C      11.155960      24.307226      14.026210      -0.071308      27.021843 0.37177882E+03  0.84594253E+04                                 8.011689                            6.456852      -0.389297       1.879820                    0.996978      28.263708      81.633657       0.640120       0.420522      -1.054790      -0.080049       0.033139      -0.031437       0.092164      -0.029116       0.005700      -0.010915      -0.010831      -0.089815      -0.032208      -0.014275       0.046483              9.859282       6.788784       0.018031       0.167296      15.767837       0.401738       7.021226           0.000000
          235              C      10.505732      22.963763      13.809182       0.089965      34.778207 0.43723464E+03  0.10311462E+05                                 9.854631                            7.349952      -0.722453       1.808270                    0.996022      26.571839      76.933249       0.560550       0.463325      -1.034427      -0.001399       0.005326      -0.000062       0.005507      -0.000616       0.000777       0.004347       0.004267      -0.002359      -0.005752       0.002589       0.003162             13.052158      10.871456       0.529003       0.134181      13.377974      -1.885199      14.907045          -0.000000
          236              C      11.579365      21.815270      14.122322      -0.069998      26.615723 0.37070133E+03  0.84240480E+04                                 7.938023                            6.457153      -0.342158       1.898139                    0.996095      28.149881      81.103312       0.639028       0.421783      -1.054594       0.010523       0.038593       0.075423       0.085374      -0.002056       0.033789       0.008222      -0.003204       0.083219      -0.035430      -0.011469       0.046899              9.665912       9.770246      -2.643503       3.178115       8.720573      -2.728194      10.506918          -0.000001
          237              C       9.330027      22.814490      14.748603      -0.068870      26.744804 0.37018525E+03  0.84147661E+04                                 7.953252                            6.441993      -0.357596       1.888998                    0.997240      28.215442      81.473891       0.640959       0.420390      -1.054792      -0.010083      -0.084321      -0.037157       0.092694       0.032497       0.002501       0.010072      -0.047771      -0.059225      -0.030997      -0.020640       0.051637              9.673910      10.853260       3.217207      -2.973188       9.454392      -2.248136       8.714079           0.000001
          238              C       7.642079      21.123738      15.362482       0.271661      34.917482 0.34657603E+03  0.76666041E+04                                 9.366272                            6.265739       0.061789       2.039082                    0.999566      24.670591      67.853072       0.651815       0.424793      -1.063406       0.050652       0.017263      -0.028730       0.060737       0.019366      -0.026788      -0.007827       0.002547      -0.013881      -0.029511      -0.008012       0.037524             12.380811      13.312277       5.750726      -5.460717      14.248962      -0.923344       9.581195           0.000000
          239              C       7.173309      19.859482      15.201261      -0.219886      39.486433 0.45705198E+03  0.10926333E+05                                10.164138                            7.199329      -0.196827       1.896668                    0.999248      30.945277      90.949472       0.602487       0.425255      -1.054189      -0.024488      -0.026733       0.023403       0.043151      -0.045444       0.005868       0.009828       0.045423       0.074906      -0.064748       0.026426       0.038322             12.888358      11.667857       7.091869      -3.159261      18.493887      -0.561942       8.503329          -0.000001
          240              C       6.180954      19.289805      15.982562       0.013052      40.169646 0.40746586E+03  0.93569815E+04                                10.152554                            6.667484      -0.013885       2.006180                    0.999216      26.581570      73.745564       0.651925       0.409133      -1.076739       0.028358       0.036410      -0.008553       0.046936      -0.010763      -0.005720      -0.002948       0.011995       0.037482      -0.019506       0.004761       0.014745             13.940849       9.725517       5.403488      -2.158569      22.884659       3.128618       9.212370          -0.000000
          241              C       5.630906      20.060544      16.980891      -0.167408      37.963817 0.48035207E+03  0.11632179E+05                                 9.977552                            7.425691      -0.173557       1.899611                    0.999287      31.179806      92.365387       0.587570       0.430472      -1.050511       0.006425       0.017991      -0.014014       0.023693       0.002542      -0.010024      -0.027189       0.057818      -0.042235      -0.045710       0.006622       0.039088             12.045384       7.838160       1.307285      -2.288634      17.698013       5.331639      10.599978          -0.000003
          242              C       6.046750      21.434470      17.139011      -0.012242      42.727994 0.46435138E+03  0.11010630E+05                                10.575897                            7.139632      -0.080780       1.970902                    0.999172      27.712013      77.966559       0.627487       0.411658      -1.075748       0.012646      -0.023313      -0.051888       0.058273       0.005096      -0.017486      -0.009249      -0.013049      -0.054207      -0.028782       0.005258       0.023524             13.827952       9.872693      -0.067350      -5.701911      15.889126       6.049409      15.722037          -0.000000
          243              C       7.029654      21.964544      16.298803      -0.241845      37.340733 0.49351388E+03  0.12009356E+05                                 9.780207                            7.486624      -0.102964       1.924491                    0.999526      31.524606      93.042120       0.590992       0.425896      -1.055302      -0.025505       0.004373       0.020553       0.033047       0.013236       0.027241      -0.009569      -0.027536      -0.072332      -0.045671       0.014467       0.031204             11.352475      11.023220       1.141011      -6.257028      10.780588       1.160892      12.253616           0.000001
          244              C       5.725416      17.894554      15.812040       0.628928      24.385169 0.25794999E+03  0.53755846E+04                                 7.909114                            5.748866      -0.110034       2.029304                    0.999418      22.002469      61.517361       0.611724       0.480463      -1.016663      -0.018476      -0.059457      -0.012144       0.063435      -0.050253       0.045478      -0.013275       0.157359      -0.016330      -0.090637      -0.024117       0.114754             10.198490       6.424647       4.016042      -0.510281      17.246434       1.653075       6.924389          -0.000001
          245              C       5.509933      22.278323      18.267557       0.613434      23.964291 0.25089056E+03  0.52067155E+04                                 7.795238                            5.672745      -0.255653       1.971496                    0.999302      22.428268      63.145650       0.613611       0.480987      -1.013576      -0.035776       0.034693       0.040538       0.064241       0.042636       0.061470      -0.003821       0.165843      -0.128227      -0.085082      -0.049263       0.134345              9.638122       5.732010      -1.507627      -3.419627      10.859465       3.652549      12.322891          -0.000000
          246              C       8.267735       6.942746      23.327410       0.632205      23.453514 0.24978177E+03  0.51720329E+04                                 7.687272                            5.670594      -0.225729       1.988939                    0.999258      22.065754      61.822984       0.612742       0.482756      -1.013809      -0.066492       0.030323      -0.009945       0.073754       0.025051       0.037245       0.039637      -0.025960       0.302894      -0.079657      -0.041663       0.121320              9.332191      13.172862      -3.488352      -0.936198      10.402815      -0.325664       4.420898           0.000001
          247              C       9.689165       4.926029      23.538237      -0.256836      39.751601 0.50968307E+03  0.12518076E+05                                10.217125                            7.622651      -0.185268       1.889538                    0.999641      32.209042      95.874790       0.583345       0.427507      -1.053053      -0.007024       0.023141       0.000498       0.024188       0.043997       0.008220       0.000196       0.004673       0.033968      -0.050218       0.010494       0.039723             12.341705      12.473167      -4.064899       0.100007      19.373858      -0.239272       5.178090           0.000003
          248              C       9.636240       6.275584      23.349112       0.000184      40.222392 0.43653979E+03  0.10207785E+05                                10.163729                            6.929027      -0.067698       1.980071                    0.999270      27.347116      76.778502       0.635106       0.412432      -1.073640       0.052790      -0.028206       0.005965       0.060149       0.010694       0.007136      -0.003473      -0.018482       0.000959      -0.017773       0.003796       0.013977             13.080704      18.558545      -3.430085      -0.478681      15.619658      -0.361513       5.063910           0.000001
          249              C      10.800603       7.067648      23.271602      -0.160276      37.038871 0.47732798E+03  0.11528754E+05                                 9.791672                            7.410034      -0.106206       1.926276                    0.999223      30.818961      90.868900       0.587876       0.431375      -1.051050      -0.006330      -0.017876       0.008119       0.020629       0.000520       0.001597      -0.005282      -0.066502       0.003148      -0.033857       0.000273       0.033585             11.379619      17.936195       0.838581       0.368755      11.077995      -0.937000       5.124667           0.000004
          250              C      12.053805       6.437043      23.513434      -0.008225      42.557701 0.46512103E+03  0.11004487E+05                                10.493407                            7.109915      -0.045406       1.983863                    0.999032      27.434721      76.441938       0.635197       0.407562      -1.081278      -0.040519      -0.035457       0.011214       0.054998      -0.000334       0.003508      -0.024884      -0.013632      -0.006999      -0.022955      -0.005463       0.028418             13.841110      20.295556       5.523614       1.059292      15.729620      -0.511569       5.498154           0.000001
          251              C      13.327800       7.223014      23.566140       0.652876      23.412898 0.23429240E+03  0.47680531E+04                                 7.623037                            5.463444      -0.066753       2.051210                    0.999512      21.380742      59.134771       0.629966       0.477756      -1.017779       0.044864       0.044911      -0.001034       0.063489      -0.085653      -0.039149       0.060784      -0.096325      -0.014315      -0.096028      -0.041342       0.137370              9.434588      12.672536       4.686992       1.210248       8.804440      -1.573075       6.826788           0.000001
          252              C      12.123743       5.005235      23.736662      -0.236431      38.770797 0.49612268E+03  0.12047787E+05                                 9.951120                            7.436787      -0.078290       1.930538                    0.999575      31.256711      91.139252       0.603358       0.418035      -1.063835       0.019364       0.033226       0.029614       0.048538      -0.040814       0.005322      -0.014715       0.009995       0.022718      -0.045999       0.003209       0.042790             12.221376      12.874126       5.011625       0.842980      18.439311      -0.099577       5.350690           0.000003
          253              C      10.944258       4.258867      23.671554       0.271743      35.310793 0.35586204E+03  0.79222640E+04                                 9.448009                            6.358836       0.052626       2.035470                    0.999525      24.803323      68.380102       0.645704       0.426093      -1.062857      -0.000553      -0.052204       0.022139       0.056707       0.006801       0.011752      -0.001220      -0.049435      -0.070753      -0.031490      -0.005941       0.037430             12.715248      10.922284       1.311585       0.507474      22.342239       0.476079       4.881222           0.000001
          254              C      10.086107       2.034995      23.296406      -0.074623      27.399370 0.37311863E+03  0.85070427E+04                                 8.128183                            6.484591      -0.396939       1.876536                    0.997014      28.400425      82.411268       0.635660       0.422619      -1.052303       0.073947       0.025717       0.042705       0.089181       0.032696       0.017963       0.030414       0.003151      -0.063715      -0.040190      -0.017933       0.058123             10.319293       6.818404       0.324212       0.279864      16.753525       2.290293       7.385948           0.000001
          255              C      13.042380      21.257779      15.923654       0.264107      34.738383 0.34629180E+03  0.76634493E+04                                 9.336339                            6.266089       0.030995       2.028228                    0.999463      24.769290      68.275245       0.650941       0.425189      -1.062506      -0.044152       0.035470      -0.016730       0.059054      -0.018236       0.035475      -0.015443       0.008791       0.021695      -0.032185      -0.017241       0.049426             12.335966      11.563332      -4.515843       6.625150      12.663664      -1.429323      12.780901          -0.000000
          256              C      13.255973      19.966106      15.508201      -0.266758      39.615066 0.51932115E+03  0.12788416E+05                                10.160526                            7.665267      -0.129910       1.907006                    0.999518      32.190970      95.306695       0.586240       0.424277      -1.057217       0.016135      -0.050255       0.017595       0.055637       0.011814       0.022139       0.005227       0.039099       0.038711      -0.029320      -0.008129       0.037449             12.286471      10.352906      -5.760063       3.411772      17.322409      -0.750168       9.184097          -0.000003
          257              C      14.235096      19.186227      16.246096      -0.007367      41.171522 0.44315944E+03  0.10375203E+05                                10.276497                            6.931609      -0.018983       1.993020                    0.999159      27.314362      76.098085       0.643473       0.406574      -1.080231      -0.023622       0.053295       0.002006       0.058330      -0.014294       0.019311      -0.007634       0.007537       0.004874      -0.019283      -0.009667       0.028950             13.741370       9.026715      -4.424701       2.439839      21.779472       3.485776      10.417922          -0.000002
          258              C      14.843741      19.682790      17.374642      -0.140723      37.752184 0.47097462E+03  0.11360012E+05                                 9.994181                            7.388791      -0.234542       1.887542                    0.999195      30.771143      91.262573       0.584177       0.434691      -1.046939      -0.010304       0.015988       0.002198       0.019148      -0.003394      -0.019615      -0.032118       0.042175      -0.047374      -0.050156       0.011934       0.038222             12.143898       7.501146      -0.890840       2.570819      16.848161       5.773024      12.082387          -0.000004
          259              C      14.603685      21.041485      17.799396       0.017455      41.872636 0.42083071E+03  0.97467306E+04                                10.449410                            6.810683      -0.039747       1.997871                    0.999334      26.744772      74.629515       0.639808       0.413338      -1.073488      -0.017497      -0.011436      -0.032915       0.038991      -0.006784      -0.011180      -0.008689      -0.016701      -0.059410      -0.027102       0.005840       0.021262             14.076592      10.121802       0.235063       6.715330      14.169697       5.804035      17.938276          -0.000001
          260              C      13.658585      21.751296      17.073903      -0.213259      39.189399 0.46932599E+03  0.11283554E+05                                10.097845                            7.289575      -0.170279       1.903909                    0.999202      31.016379      91.132489       0.600031       0.424581      -1.055615       0.007159      -0.010223       0.020801       0.024257       0.004974      -0.045037      -0.002957      -0.024730      -0.090474      -0.061667       0.024142       0.037525             12.351121      11.256390      -1.683254       7.328876      10.141121       0.908179      15.655852           0.000000
          261              C      15.238792      21.559373      18.980649       0.575733      26.962080 0.26615233E+03  0.55873229E+04                                 8.354486                            5.785709      -0.135202       2.006478                    0.999564      22.633496      63.411202       0.618612       0.471644      -1.021889       0.022565       0.035337       0.031989       0.052737       0.013180      -0.075693      -0.018538       0.092803      -0.082820      -0.073541      -0.033338       0.106879             10.829719       7.222538       1.272941       4.912334      10.467512       4.728314      14.799106          -0.000002
          262              C       8.161884      22.707866       7.543273       0.620254      25.354824 0.25513707E+03  0.52914383E+04                                 8.027165                            5.671735      -0.062363       2.041265                    0.999502      21.949729      60.809593       0.624621       0.472813      -1.022867      -0.072706       0.031644      -0.014806       0.080664      -0.015065      -0.023538       0.020963      -0.202431      -0.119376      -0.092072      -0.033303       0.125375             10.597793      16.726973       0.135503       4.084728       4.370323      -0.185928      10.696084          -0.000001
          263              C      10.664508      22.503757       7.375852      -0.138862      37.794739 0.43490686E+03  0.10266470E+05                                 9.943214                            7.067750      -0.166684       1.915967                    0.999376      29.910213      87.293918       0.602398       0.430722      -1.051049       0.008477       0.006366       0.018768       0.021556      -0.001213       0.005762      -0.007747      -0.093753       0.045480      -0.054934       0.013283       0.041651             12.781595      22.080486      -1.245247      -1.364567       5.163323       0.764720      11.100976          -0.000003
          264              C      11.904480      22.503757       7.958727       0.004627      41.309205 0.39892156E+03  0.91028527E+04                                10.313822                            6.568572       0.011712       2.013467                    0.999204      26.482657      72.989076       0.661806       0.405589      -1.080211      -0.036172       0.009014       0.028493       0.046920       0.000884       0.013468      -0.005606      -0.017616       0.007519      -0.019180       0.005117       0.014063             15.032293      22.906025      -2.171256      -6.320061       5.609974       1.770524      16.580880          -0.000001
          265              C      13.108537      22.202163       7.152623       0.620492      26.934048 0.26238156E+03  0.54825954E+04                                 8.369207                            5.755265      -0.104692       2.023754                    0.999361      22.154566      61.706031       0.619191       0.473400      -1.022049       0.057448      -0.016490      -0.034947       0.069235       0.040120       0.019206      -0.017803      -0.142459      -0.120215      -0.076646      -0.026232       0.102878             11.393143      16.738316      -1.985718      -5.610570       4.855256       1.272867      12.585858          -0.000001
          266              C      12.025452      22.579917       9.322903      -0.199569      39.663271 0.45751916E+03  0.10901547E+05                                10.160795                            7.161980      -0.124159       1.922734                    0.999291      30.427407      88.251542       0.611419       0.420425      -1.060962       0.012243      -0.002038      -0.019429       0.023055       0.005228       0.039288      -0.001584      -0.043141      -0.101151      -0.061278       0.021977       0.039300             13.380804      14.781263      -1.308930      -5.825331       5.444100       1.829172      19.917050          -0.000003
          267              C      10.861089      22.759654      10.116605       0.267905      36.617249 0.35553073E+03  0.79043783E+04                                 9.683392                            6.342442       0.064200       2.039774                    0.999553      24.704906      67.820333       0.649304       0.424294      -1.065149       0.010667       0.011461       0.053413       0.055661      -0.005563      -0.009689       0.005702       0.012774       0.128426      -0.029932      -0.015044       0.044977             13.711075      12.383759      -0.724744      -1.687814       5.127040       1.714250      23.622427          -0.000001
          268              C       9.617338      22.832768       9.552332      -0.254903      39.270061 0.48647594E+03  0.11799709E+05                                10.111145                            7.419584      -0.107659       1.915549                    0.999345      31.694412      93.496291       0.595069       0.424355      -1.055897      -0.021011       0.019463      -0.035833       0.045872      -0.018366      -0.028775       0.003239      -0.041326      -0.011209      -0.043514       0.007859       0.035655             12.696897      13.836878      -0.253562       4.063700       5.221367       1.312217      19.032445          -0.000001
          269              C      10.001048      22.832768      12.392299      -0.078660      28.109829 0.37072642E+03  0.84541471E+04                                 8.307005                            6.480559      -0.416534       1.868543                    0.996863      28.660250      83.664542       0.632247       0.424818      -1.049046       0.090342       0.008988      -0.021345       0.093263      -0.005356      -0.037772      -0.006048       0.036670       0.033878      -0.033004      -0.016768       0.049771             10.766366       6.914413       0.209035      -0.818984       7.035427       0.251180      18.349256          -0.000001
          270              C       9.536059      22.677402       8.166454      -0.003113      42.673866 0.42788499E+03  0.99241684E+04                                10.510828                            6.801068       0.011725       2.006993                    0.999193      26.938148      74.552489       0.651449       0.405376      -1.081679       0.049057       0.013491       0.036634       0.062695      -0.009986      -0.007117       0.002370      -0.003019       0.027273      -0.015306       0.000979       0.014327             14.907422      23.778473      -0.559182       3.828454       5.394148       0.958240      15.549646          -0.000001
          271              C      17.057165       0.237619       1.184353       0.631391      23.052503 0.24908284E+03  0.51472814E+04                                 7.611535                            5.648628      -0.097751       2.035743                    0.999318      21.837296      60.863983       0.617019       0.480367      -1.016382      -0.055196       0.007701      -0.031119       0.063830      -0.000582      -0.029855      -0.012612      -0.198187      -0.125503      -0.095165      -0.025838       0.121003              9.625020      14.492109      -0.270714       4.409332       4.486023      -0.012979       9.896929          -0.000001
          272              C       5.007140      12.709581      15.148554       0.624233      23.596803 0.25993793E+03  0.54259553E+04                                 7.705791                            5.757959      -0.077915       2.035774                    0.999560      22.146823      61.917461       0.613481       0.478298      -1.018086       0.016244       0.060966       0.012712       0.064361      -0.031631       0.054918      -0.031969       0.160753       0.026978      -0.096149      -0.019941       0.116090              9.604136       5.978561       2.589634      -0.711673      15.782906       2.661381       7.050942          -0.000001
          273              C       3.213340       0.383846       1.361076       0.619618      23.501162 0.26281771E+03  0.55007754E+04                                 7.690587                            5.798668      -0.093376       2.030782                    0.999463      22.198156      62.128447       0.609963       0.479770      -1.017383       0.053995       0.004068      -0.035851       0.064940       0.006789       0.028411      -0.008187      -0.203566      -0.096381      -0.098393      -0.020037       0.118430              9.452268      14.156248       0.493885      -3.852745       4.515694      -0.365002       9.684861          -0.000001
          274              C      18.331160       0.213248       1.962553       0.001951      40.082351 0.42181603E+03  0.97543445E+04                                10.106895                            6.762378       0.023283       2.012748                    0.999173      26.803602      74.214253       0.651514       0.406544      -1.080257       0.038880      -0.004000       0.030023       0.049285      -0.002168      -0.011983       0.002586      -0.003182       0.022809      -0.012556      -0.002812       0.015368             13.754968      20.633060       0.006831       5.732426       5.294151      -0.715322      15.337694          -0.000001
          275              C      18.280124       0.082253       3.326729      -0.222075      38.206126 0.45586952E+03  0.10872393E+05                                 9.906726                            7.159590      -0.158183       1.908506                    0.999298      30.827894      89.993364       0.609052       0.421664      -1.058235      -0.019385      -0.004250      -0.019669       0.027941      -0.002621      -0.037167       0.000543      -0.041403      -0.076470      -0.054926       0.021004       0.033922             12.414302      13.927130      -0.404102       5.634816       5.276067      -1.022630      18.039710          -0.000002
          276              C       0.565170       0.045696       4.036721       0.264821      35.457144 0.36220281E+03  0.80974852E+04                                 9.479674                            6.409594       0.016746       2.019201                    0.999572      25.012677      69.057643       0.644121       0.425344      -1.063537      -0.004926      -0.019138       0.048098       0.051999      -0.003326       0.005564      -0.005999       0.024334       0.151725      -0.038212      -0.013287       0.051499             12.676041      12.063621      -0.188094       2.523454       5.090954      -1.763872      20.873549           0.000000
          277              C       1.835384       0.088346       3.422842      -0.244140      38.226417 0.49905626E+03  0.12165122E+05                                 9.933637                            7.521862      -0.131529       1.913174                    0.999615      31.564024      92.912400       0.591026       0.425141      -1.056904       0.020588      -0.015748      -0.029555       0.039311      -0.006698       0.030621      -0.001378      -0.014787      -0.038994      -0.038357       0.011280       0.027077             11.885657      12.273828       0.337216      -3.482315       5.312226      -1.539990      18.070917          -0.000001
          278              C       1.880749       0.329011       2.055565       0.002635      40.441970 0.43588021E+03  0.10162963E+05                                10.162905                            6.881206       0.002964       2.002787                    0.999167      27.105236      75.368957       0.644852       0.407374      -1.079664      -0.039837      -0.009717       0.032325       0.052214      -0.003543       0.013025      -0.005120       0.007143       0.031249      -0.010278      -0.009805       0.020082             13.446138      20.146400       0.764867      -4.316865       5.350207      -1.137502      14.841806          -0.000001
          279              C       0.671021       0.322918       1.289766      -0.150158      37.883170 0.48405526E+03  0.11723125E+05                                 9.956282                            7.461008      -0.200322       1.894787                    0.999179      30.819317      90.763749       0.586444       0.431252      -1.051939      -0.001862      -0.008032       0.016596       0.018532      -0.005718      -0.003026      -0.004001      -0.055881       0.068574      -0.040134       0.015342       0.024792             11.954939      20.200344       0.407628       0.624832       5.251672      -0.491054      10.412802          -0.000003
          280              C       1.650145      30.229427       6.238005      -0.079467      28.977930 0.40396148E+03  0.93763517E+04                                 8.461142                            6.777821      -0.440591       1.858986                    0.996454      28.796020      83.765056       0.618786       0.426453      -1.052014      -0.084790      -0.012557      -0.023163       0.088789      -0.006465       0.037767      -0.002508       0.074669       0.040643      -0.044678      -0.016506       0.061183             10.630421       7.124810       0.303009       1.393749       7.469525      -0.147525      17.296928           0.000000
          281              C       1.217289      29.793792       7.670390       0.098731      33.594418 0.42177622E+03  0.98726895E+04                                 9.709517                            7.277363      -0.738306       1.803167                    0.996341      26.514318      76.857980       0.555719       0.470866      -1.028706       0.002797      -0.002222      -0.002596       0.004415      -0.001149      -0.004088      -0.006127       0.004537      -0.006669      -0.009024       0.002681       0.006343             12.917577      10.790743       0.771646      -0.000728      14.122545       2.732675      13.839444           0.000000
          282              C       2.434578      29.857766       8.532301      -0.076644      26.520853 0.37136844E+03  0.84377655E+04                                 7.891076                            6.450150      -0.296899       1.908092                    0.997455      28.147166      80.924394       0.641679       0.420113      -1.056296       0.012202       0.082306      -0.037697       0.091347       0.041588      -0.000189      -0.013274      -0.052660      -0.070375      -0.040046      -0.022510       0.062556              9.601065       9.955497       2.828860       2.706923       9.985815       2.676322       8.861885           0.000002
          283              C       0.115302       0.329011       8.181956      -0.077378      27.574691 0.38717459E+03  0.88908163E+04                                 8.157965                            6.612176      -0.370838       1.885327                    0.996737      28.395417      82.126432       0.629880       0.423461      -1.053991      -0.002919      -0.046807       0.071134       0.085203       0.001488      -0.029359      -0.025640      -0.014388       0.110164      -0.040145      -0.017021       0.057166             10.184245       9.885769      -2.444609      -3.881712       8.725372       3.054569      11.941593           0.000001
          284              C      17.673370       0.591002      10.147609       0.261376      35.894911 0.36088250E+03  0.80540303E+04                                 9.533838                            6.387283       0.056260       2.033888                    0.999388      24.906201      68.521353       0.647382       0.423934      -1.065290       0.040430      -0.023804      -0.028065       0.054671      -0.020793      -0.034188       0.010061      -0.006489       0.044944      -0.038808      -0.008012       0.046820             12.884718      11.923948      -4.693897      -7.298821      11.030728       1.694906      15.699477           0.000001
          285              C      17.282099       0.073114      11.400171      -0.238137      39.686234 0.49061512E+03  0.11893741E+05                                10.131059                            7.405492      -0.117483       1.912723                    0.999275      31.406978      91.824332       0.602741       0.419178      -1.061956      -0.010129       0.003808       0.027567       0.029615      -0.009685       0.028506       0.003630      -0.023568      -0.124361      -0.054915       0.018209       0.036705             12.661410      10.406026      -1.813002      -7.090925       9.200795      -0.711174      18.377408           0.000004
          286              C      16.395595       0.795110      12.224877       0.005391      39.996392 0.42116545E+03  0.97359803E+04                                10.091500                            6.762119       0.028592       2.016172                    0.999238      26.755420      74.079102       0.650781       0.407140      -1.079813       0.020858       0.019504      -0.033979       0.044385      -0.012600      -0.002905       0.016856      -0.003660      -0.012914      -0.019403      -0.003944       0.023347             13.615067       8.911785      -0.925882      -5.458099      11.929179      -5.287525      20.004235           0.000001
          287              C      15.894692       1.986253      11.759817      -0.138803      37.019425 0.44892057E+03  0.10692619E+05                                 9.820151                            7.200794      -0.220504       1.894835                    0.999279      30.307086      89.148023       0.593703       0.433134      -1.048505       0.018940      -0.009291      -0.013164       0.024866       0.015557      -0.001061       0.038814       0.044982      -0.016426      -0.054117       0.018031       0.036086             11.839811       7.308990      -1.802054      -2.035170      13.822637      -5.910318      14.387805           0.000003
          288              C      16.282183       2.504141      10.519657       0.006782      40.200032 0.40498844E+03  0.92848409E+04                                10.107185                            6.637085      -0.054139       1.991875                    0.999210      26.619100      73.761059       0.654984       0.407890      -1.077684       0.024935      -0.047780       0.014691       0.055862       0.008563      -0.004500       0.003870       0.020331       0.012320      -0.016655       0.004267       0.012388             13.407336       9.323257      -5.482426      -2.137607      18.522296      -3.751632      12.376455           0.000001
          289              C      17.153565       1.843072       9.713553      -0.248753      38.904556 0.49191490E+03  0.11956266E+05                                10.031476                            7.456823      -0.125906       1.912697                    0.999620      31.663737      93.283391       0.594500       0.423886      -1.056946      -0.016156       0.027124       0.014263       0.034644       0.030997       0.000437      -0.002748       0.032290       0.065583      -0.045978       0.021517       0.024461             12.107039      10.789989      -6.297843      -3.781109      14.845369       1.061320      10.685760           0.000002
          290              C      15.766158       3.801907      10.066999       0.642472      24.941141 0.25083210E+03  0.51807736E+04                                 7.940927                            5.638590      -0.100619       2.033965                    0.999352      21.636550      59.845182       0.623886       0.475323      -1.021375      -0.016092       0.070606      -0.021519       0.075546       0.061052       0.039926       0.047780       0.056475      -0.024242      -0.072133      -0.031374       0.103508              9.940441       6.964606      -4.068729      -0.684592      14.912367      -3.013168       7.944348           0.000000
          291              C       3.914604       1.334323       9.201987       0.286966      33.478625 0.32943527E+03  0.71907309E+04                                 9.109402                            6.103861       0.127578       2.065704                    0.999370      24.131234      65.781962       0.661657       0.424102      -1.064560      -0.034775      -0.019816      -0.027856       0.048764       0.029555       0.021625       0.024068      -0.020008      -0.009316      -0.030755      -0.020931       0.051686             12.193323      11.107424       5.981034       4.947512      13.046585       1.159132      12.425962           0.000001
          292              C       4.428739       2.479770       8.702823      -0.215764      36.148002 0.41557599E+03  0.96893818E+04                                 9.526266                            6.826155      -0.120164       1.930032                    0.999450      29.958179      86.605170       0.624780       0.420468      -1.058478       0.014447       0.020973      -0.003719       0.025737      -0.049537      -0.010188       0.011569       0.048450       0.062605      -0.065808       0.014009       0.051799             11.831570       9.586654       6.500427       2.134751      15.844323      -0.020307      10.063733           0.000002
          293              C       5.216952       3.198720       9.496525       0.021540      38.011741 0.38662043E+03  0.87520245E+04                                 9.736094                            6.472950       0.052271       2.031126                    0.999238      26.126476      71.685238       0.665781       0.406397      -1.079837      -0.018626      -0.038868       0.008287       0.043890      -0.008279      -0.011147       0.008579       0.007196       0.042755      -0.016210      -0.007211       0.023422             13.028976       8.338453       5.397187       1.428929      18.902538      -3.545551      11.845937           0.000001
          294              C       5.523164       2.753946      10.749087      -0.154718      35.212165 0.42786597E+03  0.10054896E+05                                 9.427374                            6.977763      -0.118068       1.930128                    0.999393      29.876114      86.878745       0.610774       0.426733      -1.053941      -0.020625      -0.009993      -0.012158       0.025944      -0.008392       0.003235       0.042042       0.042801      -0.040720      -0.056939       0.024853       0.032086             11.298155       6.840271       2.142920       1.647959      13.333482      -5.101609      13.720712           0.000004
          295              C       5.031712       1.559757      11.217247       0.018172      38.415950 0.40306366E+03  0.92086272E+04                                 9.805450                            6.603112       0.047781       2.025997                    0.999152      26.335316      72.305660       0.660891       0.405653      -1.081637      -0.019672       0.009781      -0.041733       0.047163       0.005653      -0.002770       0.008782      -0.005503      -0.040567      -0.017435       0.002930       0.014505             13.072979       8.230464       1.621804       4.776039      11.459545      -4.167815      19.528928           0.000002
          296              C       4.251060       0.801203      10.401842      -0.236401      35.357464 0.43942915E+03  0.10380906E+05                                 9.384756                            7.029962      -0.001144       1.963732                    0.999555      30.405165      88.237699       0.614768       0.421744      -1.058551       0.019465       0.000449       0.034174       0.039331      -0.004315      -0.029923       0.007634      -0.004222      -0.103743      -0.048997       0.015949       0.033048             11.286805       9.045450       2.523919       5.568427       9.539932       0.111716      15.275033           0.000004
          297              C       5.704624       4.560461       9.037666       0.613215      26.785789 0.27546804E+03  0.58030747E+04                                 8.261119                            5.871629       0.036927       2.070703                    0.999472      22.051317      60.862276       0.619501       0.469329      -1.028395       0.026587       0.054340      -0.041388       0.073299      -0.046249       0.015013       0.011290       0.181932      -0.053314      -0.095870      -0.016176       0.112046             10.533290       5.743971       3.782087      -0.757219      16.801938      -1.671564       9.053962           0.000001
          298              C       5.390850       1.060147      12.621728       0.621383      23.347990 0.25889187E+03  0.53883868E+04                                 7.618448                            5.731643      -0.048265       2.048567                    0.999349      21.961238      60.928358       0.618436       0.475851      -1.021339       0.016048      -0.019918       0.060450       0.065639      -0.051656      -0.051003       0.042435       0.066897      -0.205170      -0.093320      -0.025213       0.118532              9.418506       6.145852       0.313231       3.110975       7.651750      -3.234478      14.457917           0.000001
          299              C      17.552397       0.825574      16.481726       0.616617      24.145831 0.26951106E+03  0.56727207E+04                                 7.815910                            5.859075      -0.095943       2.025330                    0.999506      22.377001      62.671114       0.609226       0.477653      -1.019177      -0.053123      -0.034964       0.002838       0.063659      -0.036602      -0.002935      -0.032385      -0.033747       0.318915      -0.095506      -0.017945       0.113452              9.753709      14.178405       4.539076       0.034718      10.252906       0.949948       4.829815           0.000001
          300              C      15.968410       0.170598      13.523945       0.622730      23.429965 0.25869010E+03  0.53924711E+04                                 7.678737                            5.751563      -0.084321       2.035583                    0.999457      22.066148      61.614155       0.612738       0.479538      -1.017605      -0.022250      -0.023429       0.051299       0.060626       0.030903       0.056991       0.044310       0.098630      -0.177280      -0.094636      -0.019767       0.114403              9.584437       6.062270       0.384285      -3.430428       8.594573      -3.637608      14.096469           0.000001
          301              C       3.608392       1.349555      15.768634       0.627781      23.132100 0.25507900E+03  0.52982235E+04                                 7.596321                            5.702428      -0.077054       2.038191                    0.999457      21.998631      61.303862       0.616843       0.478053      -1.018456       0.055564      -0.027271      -0.014743       0.063627       0.019931       0.041047      -0.040073      -0.049592       0.296613      -0.095715      -0.021160       0.116875              9.355364      14.272925      -3.247466      -2.195825       8.766014       1.414770       5.027154           0.000001
          302              C       2.277691       1.940557      16.165486       0.001709      40.836721 0.43648794E+03  0.10170985E+05                                10.207961                            6.873583      -0.005608       2.000514                    0.999149      27.020265      74.876637       0.647575       0.405906      -1.081669      -0.039317       0.037169       0.017121       0.056749       0.010027       0.001163       0.005133      -0.026842      -0.040181      -0.014187      -0.009994       0.024180             13.590900      20.253709      -4.129510      -3.228707      14.234405       2.683939       6.284585           0.000001
          303              C       1.156802       1.118029      16.184088      -0.154017      36.917833 0.47371160E+03  0.11419721E+05                                 9.788985                            7.379280      -0.192135       1.897802                    0.999260      30.785610      90.685672       0.589413       0.431067      -1.051233      -0.008240       0.012359       0.006875       0.016368      -0.013095       0.012333      -0.000959      -0.059546       0.062347      -0.045063       0.019089       0.025974             11.695961      19.419318       0.856221      -1.863611      10.064026       1.019581       5.604538           0.000004
          304              C      18.794259       1.681613      16.553036      -0.005185      41.412834 0.44553516E+03  0.10432808E+05                                10.317832                            6.950469       0.028030       2.010114                    0.999153      27.157379      75.385103       0.643294       0.406609      -1.081447       0.036545       0.033868       0.001676       0.049854      -0.016819      -0.007919       0.004330      -0.006371      -0.031767      -0.015485      -0.008953       0.024438             13.900905      20.414759       5.818087      -0.509657      15.346548       2.002715       5.941410           0.000001
          305              C      18.720541       3.028122      16.937485      -0.209185      38.059511 0.45906437E+03  0.10958535E+05                                 9.871809                            7.180808      -0.158191       1.909074                    0.999300      30.684036      89.369125       0.609148       0.421216      -1.059404      -0.011338      -0.025140       0.000420       0.027582      -0.038214       0.002448      -0.005567       0.028996       0.109779      -0.059275       0.020883       0.038392             12.231928      12.927481       5.138946      -0.354298      17.921377       2.374408       5.846925           0.000004
          306              C       0.945100       3.820186      16.890979       0.274697      34.080124 0.33616654E+03  0.73835655E+04                                 9.218353                            6.172652       0.072293       2.044572                    0.999455      24.496938      67.246220       0.656106       0.425031      -1.062723      -0.006446       0.054072       0.021052       0.058383       0.010861      -0.000443       0.009344      -0.055638      -0.058545      -0.022671      -0.018321       0.040992             12.313207      11.074474       0.992727      -1.010802      20.337164       3.072733       5.527983           0.000001
          307              C       2.149157       3.317530      16.515831      -0.244361      37.920897 0.48082982E+03  0.11611574E+05                                 9.845396                            7.363602      -0.078842       1.929886                    0.999213      31.256510      91.558289       0.599772       0.422883      -1.058379       0.021805      -0.038806      -0.009291       0.045472       0.035914       0.014803      -0.002191      -0.005455       0.019241      -0.042409       0.006950       0.035459             11.882074      12.584599      -3.882277      -2.145594      17.000868       3.186576       6.060755           0.000003
          308              C       1.704960       6.156774      16.977790      -0.071308      27.021849 0.37177883E+03  0.84594251E+04                                 8.011693                            6.456854      -0.389297       1.879820                    0.996978      28.263698      81.633616       0.640120       0.420522      -1.054790      -0.080048      -0.033139       0.031437       0.092164       0.029115      -0.005700      -0.010915      -0.010831      -0.089816      -0.032208      -0.014274       0.046483              9.859290       6.788785      -0.018030      -0.167300      15.767857       0.401741       7.021228           0.000001
          309              C       1.054732       7.500237      17.194818       0.089965      34.778208 0.43723467E+03  0.10311463E+05                                 9.854630                            7.349952      -0.722453       1.808269                    0.996022      26.571838      76.933255       0.560550       0.463325      -1.034427      -0.001399      -0.005326       0.000062       0.005507       0.000616      -0.000776       0.004347       0.004268      -0.002358      -0.005752       0.002590       0.003162             13.052156      10.871453      -0.528999      -0.134193      13.377981      -1.885197      14.907035           0.000000
          310              C       2.128365       8.648730      16.881678      -0.069998      26.615747 0.37070166E+03  0.84240571E+04                                 7.938029                            6.457156      -0.342158       1.898139                    0.996095      28.149888      81.103330       0.639028       0.421783      -1.054594       0.010523      -0.038593      -0.075423       0.085374       0.002057      -0.033789       0.008222      -0.003204       0.083217      -0.035430      -0.011468       0.046899              9.665921       9.770254       2.643508      -3.178126       8.720585      -2.728199      10.506925          -0.000001
          311              C      18.781027       7.649510      16.255397      -0.068872      26.744890 0.37018673E+03  0.84148067E+04                                 7.953272                            6.442010      -0.357598       1.888996                    0.997240      28.215475      81.473981       0.640958       0.420391      -1.054792      -0.010083       0.084320       0.037157       0.092694      -0.032497      -0.002502       0.010072      -0.047771      -0.059225      -0.030997      -0.020641       0.051637              9.673936      10.853294      -3.217223       2.973203       9.454426      -2.248145       8.714088           0.000001
          312              C      17.093079       9.340262      15.641518       0.271662      34.917425 0.34657564E+03  0.76665915E+04                                 9.366256                            6.265731       0.061792       2.039083                    0.999566      24.670573      67.852956       0.651816       0.424792      -1.063406       0.050651      -0.017263       0.028730       0.060737      -0.019366       0.026788      -0.007827       0.002547      -0.013881      -0.029511      -0.008012       0.037523             12.380786      13.312253      -5.750718       5.460703      14.248934      -0.923349       9.581172           0.000001
          313              C      16.624309      10.604518      15.802739      -0.219886      39.486330 0.45705086E+03  0.10926297E+05                                10.164112                            7.199314      -0.196820       1.896671                    0.999248      30.945227      90.949195       0.602488       0.425255      -1.054190      -0.024488       0.026733      -0.023402       0.043151       0.045445      -0.005869       0.009827       0.045424       0.074906      -0.064748       0.026426       0.038322             12.888322      11.667830      -7.091855       3.159251      18.493833      -0.561951       8.503302           0.000000
          314              C      15.631954      11.174195      15.021438       0.013053      40.169611 0.40746566E+03  0.93569752E+04                                10.152546                            6.667482      -0.013886       2.006180                    0.999216      26.581562      73.745519       0.651925       0.409132      -1.076739       0.028357      -0.036410       0.008554       0.046936       0.010763       0.005720      -0.002948       0.011995       0.037482      -0.019506       0.004761       0.014745             13.940833       9.725510      -5.403489       2.158563      22.884637       3.128603       9.212352           0.000000
          315              C      15.081906      10.403456      14.023109      -0.167408      37.963772 0.48035182E+03  0.11632168E+05                                 9.977538                            7.425686      -0.173553       1.899612                    0.999287      31.179785      92.365225       0.587570       0.430472      -1.050511       0.006425      -0.017991       0.014014       0.023693      -0.002542       0.010025      -0.027189       0.057818      -0.042237      -0.045711       0.006622       0.039089             12.045360       7.838146      -1.307281       2.288624      17.697983       5.331624      10.599951          -0.000001
          316              C      15.497750       9.029530      13.864989      -0.012242      42.727871 0.46435070E+03  0.11010606E+05                                10.575863                            7.139619      -0.080777       1.970902                    0.999172      27.711996      77.966396       0.627489       0.411657      -1.075749       0.012645       0.023312       0.051889       0.058274      -0.005096       0.017486      -0.009249      -0.013050      -0.054207      -0.028782       0.005258       0.023524             13.827891       9.872660       0.067341       5.701879      15.889060       6.049366      15.721952           0.000000
          317              C      16.480654       8.499456      14.705197      -0.241843      37.340587 0.49351199E+03  0.12009293E+05                                 9.780165                            7.486599      -0.102958       1.924493                    0.999526      31.524557      93.041772       0.590995       0.425895      -1.055303      -0.025506      -0.004373      -0.020553       0.033047      -0.013236      -0.027241      -0.009570      -0.027536      -0.072333      -0.045671       0.014467       0.031204             11.352417      11.023166      -1.141011       6.256986      10.780541       1.160879      12.253543           0.000003
          318              C      15.176416      12.569446      15.191960       0.628928      24.385169 0.25795001E+03  0.53755853E+04                                 7.909114                            5.748867      -0.110035       2.029304                    0.999418      22.002468      61.517363       0.611724       0.480463      -1.016663      -0.018476       0.059457       0.012144       0.063435       0.050253      -0.045478      -0.013275       0.157358      -0.016331      -0.090636      -0.024117       0.114754             10.198488       6.424649      -4.016043       0.510283      17.246427       1.653069       6.924389          -0.000000
          319              C      14.960933       8.185677      12.736443       0.613435      23.964298 0.25089086E+03  0.52067199E+04                                 7.795224                            5.672739      -0.255652       1.971497                    0.999302      22.428236      63.145408       0.613613       0.480986      -1.013578      -0.035777      -0.034693      -0.040538       0.064241      -0.042637      -0.061471      -0.003821       0.165843      -0.128228      -0.085083      -0.049263       0.134346              9.638096       5.731998       1.507618       3.419615      10.859441       3.652527      12.322849           0.000000
          320              C      17.718735      23.521254       7.676590       0.632204      23.453532 0.24978189E+03  0.51720373E+04                                 7.687282                            5.670600      -0.225729       1.988939                    0.999258      22.065768      61.823082       0.612741       0.482757      -1.013808      -0.066492      -0.030323       0.009945       0.073754      -0.025051      -0.037245       0.039637      -0.025959       0.302894      -0.079656      -0.041663       0.121320              9.332207      13.172888       3.488363       0.936200      10.402830      -0.325664       4.420903           0.000000
          321              C       0.238165      25.537971       7.465763      -0.256836      39.751655 0.50968377E+03  0.12518099E+05                                10.217141                            7.622661      -0.185268       1.889538                    0.999641      32.209059      95.874919       0.583344       0.427507      -1.053052      -0.007024      -0.023141      -0.000499       0.024189      -0.043997      -0.008219       0.000195       0.004673       0.033967      -0.050218       0.010494       0.039723             12.341726      12.473191       4.064912      -0.100007      19.373890      -0.239271       5.178097           0.000002
          322              C       0.185240      24.188416       7.654888       0.000184      40.222428 0.43653998E+03  0.10207793E+05                                10.163743                            6.929033      -0.067699       1.980071                    0.999270      27.347121      76.778579       0.635105       0.412432      -1.073639       0.052790       0.028206      -0.005965       0.060149      -0.010694      -0.007136      -0.003473      -0.018482       0.000959      -0.017773       0.003796       0.013977             13.080727      18.558586       3.430099       0.478682      15.619678      -0.361513       5.063916           0.000001
          323              C       1.349603      23.396352       7.732398      -0.160276      37.038922 0.47732867E+03  0.11528776E+05                                 9.791687                            7.410043      -0.106206       1.926276                    0.999223      30.818975      90.868998       0.587875       0.431375      -1.051049      -0.006330       0.017876      -0.008119       0.020629      -0.000520      -0.001597      -0.005282      -0.066501       0.003149      -0.033857       0.000273       0.033584             11.379637      17.936234      -0.838581      -0.368755      11.078005      -0.937000       5.124674           0.000003
          324              C       2.602805      24.026957       7.490566      -0.008225      42.557712 0.46512104E+03  0.11004489E+05                                10.493413                            7.109918      -0.045406       1.983863                    0.999032      27.434720      76.441968       0.635196       0.407563      -1.081278      -0.040519       0.035457      -0.011214       0.054998       0.000334      -0.003508      -0.024884      -0.013632      -0.006999      -0.022955      -0.005463       0.028418             13.841119      20.295577      -5.523617      -1.059294      15.729624      -0.511569       5.498157           0.000001
          325              C       3.876800      23.240986       7.437860       0.652876      23.412907 0.23429247E+03  0.47680552E+04                                 7.623042                            5.463446      -0.066753       2.051210                    0.999512      21.380744      59.134792       0.629966       0.477756      -1.017779       0.044864      -0.044911       0.001034       0.063489       0.085653       0.039149       0.060784      -0.096325      -0.014315      -0.096028      -0.041342       0.137370              9.434595      12.672549      -4.686997      -1.210249       8.804443      -1.573075       6.826791           0.000001
          326              C       2.672743      25.458765       7.267338      -0.236432      38.770837 0.49612323E+03  0.12047805E+05                                 9.951133                            7.436795      -0.078291       1.930538                    0.999575      31.256725      91.139360       0.603357       0.418036      -1.063834       0.019364      -0.033226      -0.029614       0.048538       0.040814      -0.005322      -0.014715       0.009995       0.022718      -0.045999       0.003209       0.042790             12.221390      12.874147      -5.011630      -0.842981      18.439329      -0.099578       5.350695           0.000002
          327              C       1.493258      26.205133       7.332446       0.271743      35.310807 0.35586214E+03  0.79222675E+04                                 9.448015                            6.358839       0.052627       2.035470                    0.999525      24.803327      68.380140       0.645704       0.426094      -1.062857      -0.000553       0.052204      -0.022139       0.056707      -0.006801      -0.011752      -0.001221      -0.049436      -0.070753      -0.031490      -0.005941       0.037431             12.715256      10.922293      -1.311583      -0.507475      22.342250       0.476079       4.881224           0.000001
          328              C       0.635107      28.429005       7.707594      -0.074623      27.399359 0.37311842E+03  0.85070373E+04                                 8.128180                            6.484588      -0.396938       1.876536                    0.997014      28.400424      82.411273       0.635660       0.422619      -1.052303       0.073947      -0.025717      -0.042705       0.089181      -0.032696      -0.017963       0.030414       0.003150      -0.063715      -0.040190      -0.017933       0.058122             10.319288       6.818401      -0.324209      -0.279863      16.753515       2.290288       7.385948           0.000001
          329              C       3.591380       9.206221      15.080346       0.264107      34.738396 0.34629195E+03  0.76634526E+04                                 9.336338                            6.266088       0.030993       2.028227                    0.999463      24.769297      68.275244       0.650942       0.425189      -1.062506      -0.044151      -0.035470       0.016731       0.059054       0.018236      -0.035475      -0.015443       0.008790       0.021694      -0.032186      -0.017241       0.049426             12.335966      11.563332       4.515845      -6.625151      12.663664      -1.429325      12.780900           0.000000
          330              C       3.804973      10.497894      15.495799      -0.266759      39.615074 0.51932119E+03  0.12788417E+05                                10.160525                            7.665265      -0.129911       1.907005                    0.999518      32.190978      95.306708       0.586240       0.424277      -1.057217       0.016136       0.050255      -0.017595       0.055638      -0.011814      -0.022139       0.005227       0.039098       0.038711      -0.029320      -0.008129       0.037449             12.286471      10.352908       5.760063      -3.411776      17.322405      -0.750170       9.184101          -0.000002
          331              C       4.784096      11.277773      14.757904      -0.007367      41.171533 0.44315941E+03  0.10375203E+05                                10.276502                            6.931610      -0.018985       1.993019                    0.999159      27.314360      76.098096       0.643472       0.406574      -1.080231      -0.023622      -0.053295      -0.002006       0.058330       0.014294      -0.019311      -0.007635       0.007537       0.004874      -0.019283      -0.009667       0.028950             13.741379       9.026721       4.424702      -2.439845      21.779483       3.485780      10.417934          -0.000001
          332              C       5.392741      10.781210      13.629358      -0.140724      37.752241 0.47097519E+03  0.11360032E+05                                 9.994200                            7.388801      -0.234546       1.887541                    0.999195      30.771165      91.262752       0.584176       0.434692      -1.046938      -0.010304      -0.015988      -0.002198       0.019147       0.003394       0.019614      -0.032118       0.042174      -0.047373      -0.050156       0.011934       0.038222             12.143927       7.501161       0.890843      -2.570828      16.848204       5.773040      12.082417          -0.000002
          333              C       5.152685       9.422515      13.204604       0.017454      41.872690 0.42083112E+03  0.97467432E+04                                10.449421                            6.810688      -0.039748       1.997871                    0.999334      26.744786      74.629580       0.639807       0.413338      -1.073488      -0.017497       0.011436       0.032915       0.038991       0.006784       0.011179      -0.008689      -0.016702      -0.059410      -0.027102       0.005840       0.021262             14.076611      10.121811      -0.235064      -6.715338      14.169722       5.804048      17.938302           0.000000
          334              C       4.207585       8.712704      13.930097      -0.213258      39.189369 0.46932553E+03  0.11283539E+05                                10.097833                            7.289566      -0.170280       1.903908                    0.999202      31.016376      91.132412       0.600032       0.424581      -1.055615       0.007160       0.010223      -0.020800       0.024257      -0.004974       0.045037      -0.002957      -0.024730      -0.090475      -0.061667       0.024142       0.037525             12.351106      11.256376       1.683254      -7.328866      10.141112       0.908175      15.655832           0.000003
          335              C       5.787792       8.904627      12.023351       0.575733      26.962077 0.26615221E+03  0.55873207E+04                                 8.354490                            5.785710      -0.135203       2.006478                    0.999564      22.633505      63.411270       0.618612       0.471644      -1.021889       0.022565      -0.035337      -0.031988       0.052737      -0.013179       0.075693      -0.018538       0.092802      -0.082820      -0.073541      -0.033338       0.106879             10.829725       7.222539      -1.272943      -4.912334      10.467524       4.728322      14.799113          -0.000000
          336              C      17.612884       7.756134      23.460727       0.620255      25.354820 0.25513704E+03  0.52914373E+04                                 8.027163                            5.671734      -0.062362       2.041265                    0.999502      21.949723      60.809562       0.624621       0.472813      -1.022867      -0.072706      -0.031644       0.014806       0.080664       0.015065       0.023538       0.020963      -0.202431      -0.119376      -0.092072      -0.033303       0.125375             10.597789      16.726966      -0.135504      -4.084726       4.370322      -0.185928      10.696080          -0.000001
          337              C       1.213508       7.960243      23.628148      -0.138862      37.794735 0.43490692E+03  0.10266471E+05                                 9.943214                            7.067751      -0.166682       1.915968                    0.999376      29.910206      87.293880       0.602398       0.430722      -1.051049       0.008477      -0.006366      -0.018768       0.021555       0.001213      -0.005762      -0.007747      -0.093753       0.045480      -0.054934       0.013283       0.041651             12.781592      22.080485       1.245247       1.364567       5.163323       0.764719      11.100967          -0.000002
          338              C       2.453480       7.960243      23.045273       0.004627      41.309178 0.39892134E+03  0.91028464E+04                                10.313818                            6.568571       0.011714       2.013467                    0.999204      26.482649      72.989051       0.661806       0.405589      -1.080211      -0.036172      -0.009014      -0.028493       0.046920      -0.000884      -0.013468      -0.005606      -0.017616       0.007518      -0.019180       0.005117       0.014063             15.032284      22.906014       2.171256       6.320059       5.609973       1.770523      16.580865          -0.000001
          339              C       3.657537       8.261837      23.851377       0.620492      26.934050 0.26238159E+03  0.54825962E+04                                 8.369207                            5.755265      -0.104692       2.023754                    0.999361      22.154564      61.706022       0.619191       0.473400      -1.022049       0.057448       0.016490       0.034947       0.069235      -0.040120      -0.019206      -0.017803      -0.142459      -0.120216      -0.076646      -0.026232       0.102879             11.393142      16.738315       1.985719       5.610568       4.855257       1.272867      12.585855          -0.000001
          340              C       2.574452       7.884083      21.681097      -0.199570      39.663273 0.45751929E+03  0.10901550E+05                                10.160797                            7.161983      -0.124156       1.922734                    0.999291      30.427402      88.251522       0.611419       0.420425      -1.060962       0.012243       0.002038       0.019429       0.023055      -0.005228      -0.039288      -0.001584      -0.043141      -0.101151      -0.061278       0.021978       0.039300             13.380803      14.781262       1.308930       5.825333       5.444101       1.829173      19.917047          -0.000002
          341              C       1.410089       7.704346      20.887395       0.267905      36.617242 0.35553069E+03  0.79043779E+04                                 9.683393                            6.342444       0.064201       2.039774                    0.999553      24.704903      67.820337       0.649304       0.424294      -1.065148       0.010667      -0.011461      -0.053413       0.055661       0.005563       0.009689       0.005702       0.012774       0.128427      -0.029932      -0.015044       0.044977             13.711073      12.383758       0.724743       1.687811       5.127040       1.714250      23.622420          -0.000001
          342              C       0.166338       7.631232      21.451668      -0.254903      39.270057 0.48647595E+03  0.11799709E+05                                10.111146                            7.419586      -0.107657       1.915550                    0.999345      31.694409      93.496297       0.595068       0.424355      -1.055897      -0.021011      -0.019463       0.035833       0.045873       0.018366       0.028775       0.003239      -0.041326      -0.011210      -0.043513       0.007859       0.035655             12.696896      13.836881       0.253561      -4.063700       5.221368       1.312217      19.032441          -0.000001
          343              C       0.550048       7.631232      18.611701      -0.078660      28.109833 0.37072653E+03  0.84541503E+04                                 8.307004                            6.480559      -0.416534       1.868543                    0.996863      28.660255      83.664559       0.632248       0.424818      -1.049047       0.090342      -0.008988       0.021345       0.093263       0.005356       0.037772      -0.006048       0.036670       0.033878      -0.033004      -0.016768       0.049771             10.766362       6.914413      -0.209036       0.818981       7.035429       0.251180      18.349246          -0.000000
          344              C       0.085059       7.786598      22.837546      -0.003112      42.673841 0.42788478E+03  0.99241626E+04                                10.510826                            6.801067       0.011726       2.006993                    0.999193      26.938139      74.552470       0.651449       0.405377      -1.081679       0.049057      -0.013491      -0.036635       0.062695       0.009985       0.007117       0.002370      -0.003019       0.027273      -0.015306       0.000979       0.014327             14.907417      23.778465       0.559181      -3.828454       5.394147       0.958239      15.549637          -0.000001
          345              C       7.606165      14.994381      16.686353       0.631392      23.052499 0.24908284E+03  0.51472810E+04                                 7.611531                            5.648627      -0.097751       2.035743                    0.999318      21.837292      60.863950       0.617019       0.480367      -1.016382      -0.055196      -0.007701      -0.031119       0.063830       0.000582      -0.029855       0.012612      -0.198187      -0.125503      -0.095165      -0.025838       0.121003              9.625013      14.492099       0.270713       4.409323       4.486021       0.012978       9.896919          -0.000001
          346              C      14.458140       2.522419      30.650554       0.624233      23.596814 0.25993799E+03  0.54259578E+04                                 7.705798                            5.757962      -0.077915       2.035774                    0.999560      22.146834      61.917533       0.613480       0.478299      -1.018086       0.016244      -0.060966       0.012712       0.064361       0.031631       0.054918       0.031969       0.160753       0.026977      -0.096148      -0.019941       0.116089              9.604149       5.978568      -2.589644      -0.711671      15.782933      -2.661383       7.050946          -0.000001
          347              C      12.664340      14.848154      16.863076       0.619618      23.501164 0.26281773E+03  0.55007765E+04                                 7.690590                            5.798669      -0.093375       2.030782                    0.999463      22.198161      62.128484       0.609963       0.479770      -1.017383       0.053995      -0.004068      -0.035851       0.064940      -0.006789       0.028411       0.008187      -0.203566      -0.096381      -0.098393      -0.020037       0.118430              9.452271      14.156254      -0.493883      -3.852744       4.515695       0.365001       9.684864          -0.000001
          348              C       8.880160      15.018752      17.464553       0.001952      40.082314 0.42181576E+03  0.97543356E+04                                10.106885                            6.762373       0.023285       2.012748                    0.999173      26.803594      74.214199       0.651515       0.406543      -1.080258       0.038880       0.004000       0.030023       0.049285       0.002168      -0.011983      -0.002586      -0.003183       0.022809      -0.012556      -0.002812       0.015369             13.754950      20.633030      -0.006833       5.732411       5.294146       0.715320      15.337675          -0.000001
          349              C       8.829124      15.149747      18.828729      -0.222074      38.206035 0.45586856E+03  0.10872361E+05                                 9.906701                            7.159577      -0.158177       1.908508                    0.999298      30.827853      89.993116       0.609054       0.421664      -1.058236      -0.019385       0.004249      -0.019669       0.027941       0.002622      -0.037167      -0.000543      -0.041404      -0.076470      -0.054927       0.021004       0.033923             12.414265      13.927077       0.404100       5.634791       5.276056       1.022626      18.039664          -0.000003
          350              C      10.016170      15.186304      19.538721       0.264822      35.457089 0.36220237E+03  0.80974716E+04                                 9.479660                            6.409588       0.016748       2.019202                    0.999572      25.012658      69.057544       0.644121       0.425344      -1.063538      -0.004926       0.019138       0.048097       0.051999       0.003326       0.005564       0.005999       0.024334       0.151723      -0.038211      -0.013287       0.051498             12.676020      12.063591       0.188094       2.523441       5.090948       1.763868      20.873520          -0.000000
          351              C      11.286384      15.143654      18.924842      -0.244139      38.226370 0.49905557E+03  0.12165099E+05                                 9.933626                            7.521855      -0.131527       1.913175                    0.999615      31.564001      92.912282       0.591027       0.425140      -1.056904       0.020588       0.015747      -0.029555       0.039311       0.006698       0.030621       0.001378      -0.014787      -0.038994      -0.038357       0.011280       0.027076             11.885643      12.273803      -0.337214      -3.482308       5.312220       1.539987      18.070905          -0.000001
          352              C      11.331749      14.902989      17.557565       0.002635      40.441992 0.43588040E+03  0.10162969E+05                                10.162911                            6.881209       0.002965       2.002787                    0.999167      27.105241      75.368996       0.644851       0.407374      -1.079664      -0.039837       0.009717       0.032325       0.052214       0.003543       0.013024       0.005120       0.007143       0.031249      -0.010278      -0.009804       0.020082             13.446146      20.146408      -0.764865      -4.316863       5.350209       1.137501      14.841821          -0.000001
          353              C      10.122021      14.909082      16.791766      -0.150158      37.883223 0.48405594E+03  0.11723148E+05                                 9.956298                            7.461018      -0.200323       1.894786                    0.999179      30.819340      90.763919       0.586443       0.431253      -1.051939      -0.001862       0.008033       0.016596       0.018532       0.005718      -0.003026       0.004000      -0.055879       0.068574      -0.040134       0.015342       0.024792             11.954961      20.200379      -0.407628       0.624836       5.251679       0.491054      10.412826          -0.000003
          354              C      11.101145      15.466573      21.740005      -0.079467      28.977944 0.40396180E+03  0.93763602E+04                                 8.461143                            6.777823      -0.440591       1.858985                    0.996454      28.796024      83.765055       0.618786       0.426453      -1.052014      -0.084790       0.012557      -0.023163       0.088789       0.006465       0.037768       0.002508       0.074669       0.040642      -0.044677      -0.016506       0.061184             10.630421       7.124810      -0.303007       1.393746       7.469524       0.147523      17.296929          -0.000000
          355              C      10.668289      15.902208      23.172390       0.098731      33.594417 0.42177620E+03  0.98726887E+04                                 9.709517                            7.277363      -0.738306       1.803167                    0.996341      26.514318      76.857975       0.555719       0.470866      -1.028706       0.002797       0.002222      -0.002596       0.004415       0.001148      -0.004088       0.006127       0.004537      -0.006668      -0.009024       0.002681       0.006343             12.917577      10.790746      -0.771640      -0.000731      14.122546      -2.732679      13.839440           0.000000
          356              C      11.885578      15.838234      24.034301      -0.076643      26.520837 0.37136815E+03  0.84377577E+04                                 7.891072                            6.450147      -0.296899       1.908092                    0.997455      28.147163      80.924398       0.641679       0.420113      -1.056296       0.012202      -0.082306      -0.037697       0.091347      -0.041588      -0.000189       0.013274      -0.052660      -0.070375      -0.040046      -0.022510       0.062556              9.601060       9.955491      -2.828852       2.706917       9.985812      -2.676321       8.861877           0.000001
          357              C       9.566302      14.902989      23.683956      -0.077377      27.574661 0.38717401E+03  0.88907996E+04                                 8.157958                            6.612169      -0.370836       1.885328                    0.996737      28.395395      82.126348       0.629881       0.423461      -1.053991      -0.002919       0.046807       0.071135       0.085203      -0.001487      -0.029359       0.025640      -0.014388       0.110162      -0.040145      -0.017020       0.057166             10.184237       9.885763       2.444610      -3.881708       8.725369      -3.054569      11.941578           0.000000
          358              C       8.222370      14.640998      25.649609       0.261375      35.894949 0.36088272E+03  0.80540374E+04                                 9.533847                            6.387287       0.056259       2.033887                    0.999388      24.906213      68.521421       0.647382       0.423934      -1.065290       0.040431       0.023804      -0.028065       0.054671       0.020793      -0.034188      -0.010061      -0.006489       0.044944      -0.038808      -0.008012       0.046821             12.884733      11.923960       4.693908      -7.298825      11.030753      -1.694905      15.699487           0.000001
          359              C       7.831099      15.158886      26.902171      -0.238138      39.686307 0.49061600E+03  0.11893770E+05                                10.131076                            7.405502      -0.117488       1.912721                    0.999275      31.407017      91.824541       0.602740       0.419178      -1.061955      -0.010129      -0.003809       0.027567       0.029615       0.009686       0.028506      -0.003629      -0.023568      -0.124361      -0.054914       0.018209       0.036706             12.661432      10.406039       1.813008      -7.090931       9.200823       0.711185      18.377434           0.000002
          360              C       6.944595      14.436890      27.726877       0.005391      39.996415 0.42116552E+03  0.97359829E+04                                10.091505                            6.762120       0.028592       2.016172                    0.999238      26.755423      74.079126       0.650781       0.407140      -1.079813       0.020858      -0.019504      -0.033979       0.044385       0.012600      -0.002905      -0.016856      -0.003660      -0.012914      -0.019403      -0.003944       0.023347             13.615079       8.911788       0.925883      -5.458098      11.929200       5.287540      20.004248           0.000001
          361              C       6.443692      13.245747      27.261817      -0.138804      37.019491 0.44892115E+03  0.10692639E+05                                 9.820171                            7.200803      -0.220508       1.894834                    0.999279      30.307104      89.148152       0.593702       0.433135      -1.048504       0.018940       0.009290      -0.013164       0.024866      -0.015558      -0.001061      -0.038814       0.044982      -0.016426      -0.054117       0.018031       0.036087             11.839842       7.309002       1.802059      -2.035172      13.822683       5.910344      14.387839           0.000002
          362              C       6.831183      12.727859      26.021657       0.006781      40.200139 0.40498897E+03  0.92848591E+04                                10.107215                            6.637096      -0.054143       1.991874                    0.999210      26.619118      73.761212       0.654982       0.407891      -1.077683       0.024936       0.047780       0.014691       0.055862      -0.008563      -0.004500      -0.003870       0.020331       0.012321      -0.016656       0.004268       0.012388             13.407391       9.323287       5.482456      -2.137607      18.522395       3.751658      12.376491           0.000001
          363              C       7.702565      13.388928      25.215553      -0.248755      38.904728 0.49191699E+03  0.11956335E+05                                10.031523                            7.456850      -0.125912       1.912696                    0.999620      31.663793      93.283759       0.594497       0.423887      -1.056945      -0.016155      -0.027125       0.014264       0.034644      -0.030997       0.000437       0.002749       0.032290       0.065583      -0.045978       0.021517       0.024461             12.107107      10.790044       6.297890      -3.781125      14.845471      -1.061325      10.685805           0.000001
          364              C       6.315158      11.430093      25.568999       0.642471      24.941182 0.25083226E+03  0.51807805E+04                                 7.940948                            5.638600      -0.100620       2.033965                    0.999352      21.636577      59.845371       0.623884       0.475325      -1.021374      -0.016092      -0.070606      -0.021518       0.075546      -0.061052       0.039926      -0.047779       0.056474      -0.024243      -0.072133      -0.031375       0.103507              9.940478       6.964626       4.068750      -0.684590      14.912440       3.013184       7.944367           0.000000
          365              C      13.365604      13.897677      24.703987       0.286966      33.478628 0.32943528E+03  0.71907317E+04                                 9.109405                            6.103863       0.127579       2.065705                    0.999370      24.131234      65.781986       0.661656       0.424102      -1.064560      -0.034776       0.019815      -0.027856       0.048764      -0.029555       0.021625      -0.024068      -0.020008      -0.009316      -0.030755      -0.020931       0.051686             12.193327      11.107425      -5.981034       4.947510      13.046591      -1.159127      12.425965           0.000001
          366              C      13.879739      12.752230      24.204823      -0.215764      36.148037 0.41557645E+03  0.96893964E+04                                 9.526278                            6.826163      -0.120165       1.930032                    0.999450      29.958189      86.605252       0.624779       0.420469      -1.058478       0.014446      -0.020974      -0.003719       0.025738       0.049537      -0.010188      -0.011569       0.048450       0.062603      -0.065808       0.014009       0.051799             11.831584       9.586665      -6.500436       2.134749      15.844349       0.020312      10.063740           0.000001
          367              C      14.667952      12.033280      24.998525       0.021541      38.011717 0.38662025E+03  0.87520191E+04                                 9.736089                            6.472948       0.052270       2.031126                    0.999238      26.126469      71.685202       0.665781       0.406397      -1.079837      -0.018626       0.038868       0.008287       0.043890       0.008279      -0.011147      -0.008579       0.007197       0.042755      -0.016211      -0.007211       0.023422             13.028966       8.338450      -5.397185       1.428924      18.902528       3.545549      11.845922           0.000001
          368              C      14.974164      12.478054      26.251087      -0.154716      35.212096 0.42786517E+03  0.10054869E+05                                 9.427352                            6.977750      -0.118064       1.930129                    0.999393      29.876087      86.878542       0.610775       0.426732      -1.053942      -0.020625       0.009993      -0.012158       0.025944       0.008392       0.003234      -0.042042       0.042803      -0.040721      -0.056939       0.024853       0.032086             11.298124       6.840254      -2.142913       1.647951      13.333446       5.101596      13.720672           0.000002
          369              C      14.482712      13.672243      26.719247       0.018173      38.415948 0.40306373E+03  0.92086287E+04                                 9.805447                            6.603111       0.047781       2.025997                    0.999152      26.335319      72.305659       0.660891       0.405653      -1.081638      -0.019672      -0.009781      -0.041733       0.047163      -0.005653      -0.002770      -0.008782      -0.005503      -0.040567      -0.017435       0.002930       0.014505             13.072974       8.230461      -1.621801       4.776037      11.459538       4.167814      19.528924           0.000001
          370              C      13.702060      14.430797      25.903842      -0.236401      35.357490 0.43942955E+03  0.10380919E+05                                 9.384763                            7.029968      -0.001144       1.963731                    0.999555      30.405178      88.237785       0.614767       0.421744      -1.058551       0.019464      -0.000450       0.034174       0.039331       0.004315      -0.029922      -0.007634      -0.004222      -0.103743      -0.048997       0.015949       0.033047             11.286813       9.045454      -2.523918       5.568431       9.539939      -0.111711      15.275046           0.000002
          371              C      15.155624      10.671539      24.539666       0.613215      26.785772 0.27546789E+03  0.58030704E+04                                 8.261114                            5.871626       0.036928       2.070703                    0.999472      22.051310      60.862239       0.619501       0.469329      -1.028395       0.026586      -0.054340      -0.041388       0.073299       0.046249       0.015013      -0.011290       0.181932      -0.053316      -0.095870      -0.016177       0.112046             10.533282       5.743969      -3.782086      -0.757218      16.801924       1.671561       9.053953           0.000000
          372              C      14.841850      14.171853      28.123728       0.621383      23.348000 0.25889202E+03  0.53883904E+04                                 7.618450                            5.731644      -0.048266       2.048566                    0.999349      21.961242      60.928363       0.618436       0.475851      -1.021339       0.016048       0.019918       0.060450       0.065639       0.051656      -0.051003      -0.042435       0.066897      -0.205170      -0.093320      -0.025213       0.118532              9.418507       6.145853      -0.313230       3.110977       7.651749       3.234476      14.457920           0.000001
          373              C       8.101397      14.406426       0.979726       0.616617      24.145829 0.26951103E+03  0.56727200E+04                                 7.815910                            5.859074      -0.095944       2.025330                    0.999506      22.377001      62.671114       0.609226       0.477653      -1.019177      -0.053123       0.034964       0.002837       0.063659       0.036602      -0.002935       0.032385      -0.033747       0.318915      -0.095506      -0.017945       0.113452              9.753708      14.178402      -4.539077       0.034718      10.252908      -0.949948       4.829815           0.000001
          374              C       6.517410      15.061402      29.025945       0.622729      23.429970 0.25869011E+03  0.53924716E+04                                 7.678739                            5.751564      -0.084321       2.035583                    0.999457      22.066152      61.614174       0.612738       0.479538      -1.017605      -0.022250       0.023429       0.051299       0.060626      -0.030903       0.056991      -0.044310       0.098630      -0.177281      -0.094636      -0.019766       0.114403              9.584442       6.062271      -0.384287      -3.430430       8.594579       3.637615      14.096478           0.000001
          375              C      13.059392      13.882445       0.266634       0.627781      23.132095 0.25507894E+03  0.52982220E+04                                 7.596320                            5.702428      -0.077053       2.038191                    0.999457      21.998632      61.303871       0.616843       0.478053      -1.018456       0.055564       0.027271      -0.014742       0.063627      -0.019931       0.041047       0.040073      -0.049592       0.296613      -0.095715      -0.021160       0.116875              9.355364      14.272924       3.247470      -2.195824       8.766016      -1.414771       5.027153           0.000001
          376              C      11.728691      13.291443       0.663486       0.001708      40.836731 0.43648801E+03  0.10170987E+05                                10.207964                            6.873584      -0.005607       2.000514                    0.999149      27.020267      74.876648       0.647575       0.405906      -1.081669      -0.039317      -0.037169       0.017121       0.056749      -0.010027       0.001164      -0.005133      -0.026842      -0.040181      -0.014187      -0.009993       0.024180             13.590904      20.253717       4.129515      -3.228706      14.234410      -2.683939       6.284585           0.000001
          377              C      10.607802      14.113971       0.682088      -0.154017      36.917804 0.47371118E+03  0.11419708E+05                                 9.788977                            7.379275      -0.192133       1.897802                    0.999260      30.785597      90.685596       0.589413       0.431067      -1.051233      -0.008240      -0.012359       0.006875       0.016368       0.013095       0.012334       0.000959      -0.059546       0.062348      -0.045064       0.019089       0.025974             11.695950      19.419298      -0.856219      -1.863608      10.064018      -1.019580       5.604533           0.000003
          378              C       9.343259      13.550387       1.051036      -0.005185      41.412828 0.44553503E+03  0.10432804E+05                                10.317832                            6.950469       0.028031       2.010115                    0.999153      27.157374      75.385094       0.643294       0.406610      -1.081447       0.036545      -0.033868       0.001675       0.049854       0.016819      -0.007919      -0.004330      -0.006371      -0.031767      -0.015485      -0.008953       0.024438             13.900906      20.414759      -5.818089      -0.509657      15.346550      -2.002714       5.941409           0.000001
          379              C       9.269541      12.203878       1.435485      -0.209187      38.059580 0.45906519E+03  0.10958561E+05                                 9.871828                            7.180820      -0.158192       1.909074                    0.999300      30.684058      89.369276       0.609147       0.421216      -1.059404      -0.011338       0.025140       0.000419       0.027582       0.038214       0.002448       0.005567       0.028996       0.109778      -0.059275       0.020883       0.038392             12.231955      12.927513      -5.138962      -0.354299      17.921417      -2.374410       5.846934           0.000003
          380              C      10.396100      11.411814       1.388979       0.274696      34.080144 0.33616664E+03  0.73835693E+04                                 9.218361                            6.172656       0.072293       2.044572                    0.999455      24.496944      67.246273       0.656105       0.425031      -1.062723      -0.006447      -0.054072       0.021052       0.058382      -0.010861      -0.000443      -0.009344      -0.055638      -0.058546      -0.022671      -0.018321       0.040992             12.313219      11.074489      -0.992730      -1.010803      20.337182      -3.072732       5.527985           0.000001
          381              C      11.600157      11.914470       1.013831      -0.244362      37.920943 0.48083042E+03  0.11611594E+05                                 9.845409                            7.363609      -0.078843       1.929886                    0.999213      31.256530      91.558418       0.599771       0.422884      -1.058379       0.021805       0.038806      -0.009291       0.045472      -0.035914       0.014803       0.002192      -0.005455       0.019240      -0.042408       0.006950       0.035459             11.882091      12.584623       3.882285      -2.145597      17.000891      -3.186578       6.060759           0.000003
          382              C      11.155960       9.075226       1.475790      -0.071308      27.021840 0.37177869E+03  0.84594223E+04                                 8.011691                            6.456852      -0.389297       1.879820                    0.996978      28.263709      81.633685       0.640120       0.420522      -1.054790      -0.080048       0.033139       0.031437       0.092164      -0.029115      -0.005700       0.010914      -0.010831      -0.089816      -0.032208      -0.014274       0.046483              9.859288       6.788788       0.018030      -0.167295      15.767854      -0.401735       7.021223           0.000001
          383              C      10.505732       7.731763       1.692818       0.089965      34.778205 0.43723459E+03  0.10311461E+05                                 9.854631                            7.349952      -0.722453       1.808269                    0.996022      26.571840      76.933256       0.560550       0.463325      -1.034427      -0.001400       0.005326       0.000062       0.005507      -0.000616      -0.000777      -0.004347       0.004267      -0.002357      -0.005752       0.002589       0.003163             13.052157      10.871459       0.528999      -0.134189      13.377988       1.885202      14.907023          -0.000000
          384              C      11.579365       6.583270       1.379678      -0.069998      26.615723 0.37070125E+03  0.84240472E+04                                 7.938025                            6.457153      -0.342158       1.898139                    0.996095      28.149897      81.103408       0.639028       0.421783      -1.054594       0.010523       0.038593      -0.075423       0.085375      -0.002057      -0.033788      -0.008221      -0.003204       0.083217      -0.035430      -0.011468       0.046898              9.665916       9.770253      -2.643506      -3.178114       8.720582       2.728196      10.506914          -0.000001
          385              C       9.330027       7.582490       0.753397      -0.068870      26.744811 0.37018536E+03  0.84147685E+04                                 7.953253                            6.441994      -0.357596       1.888998                    0.997240      28.215437      81.473863       0.640959       0.420390      -1.054792      -0.010083      -0.084320       0.037157       0.092694       0.032497      -0.002501      -0.010072      -0.047771      -0.059225      -0.030997      -0.020640       0.051637              9.673911      10.853263       3.217209       2.973187       9.454398       2.248137       8.714071           0.000001
          386              C       7.642079       5.891738       0.139518       0.271660      34.917495 0.34657615E+03  0.76666075E+04                                 9.366274                            6.265740       0.061789       2.039082                    0.999566      24.670597      67.853092       0.651815       0.424793      -1.063406       0.050652       0.017263       0.028729       0.060737       0.019366       0.026788       0.007827       0.002547      -0.013882      -0.029511      -0.008012       0.037524             12.380814      13.312279       5.750728       5.460715      14.248969       0.923342       9.581194           0.000000
          387              C       7.173309       4.627482       0.300739      -0.219886      39.486436 0.45705197E+03  0.10926333E+05                                10.164139                            7.199328      -0.196827       1.896668                    0.999248      30.945281      90.949497       0.602487       0.425255      -1.054189      -0.024487      -0.026734      -0.023403       0.043151      -0.045444      -0.005868      -0.009828       0.045423       0.074905      -0.064748       0.026426       0.038322             12.888360      11.667858       7.091870       3.159260      18.493893       0.561939       8.503329          -0.000001
          388              C       6.180954       4.057805      30.523438       0.013052      40.169642 0.40746580E+03  0.93569798E+04                                10.152554                            6.667484      -0.013886       2.006180                    0.999216      26.581567      73.745555       0.651925       0.409133      -1.076739       0.028358       0.036410       0.008553       0.046936      -0.010763       0.005719       0.002948       0.011995       0.037482      -0.019506       0.004761       0.014745             13.940849       9.725518       5.403490       2.158568      22.884661      -3.128618       9.212369          -0.000000
          389              C       5.630906       4.828544      29.525109      -0.167408      37.963797 0.48035183E+03  0.11632170E+05                                 9.977546                            7.425687      -0.173557       1.899611                    0.999287      31.179797      92.365327       0.587570       0.430472      -1.050511       0.006425       0.017991       0.014013       0.023692       0.002542       0.010024       0.027189       0.057819      -0.042236      -0.045711       0.006622       0.039088             12.045376       7.838156       1.307284       2.288632      17.698002      -5.331636      10.599971          -0.000001
          390              C       6.046750       6.202470      29.366989      -0.012242      42.727992 0.46435145E+03  0.11010632E+05                                10.575895                            7.139631      -0.080780       1.970902                    0.999172      27.712016      77.966559       0.627487       0.411658      -1.075748       0.012646      -0.023313       0.051888       0.058273       0.005096       0.017486       0.009249      -0.013049      -0.054208      -0.028782       0.005258       0.023524             13.827947       9.872691      -0.067349       5.701908      15.889120      -6.049405      15.722030           0.000000
          391              C       7.029654       6.732544      30.207197      -0.241845      37.340735 0.49351394E+03  0.12009357E+05                                 9.780206                            7.486624      -0.102964       1.924491                    0.999526      31.524611      93.042131       0.590992       0.425896      -1.055302      -0.025505       0.004373      -0.020554       0.033047       0.013236      -0.027241       0.009569      -0.027536      -0.072333      -0.045671       0.014466       0.031205             11.352472      11.023217       1.141011       6.257024      10.780589      -1.160892      12.253610           0.000002
          392              C       5.725416       2.662554      30.693960       0.628928      24.385164 0.25794991E+03  0.53755829E+04                                 7.909113                            5.748866      -0.110035       2.029304                    0.999418      22.002467      61.517360       0.611724       0.480463      -1.016663      -0.018475      -0.059457       0.012144       0.063435      -0.050253      -0.045478       0.013275       0.157359      -0.016331      -0.090637      -0.024117       0.114754             10.198490       6.424648       4.016044       0.510281      17.246433      -1.653074       6.924389          -0.000000
          393              C       5.509933       7.046323      28.238443       0.613435      23.964290 0.25089057E+03  0.52067154E+04                                 7.795235                            5.672743      -0.255654       1.971496                    0.999302      22.428263      63.145608       0.613611       0.480987      -1.013577      -0.035776       0.034693      -0.040538       0.064241       0.042637      -0.061470       0.003821       0.165843      -0.128227      -0.085082      -0.049263       0.134345              9.638116       5.732008      -1.507625       3.419624      10.859459      -3.652545      12.322883           0.000000
          394              C       8.267735      22.174746      23.178590       0.632205      23.453518 0.24978180E+03  0.51720338E+04                                 7.687274                            5.670595      -0.225728       1.988939                    0.999258      22.065755      61.822995       0.612742       0.482756      -1.013809      -0.066492       0.030323       0.009945       0.073754       0.025051      -0.037245      -0.039637      -0.025959       0.302894      -0.079656      -0.041663       0.121320              9.332195      13.172867      -3.488355       0.936198      10.402818       0.325664       4.420899           0.000000
          395              C       9.689165      20.158029      22.967763      -0.256836      39.751620 0.50968334E+03  0.12518085E+05                                10.217131                            7.622655      -0.185268       1.889538                    0.999641      32.209047      95.874834       0.583345       0.427507      -1.053053      -0.007024       0.023141      -0.000498       0.024188       0.043997      -0.008220      -0.000196       0.004673       0.033967      -0.050218       0.010494       0.039723             12.341712      12.473176      -4.064905      -0.100007      19.373869       0.239271       5.178093           0.000001
          396              C       9.636240      21.507584      23.156888       0.000184      40.222391 0.43653975E+03  0.10207785E+05                                10.163731                            6.929028      -0.067698       1.980071                    0.999270      27.347114      76.778509       0.635106       0.412432      -1.073640       0.052790      -0.028206      -0.005964       0.060149       0.010694      -0.007136       0.003473      -0.018482       0.000959      -0.017773       0.003796       0.013977             13.080707      18.558550      -3.430092       0.478681      15.619660       0.361513       5.063911           0.000001
          397              C      10.800603      22.299648      23.234398      -0.160276      37.038877 0.47732813E+03  0.11528758E+05                                 9.791673                            7.410035      -0.106206       1.926276                    0.999223      30.818962      90.868892       0.587876       0.431375      -1.051050      -0.006330      -0.017876      -0.008119       0.020629       0.000520      -0.001597       0.005282      -0.066501       0.003149      -0.033857       0.000273       0.033584             11.379618      17.936197       0.838579      -0.368755      11.077991       0.936999       5.124667           0.000001
          398              C      12.053805      21.669043      22.992566      -0.008225      42.557700 0.46512103E+03  0.11004487E+05                                10.493408                            7.109916      -0.045406       1.983863                    0.999032      27.434721      76.441948       0.635196       0.407563      -1.081278      -0.040519      -0.035457      -0.011214       0.054998      -0.000334      -0.003508       0.024884      -0.013632      -0.006999      -0.022955      -0.005463       0.028418             13.841110      20.295557       5.523613      -1.059294      15.729619       0.511568       5.498155           0.000000
          399              C      13.327800      22.455014      22.939860       0.652876      23.412907 0.23429251E+03  0.47680560E+04                                 7.623040                            5.463446      -0.066753       2.051209                    0.999512      21.380744      59.134782       0.629966       0.477756      -1.017779       0.044864       0.044911       0.001034       0.063489      -0.085653       0.039149      -0.060784      -0.096325      -0.014315      -0.096028      -0.041342       0.137370              9.434592      12.672541       4.686995      -1.210249       8.804443       1.573075       6.826790           0.000000
          400              C      12.123743      20.237235      22.769338      -0.236432      38.770821 0.49612300E+03  0.12047798E+05                                 9.951128                            7.436792      -0.078291       1.930538                    0.999575      31.256720      91.139327       0.603357       0.418036      -1.063834       0.019364       0.033226      -0.029614       0.048538      -0.040814      -0.005322       0.014715       0.009995       0.022718      -0.045999       0.003209       0.042790             12.221386      12.874140       5.011629      -0.842981      18.439324       0.099577       5.350693           0.000000
          401              C      10.944258      19.490867      22.834446       0.271743      35.310801 0.35586208E+03  0.79222656E+04                                 9.448013                            6.358838       0.052627       2.035470                    0.999525      24.803325      68.380125       0.645704       0.426094      -1.062857      -0.000553      -0.052204      -0.022139       0.056707       0.006801      -0.011752       0.001220      -0.049435      -0.070753      -0.031490      -0.005941       0.037430             12.715253      10.922289       1.311585      -0.507475      22.342246      -0.476080       4.881224           0.000001
          402              C      10.086107      17.266995      23.209594      -0.074623      27.399367 0.37311855E+03  0.85070409E+04                                 8.128183                            6.484590      -0.396938       1.876536                    0.997014      28.400425      82.411275       0.635660       0.422619      -1.052303       0.073947       0.025717      -0.042705       0.089181       0.032696      -0.017963      -0.030414       0.003151      -0.063716      -0.040190      -0.017933       0.058122             10.319293       6.818403       0.324212      -0.279864      16.753525      -2.290293       7.385949           0.000000
          403              C      13.042380       6.025779      30.582346       0.264106      34.738432 0.34629220E+03  0.76634614E+04                                 9.336352                            6.266095       0.030994       2.028227                    0.999463      24.769307      68.275343       0.650940       0.425190      -1.062505      -0.044152       0.035470       0.016730       0.059054      -0.018236      -0.035475       0.015443       0.008791       0.021694      -0.032186      -0.017241       0.049427             12.335987      11.563351      -4.515855      -6.625160      12.663693       1.429325      12.780918           0.000000
          404              C      13.255973       4.734106      -0.006201      -0.266759      39.615150 0.51932216E+03  0.12788451E+05                                10.160551                            7.665281      -0.129913       1.907005                    0.999518      32.191000      95.306918       0.586239       0.424278      -1.057216       0.016135      -0.050256      -0.017595       0.055638       0.011814      -0.022140      -0.005227       0.039098       0.038709      -0.029320      -0.008130       0.037449             12.286508      10.352936      -5.760086      -3.411782      17.322469       0.750168       9.184119          -0.000001
          405              C      14.235096       3.954227      30.259904      -0.007367      41.171609 0.44316010E+03  0.10375225E+05                                10.276522                            6.931620      -0.018987       1.993019                    0.999159      27.314379      76.098219       0.643471       0.406575      -1.080231      -0.023622       0.053295      -0.002006       0.058330      -0.014294      -0.019311       0.007634       0.007537       0.004874      -0.019283      -0.009667       0.028950             13.741412       9.026739      -4.424721      -2.439844      21.779551      -3.485790      10.417947          -0.000001
          406              C      14.843741       4.450790      29.131358      -0.140723      37.752201 0.47097478E+03  0.11360017E+05                                 9.994186                            7.388794      -0.234542       1.887542                    0.999195      30.771148      91.262618       0.584176       0.434691      -1.046938      -0.010304       0.015988      -0.002198       0.019148      -0.003394       0.019615       0.032118       0.042175      -0.047374      -0.050156       0.011934       0.038222             12.143907       7.501151      -0.890841      -2.570822      16.848175      -5.773030      12.082395          -0.000002
          407              C      14.603685       5.809485      28.706604       0.017454      41.872659 0.42083090E+03  0.97467365E+04                                10.449414                            6.810685      -0.039747       1.997871                    0.999334      26.744780      74.629546       0.639807       0.413338      -1.073488      -0.017497      -0.011436       0.032915       0.038991      -0.006784       0.011179       0.008689      -0.016701      -0.059410      -0.027102       0.005840       0.021262             14.076599      10.121806       0.235064      -6.715333      14.169706      -5.804040      17.938284           0.000000
          408              C      13.658585       6.519296      29.432097      -0.213259      39.189459 0.46932672E+03  0.11283578E+05                                10.097859                            7.289583      -0.170281       1.903908                    0.999202      31.016403      91.132616       0.600030       0.424582      -1.055614       0.007159      -0.010223      -0.020800       0.024257       0.004974       0.045037       0.002957      -0.024730      -0.090474      -0.061666       0.024142       0.037524             12.351140      11.256405      -1.683256      -7.328887      10.141140      -0.908184      15.655874           0.000003
          409              C      15.238792       6.327373      27.525351       0.575734      26.962063 0.26615215E+03  0.55873174E+04                                 8.354479                            5.785704      -0.135201       2.006479                    0.999564      22.633488      63.411147       0.618613       0.471643      -1.021890       0.022565       0.035337      -0.031989       0.052737       0.013179       0.075693       0.018538       0.092802      -0.082820      -0.073541      -0.033338       0.106879             10.829709       7.222532       1.272940      -4.912329      10.467504      -4.728309      14.799090          -0.000001
          410              C       8.161884       7.475866       7.958727       0.620255      25.354818 0.25513713E+03  0.52914393E+04                                 8.027162                            5.671735      -0.062363       2.041265                    0.999502      21.949724      60.809563       0.624621       0.472813      -1.022867      -0.072706       0.031644       0.014806       0.080664      -0.015065       0.023538      -0.020963      -0.202431      -0.119376      -0.092071      -0.033303       0.125375             10.597781      16.726933       0.135505      -4.084726       4.370321       0.185927      10.696088          -0.000000
          411              C      10.664508       7.271757       8.126148      -0.138860      37.794513 0.43490462E+03  0.10266397E+05                                 9.943152                            7.067718      -0.166674       1.915970                    0.999376      29.910132      87.293399       0.602402       0.430721      -1.051051       0.008477       0.006366      -0.018769       0.021556      -0.001212      -0.005762       0.007747      -0.093753       0.045481      -0.054934       0.013283       0.041651             12.781494      22.080295      -1.245236       1.364554       5.163295      -0.764713      11.100893          -0.000002
          412              C      11.904480       7.271757       7.543273       0.004628      41.309014 0.39892053E+03  0.91028185E+04                                10.313773                            6.568553       0.011716       2.013468                    0.999204      26.482624      72.988821       0.661808       0.405587      -1.080213      -0.036172       0.009014      -0.028493       0.046920       0.000884      -0.013468       0.005606      -0.017616       0.007519      -0.019180       0.005117       0.014062             15.032192      22.905857      -2.171241       6.320008       5.609949      -1.770511      16.580769          -0.000001
          413              C      13.108537       6.970163       8.349377       0.620492      26.934039 0.26238184E+03  0.54826001E+04                                 8.369192                            5.755261      -0.104693       2.023753                    0.999361      22.154554      61.705895       0.619193       0.473399      -1.022050       0.057448      -0.016491       0.034947       0.069235       0.040120      -0.019206       0.017803      -0.142460      -0.120215      -0.076647      -0.026232       0.102879             11.393105      16.738248      -1.985711       5.610532       4.855248      -1.272862      12.585821          -0.000001
          414              C      12.025452       7.347917       6.179097      -0.199566      39.662966 0.45751604E+03  0.10901445E+05                                10.160719                            7.161941      -0.124146       1.922738                    0.999291      30.427296      88.250881       0.611423       0.420423      -1.060964       0.012243      -0.002038       0.019429       0.023055       0.005229      -0.039288       0.001584      -0.043142      -0.101152      -0.061279       0.021977       0.039301             13.380682      14.781112      -1.308915       5.825265       5.444064      -1.829154      19.916868          -0.000002
          415              C      10.861089       7.527654       5.385395       0.267906      36.617166 0.35553023E+03  0.79043631E+04                                 9.683373                            6.342436       0.064202       2.039775                    0.999553      24.704882      67.820209       0.649305       0.424294      -1.065149       0.010667       0.011461      -0.053413       0.055661      -0.005563       0.009689      -0.005702       0.012774       0.128424      -0.029932      -0.015044       0.044976             13.711035      12.383714      -0.724738       1.687783       5.127030      -1.714243      23.622361          -0.000001
          416              C       9.617338       7.600768       5.949668      -0.254901      39.269974 0.48647492E+03  0.11799676E+05                                10.111127                            7.419575      -0.107654       1.915551                    0.999345      31.694370      93.496105       0.595069       0.424355      -1.055897      -0.021011       0.019463       0.035833       0.045872      -0.018366       0.028775      -0.003239      -0.041327      -0.011210      -0.043514       0.007859       0.035655             12.696871      13.836836      -0.253558      -4.063706       5.221360      -1.312214      19.032416          -0.000001
          417              C      10.001048       7.600768       3.109701      -0.078661      28.109854 0.37072702E+03  0.84541639E+04                                 8.307008                            6.480564      -0.416535       1.868543                    0.996863      28.660268      83.664602       0.632247       0.424818      -1.049046       0.090342       0.008988       0.021345       0.093263      -0.005356       0.037773       0.006048       0.036670       0.033876      -0.033004      -0.016768       0.049772             10.766363       6.914414       0.209036       0.818973       7.035431      -0.251179      18.349245          -0.000000
          418              C       9.536059       7.445402       7.335546      -0.003112      42.673810 0.42788482E+03  0.99241625E+04                                10.510816                            6.801066       0.011727       2.006993                    0.999193      26.938140      74.552436       0.651450       0.405376      -1.081679       0.049058       0.013491      -0.036634       0.062695      -0.009986       0.007117      -0.002370      -0.003019       0.027273      -0.015306       0.000979       0.014327             14.907390      23.778397      -0.559177      -3.828460       5.394142      -0.958239      15.549632          -0.000001
          419              C      17.057165      15.469619      14.317647       0.631392      23.052504 0.24908291E+03  0.51472826E+04                                 7.611531                            5.648626      -0.097751       2.035742                    0.999318      21.837296      60.863956       0.617020       0.480367      -1.016382      -0.055196       0.007701       0.031119       0.063831      -0.000582       0.029855       0.012612      -0.198187      -0.125502      -0.095165      -0.025838       0.121003              9.625013      14.492095      -0.270713      -4.409325       4.486021       0.012978       9.896924          -0.000001
          420              C       5.007140      27.941581       0.353446       0.624234      23.596816 0.25993809E+03  0.54259597E+04                                 7.705795                            5.757961      -0.077915       2.035774                    0.999560      22.146829      61.917488       0.613480       0.478298      -1.018086       0.016244       0.060966      -0.012712       0.064361      -0.031631      -0.054918       0.031969       0.160753       0.026978      -0.096149      -0.019941       0.116089              9.604142       5.978565       2.589639       0.711672      15.782917      -2.661379       7.050943          -0.000001
          421              C       3.213340      15.615846      14.140924       0.619618      23.501145 0.26281756E+03  0.55007710E+04                                 7.690581                            5.798664      -0.093375       2.030782                    0.999463      22.198145      62.128389       0.609964       0.479770      -1.017383       0.053995       0.004068       0.035851       0.064940       0.006789      -0.028411       0.008187      -0.203566      -0.096382      -0.098393      -0.020037       0.118430              9.452258      14.156230       0.493882       3.852737       4.515691       0.365001       9.684853          -0.000001
          422              C      18.331160      15.445248      13.539447       0.001952      40.082335 0.42181604E+03  0.97543431E+04                                10.106886                            6.762374       0.023283       2.012747                    0.999173      26.803605      74.214220       0.651515       0.406543      -1.080258       0.038880      -0.003999      -0.030023       0.049285      -0.002169       0.011983      -0.002586      -0.003182       0.022810      -0.012556      -0.002813       0.015369             13.754952      20.633028       0.006832      -5.732415       5.294146       0.715320      15.337682          -0.000001
          423              C      18.280124      15.314253      12.175271      -0.222074      38.206082 0.45586904E+03  0.10872376E+05                                 9.906710                            7.159581      -0.158181       1.908506                    0.999298      30.827884      89.993259       0.609053       0.421664      -1.058236      -0.019385      -0.004248       0.019669       0.027941      -0.002622       0.037167      -0.000543      -0.041403      -0.076469      -0.054926       0.021004       0.033922             12.414281      13.927101      -0.404101      -5.634801       5.276059       1.022626      18.039683          -0.000001
          424              C       0.565170      15.277696      11.465279       0.264822      35.457108 0.36220251E+03  0.80974758E+04                                 9.479663                            6.409589       0.016746       2.019201                    0.999572      25.012666      69.057570       0.644121       0.425344      -1.063538      -0.004926      -0.019138      -0.048098       0.051999      -0.003326      -0.005564       0.005998       0.024334       0.151725      -0.038212      -0.013287       0.051499             12.676025      12.063604      -0.188094      -2.523449       5.090949       1.763867      20.873523           0.000000
          425              C       1.835384      15.320346      12.079158      -0.244139      38.226350 0.49905531E+03  0.12165091E+05                                 9.933619                            7.521850      -0.131529       1.913175                    0.999615      31.563997      92.912235       0.591027       0.425140      -1.056905       0.020588      -0.015747       0.029555       0.039311      -0.006698      -0.030621       0.001377      -0.014788      -0.038995      -0.038357       0.011281       0.027076             11.885634      12.273801       0.337214       3.482306       5.312217       1.539985      18.070882          -0.000000
          426              C       1.880749      15.561011      13.446435       0.002636      40.441895 0.43587951E+03  0.10162941E+05                                10.162887                            6.881197       0.002964       2.002787                    0.999167      27.105213      75.368833       0.644852       0.407374      -1.079664      -0.039837      -0.009716      -0.032325       0.052214      -0.003543      -0.013025       0.005120       0.007142       0.031248      -0.010278      -0.009804       0.020082             13.446111      20.146352       0.764863       4.316852       5.350199       1.137498      14.841782          -0.000001
          427              C       0.671021      15.554918      14.212234      -0.150157      37.883131 0.48405476E+03  0.11723109E+05                                 9.956271                            7.461001      -0.200322       1.894787                    0.999179      30.819305      90.763670       0.586444       0.431252      -1.051940      -0.001862      -0.008032      -0.016596       0.018532      -0.005718       0.003026       0.004001      -0.055880       0.068574      -0.040134       0.015342       0.024792             11.954924      20.200312       0.407627      -0.624830       5.251667       0.491052      10.412794          -0.000003
          428              C       1.650145      14.997427       9.263995      -0.079467      28.977945 0.40396178E+03  0.93763598E+04                                 8.461144                            6.777823      -0.440590       1.858986                    0.996454      28.796022      83.765047       0.618786       0.426453      -1.052014      -0.084790      -0.012557       0.023163       0.088789      -0.006465      -0.037767       0.002508       0.074669       0.040642      -0.044678      -0.016506       0.061183             10.630423       7.124812       0.303004      -1.393747       7.469520       0.147523      17.296937           0.000000
          429              C       1.217289      14.561792       7.831610       0.098731      33.594414 0.42177620E+03  0.98726887E+04                                 9.709515                            7.277362      -0.738306       1.803167                    0.996341      26.514317      76.857971       0.555719       0.470866      -1.028706       0.002796      -0.002222       0.002595       0.004415      -0.001148       0.004088       0.006127       0.004537      -0.006668      -0.009024       0.002681       0.006343             12.917573      10.790747       0.771632       0.000732      14.122526      -2.732675      13.839445           0.000000
          430              C       2.434578      14.625766       6.969699      -0.076643      26.520828 0.37136803E+03  0.84377547E+04                                 7.891071                            6.450146      -0.296899       1.908092                    0.997455      28.147163      80.924409       0.641679       0.420113      -1.056296       0.012202       0.082307       0.037697       0.091347       0.041588       0.000189       0.013273      -0.052660      -0.070375      -0.040046      -0.022509       0.062556              9.601055       9.955488       2.828845      -2.706914       9.985801      -2.676317       8.861878           0.000001
          431              C       0.115302      15.561011       7.320044      -0.077377      27.574641 0.38717359E+03  0.88907879E+04                                 8.157955                            6.612166      -0.370836       1.885329                    0.996737      28.395385      82.126326       0.629881       0.423461      -1.053991      -0.002919      -0.046807      -0.071135       0.085203       0.001487       0.029359       0.025640      -0.014388       0.110162      -0.040146      -0.017020       0.057165             10.184234       9.885764      -2.444608       3.881707       8.725360      -3.054566      11.941579           0.000000
          432              C      17.673370      15.823002       5.354391       0.261375      35.894992 0.36088306E+03  0.80540478E+04                                 9.533858                            6.387292       0.056258       2.033887                    0.999388      24.906227      68.521501       0.647381       0.423934      -1.065289       0.040431      -0.023804       0.028065       0.054671      -0.020793       0.034188      -0.010061      -0.006489       0.044944      -0.038809      -0.008013       0.046821             12.884751      11.923972      -4.693910       7.298836      11.030765      -1.694899      15.699515           0.000001
          433              C      17.282099      15.305114       4.101829      -0.238138      39.686371 0.49061663E+03  0.11893793E+05                                10.131095                            7.405511      -0.117492       1.912720                    0.999275      31.407046      91.824745       0.602738       0.419179      -1.061955      -0.010129       0.003809      -0.027567       0.029615      -0.009686      -0.028505      -0.003629      -0.023568      -0.124360      -0.054914       0.018208       0.036706             12.661460      10.406058      -1.813010       7.090945       9.200846       0.711198      18.377476           0.000003
          434              C      16.395595      16.027110       3.277123       0.005390      39.996449 0.42116572E+03  0.97359896E+04                                10.091515                            6.762124       0.028592       2.016172                    0.999238      26.755428      74.079175       0.650780       0.407141      -1.079812       0.020858       0.019504       0.033979       0.044385      -0.012600       0.002905      -0.016856      -0.003660      -0.012914      -0.019403      -0.003944       0.023347             13.615097       8.911798      -0.925884       5.458107      11.929217       5.287551      20.004276           0.000001
          435              C      15.894692      17.218253       3.742183      -0.138804      37.019499 0.44892121E+03  0.10692641E+05                                 9.820173                            7.200803      -0.220508       1.894834                    0.999279      30.307104      89.148153       0.593702       0.433135      -1.048504       0.018940      -0.009290       0.013164       0.024866       0.015558       0.001061      -0.038814       0.044982      -0.016427      -0.054117       0.018031       0.036087             11.839845       7.309004      -1.802060       2.035171      13.822691       5.910348      14.387842           0.000002
          436              C      16.282183      17.736141       4.982343       0.006781      40.200157 0.40498909E+03  0.92848627E+04                                10.107219                            6.637098      -0.054144       1.991874                    0.999210      26.619123      73.761240       0.654982       0.407891      -1.077683       0.024936      -0.047780      -0.014691       0.055862       0.008563       0.004500      -0.003870       0.020331       0.012321      -0.016656       0.004268       0.012388             13.407399       9.323290      -5.482460       2.137606      18.522410       3.751662      12.376495           0.000000
          437              C      17.153565      17.075072       5.788447      -0.248756      38.904809 0.49191807E+03  0.11956370E+05                                10.031544                            7.456863      -0.125914       1.912695                    0.999620      31.663825      93.283943       0.594496       0.423888      -1.056944      -0.016155       0.027125      -0.014264       0.034644       0.030997      -0.000437       0.002749       0.032290       0.065583      -0.045978       0.021517       0.024461             12.107134      10.790066      -6.297906       3.781132      14.845508      -1.061323      10.685828           0.000001
          438              C      15.766158      19.033907       5.435001       0.642472      24.941179 0.25083220E+03  0.51807786E+04                                 7.940946                            5.638598      -0.100620       2.033965                    0.999352      21.636574      59.845350       0.623884       0.475325      -1.021374      -0.016092       0.070606       0.021518       0.075546       0.061052      -0.039926      -0.047779       0.056474      -0.024243      -0.072132      -0.031375       0.103507              9.940477       6.964625      -4.068751       0.684589      14.912441       3.013183       7.944364          -0.000000
          439              C       3.914604      16.566323       6.300013       0.286966      33.478626 0.32943531E+03  0.71907323E+04                                 9.109404                            6.103863       0.127579       2.065705                    0.999370      24.131235      65.781983       0.661656       0.424102      -1.064560      -0.034776      -0.019815       0.027856       0.048764       0.029555      -0.021625      -0.024068      -0.020008      -0.009316      -0.030755      -0.020931       0.051686             12.193322      11.107419       5.981028      -4.947507      13.046583      -1.159121      12.425963           0.000001
          440              C       4.428739      17.711770       6.799177      -0.215764      36.148006 0.41557615E+03  0.96893858E+04                                 9.526266                            6.826157      -0.120165       1.930032                    0.999450      29.958181      86.605166       0.624780       0.420468      -1.058478       0.014446       0.020974       0.003719       0.025738      -0.049538       0.010188      -0.011569       0.048450       0.062603      -0.065808       0.014009       0.051799             11.831567       9.586651       6.500425      -2.134744      15.844324       0.020315      10.063725           0.000002
          441              C       5.216952      18.430720       6.005475       0.021541      38.011693 0.38662015E+03  0.87520151E+04                                 9.736080                            6.472944       0.052269       2.031126                    0.999238      26.126466      71.685156       0.665782       0.406397      -1.079837      -0.018627      -0.038868      -0.008287       0.043890      -0.008279       0.011147      -0.008579       0.007197       0.042754      -0.016211      -0.007211       0.023422             13.028951       8.338442       5.397179      -1.428921      18.902507       3.545543      11.845905           0.000001
          442              C       5.523164      17.985946       4.752913      -0.154715      35.212030 0.42786436E+03  0.10054843E+05                                 9.427333                            6.977738      -0.118062       1.930129                    0.999393      29.876062      86.878385       0.610777       0.426731      -1.053943      -0.020625      -0.009993       0.012158       0.025944      -0.008393      -0.003234      -0.042042       0.042803      -0.040722      -0.056939       0.024853       0.032087             11.298098       6.840241       2.142911      -1.647945      13.333418       5.101580      13.720635           0.000003
          443              C       5.031712      16.791757       4.284753       0.018173      38.415935 0.40306362E+03  0.92086252E+04                                 9.805444                            6.603110       0.047781       2.025997                    0.999152      26.335315      72.305635       0.660892       0.405653      -1.081638      -0.019672       0.009781       0.041733       0.047163       0.005653       0.002770      -0.008782      -0.005503      -0.040567      -0.017435       0.002930       0.014505             13.072968       8.230459       1.621802      -4.776034      11.459536       4.167811      19.528910           0.000001
          444              C       4.251060      16.033203       5.100158      -0.236402      35.357510 0.43942979E+03  0.10380928E+05                                 9.384770                            7.029972      -0.001146       1.963731                    0.999555      30.405189      88.237864       0.614767       0.421744      -1.058551       0.019464       0.000450      -0.034174       0.039331      -0.004314       0.029922      -0.007633      -0.004222      -0.103743      -0.048996       0.015949       0.033047             11.286822       9.045460       2.523920      -5.568434       9.539948      -0.111707      15.275057           0.000003
          445              C       5.704624      19.792461       6.464334       0.613216      26.785769 0.27546792E+03  0.58030706E+04                                 8.261111                            5.871625       0.036928       2.070703                    0.999472      22.051308      60.862214       0.619502       0.469328      -1.028395       0.026586       0.054340       0.041388       0.073299      -0.046249      -0.015013      -0.011289       0.181932      -0.053316      -0.095870      -0.016177       0.112046             10.533276       5.743967       3.782083       0.757217      16.801913       1.671557       9.053948           0.000000
          446              C       5.390850      16.292147       2.880272       0.621383      23.347991 0.25889194E+03  0.53883883E+04                                 7.618446                            5.731642      -0.048265       2.048566                    0.999349      21.961242      60.928359       0.618436       0.475851      -1.021339       0.016048      -0.019918      -0.060450       0.065639      -0.051656       0.051003      -0.042435       0.066897      -0.205170      -0.093320      -0.025213       0.118532              9.418501       6.145851       0.313231      -3.110975       7.651746       3.234473      14.457908           0.000001
          447              C      17.552397      16.057574      30.024274       0.616617      24.145837 0.26951116E+03  0.56727235E+04                                 7.815913                            5.859077      -0.095944       2.025330                    0.999506      22.377004      62.671133       0.609226       0.477653      -1.019176      -0.053123      -0.034963      -0.002837       0.063659      -0.036602       0.002935       0.032385      -0.033747       0.318915      -0.095506      -0.017945       0.113452              9.753712      14.178409       4.539078      -0.034718      10.252909      -0.949949       4.829817           0.000001
          448              C      15.968410      15.402598       1.978055       0.622729      23.429966 0.25869000E+03  0.53924696E+04                                 7.678741                            5.751564      -0.084320       2.035583                    0.999457      22.066156      61.614214       0.612737       0.479539      -1.017605      -0.022250      -0.023429      -0.051299       0.060626       0.030903      -0.056991      -0.044310       0.098630      -0.177281      -0.094636      -0.019766       0.114403              9.584448       6.062274       0.384289       3.430434       8.594582       3.637619      14.096488           0.000001
          449              C       3.608392      16.581555      30.737366       0.627781      23.132098 0.25507900E+03  0.52982234E+04                                 7.596320                            5.702428      -0.077054       2.038191                    0.999457      21.998631      61.303858       0.616843       0.478053      -1.018456       0.055564      -0.027271       0.014743       0.063628       0.019931      -0.041047       0.040073      -0.049592       0.296613      -0.095715      -0.021160       0.116875              9.355362      14.272920      -3.247466       2.195824       8.766013      -1.414770       5.027153           0.000001
          450              C       2.277691      17.172557      30.340514       0.001709      40.836715 0.43648796E+03  0.10170985E+05                                10.207958                            6.873582      -0.005606       2.000514                    0.999149      27.020267      74.876628       0.647575       0.405906      -1.081669      -0.039317       0.037169      -0.017121       0.056749       0.010027      -0.001164      -0.005133      -0.026842      -0.040181      -0.014187      -0.009993       0.024180             13.590894      20.253698      -4.129506       3.228703      14.234400      -2.683937       6.284582           0.000001
          451              C       1.156802      16.350029      30.321912      -0.154017      36.917832 0.47371160E+03  0.11419722E+05                                 9.788987                            7.379282      -0.192135       1.897802                    0.999260      30.785609      90.685691       0.589412       0.431068      -1.051233      -0.008240       0.012359      -0.006875       0.016368      -0.013095      -0.012334       0.000958      -0.059546       0.062347      -0.045063       0.019090       0.025974             11.695963      19.419321       0.856221       1.863610      10.064029      -1.019582       5.604538           0.000003
          452              C      18.794259      16.913613      29.952964      -0.005185      41.412811 0.44553490E+03  0.10432800E+05                                10.317829                            6.950468       0.028032       2.010115                    0.999153      27.157369      75.385077       0.643294       0.406610      -1.081447       0.036545       0.033868      -0.001675       0.049854      -0.016819       0.007919      -0.004330      -0.006371      -0.031767      -0.015485      -0.008953       0.024438             13.900901      20.414751       5.818085       0.509656      15.346544      -2.002714       5.941408           0.000001
          453              C      18.720541      18.260122      29.568515      -0.209185      38.059497 0.45906427E+03  0.10958531E+05                                 9.871807                            7.180808      -0.158188       1.909075                    0.999300      30.684021      89.369061       0.609148       0.421216      -1.059404      -0.011338      -0.025140      -0.000419       0.027581      -0.038214      -0.002448       0.005567       0.028996       0.109780      -0.059275       0.020883       0.038392             12.231924      12.927471       5.138946       0.354295      17.921378      -2.374407       5.846924           0.000000
          454              C       0.945100      19.052186      29.615021       0.274697      34.080105 0.33616638E+03  0.73835611E+04                                 9.218350                            6.172651       0.072294       2.044573                    0.999455      24.496930      67.246192       0.656106       0.425031      -1.062723      -0.006447       0.054072      -0.021052       0.058382       0.010861       0.000443      -0.009343      -0.055638      -0.058545      -0.022671      -0.018321       0.040992             12.313201      11.074465       0.992726       1.010800      20.337159      -3.072731       5.527980          -0.000000
          455              C       2.149157      18.549530      29.990169      -0.244361      37.920865 0.48082944E+03  0.11611562E+05                                 9.845386                            7.363596      -0.078840       1.929886                    0.999213      31.256501      91.558218       0.599772       0.422883      -1.058380       0.021805      -0.038806       0.009291       0.045472       0.035914      -0.014803       0.002191      -0.005455       0.019241      -0.042409       0.006950       0.035459             11.882060      12.584582      -3.882271       2.145589      17.000850      -3.186571       6.060747           0.000001
          456              C       1.704960      21.388774      29.528210      -0.071308      27.021849 0.37177891E+03  0.84594281E+04                                 8.011691                            6.456854      -0.389297       1.879820                    0.996978      28.263711      81.633673       0.640120       0.420522      -1.054790      -0.080049      -0.033139      -0.031437       0.092164       0.029116       0.005700       0.010915      -0.010831      -0.089815      -0.032208      -0.014275       0.046483              9.859286       6.788785      -0.018031       0.167297      15.767845      -0.401738       7.021227           0.000000
          457              C       1.054732      22.732237      29.311182       0.089965      34.778204 0.43723459E+03  0.10311461E+05                                 9.854630                            7.349952      -0.722453       1.808270                    0.996022      26.571839      76.933248       0.560550       0.463325      -1.034427      -0.001399      -0.005326      -0.000062       0.005507       0.000616       0.000777      -0.004347       0.004267      -0.002358      -0.005752       0.002589       0.003162             13.052158      10.871456      -0.529001       0.134182      13.377975       1.885198      14.907043          -0.000000
          458              C       2.128365      23.880730      29.624322      -0.069998      26.615721 0.37070128E+03  0.84240470E+04                                 7.938023                            6.457152      -0.342158       1.898139                    0.996095      28.149885      81.103336       0.639028       0.421783      -1.054594       0.010523      -0.038593       0.075423       0.085374       0.002056       0.033788      -0.008222      -0.003204       0.083219      -0.035430      -0.011469       0.046899              9.665911       9.770246       2.643502       3.178113       8.720573       2.728193      10.506915          -0.000001
          459              C      18.781027      22.881510      30.250603      -0.068870      26.744793 0.37018507E+03  0.84147612E+04                                 7.953250                            6.441991      -0.357596       1.888998                    0.997240      28.215438      81.473885       0.640959       0.420390      -1.054792      -0.010083       0.084321      -0.037157       0.092694      -0.032497       0.002501      -0.010072      -0.047771      -0.059225      -0.030997      -0.020640       0.051637              9.673907      10.853256      -3.217205      -2.973186       9.454389       2.248135       8.714077           0.000000
          460              C      17.093079      24.572262      30.864482       0.271660      34.917491 0.34657609E+03  0.76666059E+04                                 9.366275                            6.265740       0.061789       2.039082                    0.999566      24.670594      67.853089       0.651815       0.424793      -1.063406       0.050652      -0.017263      -0.028730       0.060737      -0.019366      -0.026788       0.007827       0.002547      -0.013881      -0.029511      -0.008012       0.037524             12.380816      13.312281      -5.750728      -5.460718      14.248969       0.923343       9.581198          -0.000000
          461              C      16.624309      25.836518      30.703261      -0.219886      39.486437 0.45705197E+03  0.10926334E+05                                10.164140                            7.199329      -0.196827       1.896669                    0.999248      30.945279      90.949494       0.602487       0.425255      -1.054189      -0.024488       0.026733       0.023403       0.043151       0.045444       0.005868      -0.009828       0.045423       0.074906      -0.064748       0.026426       0.038322             12.888361      11.667858      -7.091870      -3.159261      18.493895       0.561939       8.503331          -0.000003
          462              C      15.631954      26.406195       0.480562       0.013052      40.169656 0.40746588E+03  0.93569823E+04                                10.152557                            6.667485      -0.013886       2.006180                    0.999216      26.581570      73.745574       0.651925       0.409133      -1.076739       0.028358      -0.036410      -0.008553       0.046936       0.010763      -0.005719       0.002948       0.011995       0.037483      -0.019506       0.004761       0.014745             13.940857       9.725520      -5.403491      -2.158568      22.884677      -3.128622       9.212373          -0.000001
          463              C      15.081906      25.635456       1.478891      -0.167409      37.963837 0.48035229E+03  0.11632186E+05                                 9.977558                            7.425694      -0.173558       1.899611                    0.999287      31.179811      92.365418       0.587569       0.430473      -1.050511       0.006425      -0.017991      -0.014013       0.023692      -0.002542      -0.010024       0.027189       0.057819      -0.042235      -0.045711       0.006622       0.039088             12.045393       7.838163      -1.307285      -2.288634      17.698031      -5.331647      10.599986          -0.000004
          464              C      15.497750      24.261530       1.637011      -0.012242      42.728014 0.46435149E+03  0.11010634E+05                                10.575903                            7.139634      -0.080780       1.970902                    0.999172      27.712016      77.966589       0.627486       0.411658      -1.075748       0.012646       0.023313      -0.051888       0.058273      -0.005096      -0.017486       0.009249      -0.013049      -0.054207      -0.028782       0.005258       0.023524             13.827963       9.872698       0.067352      -5.701916      15.889140      -6.049418      15.722050          -0.000001
          465              C      16.480654      23.731456       0.796803      -0.241845      37.340767 0.49351437E+03  0.12009372E+05                                 9.780216                            7.486630      -0.102965       1.924491                    0.999526      31.524619      93.042199       0.590992       0.425897      -1.055302      -0.025505      -0.004373       0.020554       0.033047      -0.013237       0.027241       0.009569      -0.027536      -0.072332      -0.045671       0.014466       0.031204             11.352487      11.023231      -1.141011      -6.257036      10.780599      -1.160895      12.253630          -0.000001
          466              C      15.176416      27.801446       0.310040       0.628928      24.385172 0.25794999E+03  0.53755848E+04                                 7.909115                            5.748866      -0.110034       2.029304                    0.999418      22.002471      61.517373       0.611724       0.480463      -1.016663      -0.018475       0.059457      -0.012144       0.063435       0.050253       0.045478       0.013275       0.157359      -0.016330      -0.090637      -0.024117       0.114754             10.198494       6.424648      -4.016045      -0.510280      17.246444      -1.653077       6.924390          -0.000001
          467              C      14.960933      23.417677       2.765557       0.613435      23.964292 0.25089053E+03  0.52067153E+04                                 7.795241                            5.672746      -0.255653       1.971496                    0.999302      22.428272      63.145682       0.613611       0.480987      -1.013576      -0.035776      -0.034693       0.040538       0.064241      -0.042637       0.061470       0.003821       0.165843      -0.128227      -0.085082      -0.049263       0.134345              9.638127       5.732013       1.507629      -3.419629      10.859470      -3.652553      12.322898          -0.000001
          468              C      17.718735       8.289254       7.825410       0.632207      23.453480 0.24978162E+03  0.51720252E+04                                 7.687247                            5.670582      -0.225727       1.988940                    0.999258      22.065702      61.822657       0.612745       0.482754      -1.013810      -0.066493      -0.030323      -0.009946       0.073754      -0.025051       0.037245      -0.039638      -0.025960       0.302895      -0.079657      -0.041663       0.121320              9.332151      13.172792       3.488323      -0.936190      10.402779       0.325666       4.420884           0.000001
          469              C       0.238165      10.305971       8.036237      -0.256835      39.751477 0.50968170E+03  0.12518029E+05                                10.217092                            7.622634      -0.185264       1.889539                    0.999641      32.209000      95.874506       0.583347       0.427506      -1.053054      -0.007024      -0.023140       0.000497       0.024188      -0.043997       0.008220      -0.000195       0.004673       0.033968      -0.050218       0.010495       0.039724             12.341653      12.473111       4.064871       0.100009      19.373772       0.239274       5.178077           0.000003
          470              C       0.185240       8.956416       7.847112       0.000184      40.222269 0.43653924E+03  0.10207765E+05                                10.163692                            6.929014      -0.067695       1.980071                    0.999270      27.347099      76.778319       0.635108       0.412431      -1.073641       0.052790       0.028206       0.005963       0.060149      -0.010694       0.007136       0.003473      -0.018482       0.000958      -0.017773       0.003796       0.013977             13.080638      18.558430       3.430056      -0.478672      15.619588       0.361514       5.063895           0.000001
          471              C       1.349603       8.164352       7.769602      -0.160273      37.038675 0.47732567E+03  0.11528677E+05                                 9.791615                            7.410002      -0.106195       1.926280                    0.999223      30.818884      90.868383       0.587880       0.431373      -1.051052      -0.006330       0.017876       0.008118       0.020628      -0.000520       0.001597       0.005281      -0.066502       0.003150      -0.033858       0.000274       0.033584             11.379538      17.936051      -0.838580       0.368756      11.077921       0.936992       5.124642           0.000004
          472              C       2.602805       8.794957       8.011434      -0.008224      42.557608 0.46512045E+03  0.11004467E+05                                10.493382                            7.109906      -0.045404       1.983863                    0.999032      27.434704      76.441805       0.635198       0.407562      -1.081279      -0.040519       0.035457       0.011214       0.054998       0.000334       0.003509       0.024884      -0.013632      -0.006999      -0.022954      -0.005463       0.028418             13.841066      20.295470      -5.523603       1.059290      15.729583       0.511566       5.498144           0.000001
          473              C       3.876800       8.008986       8.064140       0.652877      23.412884 0.23429238E+03  0.47680514E+04                                 7.623028                            5.463439      -0.066751       2.051210                    0.999512      21.380734      59.134699       0.629967       0.477755      -1.017780       0.044864      -0.044911      -0.001034       0.063489       0.085653      -0.039149      -0.060785      -0.096325      -0.014315      -0.096028      -0.041342       0.137370              9.434570      12.672496      -4.686978       1.210246       8.804429       1.573075       6.826783           0.000001
          474              C       2.672743      10.226765       8.234662      -0.236430      38.770677 0.49612112E+03  0.12047737E+05                                 9.951094                            7.436772      -0.078283       1.930541                    0.999575      31.256655      91.138986       0.603359       0.418035      -1.063835       0.019364      -0.033226       0.029613       0.048537       0.040814       0.005322       0.014715       0.009995       0.022720      -0.046000       0.003210       0.042790             12.221340      12.874084      -5.011616       0.842977      18.439256       0.099576       5.350679           0.000003
          475              C       1.493258      10.973133       8.169554       0.271744      35.310738 0.35586168E+03  0.79222528E+04                                 9.447995                            6.358831       0.052629       2.035471                    0.999525      24.803306      68.380006       0.645705       0.426093      -1.062857      -0.000553       0.052204       0.022138       0.056707      -0.006801       0.011752       0.001220      -0.049434      -0.070751      -0.031489      -0.005941       0.037430             12.715222      10.922261      -1.311592       0.507474      22.342189      -0.476079       4.881216           0.000001
          476              C       0.635107      13.197005       7.794406      -0.074624      27.399418 0.37311949E+03  0.85070668E+04                                 8.128192                            6.484599      -0.396939       1.876535                    0.997014      28.400449      82.411342       0.635660       0.422620      -1.052303       0.073947      -0.025717       0.042705       0.089181      -0.032697       0.017963      -0.030414       0.003152      -0.063715      -0.040190      -0.017933       0.058123             10.319303       6.818409      -0.324218       0.279869      16.753543      -2.290296       7.385957           0.000001
          477              C       3.591380      24.438221       0.421654       0.264107      34.738391 0.34629187E+03  0.76634513E+04                                 9.336341                            6.266090       0.030995       2.028228                    0.999463      24.769293      68.275263       0.650941       0.425189      -1.062505      -0.044152      -0.035470      -0.016730       0.059054       0.018236       0.035475       0.015443       0.008791       0.021695      -0.032185      -0.017241       0.049426             12.335969      11.563334       4.515845       6.625151      12.663669       1.429322      12.780904          -0.000000
          478              C       3.804973      25.729894       0.006201      -0.266759      39.615084 0.51932137E+03  0.12788424E+05                                10.160531                            7.665270      -0.129910       1.907006                    0.999518      32.190976      95.306739       0.586240       0.424277      -1.057217       0.016135       0.050255       0.017595       0.055637      -0.011814       0.022139      -0.005227       0.039099       0.038710      -0.029320      -0.008129       0.037449             12.286479      10.352912       5.760068       3.411773      17.322423       0.750167       9.184101          -0.000003
          479              C       4.784096      26.509773       0.744096      -0.007367      41.171530 0.44315946E+03  0.10375204E+05                                10.276501                            6.931610      -0.018984       1.993019                    0.999159      27.314362      76.098098       0.643472       0.406574      -1.080231      -0.023622      -0.053295       0.002006       0.058330       0.014294       0.019311       0.007634       0.007537       0.004874      -0.019283      -0.009667       0.028950             13.741377       9.026719       4.424705       2.439838      21.779488      -3.485779      10.417924          -0.000002
          480              C       5.392741      26.013210       1.872642      -0.140723      37.752194 0.47097475E+03  0.11360015E+05                                 9.994183                            7.388793      -0.234543       1.887542                    0.999195      30.771146      91.262577       0.584177       0.434691      -1.046939      -0.010304      -0.015988       0.002198       0.019148       0.003394      -0.019615       0.032118       0.042175      -0.047374      -0.050156       0.011934       0.038223             12.143902       7.501147       0.890839       2.570819      16.848168      -5.773029      12.082390          -0.000004
          481              C       5.152685      24.654515       2.297396       0.017455      41.872629 0.42083066E+03  0.97467290E+04                                10.449408                            6.810682      -0.039747       1.997871                    0.999334      26.744771      74.629506       0.639808       0.413338      -1.073488      -0.017497       0.011436      -0.032915       0.038991       0.006784      -0.011180       0.008689      -0.016701      -0.059410      -0.027102       0.005840       0.021262             14.076589      10.121800      -0.235063       6.715328      14.169696      -5.804035      17.938272          -0.000001
          482              C       4.207585      23.944704       1.571903      -0.213259      39.189410 0.46932612E+03  0.11283559E+05                                10.097848                            7.289576      -0.170280       1.903909                    0.999202      31.016386      91.132528       0.600031       0.424581      -1.055614       0.007159       0.010223       0.020801       0.024257      -0.004974      -0.045037       0.002957      -0.024730      -0.090474      -0.061667       0.024142       0.037525             12.351125      11.256392       1.683254       7.328877      10.141127      -0.908182      15.655855           0.000001
          483              C       5.787792      24.136627       3.478649       0.575733      26.962086 0.26615239E+03  0.55873243E+04                                 8.354487                            5.785710      -0.135203       2.006478                    0.999564      22.633495      63.411194       0.618612       0.471644      -1.021889       0.022565      -0.035337       0.031989       0.052737      -0.013180      -0.075693       0.018538       0.092803      -0.082820      -0.073541      -0.033338       0.106879             10.829720       7.222540      -1.272942       4.912336      10.467512      -4.728315      14.799108          -0.000001
          484              C      17.612884      22.988134      23.045273       0.620255      25.354824 0.25513709E+03  0.52914386E+04                                 8.027165                            5.671735      -0.062363       2.041265                    0.999502      21.949728      60.809587       0.624621       0.472813      -1.022867      -0.072706      -0.031644      -0.014806       0.080664       0.015065      -0.023538      -0.020963      -0.202431      -0.119376      -0.092072      -0.033303       0.125375             10.597791      16.726969      -0.135504       4.084728       4.370323       0.185928      10.696083          -0.000002
          485              C       1.213508      23.192243      22.877852      -0.138862      37.794741 0.43490694E+03  0.10266472E+05                                 9.943214                            7.067750      -0.166683       1.915967                    0.999376      29.910215      87.293918       0.602398       0.430722      -1.051049       0.008477      -0.006366       0.018769       0.021556       0.001213       0.005762       0.007747      -0.093753       0.045480      -0.054934       0.013283       0.041651             12.781593      22.080482       1.245247      -1.364568       5.163323      -0.764719      11.100974          -0.000005
          486              C       2.453480      23.192243      23.460727       0.004627      41.309185 0.39892144E+03  0.91028488E+04                                10.313818                            6.568570       0.011713       2.013467                    0.999204      26.482653      72.989053       0.661806       0.405588      -1.080211      -0.036172      -0.009014       0.028493       0.046920      -0.000884       0.013468       0.005606      -0.017616       0.007519      -0.019180       0.005117       0.014063             15.032283      22.906009       2.171255      -6.320056       5.609972      -1.770522      16.580869          -0.000002
          487              C       3.657537      23.493837      22.654623       0.620492      26.934047 0.26238157E+03  0.54825956E+04                                 8.369206                            5.755265      -0.104692       2.023754                    0.999361      22.154564      61.706019       0.619191       0.473400      -1.022049       0.057448       0.016490      -0.034947       0.069235      -0.040120       0.019206       0.017803      -0.142459      -0.120215      -0.076646      -0.026232       0.102879             11.393141      16.738311       1.985718      -5.610567       4.855256      -1.272866      12.585855          -0.000002
          488              C       2.574452      23.116083      24.824903      -0.199569      39.663239 0.45751883E+03  0.10901536E+05                                10.160789                            7.161977      -0.124156       1.922735                    0.999291      30.427391      88.251470       0.611419       0.420425      -1.060962       0.012243       0.002038      -0.019429       0.023055      -0.005228       0.039288       0.001584      -0.043141      -0.101151      -0.061278       0.021977       0.039301             13.380794      14.781249       1.308928      -5.825325       5.444097      -1.829170      19.917035          -0.000005
          489              C       1.410089      22.936346      25.618605       0.267905      36.617234 0.35553059E+03  0.79043747E+04                                 9.683391                            6.342442       0.064201       2.039774                    0.999553      24.704899      67.820316       0.649304       0.424294      -1.065148       0.010667      -0.011461       0.053413       0.055661       0.005563      -0.009689      -0.005702       0.012774       0.128426      -0.029932      -0.015044       0.044976             13.711072      12.383754       0.724743      -1.687812       5.127039      -1.714249      23.622422          -0.000002
          490              C       0.166338      22.863232      25.054332      -0.254903      39.270059 0.48647594E+03  0.11799709E+05                                10.111146                            7.419585      -0.107657       1.915550                    0.999345      31.694407      93.496283       0.595069       0.424355      -1.055897      -0.021011      -0.019463      -0.035833       0.045872       0.018366      -0.028775      -0.003239      -0.041327      -0.011209      -0.043514       0.007859       0.035655             12.696897      13.836876       0.253561       4.063701       5.221368      -1.312217      19.032449          -0.000004
          491              C       0.550048      22.863232      27.894299      -0.078660      28.109829 0.37072645E+03  0.84541481E+04                                 8.307004                            6.480559      -0.416534       1.868543                    0.996863      28.660254      83.664559       0.632248       0.424818      -1.049046       0.090342      -0.008988      -0.021345       0.093263       0.005356      -0.037772       0.006048       0.036671       0.033878      -0.033004      -0.016768       0.049772             10.766363       6.914412      -0.209036      -0.818983       7.035428      -0.251180      18.349249          -0.000001
          492              C       0.085059      23.018598      23.668454      -0.003113      42.673863 0.42788498E+03  0.99241684E+04                                10.510829                            6.801068       0.011726       2.006993                    0.999193      26.938147      74.552494       0.651449       0.405376      -1.081679       0.049057      -0.013491       0.036635       0.062695       0.009986      -0.007117      -0.002370      -0.003019       0.027273      -0.015306       0.000979       0.014327             14.907421      23.778469       0.559182       3.828455       5.394148      -0.958240      15.549647          -0.000002
          493              O       7.736589      30.291269       0.081851      -0.572406      30.021271 0.46104760E+03  0.10624928E+05                                 7.532776                            6.492212       0.600791       2.238106                    0.999128      27.121714      68.935231       0.775274       0.342824      -1.156610       0.017108      -0.012674      -0.022355       0.030872      -0.002366      -0.001973       0.002262      -0.118273       0.151455      -0.084454       0.033628       0.050826              8.592880       9.202365       0.032448      -3.873388       5.426145       0.024560      11.150129          -0.000003
          494              O       6.549543      30.198659      29.175074      -0.570430      31.225208 0.46316946E+03  0.10710339E+05                                 7.799470                            6.550118       0.511641       2.211945                    0.998801      27.145036      69.626088       0.762524       0.347368      -1.150198       0.040648      -0.003274       0.004530       0.041030      -0.000381       0.044331      -0.011565      -0.030889      -0.196716      -0.085628       0.034862       0.050767              9.035481      15.075558       0.374051      -1.792503       5.542395       0.062319       6.488491          -0.000003
          495              O      13.666146      30.131333      28.923322      -0.540434      28.749698 0.43728192E+03  0.99666731E+04                                 7.344338                            6.358998       0.519512       2.222517                    0.998882      26.650750      67.850922       0.774944       0.346774      -1.150769      -0.029900       0.004018      -0.001187       0.030192      -0.002632      -0.046334      -0.011739      -0.038213      -0.173573      -0.082436       0.032821       0.049615              8.187344      12.945122      -0.251411       1.006131       5.190440      -0.022087       6.426470          -0.000001
          496              O      12.607634      30.076193      30.949743      -0.590174      32.412656 0.49572395E+03  0.11630404E+05                                 7.948365                            6.737477       0.571772       2.222241                    0.998940      27.593858      70.713269       0.760265       0.343389      -1.156397      -0.028863      -0.007747      -0.026784       0.040130      -0.004191       0.007984       0.004749      -0.100467       0.190454      -0.082608       0.018241       0.064367              9.163973      10.121322      -0.189714       4.490990       5.686415      -0.354782      11.684181          -0.000003
          497              O      15.208549      17.105536      16.686043      -0.599434      33.536790 0.51458667E+03  0.12182758E+05                                 8.157672                            6.873684       0.564939       2.217195                    0.998975      27.743681      71.354070       0.751393       0.344312      -1.155947      -0.002358       0.043936      -0.007707       0.044669      -0.019847      -0.002203      -0.063102       0.070421       0.003602      -0.085545       0.031237       0.054308              9.605312       7.742715      -3.981564       0.506781      14.906913      -0.611688       6.166309          -0.000002
          498              O      13.915652      17.263035      14.845645      -0.571420      29.305618 0.45417339E+03  0.10449699E+05                                 7.422129                            6.473292       0.588273       2.231154                    0.999096      27.282169      69.775235       0.769421       0.345987      -1.151481       0.004490       0.025706       0.029135       0.039112       0.048503      -0.023156       0.041807       0.063356       0.063778      -0.089232       0.041896       0.047336              8.176397       5.656993      -0.242084       0.438757      11.155253       3.119374       7.716946          -0.000004
          499              O       6.710210      26.175278      22.042294      -0.574141      31.673700 0.45181966E+03  0.10362131E+05                                 7.806954                            6.415323       0.652187       2.261806                    0.998723      26.915410      68.296760       0.781842       0.341589      -1.157390      -0.012007      -0.003333      -0.053232       0.054671      -0.050302      -0.008762      -0.018846      -0.019741       0.074487      -0.067511       0.023570       0.043941              8.947192       5.216104       0.457265       0.600790      12.235539      -4.590847       9.389934          -0.000001
          500              O       5.434325      26.085105      20.212748      -0.576263      32.160459 0.45933175E+03  0.10583171E+05                                 7.914448                            6.487420       0.625086       2.252075                    0.998563      27.045929      68.897914       0.773692       0.343597      -1.155123       0.038978       0.002826       0.023433       0.045567      -0.004688       0.004846       0.055530       0.040832      -0.067609      -0.072211       0.032110       0.040101              9.088920       8.155887       4.406344       1.592735      12.944416       1.276888       6.166456          -0.000001
          501              O       4.971226      21.695547      19.217209      -0.604402      31.308069 0.48880131E+03  0.11482830E+05                                 7.782054                            6.740622       0.505319       2.182439                    0.998889      28.398215      73.974593       0.747981       0.348577      -1.146542      -0.053008       0.009046      -0.050879       0.074029       0.049556       0.018136      -0.043274       0.126608       0.091876      -0.111173       0.045658       0.065514              8.534222       6.477601       0.387692      -2.213406       6.654251       0.149429      12.470813          -0.000004
          502              O       5.525055      23.493837      18.141991      -0.503108      27.022691 0.38770657E+03  0.85887164E+04                                 7.045873                            5.979352       0.582192       2.254780                    0.998364      25.996411      65.594542       0.799548       0.345809      -1.149714       0.028929      -0.022482       0.005423       0.037037       0.011030       0.038224       0.018754       0.003736      -0.152176      -0.068293       0.014916       0.053377              7.905031       4.769045      -1.006477      -1.096770      11.498271       2.136213       7.447778           0.000001
          503              O       7.277270       6.248166      23.566450      -0.597728      30.047543 0.46942813E+03  0.10918496E+05                                 7.551025                            6.597712       0.515606       2.194234                    0.998925      28.004685      72.624442       0.757292       0.347735      -1.147056       0.016237       0.021783      -0.052016       0.058684       0.061207      -0.006928       0.016651       0.045569       0.152135      -0.092832       0.038930       0.053902              8.076935      11.507678       0.545994      -1.965050       6.617725       0.073673       6.105403           0.000001
          504              O       8.239382       8.176538      23.164949      -0.528396      29.051882 0.40931553E+03  0.91798774E+04                                 7.394248                            6.126840       0.674111       2.281849                    0.998861      26.255070      66.388985       0.794111       0.343911      -1.152717       0.009161      -0.028317       0.027423       0.040470      -0.010028       0.015284       0.020571      -0.085855       0.065988      -0.059062       0.010911       0.048151              8.457002       8.485648      -3.629441      -0.599963      12.039936      -0.225150       4.845423           0.000002
          505              O       5.126222      17.282227      16.701235      -0.554784      29.487433 0.44279404E+03  0.10124687E+05                                 7.485935                            6.397872       0.549410       2.225422                    0.999127      26.911681      68.641115       0.772726       0.346658      -1.150784       0.014797       0.018982      -0.019072       0.030709       0.002487       0.017146      -0.068230       0.078486      -0.060165      -0.094301       0.035852       0.058449              8.533591       6.937952       3.246995      -0.814152      12.501234      -1.290855       6.161588          -0.000003
          506              O       6.171503      17.314214      14.708298      -0.629360      34.526327 0.54312538E+03  0.13043718E+05                                 8.335079                            7.072318       0.509266       2.184316                    0.998816      28.595414      74.270073       0.738499       0.345346      -1.154140       0.004738       0.025268       0.029670       0.039259      -0.044748       0.005266       0.065235       0.060191       0.076912      -0.097298       0.024477       0.072821              9.728595       6.163220       1.272398       0.432024      14.450954       4.106180       8.571611          -0.000001
          507              O       7.190321      22.724621       8.323954      -0.620813      34.004122 0.49903408E+03  0.11767293E+05                                 8.218873                            6.784658       0.420201       2.159925                    0.999030      28.218140      73.301136       0.750936       0.345905      -1.150390       0.052493       0.067078      -0.025637       0.088951       0.003366      -0.059205       0.010039      -0.076325      -0.152990      -0.094705       0.030105       0.064600              9.537889      16.081428       1.370709      -0.878322       5.394944       0.011412       7.137294          -0.000000
          508              O       8.082495      22.777324       6.272729      -0.495028      29.016128 0.40742286E+03  0.91097849E+04                                 7.404424                            6.106739       0.608660       2.269684                    0.998464      25.820795      64.794743       0.798066       0.343245      -1.155436       0.018938       0.018830      -0.003619       0.026951      -0.008446       0.017846       0.012996      -0.096897       0.133386      -0.074447       0.021997       0.052450              8.842070      10.208448      -0.149127       4.346334       4.684474      -0.528301      11.633287          -0.000002
          509              O      14.206743      22.009631       7.801226      -0.596018      36.371167 0.52803320E+03  0.12602740E+05                                 8.638380                            6.983946       0.374446       2.151595                    0.998580      28.028620      72.770175       0.740850       0.346395      -1.152304      -0.029737       0.011895      -0.024847       0.040535       0.002463       0.042882      -0.010468       0.007151      -0.126359      -0.064427       0.018620       0.045807             10.442079      18.500782      -2.034200      -1.509426       5.538721       0.291654       7.286734          -0.000002
          510              O      13.014027      22.080003       5.884559      -0.571073      34.803828 0.49155269E+03  0.11520624E+05                                 8.367983                            6.722840       0.449415       2.184850                    0.998877      27.426732      70.496642       0.757937       0.344800      -1.153966       0.008433       0.004595       0.033420       0.034773       0.019036      -0.002200       0.000022      -0.094020       0.125715      -0.071711       0.029752       0.041959             10.144656       9.827585      -0.822760      -5.101273       5.268945       1.349333      15.337438          -0.000002
          511              O      15.902253      20.849562      19.783652      -0.570603      28.271201 0.43757489E+03  0.99873420E+04                                 7.213239                            6.344434       0.699261       2.251773                    0.999128      27.762337      71.016289       0.777936       0.344957      -1.150861       0.000491       0.014572      -0.016326       0.021889      -0.014377      -0.009683      -0.063907       0.128113       0.081204      -0.109693       0.051259       0.058434              7.780626       7.027270      -1.068039       2.775067       6.832129      -0.253716       9.482478          -0.000006
          512              O      15.140502      22.823629      19.219070      -0.588066      33.842537 0.47298533E+03  0.11005029E+05                                 8.261277                            6.592953       0.495136       2.196111                    0.998530      27.734349      71.574285       0.763869       0.344622      -1.151412       0.014363      -0.038608      -0.011153       0.042677       0.018477      -0.021785       0.061284      -0.065418      -0.062893      -0.073587      -0.006909       0.080496             10.012819       5.644197       1.106386       1.803606      12.916710       5.143860      11.477549           0.000000
          513              O      15.221781      25.732941      23.318108      -0.649850      32.985246 0.51987326E+03  0.12344587E+05                                 7.970672                            6.858618       0.608924       2.210747                    0.999313      28.735279      74.115895       0.760186       0.339318      -1.159690      -0.000012       0.026272      -0.050194       0.056654       0.012355       0.001819      -0.044003       0.046932       0.179294      -0.070793      -0.004139       0.074932              8.883252       5.540309      -1.166684       1.395130       9.844818      -3.550232      11.264630          -0.000004
          514              O      15.388118      24.979261      21.153099      -0.493912      33.088202 0.44735614E+03  0.10253802E+05                                 8.139165                            6.467362       0.471502       2.225844                    0.997856      26.068598      66.540646       0.762153       0.350616      -1.147683       0.000604       0.013647      -0.013143       0.018956       0.024281      -0.019121       0.061285       0.064352      -0.113375      -0.094314       0.035070       0.059244              9.671989       5.543392      -2.229892      -0.493003      16.471755       3.044114       7.000820           0.000001
          515              O      14.331496       0.035338      18.025416      -0.572935      30.257112 0.46236967E+03  0.10671800E+05                                 7.573702                            6.513625       0.554330       2.222486                    0.999103      27.187461      69.341577       0.771206       0.344102      -1.154584       0.002461      -0.021367       0.019645       0.029130       0.013784       0.055602      -0.025760      -0.028799      -0.155781      -0.090712       0.043550       0.047162              8.526632       5.782302      -0.059270      -0.690280       8.778218      -3.916941      11.019375           0.000003
          516              O      15.579028      28.637379      17.702974      -0.564603      30.051122 0.45356390E+03  0.10412670E+05                                 7.532043                            6.440078       0.603105       2.240507                    0.999118      26.992949      68.539172       0.778050       0.342906      -1.156220      -0.009176       0.001612       0.032611       0.033916       0.005943      -0.014014       0.065173       0.048500      -0.057603      -0.083856       0.033570       0.050287              8.552001       7.238056      -0.329826      -3.520631       5.992461      -0.248575      12.425486           0.000002
          517              O      13.031039      30.343667      15.514712      -0.568864      30.467836 0.45841983E+03  0.10553249E+05                                 7.619102                            6.473521       0.540131       2.220637                    0.999211      26.997487      68.667572       0.776130       0.342806      -1.156190      -0.020647      -0.022445      -0.016842       0.034839       0.016344      -0.013982       0.005695      -0.115696       0.096731      -0.078175       0.032950       0.045225              8.753716      10.006613       4.028210       1.415634      10.402984       1.579631       5.851551           0.000003
          518              O      14.061198      28.355587      15.251798      -0.579168      30.423386 0.47053265E+03  0.10909539E+05                                 7.603682                            6.582293       0.590443       2.232678                    0.998863      27.329422      69.897628       0.765057       0.345299      -1.153400      -0.034856       0.000277      -0.005889       0.035351      -0.054096      -0.017735      -0.034371       0.062470       0.096717      -0.090726       0.043362       0.047365              8.433227      13.495323       0.500856       1.116451       6.316070       0.113158       5.488287           0.000002
          519              O       7.012642      29.013000      14.259050      -0.588859      32.203776 0.49091822E+03  0.11503115E+05                                 7.934444                            6.719035       0.497835       2.196993                    0.998965      27.640592      71.059892       0.757991       0.344854      -1.153813       0.035618      -0.001540      -0.010337       0.037120       0.053838       0.007225      -0.023596       0.087062       0.095114      -0.089986       0.035870       0.054116              9.182878      15.090606      -2.065763       0.563568       6.605680       0.303189       5.852347           0.000002
          520              O       8.226150       0.401211      14.818052      -0.558822      28.854626 0.44735230E+03  0.10245075E+05                                 7.340725                            6.414121       0.578521       2.234373                    0.998896      27.008178      68.720914       0.775505       0.344870      -1.153403       0.023050      -0.022411      -0.013568       0.034895      -0.003072      -0.007082       0.003213      -0.126999       0.114803      -0.083112       0.037114       0.045997              8.162698       8.422689      -3.229327      -0.560727      10.574834       0.949293       5.490572           0.000003
          521              O       5.865291      29.430661      16.723558      -0.613946      34.153046 0.54617214E+03  0.13121684E+05                                 8.248574                            7.098990       0.566518       2.211480                    0.998789      28.215393      73.049549       0.736803       0.346015      -1.154774       0.011221      -0.013598       0.039591       0.043339       0.012391       0.004084       0.077779       0.053145      -0.050272      -0.095529       0.030672       0.064857              9.454051       7.912707      -0.057858       3.951177       6.466401      -0.098218      13.983045           0.000001
          522              O       6.859536       0.962358      17.197299      -0.525455      27.106440 0.40109805E+03  0.89515875E+04                                 7.046330                            6.072623       0.532413       2.233071                    0.998987      26.187125      66.091227       0.796019       0.344773      -1.151803      -0.001043      -0.020261       0.019723       0.028295      -0.016869      -0.046458      -0.028794       0.004176      -0.120802      -0.076742       0.029682       0.047060              7.887105       5.291469      -0.432915       1.006235       8.923184      -3.344115       9.446662           0.000003
          523              O      11.104925       2.924544      23.893233      -0.209462      30.099522 0.32328507E+03  0.68110138E+04                                 7.809636                            5.469265       0.449272       2.273916                    0.999158      22.290766      54.003199       0.837869       0.346979      -1.154231      -0.139334       0.033877      -0.079549       0.163981       0.090274       0.053687       0.037798      -0.161609      -0.286223      -0.127164      -0.053417       0.180581             10.885268       5.610680       2.337857       0.733539      21.841200       1.773044       5.203923           0.000001
          524              O       8.727053      21.508498      14.556688      -0.230452      31.624270 0.34567808E+03  0.73947156E+04                                 8.032139                            5.638656       0.490474       2.275690                    0.999376      22.675393      55.086392       0.830129       0.344914      -1.157681      -0.031258       0.134391       0.118459       0.181853       0.136102      -0.066145      -0.021358      -0.042358      -0.252894      -0.131919      -0.060852       0.192771             10.778155      13.611408       6.950876      -5.029960      10.878629      -3.443193       7.844428          -0.000000
          525              O      12.101060      22.114427      15.385115      -0.202407      30.567519 0.32825020E+03  0.69425011E+04                                 7.862764                            5.504058       0.449784       2.273336                    0.999380      22.244818      54.008709       0.836764       0.346093      -1.154890       0.024008      -0.139735      -0.117640       0.184232      -0.044513       0.130001      -0.017560       0.050273       0.216416      -0.118557      -0.055538       0.174095             10.576288      11.341349      -4.620956       6.944927       8.315149      -3.991265      12.072365           0.000000
          526              O      10.171166      25.333253      13.705008      -0.227971      31.448041 0.33681401E+03  0.71632684E+04                                 8.027282                            5.572974       0.470622       2.273438                    0.999285      22.569367      54.789576       0.832856       0.345792      -1.156168       0.159647       0.007283       0.083215       0.180181      -0.090903       0.024800       0.014306      -0.195469      -0.340151      -0.128841      -0.061385       0.190226             11.059283       5.645320      -1.840385       0.219685      22.224374       2.307920       5.308155           0.000000
          527              O      11.118156      22.883643      11.499694      -0.217764      31.505595 0.33367442E+03  0.70800273E+04                                 8.049329                            5.542413       0.497159       2.282885                    0.999348      22.499140      54.558860       0.836157       0.345228      -1.156619      -0.181593      -0.013302      -0.018063       0.182973       0.000484      -0.090828       0.011105       0.110984       0.435609      -0.128756      -0.057408       0.186165             11.527391       6.394615      -0.111422      -2.825007       4.785137       1.160206      23.402422          -0.000001
          528              O      12.445077      29.726771      22.713530      -0.248803      33.230164 0.35520505E+03  0.76334234E+04                                 8.293503                            5.692431       0.496544       2.277864                    0.999267      22.728234      54.942784       0.833140       0.342096      -1.162628       0.017579       0.112600      -0.120304       0.165713      -0.137028      -0.067761       0.016872      -0.113242      -0.172745      -0.146721      -0.041532       0.188253             11.617470      12.605074      -7.706002      -5.552810      12.854835       4.912517       9.392502           0.000000
          529              O       9.161799       0.161764      21.514296      -0.205369      30.417626 0.33063876E+03  0.70004355E+04                                 7.834864                            5.519672       0.471251       2.278814                    0.999364      22.314836      54.074332       0.837203       0.345545      -1.156217      -0.045519      -0.140890       0.094698       0.175754       0.030499       0.127447      -0.008206       0.038309       0.301203      -0.125239      -0.053156       0.178395             10.745864      10.955194       3.667513       7.499140       7.274972       3.705932      14.007425           0.000001
          530              O       9.853613       0.264428      25.602793      -0.240732      31.274222 0.35168598E+03  0.75522181E+04                                 7.973860                            5.684165       0.484736       2.272299                    0.999228      22.849383      55.531888       0.827898       0.344516      -1.158551       0.165273      -0.026098       0.040286       0.172102      -0.000065      -0.109424      -0.036865       0.144896       0.365934      -0.140834      -0.051504       0.192338             10.864762       6.461950       0.247120      -3.367903       4.963022      -1.743377      21.169313           0.000000
          531              O      14.184061       6.917765      24.436423      -0.551034      34.870811 0.50831693E+03  0.12034919E+05                                 8.414418                            6.918466       0.405794       2.185609                    0.997753      27.165312      70.582640       0.732624       0.353115      -1.145102      -0.009373      -0.026578      -0.007169       0.029080      -0.064737       0.032222       0.046063      -0.002168       0.071827      -0.101253       0.040986       0.060267              9.438467      12.661863       1.953535       4.793673       6.399925       0.209400       9.253614           0.000001
          532              O      13.486577       8.085146      22.704229      -0.581445      30.336101 0.42983791E+03  0.97564664E+04                                 7.572631                            6.254777       0.558782       2.227850                    0.998857      26.917759      68.421361       0.790621       0.341311      -1.155178      -0.026527      -0.010573       0.052257       0.059550      -0.018249      -0.062608      -0.004986      -0.050995      -0.008054      -0.079719       0.026946       0.052774              8.710720       9.175642       3.882555      -1.969551       9.711857      -3.228753       7.244661           0.000003
          533              O       6.496617      23.463677      20.922429      -0.965776      50.651089 0.12052430E+04  0.35326161E+05                                10.680966                           10.575489       0.137710       1.955910                    0.998217      37.790376     108.413550       0.600519       0.347983      -1.152009       0.060841       0.086895      -0.036946       0.112327       0.037636       0.028928      -0.028586      -0.167254      -0.094435      -0.095140      -0.015820       0.110961             11.004162       9.339648      -1.549756       0.929581      12.906364       0.820119      10.766473           0.000006
          534              O      17.187589       0.172731      30.922149      -0.572406      30.021285 0.46104784E+03  0.10624935E+05                                 7.532780                            6.492215       0.600792       2.238106                    0.999128      27.121712      68.935237       0.775273       0.342824      -1.156609       0.017108       0.012674       0.022355       0.030871       0.002366       0.001973       0.002262      -0.118273       0.151455      -0.084454       0.033628       0.050826              8.592885       9.202371      -0.032449       3.873391       5.426147       0.024559      11.150136          -0.000003
          535              O      16.000543       0.265341       1.828926      -0.570430      31.225297 0.46317093E+03  0.10710383E+05                                 7.799491                            6.550133       0.511639       2.211945                    0.998801      27.145044      69.626171       0.762522       0.347368      -1.150197       0.040647       0.003274      -0.004530       0.041030       0.000381      -0.044331      -0.011565      -0.030888      -0.196716      -0.085628       0.034862       0.050767              9.035510      15.075611      -0.374055       1.792518       5.542408       0.062318       6.488510          -0.000002
          536              O       4.215146       0.332667       2.080678      -0.540435      28.749710 0.43728208E+03  0.99666776E+04                                 7.344340                            6.358999       0.519511       2.222516                    0.998882      26.650756      67.850940       0.774944       0.346774      -1.150769      -0.029900      -0.004018       0.001187       0.030192       0.002632       0.046334      -0.011739      -0.038213      -0.173573      -0.082436       0.032820       0.049615              8.187347      12.945130       0.251412      -1.006131       5.190441      -0.022087       6.426471          -0.000001
          537              O       3.156634       0.387807       0.054257      -0.590174      32.412681 0.49572439E+03  0.11630416E+05                                 7.948370                            6.737481       0.571772       2.222241                    0.998940      27.593867      70.713305       0.760265       0.343389      -1.156397      -0.028863       0.007747       0.026784       0.040131       0.004191      -0.007984       0.004749      -0.100467       0.190454      -0.082608       0.018241       0.064367              9.163979      10.121330       0.189716      -4.490995       5.686417      -0.354784      11.684191          -0.000002
          538              O       5.757549      13.358464      14.317957      -0.599434      33.536859 0.51458781E+03  0.12182793E+05                                 8.157688                            6.873695       0.564938       2.217195                    0.998975      27.743685      71.354123       0.751392       0.344312      -1.155946      -0.002358      -0.043935       0.007707       0.044668       0.019848       0.002203      -0.063102       0.070421       0.003602      -0.085545       0.031237       0.054308              9.605336       7.742729       3.981576      -0.506779      14.906958      -0.611684       6.166320          -0.000001
          539              O       4.464652      13.200965      16.158355      -0.571421      29.305654 0.45417404E+03  0.10449719E+05                                 7.422137                            6.473298       0.588272       2.231153                    0.999096      27.282180      69.775287       0.769420       0.345987      -1.151480       0.004490      -0.025706      -0.029135       0.039112      -0.048503       0.023157       0.041807       0.063356       0.063778      -0.089232       0.041896       0.047336              8.176408       5.656999       0.242085      -0.438758      11.155269       3.119380       7.716955          -0.000004
          540              O      16.161210       4.288722       8.961706      -0.574142      31.673412 0.45181516E+03  0.10361998E+05                                 7.806889                            6.415278       0.652192       2.261807                    0.998723      26.915380      68.296492       0.781847       0.341587      -1.157392      -0.012007       0.003332       0.053232       0.054671       0.050302       0.008762      -0.018845      -0.019741       0.074488      -0.067511       0.023571       0.043940              8.947106       5.216066      -0.457254      -0.600788      12.235395      -4.590792       9.389858          -0.000001
          541              O      14.885325       4.378895      10.791252      -0.576264      32.160261 0.45932869E+03  0.10583080E+05                                 7.914405                            6.487391       0.625090       2.252076                    0.998563      27.045908      68.897736       0.773695       0.343596      -1.155124       0.038977      -0.002827      -0.023433       0.045567       0.004689      -0.004846       0.055530       0.040833      -0.067610      -0.072211       0.032111       0.040101              9.088862       8.155844      -4.406309      -1.592727      12.944315       1.276881       6.166426           0.000000
          542              O      14.422226       8.768453      11.786791      -0.604403      31.307700 0.48879439E+03  0.11482620E+05                                 7.781969                            6.740554       0.505323       2.182439                    0.998889      28.398168      73.974192       0.747989       0.348575      -1.146545      -0.053009      -0.009046       0.050880       0.074031      -0.049557      -0.018136      -0.043274       0.126610       0.091872      -0.111174       0.045658       0.065517              8.534119       6.477536      -0.387691       2.213380       6.654176       0.149411      12.470646          -0.000002
          543              O      14.976055       6.970163      12.862009      -0.503109      27.022323 0.38770037E+03  0.85885403E+04                                 7.045789                            5.979289       0.582201       2.254784                    0.998364      25.996338      65.594099       0.799556       0.345807      -1.149716       0.028928       0.022481      -0.005421       0.037036      -0.011029      -0.038225       0.018753       0.003737      -0.152175      -0.068293       0.014917       0.053377              7.904928       4.768993       1.006456       1.096747      11.498123       2.136167       7.447667           0.000003
          544              O      16.728270      24.215834       7.437550      -0.597728      30.047636 0.46942989E+03  0.10918549E+05                                 7.551047                            6.597730       0.515605       2.194234                    0.998925      28.004700      72.624554       0.757290       0.347736      -1.147055       0.016237      -0.021783       0.052016       0.058684      -0.061207       0.006928       0.016650       0.045569       0.152135      -0.092832       0.038930       0.053902              8.076960      11.507718      -0.545993       1.965059       6.617742       0.073674       6.105421           0.000000
          545              O      17.690382      22.287462       7.839051      -0.528396      29.051945 0.40931654E+03  0.91799064E+04                                 7.394262                            6.126850       0.674111       2.281849                    0.998861      26.255081      66.389055       0.794110       0.343911      -1.152717       0.009160       0.028317      -0.027423       0.040470       0.010028      -0.015284       0.020571      -0.085855       0.065987      -0.059062       0.010911       0.048151              8.457021       8.485669       3.629453       0.599965      12.039962      -0.225151       4.845431           0.000001
          546              O      14.577222      13.181773      14.302765      -0.554784      29.487426 0.44279392E+03  0.10124684E+05                                 7.485934                            6.397871       0.549409       2.225422                    0.999127      26.911682      68.641119       0.772726       0.346658      -1.150784       0.014797      -0.018982       0.019072       0.030708      -0.002488      -0.017145      -0.068231       0.078486      -0.060164      -0.094302       0.035853       0.058449              8.533589       6.937953      -3.246994       0.814152      12.501226      -1.290857       6.161588          -0.000001
          547              O      15.622503      13.149786      16.295702      -0.629360      34.526285 0.54312476E+03  0.13043699E+05                                 8.335070                            7.072314       0.509268       2.184316                    0.998816      28.595403      74.270031       0.738500       0.345346      -1.154140       0.004738      -0.025267      -0.029670       0.039258       0.044748      -0.005266       0.065235       0.060192       0.076913      -0.097298       0.024477       0.072821              9.728580       6.163215      -1.272395      -0.432023      14.450924       4.106169       8.571602          -0.000001
          548              O      16.641321       7.739379      22.680046      -0.620813      34.004085 0.49903343E+03  0.11767273E+05                                 8.218866                            6.784652       0.420201       2.159925                    0.999030      28.218129      73.301085       0.750936       0.345905      -1.150391       0.052493      -0.067078       0.025637       0.088951      -0.003366       0.059205       0.010039      -0.076326      -0.152990      -0.094705       0.030105       0.064600              9.537879      16.081410      -1.370709       0.878320       5.394941       0.011413       7.137285           0.000000
          549              O      17.533495       7.686676      24.731271      -0.495028      29.016065 0.40742190E+03  0.91097572E+04                                 7.404410                            6.106729       0.608661       2.269684                    0.998464      25.820787      64.794684       0.798067       0.343245      -1.155436       0.018938      -0.018830       0.003619       0.026950       0.008446      -0.017846       0.012996      -0.096897       0.133387      -0.074447       0.021997       0.052450              8.842050      10.208420       0.149127      -4.346321       4.684467      -0.528300      11.633263          -0.000001
          550              O       4.755743       8.454369      23.202774      -0.596018      36.371153 0.52803297E+03  0.12602733E+05                                 8.638378                            6.983944       0.374446       2.151595                    0.998580      28.028617      72.770162       0.740851       0.346395      -1.152304      -0.029737      -0.011894       0.024847       0.040535      -0.002463      -0.042882      -0.010468       0.007151      -0.126359      -0.064427       0.018620       0.045807             10.442075      18.500774       2.034200       1.509424       5.538720       0.291654       7.286731          -0.000001
          551              O       3.563027       8.383997      25.119441      -0.571073      34.803749 0.49155152E+03  0.11520588E+05                                 8.367965                            6.722829       0.449415       2.184850                    0.998877      27.426726      70.496577       0.757939       0.344799      -1.153967       0.008433      -0.004594      -0.033420       0.034773      -0.019036       0.002200       0.000022      -0.094020       0.125715      -0.071712       0.029752       0.041959             10.144630       9.827557       0.822757       5.101253       5.268936       1.349330      15.337398          -0.000001
          552              O       6.451253       9.614438      11.220348      -0.570606      28.271439 0.43757943E+03  0.99874741E+04                                 7.213291                            6.344476       0.699256       2.251771                    0.999128      27.762395      71.016601       0.777932       0.344958      -1.150859       0.000491      -0.014572       0.016327       0.021890       0.014376       0.009683      -0.063907       0.128112       0.081205      -0.109692       0.051258       0.058434              7.780684       7.027317       1.068045      -2.775091       6.832181      -0.253710       9.482555          -0.000002
          553              O       5.689502       7.640371      11.784930      -0.588067      33.842583 0.47298599E+03  0.11005048E+05                                 8.261286                            6.592958       0.495135       2.196110                    0.998530      27.734358      71.574330       0.763869       0.344623      -1.151412       0.014364       0.038608       0.011154       0.042677      -0.018477       0.021784       0.061284      -0.065419      -0.062891      -0.073586      -0.006910       0.080496             10.012833       5.644200      -1.106386      -1.803606      12.916737       5.143870      11.477561           0.000003
[truncated: 70,114 more chars]
