# Supplementary material for: A collection of forcefield precursors for metal–organic frameworks
Source: RSC Adv. 2019 Nov 13;9(63):36492–507. doi: 10.1039/c9ra07327b (PMC9075174; doi:10.1039/c9ra07327b)
Supplement: RA-009-C9RA07327B-s6010 [file RA-009-C9RA07327B-s6010.xyz]

  664
jmolscript: load "" {1 1 1} spacegroup "x,y,z" unitcell [{     21.883000     0.000000     0.000000 }, {      0.000000    21.883000     0.000000 }, {      0.000000     0.000000    40.184000 }]
Zn    17.903576    21.657824    28.700618     0.964797
Zn     5.743850     9.432229    38.771532     0.943676
Zn    17.061519     7.510902    28.540686     1.063674
Zn     4.233266    11.327735     1.019066     1.072853
Zn    16.203049    19.996904    31.097996     1.060045
Zn     4.174182    20.299327    39.763675     1.051197
Zn    13.782132    10.212577    38.859937     0.986357
Zn     4.381852    21.220602    29.912166     0.925393
Zn    14.346495     8.657571    29.915381     1.038541
Zn    16.394087     9.256290     0.462518     1.020862
Zn    14.920924     0.225176     8.608618     0.964797
Zn     5.197650    12.450771    18.679532     0.943676
Zn    15.762981    14.372098     8.448686     1.063674
Zn     6.708234    10.555265    21.111066     1.072853
Zn    16.621451     1.886096    11.005996     1.060045
Zn     6.767318     1.583673    19.671675     1.051197
Zn    19.042368    11.670423    18.767937     0.986357
Zn     6.559648     0.662398     9.820166     0.925393
Zn    18.478005    13.225429     9.823381     1.038541
Zn    16.430413    12.626710    20.554518     1.020863
Zn     3.979424    10.716324    31.575382     0.964797
Zn    16.139150    20.373729    21.504468     0.943676
Zn     4.821481    18.452402    31.735314     1.063674
Zn    17.649734     0.386235    19.072934     1.072853
Zn     5.679951     9.055404    29.178004     1.060045
Zn    17.708818     9.357827    20.512325     1.051197
Zn     8.100868    21.154077    21.416063     0.986357
Zn    17.501148    10.279102    30.363834     0.925393
Zn     7.536505    19.599071    30.360619     1.038541
Zn     5.488913    20.197790    19.629482     1.020863
Zn     6.962076    11.166676    11.483382     0.964797
Zn    16.685350     1.509271     1.412468     0.943676
Zn     6.120019     3.430598    11.643314     1.063674
Zn    15.174766    21.496765    39.164934     1.072853
Zn     5.261549    12.827596     9.086004     1.060045
Zn    15.115682    12.525173     0.420325     1.051197
Zn     2.840632     0.728923     1.324063     0.986357
Zn    15.323352    11.603898    10.271834     0.925393
Zn     3.404995     2.283929    10.268619     1.038541
Zn     5.452587     1.685210    39.721482     1.020862
H      5.746476     8.932641    34.268915     0.128681
H      8.136099     6.258538    36.032993     0.131400
H      7.674368     6.337317    32.002538     0.128141
H     10.162465     5.442302    35.213239     0.111394
H      9.114269     4.348152    35.635171     0.100283
H     12.269798     2.645655    35.398086     0.093180
H     11.134070     3.002348    36.430814     0.096374
H     11.919670     4.798942    33.453180     0.096097
H     10.814579     4.170900    32.528948     0.091400
H     13.390208     2.674103    37.407286     0.128128
H     15.429703     5.146882    39.850473     0.135554
H     12.976619     6.617419    37.041611     0.146276
H     13.819114     1.260461    32.018611     0.137556
H     16.103700     3.536293    29.603553     0.138145
H     12.991937     5.127187    31.528366     0.135478
H      8.512487     0.216642    33.461217     0.130697
H     10.455697     1.604024    33.939406     0.090405
H      9.212743     2.466214    33.501401     0.099221
H      7.928211     1.096338    37.351028     0.131414
H      5.886527    20.060146    35.643208     0.127919
H     15.635404    11.022467    35.377994     0.128194
H     17.523906    13.886952    37.294770     0.126047
H     18.539278    13.068528    33.489346     0.143778
H     18.648693    16.066499    36.579495     0.086217
H     19.556837    14.900135    37.121979     0.095787
H     19.598415    17.793067    35.116798     0.085617
H     19.970426    16.659528    34.092106     0.093705
H     19.458364    18.854393    33.007138     0.128163
H     21.729819    20.749461    30.322846     0.142216
H      1.582141    18.712153    33.364775     0.139635
H      0.597406    15.878305    35.209221     0.093730
H     21.416892    14.792908    34.795326     0.098838
H      1.321733    13.648427    34.373394     0.128682
H      3.796700    11.013714    35.968698     0.136247
H      1.505550    13.285169    38.347591     0.134214
H     18.344519    19.335819    38.504309     0.133172
H     -0.002188    17.653016    36.929096     0.102414
H     21.460658    16.475711    37.889494     0.103285
H      0.415777    18.716530    38.753450     0.131061
H     20.696941    21.808598     0.498282     0.132341
H      5.195024    12.950359    14.176915     0.128681
H      2.805401    15.624462    15.940993     0.131400
H      3.267132    15.545683    11.910538     0.128141
H      0.779035    16.440698    15.121239     0.111394
H      1.827231    17.534848    15.543171     0.100283
H     20.554702    19.237345    15.306086     0.093180
H     21.690430    18.880652    16.338814     0.096374
H     20.904830    17.084058    13.361180     0.096097
H      0.126921    17.712100    12.436948     0.091400
H     19.434292    19.208897    17.315286     0.128128
H     17.394797    16.736118    19.758473     0.135554
H     19.847881    15.265581    16.949611     0.146276
H     19.005386    20.622539    11.926611     0.137556
H     16.720800    18.346707     9.511553     0.138145
H     19.832563    16.755813    11.436366     0.135478
H      2.429013    21.666358    13.369217     0.130697
H      0.485803    20.278976    13.847406     0.090405
H      1.728757    19.416786    13.409401     0.099221
H      3.013289    20.786662    17.259028     0.131414
H      5.054973     1.822854    15.551208     0.127919
H     17.189096    10.860533    15.285994     0.128194
H     15.300594     7.996048    17.202770     0.126047
H     14.285222     8.814472    13.397346     0.143778
H     14.175807     5.816501    16.487495     0.086217
H     13.267663     6.982865    17.029979     0.095787
H     13.226085     4.089933    15.024798     0.085617
H     12.854074     5.223472    14.000106     0.093705
H     13.366136     3.028607    12.915138     0.128163
H     11.094681     1.133539    10.230846     0.142216
H      9.359359     3.170847    13.272775     0.139635
H     10.344094     6.004695    15.117221     0.093730
H     11.407608     7.090092    14.703326     0.098838
H      9.619767     8.234573    14.281394     0.128682
H      7.144799    10.869286    15.876698     0.136247
H      9.435950     8.597831    18.255591     0.134214
H     14.479981     2.547181    18.412309     0.133172
H     10.943688     4.229984    16.837096     0.102414
H     11.363842     5.407289    17.797494     0.103285
H     10.525723     3.166470    18.661450     0.131061
H     12.127559     0.074402    20.590282     0.132341
H     16.136524    19.874141    26.007085     0.128681
H     13.746901    17.200038    24.243007     0.131400
H     14.208632    17.278817    28.273462     0.128141
H     11.720535    16.383802    25.062761     0.111394
H     12.768731    15.289652    24.640829     0.100283
H      9.613202    13.587155    24.877914     0.093180
H     10.748930    13.943848    23.845186     0.096374
H      9.963330    15.740442    26.822820     0.096097
H     11.068421    15.112400    27.747052     0.091400
H      8.492792    13.615603    22.868714     0.128128
H      6.453297    16.088382    20.425527     0.135554
H      8.906381    17.558919    23.234389     0.146276
H      8.063885    12.201961    28.257389     0.137556
H      5.779300    14.477793    30.672447     0.138145
H      8.891063    16.068687    28.747634     0.135478
H     13.370513    11.158142    26.814783     0.130697
H     11.427303    12.545524    26.336594     0.090405
H     12.670257    13.407714    26.774599     0.099221
H     13.954789    12.037838    22.924972     0.131414
H     15.996473     9.118646    24.632792     0.127919
H      6.247596     0.080967    24.898006     0.128194
H      4.359094     2.945452    22.981230     0.126047
H      3.343722     2.127028    26.786654     0.143778
H      3.234307     5.124999    23.696505     0.086217
H      2.326163     3.958635    23.154021     0.095787
H      2.284585     6.851567    25.159202     0.085617
H      1.912574     5.718028    26.183894     0.093705
H      2.424636     7.912893    27.268862     0.128163
H      0.153181     9.807961    29.953154     0.142216
H     20.300859     7.770653    26.911225     0.139635
H     21.285594     4.936805    25.066779     0.093730
H      0.466108     3.851408    25.480674     0.098838
H     20.561267     2.706927    25.902606     0.128682
H     18.086299     0.072214    24.307302     0.136247
H     20.377450     2.343669    21.928409     0.134214
H      3.538481     8.394319    21.771691     0.133172
H      0.002188     6.711516    23.346904     0.102414
H      0.422342     5.534211    22.386506     0.103285
H     21.467223     7.775030    21.522550     0.131061
H      1.186059    10.867098    19.593718     0.132341
H     16.687976     2.008859     5.915085     0.128681
H     19.077599     4.682962     4.151007     0.131400
H     18.615868     4.604183     8.181462     0.128141
H     21.103965     5.499198     4.970761     0.111394
H     20.055770     6.593348     4.548829     0.100283
H      1.328298     8.295845     4.785914     0.093180
H      0.192570     7.939152     3.753186     0.096374
H      0.978170     6.142558     6.730820     0.096097
H     21.756079     6.770600     7.655052     0.091400
H      2.448708     8.267397     2.776714     0.128128
H      4.488203     5.794618     0.333527     0.135554
H      2.035119     4.324081     3.142389     0.146276
H      2.877614     9.681039     8.165389     0.137556
H      5.162200     7.405207    10.580447     0.138145
H      2.050437     5.814313     8.655634     0.135478
H     19.453987    10.724858     6.722783     0.130697
H     21.397197     9.337476     6.244594     0.090405
H     20.154243     8.475286     6.682599     0.099221
H     18.869711     9.845162     2.832972     0.131414
H     16.828027    12.764354     4.540792     0.127919
H      4.693904    21.802033     4.806006     0.128194
H      6.582406    18.937548     2.889230     0.126047
H      7.597778    19.755972     6.694654     0.143778
H      7.707193    16.758001     3.604505     0.086217
H      8.615337    17.924365     3.062021     0.095787
H      8.656915    15.031433     5.067202     0.085617
H      9.028926    16.164972     6.091894     0.093705
H      8.516864    13.970107     7.176862     0.128163
H     10.788319    12.075039     9.861154     0.142216
H     12.523641    14.112347     6.819225     0.139635
H     11.538906    16.946195     4.974779     0.093730
H     10.475392    18.031592     5.388674     0.098838
H     12.263233    19.176073     5.810606     0.128682
H     14.738200    21.810786     4.215302     0.136247
H     12.447050    19.539331     1.836409     0.134214
H      7.403019    13.488681     1.679691     0.133172
H     10.939312    15.171484     3.254904     0.102414
H     10.519158    16.348789     2.294506     0.103285
H     11.357277    14.107970     1.430550     0.131061
H      9.755441    11.015902    39.685718     0.132341
C     19.200144    20.283353    30.911140     0.639231
C     15.913318     0.986923    30.426119     0.640037
C      6.050650     8.350553    31.733305     0.663930
C      6.606478     7.711569    32.937619    -0.006216
C      6.343882     8.223631    34.196986    -0.143532
C      6.908463     7.744394    35.316914     0.010998
C      7.772842     6.617419    35.257040    -0.287443
C      8.068262     6.052838    33.997673     0.265154
C      7.466480     6.669938    32.843991    -0.248158
C      9.667909     4.665456    34.905028    -0.081243
C     10.635138     3.575682    34.479078     0.079880
C     11.613308     3.315275    35.647226    -0.070342
C     11.418549     3.989271    33.263512    -0.064969
C     13.094787     4.621690    36.988970     0.279794
C     13.619979     3.540669    37.653614    -0.265805
C     14.521559     3.777006    38.727330    -0.003802
C     14.832297     5.017772    39.151271    -0.153562
C     14.241456     6.090039    38.523597    -0.002241
C     13.374890     5.884339    37.451488    -0.212469
C     14.536877     7.490551    38.998170     0.649569
C     13.293923     3.201483    31.956728     0.275933
C     14.029191     2.083262    31.636863    -0.218591
C     15.088328     2.188300    30.741966    -0.008722
C     15.377184     3.437819    30.177380    -0.131302
C     14.585019     4.507898    30.476349     0.003663
C     13.534636     4.391918    31.350753    -0.233147
C     14.893570     5.831819    29.916988     0.653473
C      6.829684    20.182691    33.099561     0.648099
C      7.136046    20.996738    34.360133     0.008074
C      8.059509     0.087532    34.261682    -0.258276
C      8.341800     0.912521    35.366742     0.269823
C      9.856103     2.315221    34.211452    -0.071449
C      7.718134     0.606159    36.586326    -0.241322
C      6.807801    21.475976    36.653032     0.008670
C      6.512381    20.742896    35.578914    -0.149640
C      6.107545    21.265899    37.982319     0.619334
C      2.345858    20.187067    31.328652     0.612041
C     16.930877    11.015902    33.008745     0.600976
C     17.077493    11.875904    34.241188     0.010096
C     16.307212    11.665827    35.388040    -0.154537
C     16.519477    12.363895    36.478232     0.015241
C     15.731689    12.055345    37.720319     0.630052
C      1.131351    20.762590     0.040988     0.628773
C     17.403550    13.398961    36.513192    -0.283362
C     18.127877    13.725018    35.370760     0.267965
C     18.007521    12.915347    34.235161    -0.246539
C     19.375208    15.466904    36.353661    -0.063072
C     20.626916    16.263446    35.972717     0.078527
C     20.294294    17.171590    34.847163    -0.069811
C     21.434399    18.611492    33.344281     0.272043
C     20.303047    19.071035    32.686871    -0.241499
C     20.429969    19.830375    31.590652     0.005353
C     21.668547    20.219892    31.085941    -0.136907
C      0.962852    19.780044    31.772685    -0.013060
C      0.827177    18.992256    32.899846    -0.216123
C     21.727631    15.355301    35.524665    -0.074469
C      1.199188    13.587155    36.387416     0.264942
C      1.654355    13.215144    35.128853    -0.240700
C      2.577817    12.228220    34.984994     0.026778
C      3.013289    11.827761    33.624364     0.585280
C      3.159905    11.683334    36.071569    -0.143333
C      2.803212    12.131935    37.382773    -0.018507
C      1.796594    13.033515    37.501718    -0.227601
C      3.444384    11.543282    38.545698     0.656388
C     15.138659     2.564688    39.407645     0.642575
C      6.643679     8.219255    36.796489     0.625525
C     18.027215    21.425645    40.071485     0.659106
C     19.263605    20.686000    39.728313    -0.027983
C     19.171696    19.578720    38.855517    -0.234211
C     20.283353    18.869711    38.521990     0.274686
C     21.149919    17.073117    37.193105    -0.076132
C     21.550378    19.215462    38.992946    -0.241188
C     21.677300    20.320554    39.823550     0.009009
C     20.587526    21.049258    -0.025316    -0.137898
C     13.624356     1.599647    10.819140     0.639231
C     16.911182    20.896077    10.334119     0.640037
C      4.890850    13.532447    11.641305     0.663930
C      4.335022    14.171431    12.845619    -0.006216
C      4.597618    13.659369    14.104986    -0.143532
C      4.033037    14.138606    15.224914     0.010998
C      3.168658    15.265581    15.165040    -0.287443
C      2.873238    15.830162    13.905673     0.265154
C      3.475020    15.213062    12.751991    -0.248158
C      1.273591    17.217544    14.813028    -0.081243
C      0.306362    18.307318    14.387078     0.079880
C     21.211192    18.567726    15.555226    -0.070342
C     21.405951    17.893729    13.171512    -0.064969
C     19.729713    17.261310    16.896970     0.279794
C     19.204521    18.342331    17.561614    -0.265805
C     18.302941    18.105994    18.635330    -0.003802
C     17.992203    16.865228    19.059271    -0.153562
C     18.583044    15.792961    18.431597    -0.002241
C     19.449610    15.998661    17.359488    -0.212469
C     18.287623    14.392449    18.906170     0.649569
C     19.530577    18.681517    11.864728     0.275933
C     18.795309    19.799738    11.544863    -0.218591
C     17.736171    19.694700    10.649966    -0.008722
C     17.447316    18.445181    10.085380    -0.131302
C     18.239480    17.375102    10.384349     0.003663
C     19.289864    17.491082    11.258753    -0.233147
C     17.930930    16.051181     9.824988     0.653473
C      4.111816     1.700309    13.007561     0.648099
C      3.805454     0.886261    14.268133     0.008074
C      2.881991    21.795468    14.169682    -0.258276
C      2.599700    20.970479    15.274742     0.269823
C      1.085397    19.567779    14.119452    -0.071449
C      3.223366    21.276841    16.494326    -0.241322
C      4.133699     0.407024    16.561032     0.008670
C      4.429119     1.140104    15.486914    -0.149640
C      4.833955     0.617101    17.890319     0.619334
C      8.595642     1.695932    11.236652     0.612041
C     15.893623    10.867098    12.916745     0.600976
C     15.747007    10.007096    14.149188     0.010096
C     16.517288    10.217173    15.296040    -0.154537
C     16.305023     9.519105    16.386232     0.015241
C     17.092811     9.827655    17.628319     0.630052
C      9.810149     1.120410    20.132988     0.628773
C     15.420950     8.484039    16.421192    -0.283362
C     14.696623     8.157982    15.278760     0.267965
C     14.816979     8.967653    14.143161    -0.246539
C     13.449292     6.416096    16.261661    -0.063072
C     12.197584     5.619554    15.880717     0.078527
C     12.530206     4.711410    14.755163    -0.069811
C     11.390101     3.271508    13.252281     0.272043
C     12.521453     2.811965    12.594871    -0.241499
C     12.394531     2.052625    11.498652     0.005353
C     11.155953     1.663108    10.993941    -0.136907
C      9.978648     2.102956    11.680685    -0.013060
C     10.114323     2.890744    12.807846    -0.216123
C     11.096869     6.527699    15.432665    -0.074469
C      9.742312     8.295845    16.295416     0.264942
C      9.287145     8.667856    15.036853    -0.240700
C      8.363683     9.654780    14.892994     0.026778
C      7.928211    10.055238    13.532364     0.585280
C      7.781595    10.199666    15.979569    -0.143333
C      8.138288     9.751065    17.290773    -0.018507
C      9.144906     8.849485    17.409718    -0.227601
C      7.497116    10.339717    18.453698     0.656388
C     17.685841    19.318312    19.315645     0.642575
C      4.297821    13.663745    16.704489     0.625525
C     14.797285     0.457355    19.979485     0.659106
C     13.560895     1.197000    19.636313    -0.027983
C     13.652804     2.304280    18.763517    -0.234211
C     12.541147     3.013289    18.429990     0.274686
C     11.674580     4.809883    17.101105    -0.076132
C     11.274122     2.667538    18.900946    -0.241188
C     11.147200     1.562446    19.731550     0.009009
C     12.236974     0.833742    20.066684    -0.137898
C      2.682856     9.341853    29.364860     0.639231
C      5.969682    11.928423    29.849881     0.640037
C     15.832350    19.292053    28.542695     0.663930
C     15.276522    18.653069    27.338381    -0.006216
C     15.539118    19.165131    26.079014    -0.143532
C     14.974537    18.685894    24.959086     0.010998
C     14.110158    17.558919    25.018960    -0.287443
C     13.814738    16.994338    26.278327     0.265154
C     14.416520    17.611438    27.432009    -0.248158
C     12.215091    15.606956    25.370972    -0.081243
C     11.247862    14.517182    25.796922     0.079880
C     10.269692    14.256774    24.628774    -0.070342
C     10.464451    14.930771    27.012488    -0.064969
C      8.788213    15.563190    23.287030     0.279794
C      8.263021    14.482169    22.622386    -0.265805
C      7.361441    14.718506    21.548670    -0.003802
C      7.050703    15.959272    21.124729    -0.153562
C      7.641544    17.031539    21.752403    -0.002241
C      8.508110    16.825839    22.824512    -0.212469
C      7.346123    18.432051    21.277830     0.649569
C      8.589078    14.142983    28.319272     0.275933
C      7.853809    13.024762    28.639137    -0.218591
C      6.794671    13.129800    29.534034    -0.008722
C      6.505816    14.379319    30.098620    -0.131302
C      7.297981    15.449398    29.799651     0.003663
C      8.348365    15.333418    28.925247    -0.233147
C      6.989430    16.773319    30.359012     0.653473
C     15.053316     9.241191    27.176439     0.648099
C     14.746954    10.055238    25.915867     0.008074
C     13.823491    11.029032    26.014318    -0.258276
C     13.541200    11.854021    24.909258     0.269823
C     12.026897    13.256721    26.064548    -0.071449
C     14.164866    11.547659    23.689674    -0.241322
C     15.075199    10.534476    23.622968     0.008670
C     15.370619     9.801396    24.697086    -0.149640
C     15.775455    10.324399    22.293681     0.619334
C     19.537142     9.245567    28.947348     0.612041
C      4.952123     0.074402    27.267255     0.600976
C      4.805507     0.934404    26.034812     0.010096
C      5.575788     0.724327    24.887960    -0.154537
C      5.363523     1.422395    23.797768     0.015241
C      6.151311     1.113845    22.555681     0.630052
C     20.751649     9.821090    20.051012     0.628773
C      4.479450     2.457461    23.762808    -0.283362
C      3.755123     2.783518    24.905240     0.267965
C      3.875479     1.973847    26.040839    -0.246539
C      2.507792     4.525404    23.922339    -0.063072
C      1.256084     5.321946    24.303283     0.078527
C      1.588706     6.230090    25.428837    -0.069811
C      0.448601     7.669991    26.931719     0.272043
C      1.579953     8.129535    27.589129    -0.241499
C      1.453031     8.888875    28.685348     0.005353
C      0.214453     9.278392    29.190059    -0.136907
C     20.920148     8.838544    28.503315    -0.013060
C     21.055823     8.050756    27.376154    -0.216123
C      0.155369     4.413801    24.751335    -0.074469
C     20.683812     2.645655    23.888584     0.264942
C     20.228645     2.273644    25.147147    -0.240700
C     19.305183     1.286720    25.291006     0.026778
C     18.869711     0.886261    26.651636     0.585281
C     18.723095     0.741834    24.204431    -0.143333
C     19.079788     1.190435    22.893227    -0.018507
C     20.086406     2.092015    22.774282    -0.227601
C     18.438616     0.601782    21.730302     0.656388
C      6.744341    13.506188    20.868355     0.642575
C     15.239321    19.160755    23.479511     0.625525
C      3.855785    10.484145    20.204515     0.659106
C      2.619395     9.744500    20.547687    -0.027983
C      2.711304     8.637220    21.420483    -0.234211
C      1.599647     7.928211    21.754010     0.274686
C      0.733081     6.131617    23.082895    -0.076132
C      0.332622     8.273962    21.283054    -0.241188
C      0.205700     9.379054    20.452450     0.009009
C      1.295474    10.107758    20.117316    -0.137898
C      8.258644    12.541147     9.272860     0.639231
C      4.971818     9.954577     9.757881     0.640037
C     16.992150     2.590947     8.450695     0.663930
C     17.547978     3.229931     7.246381    -0.006216
C     17.285382     2.717869     5.987014    -0.143532
C     17.849963     3.197106     4.867086     0.010998
C     18.714342     4.324081     4.926960    -0.287443
C     19.009762     4.888662     6.186327     0.265154
C     18.407980     4.271562     7.340009    -0.248158
C     20.609409     6.276044     5.278972    -0.081243
C     21.576638     7.365818     5.704922     0.079880
C      0.671808     7.626225     4.536774    -0.070342
C      0.477049     6.952229     6.920488    -0.064969
C      2.153287     6.319810     3.195030     0.279794
C      2.678479     7.400831     2.530386    -0.265805
C      3.580059     7.164494     1.456670    -0.003802
C      3.890797     5.923728     1.032729    -0.153562
C      3.299956     4.851461     1.660403    -0.002241
C      2.433390     5.057161     2.732512    -0.212469
C      3.595377     3.450949     1.185830     0.649569
C      2.352422     7.740017     8.227272     0.275933
C      3.087691     8.858238     8.547137    -0.218591
C      4.146829     8.753200     9.442034    -0.008722
C      4.435684     7.503681    10.006620    -0.131302
C      3.643520     6.433602     9.707651     0.003663
C      2.593135     6.549582     8.833247    -0.233147
C      3.952070     5.109680    10.267012     0.653473
C     17.771184    12.641809     7.084439     0.648099
C     18.077546    11.827761     5.823867     0.008074
C     19.001009    10.853968     5.922318    -0.258276
C     19.283300    10.028979     4.817258     0.269823
C     20.797603     8.626279     5.972548    -0.071449
C     18.659634    10.335341     3.597674    -0.241322
C     17.749301    11.348524     3.530968     0.008670
C     17.453881    12.081604     4.605086    -0.149640
C     17.049045    11.558601     2.201681     0.619334
C     13.287358    12.637433     8.855348     0.612041
C      5.989377    21.808598     7.175255     0.600976
C      6.135993    20.948596     5.942812     0.010096
C      5.365712    21.158673     4.795960    -0.154537
C      5.577977    20.460605     3.705768     0.015241
C      4.790189    20.769155     2.463681     0.630052
C     12.072851    12.061910    40.143012     0.628773
C      6.462050    19.425539     3.670808    -0.283362
C      7.186377    19.099482     4.813240     0.267965
C      7.066021    19.909153     5.948839    -0.246539
C      8.433708    17.357596     3.830339    -0.063072
C      9.685416    16.561054     4.211283     0.078527
C      9.352794    15.652910     5.336837    -0.069811
C     10.492898    14.213008     6.839719     0.272043
C      9.361547    13.753465     7.497129    -0.241499
C      9.488469    12.994125     8.593348     0.005353
C     10.727047    12.604608     9.098059    -0.136907
C     11.904352    13.044456     8.411315    -0.013060
C     11.768677    13.832244     7.284154    -0.216123
C     10.786131    17.469199     4.659335    -0.074469
C     12.140688    19.237345     3.796584     0.264942
C     12.595855    19.609356     5.055147    -0.240700
C     13.519317    20.596280     5.199006     0.026778
C     13.954789    20.996738     6.559636     0.585280
C     14.101405    21.141166     4.112431    -0.143333
C     13.744712    20.692565     2.801227    -0.018507
C     12.738094    19.790985     2.682282    -0.227601
C     14.385884    21.281217     1.638302     0.656388
C      4.197159     8.376812     0.776355     0.642575
C     17.585179     2.722245     3.387511     0.625525
C      7.085715    11.398855     0.112515     0.659106
C      8.322105    12.138500     0.455687    -0.027983
C      8.230196    13.245780     1.328483    -0.234211
C      9.341853    13.954789     1.662010     0.274686
C     10.208419    15.751383     2.990895    -0.076132
C     10.608878    13.609038     1.191054    -0.241188
C     10.735800    12.503946     0.360450     0.009009
C      9.646026    11.775242     0.025316    -0.137898
O     19.309122    20.964570    29.835414    -0.532773
O     18.099210    19.893616    31.347940    -0.611816
O     15.604767    21.820852    30.997536    -0.598131
O     16.817961     1.136603    29.559350    -0.526069
O      5.219095     9.190860    31.826934    -0.555009
O      6.427037     7.960598    30.576006    -0.614928
O      8.848829     5.020836    33.795548    -0.182866
O     12.293213     2.965365    32.915116    -0.218371
O     12.254042     4.560198    35.919674    -0.200451
O     14.118693     6.774320    30.221181    -0.559568
O     15.874147     5.921321    29.112102    -0.572212
O     13.768127     8.368716    38.483815    -0.558714
O     15.396879     7.672399    39.793010    -0.548951
O     16.441354     8.662823    30.212340    -0.986042
O      7.547009    20.419027    32.102596    -0.605419
O      5.959179    19.340195    33.159033    -0.545623
O      3.305427    19.797550    32.056384    -0.609632
O      2.474092    20.821675    30.277840    -0.470500
O     17.670523    11.271933    32.025442    -0.579239
O     16.051181    10.182160    33.032855    -0.569697
O      1.212537    21.766582     0.802876    -0.530722
O      2.159852    20.104787    39.816718    -0.595836
O     14.839300    11.194467    37.561994    -0.565201
O     15.957521    12.658003    38.797652    -0.595603
O      3.936971     0.472235    39.877396    -1.038326
O      6.506472     0.084468    38.970443    -0.599941
O      5.167670    20.441567    38.040987    -0.511943
O     19.041055    14.696623    35.259451    -0.184245
O      9.194580     1.960498    35.384423    -0.182901
O     21.436149    17.865500    34.495955    -0.189224
O      2.595324    12.425167    32.597663    -0.595656
O      3.745932    10.845871    33.504616    -0.546391
O      3.150714    11.986413    39.682504    -0.608564
O      4.251867    10.650456    38.374113    -0.561804
O     14.820043     1.456751    38.917802    -0.615240
O     15.900844     2.787675     0.159129    -0.506966
O     17.007686    21.044881    39.556728    -0.602688
O     18.172300     0.525411     0.645355    -0.526283
O      5.855891     9.186483    36.816983    -0.600160
O      7.129481     7.834114    37.718712    -0.529330
O     20.021413    17.850620    37.655221    -0.208384
O      0.242245    14.550226    36.617268    -0.208921
O     13.515378     0.918430     9.743414    -0.532773
O     14.725290     1.989384    11.255940    -0.611816
O     17.219733     0.062148    10.905536    -0.598131
O     16.006539    20.746397     9.467350    -0.526069
O      5.722404    12.692140    11.734934    -0.555009
O      4.514463    13.922402    10.484006    -0.614928
O      2.092671    16.862164    13.703548    -0.182866
O     20.531287    18.917635    12.823116    -0.218371
O     20.570458    17.322802    15.827674    -0.200451
O     18.705807    15.108680    10.129181    -0.559568
O     16.950353    15.961679     9.020102    -0.572212
O     19.056373    13.514284    18.391815    -0.558714
O     17.427621    14.210601    19.701010    -0.548951
O     16.383146    13.220177    10.120340    -0.986042
O      3.394491     1.463973    12.010596    -0.605419
O      4.982321     2.542805    13.067033    -0.545623
O      7.636073     2.085450    11.964384    -0.609632
O      8.467408     1.061326    10.185840    -0.470500
O     15.153977    10.611067    11.933442    -0.579238
O     16.773319    11.700840    12.940855    -0.569697
O      9.728963     0.116418    20.894876    -0.530722
O      8.781648     1.778213    19.724718    -0.595836
O     17.985200    10.688533    17.469994    -0.565201
O     16.866979     9.224997    18.705652    -0.595603
O      7.004529    21.410765    19.785396    -1.038326
O      4.435028    21.798532    18.878443    -0.599941
O      5.773830     1.441433    17.948987    -0.511943
O     13.783445     7.186377    15.167451    -0.184245
O      1.746920    19.922502    15.292423    -0.182901
O     11.388351     4.017500    14.403955    -0.189224
O      8.346176     9.457833    12.505663    -0.595656
O      7.195568    11.037129    13.412616    -0.546391
O      7.790786     9.896587    19.590504    -0.608564
O      6.689633    11.232544    18.282113    -0.561804
O     18.004457    20.426249    18.825802    -0.615240
O     16.923656    19.095325    20.251129    -0.506966
O     15.816814     0.838119    19.464728    -0.602688
O     14.652200    21.357589    20.737355    -0.526283
O      5.085609    12.696517    16.724983    -0.600160
O      3.812019    14.048886    17.626712    -0.529330
O     12.803087     4.032380    17.563221    -0.208384
O     10.699255     7.332774    16.525268    -0.208921
O      2.573878    10.023070    30.440586    -0.532773
O      3.783790     8.952116    28.928060    -0.611816
O      6.278233    10.879352    29.278464    -0.598131
O      5.065039    12.078103    30.716650    -0.526069
O     16.663904    20.132360    28.449066    -0.555009
O     15.455963    18.902098    29.699994    -0.614928
O     13.034171    15.962336    26.480452    -0.182866
O      9.589787    13.906865    27.360884    -0.218371
O      9.628958    15.501698    24.356326    -0.200451
O      7.764307    17.715820    30.054819    -0.559568
O      6.008853    16.862821    31.163898    -0.572212
O      8.114873    19.310216    21.792185    -0.558714
O      6.486121    18.613899    20.482990    -0.548951
O      5.441646    19.604323    30.063660    -0.986042
O     14.335991     9.477527    28.173404    -0.605419
O     15.923821     8.398695    27.116967    -0.545623
O     18.577573     8.856050    28.219616    -0.609632
O     19.408908     9.880175    29.998160    -0.470500
O      4.212478     0.330433    28.250558    -0.579239
O      5.831819    21.123660    27.243145    -0.569697
O     20.670463    10.825082    19.289124    -0.530722
O     19.723148     9.163287    20.459282    -0.595836
O      7.043700     0.252967    22.714006    -0.565201
O      5.925479     1.716503    21.478348    -0.595603
O     17.946029    11.413735    20.398604    -1.038326
O     15.376528    11.025968    21.305557    -0.599941
O     16.715330     9.500067    22.235013    -0.511943
O      2.841945     3.755123    25.016549    -0.184245
O     12.688420    12.901998    24.891577    -0.182901
O      0.446851     6.924000    25.780045    -0.189224
O     19.287676     1.483667    27.678337    -0.595656
O     18.137068    21.787371    26.771384    -0.546391
O     18.732286     1.044913    20.593496    -0.608564
O     17.631133    21.591956    21.901887    -0.561804
O      7.062957    12.398251    21.358198    -0.615240
O      5.982156    13.729175    19.932871    -0.506966
O      4.875314    10.103381    20.719272    -0.602688
O      3.710700    11.466911    19.446645    -0.526283
O     16.027109    20.127983    23.459017    -0.600160
O     14.753519    18.775614    22.557288    -0.529330
O      1.861587     6.909120    22.620779    -0.208384
O     21.640755     3.608726    23.658732    -0.208921
O      8.367622    11.859930    10.348586    -0.532773
O      7.157710    12.930884     8.836060    -0.611816
O      4.663267    11.003648     9.186464    -0.598131
O      5.876461     9.804897    10.624650    -0.526069
O     16.160595     1.750640     8.357066    -0.555009
O     17.368537     2.980902     9.607994    -0.614928
O     19.790329     5.920664     6.388452    -0.182866
O      1.351713     7.976135     7.268884    -0.218371
O      1.312542     6.381302     4.264326    -0.200451
O      3.177193     4.167180     9.962819    -0.559568
O      4.932647     5.020179    11.071898    -0.572212
O      2.826627     2.572784     1.700185    -0.558714
O      4.455379     3.269101     0.390990    -0.548951
O      5.499854     2.278677     9.971660    -0.986042
O     18.488509    12.405473     8.081404    -0.605419
O     16.900679    13.484305     7.024967    -0.545623
O     14.246927    13.026950     8.127616    -0.609632
O     13.415592    12.002825     9.906160    -0.470500
O      6.729023    21.552567     8.158558    -0.579239
O      5.109680     0.759340     7.151145    -0.569697
O     12.154037    11.057918    39.381124    -0.530722
O     13.101352    12.719713     0.367282    -0.595836
O      3.897800    21.630033     2.622006    -0.565201
O      5.016021    20.166497     1.386348    -0.595603
O     14.878471    10.469265     0.306604    -1.038326
O     17.447972    10.857032     1.213557    -0.599941
O     16.109170    12.382933     2.143013    -0.511943
O      8.099555    18.127877     4.924549    -0.184245
O     20.136080     8.981002     4.799577    -0.182901
O     10.494649    14.959000     5.688045    -0.189224
O     13.536824    20.399333     7.586337    -0.595656
O     14.687432     0.095629     6.679384    -0.546391
O     14.092214    20.838087     0.501496    -0.608564
O     15.193367     0.291044     1.809887    -0.561804
O      3.878543     9.484749     1.266198    -0.615240
O      4.959344     8.153825    40.024871    -0.506966
O      6.066186    11.779619     0.627272    -0.602688
O      7.230800    10.416089    39.538645    -0.526283
O     16.797391     1.755017     3.367017    -0.600160
O     18.070981     3.107386     2.465288    -0.529330
O      9.079913    14.973880     2.528779    -0.208384
O     11.183745    18.274274     3.566732    -0.208921

The following XYZ coordinates are in angstroms. Other properties are in atomic units.
The sperically averaged electron density of each atom fit to a function of the form exp(a - br)
eigen_1, eigen_2 and eigen_3 are the three eigenvalues of traceless quadrupole moment tensor
  atom number  atomic symbol              X              Y              Z     net charge C6 coefficient C8 coefficient C10 coefficient fluctuating dipole atomic polarizability isotropic forcefield polarizability              a              b squared Pearson coefficient          <r^3>          <r^4>         wp_QDO          m_QDO          q_QDO       dipole_x       dipole_y       dipole_z         dipole            Qxy            Qxz            Qyz     Q(x^2-y^2)  Q(3z^2 - R^2)        eigen_1        eigen_2        eigen_3 static polarizability      alpha(xx)      alpha(xy)      alpha(xz)      alpha(yy)      alpha(yz)      alpha(zz) atomic spin moment
            1             Zn      17.903576      21.657824      28.700618       0.964797      95.073894 0.17260651E+04  0.53864856E+05                                17.197588                           13.774507       0.155520       1.923208                    0.999079      44.711204     121.140229       0.476137       0.412217      -1.134574       0.016056       0.001960      -0.037883       0.041191      -0.027166       0.034980       0.039909      -0.002631      -0.209061      -0.096623       0.034301       0.062322             21.249922      19.610592      -0.248995      -1.779519      18.988995      -3.774911      25.150178           0.000000
            2             Zn       5.743850       9.432229      38.771532       0.943676      93.315537 0.17445849E+04  0.54557206E+05                                16.967289                           13.812699       0.182176       1.930050                    0.998988      44.930292     121.635438       0.477584       0.410106      -1.136677       0.004919      -0.024669      -0.038326       0.045844       0.020345       0.036551      -0.045700       0.006716      -0.196722      -0.096950       0.043464       0.053486             20.694372      19.204661       0.706473      -2.311433      18.777399       2.428020      24.101057          -0.000000
            3             Zn      17.061519       7.510902      28.540686       1.063674      73.560211 0.14286090E+04  0.42615215E+05                                14.790878                           12.704916       0.259203       1.976456                    0.999158      42.403106     113.119649       0.484611       0.423703      -1.124372       0.066200      -0.062358      -0.052898       0.105210      -0.067426      -0.022233       0.053851      -0.099316       0.222113      -0.120870       0.000767       0.120103             17.231344      20.404043       4.830136      -0.887181      17.957677      -2.472243      13.332312          -0.000000
            4             Zn       4.233266      11.327735       1.019066       1.072853      64.565065 0.11711189E+04  0.33188269E+05                                13.363520                           11.340084       0.345129       2.018188                    0.999333      40.866294     105.710774       0.524880       0.411778      -1.134225      -0.040438       0.083343       0.135672       0.164281       0.000639      -0.052824       0.082044      -0.043841       0.222307      -0.093761      -0.039881       0.133642             15.613885      16.658922       3.378529       0.938917      16.237700      -2.758401      13.945032           0.000000
            5             Zn      16.203049      19.996904      31.097996       1.060045      67.081657 0.12295123E+04  0.35294287E+05                                13.747415                           11.655005       0.266703       1.990185                    0.999083      41.407181     108.048772       0.515005       0.414308      -1.131694      -0.046851      -0.046415       0.137790       0.152759      -0.004884      -0.071237      -0.062115       0.014073       0.287680      -0.098780      -0.043265       0.142045             16.062334      17.200776      -2.189072       3.497980      16.306993       1.875980      14.679234           0.000000
            6             Zn       4.174182      20.299327      39.763675       1.051197      76.866496 0.14769831E+04  0.44507696E+05                                15.289738                           12.958653       0.045247       1.913657                    0.997687      42.924404     115.781287       0.476728       0.426359      -1.120569      -0.014758      -0.034874      -0.029177       0.047805      -0.011284       0.052610       0.006194      -0.127096      -0.172709      -0.100733       0.007387       0.093346             18.057816      20.389540       1.348033      -2.185690      12.851903      -0.921975      20.932007          -0.000001
            7             Zn      13.782132      10.212577      38.859937       0.986357      85.206264 0.15825483E+04  0.48519064E+05                                16.152709                           13.274246      -0.024155       1.879691                    0.998021      44.448702     120.932417       0.478472       0.417536      -1.126441      -0.043027      -0.015197      -0.019884       0.049776       0.032986       0.048916       0.019599       0.047116       0.258092      -0.083731      -0.026784       0.110515             19.692733      19.372948      -1.811508      -3.680447      24.715399       1.632696      14.989852           0.000000
            8             Zn       4.381852      21.220602      29.912166       0.925393      91.089302 0.18196065E+04  0.57976710E+05                                17.286118                           14.489356      -0.075026       1.836117                    0.999442      47.107161     132.204008       0.444302       0.432665      -1.112445      -0.045120      -0.017021      -0.024951       0.054296      -0.025862       0.013701       0.134434      -0.190781       0.001402      -0.121585      -0.069366       0.190951             20.619323      18.022873      -0.070755      -2.966894      18.344763      -9.846426      25.490335          -0.000000
            9             Zn      14.346495       8.657571      29.915381       1.038541      72.711326 0.14553118E+04  0.43729956E+05                                14.777378                           12.912226       0.014505       1.899515                    0.998482      43.162698     116.580878       0.474467       0.429613      -1.117493      -0.098482       0.035223       0.076426       0.129539      -0.105809      -0.057961       0.021315       0.156495      -0.040584      -0.125346      -0.034721       0.160067             16.914389      13.829836       1.255755       0.028278      19.371183      -5.847442      17.542147           0.000001
           10             Zn      16.394087       9.256290       0.462518       1.020862      76.396066 0.15070519E+04  0.45652961E+05                                15.239651                           13.104434       0.246322       1.957976                    0.999894      43.739181     118.371992       0.473179       0.427307      -1.119708       0.083522      -0.064104       0.011528       0.105916      -0.078125      -0.072777      -0.056788       0.035378      -0.122173      -0.141381       0.036190       0.105191             17.361670      15.968849       2.977198       6.197527      20.372440       5.686186      15.743720           0.000001
           11             Zn      14.920924       0.225176       8.608618       0.964797      95.073892 0.17260649E+04  0.53864851E+05                                17.197588                           13.774507       0.155520       1.923208                    0.999079      44.711205     121.140232       0.476137       0.412217      -1.134574      -0.016056      -0.001960      -0.037883       0.041191      -0.027166      -0.034980      -0.039909      -0.002631      -0.209061      -0.096623       0.034301       0.062322             21.249922      19.610589      -0.248994       1.779518      18.988999       3.774909      25.150177           0.000000
           12             Zn       5.197650      12.450771      18.679532       0.943676      93.315538 0.17445849E+04  0.54557208E+05                                16.967290                           13.812699       0.182176       1.930050                    0.998988      44.930293     121.635442       0.477584       0.410106      -1.136677      -0.004919       0.024669      -0.038326       0.045844       0.020345      -0.036551       0.045700       0.006716      -0.196722      -0.096950       0.043464       0.053486             20.694373      19.204661       0.706474       2.311433      18.777399      -2.428019      24.101058          -0.000000
           13             Zn      15.762981      14.372098       8.448686       1.063674      73.560208 0.14286090E+04  0.42615215E+05                                14.790878                           12.704916       0.259203       1.976456                    0.999158      42.403106     113.119649       0.484611       0.423703      -1.124372      -0.066200       0.062358      -0.052898       0.105210      -0.067426       0.022233      -0.053851      -0.099316       0.222113      -0.120870       0.000767       0.120103             17.231343      20.404041       4.830136       0.887181      17.957678       2.472243      13.332312          -0.000000
           14             Zn       6.708234      10.555265      21.111066       1.072853      64.565046 0.11711184E+04  0.33188250E+05                                13.363516                           11.340081       0.345129       2.018189                    0.999333      40.866292     105.710757       0.524880       0.411778      -1.134225       0.040438      -0.083343       0.135672       0.164281       0.000639       0.052824      -0.082044      -0.043841       0.222307      -0.093761      -0.039881       0.133642             15.613881      16.658917       3.378527      -0.938917      16.237695       2.758401      13.945030           0.000000
           15             Zn      16.621451       1.886096      11.005996       1.060045      67.081656 0.12295122E+04  0.35294283E+05                                13.747414                           11.655005       0.266703       1.990185                    0.999083      41.407180     108.048768       0.515005       0.414308      -1.131694       0.046851       0.046415       0.137790       0.152759      -0.004884       0.071237       0.062115       0.014073       0.287680      -0.098780      -0.043265       0.142045             16.062335      17.200775      -2.189072      -3.497980      16.306995      -1.875980      14.679233           0.000000
           16             Zn       6.767318       1.583673      19.671675       1.051197      76.866490 0.14769829E+04  0.44507691E+05                                15.289738                           12.958652       0.045247       1.913656                    0.997687      42.924403     115.781282       0.476728       0.426359      -1.120569       0.014758       0.034874      -0.029177       0.047805      -0.011284      -0.052610      -0.006194      -0.127096      -0.172709      -0.100733       0.007387       0.093346             18.057815      20.389538       1.348033       2.185689      12.851902       0.921975      20.932005          -0.000001
           17             Zn      19.042368      11.670423      18.767937       0.986357      85.206263 0.15825483E+04  0.48519063E+05                                16.152708                           13.274245      -0.024155       1.879691                    0.998021      44.448704     120.932417       0.478472       0.417536      -1.126441       0.043027       0.015197      -0.019884       0.049776       0.032986      -0.048916      -0.019599       0.047116       0.258092      -0.083731      -0.026784       0.110515             19.692731      19.372946      -1.811508       3.680446      24.715396      -1.632696      14.989851           0.000000
           18             Zn       6.559648       0.662398       9.820166       0.925393      91.089299 0.18196066E+04  0.57976714E+05                                17.286118                           14.489357      -0.075026       1.836117                    0.999442      47.107161     132.204008       0.444302       0.432665      -1.112445       0.045120       0.017021      -0.024951       0.054296      -0.025862      -0.013701      -0.134434      -0.190781       0.001402      -0.121585      -0.069366       0.190951             20.619323      18.022870      -0.070757       2.966890      18.344765       9.846427      25.490333          -0.000000
           19             Zn      18.478005      13.225429       9.823381       1.038541      72.711321 0.14553117E+04  0.43729951E+05                                14.777377                           12.912225       0.014505       1.899515                    0.998482      43.162699     116.580877       0.474467       0.429613      -1.117493       0.098482      -0.035223       0.076426       0.129539      -0.105809       0.057961      -0.021315       0.156495      -0.040584      -0.125346      -0.034721       0.160067             16.914387      13.829835       1.255755      -0.028279      19.371183       5.847441      17.542145           0.000001
           20             Zn      16.430413      12.626710      20.554518       1.020863      76.396051 0.15070516E+04  0.45652949E+05                                15.239652                           13.104434       0.246320       1.957976                    0.999894      43.739168     118.371962       0.473179       0.427307      -1.119708      -0.083522       0.064104       0.011528       0.105916      -0.078125       0.072777       0.056788       0.035378      -0.122172      -0.141381       0.036190       0.105191             17.361670      15.968849       2.977197      -6.197527      20.372440      -5.686186      15.743720           0.000001
           21             Zn       3.979424      10.716324      31.575382       0.964797      95.073894 0.17260650E+04  0.53864852E+05                                17.197588                           13.774507       0.155520       1.923208                    0.999079      44.711205     121.140232       0.476137       0.412217      -1.134574      -0.016056       0.001960       0.037883       0.041191       0.027166       0.034980      -0.039909      -0.002631      -0.209061      -0.096623       0.034301       0.062322             21.249922      19.610590       0.248993      -1.779519      18.988999       3.774910      25.150177           0.000000
           22             Zn      16.139150      20.373729      21.504468       0.943676      93.315538 0.17445849E+04  0.54557206E+05                                16.967290                           13.812699       0.182176       1.930050                    0.998988      44.930292     121.635439       0.477584       0.410106      -1.136677      -0.004919      -0.024669       0.038326       0.045844      -0.020345       0.036551       0.045700       0.006716      -0.196722      -0.096950       0.043464       0.053486             20.694373      19.204662      -0.706474      -2.311433      18.777399      -2.428019      24.101058          -0.000000
           23             Zn       4.821481      18.452402      31.735314       1.063674      73.560212 0.14286091E+04  0.42615218E+05                                14.790879                           12.704916       0.259203       1.976456                    0.999158      42.403106     113.119651       0.484611       0.423703      -1.124372      -0.066200      -0.062358       0.052898       0.105210       0.067426      -0.022233      -0.053851      -0.099316       0.222113      -0.120870       0.000767       0.120103             17.231344      20.404043      -4.830136      -0.887181      17.957678       2.472243      13.332313          -0.000000
           24             Zn      17.649734       0.386235      19.072934       1.072853      64.565040 0.11711184E+04  0.33188248E+05                                13.363516                           11.340081       0.345130       2.018189                    0.999333      40.866292     105.710756       0.524880       0.411778      -1.134225       0.040438       0.083343      -0.135672       0.164281      -0.000639      -0.052824      -0.082044      -0.043841       0.222307      -0.093761      -0.039881       0.133641             15.613879      16.658917      -3.378528       0.938917      16.237694       2.758400      13.945027           0.000000
           25             Zn       5.679951       9.055404      29.178004       1.060045      67.081652 0.12295121E+04  0.35294280E+05                                13.747414                           11.655004       0.266703       1.990185                    0.999083      41.407179     108.048764       0.515005       0.414308      -1.131694       0.046851      -0.046415      -0.137790       0.152759       0.004884      -0.071237       0.062115       0.014073       0.287680      -0.098780      -0.043265       0.142045             16.062334      17.200774       2.189072       3.497980      16.306993      -1.875980      14.679233           0.000000
           26             Zn      17.708818       9.357827      20.512325       1.051197      76.866492 0.14769830E+04  0.44507694E+05                                15.289739                           12.958653       0.045246       1.913656                    0.997687      42.924401     115.781281       0.476728       0.426359      -1.120569       0.014758      -0.034874       0.029177       0.047805       0.011284       0.052610      -0.006194      -0.127096      -0.172709      -0.100733       0.007387       0.093346             18.057817      20.389539      -1.348033      -2.185690      12.851903       0.921975      20.932007          -0.000001
           27             Zn       8.100868      21.154077      21.416063       0.986357      85.206261 0.15825482E+04  0.48519062E+05                                16.152709                           13.274245      -0.024155       1.879691                    0.998021      44.448701     120.932414       0.478472       0.417536      -1.126441       0.043027      -0.015197       0.019884       0.049776      -0.032986       0.048916      -0.019599       0.047116       0.258092      -0.083731      -0.026784       0.110515             19.692732      19.372947       1.811508      -3.680446      24.715397      -1.632695      14.989852           0.000000
           28             Zn      17.501148      10.279102      30.363834       0.925393      91.089294 0.18196065E+04  0.57976712E+05                                17.286117                           14.489356      -0.075026       1.836117                    0.999442      47.107162     132.204010       0.444302       0.432665      -1.112445       0.045120      -0.017021       0.024951       0.054296       0.025862       0.013701      -0.134434      -0.190781       0.001402      -0.121585      -0.069366       0.190951             20.619321      18.022871       0.070758      -2.966889      18.344762       9.846425      25.490330           0.000000
           29             Zn       7.536505      19.599071      30.360619       1.038541      72.711320 0.14553117E+04  0.43729951E+05                                14.777377                           12.912225       0.014505       1.899515                    0.998482      43.162697     116.580873       0.474467       0.429613      -1.117493       0.098482       0.035223      -0.076426       0.129539       0.105809      -0.057961      -0.021315       0.156494      -0.040584      -0.125346      -0.034721       0.160067             16.914388      13.829835      -1.255755       0.028278      19.371182       5.847441      17.542146           0.000001
           30             Zn       5.488913      20.197790      19.629482       1.020863      76.396056 0.15070518E+04  0.45652954E+05                                15.239650                           13.104433       0.246322       1.957976                    0.999894      43.739180     118.371986       0.473179       0.427307      -1.119708      -0.083522      -0.064104      -0.011528       0.105916       0.078125      -0.072777       0.056788       0.035378      -0.122173      -0.141381       0.036190       0.105191             17.361667      15.968847      -2.977197       6.197526      20.372437      -5.686185      15.743718           0.000001
           31             Zn       6.962076      11.166676      11.483382       0.964797      95.073896 0.17260651E+04  0.53864856E+05                                17.197589                           13.774507       0.155520       1.923208                    0.999079      44.711204     121.140229       0.476137       0.412217      -1.134574       0.016056      -0.001960       0.037883       0.041191       0.027166      -0.034980       0.039909      -0.002631      -0.209061      -0.096623       0.034301       0.062322             21.249923      19.610592       0.248996       1.779518      18.988996      -3.774911      25.150180           0.000000
           32             Zn      16.685350       1.509271       1.412468       0.943676      93.315534 0.17445848E+04  0.54557205E+05                                16.967289                           13.812699       0.182176       1.930050                    0.998988      44.930292     121.635438       0.477584       0.410106      -1.136677       0.004919       0.024669       0.038326       0.045844      -0.020345      -0.036551      -0.045700       0.006716      -0.196722      -0.096950       0.043464       0.053486             20.694372      19.204660      -0.706474       2.311433      18.777398       2.428019      24.101057          -0.000000
           33             Zn       6.120019       3.430598      11.643314       1.063674      73.560202 0.14286091E+04  0.42615216E+05                                14.790877                           12.704916       0.259203       1.976456                    0.999158      42.403106     113.119650       0.484611       0.423703      -1.124372       0.066200       0.062358       0.052898       0.105210       0.067426       0.022233       0.053851      -0.099316       0.222113      -0.120870       0.000767       0.120103             17.231341      20.404038      -4.830134       0.887180      17.957674      -2.472241      13.332311          -0.000000
           34             Zn      15.174766      21.496765      39.164934       1.072853      64.565069 0.11711189E+04  0.33188268E+05                                13.363521                           11.340084       0.345129       2.018188                    0.999333      40.866294     105.710774       0.524880       0.411778      -1.134225      -0.040438      -0.083343      -0.135672       0.164281      -0.000639       0.052824       0.082044      -0.043840       0.222307      -0.093761      -0.039881       0.133642             15.613886      16.658923      -3.378529      -0.938918      16.237701      -2.758402      13.945034           0.000000
           35             Zn       5.261549      12.827596       9.086004       1.060045      67.081654 0.12295121E+04  0.35294282E+05                                13.747414                           11.655005       0.266703       1.990185                    0.999083      41.407180     108.048767       0.515005       0.414308      -1.131694      -0.046851       0.046415      -0.137790       0.152759       0.004884       0.071237      -0.062115       0.014073       0.287680      -0.098780      -0.043265       0.142045             16.062334      17.200775       2.189072      -3.497980      16.306993       1.875980      14.679233           0.000000
           36             Zn      15.115682      12.525173       0.420325       1.051197      76.866496 0.14769831E+04  0.44507696E+05                                15.289738                           12.958653       0.045247       1.913656                    0.997687      42.924404     115.781287       0.476728       0.426359      -1.120569      -0.014758       0.034874       0.029177       0.047805       0.011284      -0.052610       0.006194      -0.127096      -0.172709      -0.100733       0.007387       0.093346             18.057816      20.389540      -1.348033       2.185690      12.851903      -0.921975      20.932007          -0.000001
           37             Zn       2.840632       0.728923       1.324063       0.986357      85.206263 0.15825482E+04  0.48519064E+05                                16.152710                           13.274246      -0.024155       1.879691                    0.998021      44.448700     120.932415       0.478472       0.417536      -1.126441      -0.043027       0.015197       0.019884       0.049776      -0.032986      -0.048916       0.019599       0.047116       0.258092      -0.083731      -0.026784       0.110515             19.692734      19.372948       1.811508       3.680447      24.715400       1.632696      14.989852           0.000000
           38             Zn      15.323352      11.603898      10.271834       0.925393      91.089296 0.18196066E+04  0.57976715E+05                                17.286118                           14.489357      -0.075026       1.836117                    0.999442      47.107162     132.204012       0.444302       0.432665      -1.112445      -0.045120       0.017021       0.024951       0.054296       0.025862      -0.013701       0.134434      -0.190781       0.001402      -0.121585      -0.069366       0.190951             20.619321      18.022871       0.070758       2.966889      18.344763      -9.846425      25.490330           0.000000
           39             Zn       3.404995       2.283929      10.268619       1.038541      72.711312 0.14553116E+04  0.43729948E+05                                14.777376                           12.912225       0.014505       1.899515                    0.998482      43.162697     116.580871       0.474467       0.429613      -1.117493      -0.098482      -0.035223      -0.076426       0.129539       0.105809       0.057961       0.021315       0.156494      -0.040584      -0.125346      -0.034721       0.160067             16.914385      13.829834      -1.255753      -0.028279      19.371179      -5.847439      17.542143           0.000001
           40             Zn       5.452587       1.685210      39.721482       1.020862      76.396071 0.15070521E+04  0.45652965E+05                                15.239650                           13.104433       0.246323       1.957976                    0.999894      43.739189     118.372008       0.473179       0.427306      -1.119708       0.083522       0.064104      -0.011528       0.105916       0.078125       0.072777      -0.056788       0.035378      -0.122173      -0.141381       0.036190       0.105191             17.361669      15.968848      -2.977198      -6.197526      20.372439       5.686186      15.743719           0.000001
           41              H       5.746476       8.932641      34.268915       0.128681       1.121757 0.80133138E+01  0.78901926E+02                                 1.788592                            1.656783      -1.350390       2.247243                    0.993883       3.616386      10.223890       0.484262       1.284548      -0.706461      -0.026925       0.028209       0.004658       0.039274      -0.007690       0.000144       0.000934      -0.003548      -0.010805      -0.006274      -0.003450       0.009724              1.871146       1.872146      -0.626067       0.024725       2.054750       0.009303       1.686542           0.000000
           42              H       8.136099       6.258538      36.032993       0.131400       1.162959 0.87427473E+01  0.87260980E+02                                 1.779113                            1.689477      -1.376896       2.229760                    0.994952       3.556880       9.856507       0.501240       1.224300      -0.720885       0.011500      -0.011250       0.032674       0.036420      -0.007011       0.008972      -0.006636      -0.003511       0.009585      -0.010269      -0.005130       0.015398              1.831836       1.726504      -0.401539       0.168115       1.793766      -0.145198       1.975238           0.000000
           43              H       7.674368       6.337317      32.002538       0.128141       1.280751 0.98023739E+01  0.10006944E+03                                 1.873889                            1.775439      -1.157519       2.337481                    0.996312       3.453294       9.488970       0.497536       1.205900      -0.728003       0.006504      -0.011706      -0.033820       0.036375      -0.007795      -0.003621       0.007679      -0.003402       0.018319      -0.011332      -0.002543       0.013875              1.908783       1.658464      -0.260681      -0.050252       1.771429       0.170337       2.296455           0.000000
           44              H      10.162465       5.442302      35.213239       0.111394       1.258333 0.10119702E+02  0.10480436E+03                                 1.908896                            1.844237      -1.454644       2.213392                    0.995420       3.576181      10.106808       0.469242       1.260368      -0.715409       0.015824       0.026302       0.009272       0.032065       0.007328      -0.001008      -0.002578      -0.019957       0.019359      -0.015608       0.004728       0.010880              1.973303       2.166060       0.130343       0.229566       2.130175       0.192688       1.623674           0.000000
           45              H       9.114269       4.348152      35.635171       0.100283       1.236445 0.98741104E+01  0.10117571E+03                                 1.849127                            1.790299      -0.990243       2.399092                    0.997340       3.554713       9.846023       0.491070       1.217263      -0.724934      -0.023512      -0.009706       0.027762       0.037653      -0.000456       0.000541      -0.000111       0.028843       0.032932      -0.019918       0.008804       0.011113              1.909797       1.947355       0.038007      -0.322776       1.952124      -0.228273       1.829912           0.000000
           46              H      12.269798       2.645655      35.398086       0.093180       1.335816 0.10861268E+02  0.11346777E+03                                 1.912890                            1.852246      -0.999624       2.386991                    0.997084       3.606773       9.941947       0.494956       1.184535      -0.733144       0.025491      -0.022020      -0.008121       0.034650       0.000930       0.000793       0.000679       0.001176      -0.052525      -0.017548       0.007656       0.009892              1.968043       2.131658      -0.349085      -0.050617       1.875831       0.204486       1.896640           0.000000
           47              H      11.134070       3.002348      36.430814       0.096374       1.297259 0.10432853E+02  0.10771276E+03                                 1.859354                            1.802639      -1.004764       2.384453                    0.997159       3.555462       9.687391       0.507921       1.168008      -0.737010      -0.018755      -0.008028       0.030490       0.036686      -0.002548      -0.008401       0.002603      -0.013558       0.022189      -0.013926       0.001926       0.012000              1.908680       2.024675       0.246227      -0.146286       1.630830      -0.181187       2.070535           0.000000
           48              H      11.919670       4.798942      33.453180       0.096097       1.302623 0.10520295E+02  0.10916382E+03                                 1.887895                            1.826953      -1.024173       2.378810                    0.996624       3.602608       9.935829       0.496132       1.189757      -0.731459       0.019879       0.029300       0.007927       0.036284      -0.000666      -0.003117       0.001088      -0.005372      -0.051641      -0.017660       0.006208       0.011452              1.947422       1.985868       0.340718      -0.094024       2.000188       0.142906       1.856210           0.000000
           49              H      10.814579       4.170900      32.528948       0.091400       1.347239 0.10846243E+02  0.11282093E+03                                 1.899187                            1.832986      -0.941926       2.412951                    0.997777       3.527535       9.576960       0.506904       1.161636      -0.739674      -0.021313       0.001421      -0.028375       0.035517       0.001057       0.007275       0.004261      -0.009217       0.024926      -0.011463      -0.001099       0.012562              1.952761       2.220749      -0.167636       0.242824       1.576291      -0.108665       2.061241           0.000000
           50              H      13.390208       2.674103      37.407286       0.128128       1.135692 0.84901857E+01  0.83973218E+02                                 1.737222                            1.654467      -1.313208       2.256097                    0.995591       3.515533       9.642042       0.512215       1.209011      -0.724430      -0.008161      -0.033223      -0.006446       0.034813       0.007893       0.006491       0.003808      -0.017785      -0.009213      -0.012949      -0.002433       0.015382              1.776704       1.601030       0.094484       0.312690       2.069658       0.101132       1.659424          -0.000000
           51              H      15.429703       5.146882      39.850473       0.135554       1.130914 0.82273667E+01  0.80504145E+02                                 1.723122                            1.624545      -1.179247       2.331799                    0.996660       3.339317       9.024275       0.520373       1.202913      -0.727441       0.024827       0.004603       0.029209       0.038611       0.000329       0.010148       0.003332       0.011077       0.018257      -0.009830      -0.005094       0.014924              1.763807       1.714552       0.025789       0.493026       1.691279       0.034501       1.885589           0.000000
           52              H      12.976619       6.617419      37.041611       0.146276       1.114497 0.81078502E+01  0.78759425E+02                                 1.691241                            1.601240      -1.141064       2.359166                    0.997126       3.211620       8.546029       0.531705       1.185874      -0.732687      -0.016292       0.028944      -0.016112       0.036916      -0.007726       0.006721      -0.010016      -0.000881      -0.000502      -0.009909      -0.006523       0.016433              1.731653       1.538909      -0.165537       0.247431       2.070170      -0.143114       1.585879           0.000001
           53              H      13.819114       1.260461      32.018611       0.137556       1.213297 0.90804039E+01  0.90783377E+02                                 1.792492                            1.696789      -1.181497       2.332612                    0.996301       3.350173       9.057901       0.515256       1.189000      -0.731860      -0.009782      -0.031492       0.013538       0.035647       0.007762      -0.004326      -0.007226      -0.010916      -0.005351      -0.008678      -0.005998       0.014676              1.829071       1.647411       0.000666      -0.233290       2.211035      -0.190917       1.628766           0.000000
           54              H      16.103700       3.536293      29.603553       0.138145       1.126218 0.82262753E+01  0.80644782E+02                                 1.731483                            1.634590      -1.190244       2.329740                    0.996710       3.352412       9.124965       0.512964       1.217996      -0.723793       0.033097       0.003388      -0.025634       0.042000       0.001026      -0.009723      -0.000500       0.017815       0.005944      -0.009957      -0.005208       0.015165              1.776523       1.922801      -0.023940      -0.487955       1.689556      -0.056504       1.717212          -0.000000
           55              H      12.991937       5.127187      31.528366       0.135478       1.094533 0.79868892E+01  0.77623748E+02                                 1.684431                            1.596464      -1.199270       2.315541                    0.996692       3.380177       9.123042       0.526644       1.196663      -0.727918      -0.019140       0.028541       0.004045       0.034602      -0.010438      -0.005206       0.003109       0.001010      -0.020792      -0.009238      -0.006243       0.015482              1.732655       1.776059      -0.265045      -0.325496       1.877564       0.005470       1.544343           0.000000
           56              H       8.512487       0.216642      33.461217       0.130697       1.125106 0.83606349E+01  0.82439070E+02                                 1.732894                            1.646435      -1.318877       2.255808                    0.995769       3.500761       9.611364       0.510894       1.215853      -0.722843       0.015599       0.000681      -0.031068       0.034770       0.005312      -0.010673      -0.002104       0.006212       0.020362      -0.010794      -0.004771       0.015564              1.778096       1.694399       0.310142      -0.269529       1.663095       0.025384       1.976793           0.000000
           57              H      10.455697       1.604024      33.939406       0.090405       1.362362 0.10973946E+02  0.11466831E+03                                 1.920648                            1.847876      -0.992016       2.389051                    0.997021       3.596617       9.838305       0.502356       1.166847      -0.737658       0.021730      -0.024963      -0.005306       0.033519      -0.007883       0.001890      -0.003770      -0.015535       0.006831      -0.012211       0.000422       0.011790              1.982259       2.197682      -0.184409      -0.256903       2.108086       0.159802       1.641010           0.000000
           58              H       9.212743       2.466214      33.501401       0.099221       1.347040 0.11004167E+02  0.11541228E+03                                 1.935141                            1.873953      -0.993183       2.397636                    0.996634       3.580554       9.910167       0.488000       1.196717      -0.730794      -0.024536       0.007709      -0.023028       0.034521       0.002103      -0.001643      -0.001147       0.020914       0.026982      -0.015203       0.005343       0.009860              1.989981       2.120059       0.070305       0.374425       1.899748      -0.121612       1.950135           0.000000
           59              H       7.928211       1.096338      37.351028       0.131414       1.260308 0.95140148E+01  0.96443320E+02                                 1.846115                            1.741512      -1.326245       2.254945                    0.995290       3.490102       9.569311       0.505449       1.195420      -0.729291       0.013374       0.016198       0.028893       0.035722       0.008493       0.010104       0.007702      -0.007229       0.001148      -0.012340      -0.005342       0.017681              1.891325       1.649392       0.231689      -0.009282       1.756272       0.282938       2.268311          -0.000000
           60              H       5.886527      20.060146      35.643208       0.127919       1.198555 0.87865404E+01  0.87185043E+02                                 1.773774                            1.665693      -1.185638       2.322597                    0.996392       3.390719       9.153270       0.521289       1.184141      -0.732112      -0.026572      -0.028347       0.003466       0.039008       0.011508      -0.000220      -0.000463      -0.004011      -0.023250      -0.007915      -0.007652       0.015567              1.827177       1.843504       0.510423      -0.064236       1.935730       0.049250       1.702297          -0.000000
           61              H      15.635404      11.022467      35.377994       0.128194       1.226570 0.91143143E+01  0.91746879E+02                                 1.833775                            1.720199      -1.336959       2.248143                    0.995654       3.530344       9.763988       0.499774       1.217488      -0.723262      -0.029613      -0.024747      -0.001587       0.038624       0.010287       0.001403      -0.000385       0.003179      -0.029800      -0.010261      -0.005141       0.015402              1.889944       1.964821       0.535736      -0.117193       1.928690       0.049757       1.776321           0.000000
           62              H      17.523906      13.886952      37.294770       0.126047       1.186425 0.89779479E+01  0.90104618E+02                                 1.795283                            1.706784      -1.343101       2.240682                    0.995175       3.574567       9.896773       0.501562       1.216778      -0.722803       0.001792       0.014690       0.031760       0.035038       0.007972       0.000933       0.010733      -0.010400       0.019012      -0.013883      -0.002662       0.016545              1.838099       1.654978       0.322468      -0.047719       1.830734       0.268172       2.028585          -0.000000
           63              H      18.539278      13.068528      33.489346       0.143778       1.201634 0.89873556E+01  0.89944827E+02                                 1.808806                            1.710680      -1.199616       2.329572                    0.996170       3.350043       9.169223       0.501216       1.221060      -0.724399       0.022281       0.003333      -0.028372       0.036228       0.005538      -0.010935      -0.004270       0.007035       0.004841      -0.008997      -0.006551       0.015549              1.848313       1.761535       0.196233      -0.335608       1.630551       0.050067       2.152853           0.000000
           64              H      18.648693      16.066499      36.579495       0.086217       1.443713 0.11760276E+02  0.12498997E+03                                 1.996000                            1.913538      -1.121722       2.331362                    0.996034       3.662180      10.092717       0.493583       1.167583      -0.737773      -0.027830       0.018958       0.003460       0.033851      -0.007300       0.002844      -0.001799       0.014968       0.001379      -0.010718      -0.000526       0.011244              2.062605       2.149652      -0.253905      -0.174900       2.353758       0.226266       1.684406          -0.000000
           65              H      19.556837      14.900135      37.121979       0.095787       1.366319 0.11222759E+02  0.11835653E+03                                 1.955610                            1.893528      -1.012942       2.386042                    0.996247       3.633703      10.104978       0.484773       1.198050      -0.730150       0.006895      -0.022910       0.026806       0.035931       0.002154       0.002351       0.000878      -0.018206       0.032821      -0.015018       0.003710       0.011308              2.013248       1.871806       0.097923       0.113070       2.116806      -0.373524       2.051131          -0.000000
           66              H      19.598415      17.793067      35.116798       0.085617       1.372979 0.11162957E+02  0.11732771E+03                                 1.942968                            1.873023      -1.033966       2.370575                    0.996970       3.644583      10.050490       0.494478       1.178523      -0.734661      -0.019987       0.023755       0.010866       0.032892       0.001828      -0.001859      -0.000373      -0.004975      -0.048728      -0.016401       0.005161       0.011241              2.003709       1.948146      -0.394944      -0.222111       2.139694       0.055698       1.923287           0.000000
           67              H      19.970426      16.659528      34.092106       0.093705       1.343397 0.10936932E+02  0.11445047E+03                                 1.917356                            1.856163      -1.129634       2.328106                    0.995724       3.630439      10.013812       0.495468       1.181321      -0.733682      -0.006612      -0.021011      -0.027818       0.035483      -0.001014      -0.002652       0.008550       0.012854       0.020982      -0.013492       0.001990       0.011502              1.969102       1.664339       0.232660       0.196780       2.107801       0.117353       2.135167          -0.000000
           68              H      19.458364      18.854393      33.007138       0.128163       1.133395 0.84516644E+01  0.83367272E+02                                 1.725429                            1.642909      -1.287837       2.268089                    0.995914       3.484694       9.496149       0.518486       1.197611      -0.727280      -0.031401      -0.005989       0.009669       0.033398       0.006013      -0.006879      -0.005610       0.012163      -0.000095      -0.009697      -0.004175       0.013871              1.763595       2.031055       0.071845      -0.122168       1.538707      -0.314794       1.721024          -0.000000
           69              H      21.729819      20.749461      30.322846       0.142216       1.128596 0.82124981E+01  0.80317895E+02                                 1.724458                            1.627229      -1.155936       2.350279                    0.996892       3.287413       8.880154       0.517983       1.209076      -0.726552       0.002767       0.025643      -0.037067       0.045157       0.001643      -0.002613      -0.011542      -0.008941       0.027608      -0.009438      -0.007908       0.017346              1.766869       1.672409       0.002616       0.008878       1.636633      -0.473790       1.991565          -0.000000
           70              H       1.582141      18.712153      33.364775       0.139635       1.121820 0.82054135E+01  0.80104975E+02                                 1.706881                            1.616638      -1.166641       2.340496                    0.996690       3.290422       8.834735       0.525280       1.194418      -0.729920       0.029660      -0.008561       0.021334       0.037525      -0.005059       0.011141      -0.005682       0.003800       0.007491      -0.009609      -0.006197       0.015806              1.751532       2.126216      -0.088253       0.206156       1.474307      -0.220127       1.654071          -0.000000
           71              H       0.597406      15.878305      35.209221       0.093730       1.288952 0.10319741E+02  0.10650977E+03                                 1.869313                            1.806306      -0.993891       2.388201                    0.997607       3.580163       9.829682       0.500542       1.185619      -0.732502       0.028971       0.017122      -0.007731       0.034529       0.007111       0.003199       0.000877       0.022438       0.006035      -0.014289       0.001033       0.013255              1.930535       2.038117       0.189619      -0.192339       2.142250      -0.240133       1.611238          -0.000000
           72              H      21.416892      14.792908      34.795326       0.098838       1.242551 0.99689113E+01  0.10244140E+03                                 1.856525                            1.799929      -0.994633       2.393234                    0.997529       3.586239       9.963523       0.489084       1.218693      -0.724367      -0.010946      -0.024258      -0.026603       0.037630       0.000218       0.003551       0.000599      -0.027714       0.030011      -0.019290       0.008641       0.010649              1.913908       1.898774       0.016864       0.186560       2.021690       0.321389       1.821259          -0.000000
           73              H       1.321733      13.648427      34.373394       0.128682       1.190083 0.89341065E+01  0.89751765E+02                                 1.814705                            1.713686      -1.346924       2.241720                    0.995134       3.596373      10.033676       0.494620       1.232659      -0.718883      -0.009071       0.013097      -0.030750       0.034632      -0.007421       0.006608      -0.007932      -0.003446       0.003173      -0.008173      -0.006654       0.014827              1.873153       1.763535      -0.436712       0.148175       1.863461      -0.214436       1.992463          -0.000000
           74              H       3.796700      11.013714      35.968698       0.136247       1.083711 0.77256174E+01  0.75399173E+02                                 1.750640                            1.629387      -1.368117       2.245346                    0.994166       3.555162      10.016057       0.486997       1.288684      -0.705686       0.026798      -0.030393      -0.005107       0.040841      -0.007455       0.000094       0.000017      -0.000037      -0.014621      -0.005053      -0.004840       0.009892              1.824873       1.885215      -0.595478       0.004428       1.922050       0.012485       1.667352          -0.000000
           75              H       1.505550      13.285169      38.347591       0.134214       1.241735 0.93615659E+01  0.94336602E+02                                 1.826436                            1.727983      -1.141727       2.350246                    0.996628       3.367939       9.150207       0.508174       1.196084      -0.730572      -0.011662       0.007593       0.031899       0.034802      -0.005665      -0.007919       0.004889       0.003166       0.018608      -0.009082      -0.004851       0.013933              1.862274       1.683907      -0.251223      -0.143459       1.642689       0.092101       2.260226          -0.000000
           76              H      18.344519      19.335819      38.504309       0.133172       1.217595 0.91864543E+01  0.92195201E+02                                 1.799755                            1.707911      -1.197114       2.318629                    0.996025       3.408735       9.261578       0.512545       1.190731      -0.730923      -0.030060      -0.010018      -0.012423       0.034033       0.007629       0.006970       0.004086       0.009352      -0.007838      -0.007660      -0.006488       0.014148              1.839389       2.252430       0.004300       0.134385       1.670109       0.232239       1.595629          -0.000000
           77              H      -0.002188      17.653016      36.929096       0.102414       1.237568 0.98654285E+01  0.10086809E+03                                 1.830425                            1.773913      -1.019996       2.384811                    0.996968       3.554854       9.773450       0.500828       1.196134      -0.729532       0.028717       0.020807      -0.009605       0.036741      -0.000532      -0.003166       0.001837       0.006962      -0.049770      -0.017082       0.004883       0.012198              1.890833       1.830730       0.340646      -0.133222       2.007176       0.059674       1.834594          -0.000000
           78              H      21.460658      16.475711      37.889494       0.103285       1.284842 0.10197682E+02  0.10456767E+03                                 1.845962                            1.782158      -0.965479       2.408940                    0.997870       3.460215       9.360960       0.511432       1.167945      -0.737857       0.009443      -0.021878       0.027444       0.036346       0.000822      -0.002392      -0.009311       0.011677       0.031272      -0.014526       0.000162       0.014364              1.904079       1.590166      -0.240289       0.158767       2.183778      -0.202687       1.938293          -0.000000
           79              H       0.415777      18.716530      38.753450       0.131061       1.140249 0.84322090E+01  0.83153594E+02                                 1.734762                            1.643050      -1.302338       2.262806                    0.995931       3.477737       9.485686       0.517339       1.200581      -0.726601       0.031507      -0.017996      -0.006727       0.036902      -0.010903      -0.004198       0.006408       0.000389      -0.020607      -0.010148      -0.006577       0.016725              1.789328       1.964380      -0.224340      -0.056099       1.821923       0.357314       1.581681          -0.000000
           80              H      20.696941      21.808598       0.498282       0.132341       1.136921 0.83623614E+01  0.82102166E+02                                 1.723753                            1.633525      -1.187979       2.326158                    0.996573       3.356371       9.065317       0.521346       1.196614      -0.728897       0.004545       0.035096       0.022735       0.042062      -0.000124      -0.000829       0.010546      -0.020011      -0.000625      -0.010038      -0.006664       0.016702              1.763552       1.717406       0.012868       0.041412       1.938149       0.449733       1.635102           0.000000
           81              H       5.195024      12.950359      14.176915       0.128681       1.121757 0.80133146E+01  0.78901937E+02                                 1.788592                            1.656783      -1.350390       2.247242                    0.993883       3.616386      10.223891       0.484262       1.284548      -0.706461       0.026925      -0.028209       0.004658       0.039274      -0.007690      -0.000144      -0.000934      -0.003548      -0.010805      -0.006274      -0.003450       0.009724              1.871146       1.872147      -0.626067      -0.024725       2.054750      -0.009303       1.686542          -0.000000
           82              H       2.805401      15.624462      15.940993       0.131400       1.162959 0.87427471E+01  0.87260981E+02                                 1.779113                            1.689477      -1.376896       2.229760                    0.994952       3.556880       9.856508       0.501240       1.224300      -0.720885      -0.011500       0.011250       0.032674       0.036420      -0.007011      -0.008972       0.006636      -0.003511       0.009585      -0.010269      -0.005130       0.015398              1.831836       1.726504      -0.401539      -0.168115       1.793766       0.145198       1.975238           0.000000
           83              H       3.267132      15.545683      11.910538       0.128141       1.280751 0.98023733E+01  0.10006943E+03                                 1.873889                            1.775438      -1.157519       2.337481                    0.996312       3.453294       9.488969       0.497536       1.205900      -0.728003      -0.006504       0.011706      -0.033820       0.036375      -0.007795       0.003621      -0.007679      -0.003402       0.018319      -0.011332      -0.002543       0.013875              1.908782       1.658464      -0.260681       0.050252       1.771429      -0.170337       2.296454           0.000000
           84              H       0.779035      16.440698      15.121239       0.111394       1.258333 0.10119702E+02  0.10480436E+03                                 1.908896                            1.844237      -1.454644       2.213392                    0.995420       3.576181      10.106808       0.469242       1.260368      -0.715409      -0.015824      -0.026302       0.009272       0.032065       0.007328       0.001008       0.002578      -0.019957       0.019359      -0.015608       0.004728       0.010880              1.973303       2.166060       0.130343      -0.229566       2.130175      -0.192688       1.623674           0.000000
           85              H       1.827231      17.534848      15.543171       0.100283       1.236445 0.98741103E+01  0.10117571E+03                                 1.849127                            1.790299      -0.990243       2.399092                    0.997340       3.554713       9.846023       0.491070       1.217263      -0.724934       0.023512       0.009706       0.027762       0.037653      -0.000456      -0.000541       0.000111       0.028843       0.032932      -0.019918       0.008804       0.011113              1.909797       1.947355       0.038007       0.322776       1.952124       0.228273       1.829912           0.000000
           86              H      20.554702      19.237345      15.306086       0.093180       1.335815 0.10861261E+02  0.11346769E+03                                 1.912889                            1.852245      -0.999624       2.386991                    0.997084       3.606773       9.941947       0.494956       1.184535      -0.733144      -0.025491       0.022020      -0.008121       0.034650       0.000930      -0.000793      -0.000679       0.001176      -0.052525      -0.017548       0.007656       0.009892              1.968043       2.131658      -0.349085       0.050618       1.875830      -0.204486       1.896639           0.000000
           87              H      21.690430      18.880652      16.338814       0.096374       1.297259 0.10432850E+02  0.10771272E+03                                 1.859354                            1.802639      -1.004764       2.384453                    0.997159       3.555462       9.687390       0.507921       1.168008      -0.737010       0.018755       0.008028       0.030490       0.036686      -0.002548       0.008401      -0.002603      -0.013558       0.022189      -0.013926       0.001926       0.012000              1.908679       2.024675       0.246226       0.146286       1.630829       0.181187       2.070535           0.000000
           88              H      20.904830      17.084058      13.361180       0.096097       1.302623 0.10520297E+02  0.10916385E+03                                 1.887896                            1.826954      -1.024173       2.378810                    0.996624       3.602608       9.935830       0.496132       1.189757      -0.731459      -0.019879      -0.029300       0.007927       0.036284      -0.000666       0.003117      -0.001088      -0.005372      -0.051641      -0.017660       0.006208       0.011452              1.947423       1.985869       0.340718       0.094024       2.000188      -0.142906       1.856211           0.000000
           89              H       0.126921      17.712100      12.436948       0.091400       1.347239 0.10846247E+02  0.11282098E+03                                 1.899187                            1.832986      -0.941926       2.412951                    0.997777       3.527535       9.576962       0.506904       1.161637      -0.739674       0.021313      -0.001421      -0.028375       0.035517       0.001057      -0.007275      -0.004261      -0.009217       0.024926      -0.011463      -0.001099       0.012562              1.952761       2.220750      -0.167636      -0.242824       1.576292       0.108665       2.061242           0.000000
           90              H      19.434292      19.208897      17.315286       0.128128       1.135693 0.84901858E+01  0.83973217E+02                                 1.737222                            1.654467      -1.313208       2.256097                    0.995591       3.515533       9.642041       0.512215       1.209011      -0.724430       0.008161       0.033223      -0.006446       0.034813       0.007893      -0.006491      -0.003808      -0.017785      -0.009213      -0.012949      -0.002433       0.015382              1.776704       1.601030       0.094484      -0.312690       2.069658      -0.101132       1.659423          -0.000000
           91              H      17.394797      16.736118      19.758473       0.135554       1.130914 0.82273668E+01  0.80504149E+02                                 1.723123                            1.624546      -1.179247       2.331799                    0.996660       3.339317       9.024276       0.520373       1.202913      -0.727441      -0.024827      -0.004603       0.029209       0.038611       0.000329      -0.010148      -0.003332       0.011078       0.018257      -0.009830      -0.005094       0.014924              1.763807       1.714552       0.025789      -0.493026       1.691280      -0.034501       1.885589           0.000000
           92              H      19.847881      15.265581      16.949611       0.146276       1.114496 0.81078472E+01  0.78759394E+02                                 1.691241                            1.601240      -1.141063       2.359166                    0.997126       3.211619       8.546028       0.531705       1.185874      -0.732686       0.016292      -0.028944      -0.016112       0.036916      -0.007726      -0.006721       0.010016      -0.000881      -0.000502      -0.009909      -0.006523       0.016433              1.731653       1.538909      -0.165537      -0.247431       2.070171       0.143114       1.585879           0.000001
           93              H      19.005386      20.622539      11.926611       0.137556       1.213297 0.90804036E+01  0.90783374E+02                                 1.792492                            1.696789      -1.181497       2.332612                    0.996301       3.350173       9.057901       0.515256       1.189000      -0.731860       0.009782       0.031492       0.013538       0.035647       0.007762       0.004326       0.007226      -0.010916      -0.005351      -0.008678      -0.005998       0.014676              1.829071       1.647411       0.000666       0.233290       2.211035       0.190917       1.628766           0.000000
           94              H      16.720800      18.346707       9.511553       0.138145       1.126218 0.82262755E+01  0.80644782E+02                                 1.731482                            1.634590      -1.190244       2.329740                    0.996710       3.352412       9.124964       0.512965       1.217996      -0.723793      -0.033097      -0.003388      -0.025634       0.042000       0.001026       0.009723       0.000500       0.017815       0.005944      -0.009957      -0.005208       0.015165              1.776523       1.922801      -0.023940       0.487955       1.689556       0.056504       1.717211          -0.000000
           95              H      19.832563      16.755813      11.436366       0.135478       1.094533 0.79868890E+01  0.77623747E+02                                 1.684432                            1.596464      -1.199270       2.315541                    0.996692       3.380177       9.123043       0.526644       1.196664      -0.727918       0.019140      -0.028541       0.004045       0.034602      -0.010438       0.005206      -0.003109       0.001010      -0.020792      -0.009238      -0.006243       0.015482              1.732656       1.776059      -0.265045       0.325495       1.877564      -0.005470       1.544344           0.000000
           96              H       2.429013      21.666358      13.369217       0.130697       1.125106 0.83606352E+01  0.82439073E+02                                 1.732894                            1.646435      -1.318877       2.255808                    0.995769       3.500761       9.611364       0.510894       1.215853      -0.722843      -0.015599      -0.000681      -0.031068       0.034770       0.005312       0.010673       0.002104       0.006212       0.020362      -0.010794      -0.004771       0.015564              1.778096       1.694399       0.310142       0.269529       1.663095      -0.025384       1.976793           0.000000
           97              H       0.485803      20.278976      13.847406       0.090405       1.362362 0.10973944E+02  0.11466828E+03                                 1.920648                            1.847875      -0.992016       2.389051                    0.997021       3.596617       9.838304       0.502356       1.166847      -0.737658      -0.021730       0.024963      -0.005306       0.033519      -0.007883      -0.001890       0.003770      -0.015535       0.006831      -0.012211       0.000422       0.011790              1.982259       2.197682      -0.184409       0.256903       2.108085      -0.159802       1.641009           0.000000
           98              H       1.728757      19.416786      13.409401       0.099221       1.347040 0.11004167E+02  0.11541229E+03                                 1.935141                            1.873953      -0.993183       2.397636                    0.996634       3.580554       9.910168       0.488000       1.196717      -0.730794       0.024536      -0.007709      -0.023028       0.034521       0.002103       0.001643       0.001147       0.020914       0.026982      -0.015203       0.005343       0.009860              1.989981       2.120059       0.070305      -0.374425       1.899748       0.121612       1.950136           0.000000
           99              H       3.013289      20.786662      17.259028       0.131414       1.260308 0.95140144E+01  0.96443313E+02                                 1.846114                            1.741512      -1.326245       2.254945                    0.995290       3.490102       9.569310       0.505449       1.195420      -0.729291      -0.013374      -0.016198       0.028893       0.035722       0.008493      -0.010104      -0.007702      -0.007229       0.001148      -0.012340      -0.005342       0.017681              1.891325       1.649391       0.231688       0.009282       1.756271      -0.282938       2.268311          -0.000000
          100              H       5.054973       1.822854      15.551208       0.127919       1.198555 0.87865404E+01  0.87185042E+02                                 1.773774                            1.665693      -1.185638       2.322597                    0.996392       3.390719       9.153270       0.521289       1.184141      -0.732112       0.026572       0.028347       0.003466       0.039008       0.011508       0.000220       0.000463      -0.004011      -0.023250      -0.007915      -0.007652       0.015567              1.827177       1.843504       0.510423       0.064236       1.935731      -0.049250       1.702297          -0.000001
          101              H      17.189096      10.860533      15.285994       0.128194       1.226570 0.91143143E+01  0.91746879E+02                                 1.833775                            1.720199      -1.336959       2.248143                    0.995654       3.530344       9.763988       0.499774       1.217488      -0.723262       0.029613       0.024747      -0.001587       0.038624       0.010287      -0.001403       0.000385       0.003179      -0.029800      -0.010261      -0.005141       0.015402              1.889944       1.964821       0.535736       0.117193       1.928690      -0.049757       1.776321           0.000000
          102              H      15.300594       7.996048      17.202770       0.126047       1.186425 0.89779479E+01  0.90104618E+02                                 1.795283                            1.706784      -1.343101       2.240682                    0.995175       3.574567       9.896773       0.501562       1.216778      -0.722803      -0.001792      -0.014690       0.031760       0.035038       0.007972      -0.000933      -0.010733      -0.010400       0.019012      -0.013883      -0.002662       0.016545              1.838099       1.654978       0.322468       0.047718       1.830734      -0.268172       2.028585          -0.000000
          103              H      14.285222       8.814472      13.397346       0.143778       1.201634 0.89873560E+01  0.89944834E+02                                 1.808806                            1.710680      -1.199616       2.329572                    0.996170       3.350043       9.169224       0.501216       1.221060      -0.724399      -0.022281      -0.003333      -0.028372       0.036228       0.005538       0.010935       0.004270       0.007035       0.004841      -0.008997      -0.006551       0.015549              1.848313       1.761536       0.196233       0.335608       1.630552      -0.050067       2.152853           0.000000
          104              H      14.175807       5.816501      16.487495       0.086217       1.443713 0.11760276E+02  0.12498997E+03                                 1.996000                            1.913538      -1.121722       2.331362                    0.996034       3.662180      10.092717       0.493583       1.167583      -0.737773       0.027830      -0.018958       0.003460       0.033851      -0.007300      -0.002844       0.001799       0.014968       0.001379      -0.010718      -0.000526       0.011244              2.062605       2.149652      -0.253906       0.174900       2.353758      -0.226266       1.684406          -0.000000
          105              H      13.267663       6.982865      17.029979       0.095787       1.366319 0.11222759E+02  0.11835653E+03                                 1.955610                            1.893528      -1.012942       2.386042                    0.996247       3.633703      10.104978       0.484773       1.198050      -0.730150      -0.006895       0.022910       0.026806       0.035931       0.002154      -0.002351      -0.000878      -0.018206       0.032821      -0.015018       0.003710       0.011308              2.013248       1.871806       0.097923      -0.113070       2.116806       0.373524       2.051131          -0.000000
          106              H      13.226085       4.089933      15.024798       0.085617       1.372979 0.11162957E+02  0.11732771E+03                                 1.942968                            1.873023      -1.033966       2.370575                    0.996970       3.644583      10.050490       0.494478       1.178523      -0.734661       0.019987      -0.023755       0.010866       0.032892       0.001828       0.001859       0.000373      -0.004975      -0.048728      -0.016401       0.005161       0.011241              2.003709       1.948146      -0.394944       0.222111       2.139694      -0.055698       1.923287           0.000000
          107              H      12.854074       5.223472      14.000106       0.093705       1.343397 0.10936932E+02  0.11445047E+03                                 1.917356                            1.856163      -1.129634       2.328106                    0.995724       3.630439      10.013812       0.495468       1.181321      -0.733682       0.006612       0.021011      -0.027818       0.035483      -0.001014       0.002652      -0.008550       0.012854       0.020982      -0.013492       0.001990       0.011502              1.969102       1.664339       0.232660      -0.196780       2.107801      -0.117353       2.135167          -0.000000
          108              H      13.366136       3.028607      12.915138       0.128163       1.133395 0.84516643E+01  0.83367274E+02                                 1.725429                            1.642909      -1.287837       2.268089                    0.995914       3.484694       9.496150       0.518486       1.197611      -0.727280       0.031401       0.005989       0.009669       0.033398       0.006013       0.006879       0.005610       0.012163      -0.000095      -0.009697      -0.004175       0.013871              1.763595       2.031055       0.071845       0.122168       1.538707       0.314794       1.721024          -0.000000
          109              H      11.094681       1.133539      10.230846       0.142216       1.128595 0.82124977E+01  0.80317885E+02                                 1.724457                            1.627229      -1.155935       2.350279                    0.996892       3.287413       8.880152       0.517983       1.209075      -0.726552      -0.002767      -0.025643      -0.037067       0.045157       0.001643       0.002613       0.011542      -0.008941       0.027608      -0.009438      -0.007908       0.017346              1.766868       1.672408       0.002616      -0.008878       1.636632       0.473790       1.991564          -0.000000
          110              H       9.359359       3.170847      13.272775       0.139635       1.121820 0.82054135E+01  0.80104975E+02                                 1.706881                            1.616638      -1.166641       2.340496                    0.996690       3.290422       8.834735       0.525280       1.194418      -0.729920      -0.029660       0.008561       0.021334       0.037525      -0.005059      -0.011141       0.005682       0.003800       0.007491      -0.009609      -0.006197       0.015806              1.751532       2.126216      -0.088253      -0.206156       1.474307       0.220127       1.654071          -0.000000
          111              H      10.344094       6.004695      15.117221       0.093730       1.288952 0.10319741E+02  0.10650976E+03                                 1.869312                            1.806306      -0.993891       2.388201                    0.997607       3.580163       9.829681       0.500542       1.185619      -0.732502      -0.028971      -0.017122      -0.007731       0.034529       0.007111      -0.003199      -0.000877       0.022438       0.006035      -0.014289       0.001033       0.013255              1.930535       2.038117       0.189619       0.192339       2.142250       0.240133       1.611238          -0.000000
          112              H      11.407608       7.090092      14.703326       0.098838       1.242551 0.99689113E+01  0.10244140E+03                                 1.856525                            1.799929      -0.994633       2.393234                    0.997529       3.586239       9.963523       0.489084       1.218693      -0.724367       0.010946       0.024258      -0.026603       0.037630       0.000218      -0.003551      -0.000599      -0.027714       0.030011      -0.019290       0.008641       0.010649              1.913908       1.898774       0.016864      -0.186560       2.021690      -0.321389       1.821259          -0.000000
          113              H       9.619767       8.234573      14.281394       0.128682       1.190083 0.89341065E+01  0.89751765E+02                                 1.814705                            1.713686      -1.346924       2.241720                    0.995134       3.596373      10.033676       0.494620       1.232659      -0.718883       0.009071      -0.013097      -0.030750       0.034632      -0.007421      -0.006608       0.007932      -0.003446       0.003173      -0.008173      -0.006654       0.014827              1.873153       1.763535      -0.436712      -0.148175       1.863461       0.214436       1.992463          -0.000000
          114              H       7.144799      10.869286      15.876698       0.136247       1.083711 0.77256178E+01  0.75399181E+02                                 1.750641                            1.629387      -1.368117       2.245346                    0.994166       3.555161      10.016056       0.486997       1.288685      -0.705686      -0.026798       0.030393      -0.005107       0.040841      -0.007455      -0.000094      -0.000017      -0.000037      -0.014621      -0.005053      -0.004840       0.009892              1.824873       1.885216      -0.595479      -0.004428       1.922051      -0.012485       1.667353          -0.000000
          115              H       9.435950       8.597831      18.255591       0.134214       1.241735 0.93615673E+01  0.94336619E+02                                 1.826436                            1.727983      -1.141727       2.350246                    0.996628       3.367939       9.150207       0.508174       1.196084      -0.730572       0.011662      -0.007593       0.031899       0.034802      -0.005665       0.007919      -0.004889       0.003166       0.018608      -0.009082      -0.004851       0.013933              1.862274       1.683907      -0.251223       0.143459       1.642689      -0.092100       2.260226          -0.000001
          116              H      14.479981       2.547181      18.412309       0.133172       1.217595 0.91864544E+01  0.92195201E+02                                 1.799755                            1.707911      -1.197114       2.318629                    0.996025       3.408735       9.261578       0.512545       1.190731      -0.730923       0.030060       0.010018      -0.012423       0.034033       0.007629      -0.006970      -0.004086       0.009352      -0.007838      -0.007660      -0.006488       0.014148              1.839389       2.252430       0.004300      -0.134385       1.670109      -0.232239       1.595629          -0.000000
          117              H      10.943688       4.229984      16.837096       0.102414       1.237567 0.98654222E+01  0.10086800E+03                                 1.830425                            1.773912      -1.019996       2.384811                    0.996968       3.554854       9.773449       0.500828       1.196134      -0.729532      -0.028717      -0.020807      -0.009605       0.036741      -0.000532       0.003166      -0.001837       0.006962      -0.049770      -0.017082       0.004883       0.012198              1.890832       1.830729       0.340646       0.133222       2.007176      -0.059674       1.834593          -0.000000
          118              H      11.363842       5.407289      17.797494       0.103285       1.284842 0.10197681E+02  0.10456765E+03                                 1.845962                            1.782158      -0.965480       2.408940                    0.997870       3.460215       9.360961       0.511432       1.167945      -0.737857      -0.009443       0.021878       0.027444       0.036346       0.000822       0.002392       0.009311       0.011677       0.031272      -0.014526       0.000162       0.014364              1.904079       1.590166      -0.240288      -0.158767       2.183778       0.202687       1.938294          -0.000000
          119              H      10.525723       3.166470      18.661450       0.131061       1.140249 0.84322078E+01  0.83153577E+02                                 1.734762                            1.643050      -1.302338       2.262806                    0.995931       3.477737       9.485685       0.517339       1.200581      -0.726601      -0.031507       0.017996      -0.006727       0.036902      -0.010903       0.004198      -0.006408       0.000389      -0.020607      -0.010148      -0.006577       0.016725              1.789327       1.964379      -0.224340       0.056099       1.821922      -0.357314       1.581681          -0.000000
          120              H      12.127559       0.074402      20.590282       0.132341       1.136921 0.83623600E+01  0.82102147E+02                                 1.723753                            1.633525      -1.187979       2.326158                    0.996573       3.356371       9.065316       0.521347       1.196614      -0.728897      -0.004545      -0.035096       0.022735       0.042062      -0.000124       0.000829      -0.010546      -0.020011      -0.000625      -0.010038      -0.006664       0.016702              1.763552       1.717406       0.012868      -0.041412       1.938149      -0.449733       1.635102           0.000000
          121              H      16.136524      19.874141      26.007085       0.128681       1.121757 0.80133138E+01  0.78901926E+02                                 1.788592                            1.656783      -1.350390       2.247242                    0.993883       3.616386      10.223890       0.484262       1.284548      -0.706461       0.026925       0.028209      -0.004658       0.039274       0.007690       0.000144      -0.000934      -0.003548      -0.010805      -0.006274      -0.003450       0.009724              1.871146       1.872146       0.626067       0.024725       2.054750      -0.009303       1.686542           0.000000
          122              H      13.746901      17.200038      24.243007       0.131400       1.162959 0.87427473E+01  0.87260980E+02                                 1.779113                            1.689477      -1.376896       2.229760                    0.994952       3.556880       9.856507       0.501240       1.224300      -0.720885      -0.011500      -0.011250      -0.032674       0.036420       0.007011       0.008972       0.006636      -0.003511       0.009585      -0.010269      -0.005130       0.015398              1.831836       1.726504       0.401539       0.168115       1.793766       0.145198       1.975238           0.000000
          123              H      14.208632      17.278817      28.273462       0.128141       1.280751 0.98023738E+01  0.10006944E+03                                 1.873889                            1.775439      -1.157519       2.337481                    0.996312       3.453294       9.488970       0.497536       1.205900      -0.728003      -0.006504      -0.011706       0.033820       0.036375       0.007795      -0.003621      -0.007679      -0.003402       0.018319      -0.011332      -0.002543       0.013875              1.908783       1.658464       0.260681      -0.050252       1.771429      -0.170337       2.296455           0.000000
          124              H      11.720535      16.383802      25.062761       0.111394       1.258333 0.10119703E+02  0.10480436E+03                                 1.908896                            1.844238      -1.454644       2.213392                    0.995420       3.576181      10.106809       0.469242       1.260368      -0.715409      -0.015824       0.026302      -0.009272       0.032065      -0.007328      -0.001008       0.002578      -0.019957       0.019359      -0.015608       0.004728       0.010880              1.973303       2.166061      -0.130343       0.229566       2.130175      -0.192688       1.623674           0.000000
          125              H      12.768731      15.289652      24.640829       0.100283       1.236445 0.98741102E+01  0.10117570E+03                                 1.849127                            1.790299      -0.990243       2.399092                    0.997340       3.554713       9.846022       0.491070       1.217263      -0.724934       0.023512      -0.009706      -0.027762       0.037653       0.000456       0.000541       0.000111       0.028843       0.032932      -0.019918       0.008804       0.011113              1.909797       1.947355      -0.038007      -0.322776       1.952124       0.228273       1.829912           0.000000
          126              H       9.613202      13.587155      24.877914       0.093180       1.335815 0.10861261E+02  0.11346769E+03                                 1.912889                            1.852245      -0.999624       2.386991                    0.997084       3.606773       9.941947       0.494956       1.184535      -0.733144      -0.025491      -0.022020       0.008121       0.034650      -0.000930       0.000793      -0.000679       0.001176      -0.052525      -0.017548       0.007656       0.009892              1.968043       2.131658       0.349085      -0.050618       1.875830      -0.204486       1.896639           0.000000
          127              H      10.748930      13.943848      23.845186       0.096374       1.297259 0.10432850E+02  0.10771272E+03                                 1.859354                            1.802639      -1.004764       2.384453                    0.997159       3.555462       9.687390       0.507921       1.168008      -0.737010       0.018755      -0.008028      -0.030490       0.036686       0.002548      -0.008401      -0.002603      -0.013558       0.022189      -0.013926       0.001926       0.012000              1.908679       2.024675      -0.246226      -0.146286       1.630829       0.181187       2.070535           0.000000
          128              H       9.963330      15.740442      26.822820       0.096097       1.302623 0.10520297E+02  0.10916385E+03                                 1.887896                            1.826954      -1.024173       2.378810                    0.996624       3.602608       9.935830       0.496132       1.189757      -0.731459      -0.019879       0.029300      -0.007927       0.036284       0.000666      -0.003117      -0.001088      -0.005372      -0.051641      -0.017660       0.006208       0.011452              1.947423       1.985869      -0.340718      -0.094024       2.000188      -0.142906       1.856211           0.000000
          129              H      11.068421      15.112400      27.747052       0.091400       1.347239 0.10846247E+02  0.11282098E+03                                 1.899187                            1.832986      -0.941926       2.412951                    0.997777       3.527535       9.576962       0.506904       1.161637      -0.739674       0.021313       0.001421       0.028375       0.035517      -0.001057       0.007275      -0.004261      -0.009217       0.024926      -0.011463      -0.001099       0.012562              1.952761       2.220750       0.167636       0.242824       1.576292       0.108665       2.061242           0.000000
          130              H       8.492792      13.615603      22.868714       0.128128       1.135693 0.84901858E+01  0.83973217E+02                                 1.737222                            1.654467      -1.313208       2.256097                    0.995591       3.515533       9.642041       0.512215       1.209011      -0.724430       0.008161      -0.033223       0.006446       0.034813      -0.007893       0.006491      -0.003808      -0.017785      -0.009213      -0.012949      -0.002433       0.015382              1.776704       1.601030      -0.094484       0.312690       2.069658      -0.101132       1.659423          -0.000000
          131              H       6.453297      16.088382      20.425527       0.135554       1.130914 0.82273667E+01  0.80504145E+02                                 1.723122                            1.624545      -1.179247       2.331799                    0.996660       3.339317       9.024275       0.520373       1.202913      -0.727441      -0.024827       0.004603      -0.029209       0.038611      -0.000329       0.010148      -0.003332       0.011077       0.018257      -0.009830      -0.005094       0.014924              1.763807       1.714552      -0.025789       0.493026       1.691279      -0.034501       1.885589           0.000000
          132              H       8.906381      17.558919      23.234389       0.146276       1.114497 0.81078502E+01  0.78759425E+02                                 1.691241                            1.601240      -1.141063       2.359166                    0.997126       3.211620       8.546029       0.531705       1.185874      -0.732687       0.016292       0.028944       0.016112       0.036916       0.007726       0.006721       0.010016      -0.000881      -0.000502      -0.009909      -0.006523       0.016433              1.731653       1.538909       0.165537       0.247431       2.070170       0.143114       1.585879           0.000001
          133              H       8.063885      12.201961      28.257389       0.137556       1.213297 0.90804016E+01  0.90783350E+02                                 1.792492                            1.696789      -1.181497       2.332612                    0.996301       3.350173       9.057901       0.515256       1.189000      -0.731860       0.009782      -0.031492      -0.013538       0.035647      -0.007762      -0.004326       0.007226      -0.010916      -0.005351      -0.008678      -0.005998       0.014676              1.829070       1.647411      -0.000665      -0.233290       2.211035       0.190917       1.628766           0.000000
          134              H       5.779300      14.477793      30.672447       0.138145       1.126218 0.82262752E+01  0.80644776E+02                                 1.731482                            1.634590      -1.190244       2.329740                    0.996710       3.352412       9.124963       0.512965       1.217995      -0.723793      -0.033097       0.003388       0.025634       0.042000      -0.001026      -0.009723       0.000500       0.017815       0.005944      -0.009957      -0.005208       0.015165              1.776522       1.922800       0.023940      -0.487955       1.689555       0.056504       1.717211          -0.000000
          135              H       8.891063      16.068687      28.747634       0.135478       1.094532 0.79868851E+01  0.77623699E+02                                 1.684431                            1.596464      -1.199270       2.315541                    0.996692       3.380177       9.123042       0.526644       1.196663      -0.727918       0.019140       0.028541      -0.004045       0.034602       0.010438      -0.005206      -0.003109       0.001010      -0.020792      -0.009238      -0.006243       0.015482              1.732655       1.776058       0.265045      -0.325495       1.877564      -0.005470       1.544343           0.000000
          136              H      13.370513      11.158142      26.814783       0.130697       1.125106 0.83606349E+01  0.82439070E+02                                 1.732894                            1.646435      -1.318877       2.255808                    0.995769       3.500761       9.611364       0.510894       1.215853      -0.722843      -0.015599       0.000681       0.031068       0.034770      -0.005312      -0.010673       0.002104       0.006212       0.020362      -0.010794      -0.004771       0.015564              1.778096       1.694399      -0.310142      -0.269529       1.663095      -0.025384       1.976793           0.000000
          137              H      11.427303      12.545524      26.336594       0.090405       1.362362 0.10973944E+02  0.11466829E+03                                 1.920648                            1.847876      -0.992016       2.389051                    0.997021       3.596617       9.838305       0.502356       1.166847      -0.737658      -0.021730      -0.024963       0.005306       0.033519       0.007883       0.001890       0.003770      -0.015535       0.006831      -0.012211       0.000422       0.011790              1.982259       2.197682       0.184409      -0.256903       2.108086      -0.159802       1.641010           0.000000
          138              H      12.670257      13.407714      26.774599       0.099221       1.347040 0.11004167E+02  0.11541229E+03                                 1.935141                            1.873953      -0.993183       2.397636                    0.996634       3.580554       9.910168       0.488000       1.196717      -0.730794       0.024536       0.007709       0.023028       0.034521      -0.002103      -0.001643       0.001147       0.020914       0.026982      -0.015203       0.005343       0.009860              1.989981       2.120059      -0.070305       0.374425       1.899748       0.121612       1.950136           0.000000
          139              H      13.954789      12.037838      22.924972       0.131414       1.260308 0.95140141E+01  0.96443306E+02                                 1.846114                            1.741512      -1.326245       2.254945                    0.995290       3.490102       9.569309       0.505449       1.195420      -0.729291      -0.013374       0.016198      -0.028893       0.035722      -0.008493       0.010104      -0.007702      -0.007229       0.001148      -0.012340      -0.005342       0.017681              1.891324       1.649391      -0.231688      -0.009282       1.756271      -0.282938       2.268311          -0.000000
          140              H      15.996473       9.118646      24.632792       0.127919       1.198555 0.87865404E+01  0.87185043E+02                                 1.773774                            1.665693      -1.185638       2.322597                    0.996392       3.390719       9.153270       0.521289       1.184141      -0.732112       0.026572      -0.028347      -0.003466       0.039008      -0.011508      -0.000220       0.000463      -0.004011      -0.023250      -0.007915      -0.007652       0.015567              1.827177       1.843504      -0.510423      -0.064236       1.935730      -0.049250       1.702297          -0.000001
          141              H       6.247596       0.080967      24.898006       0.128194       1.226570 0.91143142E+01  0.91746879E+02                                 1.833775                            1.720199      -1.336959       2.248143                    0.995654       3.530344       9.763988       0.499774       1.217488      -0.723262       0.029613      -0.024747       0.001587       0.038624      -0.010287       0.001403       0.000385       0.003179      -0.029800      -0.010261      -0.005141       0.015402              1.889944       1.964821      -0.535736      -0.117193       1.928690      -0.049757       1.776321           0.000000
          142              H       4.359094       2.945452      22.981230       0.126047       1.186425 0.89779479E+01  0.90104618E+02                                 1.795283                            1.706784      -1.343101       2.240682                    0.995175       3.574567       9.896773       0.501562       1.216778      -0.722803      -0.001792       0.014690      -0.031760       0.035038      -0.007972       0.000933      -0.010733      -0.010400       0.019012      -0.013883      -0.002662       0.016545              1.838099       1.654978      -0.322468      -0.047719       1.830734      -0.268172       2.028585          -0.000000
          143              H       3.343722       2.127028      26.786654       0.143778       1.201634 0.89873578E+01  0.89944858E+02                                 1.808807                            1.710681      -1.199616       2.329572                    0.996170       3.350043       9.169225       0.501216       1.221060      -0.724399      -0.022281       0.003333       0.028372       0.036228      -0.005538      -0.010935       0.004270       0.007035       0.004841      -0.008997      -0.006551       0.015549              1.848314       1.761536      -0.196233      -0.335608       1.630552      -0.050067       2.152854           0.000000
          144              H       3.234307       5.124999      23.696505       0.086217       1.443713 0.11760276E+02  0.12498997E+03                                 1.996000                            1.913538      -1.121722       2.331362                    0.996034       3.662180      10.092717       0.493583       1.167583      -0.737773       0.027830       0.018958      -0.003460       0.033851       0.007300       0.002844       0.001799       0.014968       0.001379      -0.010718      -0.000526       0.011244              2.062605       2.149652       0.253905      -0.174900       2.353758      -0.226266       1.684406          -0.000000
          145              H       2.326163       3.958635      23.154021       0.095787       1.366319 0.11222759E+02  0.11835653E+03                                 1.955610                            1.893528      -1.012942       2.386042                    0.996247       3.633703      10.104978       0.484773       1.198050      -0.730150      -0.006895      -0.022910      -0.026806       0.035931      -0.002154       0.002351      -0.000878      -0.018206       0.032821      -0.015018       0.003710       0.011308              2.013248       1.871806      -0.097923       0.113070       2.116806       0.373524       2.051131          -0.000000
          146              H       2.284585       6.851567      25.159202       0.085617       1.372979 0.11162957E+02  0.11732771E+03                                 1.942968                            1.873023      -1.033966       2.370575                    0.996970       3.644583      10.050490       0.494478       1.178523      -0.734661       0.019987       0.023755      -0.010866       0.032892      -0.001828      -0.001859       0.000373      -0.004975      -0.048728      -0.016401       0.005161       0.011241              2.003709       1.948146       0.394944      -0.222111       2.139694      -0.055698       1.923287           0.000000
          147              H       1.912574       5.718028      26.183894       0.093705       1.343397 0.10936933E+02  0.11445048E+03                                 1.917356                            1.856163      -1.129634       2.328106                    0.995724       3.630439      10.013813       0.495468       1.181322      -0.733682       0.006612      -0.021011       0.027818       0.035483       0.001014      -0.002652      -0.008550       0.012854       0.020982      -0.013492       0.001990       0.011502              1.969102       1.664339      -0.232660       0.196780       2.107801      -0.117353       2.135167          -0.000000
          148              H       2.424636       7.912893      27.268862       0.128163       1.133395 0.84516642E+01  0.83367273E+02                                 1.725429                            1.642909      -1.287837       2.268089                    0.995914       3.484694       9.496150       0.518486       1.197611      -0.727280       0.031401      -0.005989      -0.009669       0.033398      -0.006013      -0.006879       0.005610       0.012163      -0.000095      -0.009697      -0.004175       0.013871              1.763595       2.031054      -0.071845      -0.122168       1.538707       0.314794       1.721024          -0.000000
          149              H       0.153181       9.807961      29.953154       0.142216       1.128596 0.82124977E+01  0.80317885E+02                                 1.724457                            1.627229      -1.155935       2.350279                    0.996892       3.287413       8.880152       0.517983       1.209075      -0.726552      -0.002767       0.025643       0.037067       0.045157      -0.001643      -0.002613       0.011542      -0.008941       0.027608      -0.009438      -0.007908       0.017346              1.766868       1.672408      -0.002616       0.008878       1.636632       0.473790       1.991564          -0.000000
          150              H      20.300859       7.770653      26.911225       0.139635       1.121820 0.82054134E+01  0.80104974E+02                                 1.706881                            1.616638      -1.166641       2.340496                    0.996690       3.290422       8.834735       0.525280       1.194418      -0.729920      -0.029660      -0.008561      -0.021334       0.037525       0.005059       0.011141       0.005682       0.003800       0.007491      -0.009609      -0.006197       0.015806              1.751531       2.126216       0.088253       0.206156       1.474307       0.220127       1.654071          -0.000000
          151              H      21.285594       4.936805      25.066779       0.093730       1.288952 0.10319741E+02  0.10650977E+03                                 1.869313                            1.806306      -0.993891       2.388201                    0.997607       3.580163       9.829682       0.500542       1.185619      -0.732502      -0.028971       0.017122       0.007731       0.034529      -0.007111       0.003199      -0.000877       0.022438       0.006035      -0.014289       0.001033       0.013255              1.930535       2.038117      -0.189619      -0.192339       2.142250       0.240133       1.611238          -0.000000
          152              H       0.466108       3.851408      25.480674       0.098838       1.242551 0.99689113E+01  0.10244140E+03                                 1.856525                            1.799929      -0.994633       2.393234                    0.997529       3.586239       9.963523       0.489084       1.218693      -0.724367       0.010946      -0.024258       0.026603       0.037630      -0.000218       0.003551      -0.000599      -0.027714       0.030011      -0.019290       0.008641       0.010649              1.913908       1.898774      -0.016864       0.186560       2.021690      -0.321389       1.821259          -0.000000
          153              H      20.561267       2.706927      25.902606       0.128682       1.190083 0.89341067E+01  0.89751764E+02                                 1.814704                            1.713686      -1.346924       2.241720                    0.995134       3.596373      10.033675       0.494620       1.232658      -0.718884       0.009071       0.013097       0.030750       0.034632       0.007421       0.006608       0.007932      -0.003446       0.003173      -0.008173      -0.006654       0.014827              1.873153       1.763534       0.436711       0.148175       1.863461       0.214436       1.992463          -0.000000
          154              H      18.086299       0.072214      24.307302       0.136247       1.083711 0.77256183E+01  0.75399185E+02                                 1.750640                            1.629387      -1.368117       2.245346                    0.994166       3.555161      10.016055       0.486997       1.288685      -0.705686      -0.026798      -0.030393       0.005107       0.040841       0.007455       0.000094      -0.000017      -0.000037      -0.014621      -0.005053      -0.004840       0.009892              1.824873       1.885216       0.595479       0.004428       1.922050      -0.012485       1.667353          -0.000000
          155              H      20.377450       2.343669      21.928409       0.134214       1.241735 0.93615653E+01  0.94336592E+02                                 1.826436                            1.727983      -1.141727       2.350246                    0.996628       3.367939       9.150206       0.508174       1.196084      -0.730572       0.011662       0.007593      -0.031899       0.034802       0.005665      -0.007919      -0.004889       0.003166       0.018608      -0.009082      -0.004851       0.013933              1.862274       1.683907       0.251222      -0.143459       1.642689      -0.092100       2.260225          -0.000001
          156              H       3.538481       8.394319      21.771691       0.133172       1.217595 0.91864544E+01  0.92195201E+02                                 1.799755                            1.707911      -1.197114       2.318629                    0.996025       3.408735       9.261578       0.512545       1.190731      -0.730923       0.030060      -0.010018       0.012423       0.034033      -0.007629       0.006970      -0.004086       0.009352      -0.007838      -0.007660      -0.006488       0.014148              1.839389       2.252430      -0.004300       0.134385       1.670109      -0.232239       1.595629          -0.000000
          157              H       0.002188       6.711516      23.346904       0.102414       1.237568 0.98654283E+01  0.10086808E+03                                 1.830425                            1.773912      -1.019996       2.384811                    0.996968       3.554854       9.773449       0.500828       1.196133      -0.729532      -0.028717       0.020807       0.009605       0.036741       0.000532      -0.003166      -0.001837       0.006962      -0.049770      -0.017082       0.004883       0.012198              1.890833       1.830729      -0.340646      -0.133222       2.007176      -0.059674       1.834593          -0.000000
          158              H       0.422342       5.534211      22.386506       0.103285       1.284842 0.10197682E+02  0.10456767E+03                                 1.845962                            1.782158      -0.965480       2.408940                    0.997870       3.460215       9.360960       0.511432       1.167945      -0.737857      -0.009443      -0.021878      -0.027444       0.036346      -0.000822      -0.002392       0.009311       0.011677       0.031272      -0.014526       0.000162       0.014364              1.904079       1.590166       0.240289       0.158767       2.183778       0.202687       1.938293          -0.000000
          159              H      21.467223       7.775030      21.522550       0.131061       1.140249 0.84322091E+01  0.83153592E+02                                 1.734762                            1.643050      -1.302338       2.262806                    0.995931       3.477737       9.485685       0.517339       1.200581      -0.726601      -0.031507      -0.017996       0.006727       0.036902       0.010903      -0.004198      -0.006408       0.000389      -0.020607      -0.010148      -0.006577       0.016725              1.789328       1.964379       0.224340      -0.056099       1.821923      -0.357314       1.581681          -0.000000
          160              H       1.186059      10.867098      19.593718       0.132341       1.136920 0.83623578E+01  0.82102127E+02                                 1.723753                            1.633525      -1.187978       2.326159                    0.996573       3.356370       9.065316       0.521346       1.196615      -0.728897      -0.004545       0.035096      -0.022735       0.042062       0.000124      -0.000829      -0.010546      -0.020011      -0.000625      -0.010038      -0.006664       0.016702              1.763553       1.717406      -0.012868       0.041412       1.938149      -0.449733       1.635102           0.000000
          161              H      16.687976       2.008859       5.915085       0.128681       1.121757 0.80133138E+01  0.78901926E+02                                 1.788592                            1.656783      -1.350390       2.247243                    0.993883       3.616386      10.223890       0.484262       1.284548      -0.706461      -0.026925      -0.028209      -0.004658       0.039274       0.007690      -0.000144       0.000934      -0.003548      -0.010805      -0.006274      -0.003450       0.009724              1.871146       1.872146       0.626067      -0.024725       2.054750       0.009303       1.686542           0.000000
          162              H      19.077599       4.682962       4.151007       0.131400       1.162959 0.87427473E+01  0.87260980E+02                                 1.779113                            1.689477      -1.376896       2.229760                    0.994952       3.556880       9.856507       0.501240       1.224300      -0.720885       0.011500       0.011250      -0.032674       0.036420       0.007011      -0.008972      -0.006636      -0.003511       0.009585      -0.010269      -0.005130       0.015398              1.831836       1.726504       0.401539      -0.168115       1.793765      -0.145198       1.975238           0.000000
          163              H      18.615868       4.604183       8.181462       0.128141       1.280751 0.98023753E+01  0.10006945E+03                                 1.873889                            1.775439      -1.157520       2.337481                    0.996312       3.453294       9.488970       0.497536       1.205900      -0.728003       0.006504       0.011706       0.033820       0.036375       0.007795       0.003621       0.007679      -0.003402       0.018319      -0.011332      -0.002543       0.013875              1.908783       1.658464       0.260681       0.050252       1.771429       0.170337       2.296455           0.000000
          164              H      21.103965       5.499198       4.970761       0.111394       1.258333 0.10119703E+02  0.10480437E+03                                 1.908896                            1.844238      -1.454644       2.213392                    0.995420       3.576181      10.106809       0.469242       1.260368      -0.715409       0.015824      -0.026302      -0.009272       0.032065      -0.007328       0.001008      -0.002578      -0.019957       0.019359      -0.015608       0.004728       0.010880              1.973303       2.166061      -0.130344      -0.229566       2.130176       0.192688       1.623674           0.000000
          165              H      20.055770       6.593348       4.548829       0.100283       1.236445 0.98741056E+01  0.10117564E+03                                 1.849126                            1.790298      -0.990243       2.399092                    0.997340       3.554713       9.846022       0.491070       1.217263      -0.724934      -0.023512       0.009706      -0.027762       0.037653       0.000456      -0.000541      -0.000111       0.028843       0.032932      -0.019918       0.008804       0.011113              1.909796       1.947354      -0.038008       0.322775       1.952124      -0.228273       1.829912           0.000000
          166              H       1.328298       8.295845       4.785914       0.093180       1.335816 0.10861268E+02  0.11346778E+03                                 1.912890                            1.852246      -0.999624       2.386991                    0.997084       3.606773       9.941948       0.494955       1.184535      -0.733144       0.025491       0.022020       0.008121       0.034650      -0.000930      -0.000793       0.000679       0.001176      -0.052525      -0.017548       0.007656       0.009892              1.968043       2.131658       0.349085       0.050617       1.875831       0.204487       1.896640           0.000000
          167              H       0.192570       7.939152       3.753186       0.096374       1.297259 0.10432853E+02  0.10771275E+03                                 1.859354                            1.802639      -1.004764       2.384453                    0.997159       3.555462       9.687390       0.507921       1.168007      -0.737010      -0.018755       0.008028      -0.030490       0.036686       0.002548       0.008401       0.002603      -0.013558       0.022189      -0.013926       0.001926       0.012000              1.908680       2.024675      -0.246227       0.146286       1.630829      -0.181187       2.070534           0.000000
          168              H       0.978170       6.142558       6.730820       0.096097       1.302623 0.10520296E+02  0.10916384E+03                                 1.887895                            1.826954      -1.024173       2.378810                    0.996624       3.602608       9.935829       0.496132       1.189757      -0.731459       0.019879      -0.029300      -0.007927       0.036284       0.000666       0.003117       0.001088      -0.005372      -0.051641      -0.017660       0.006208       0.011452              1.947422       1.985868      -0.340718       0.094024       2.000188       0.142906       1.856211           0.000000
          169              H      21.756079       6.770600       7.655052       0.091400       1.347239 0.10846243E+02  0.11282093E+03                                 1.899187                            1.832986      -0.941926       2.412951                    0.997777       3.527535       9.576960       0.506904       1.161636      -0.739674      -0.021313      -0.001421       0.028375       0.035517      -0.001057      -0.007275       0.004261      -0.009217       0.024926      -0.011463      -0.001099       0.012562              1.952761       2.220749       0.167636      -0.242824       1.576291      -0.108665       2.061241           0.000000
          170              H       2.448708       8.267397       2.776714       0.128128       1.135692 0.84901857E+01  0.83973218E+02                                 1.737222                            1.654467      -1.313208       2.256097                    0.995591       3.515533       9.642042       0.512215       1.209011      -0.724430      -0.008161       0.033223       0.006446       0.034813      -0.007893      -0.006491       0.003808      -0.017785      -0.009213      -0.012949      -0.002433       0.015382              1.776704       1.601030      -0.094484      -0.312690       2.069658       0.101132       1.659424          -0.000000
          171              H       4.488203       5.794618       0.333527       0.135554       1.130914 0.82273665E+01  0.80504141E+02                                 1.723122                            1.624545      -1.179247       2.331799                    0.996660       3.339317       9.024274       0.520373       1.202912      -0.727441       0.024827      -0.004603      -0.029209       0.038611      -0.000329      -0.010148       0.003332       0.011077       0.018257      -0.009830      -0.005094       0.014924              1.763806       1.714551      -0.025789      -0.493026       1.691279       0.034501       1.885589           0.000000
          172              H       2.035119       4.324081       3.142389       0.146276       1.114497 0.81078511E+01  0.78759440E+02                                 1.691241                            1.601241      -1.141064       2.359166                    0.997126       3.211620       8.546031       0.531705       1.185874      -0.732687      -0.016292      -0.028944       0.016112       0.036916       0.007726      -0.006721      -0.010016      -0.000881      -0.000502      -0.009909      -0.006523       0.016433              1.731653       1.538910       0.165537      -0.247431       2.070171      -0.143114       1.585879           0.000001
          173              H       2.877614       9.681039       8.165389       0.137556       1.213297 0.90804029E+01  0.90783363E+02                                 1.792492                            1.696789      -1.181497       2.332612                    0.996301       3.350173       9.057900       0.515256       1.189000      -0.731860      -0.009782       0.031492      -0.013538       0.035647      -0.007762       0.004326      -0.007226      -0.010916      -0.005351      -0.008678      -0.005998       0.014676              1.829070       1.647411      -0.000666       0.233290       2.211034      -0.190917       1.628766           0.000000
          174              H       5.162200       7.405207      10.580447       0.138145       1.126218 0.82262755E+01  0.80644781E+02                                 1.731482                            1.634590      -1.190244       2.329740                    0.996710       3.352412       9.124964       0.512965       1.217996      -0.723793       0.033097      -0.003388       0.025634       0.042000      -0.001026       0.009723      -0.000500       0.017815       0.005944      -0.009957      -0.005208       0.015165              1.776523       1.922801       0.023940       0.487955       1.689556      -0.056504       1.717212          -0.000000
          175              H       2.050437       5.814313       8.655634       0.135478       1.094532 0.79868849E+01  0.77623695E+02                                 1.684431                            1.596464      -1.199270       2.315541                    0.996692       3.380177       9.123041       0.526644       1.196663      -0.727919      -0.019140      -0.028541      -0.004045       0.034602       0.010438       0.005206       0.003109       0.001010      -0.020792      -0.009238      -0.006243       0.015482              1.732654       1.776057       0.265045       0.325495       1.877563       0.005470       1.544343           0.000000
          176              H      19.453987      10.724858       6.722783       0.130697       1.125106 0.83606351E+01  0.82439073E+02                                 1.732895                            1.646435      -1.318877       2.255808                    0.995769       3.500761       9.611365       0.510894       1.215854      -0.722843       0.015599      -0.000681       0.031068       0.034770      -0.005312       0.010673      -0.002104       0.006212       0.020362      -0.010794      -0.004771       0.015564              1.778096       1.694399      -0.310142       0.269529       1.663095       0.025384       1.976793           0.000000
          177              H      21.397197       9.337476       6.244594       0.090405       1.362362 0.10973947E+02  0.11466832E+03                                 1.920649                            1.847876      -0.992016       2.389051                    0.997021       3.596617       9.838306       0.502356       1.166847      -0.737658       0.021730       0.024963       0.005306       0.033519       0.007883      -0.001890      -0.003770      -0.015535       0.006831      -0.012211       0.000422       0.011790              1.982260       2.197682       0.184409       0.256903       2.108086       0.159802       1.641010           0.000000
          178              H      20.154243       8.475286       6.682599       0.099221       1.347040 0.11004169E+02  0.11541231E+03                                 1.935141                            1.873953      -0.993183       2.397636                    0.996634       3.580554       9.910168       0.488000       1.196717      -0.730794      -0.024536      -0.007709       0.023028       0.034521      -0.002103       0.001643      -0.001147       0.020914       0.026982      -0.015203       0.005343       0.009860              1.989981       2.120060      -0.070305      -0.374425       1.899748      -0.121612       1.950136           0.000000
          179              H      18.869711       9.845162       2.832972       0.131414       1.260308 0.95140144E+01  0.96443313E+02                                 1.846114                            1.741512      -1.326245       2.254945                    0.995290       3.490102       9.569310       0.505449       1.195420      -0.729291       0.013374      -0.016198      -0.028893       0.035722      -0.008493      -0.010104       0.007702      -0.007229       0.001148      -0.012340      -0.005342       0.017681              1.891325       1.649391      -0.231688       0.009282       1.756271       0.282938       2.268311           0.000000
          180              H      16.828027      12.764354       4.540792       0.127919       1.198555 0.87865407E+01  0.87185049E+02                                 1.773774                            1.665694      -1.185638       2.322597                    0.996392       3.390719       9.153271       0.521289       1.184142      -0.732112      -0.026572       0.028347      -0.003466       0.039008      -0.011508       0.000220      -0.000463      -0.004011      -0.023250      -0.007915      -0.007652       0.015567              1.827177       1.843504      -0.510423       0.064236       1.935731       0.049250       1.702297          -0.000000
          181              H       4.693904      21.802033       4.806006       0.128194       1.226570 0.91143143E+01  0.91746879E+02                                 1.833775                            1.720199      -1.336959       2.248143                    0.995654       3.530344       9.763988       0.499774       1.217488      -0.723262      -0.029613       0.024747       0.001587       0.038624      -0.010287      -0.001403      -0.000385       0.003179      -0.029800      -0.010261      -0.005141       0.015402              1.889944       1.964821      -0.535736       0.117193       1.928690       0.049757       1.776321           0.000000
          182              H       6.582406      18.937548       2.889230       0.126047       1.186425 0.89779479E+01  0.90104618E+02                                 1.795283                            1.706784      -1.343101       2.240682                    0.995175       3.574567       9.896773       0.501562       1.216778      -0.722803       0.001792      -0.014690      -0.031760       0.035038      -0.007972      -0.000933       0.010733      -0.010400       0.019012      -0.013883      -0.002662       0.016545              1.838099       1.654978      -0.322468       0.047719       1.830734       0.268172       2.028585          -0.000000
          183              H       7.597778      19.755972       6.694654       0.143778       1.201634 0.89873570E+01  0.89944843E+02                                 1.808806                            1.710680      -1.199616       2.329572                    0.996170       3.350043       9.169223       0.501216       1.221060      -0.724399       0.022281      -0.003333       0.028372       0.036228      -0.005538       0.010935      -0.004270       0.007035       0.004841      -0.008997      -0.006551       0.015549              1.848313       1.761536      -0.196233       0.335608       1.630551       0.050067       2.152853           0.000000
          184              H       7.707193      16.758001       3.604505       0.086217       1.443713 0.11760276E+02  0.12498997E+03                                 1.996000                            1.913538      -1.121722       2.331362                    0.996034       3.662180      10.092717       0.493583       1.167583      -0.737773      -0.027830      -0.018958      -0.003460       0.033851       0.007300      -0.002844      -0.001799       0.014968       0.001379      -0.010718      -0.000526       0.011244              2.062605       2.149652       0.253905       0.174900       2.353758       0.226266       1.684406          -0.000000
          185              H       8.615337      17.924365       3.062021       0.095787       1.366319 0.11222761E+02  0.11835656E+03                                 1.955610                            1.893528      -1.012942       2.386042                    0.996247       3.633703      10.104979       0.484773       1.198050      -0.730149       0.006895       0.022910      -0.026806       0.035931      -0.002154      -0.002351       0.000878      -0.018206       0.032821      -0.015018       0.003710       0.011308              2.013248       1.871806      -0.097923      -0.113070       2.116806      -0.373524       2.051132          -0.000000
          186              H       8.656915      15.031433       5.067202       0.085617       1.372979 0.11162957E+02  0.11732771E+03                                 1.942968                            1.873023      -1.033966       2.370575                    0.996970       3.644583      10.050490       0.494478       1.178523      -0.734661      -0.019987      -0.023755      -0.010866       0.032892      -0.001828       0.001859      -0.000373      -0.004975      -0.048728      -0.016401       0.005161       0.011241              2.003709       1.948146       0.394944       0.222111       2.139694       0.055698       1.923287           0.000000
          187              H       9.028926      16.164972       6.091894       0.093705       1.343397 0.10936932E+02  0.11445047E+03                                 1.917356                            1.856163      -1.129634       2.328106                    0.995724       3.630439      10.013812       0.495468       1.181321      -0.733682      -0.006612       0.021011       0.027818       0.035483       0.001014       0.002652       0.008550       0.012854       0.020982      -0.013492       0.001990       0.011502              1.969102       1.664339      -0.232660      -0.196780       2.107801       0.117353       2.135167          -0.000000
          188              H       8.516864      13.970107       7.176862       0.128163       1.133395 0.84516646E+01  0.83367277E+02                                 1.725429                            1.642909      -1.287837       2.268089                    0.995914       3.484694       9.496150       0.518486       1.197611      -0.727280      -0.031401       0.005989      -0.009669       0.033398      -0.006013       0.006879      -0.005610       0.012163      -0.000095      -0.009697      -0.004175       0.013871              1.763595       2.031055      -0.071845       0.122168       1.538707      -0.314794       1.721024          -0.000000
          189              H      10.788319      12.075039       9.861154       0.142216       1.128596 0.82124979E+01  0.80317890E+02                                 1.724457                            1.627229      -1.155935       2.350279                    0.996892       3.287413       8.880153       0.517983       1.209076      -0.726552       0.002767      -0.025643       0.037067       0.045157      -0.001643       0.002613      -0.011542      -0.008941       0.027608      -0.009438      -0.007908       0.017346              1.766869       1.672409      -0.002616      -0.008878       1.636632      -0.473790       1.991565          -0.000000
          190              H      12.523641      14.112347       6.819225       0.139635       1.121820 0.82054132E+01  0.80104972E+02                                 1.706881                            1.616638      -1.166641       2.340496                    0.996690       3.290422       8.834735       0.525280       1.194418      -0.729920       0.029660       0.008561      -0.021334       0.037525       0.005059      -0.011141      -0.005682       0.003800       0.007491      -0.009609      -0.006197       0.015806              1.751531       2.126216       0.088253      -0.206156       1.474307      -0.220127       1.654071          -0.000000
          191              H      11.538906      16.946195       4.974779       0.093730       1.288952 0.10319741E+02  0.10650977E+03                                 1.869313                            1.806306      -0.993891       2.388201                    0.997607       3.580163       9.829682       0.500542       1.185619      -0.732502       0.028971      -0.017122       0.007731       0.034529      -0.007111      -0.003199       0.000877       0.022438       0.006035      -0.014289       0.001033       0.013255              1.930535       2.038117      -0.189619       0.192339       2.142250      -0.240133       1.611238          -0.000000
          192              H      10.475392      18.031592       5.388674       0.098838       1.242551 0.99689113E+01  0.10244140E+03                                 1.856525                            1.799929      -0.994633       2.393234                    0.997529       3.586239       9.963523       0.489084       1.218693      -0.724367      -0.010946       0.024258       0.026603       0.037630      -0.000218      -0.003551       0.000599      -0.027714       0.030011      -0.019290       0.008641       0.010649              1.913908       1.898774      -0.016864      -0.186560       2.021690       0.321389       1.821259          -0.000000
          193              H      12.263233      19.176073       5.810606       0.128682       1.190083 0.89341067E+01  0.89751765E+02                                 1.814704                            1.713686      -1.346924       2.241720                    0.995134       3.596373      10.033675       0.494620       1.232658      -0.718884      -0.009071      -0.013097       0.030750       0.034632       0.007421      -0.006608      -0.007932      -0.003446       0.003173      -0.008173      -0.006654       0.014827              1.873153       1.763534       0.436711      -0.148175       1.863461      -0.214436       1.992463          -0.000000
          194              H      14.738200      21.810786       4.215302       0.136247       1.083711 0.77256133E+01  0.75399128E+02                                 1.750640                            1.629387      -1.368117       2.245346                    0.994166       3.555161      10.016056       0.486997       1.288685      -0.705686       0.026798       0.030393       0.005107       0.040841       0.007455      -0.000094       0.000017      -0.000037      -0.014621      -0.005053      -0.004840       0.009892              1.824873       1.885215       0.595478      -0.004428       1.922050       0.012485       1.667353          -0.000000
          195              H      12.447050      19.539331       1.836409       0.134214       1.241735 0.93615653E+01  0.94336592E+02                                 1.826436                            1.727983      -1.141727       2.350246                    0.996628       3.367939       9.150206       0.508174       1.196084      -0.730572      -0.011662      -0.007593      -0.031899       0.034802       0.005665       0.007919       0.004889       0.003166       0.018608      -0.009082      -0.004851       0.013933              1.862274       1.683907       0.251222       0.143459       1.642689       0.092100       2.260225          -0.000000
          196              H       7.403019      13.488681       1.679691       0.133172       1.217595 0.91864544E+01  0.92195201E+02                                 1.799755                            1.707911      -1.197114       2.318629                    0.996025       3.408735       9.261578       0.512545       1.190731      -0.730923      -0.030060       0.010018       0.012423       0.034033      -0.007629      -0.006970       0.004086       0.009352      -0.007838      -0.007660      -0.006488       0.014148              1.839389       2.252430      -0.004300      -0.134385       1.670109       0.232239       1.595629          -0.000000
          197              H      10.939312      15.171484       3.254904       0.102414       1.237568 0.98654285E+01  0.10086809E+03                                 1.830425                            1.773913      -1.019996       2.384811                    0.996968       3.554854       9.773450       0.500828       1.196134      -0.729532       0.028717      -0.020807       0.009605       0.036741       0.000532       0.003166       0.001837       0.006962      -0.049770      -0.017082       0.004883       0.012198              1.890833       1.830730      -0.340646       0.133222       2.007176       0.059674       1.834594          -0.000000
          198              H      10.519158      16.348789       2.294506       0.103285       1.284843 0.10197683E+02  0.10456768E+03                                 1.845963                            1.782159      -0.965480       2.408940                    0.997870       3.460215       9.360961       0.511432       1.167945      -0.737857       0.009443       0.021878      -0.027444       0.036346      -0.000822       0.002392      -0.009311       0.011677       0.031272      -0.014526       0.000162       0.014364              1.904080       1.590167       0.240289      -0.158767       2.183778      -0.202687       1.938294          -0.000000
          199              H      11.357277      14.107970       1.430550       0.131061       1.140249 0.84322090E+01  0.83153594E+02                                 1.734762                            1.643050      -1.302338       2.262806                    0.995931       3.477737       9.485686       0.517339       1.200581      -0.726601       0.031507       0.017996       0.006727       0.036902       0.010903       0.004198       0.006408       0.000389      -0.020607      -0.010148      -0.006577       0.016725              1.789328       1.964380       0.224340       0.056099       1.821923       0.357314       1.581681          -0.000000
          200              H       9.755441      11.015902      39.685718       0.132341       1.136921 0.83623602E+01  0.82102151E+02                                 1.723753                            1.633525      -1.187978       2.326158                    0.996573       3.356371       9.065317       0.521346       1.196614      -0.728897       0.004545      -0.035096      -0.022735       0.042062       0.000124       0.000829       0.010546      -0.020011      -0.000625      -0.010038      -0.006664       0.016702              1.763552       1.717406      -0.012868      -0.041412       1.938149       0.449733       1.635102           0.000000
          201              C      19.200144      20.283353      30.911140       0.639231      25.189461 0.24120465E+03  0.49266567E+04                                 7.944696                            5.490500      -0.011381       2.063394                    0.999471      21.409441      58.624457       0.639838       0.468672      -1.026386      -0.066003       0.009097      -0.025676       0.071403       0.012922      -0.026646       0.071464      -0.139825       0.014530      -0.090239      -0.024034       0.114272             10.529270      14.324739      -2.703664       4.472102       6.848023      -4.001090      10.415048          -0.000000
          202              C      15.913318       0.986923      30.426119       0.640037      24.234663 0.23686222E+03  0.48204658E+04                                 7.738974                            5.447578       0.007020       2.069724                    0.999466      21.414563      58.708299       0.640576       0.469832      -1.024810       0.027818      -0.060602      -0.007070       0.067055       0.053242       0.075816       0.013842       0.075801       0.123828      -0.091422      -0.026540       0.117962             10.028473       9.361867      -4.397192      -3.688345      13.397013       1.501361       7.326539          -0.000000
          203              C       6.050650       8.350553      31.733305       0.663930      23.753401 0.21855279E+03  0.43720512E+04                                 7.698974                            5.273814       0.000752       2.079622                    0.999525      20.915735      57.395968       0.641583       0.477226      -1.017835      -0.019201       0.014787      -0.056724       0.061684       0.081869      -0.021339       0.037095       0.003282      -0.200813      -0.100454      -0.015567       0.116021             10.061422       8.420501      -4.614935       3.219680       9.171893      -3.502632      12.591872           0.000000
          204              C       6.606478       7.711569      32.937619      -0.006216      40.833950 0.39946406E+03  0.91198548E+04                                10.184462                            6.571635       0.041835       2.023869                    0.999293      26.502176      73.101334       0.661752       0.405416      -1.080146       0.012120      -0.023303       0.044542       0.051710      -0.011537      -0.005597       0.011335       0.013066       0.002145      -0.017071      -0.002300       0.019371             14.131207      11.311816      -7.081351       4.681579      13.318952      -4.351637      17.762852           0.000000
          205              C       6.343882       8.223631      34.196986      -0.143532      37.237144 0.43954744E+03  0.10442249E+05                                 9.884863                            7.167294      -0.240205       1.894623                    0.999131      30.278299      89.730481       0.588277       0.438264      -1.042623       0.013760      -0.027518      -0.010448       0.032492       0.005362      -0.011275       0.005683       0.000333      -0.143107      -0.049996       0.020514       0.029483             11.850056       8.439577      -3.957770       1.987275       9.421754      -0.743954      17.688836           0.000000
          206              C       6.908463       7.744394      35.316914       0.010998      41.379520 0.43425842E+03  0.10119899E+05                                10.299988                            6.897292      -0.030176       1.994083                    0.999187      27.051862      75.302626       0.639791       0.410809      -1.076954       0.014739      -0.016871      -0.042855       0.048357      -0.014842       0.002183       0.004023      -0.008034      -0.092636      -0.031488       0.000616       0.030872             13.392067       9.443191      -5.307378      -0.390991      11.732051       2.261965      19.000959           0.000000
          207              C       7.772842       6.617419      35.257040      -0.287443      41.671208 0.53988627E+03  0.13429051E+05                                10.504143                            7.803584      -0.141852       1.894597                    0.999680      32.847323      97.846753       0.582165       0.422977      -1.057673      -0.022238       0.028790       0.024894       0.044081       0.007035       0.022619      -0.028744      -0.002272       0.002115      -0.039975       0.006186       0.033789             12.927205      11.811443      -7.834261      -1.439506      14.917913       2.485023      12.052260           0.000000
          208              C       8.068262       6.052838      33.997673       0.265154      36.690786 0.34899810E+03  0.77395557E+04                                 9.705725                            6.300560       0.016516       2.023503                    0.999326      24.831416      68.552169       0.647510       0.426547      -1.061499       0.027676      -0.045920      -0.013211       0.055220      -0.034175       0.009060      -0.008691      -0.006663      -0.021605      -0.030772      -0.010409       0.041181             13.709042      14.037459     -10.032604       2.274972      16.271427      -1.827347      10.818239           0.000000
          209              C       7.466480       6.669938      32.843991      -0.248158      43.388015 0.49113796E+03  0.11944896E+05                                10.798247                            7.444966      -0.185579       1.890959                    0.999637      31.887406      94.286874       0.595078       0.423207      -1.056287      -0.017183       0.012934       0.002699       0.021676       0.016306      -0.028550       0.038852      -0.005106       0.056420      -0.056102       0.005654       0.050448             14.359389      13.598003      -9.021798       4.340423      15.847910      -4.152711      13.632256           0.000001
          210              C       9.667909       4.665456      34.905028      -0.081243      28.427730 0.37438066E+03  0.85404339E+04                                 8.323297                            6.471418      -0.385607       1.877685                    0.997598      28.397682      82.343941       0.640063       0.419485      -1.054583      -0.038661      -0.009459      -0.080932       0.090189      -0.020812       0.026180      -0.015987       0.031566       0.070696      -0.038066      -0.011837       0.049903             10.880945      13.587027      -5.513417       1.043441      12.122774      -0.779886       6.933034           0.000000
          211              C      10.635138       3.575682      34.479078       0.079880      35.882342 0.42581783E+03  0.99837383E+04                                10.079851                            7.271574      -0.737729       1.801320                    0.996493      26.577817      76.920518       0.561012       0.465655      -1.032331       0.000052      -0.000121      -0.002658       0.002661      -0.000377       0.001999      -0.000342      -0.005345       0.020548      -0.006417      -0.000754       0.007171             14.038826      18.228408       0.832772      -1.146510      12.287652       0.075494      11.600418          -0.000000
          212              C      11.613308       3.315275      35.647226      -0.070342      27.108459 0.37130270E+03  0.84443830E+04                                 8.037804                            6.453102      -0.396388       1.877007                    0.996970      28.241001      81.500375       0.640363       0.420572      -1.054946       0.021591       0.085243      -0.007738       0.088275       0.026729       0.015173       0.018999      -0.030425      -0.067969      -0.031560      -0.018499       0.050058             10.085402      12.107407       1.741457       4.282259       7.456635       1.361674      10.692164           0.000000
          213              C      11.418549       3.989271      33.263512      -0.064969      27.177463 0.34997774E+03  0.78555545E+04                                 8.059310                            6.257071      -0.387587       1.882576                    0.997124      27.984310      80.665809       0.650484       0.419501      -1.053874       0.037979      -0.079932       0.008368       0.088891      -0.020487      -0.018093       0.015628      -0.012294      -0.051016      -0.028152      -0.011450       0.039603             10.531962      13.463533      -0.980568      -5.274478       6.809106       0.562603      11.323246           0.000000
          214              C      13.094787       4.621690      36.988970       0.279794      34.325372 0.32693962E+03  0.71321422E+04                                 9.270223                            6.090814       0.090563       2.055201                    0.999466      24.231712      66.323094       0.659841       0.425515      -1.062268      -0.033014      -0.000483      -0.048021       0.058277       0.014288       0.024324       0.011882       0.012735       0.013170      -0.020636      -0.015617       0.036253             12.677912      11.666289       1.842491       8.166912      12.033993       2.333970      14.333455           0.000000
          215              C      13.619979       3.540669      37.653614      -0.265805      40.538444 0.50553538E+03  0.12366305E+05                                10.301894                            7.550644      -0.140550       1.903930                    0.999649      31.998108      94.441183       0.592066       0.422910      -1.058000       0.026412      -0.010607       0.035651       0.045619       0.019678      -0.006410       0.027269      -0.021848      -0.008365      -0.035580      -0.000854       0.036435             12.906810      11.999911      -2.052227       7.966094      12.211183      -2.386907      14.509337           0.000001
          216              C      14.521559       3.777006      38.727330      -0.003802      41.543052 0.42374672E+03  0.98042236E+04                                10.309134                            6.765859      -0.005381       2.000875                    0.999243      26.915224      74.395357       0.653474       0.405108      -1.081871      -0.034442       0.040787      -0.036665       0.064762       0.005920       0.011284       0.006210       0.003030       0.011160      -0.009873      -0.006918       0.016791             14.169870      10.386437      -3.559886       6.247421      19.584407      -3.798884      12.538767           0.000000
          217              C      14.832297       5.017772      39.151271      -0.153562      36.150862 0.42541268E+03  0.99944929E+04                                 9.611911                            6.975904      -0.144124       1.920824                    0.999461      30.001101      87.562051       0.607762       0.428965      -1.051345      -0.011389       0.002699      -0.011455       0.016377       0.002454      -0.014735       0.006033       0.080373       0.080976      -0.054291       0.012644       0.041647             11.749311       7.525065      -1.300973       3.230005      19.139313      -1.017318       8.583554           0.000001
          218              C      14.241456       6.090039      38.523597      -0.002241      41.682501 0.41736713E+03  0.96126085E+04                                10.330925                            6.711517       0.035381       2.017923                    0.999268      26.634749      73.266307       0.657096       0.404720      -1.082970      -0.018428      -0.048549      -0.018508       0.055128      -0.008577       0.006005      -0.005220       0.020816       0.006265      -0.015079      -0.001288       0.016368             14.228154       8.788177       1.612042       4.488637      23.168997       3.043143      10.727289           0.000000
          219              C      13.374890       5.884339      37.451488      -0.212469      39.042214 0.45202353E+03  0.10738342E+05                                10.013256                            7.112722      -0.120655       1.922955                    0.999379      30.411280      88.078826       0.614311       0.419703      -1.061395       0.013764       0.015115       0.020114       0.028679      -0.026577      -0.024088      -0.038130       0.052759       0.028286      -0.067909       0.027303       0.040607             12.637095       9.808568       3.193348       5.780604      15.900952       4.385224      12.201764           0.000001
          220              C      14.536877       7.490551      38.998170       0.649569      23.695459 0.22886289E+03  0.46245474E+04                                 7.674412                            5.389764      -0.094513       2.043996                    0.999345      21.211870      58.221025       0.636820       0.475987      -1.019998       0.005874       0.064277       0.029682       0.071043      -0.001916      -0.077681      -0.028095       0.075275       0.162319      -0.078421      -0.037125       0.115546              9.775763       7.042466       1.166681       2.837335      15.302713       2.577739       6.982111           0.000000
          221              C      13.293923       3.201483      31.956728       0.275933      35.289103 0.33500674E+03  0.73467891E+04                                 9.456082                            6.164029       0.094442       2.055714                    0.999508      24.313703      66.545444       0.656682       0.425311      -1.063263      -0.037900      -0.004864       0.040463       0.055654      -0.007675      -0.029505       0.007409       0.037924      -0.013107      -0.024414      -0.017979       0.042393             13.335772      15.492108      -2.195132      -9.093399      11.381555       0.186180      13.133653           0.000000
          222              C      14.029191       2.083262      31.636863      -0.218591      39.774849 0.45737396E+03  0.10908008E+05                                10.154825                            7.151505      -0.142320       1.911206                    0.999361      30.796278      89.651304       0.612459       0.419329      -1.060604       0.018783      -0.011868      -0.015076       0.026850       0.036938       0.031708      -0.014529      -0.014017       0.052915      -0.061014       0.022062       0.038952             13.333998      15.120385      -5.304447      -7.388968      13.768671       2.657417      11.112939           0.000000
          223              C      15.088328       2.188300      30.741966      -0.008722      41.690739 0.41924315E+03  0.96595234E+04                                10.312819                            6.709063       0.058459       2.024847                    0.999167      26.658806      73.170119       0.660279       0.402614      -1.085183      -0.031096       0.036940       0.009389       0.049190       0.014108      -0.008458      -0.006073      -0.000446       0.011260      -0.016179      -0.002944       0.019124             14.488251      13.648578      -6.660036      -5.765550      20.090991       2.199424       9.725183           0.000000
          224              C      15.377184       3.437819      30.177380      -0.131302      36.195242 0.43263958E+03  0.10191010E+05                                 9.619454                            7.033278      -0.134712       1.927580                    0.999355      29.689297      86.317847       0.606449       0.428766      -1.053134      -0.013606      -0.009061       0.014910       0.022126       0.016218       0.010809       0.014143       0.063453       0.095834      -0.053130       0.011246       0.041884             11.693443       9.155557      -2.661353      -3.010368      18.411450      -0.924082       7.513323          -0.000000
          225              C      14.585019       4.507898      30.476349       0.003663      39.729099 0.39329510E+03  0.89396582E+04                                 9.997472                            6.517177       0.018253       2.018197                    0.999254      26.297337      72.258576       0.665383       0.404978      -1.080980      -0.021760      -0.043947       0.030137       0.057559      -0.005227      -0.002010       0.008139       0.020070       0.020613      -0.017111       0.004795       0.012316             13.530432      10.800486       0.967227      -5.045004      19.716592      -4.253730      10.074219           0.000000
          226              C      13.534636       4.391918      31.350753      -0.233147      37.737488 0.45177697E+03  0.10750585E+05                                 9.833411                            7.145964      -0.035207       1.950537                    0.999488      30.647216      89.367095       0.607252       0.423866      -1.056852       0.029158       0.018516      -0.022747       0.041358      -0.016298       0.020612       0.033805       0.025950       0.010686      -0.051118       0.018395       0.032724             12.261120      12.541253       1.793149      -6.893574      12.405692      -3.740546      11.836416           0.000000
          227              C      14.893570       5.831819      29.916988       0.653473      24.423186 0.24394723E+03  0.50014395E+04                                 7.835589                            5.565888      -0.101670       2.039021                    0.999410      21.342569      58.729883       0.627340       0.476216      -1.021344       0.015889       0.069094      -0.020704       0.073859       0.010481       0.065854       0.046012       0.075937       0.157020      -0.082217      -0.029532       0.111749              9.939244       7.654958       1.667926      -2.968845      14.934342      -3.719270       7.228433          -0.000000
          228              C       6.829684      20.182691      33.099561       0.648099      23.548934 0.23758688E+03  0.48584378E+04                                 7.705839                            5.530355      -0.154955       2.020881                    0.999133      21.638116      60.251004       0.620465       0.482742      -1.013797      -0.005816      -0.030955      -0.062947       0.070387      -0.070857       0.016786      -0.055302       0.001795      -0.168530      -0.087155      -0.027356       0.114511              9.826916       7.689415       3.437763       1.217541       9.008641       4.604483      12.782694          -0.000000
          229              C       7.136046      20.996738      34.360133       0.008074      40.671476 0.41087744E+03  0.94403880E+04                                10.191544                            6.674095       0.034053       2.018916                    0.999251      26.608562      73.467841       0.655730       0.406540      -1.080122       0.012585       0.033722       0.041848       0.055198       0.001147      -0.010265      -0.004186       0.011462      -0.016701      -0.012112      -0.002327       0.014439             13.990447       9.837295       5.341956       0.674271      12.966102       5.855179      19.167944          -0.000000
          230              C       8.059509       0.087532      34.261682      -0.258276      39.712340 0.48309365E+03  0.11701461E+05                                10.184776                            7.395924      -0.086383       1.921524                    0.999420      31.702186      93.564490       0.595542       0.424605      -1.055361      -0.017198      -0.024437      -0.003223       0.030055      -0.024855      -0.020767      -0.022653       0.018971       0.036252      -0.048104       0.018933       0.029171             12.868296      11.562311       7.510688       0.893973      15.152584       3.980382      11.889993          -0.000000
          231              C       8.341800       0.912521      35.366742       0.269823      36.606464 0.34203867E+03  0.75344017E+04                                 9.661348                            6.219745       0.128523       2.065463                    0.999391      24.419361      66.819277       0.655589       0.424132      -1.064800       0.033255       0.041952      -0.006509       0.053928       0.030265      -0.011657      -0.010637       0.002553      -0.027676      -0.025692      -0.014273       0.039965             13.589315      13.634532       9.221891      -3.164800      15.582114      -1.143741      11.551300          -0.000000
          232              C       9.856103       2.315221      34.211452      -0.071449      27.076745 0.34915411E+03  0.78352880E+04                                 8.048983                            6.250132      -0.367957       1.891205                    0.996880      27.981031      80.742609       0.650543       0.419559      -1.053457      -0.023748       0.008373       0.084560       0.088229       0.012347      -0.025219      -0.022167       0.011008       0.071676      -0.027291      -0.020700       0.047991             10.439478      12.047973       5.111265      -1.623668      12.123714      -1.208142       7.146748           0.000000
          233              C       7.718134       0.606159      36.586326      -0.241322      40.660526 0.47813194E+03  0.11545878E+05                                10.321428                            7.329547      -0.162469       1.897116                    0.999344      31.536586      92.787661       0.601990       0.421345      -1.057905      -0.009857      -0.024445       0.013769       0.029737      -0.014677       0.051877       0.018504      -0.015436      -0.032561      -0.065667       0.020075       0.045592             13.116158      12.857644       6.410527      -5.310666      11.462993      -2.326054      15.027837           0.000000
          234              C       6.807801      21.475976      36.653032       0.008670      39.546799 0.39875472E+03  0.91174088E+04                                10.048434                            6.605205      -0.019181       2.003259                    0.999337      26.631049      73.982809       0.652894       0.410297      -1.074817       0.029653       0.009346      -0.040887       0.051366      -0.001142       0.017744      -0.005610       0.014709      -0.030189      -0.020878      -0.001838       0.022716             13.650299      10.881288       4.100447      -5.324242       9.811523       0.713538      20.258085          -0.000000
          235              C       6.512381      20.742896      35.578914      -0.149640      36.593874 0.42592898E+03  0.10018672E+05                                 9.727202                            7.004532      -0.164568       1.916161                    0.999405      30.007615      87.891840       0.602810       0.431969      -1.048568       0.014231       0.020288      -0.008028       0.026050      -0.005563       0.008548      -0.020274       0.010374      -0.152053      -0.056616       0.020271       0.036345             11.945227       8.093991       2.780716      -1.998962       9.140699       3.026745      18.600992          -0.000001
          236              C       6.107545      21.265899      37.982319       0.619334      25.716507 0.26312709E+03  0.55057599E+04                                 8.157039                            5.797929      -0.170817       2.005057                    0.999317      22.157941      61.893190       0.611002       0.479084      -1.018322      -0.027602      -0.016016       0.071912       0.078675      -0.074543       0.052072      -0.024555       0.019513      -0.127830      -0.073496      -0.042479       0.115974             10.471986       9.238331       2.544272      -4.939362       6.934822      -0.103026      15.242804           0.000000
          237              C       2.345858      20.187067      31.328652       0.612041      25.537351 0.25058314E+03  0.51674085E+04                                 7.977653                            5.584737      -0.023981       2.049413                    0.999608      21.910479      60.289856       0.636356       0.466751      -1.027411       0.060982       0.025601       0.000094       0.066138      -0.012856       0.013851       0.081565      -0.129012       0.072460      -0.085314      -0.035763       0.121077             10.143513      15.394319       1.697273      -2.275097       6.184788      -3.032681       8.851433          -0.000000
          238              C      16.930877      11.015902      33.008745       0.600976      24.674014 0.24767669E+03  0.51174550E+04                                 7.894712                            5.610487      -0.136141       2.013072                    0.999432      22.295354      62.393321       0.621999       0.476593      -1.017100       0.026750      -0.030650      -0.053099       0.066891      -0.074573       0.019661      -0.040871       0.004440      -0.142851      -0.070649      -0.039376       0.110025              9.976501       6.816171       2.005119      -1.037442       8.658107       4.571465      14.455223          -0.000000
          239              C      17.077493      11.875904      34.241188       0.010096      42.331892 0.43304287E+03  0.10089256E+05                                10.517166                            6.885055      -0.006134       2.001646                    0.999319      27.006162      75.282570       0.640417       0.410502      -1.076649       0.003553       0.020628       0.043517       0.048290       0.006802      -0.004231      -0.009354       0.023884      -0.028213      -0.017799      -0.002192       0.019991             14.356687       9.488415       3.891403      -1.472312      12.834725       6.460853      20.746921           0.000000
          240              C      16.307212      11.665827      35.388040      -0.154537      37.331848 0.43257477E+03  0.10242618E+05                                 9.930075                            7.100357      -0.252413       1.884663                    0.999332      30.477896      90.374625       0.591869       0.437049      -1.042632       0.014769       0.013409      -0.013833       0.024275      -0.013789       0.017166      -0.018900       0.001225      -0.144729      -0.055254       0.010358       0.044895             12.270636       9.223462       2.692295      -3.782560       8.727083       2.393298      18.861363           0.000000
          241              C      16.519477      12.363895      36.478232       0.015241      39.793878 0.38576775E+03  0.87582867E+04                                10.094952                            6.495593      -0.054114       1.993528                    0.999286      26.480000      73.592154       0.657764       0.410150      -1.073620       0.036302       0.022006      -0.036070       0.055706      -0.000344       0.010513       0.001177       0.019564      -0.041214      -0.017126      -0.002807       0.019933             14.013266      12.496906       5.750972      -6.109841      10.996712      -0.982011      18.546181           0.000000
          242              C      15.731689      12.055345      37.720319       0.630052      25.061871 0.24867428E+03  0.51364220E+04                                 8.001131                            5.627424      -0.143171       2.016277                    0.999368      21.927272      61.088420       0.620950       0.477551      -1.017938      -0.035645      -0.012559       0.059979       0.070892      -0.066410       0.048779      -0.014626      -0.013218      -0.160798      -0.081259      -0.024559       0.105819             10.455879       9.386992       3.517907      -4.814009       7.288451      -1.408774      14.692194           0.000000
          243              C       1.131351      20.762590       0.040988       0.628773      26.068963 0.25255620E+03  0.52237622E+04                                 8.179151                            5.651142      -0.082778       2.039085                    0.999498      21.712919      60.040192       0.624504       0.474183      -1.022294       0.065893       0.023774       0.008327       0.070544      -0.002951      -0.018990      -0.068657      -0.075298       0.142688      -0.069189      -0.033280       0.102469             10.720834      17.016776       3.045218       2.855603       8.295107       3.167877       6.850620           0.000000
          244              C      17.403550      13.398961      36.513192      -0.283362      41.787127 0.50022174E+03  0.12232676E+05                                10.541837                            7.528524      -0.130530       1.904388                    0.999695      32.336625      96.159338       0.589466       0.424902      -1.054285      -0.022089      -0.036831       0.011973       0.044585      -0.004634       0.018918       0.032502      -0.012188       0.027928      -0.037552      -0.003139       0.040691             13.545718      14.511158       8.249362      -4.573001      13.706254      -1.806385      12.419743          -0.000000
          245              C      18.127877      13.725018      35.370760       0.267965      36.145610 0.33940418E+03  0.74796245E+04                                 9.612320                            6.217395       0.087868       2.049125                    0.999421      24.645321      67.976095       0.650748       0.427101      -1.060431       0.041262       0.034118      -0.000404       0.053542       0.034330       0.006151       0.016407      -0.015871      -0.044908      -0.030283      -0.016935       0.047217             13.408438      13.401602       9.098791      -0.620588      16.075051       2.209110      10.748663           0.000000
          246              C      18.007521      12.915347      34.235161      -0.246539      40.314739 0.48794355E+03  0.11837762E+05                                10.266629                            7.407555      -0.140665       1.904729                    0.999321      31.602035      93.067438       0.598680       0.421708      -1.058127       0.003247      -0.024598      -0.009546       0.026584      -0.017450      -0.019493      -0.031243       0.039678      -0.001601      -0.051883       0.019980       0.031903             12.798776      10.383136       5.976892       0.819671      14.475651       5.256595      13.537540          -0.000000
          247              C      19.375208      15.466904      36.353661      -0.063072      26.911401 0.34894291E+03  0.78339506E+04                                 8.016101                            6.250957      -0.415378       1.875724                    0.996667      28.040151      81.085746       0.649695       0.419923      -1.052611       0.006172      -0.034036      -0.078087       0.085405       0.019758       0.014453       0.018051      -0.009968       0.035816      -0.026350      -0.009978       0.036329             10.307922      10.916944       4.905364       0.346625      13.058823       1.117731       6.947998          -0.000000
          248              C      20.626916      16.263446      35.972717       0.078527      35.258293 0.42134206E+03  0.98646070E+04                                10.021786                            7.274580      -0.724701       1.805111                    0.996407      26.656475      77.396513       0.555455       0.470991      -1.028156       0.000395      -0.001170      -0.000982       0.001578       0.003512       0.002125       0.002096       0.012472       0.017469      -0.010211       0.002391       0.007820             13.898710      11.923434       0.527649      -0.218543      18.030162      -0.198305      11.742536           0.000000
          249              C      20.294294      17.171590      34.847163      -0.069811      26.453012 0.34555947E+03  0.77404638E+04                                 7.904027                            6.208532      -0.397642       1.876664                    0.997482      28.100490      81.214570       0.653696       0.418298      -1.053448       0.084078       0.022302       0.007127       0.087277       0.023711      -0.018217      -0.008743       0.010164      -0.069591      -0.030273      -0.011557       0.041830             10.078492       7.064951       1.224901      -1.121489      12.092728      -4.755470      11.077796           0.000000
          250              C      21.434399      18.611492      33.344281       0.272043      35.876845 0.34133449E+03  0.75125564E+04                                 9.531581                            6.215282       0.101285       2.058041                    0.999447      24.324421      66.460315       0.655731       0.424397      -1.064983      -0.002982      -0.025605       0.047880       0.054379       0.013761      -0.012033      -0.029037      -0.011502       0.027363      -0.024822      -0.016061       0.040883             13.191128      12.193394       1.370744      -1.379770      11.520666      -8.575811      15.859324           0.000000
          251              C      20.303047      19.071035      32.686871      -0.241499      39.066734 0.45846098E+03  0.10961485E+05                                10.077231                            7.206738      -0.075233       1.932820                    0.999449      31.070905      91.135409       0.603021       0.424821      -1.055128      -0.009847       0.020270      -0.025009       0.033665       0.018268      -0.024379       0.026737      -0.000403       0.000921      -0.046406       0.017925       0.028482             12.956752      12.430558      -2.577352       3.588359      10.658810      -7.729833      15.780889           0.000000
          252              C      20.429969      19.830375      31.590652       0.005353      40.423463 0.39582302E+03  0.90157265E+04                                10.126575                            6.543392      -0.029601       2.000838                    0.999242      26.437690      72.829700       0.662934       0.405636      -1.080040       0.040318      -0.027621       0.030387       0.057549       0.009254      -0.005897       0.004294      -0.000750       0.016075      -0.014568       0.006124       0.008444             14.103012      19.234290      -2.958536       4.794261       9.189601      -6.061363      13.885145           0.000000
          253              C      21.668547      20.219892      31.085941      -0.136907      37.410760 0.45549783E+03  0.10851237E+05                                 9.815060                            7.205976      -0.128654       1.926507                    0.999243      29.995610      87.249277       0.601427       0.427495      -1.055588       0.001078      -0.015090       0.014338       0.020843       0.003633      -0.004436       0.002252      -0.068440       0.072807      -0.046838       0.021108       0.025730             11.923994      19.244430      -0.545228       1.319322       7.065572      -3.156430       9.461981          -0.000001
          254              C       0.962852      19.780044      31.772685      -0.013060      42.207747 0.43988949E+03  0.10264611E+05                                10.414653                            6.896288       0.021238       2.007056                    0.999328      27.155010      75.169952       0.647424       0.405432      -1.082569      -0.044271      -0.012282       0.020962       0.050499      -0.003688       0.014084      -0.006147       0.005308       0.045780      -0.012501      -0.011476       0.023977             14.075317      22.740484       2.217264      -2.521680       8.235347      -4.323687      11.250120           0.000000
          255              C       0.827177      18.992256      32.899846      -0.216123      39.053626 0.46614747E+03  0.11160904E+05                                10.017164                            7.221833      -0.126127       1.915226                    0.999361      30.825671      89.669118       0.609715       0.419568      -1.061335       0.015974       0.024901      -0.003661       0.029810      -0.020402       0.039791       0.027474      -0.032992       0.023935      -0.062766       0.020448       0.042318             12.504161      15.604438       3.245701      -3.780551       9.211266      -5.581881      12.696779          -0.000000
          256              C      21.727631      15.355301      35.524665      -0.074469      27.622280 0.36472889E+03  0.82726899E+04                                 8.170425                            6.402078      -0.401958       1.872789                    0.997674      28.312225      82.074361       0.640806       0.421408      -1.052540      -0.000576      -0.032076       0.081644       0.087721      -0.017684       0.018782      -0.023089      -0.024390       0.051305      -0.031228      -0.013287       0.044515             10.589754      11.133660      -5.058467       0.601085      13.767896      -1.072112       6.867707          -0.000000
          257              C       1.199188      13.587155      36.387416       0.264942      36.147935 0.34263431E+03  0.75561194E+04                                 9.597243                            6.227403       0.080270       2.046754                    0.999407      24.559355      67.395286       0.654371       0.424438      -1.063860      -0.045634       0.034041       0.011873       0.058157      -0.035866       0.003644      -0.008808      -0.003344      -0.037643      -0.030342      -0.013248       0.043590             13.565821      14.561619      -9.780214       1.526142      14.985508      -1.631683      11.150336          -0.000000
          258              C       1.654355      13.215144      35.128853      -0.240700      39.498915 0.47675458E+03  0.11521575E+05                                10.187493                            7.370595      -0.106717       1.921524                    0.999350      31.410249      92.905670       0.593127       0.427308      -1.052615       0.021261      -0.029670      -0.020584       0.041905       0.022240       0.031262      -0.015817       0.009928      -0.042431      -0.048175       0.011591       0.036584             12.717793      12.695916      -7.771055      -2.592622      13.220849       2.399179      12.236614          -0.000001
          259              C       2.577817      12.228220      34.984994       0.026778      39.176147 0.38706162E+03  0.87879778E+04                                 9.961765                            6.518758      -0.070361       1.992774                    0.999236      26.269032      72.816339       0.655264       0.411700      -1.073468      -0.028495       0.016277       0.031316       0.045361       0.004224       0.007000      -0.004161      -0.012062      -0.062695      -0.023359       0.005446       0.017912             13.175849      10.522960      -5.742154      -2.207446      10.791169       2.465767      18.213417          -0.000000
          260              C       3.013289      11.827761      33.624364       0.585280      25.280026 0.24836926E+03  0.51143278E+04                                 7.935269                            5.553508       0.002110       2.058089                    0.999628      22.026029      60.715848       0.638774       0.465659      -1.027224       0.018618      -0.024880      -0.039490       0.050251       0.070225       0.016549      -0.004079       0.049023      -0.203548      -0.073563      -0.035447       0.109010             10.054865       7.112751      -3.362318      -3.052621       8.207516       2.988185      14.844328          -0.000000
          261              C       3.159905      11.683334      36.071569      -0.143333      37.027870 0.45080896E+03  0.10744181E+05                                 9.813496                            7.218395      -0.144683       1.925032                    0.999341      30.068724      88.347922       0.592932       0.433431      -1.048783      -0.019080       0.010545       0.016252       0.027192       0.011888      -0.010590       0.005587       0.003435      -0.130046      -0.045829       0.011881       0.033948             11.745998       8.821215      -3.993356       1.553971       8.886265      -1.106309      17.530513          -0.000000
          262              C       2.803212      12.131935      37.382773      -0.018507      41.997506 0.41365779E+03  0.95161777E+04                                10.366193                            6.681687       0.032740       2.016461                    0.999316      26.720216      73.717773       0.657843       0.404727      -1.081799      -0.024076       0.019255      -0.043409       0.053242      -0.010503      -0.008442       0.011852      -0.003645       0.022512      -0.014525      -0.007209       0.021733             14.460210      13.325570      -7.506397       5.203944      12.186751      -4.441136      17.868311          -0.000000
          263              C       1.796594      13.033515      37.501718      -0.227601      40.478866 0.45055914E+03  0.10723034E+05                                10.282776                            7.109111      -0.129472       1.914746                    0.999378      30.949876      90.494226       0.611829       0.420639      -1.058017       0.010930      -0.023149       0.007506       0.026677       0.029704      -0.030773       0.027342      -0.005004       0.012542      -0.058800       0.027622       0.031178             13.587945      14.194755      -8.454389       3.888283      13.433846      -3.906441      13.135234          -0.000001
          264              C       3.444384      11.543282      38.545698       0.656388      23.795780 0.22181709E+03  0.44543836E+04                                 7.678991                            5.299033      -0.007302       2.071139                    0.999463      21.133749      58.129056       0.642516       0.474711      -1.019054       0.015012      -0.020660       0.055878       0.061437       0.080304      -0.040066       0.017316       0.013744      -0.193998      -0.098061      -0.016737       0.114798              9.939553       8.928977      -4.553714       3.435523       8.599148      -2.737943      12.290535           0.000000
          265              C      15.138659       2.564688      39.407645       0.642575      23.791181 0.23671426E+03  0.48170162E+04                                 7.647831                            5.452729      -0.014528       2.063958                    0.999418      21.402545      58.685176       0.639025       0.471015      -1.024099       0.017131      -0.065741       0.024250       0.072134       0.035991      -0.083515       0.017088       0.118499       0.040092      -0.096572      -0.023907       0.120479              9.775234       7.395396      -2.756826       4.102121      12.655056      -3.018232       9.275250           0.000000
          266              C       6.643679       8.219255      36.796489       0.625525      21.243916 0.21191205E+03  0.42067313E+04                                 7.114748                            5.173846       0.001144       2.076327                    0.999390      21.175066      57.889144       0.651350       0.473699      -1.019700      -0.011045       0.023311       0.038906       0.046680       0.079224      -0.011307      -0.012273       0.022501      -0.239437      -0.081263      -0.040029       0.121292              8.674423       6.136752      -2.776110      -1.119789       7.387916       2.489296      12.498602           0.000000
          267              C      18.027215      21.425645      40.071485       0.659106      23.353832 0.22220545E+03  0.44608567E+04                                 7.588434                            5.297929      -0.044770       2.058589                    0.999438      21.143368      58.007540       0.644101       0.473684      -1.020355      -0.060909       0.017818       0.015460       0.065318       0.047534      -0.013970      -0.075420      -0.079585       0.157692      -0.091934      -0.027923       0.119857              9.931112      13.828724      -4.022871      -1.799924       9.084361       3.572034       6.880252          -0.000000
          268              C      19.263605      20.686000      39.728313      -0.027983      45.137385 0.44769637E+03  0.10482578E+05                                10.876421                            6.939533       0.048251       2.013807                    0.999239      27.230398      75.267029       0.648505       0.403374      -1.085007       0.044101      -0.026302      -0.009813       0.052278       0.013826       0.010484       0.018905      -0.005325      -0.011724      -0.019044      -0.010603       0.029647             15.691399      23.582675      -6.906993      -3.373907      13.803739       5.752222       9.687783          -0.000000
          269              C      19.171696      19.578720      38.855517      -0.234211      40.995033 0.47069212E+03  0.11314654E+05                                10.372261                            7.261265      -0.163436       1.898779                    0.999341      31.291824      91.670569       0.606573       0.420067      -1.059372      -0.014396       0.017668       0.016255       0.027994       0.041075       0.014685      -0.025558       0.008445       0.039683      -0.059400       0.022036       0.037365             13.748474      14.709566      -5.646853      -3.308161      15.599632       7.467106      10.936223          -0.000000
          270              C      20.283353      18.869711      38.521990       0.274686      35.246339 0.33390745E+03  0.73270692E+04                                 9.460077                            6.164670       0.058784       2.041715                    0.999467      24.472904      67.312893       0.653999       0.426800      -1.060827      -0.007152      -0.039182      -0.032780       0.051584      -0.005306      -0.008031       0.028624      -0.037223      -0.011244      -0.024788      -0.016032       0.040820             13.263050      11.985257      -1.957053      -0.642017      15.878407       8.748885      11.925485          -0.000000
          271              C      21.149919      17.073117      37.193105      -0.076132      28.380048 0.38105802E+03  0.87198352E+04                                 8.337014                            6.565600      -0.403240       1.876314                    0.996480      28.328258      81.919262       0.630957       0.424218      -1.053008      -0.075828       0.030521       0.003690       0.081823      -0.029891      -0.026126       0.026753       0.030012      -0.046178      -0.038410      -0.020646       0.059056             10.858897       7.131217      -1.044440      -0.508218      13.961648       5.348185      11.483824          -0.000000
          272              C      21.550378      19.215462      38.992946      -0.241188      39.877619 0.48658175E+03  0.11793181E+05                                10.221261                            7.427179      -0.062683       1.934097                    0.999432      31.363542      92.235650       0.594440       0.425131      -1.056285       0.019775       0.029746       0.019893       0.040885      -0.023521      -0.022802      -0.013572      -0.019896       0.013062      -0.042664       0.019009       0.023655             12.789144      13.619386       2.706837       3.199816      13.850583       6.999473      10.897464          -0.000000
          273              C      21.677300      20.320554      39.823550       0.009009      40.992487 0.39760385E+03  0.90785194E+04                                10.254699                            6.580295      -0.060288       1.991252                    0.999186      26.531137      73.495254       0.656856       0.408387      -1.076784      -0.040532      -0.025697      -0.020755       0.052287      -0.006722      -0.006396       0.000912      -0.028561       0.030848      -0.022059       0.008751       0.013309             14.181442      21.829129       2.495029       3.229118      11.625417       5.043796       9.089781          -0.000000
          274              C      20.587526      21.049258      -0.025316      -0.137898      38.056291 0.44971273E+03  0.10701453E+05                                 9.972306                            7.188718      -0.194471       1.903522                    0.999249      30.188026      88.357594       0.597310       0.430922      -1.051295      -0.013261      -0.017989      -0.017829       0.028589       0.015027      -0.004450      -0.002883      -0.069944       0.085370      -0.052469       0.021811       0.030658             12.417835      20.828235      -1.874886       0.120693       9.205715       2.963735       7.219556          -0.000000
          275              C      13.624356       1.599647      10.819140       0.639231      25.189461 0.24120464E+03  0.49266567E+04                                 7.944696                            5.490500      -0.011381       2.063394                    0.999471      21.409441      58.624457       0.639838       0.468672      -1.026386       0.066003      -0.009097      -0.025676       0.071403       0.012922       0.026646      -0.071464      -0.139825       0.014530      -0.090239      -0.024034       0.114272             10.529271      14.324739      -2.703664      -4.472103       6.848024       4.001090      10.415049          -0.000000
          276              C      16.911182      20.896077      10.334119       0.640037      24.234665 0.23686216E+03  0.48204643E+04                                 7.738974                            5.447577       0.007020       2.069724                    0.999466      21.414563      58.708298       0.640576       0.469832      -1.024810      -0.027818       0.060602      -0.007070       0.067055       0.053242      -0.075816      -0.013842       0.075801       0.123828      -0.091422      -0.026540       0.117962             10.028474       9.361866      -4.397194       3.688344      13.397020      -1.501361       7.326538          -0.000000
          277              C       4.890850      13.532447      11.641305       0.663930      23.753387 0.21855264E+03  0.43720475E+04                                 7.698971                            5.273811       0.000753       2.079622                    0.999525      20.915735      57.395964       0.641583       0.477226      -1.017835       0.019201      -0.014787      -0.056724       0.061684       0.081869       0.021339      -0.037095       0.003282      -0.200813      -0.100454      -0.015567       0.116021             10.061417       8.420494      -4.614932      -3.219677       9.171890       3.502630      12.591865           0.000000
          278              C       4.335022      14.171431      12.845619      -0.006216      40.833949 0.39946404E+03  0.91198543E+04                                10.184462                            6.571635       0.041835       2.023869                    0.999293      26.502175      73.101332       0.661752       0.405416      -1.080146      -0.012120       0.023303       0.044542       0.051710      -0.011537       0.005597      -0.011335       0.013066       0.002145      -0.017071      -0.002300       0.019371             14.131207      11.311816      -7.081351      -4.681579      13.318953       4.351638      17.762852           0.000000
          279              C       4.597618      13.659369      14.104986      -0.143532      37.237145 0.43954747E+03  0.10442249E+05                                 9.884863                            7.167294      -0.240205       1.894623                    0.999131      30.278300      89.730487       0.588277       0.438264      -1.042623      -0.013760       0.027518      -0.010448       0.032492       0.005362       0.011275      -0.005683       0.000333      -0.143107      -0.049996       0.020514       0.029482             11.850056       8.439577      -3.957770      -1.987275       9.421754       0.743954      17.688836           0.000000
          280              C       4.033037      14.138606      15.224914       0.010998      41.379522 0.43425845E+03  0.10119900E+05                                10.299988                            6.897292      -0.030177       1.994083                    0.999187      27.051863      75.302630       0.639791       0.410809      -1.076954      -0.014739       0.016871      -0.042855       0.048357      -0.014842      -0.002183      -0.004023      -0.008034      -0.092636      -0.031488       0.000616       0.030872             13.392067       9.443191      -5.307378       0.390991      11.732052      -2.261965      19.000960           0.000000
          281              C       3.168658      15.265581      15.165040      -0.287443      41.671209 0.53988629E+03  0.13429051E+05                                10.504143                            7.803584      -0.141852       1.894597                    0.999680      32.847324      97.846755       0.582165       0.422977      -1.057673       0.022238      -0.028790       0.024894       0.044081       0.007035      -0.022619       0.028744      -0.002272       0.002115      -0.039975       0.006186       0.033789             12.927205      11.811442      -7.834261       1.439506      14.917913      -2.485023      12.052259           0.000000
          282              C       2.873238      15.830162      13.905673       0.265154      36.690787 0.34899810E+03  0.77395558E+04                                 9.705725                            6.300560       0.016516       2.023503                    0.999326      24.831416      68.552170       0.647510       0.426547      -1.061499      -0.027676       0.045920      -0.013211       0.055220      -0.034175      -0.009060       0.008691      -0.006663      -0.021605      -0.030772      -0.010409       0.041181             13.709042      14.037459     -10.032604      -2.274972      16.271428       1.827346      10.818239           0.000000
          283              C       3.475020      15.213062      12.751991      -0.248158      43.388013 0.49113794E+03  0.11944896E+05                                10.798246                            7.444965      -0.185579       1.890959                    0.999637      31.887406      94.286870       0.595078       0.423207      -1.056287       0.017183      -0.012934       0.002699       0.021676       0.016306       0.028550      -0.038852      -0.005106       0.056420      -0.056102       0.005654       0.050448             14.359388      13.598001      -9.021797      -4.340422      15.847908       4.152711      13.632254           0.000001
          284              C       1.273591      17.217544      14.813028      -0.081243      28.427730 0.37438066E+03  0.85404340E+04                                 8.323297                            6.471418      -0.385607       1.877685                    0.997598      28.397682      82.343940       0.640063       0.419485      -1.054583       0.038661       0.009459      -0.080932       0.090189      -0.020812      -0.026180       0.015987       0.031566       0.070696      -0.038066      -0.011837       0.049903             10.880944      13.587024      -5.513416      -1.043440      12.122774       0.779886       6.933033           0.000000
          285              C       0.306362      18.307318      14.387078       0.079880      35.882340 0.42581786E+03  0.99837392E+04                                10.079850                            7.271575      -0.737729       1.801320                    0.996493      26.577817      76.920518       0.561012       0.465655      -1.032331      -0.000052       0.000121      -0.002658       0.002661      -0.000377      -0.001999       0.000342      -0.005345       0.020548      -0.006417      -0.000754       0.007171             14.038824      18.228405       0.832770       1.146512      12.287652      -0.075492      11.600416           0.000000
          286              C      21.211192      18.567726      15.555226      -0.070342      27.108440 0.37130258E+03  0.84443798E+04                                 8.037801                            6.453102      -0.396388       1.877007                    0.996970      28.241001      81.500377       0.640363       0.420572      -1.054946      -0.021591      -0.085243      -0.007738       0.088275       0.026729      -0.015173      -0.018999      -0.030425      -0.067969      -0.031560      -0.018499       0.050058             10.085396      12.107400       1.741452      -4.282251       7.456630      -1.361671      10.692157           0.000000
          287              C      21.405951      17.893729      13.171512      -0.064969      27.177460 0.34997771E+03  0.78555538E+04                                 8.059309                            6.257070      -0.387587       1.882576                    0.997124      27.984310      80.665812       0.650484       0.419501      -1.053874      -0.037979       0.079932       0.008368       0.088891      -0.020487       0.018093      -0.015628      -0.012294      -0.051016      -0.028152      -0.011450       0.039603             10.531961      13.463532      -0.980568       5.274477       6.809106      -0.562603      11.323244           0.000000
          288              C      19.729713      17.261310      16.896970       0.279794      34.325366 0.32693962E+03  0.71321419E+04                                 9.270222                            6.090814       0.090563       2.055201                    0.999466      24.231712      66.323091       0.659841       0.425515      -1.062268       0.033014       0.000483      -0.048021       0.058277       0.014288      -0.024324      -0.011882       0.012735       0.013170      -0.020636      -0.015617       0.036253             12.677909      11.666285       1.842490      -8.166908      12.033991      -2.333968      14.333450           0.000000
          289              C      19.204521      18.342331      17.561614      -0.265805      40.538442 0.50553536E+03  0.12366305E+05                                10.301893                            7.550644      -0.140550       1.903930                    0.999649      31.998108      94.441179       0.592066       0.422910      -1.058000      -0.026412       0.010607       0.035651       0.045619       0.019678       0.006410      -0.027269      -0.021848      -0.008365      -0.035580      -0.000854       0.036435             12.906809      11.999910      -2.052227      -7.966093      12.211182       2.386906      14.509335           0.000001
          290              C      18.302941      18.105994      18.635330      -0.003802      41.543053 0.42374675E+03  0.98042242E+04                                10.309134                            6.765859      -0.005381       2.000875                    0.999243      26.915225      74.395359       0.653474       0.405108      -1.081871       0.034442      -0.040787      -0.036665       0.064762       0.005920      -0.011284      -0.006210       0.003030       0.011160      -0.009873      -0.006918       0.016791             14.169870      10.386436      -3.559885      -6.247420      19.584407       3.798884      12.538767           0.000000
          291              C      17.992203      16.865228      19.059271      -0.153562      36.150863 0.42541269E+03  0.99944933E+04                                 9.611911                            6.975904      -0.144124       1.920824                    0.999461      30.001102      87.562053       0.607763       0.428965      -1.051345       0.011389      -0.002699      -0.011455       0.016377       0.002454       0.014735      -0.006033       0.080373       0.080976      -0.054291       0.012644       0.041647             11.749310       7.525065      -1.300973      -3.230005      19.139312       1.017318       8.583554           0.000001
          292              C      18.583044      15.792961      18.431597      -0.002241      41.682498 0.41736711E+03  0.96126080E+04                                10.330925                            6.711517       0.035381       2.017923                    0.999268      26.634748      73.266306       0.657096       0.404720      -1.082970       0.018428       0.048549      -0.018508       0.055128      -0.008577      -0.006005       0.005220       0.020816       0.006265      -0.015079      -0.001288       0.016368             14.228154       8.788176       1.612041      -4.488637      23.168996      -3.043142      10.727289           0.000000
          293              C      19.449610      15.998661      17.359488      -0.212469      39.042208 0.45202349E+03  0.10738341E+05                                10.013255                            7.112722      -0.120655       1.922955                    0.999379      30.411278      88.078820       0.614311       0.419703      -1.061395      -0.013764      -0.015115       0.020114       0.028679      -0.026577       0.024088       0.038130       0.052759       0.028286      -0.067909       0.027303       0.040607             12.637093       9.808566       3.193346      -5.780603      15.900950      -4.385222      12.201762           0.000001
          294              C      18.287623      14.392449      18.906170       0.649569      23.695459 0.22886290E+03  0.46245476E+04                                 7.674412                            5.389764      -0.094513       2.043996                    0.999345      21.211870      58.221024       0.636820       0.475987      -1.019998      -0.005874      -0.064277       0.029682       0.071043      -0.001916       0.077681       0.028095       0.075275       0.162319      -0.078421      -0.037125       0.115546              9.775763       7.042466       1.166681      -2.837335      15.302712      -2.577739       6.982110           0.000000
          295              C      19.530577      18.681517      11.864728       0.275933      35.289097 0.33500673E+03  0.73467889E+04                                 9.456081                            6.164029       0.094442       2.055714                    0.999508      24.313703      66.545447       0.656682       0.425311      -1.063263       0.037900       0.004864       0.040463       0.055654      -0.007675       0.029505      -0.007409       0.037924      -0.013107      -0.024414      -0.017979       0.042393             13.335770      15.492106      -2.195132       9.093397      11.381554      -0.186180      13.133650           0.000000
          296              C      18.795309      19.799738      11.544863      -0.218591      39.774859 0.45737422E+03  0.10908016E+05                                10.154827                            7.151507      -0.142320       1.911206                    0.999361      30.796279      89.651307       0.612459       0.419329      -1.060604      -0.018783       0.011868      -0.015076       0.026850       0.036938      -0.031708       0.014529      -0.014017       0.052915      -0.061014       0.022062       0.038952             13.334001      15.120389      -5.304449       7.388969      13.768674      -2.657419      11.112940           0.000000
          297              C      17.736171      19.694700      10.649966      -0.008722      41.690762 0.41924324E+03  0.96595258E+04                                10.312823                            6.709063       0.058458       2.024847                    0.999167      26.658807      73.170121       0.660279       0.402614      -1.085183       0.031096      -0.036940       0.009389       0.049190       0.014108       0.008458       0.006073      -0.000446       0.011260      -0.016179      -0.002944       0.019124             14.488258      13.648579      -6.660045       5.765546      20.091015      -2.199426       9.725181           0.000000
          298              C      17.447316      18.445181      10.085380      -0.131302      36.195244 0.43263930E+03  0.10191002E+05                                 9.619454                            7.033276      -0.134712       1.927580                    0.999355      29.689296      86.317843       0.606449       0.428766      -1.053134       0.013606       0.009061       0.014910       0.022126       0.016218      -0.010809      -0.014143       0.063453       0.095834      -0.053130       0.011246       0.041884             11.693446       9.155554      -2.661358       3.010365      18.411464       0.924081       7.513321          -0.000000
          299              C      18.239480      17.375102      10.384349       0.003663      39.729109 0.39329511E+03  0.89396586E+04                                 9.997474                            6.517177       0.018253       2.018197                    0.999254      26.297337      72.258576       0.665383       0.404978      -1.080980       0.021760       0.043947       0.030137       0.057559      -0.005227       0.002010      -0.008139       0.020070       0.020613      -0.017111       0.004795       0.012316             13.530435      10.800482       0.967220       5.044998      19.716610       4.253728      10.074214           0.000000
          300              C      19.289864      17.491082      11.258753      -0.233147      37.737496 0.45177725E+03  0.10750593E+05                                 9.833413                            7.145967      -0.035207       1.950537                    0.999488      30.647217      89.367100       0.607252       0.423866      -1.056852      -0.029158      -0.018516      -0.022747       0.041358      -0.016298      -0.020612      -0.033805       0.025949       0.010686      -0.051118       0.018395       0.032724             12.261122      12.541256       1.793148       6.893574      12.405694       3.740545      11.836416           0.000000
          301              C      17.930930      16.051181       9.824988       0.653473      24.423186 0.24394719E+03  0.50014385E+04                                 7.835590                            5.565888      -0.101670       2.039021                    0.999410      21.342568      58.729881       0.627340       0.476216      -1.021344      -0.015889      -0.069094      -0.020704       0.073859       0.010481      -0.065854      -0.046012       0.075937       0.157020      -0.082217      -0.029532       0.111749              9.939245       7.654956       1.667923       2.968842      14.934347       3.719269       7.228431          -0.000000
          302              C       4.111816       1.700309      13.007561       0.648099      23.548931 0.23758693E+03  0.48584390E+04                                 7.705839                            5.530355      -0.154955       2.020881                    0.999133      21.638116      60.251005       0.620465       0.482742      -1.013797       0.005816       0.030955      -0.062947       0.070387      -0.070857      -0.016786       0.055302       0.001795      -0.168530      -0.087155      -0.027356       0.114511              9.826915       7.689415       3.437764      -1.217541       9.008642      -4.604482      12.782688          -0.000000
          303              C       3.805454       0.886261      14.268133       0.008074      40.671459 0.41087735E+03  0.94403856E+04                                10.191541                            6.674094       0.034053       2.018916                    0.999251      26.608562      73.467841       0.655730       0.406540      -1.080122      -0.012585      -0.033722       0.041848       0.055198       0.001147       0.010265       0.004186       0.011462      -0.016701      -0.012112      -0.002327       0.014439             13.990441       9.837298       5.341960      -0.674269      12.966101      -5.855169      19.167924          -0.000000
          304              C       2.881991      21.795468      14.169682      -0.258276      39.712328 0.48309335E+03  0.11701452E+05                                10.184774                            7.395921      -0.086383       1.921524                    0.999420      31.702185      93.564486       0.595542       0.424605      -1.055361       0.017198       0.024437      -0.003223       0.030055      -0.024855       0.020767       0.022653       0.018971       0.036252      -0.048104       0.018933       0.029171             12.868293      11.562311       7.510687      -0.893971      15.152578      -3.980379      11.889989          -0.000000
          305              C       2.599700      20.970479      15.274742       0.269823      36.606464 0.34203866E+03  0.75344014E+04                                 9.661348                            6.219745       0.128523       2.065463                    0.999391      24.419360      66.819275       0.655588       0.424132      -1.064800      -0.033255      -0.041952      -0.006509       0.053928       0.030265       0.011657       0.010637       0.002553      -0.027676      -0.025692      -0.014273       0.039965             13.589316      13.634533       9.221892       3.164800      15.582115       1.143741      11.551300          -0.000000
          306              C       1.085397      19.567779      14.119452      -0.071449      27.076744 0.34915411E+03  0.78352881E+04                                 8.048983                            6.250132      -0.367957       1.891205                    0.996880      27.981031      80.742608       0.650543       0.419559      -1.053457       0.023748      -0.008373       0.084560       0.088229       0.012347       0.025219       0.022167       0.011008       0.071676      -0.027291      -0.020700       0.047991             10.439478      12.047972       5.111264       1.623667      12.123713       1.208142       7.146748           0.000000
          307              C       3.223366      21.276841      16.494326      -0.241322      40.660523 0.47813193E+03  0.11545878E+05                                10.321427                            7.329547      -0.162469       1.897116                    0.999344      31.536586      92.787659       0.601990       0.421345      -1.057905       0.009857       0.024445       0.013769       0.029737      -0.014677      -0.051877      -0.018504      -0.015436      -0.032561      -0.065668       0.020075       0.045592             13.116157      12.857642       6.410526       5.310666      11.462992       2.326054      15.027836          -0.000000
          308              C       4.133699       0.407024      16.561032       0.008670      39.546793 0.39875471E+03  0.91174087E+04                                10.048434                            6.605205      -0.019181       2.003259                    0.999337      26.631049      73.982810       0.652894       0.410297      -1.074817      -0.029653      -0.009346      -0.040887       0.051366      -0.001142      -0.017744       0.005610       0.014709      -0.030189      -0.020878      -0.001838       0.022716             13.650297      10.881288       4.100447       5.324242       9.811522      -0.713535      20.258081          -0.000000
          309              C       4.429119       1.140104      15.486914      -0.149640      36.593872 0.42592906E+03  0.10018675E+05                                 9.727203                            7.004533      -0.164568       1.916161                    0.999405      30.007615      87.891844       0.602810       0.431969      -1.048568      -0.014231      -0.020288      -0.008028       0.026050      -0.005563      -0.008548       0.020274       0.010374      -0.152053      -0.056616       0.020271       0.036345             11.945226       8.093993       2.780718       1.998963       9.140700      -3.026740      18.600987          -0.000001
          310              C       4.833955       0.617101      17.890319       0.619334      25.716505 0.26312709E+03  0.55057597E+04                                 8.157040                            5.797929      -0.170817       2.005057                    0.999317      22.157940      61.893189       0.611002       0.479084      -1.018322       0.027602       0.016016       0.071912       0.078675      -0.074543      -0.052072       0.024555       0.019513      -0.127830      -0.073496      -0.042479       0.115974             10.471986       9.238331       2.544272       4.939362       6.934822       0.103026      15.242804           0.000000
          311              C       8.595642       1.695932      11.236652       0.612041      25.537339 0.25058303E+03  0.51674057E+04                                 7.977650                            5.584735      -0.023981       2.049413                    0.999608      21.910480      60.289857       0.636356       0.466751      -1.027411      -0.060982      -0.025601       0.000094       0.066138      -0.012856      -0.013851      -0.081565      -0.129012       0.072460      -0.085314      -0.035763       0.121077             10.143508      15.394304       1.697272       2.275097       6.184785       3.032681       8.851435          -0.000000
          312              C      15.893623      10.867098      12.916745       0.600976      24.674014 0.24767668E+03  0.51174549E+04                                 7.894712                            5.610487      -0.136141       2.013072                    0.999432      22.295354      62.393322       0.621999       0.476593      -1.017100      -0.026750       0.030650      -0.053099       0.066891      -0.074573      -0.019661       0.040871       0.004440      -0.142851      -0.070649      -0.039376       0.110025              9.976500       6.816171       2.005119       1.037442       8.658107      -4.571465      14.455223          -0.000000
          313              C      15.747007      10.007096      14.149188       0.010096      42.331891 0.43304285E+03  0.10089255E+05                                10.517166                            6.885055      -0.006134       2.001646                    0.999319      27.006161      75.282568       0.640417       0.410502      -1.076649      -0.003553      -0.020628       0.043517       0.048290       0.006802       0.004231       0.009354       0.023884      -0.028213      -0.017799      -0.002192       0.019991             14.356687       9.488415       3.891403       1.472312      12.834725      -6.460853      20.746921          -0.000000
          314              C      16.517288      10.217173      15.296040      -0.154537      37.331847 0.43257475E+03  0.10242617E+05                                 9.930075                            7.100358      -0.252413       1.884663                    0.999332      30.477895      90.374623       0.591869       0.437049      -1.042632      -0.014769      -0.013409      -0.013833       0.024275      -0.013789      -0.017166       0.018900       0.001225      -0.144729      -0.055254       0.010358       0.044895             12.270636       9.223462       2.692295       3.782560       8.727083      -2.393298      18.861363           0.000000
          315              C      16.305023       9.519105      16.386232       0.015241      39.793878 0.38576775E+03  0.87582867E+04                                10.094951                            6.495593      -0.054114       1.993528                    0.999286      26.480000      73.592153       0.657764       0.410150      -1.073620      -0.036302      -0.022006      -0.036070       0.055706      -0.000344      -0.010513      -0.001177       0.019564      -0.041214      -0.017126      -0.002807       0.019933             14.013266      12.496905       5.750971       6.109841      10.996712       0.982011      18.546181           0.000000
          316              C      17.092811       9.827655      17.628319       0.630052      25.061871 0.24867428E+03  0.51364220E+04                                 8.001131                            5.627424      -0.143171       2.016277                    0.999368      21.927272      61.088419       0.620950       0.477551      -1.017938       0.035645       0.012559       0.059979       0.070892      -0.066410      -0.048779       0.014626      -0.013218      -0.160798      -0.081259      -0.024559       0.105819             10.455879       9.386992       3.517907       4.814008       7.288451       1.408774      14.692193           0.000000
          317              C       9.810149       1.120410      20.132988       0.628773      26.068962 0.25255619E+03  0.52237620E+04                                 8.179151                            5.651142      -0.082778       2.039085                    0.999498      21.712918      60.040191       0.624504       0.474183      -1.022294      -0.065893      -0.023774       0.008327       0.070544      -0.002951       0.018990       0.068657      -0.075298       0.142688      -0.069189      -0.033280       0.102469             10.720835      17.016777       3.045218      -2.855604       8.295107      -3.167877       6.850620           0.000000
          318              C      15.420950       8.484039      16.421192      -0.283362      41.787127 0.50022173E+03  0.12232675E+05                                10.541836                            7.528524      -0.130530       1.904388                    0.999695      32.336625      96.159336       0.589466       0.424902      -1.054285       0.022089       0.036831       0.011973       0.044585      -0.004634      -0.018918      -0.032502      -0.012188       0.027928      -0.037552      -0.003139       0.040691             13.545718      14.511158       8.249361       4.573000      13.706253       1.806385      12.419743          -0.000000
          319              C      14.696623       8.157982      15.278760       0.267965      36.145609 0.33940418E+03  0.74796244E+04                                 9.612319                            6.217394       0.087868       2.049125                    0.999421      24.645321      67.976093       0.650748       0.427101      -1.060431      -0.041262      -0.034118      -0.000404       0.053542       0.034330      -0.006151      -0.016407      -0.015871      -0.044908      -0.030283      -0.016935       0.047217             13.408438      13.401601       9.098790       0.620588      16.075050      -2.209109      10.748662           0.000000
          320              C      14.816979       8.967653      14.143161      -0.246539      40.314736 0.48794351E+03  0.11837760E+05                                10.266628                            7.407554      -0.140665       1.904729                    0.999321      31.602034      93.067433       0.598680       0.421708      -1.058127      -0.003247       0.024598      -0.009546       0.026584      -0.017450       0.019493       0.031243       0.039678      -0.001601      -0.051883       0.019980       0.031903             12.798775      10.383135       5.976891      -0.819671      14.475649      -5.256594      13.537539          -0.000000
          321              C      13.449292       6.416096      16.261661      -0.063072      26.911401 0.34894291E+03  0.78339506E+04                                 8.016100                            6.250957      -0.415378       1.875724                    0.996667      28.040151      81.085746       0.649695       0.419923      -1.052611      -0.006172       0.034036      -0.078087       0.085405       0.019758      -0.014453      -0.018051      -0.009968       0.035816      -0.026350      -0.009978       0.036329             10.307921      10.916944       4.905363      -0.346625      13.058822      -1.117730       6.947998          -0.000000
          322              C      12.197584       5.619554      15.880717       0.078527      35.258293 0.42134213E+03  0.98646087E+04                                10.021786                            7.274581      -0.724701       1.805111                    0.996407      26.656475      77.396513       0.555455       0.470991      -1.028156      -0.000395       0.001170      -0.000982       0.001578       0.003512      -0.002125      -0.002096       0.012472       0.017469      -0.010211       0.002391       0.007820             13.898710      11.923436       0.527650       0.218541      18.030160       0.198308      11.742533           0.000000
          323              C      12.530206       4.711410      14.755163      -0.069811      26.453012 0.34555948E+03  0.77404638E+04                                 7.904027                            6.208532      -0.397642       1.876664                    0.997482      28.100490      81.214569       0.653696       0.418298      -1.053448      -0.084078      -0.022302       0.007127       0.087277       0.023711       0.018216       0.008743       0.010164      -0.069591      -0.030273      -0.011557       0.041830             10.078492       7.064951       1.224901       1.121489      12.092729       4.755470      11.077795           0.000000
          324              C      11.390101       3.271508      13.252281       0.272043      35.876845 0.34133449E+03  0.75125564E+04                                 9.531581                            6.215282       0.101285       2.058041                    0.999447      24.324421      66.460315       0.655731       0.424397      -1.064983       0.002982       0.025605       0.047880       0.054379       0.013761       0.012033       0.029037      -0.011502       0.027363      -0.024822      -0.016061       0.040883             13.191128      12.193394       1.370744       1.379770      11.520666       8.575811      15.859324           0.000000
          325              C      12.521453       2.811965      12.594871      -0.241499      39.066736 0.45846100E+03  0.10961486E+05                                10.077232                            7.206739      -0.075233       1.932820                    0.999449      31.070905      91.135413       0.603021       0.424821      -1.055128       0.009847      -0.020270      -0.025009       0.033665       0.018268       0.024379      -0.026737      -0.000403       0.000921      -0.046406       0.017925       0.028482             12.956754      12.430559      -2.577352      -3.588360      10.658812       7.729834      15.780890          -0.000000
          326              C      12.394531       2.052625      11.498652       0.005353      40.423462 0.39582302E+03  0.90157265E+04                                10.126575                            6.543392      -0.029601       2.000838                    0.999242      26.437690      72.829700       0.662934       0.405636      -1.080040      -0.040318       0.027621       0.030387       0.057549       0.009254       0.005897      -0.004294      -0.000750       0.016075      -0.014568       0.006124       0.008444             14.103012      19.234289      -2.958536      -4.794262       9.189601       6.061363      13.885146           0.000000
          327              C      11.155953       1.663108      10.993941      -0.136907      37.410756 0.45549781E+03  0.10851236E+05                                 9.815059                            7.205976      -0.128654       1.926507                    0.999243      29.995609      87.249273       0.601427       0.427495      -1.055588      -0.001078       0.015090       0.014338       0.020843       0.003633       0.004436      -0.002252      -0.068440       0.072807      -0.046838       0.021108       0.025730             11.923993      19.244428      -0.545228      -1.319321       7.065571       3.156429       9.461980          -0.000000
          328              C       9.978648       2.102956      11.680685      -0.013060      42.207747 0.43988955E+03  0.10264613E+05                                10.414653                            6.896289       0.021238       2.007056                    0.999328      27.155010      75.169954       0.647424       0.405432      -1.082569       0.044271       0.012282       0.020962       0.050499      -0.003688      -0.014084       0.006147       0.005308       0.045780      -0.012501      -0.011476       0.023977             14.075317      22.740480       2.217266       2.521682       8.235348       4.323689      11.250122           0.000000
          329              C      10.114323       2.890744      12.807846      -0.216123      39.053627 0.46614747E+03  0.11160904E+05                                10.017165                            7.221833      -0.126127       1.915226                    0.999361      30.825671      89.669119       0.609715       0.419569      -1.061335      -0.015974      -0.024901      -0.003661       0.029810      -0.020402      -0.039791      -0.027474      -0.032992       0.023935      -0.062766       0.020448       0.042318             12.504161      15.604437       3.245700       3.780551       9.211266       5.581881      12.696780          -0.000000
          330              C      11.096869       6.527699      15.432665      -0.074469      27.622279 0.36472889E+03  0.82726899E+04                                 8.170425                            6.402078      -0.401958       1.872789                    0.997674      28.312225      82.074361       0.640806       0.421408      -1.052540       0.000576       0.032076       0.081644       0.087721      -0.017684      -0.018782       0.023089      -0.024390       0.051305      -0.031228      -0.013287       0.044515             10.589753      11.133659      -5.058467      -0.601085      13.767894       1.072113       6.867707          -0.000000
          331              C       9.742312       8.295845      16.295416       0.264942      36.147935 0.34263431E+03  0.75561195E+04                                 9.597243                            6.227403       0.080270       2.046754                    0.999407      24.559355      67.395285       0.654371       0.424438      -1.063860       0.045634      -0.034041       0.011873       0.058157      -0.035866      -0.003644       0.008808      -0.003344      -0.037643      -0.030342      -0.013248       0.043590             13.565821      14.561619      -9.780214      -1.526143      14.985507       1.631683      11.150337          -0.000000
          332              C       9.287145       8.667856      15.036853      -0.240700      39.498911 0.47675454E+03  0.11521574E+05                                10.187492                            7.370594      -0.106717       1.921524                    0.999350      31.410248      92.905663       0.593127       0.427308      -1.052615      -0.021261       0.029670      -0.020584       0.041905       0.022240      -0.031262       0.015817       0.009928      -0.042431      -0.048175       0.011591       0.036584             12.717792      12.695914      -7.771054       2.592622      13.220847      -2.399179      12.236614          -0.000001
          333              C       8.363683       9.654780      14.892994       0.026778      39.176143 0.38706153E+03  0.87879751E+04                                 9.961763                            6.518757      -0.070361       1.992774                    0.999236      26.269031      72.816331       0.655264       0.411700      -1.073468       0.028495      -0.016277       0.031316       0.045361       0.004224      -0.007000       0.004161      -0.012062      -0.062695      -0.023359       0.005446       0.017912             13.175847      10.522956      -5.742150       2.207444      10.791164      -2.465764      18.213419          -0.000000
          334              C       7.928211      10.055238      13.532364       0.585280      25.280031 0.24836931E+03  0.51143289E+04                                 7.935269                            5.553508       0.002110       2.058089                    0.999628      22.026029      60.715844       0.638774       0.465659      -1.027224      -0.018618       0.024880      -0.039490       0.050251       0.070225      -0.016549       0.004079       0.049023      -0.203548      -0.073563      -0.035447       0.109010             10.054865       7.112748      -3.362315       3.052619       8.207512      -2.988183      14.844335          -0.000000
          335              C       7.781595      10.199666      15.979569      -0.143333      37.027895 0.45080921E+03  0.10744188E+05                                 9.813500                            7.218397      -0.144683       1.925032                    0.999341      30.068723      88.347914       0.592933       0.433431      -1.048783       0.019080      -0.010545       0.016252       0.027192       0.011889       0.010590      -0.005587       0.003435      -0.130046      -0.045829       0.011881       0.033948             11.746003       8.821220      -3.993358      -1.553972       8.886267       1.106310      17.530522          -0.000000
          336              C       8.138288       9.751065      17.290773      -0.018507      41.997507 0.41365769E+03  0.95161750E+04                                10.366193                            6.681686       0.032740       2.016461                    0.999316      26.720216      73.717771       0.657843       0.404727      -1.081799       0.024076      -0.019255      -0.043409       0.053242      -0.010503       0.008442      -0.011852      -0.003645       0.022512      -0.014525      -0.007209       0.021733             14.460211      13.325568      -7.506395      -5.203946      12.186747       4.441136      17.868316          -0.000000
          337              C       9.144906       8.849485      17.409718      -0.227601      40.478864 0.45055910E+03  0.10723033E+05                                10.282775                            7.109110      -0.129472       1.914746                    0.999378      30.949875      90.494220       0.611829       0.420639      -1.058017      -0.010930       0.023149       0.007506       0.026677       0.029704       0.030773      -0.027342      -0.005004       0.012542      -0.058800       0.027622       0.031178             13.587945      14.194755      -8.454389      -3.888284      13.433845       3.906443      13.135234          -0.000001
          338              C       7.497116      10.339717      18.453698       0.656388      23.795788 0.22181713E+03  0.44543846E+04                                 7.678993                            5.299034      -0.007302       2.071139                    0.999463      21.133749      58.129056       0.642516       0.474711      -1.019054      -0.015012       0.020660       0.055878       0.061437       0.080304       0.040066      -0.017316       0.013744      -0.193998      -0.098061      -0.016737       0.114798              9.939557       8.928977      -4.553713      -3.435528       8.599147       2.737947      12.290547           0.000000
          339              C      17.685841      19.318312      19.315645       0.642575      23.791182 0.23671428E+03  0.48170166E+04                                 7.647831                            5.452730      -0.014528       2.063958                    0.999418      21.402546      58.685179       0.639025       0.471015      -1.024099      -0.017131       0.065741       0.024250       0.072134       0.035991       0.083515      -0.017088       0.118499       0.040092      -0.096572      -0.023907       0.120479              9.775234       7.395396      -2.756826      -4.102121      12.655056       3.018232       9.275250           0.000000
          340              C       4.297821      13.663745      16.704489       0.625525      21.243917 0.21191207E+03  0.42067316E+04                                 7.114748                            5.173846       0.001143       2.076327                    0.999390      21.175067      57.889147       0.651350       0.473699      -1.019700       0.011045      -0.023311       0.038906       0.046680       0.079224       0.011307       0.012273       0.022501      -0.239437      -0.081263      -0.040029       0.121292              8.674424       6.136752      -2.776110       1.119789       7.387916      -2.489296      12.498603           0.000000
          341              C      14.797285       0.457355      19.979485       0.659106      23.353832 0.22220545E+03  0.44608566E+04                                 7.588434                            5.297929      -0.044770       2.058589                    0.999438      21.143368      58.007541       0.644101       0.473684      -1.020355       0.060909      -0.017818       0.015460       0.065318       0.047534       0.013970       0.075420      -0.079585       0.157692      -0.091934      -0.027923       0.119857              9.931112      13.828724      -4.022871       1.799924       9.084361      -3.572034       6.880252          -0.000000
          342              C      13.560895       1.197000      19.636313      -0.027983      45.137386 0.44769637E+03  0.10482578E+05                                10.876421                            6.939533       0.048251       2.013807                    0.999239      27.230398      75.267031       0.648505       0.403374      -1.085007      -0.044101       0.026302      -0.009813       0.052277       0.013826      -0.010484      -0.018905      -0.005325      -0.011724      -0.019044      -0.010603       0.029647             15.691399      23.582675      -6.906994       3.373907      13.803739      -5.752222       9.687783          -0.000000
          343              C      13.652804       2.304280      18.763517      -0.234211      40.995033 0.47069213E+03  0.11314654E+05                                10.372262                            7.261266      -0.163436       1.898779                    0.999341      31.291824      91.670573       0.606573       0.420067      -1.059372       0.014396      -0.017668       0.016255       0.027994       0.041075      -0.014685       0.025558       0.008445       0.039683      -0.059400       0.022036       0.037365             13.748474      14.709566      -5.646853       3.308160      15.599632      -7.467105      10.936222          -0.000000
          344              C      12.541147       3.013289      18.429990       0.274686      35.246334 0.33390744E+03  0.73270691E+04                                 9.460076                            6.164670       0.058784       2.041715                    0.999467      24.472904      67.312895       0.653999       0.426800      -1.060827       0.007152       0.039182      -0.032780       0.051584      -0.005306       0.008031      -0.028624      -0.037223      -0.011244      -0.024788      -0.016032       0.040820             13.263048      11.985257      -1.957053       0.642016      15.878404      -8.748882      11.925483          -0.000000
          345              C      11.674580       4.809883      17.101105      -0.076132      28.380025 0.38105787E+03  0.87198311E+04                                 8.337010                            6.565599      -0.403240       1.876314                    0.996480      28.328258      81.919264       0.630957       0.424218      -1.053008       0.075828      -0.030521       0.003690       0.081823      -0.029891       0.026126      -0.026753       0.030012      -0.046178      -0.038410      -0.020646       0.059056             10.858888       7.131213      -1.044436       0.508217      13.961637      -5.348174      11.483815          -0.000000
          346              C      11.274122       2.667538      18.900946      -0.241188      39.877619 0.48658176E+03  0.11793182E+05                                10.221261                            7.427179      -0.062683       1.934097                    0.999432      31.363542      92.235650       0.594440       0.425131      -1.056285      -0.019775      -0.029746       0.019893       0.040885      -0.023521       0.022802       0.013572      -0.019896       0.013062      -0.042664       0.019009       0.023655             12.789144      13.619386       2.706837      -3.199816      13.850583      -6.999472      10.897464          -0.000000
          347              C      11.147200       1.562446      19.731550       0.009009      40.992486 0.39760384E+03  0.90785193E+04                                10.254699                            6.580295      -0.060288       1.991252                    0.999186      26.531137      73.495253       0.656856       0.408387      -1.076784       0.040532       0.025697      -0.020755       0.052287      -0.006722       0.006396      -0.000912      -0.028561       0.030848      -0.022059       0.008751       0.013309             14.181442      21.829129       2.495029      -3.229118      11.625416      -5.043796       9.089780          -0.000000
          348              C      12.236974       0.833742      20.066684      -0.137898      38.056290 0.44971272E+03  0.10701453E+05                                 9.972306                            7.188718      -0.194471       1.903522                    0.999249      30.188025      88.357592       0.597310       0.430922      -1.051295       0.013261       0.017989      -0.017829       0.028589       0.015027       0.004449       0.002883      -0.069944       0.085370      -0.052469       0.021811       0.030658             12.417836      20.828236      -1.874886      -0.120693       9.205715      -2.963734       7.219556          -0.000000
          349              C       2.682856       9.341853      29.364860       0.639231      25.189462 0.24120466E+03  0.49266571E+04                                 7.944696                            5.490499      -0.011381       2.063394                    0.999471      21.409442      58.624458       0.639838       0.468672      -1.026386       0.066003       0.009097       0.025676       0.071403      -0.012922      -0.026646      -0.071464      -0.139825       0.014530      -0.090239      -0.024034       0.114272             10.529271      14.324739       2.703664       4.472103       6.848024       4.001090      10.415049          -0.000000
          350              C       5.969682      11.928423      29.849881       0.640037      24.234662 0.23686214E+03  0.48204639E+04                                 7.738974                            5.447577       0.007020       2.069724                    0.999466      21.414562      58.708295       0.640576       0.469832      -1.024810      -0.027818      -0.060602       0.007070       0.067055      -0.053242       0.075816      -0.013842       0.075801       0.123828      -0.091422      -0.026540       0.117962             10.028473       9.361865       4.397193      -3.688344      13.397017      -1.501361       7.326538          -0.000000
          351              C      15.832350      19.292053      28.542695       0.663930      23.753386 0.21855263E+03  0.43720471E+04                                 7.698971                            5.273811       0.000753       2.079622                    0.999525      20.915734      57.395963       0.641583       0.477226      -1.017835       0.019201       0.014787       0.056724       0.061684      -0.081869      -0.021339      -0.037095       0.003282      -0.200813      -0.100454      -0.015567       0.116021             10.061417       8.420495       4.614933       3.219677       9.171891       3.502630      12.591865           0.000000
          352              C      15.276522      18.653069      27.338381      -0.006216      40.833949 0.39946404E+03  0.91198543E+04                                10.184462                            6.571635       0.041835       2.023869                    0.999293      26.502175      73.101332       0.661752       0.405416      -1.080146      -0.012120      -0.023303      -0.044542       0.051710       0.011537      -0.005597      -0.011335       0.013066       0.002145      -0.017071      -0.002300       0.019371             14.131207      11.311816       7.081351       4.681579      13.318953       4.351637      17.762852           0.000000
          353              C      15.539118      19.165131      26.079014      -0.143532      37.237145 0.43954747E+03  0.10442250E+05                                 9.884863                            7.167294      -0.240205       1.894623                    0.999131      30.278300      89.730487       0.588277       0.438264      -1.042623      -0.013760      -0.027518       0.010448       0.032492      -0.005362      -0.011275      -0.005683       0.000333      -0.143107      -0.049996       0.020514       0.029482             11.850056       8.439577       3.957770       1.987275       9.421755       0.743954      17.688837           0.000000
          354              C      14.974537      18.685894      24.959086       0.010998      41.379522 0.43425845E+03  0.10119900E+05                                10.299988                            6.897292      -0.030177       1.994083                    0.999187      27.051863      75.302629       0.639791       0.410809      -1.076954      -0.014739      -0.016871       0.042855       0.048357       0.014841       0.002183      -0.004023      -0.008034      -0.092636      -0.031488       0.000616       0.030872             13.392067       9.443191       5.307378      -0.390992      11.732051      -2.261965      19.000959           0.000000
          355              C      14.110158      17.558919      25.018960      -0.287443      41.671209 0.53988628E+03  0.13429051E+05                                10.504144                            7.803585      -0.141852       1.894597                    0.999680      32.847323      97.846755       0.582165       0.422978      -1.057673       0.022238       0.028790      -0.024894       0.044081      -0.007035       0.022619       0.028744      -0.002272       0.002115      -0.039975       0.006186       0.033789             12.927206      11.811443       7.834262      -1.439507      14.917914      -2.485023      12.052260           0.000001
          356              C      13.814738      16.994338      26.278327       0.265154      36.690788 0.34899812E+03  0.77395564E+04                                 9.705725                            6.300560       0.016516       2.023503                    0.999326      24.831417      68.552171       0.647510       0.426547      -1.061499      -0.027676      -0.045920       0.013211       0.055220       0.034175       0.009060       0.008691      -0.006663      -0.021605      -0.030772      -0.010409       0.041181             13.709042      14.037459      10.032604       2.274972      16.271428       1.827346      10.818239           0.000000
          357              C      14.416520      17.611438      27.432009      -0.248158      43.388013 0.49113794E+03  0.11944896E+05                                10.798246                            7.444965      -0.185579       1.890959                    0.999637      31.887406      94.286871       0.595078       0.423207      -1.056287       0.017183       0.012934      -0.002698       0.021676      -0.016306      -0.028550      -0.038852      -0.005106       0.056420      -0.056102       0.005654       0.050448             14.359388      13.598001       9.021797       4.340422      15.847908       4.152710      13.632254           0.000001
          358              C      12.215091      15.606956      25.370972      -0.081243      28.427730 0.37438066E+03  0.85404339E+04                                 8.323297                            6.471419      -0.385607       1.877685                    0.997598      28.397682      82.343942       0.640063       0.419485      -1.054583       0.038661      -0.009459       0.080932       0.090189       0.020812       0.026180       0.015987       0.031566       0.070696      -0.038066      -0.011837       0.049903             10.880944      13.587025       5.513416       1.043440      12.122775       0.779885       6.933034           0.000000
          359              C      11.247862      14.517182      25.796922       0.079880      35.882342 0.42581786E+03  0.99837392E+04                                10.079850                            7.271575      -0.737729       1.801320                    0.996493      26.577817      76.920518       0.561012       0.465655      -1.032331      -0.000052      -0.000121       0.002658       0.002661       0.000377       0.001999       0.000342      -0.005345       0.020548      -0.006417      -0.000754       0.007171             14.038825      18.228406      -0.832770      -1.146513      12.287653      -0.075492      11.600417          -0.000000
          360              C      10.269692      14.256774      24.628774      -0.070342      27.108441 0.37130258E+03  0.84443798E+04                                 8.037801                            6.453102      -0.396388       1.877007                    0.996970      28.241001      81.500377       0.640363       0.420572      -1.054946      -0.021591       0.085243       0.007738       0.088275      -0.026729       0.015173      -0.018999      -0.030425      -0.067969      -0.031560      -0.018499       0.050058             10.085396      12.107400      -1.741452       4.282251       7.456630      -1.361671      10.692158           0.000000
          361              C      10.464451      14.930771      27.012488      -0.064969      27.177463 0.34997772E+03  0.78555539E+04                                 8.059310                            6.257070      -0.387587       1.882576                    0.997124      27.984310      80.665811       0.650484       0.419501      -1.053874      -0.037979      -0.079932      -0.008368       0.088891       0.020487      -0.018093      -0.015628      -0.012294      -0.051016      -0.028152      -0.011450       0.039603             10.531962      13.463534       0.980568      -5.274479       6.809106      -0.562603      11.323247           0.000000
          362              C       8.788213      15.563190      23.287030       0.279794      34.325366 0.32693962E+03  0.71321420E+04                                 9.270222                            6.090814       0.090563       2.055201                    0.999466      24.231712      66.323092       0.659841       0.425515      -1.062268       0.033014      -0.000483       0.048021       0.058277      -0.014288       0.024324      -0.011882       0.012735       0.013170      -0.020636      -0.015617       0.036253             12.677909      11.666285      -1.842490       8.166908      12.033991      -2.333968      14.333451           0.000000
          363              C       8.263021      14.482169      22.622386      -0.265805      40.538443 0.50553536E+03  0.12366305E+05                                10.301893                            7.550644      -0.140550       1.903930                    0.999649      31.998108      94.441179       0.592066       0.422910      -1.058000      -0.026412      -0.010607      -0.035651       0.045619      -0.019678      -0.006410      -0.027269      -0.021848      -0.008365      -0.035580      -0.000854       0.036435             12.906809      11.999910       2.052227       7.966093      12.211183       2.386907      14.509336           0.000001
          364              C       7.361441      14.718506      21.548670      -0.003802      41.543053 0.42374674E+03  0.98042241E+04                                10.309134                            6.765859      -0.005381       2.000875                    0.999243      26.915225      74.395358       0.653474       0.405108      -1.081871       0.034442       0.040787       0.036665       0.064762      -0.005920       0.011284      -0.006210       0.003030       0.011160      -0.009873      -0.006918       0.016791             14.169870      10.386436       3.559885       6.247420      19.584406       3.798884      12.538767           0.000000
          365              C       7.050703      15.959272      21.124729      -0.153562      36.150859 0.42541263E+03  0.99944916E+04                                 9.611910                            6.975904      -0.144124       1.920824                    0.999461      30.001100      87.562043       0.607763       0.428965      -1.051345       0.011389       0.002699       0.011455       0.016377      -0.002454      -0.014735      -0.006033       0.080373       0.080976      -0.054291       0.012644       0.041647             11.749309       7.525064       1.300973       3.230005      19.139310       1.017318       8.583553           0.000001
          366              C       7.641544      17.031539      21.752403      -0.002241      41.682498 0.41736713E+03  0.96126082E+04                                10.330924                            6.711516       0.035381       2.017923                    0.999268      26.634749      73.266304       0.657096       0.404720      -1.082970       0.018428      -0.048549       0.018508       0.055128       0.008577       0.006005       0.005220       0.020816       0.006265      -0.015079      -0.001288       0.016367             14.228152       8.788176      -1.612041       4.488637      23.168994      -3.043142      10.727288           0.000000
          367              C       8.508110      16.825839      22.824512      -0.212469      39.042210 0.45202351E+03  0.10738342E+05                                10.013256                            7.112722      -0.120655       1.922955                    0.999379      30.411279      88.078824       0.614311       0.419703      -1.061395      -0.013764       0.015115      -0.020114       0.028679       0.026577      -0.024088       0.038130       0.052759       0.028286      -0.067909       0.027303       0.040607             12.637093       9.808567      -3.193347       5.780604      15.900951      -4.385223      12.201763           0.000001
          368              C       7.346123      18.432051      21.277830       0.649569      23.695458 0.22886289E+03  0.46245474E+04                                 7.674412                            5.389763      -0.094513       2.043996                    0.999345      21.211870      58.221021       0.636820       0.475987      -1.019998      -0.005874       0.064277      -0.029682       0.071043       0.001916      -0.077681       0.028095       0.075275       0.162319      -0.078421      -0.037125       0.115546              9.775762       7.042465      -1.166681       2.837335      15.302710      -2.577738       6.982110           0.000000
          369              C       8.589078      14.142983      28.319272       0.275933      35.289108 0.33500672E+03  0.73467888E+04                                 9.456083                            6.164029       0.094442       2.055714                    0.999508      24.313703      66.545447       0.656682       0.425312      -1.063263       0.037900      -0.004864      -0.040463       0.055654       0.007675      -0.029505      -0.007409       0.037924      -0.013107      -0.024414      -0.017979       0.042393             13.335774      15.492114       2.195132      -9.093404      11.381551      -0.186180      13.133658           0.000000
          370              C       7.853809      13.024762      28.639137      -0.218591      39.774863 0.45737427E+03  0.10908017E+05                                10.154828                            7.151508      -0.142320       1.911206                    0.999361      30.796278      89.651303       0.612459       0.419329      -1.060604      -0.018783      -0.011868       0.015076       0.026850      -0.036938       0.031708       0.014529      -0.014017       0.052915      -0.061014       0.022062       0.038952             13.334003      15.120395       5.304455      -7.388971      13.768674      -2.657421      11.112942           0.000000
          371              C       6.794671      13.129800      29.534034      -0.008722      41.690751 0.41924320E+03  0.96595246E+04                                10.312821                            6.709063       0.058458       2.024847                    0.999167      26.658806      73.170117       0.660279       0.402614      -1.085183       0.031096       0.036940      -0.009389       0.049190      -0.014108      -0.008458       0.006073      -0.000446       0.011260      -0.016179      -0.002944       0.019124             14.488254      13.648576       6.660042      -5.765545      20.091007      -2.199424       9.725179           0.000000
          372              C       6.505816      14.379319      30.098620      -0.131302      36.195242 0.43263944E+03  0.10191006E+05                                 9.619453                            7.033277      -0.134712       1.927580                    0.999355      29.689295      86.317836       0.606449       0.428766      -1.053134       0.013606      -0.009061      -0.014910       0.022126      -0.016218       0.010809      -0.014143       0.063453       0.095834      -0.053130       0.011246       0.041884             11.693444       9.155555       2.661357      -3.010365      18.411457       0.924082       7.513321          -0.000000
          373              C       7.297981      15.449398      29.799651       0.003663      39.729114 0.39329530E+03  0.89396638E+04                                 9.997475                            6.517178       0.018253       2.018197                    0.999254      26.297337      72.258573       0.665383       0.404978      -1.080980       0.021760      -0.043947      -0.030137       0.057559       0.005227      -0.002010      -0.008139       0.020070       0.020613      -0.017111       0.004795       0.012316             13.530436      10.800490      -0.967224      -5.045004      19.716598       4.253728      10.074219           0.000000
          374              C       8.348365      15.333418      28.925247      -0.233147      37.737479 0.45177698E+03  0.10750585E+05                                 9.833410                            7.145965      -0.035207       1.950537                    0.999488      30.647216      89.367095       0.607252       0.423866      -1.056852      -0.029158       0.018516       0.022747       0.041358       0.016298       0.020612      -0.033805       0.025949       0.010686      -0.051118       0.018395       0.032724             12.261119      12.541252      -1.793150      -6.893573      12.405689       3.740546      11.836414           0.000000
          375              C       6.989430      16.773319      30.359012       0.653473      24.423183 0.24394722E+03  0.50014390E+04                                 7.835589                            5.565888      -0.101670       2.039021                    0.999410      21.342568      58.729879       0.627340       0.476216      -1.021344      -0.015889       0.069094       0.020704       0.073859      -0.010481       0.065854      -0.046012       0.075937       0.157020      -0.082217      -0.029532       0.111749              9.939243       7.654958      -1.667925      -2.968844      14.934340       3.719268       7.228431          -0.000000
          376              C      15.053316       9.241191      27.176439       0.648099      23.548934 0.23758688E+03  0.48584377E+04                                 7.705840                            5.530355      -0.154955       2.020882                    0.999133      21.638116      60.251008       0.620465       0.482742      -1.013797       0.005816      -0.030955       0.062947       0.070387       0.070857       0.016786       0.055302       0.001795      -0.168530      -0.087155      -0.027356       0.114511              9.826917       7.689415      -3.437764       1.217541       9.008641      -4.604484      12.782695          -0.000000
          377              C      14.746954      10.055238      25.915867       0.008074      40.671476 0.41087744E+03  0.94403880E+04                                10.191544                            6.674095       0.034053       2.018916                    0.999251      26.608562      73.467842       0.655730       0.406540      -1.080122      -0.012585       0.033722      -0.041848       0.055198      -0.001147      -0.010265       0.004186       0.011462      -0.016701      -0.012112      -0.002327       0.014439             13.990447       9.837296      -5.341956       0.674272      12.966103      -5.855179      19.167944          -0.000000
          378              C      13.823491      11.029032      26.014318      -0.258276      39.712339 0.48309363E+03  0.11701461E+05                                10.184776                            7.395924      -0.086383       1.921524                    0.999420      31.702185      93.564489       0.595542       0.424605      -1.055361       0.017198      -0.024437       0.003223       0.030055       0.024855      -0.020767       0.022653       0.018971       0.036253      -0.048104       0.018933       0.029171             12.868296      11.562312      -7.510689       0.893973      15.152584      -3.980382      11.889993          -0.000000
          379              C      13.541200      11.854021      24.909258       0.269823      36.606462 0.34203865E+03  0.75344012E+04                                 9.661348                            6.219745       0.128523       2.065463                    0.999391      24.419360      66.819275       0.655588       0.424132      -1.064800      -0.033255       0.041952       0.006509       0.053928      -0.030265      -0.011657       0.010637       0.002553      -0.027676      -0.025692      -0.014273       0.039965             13.589315      13.634531      -9.221891      -3.164800      15.582114       1.143741      11.551300          -0.000000
          380              C      12.026897      13.256721      26.064548      -0.071449      27.076744 0.34915411E+03  0.78352880E+04                                 8.048982                            6.250132      -0.367957       1.891205                    0.996880      27.981031      80.742608       0.650543       0.419558      -1.053457       0.023748       0.008373      -0.084560       0.088229      -0.012347      -0.025219       0.022167       0.011008       0.071676      -0.027291      -0.020700       0.047991             10.439478      12.047972      -5.111264      -1.623668      12.123713       1.208142       7.146748           0.000000
          381              C      14.164866      11.547659      23.689674      -0.241322      40.660523 0.47813191E+03  0.11545877E+05                                10.321427                            7.329547      -0.162469       1.897116                    0.999344      31.536585      92.787655       0.601990       0.421345      -1.057905       0.009857      -0.024445      -0.013769       0.029737       0.014677       0.051877      -0.018504      -0.015436      -0.032561      -0.065668       0.020075       0.045592             13.116157      12.857643      -6.410526      -5.310666      11.462993       2.326054      15.027836          -0.000000
          382              C      15.075199      10.534476      23.622968       0.008670      39.546798 0.39875472E+03  0.91174087E+04                                10.048434                            6.605205      -0.019181       2.003259                    0.999337      26.631049      73.982809       0.652894       0.410297      -1.074817      -0.029653       0.009346       0.040887       0.051366       0.001142       0.017744       0.005610       0.014709      -0.030189      -0.020878      -0.001838       0.022716             13.650299      10.881288      -4.100447      -5.324242       9.811523      -0.713538      20.258085          -0.000000
          383              C      15.370619       9.801396      24.697086      -0.149640      36.593876 0.42592900E+03  0.10018673E+05                                 9.727203                            7.004533      -0.164568       1.916161                    0.999405      30.007615      87.891845       0.602810       0.431969      -1.048568      -0.014231       0.020288       0.008028       0.026050       0.005563       0.008548       0.020274       0.010374      -0.152053      -0.056616       0.020271       0.036345             11.945229       8.093992      -2.780716      -1.998962       9.140700      -3.026745      18.600995          -0.000001
          384              C      15.775455      10.324399      22.293681       0.619334      25.716507 0.26312709E+03  0.55057599E+04                                 8.157040                            5.797929      -0.170817       2.005057                    0.999317      22.157940      61.893188       0.611002       0.479084      -1.018322       0.027602      -0.016016      -0.071912       0.078675       0.074543       0.052072       0.024555       0.019513      -0.127830      -0.073496      -0.042479       0.115974             10.471986       9.238331      -2.544272      -4.939362       6.934822       0.103026      15.242805           0.000000
          385              C      19.537142       9.245567      28.947348       0.612041      25.537353 0.25058316E+03  0.51674089E+04                                 7.977653                            5.584737      -0.023981       2.049413                    0.999608      21.910480      60.289859       0.636356       0.466751      -1.027411      -0.060982       0.025601      -0.000094       0.066138       0.012856       0.013851      -0.081565      -0.129012       0.072460      -0.085314      -0.035763       0.121077             10.143514      15.394320      -1.697273      -2.275097       6.184788       3.032681       8.851433          -0.000000
          386              C       4.952123       0.074402      27.267255       0.600976      24.674008 0.24767656E+03  0.51174517E+04                                 7.894711                            5.610485      -0.136141       2.013072                    0.999432      22.295354      62.393318       0.622000       0.476592      -1.017100      -0.026750      -0.030650       0.053099       0.066891       0.074573       0.019661       0.040871       0.004440      -0.142851      -0.070649      -0.039376       0.110025              9.976498       6.816168      -2.005118      -1.037442       8.658104      -4.571463      14.455223          -0.000000
          387              C       4.805507       0.934404      26.034812       0.010096      42.331893 0.43304285E+03  0.10089255E+05                                10.517166                            6.885055      -0.006134       2.001646                    0.999319      27.006161      75.282565       0.640417       0.410502      -1.076649      -0.003553       0.020628      -0.043517       0.048290      -0.006802      -0.004231       0.009354       0.023884      -0.028213      -0.017799      -0.002192       0.019991             14.356687       9.488414      -3.891403      -1.472311      12.834724      -6.460853      20.746922           0.000000
          388              C       5.575788       0.724327      24.887960      -0.154537      37.331846 0.43257474E+03  0.10242617E+05                                 9.930074                            7.100357      -0.252413       1.884663                    0.999332      30.477895      90.374619       0.591869       0.437049      -1.042632      -0.014769       0.013409       0.013833       0.024275       0.013789       0.017166       0.018900       0.001225      -0.144729      -0.055254       0.010358       0.044895             12.270636       9.223462      -2.692295      -3.782560       8.727083      -2.393298      18.861362           0.000000
          389              C       5.363523       1.422395      23.797768       0.015241      39.793878 0.38576775E+03  0.87582867E+04                                10.094951                            6.495593      -0.054114       1.993528                    0.999286      26.480000      73.592152       0.657764       0.410150      -1.073620      -0.036302       0.022006       0.036070       0.055706       0.000344       0.010513      -0.001177       0.019564      -0.041214      -0.017126      -0.002807       0.019933             14.013266      12.496905      -5.750972      -6.109840      10.996712       0.982011      18.546181           0.000000
          390              C       6.151311       1.113845      22.555681       0.630052      25.061871 0.24867428E+03  0.51364219E+04                                 8.001131                            5.627424      -0.143171       2.016277                    0.999368      21.927272      61.088418       0.620950       0.477551      -1.017938       0.035645      -0.012559      -0.059979       0.070892       0.066410       0.048779       0.014626      -0.013218      -0.160798      -0.081259      -0.024559       0.105819             10.455878       9.386992      -3.517907      -4.814008       7.288450       1.408774      14.692193           0.000000
          391              C      20.751649       9.821090      20.051012       0.628773      26.068962 0.25255619E+03  0.52237619E+04                                 8.179151                            5.651142      -0.082778       2.039085                    0.999498      21.712918      60.040190       0.624504       0.474183      -1.022294      -0.065893       0.023774      -0.008327       0.070544       0.002951      -0.018990       0.068657      -0.075298       0.142688      -0.069189      -0.033280       0.102469             10.720835      17.016776      -3.045218       2.855603       8.295107      -3.167877       6.850620           0.000000
          392              C       4.479450       2.457461      23.762808      -0.283362      41.787127 0.50022174E+03  0.12232676E+05                                10.541837                            7.528524      -0.130530       1.904388                    0.999695      32.336625      96.159337       0.589466       0.424902      -1.054285       0.022089      -0.036831      -0.011973       0.044585       0.004634       0.018918      -0.032502      -0.012188       0.027928      -0.037552      -0.003139       0.040691             13.545718      14.511158      -8.249362      -4.573001      13.706254       1.806385      12.419743          -0.000000
          393              C       3.755123       2.783518      24.905240       0.267965      36.145609 0.33940418E+03  0.74796244E+04                                 9.612319                            6.217394       0.087868       2.049125                    0.999421      24.645321      67.976092       0.650748       0.427101      -1.060431      -0.041262       0.034118       0.000404       0.053542      -0.034330       0.006151      -0.016407      -0.015871      -0.044908      -0.030283      -0.016935       0.047217             13.408437      13.401600      -9.098790      -0.620588      16.075050      -2.209109      10.748662           0.000000
          394              C       3.875479       1.973847      26.040839      -0.246539      40.314733 0.48794348E+03  0.11837760E+05                                10.266628                            7.407554      -0.140665       1.904729                    0.999321      31.602033      93.067431       0.598680       0.421708      -1.058127      -0.003247      -0.024598       0.009546       0.026584       0.017450      -0.019493       0.031243       0.039678      -0.001601      -0.051883       0.019980       0.031903             12.798774      10.383135      -5.976891       0.819671      14.475649      -5.256593      13.537538          -0.000000
          395              C       2.507792       4.525404      23.922339      -0.063072      26.911401 0.34894291E+03  0.78339506E+04                                 8.016101                            6.250957      -0.415378       1.875724                    0.996667      28.040151      81.085746       0.649695       0.419923      -1.052611      -0.006172      -0.034036       0.078087       0.085405      -0.019759       0.014453      -0.018051      -0.009968       0.035816      -0.026350      -0.009978       0.036329             10.307922      10.916944      -4.905364       0.346625      13.058823      -1.117731       6.947998          -0.000000
          396              C       1.256084       5.321946      24.303283       0.078527      35.258294 0.42134207E+03  0.98646071E+04                                10.021787                            7.274580      -0.724701       1.805111                    0.996407      26.656475      77.396513       0.555455       0.470991      -1.028156      -0.000395      -0.001170       0.000982       0.001578      -0.003512       0.002125      -0.002096       0.012472       0.017469      -0.010211       0.002391       0.007820             13.898711      11.923434      -0.527649      -0.218543      18.030162       0.198306      11.742537           0.000000
          397              C       1.588706       6.230090      25.428837      -0.069811      26.453015 0.34555948E+03  0.77404639E+04                                 7.904027                            6.208532      -0.397642       1.876664                    0.997482      28.100490      81.214568       0.653696       0.418298      -1.053448      -0.084078       0.022302      -0.007127       0.087277      -0.023711      -0.018216       0.008743       0.010164      -0.069591      -0.030273      -0.011557       0.041830             10.078493       7.064952      -1.224902      -1.121490      12.092729       4.755472      11.077799           0.000000
          398              C       0.448601       7.669991      26.931719       0.272043      35.876854 0.34133451E+03  0.75125569E+04                                 9.531582                            6.215282       0.101285       2.058041                    0.999447      24.324421      66.460317       0.655731       0.424397      -1.064983       0.002982      -0.025605      -0.047880       0.054379      -0.013761      -0.012033       0.029037      -0.011502       0.027363      -0.024822      -0.016061       0.040883             13.191132      12.193390      -1.370747      -1.379774      11.520673       8.575819      15.859333           0.000000
          399              C       1.579953       8.129535      27.589129      -0.241499      39.066745 0.45846113E+03  0.10961490E+05                                10.077234                            7.206740      -0.075233       1.932820                    0.999449      31.070906      91.135419       0.603021       0.424821      -1.055128       0.009847       0.020270       0.025009       0.033665      -0.018268      -0.024379      -0.026737      -0.000403       0.000921      -0.046406       0.017925       0.028482             12.956757      12.430558       2.577354       3.588360      10.658817       7.729838      15.780896           0.000000
          400              C       1.453031       8.888875      28.685348       0.005353      40.423463 0.39582300E+03  0.90157259E+04                                10.126576                            6.543393      -0.029601       2.000838                    0.999242      26.437689      72.829701       0.662934       0.405636      -1.080040      -0.040318      -0.027621      -0.030387       0.057549      -0.009254      -0.005897      -0.004294      -0.000750       0.016075      -0.014568       0.006124       0.008444             14.103013      19.234291       2.958536       4.794261       9.189603       6.061364      13.885146           0.000000
          401              C       0.214453       9.278392      29.190059      -0.136907      37.410764 0.45549785E+03  0.10851238E+05                                 9.815061                            7.205976      -0.128654       1.926507                    0.999243      29.995610      87.249279       0.601427       0.427495      -1.055588      -0.001078      -0.015090      -0.014338       0.020843      -0.003633      -0.004436      -0.002252      -0.068440       0.072807      -0.046838       0.021108       0.025730             11.923996      19.244434       0.545228       1.319322       7.065572       3.156430       9.461981          -0.000001
          402              C      20.920148       8.838544      28.503315      -0.013060      42.207751 0.43988950E+03  0.10264612E+05                                10.414654                            6.896289       0.021238       2.007056                    0.999328      27.155010      75.169956       0.647424       0.405432      -1.082569       0.044271      -0.012282      -0.020963       0.050499       0.003688       0.014084       0.006147       0.005308       0.045780      -0.012501      -0.011476       0.023977             14.075319      22.740487      -2.217265      -2.521680       8.235348       4.323688      11.250122           0.000000
          403              C      21.055823       8.050756      27.376154      -0.216123      39.053633 0.46614757E+03  0.11160907E+05                                10.017165                            7.221834      -0.126127       1.915226                    0.999361      30.825672      89.669121       0.609715       0.419568      -1.061335      -0.015974       0.024901       0.003661       0.029810       0.020402       0.039791      -0.027474      -0.032992       0.023935      -0.062766       0.020448       0.042318             12.504163      15.604436      -3.245704      -3.780553       9.211270       5.581885      12.696783          -0.000000
          404              C       0.155369       4.413801      24.751335      -0.074469      27.622280 0.36472889E+03  0.82726899E+04                                 8.170425                            6.402078      -0.401958       1.872789                    0.997674      28.312225      82.074361       0.640806       0.421408      -1.052540       0.000576      -0.032076      -0.081644       0.087721       0.017684       0.018782       0.023089      -0.024390       0.051305      -0.031228      -0.013287       0.044515             10.589754      11.133659       5.058467       0.601085      13.767896       1.072113       6.867707          -0.000000
          405              C      20.683812       2.645655      23.888584       0.264942      36.147934 0.34263431E+03  0.75561193E+04                                 9.597243                            6.227402       0.080270       2.046754                    0.999407      24.559355      67.395283       0.654371       0.424438      -1.063860       0.045634       0.034041      -0.011873       0.058157       0.035866       0.003644       0.008808      -0.003344      -0.037643      -0.030342      -0.013248       0.043590             13.565820      14.561619       9.780214       1.526143      14.985507       1.631683      11.150335          -0.000000
          406              C      20.228645       2.273644      25.147147      -0.240700      39.498912 0.47675455E+03  0.11521574E+05                                10.187492                            7.370595      -0.106717       1.921524                    0.999350      31.410248      92.905664       0.593127       0.427308      -1.052615      -0.021261      -0.029670       0.020584       0.041905      -0.022240       0.031262       0.015817       0.009928      -0.042431      -0.048175       0.011591       0.036584             12.717792      12.695915       7.771055      -2.592622      13.220848      -2.399179      12.236613          -0.000001
          407              C      19.305183       1.286720      25.291006       0.026778      39.176142 0.38706158E+03  0.87879765E+04                                 9.961763                            6.518757      -0.070361       1.992774                    0.999236      26.269031      72.816331       0.655264       0.411700      -1.073468       0.028495       0.016277      -0.031316       0.045361      -0.004224       0.007000       0.004161      -0.012062      -0.062695      -0.023359       0.005446       0.017912             13.175846      10.522958       5.742153      -2.207445      10.791167      -2.465767      18.213413          -0.000000
          408              C      18.869711       0.886261      26.651636       0.585281      25.280025 0.24836927E+03  0.51143278E+04                                 7.935268                            5.553508       0.002110       2.058089                    0.999628      22.026029      60.715843       0.638774       0.465659      -1.027224      -0.018618      -0.024880       0.039490       0.050251      -0.070225       0.016549       0.004079       0.049023      -0.203548      -0.073563      -0.035447       0.109010             10.054863       7.112749       3.362317      -3.052619       8.207515      -2.988184      14.844325          -0.000000
          409              C      18.723095       0.741834      24.204431      -0.143333      37.027884 0.45080917E+03  0.10744187E+05                                 9.813498                            7.218396      -0.144683       1.925032                    0.999341      30.068722      88.347909       0.592933       0.433431      -1.048783       0.019080       0.010545      -0.016252       0.027191      -0.011889      -0.010590      -0.005587       0.003435      -0.130046      -0.045829       0.011881       0.033948             11.746000       8.821219       3.993357       1.553971       8.886265       1.106309      17.530515          -0.000000
          410              C      19.079788       1.190435      22.893227      -0.018507      41.997506 0.41365778E+03  0.95161777E+04                                10.366193                            6.681687       0.032740       2.016461                    0.999316      26.720216      73.717774       0.657843       0.404727      -1.081799       0.024076       0.019255       0.043409       0.053242       0.010503      -0.008442      -0.011852      -0.003645       0.022512      -0.014525      -0.007209       0.021733             14.460211      13.325570       7.506398       5.203944      12.186752       4.441136      17.868310          -0.000000
          411              C      20.086406       2.092015      22.774282      -0.227601      40.478862 0.45055909E+03  0.10723033E+05                                10.282775                            7.109110      -0.129472       1.914746                    0.999378      30.949875      90.494217       0.611829       0.420639      -1.058018      -0.010930      -0.023149      -0.007506       0.026677      -0.029704      -0.030773      -0.027342      -0.005004       0.012542      -0.058800       0.027622       0.031178             13.587944      14.194754       8.454388       3.888282      13.433845       3.906441      13.135232          -0.000001
          412              C      18.438616       0.601782      21.730302       0.656388      23.795780 0.22181709E+03  0.44543835E+04                                 7.678991                            5.299033      -0.007302       2.071139                    0.999463      21.133749      58.129057       0.642516       0.474711      -1.019054      -0.015012      -0.020660      -0.055878       0.061437      -0.080304      -0.040066      -0.017316       0.013744      -0.193998      -0.098061      -0.016737       0.114798              9.939554       8.928977       4.553714       3.435523       8.599148       2.737943      12.290535           0.000000
          413              C       6.744341      13.506188      20.868355       0.642575      23.791182 0.23671428E+03  0.48170166E+04                                 7.647831                            5.452730      -0.014528       2.063958                    0.999418      21.402546      58.685179       0.639025       0.471015      -1.024099      -0.017131      -0.065741      -0.024250       0.072134      -0.035991      -0.083515      -0.017088       0.118499       0.040092      -0.096572      -0.023907       0.120479              9.775234       7.395396       2.756826       4.102121      12.655056       3.018232       9.275250           0.000000
          414              C      15.239321      19.160755      23.479511       0.625525      21.243918 0.21191207E+03  0.42067317E+04                                 7.114748                            5.173846       0.001144       2.076327                    0.999390      21.175067      57.889145       0.651350       0.473699      -1.019700       0.011045       0.023311      -0.038906       0.046680      -0.079224      -0.011307       0.012273       0.022501      -0.239437      -0.081263      -0.040029       0.121292              8.674423       6.136752       2.776110      -1.119789       7.387916      -2.489296      12.498602           0.000000
          415              C       3.855785      10.484145      20.204515       0.659106      23.353834 0.22220547E+03  0.44608571E+04                                 7.588434                            5.297929      -0.044770       2.058589                    0.999438      21.143369      58.007543       0.644101       0.473684      -1.020355       0.060909       0.017818      -0.015460       0.065318      -0.047534      -0.013970       0.075420      -0.079585       0.157692      -0.091934      -0.027923       0.119857              9.931113      13.828725       4.022871      -1.799924       9.084361      -3.572035       6.880252          -0.000000
          416              C       2.619395       9.744500      20.547687      -0.027983      45.137386 0.44769637E+03  0.10482578E+05                                10.876421                            6.939533       0.048252       2.013807                    0.999239      27.230398      75.267030       0.648505       0.403374      -1.085007      -0.044101      -0.026302       0.009813       0.052278      -0.013826       0.010484      -0.018905      -0.005325      -0.011724      -0.019044      -0.010603       0.029647             15.691399      23.582675       6.906994      -3.373907      13.803740      -5.752223       9.687783          -0.000000
          417              C       2.711304       8.637220      21.420483      -0.234211      40.995036 0.47069214E+03  0.11314655E+05                                10.372263                            7.261266      -0.163436       1.898779                    0.999341      31.291824      91.670574       0.606573       0.420067      -1.059372       0.014396       0.017668      -0.016255       0.027994      -0.041075       0.014685       0.025558       0.008445       0.039683      -0.059400       0.022036       0.037365             13.748475      14.709567       5.646854      -3.308161      15.599635      -7.467107      10.936224          -0.000000
          418              C       1.599647       7.928211      21.754010       0.274686      35.246339 0.33390745E+03  0.73270692E+04                                 9.460077                            6.164670       0.058784       2.041715                    0.999467      24.472904      67.312894       0.653999       0.426800      -1.060827       0.007152      -0.039182       0.032780       0.051584       0.005306      -0.008031      -0.028624      -0.037223      -0.011244      -0.024788      -0.016032       0.040820             13.263050      11.985257       1.957054      -0.642017      15.878408      -8.748886      11.925486          -0.000000
          419              C       0.733081       6.131617      23.082895      -0.076132      28.380048 0.38105802E+03  0.87198352E+04                                 8.337014                            6.565600      -0.403240       1.876314                    0.996480      28.328258      81.919262       0.630957       0.424218      -1.053008       0.075828       0.030521      -0.003690       0.081823       0.029891      -0.026126      -0.026753       0.030012      -0.046178      -0.038410      -0.020646       0.059056             10.858897       7.131217       1.044440      -0.508219      13.961649      -5.348185      11.483825          -0.000000
          420              C       0.332622       8.273962      21.283054      -0.241188      39.877617 0.48658173E+03  0.11793181E+05                                10.221261                            7.427179      -0.062683       1.934097                    0.999432      31.363541      92.235646       0.594440       0.425131      -1.056285      -0.019775       0.029746      -0.019893       0.040885       0.023521      -0.022802       0.013572      -0.019896       0.013063      -0.042664       0.019009       0.023655             12.789144      13.619385      -2.706837       3.199816      13.850582      -6.999472      10.897464          -0.000000
          421              C       0.205700       9.379054      20.452450       0.009009      40.992485 0.39760382E+03  0.90785187E+04                                10.254699                            6.580295      -0.060288       1.991252                    0.999186      26.531136      73.495251       0.656856       0.408387      -1.076784       0.040532      -0.025697       0.020755       0.052287       0.006722      -0.006396      -0.000912      -0.028561       0.030848      -0.022059       0.008751       0.013309             14.181442      21.829128      -2.495029       3.229118      11.625417      -5.043796       9.089780          -0.000000
          422              C       1.295474      10.107758      20.117316      -0.137898      38.056292 0.44971274E+03  0.10701453E+05                                 9.972306                            7.188718      -0.194471       1.903522                    0.999249      30.188025      88.357595       0.597310       0.430922      -1.051295       0.013261      -0.017989       0.017829       0.028589      -0.015027      -0.004449       0.002883      -0.069944       0.085370      -0.052469       0.021811       0.030658             12.417836      20.828236       1.874886       0.120693       9.205716      -2.963735       7.219556          -0.000000
          423              C       8.258644      12.541147       9.272860       0.639231      25.189464 0.24120466E+03  0.49266571E+04                                 7.944696                            5.490499      -0.011381       2.063394                    0.999471      21.409442      58.624458       0.639838       0.468672      -1.026386      -0.066003      -0.009097       0.025676       0.071403      -0.012922       0.026646       0.071464      -0.139825       0.014530      -0.090239      -0.024034       0.114272             10.529271      14.324740       2.703664      -4.472103       6.848024      -4.001090      10.415050          -0.000000
          424              C       4.971818       9.954577       9.757881       0.640037      24.234664 0.23686214E+03  0.48204639E+04                                 7.738974                            5.447578       0.007020       2.069724                    0.999466      21.414562      58.708297       0.640576       0.469832      -1.024810       0.027818       0.060602       0.007070       0.067055      -0.053242      -0.075816       0.013842       0.075801       0.123828      -0.091422      -0.026540       0.117962             10.028474       9.361866       4.397193       3.688344      13.397019       1.501361       7.326538          -0.000000
          425              C      16.992150       2.590947       8.450695       0.663930      23.753400 0.21855279E+03  0.43720512E+04                                 7.698974                            5.273813       0.000753       2.079622                    0.999525      20.915735      57.395966       0.641583       0.477226      -1.017835      -0.019201      -0.014787       0.056724       0.061684      -0.081869       0.021339       0.037095       0.003282      -0.200813      -0.100454      -0.015567       0.116021             10.061422       8.420500       4.614935      -3.219680       9.171893      -3.502632      12.591871           0.000000
          426              C      17.547978       3.229931       7.246381      -0.006216      40.833948 0.39946403E+03  0.91198542E+04                                10.184462                            6.571635       0.041835       2.023869                    0.999293      26.502175      73.101333       0.661752       0.405416      -1.080146       0.012120       0.023303      -0.044542       0.051710       0.011537       0.005597       0.011335       0.013066       0.002145      -0.017071      -0.002300       0.019371             14.131207      11.311816       7.081351      -4.681579      13.318953      -4.351637      17.762852           0.000000
          427              C      17.285382       2.717869       5.987014      -0.143532      37.237145 0.43954747E+03  0.10442249E+05                                 9.884863                            7.167294      -0.240205       1.894623                    0.999131      30.278300      89.730485       0.588277       0.438264      -1.042623       0.013760       0.027518       0.010448       0.032492      -0.005362       0.011275       0.005683       0.000333      -0.143107      -0.049996       0.020514       0.029482             11.850056       8.439577       3.957770      -1.987275       9.421754      -0.743954      17.688836           0.000000
          428              C      17.849963       3.197106       4.867086       0.010998      41.379521 0.43425845E+03  0.10119900E+05                                10.299988                            6.897292      -0.030176       1.994083                    0.999187      27.051863      75.302628       0.639791       0.410809      -1.076954       0.014739       0.016871       0.042855       0.048357       0.014842      -0.002183       0.004023      -0.008034      -0.092636      -0.031488       0.000616       0.030872             13.392067       9.443190       5.307378       0.390991      11.732051       2.261965      19.000959           0.000000
          429              C      18.714342       4.324081       4.926960      -0.287443      41.671206 0.53988627E+03  0.13429051E+05                                10.504143                            7.803584      -0.141852       1.894597                    0.999680      32.847323      97.846752       0.582165       0.422977      -1.057673      -0.022238      -0.028790      -0.024894       0.044081      -0.007035      -0.022619      -0.028744      -0.002272       0.002115      -0.039975       0.006186       0.033789             12.927204      11.811442       7.834261       1.439506      14.917912       2.485023      12.052259           0.000001
          430              C      19.009762       4.888662       6.186327       0.265154      36.690786 0.34899810E+03  0.77395558E+04                                 9.705725                            6.300560       0.016516       2.023503                    0.999326      24.831416      68.552169       0.647510       0.426547      -1.061499       0.027676       0.045920       0.013211       0.055220       0.034175      -0.009060      -0.008691      -0.006663      -0.021605      -0.030772      -0.010409       0.041181             13.709042      14.037459      10.032603      -2.274972      16.271427      -1.827347      10.818239           0.000000
          431              C      18.407980       4.271562       7.340009      -0.248158      43.388013 0.49113794E+03  0.11944896E+05                                10.798247                            7.444965      -0.185579       1.890959                    0.999637      31.887406      94.286872       0.595078       0.423207      -1.056287      -0.017183      -0.012934      -0.002699       0.021676      -0.016306       0.028550       0.038852      -0.005106       0.056420      -0.056102       0.005654       0.050448             14.359388      13.598001       9.021797      -4.340422      15.847909      -4.152711      13.632255           0.000001
          432              C      20.609409       6.276044       5.278972      -0.081243      28.427716 0.37438045E+03  0.85404282E+04                                 8.323295                            6.471417      -0.385607       1.877685                    0.997598      28.397681      82.343939       0.640063       0.419485      -1.054583      -0.038661       0.009459       0.080932       0.090189       0.020812      -0.026180      -0.015987       0.031566       0.070696      -0.038066      -0.011837       0.049903             10.880941      13.587018       5.513414      -1.043442      12.122771      -0.779887       6.933033           0.000000
          433              C      21.576638       7.365818       5.704922       0.079880      35.882342 0.42581784E+03  0.99837385E+04                                10.079851                            7.271574      -0.737729       1.801320                    0.996493      26.577817      76.920518       0.561012       0.465655      -1.032331       0.000052       0.000121       0.002658       0.002661       0.000377      -0.001999      -0.000342      -0.005345       0.020548      -0.006417      -0.000754       0.007171             14.038826      18.228407      -0.832773       1.146511      12.287652       0.075495      11.600418          -0.000000
          434              C       0.671808       7.626225       4.536774      -0.070342      27.108458 0.37130270E+03  0.84443830E+04                                 8.037804                            6.453102      -0.396388       1.877007                    0.996970      28.241001      81.500375       0.640363       0.420572      -1.054946       0.021591      -0.085243       0.007738       0.088275      -0.026729      -0.015173       0.018999      -0.030425      -0.067969      -0.031560      -0.018499       0.050058             10.085402      12.107407      -1.741457      -4.282259       7.456635       1.361674      10.692164           0.000000
          435              C       0.477049       6.952229       6.920488      -0.064969      27.177463 0.34997774E+03  0.78555544E+04                                 8.059310                            6.257071      -0.387587       1.882576                    0.997124      27.984310      80.665810       0.650484       0.419501      -1.053874       0.037979       0.079932      -0.008368       0.088891       0.020487       0.018093       0.015628      -0.012294      -0.051016      -0.028152      -0.011450       0.039603             10.531962      13.463533       0.980568       5.274479       6.809106       0.562604      11.323247           0.000000
          436              C       2.153287       6.319810       3.195030       0.279794      34.325371 0.32693962E+03  0.71321421E+04                                 9.270223                            6.090814       0.090563       2.055201                    0.999466      24.231712      66.323092       0.659841       0.425515      -1.062268      -0.033014       0.000483       0.048021       0.058277      -0.014288      -0.024324       0.011882       0.012735       0.013170      -0.020636      -0.015617       0.036253             12.677911      11.666288      -1.842492      -8.166911      12.033993       2.333970      14.333454           0.000000
          437              C       2.678479       7.400831       2.530386      -0.265805      40.538442 0.50553536E+03  0.12366305E+05                                10.301893                            7.550644      -0.140550       1.903930                    0.999649      31.998108      94.441179       0.592066       0.422910      -1.058000       0.026412       0.010607      -0.035651       0.045619      -0.019678       0.006410       0.027269      -0.021848      -0.008365      -0.035580      -0.000854       0.036435             12.906809      11.999910       2.052227      -7.966093      12.211182      -2.386906      14.509335           0.000001
          438              C       3.580059       7.164494       1.456670      -0.003802      41.543051 0.42374672E+03  0.98042234E+04                                10.309134                            6.765859      -0.005381       2.000875                    0.999243      26.915224      74.395355       0.653474       0.405108      -1.081871      -0.034442      -0.040787       0.036665       0.064762      -0.005920      -0.011284       0.006210       0.003030       0.011160      -0.009873      -0.006918       0.016791             14.169869      10.386436       3.559885      -6.247420      19.584406      -3.798884      12.538766           0.000000
          439              C       3.890797       5.923728       1.032729      -0.153562      36.150859 0.42541264E+03  0.99944917E+04                                 9.611910                            6.975904      -0.144124       1.920824                    0.999461      30.001100      87.562043       0.607763       0.428965      -1.051345      -0.011389      -0.002699       0.011455       0.016377      -0.002454       0.014735       0.006033       0.080373       0.080976      -0.054291       0.012644       0.041647             11.749309       7.525064       1.300973      -3.230005      19.139310      -1.017318       8.583553           0.000001
          440              C       3.299956       4.851461       1.660403      -0.002241      41.682501 0.41736713E+03  0.96126084E+04                                10.330925                            6.711516       0.035380       2.017923                    0.999268      26.634749      73.266306       0.657096       0.404720      -1.082970      -0.018428       0.048549       0.018508       0.055128       0.008577      -0.006005      -0.005220       0.020816       0.006265      -0.015079      -0.001288       0.016368             14.228154       8.788177      -1.612042      -4.488637      23.168996       3.043143      10.727289           0.000000
          441              C       2.433390       5.057161       2.732512      -0.212469      39.042214 0.45202353E+03  0.10738342E+05                                10.013256                            7.112722      -0.120655       1.922955                    0.999379      30.411280      88.078828       0.614311       0.419703      -1.061395       0.013764      -0.015115      -0.020114       0.028679       0.026577       0.024088      -0.038130       0.052759       0.028286      -0.067909       0.027303       0.040607             12.637095       9.808568      -3.193348      -5.780604      15.900953       4.385224      12.201764           0.000001
          442              C       3.595377       3.450949       1.185830       0.649569      23.695459 0.22886289E+03  0.46245473E+04                                 7.674412                            5.389764      -0.094513       2.043996                    0.999345      21.211870      58.221024       0.636820       0.475987      -1.019998       0.005874      -0.064277      -0.029682       0.071043       0.001916       0.077681      -0.028095       0.075275       0.162319      -0.078421      -0.037125       0.115546              9.775763       7.042466      -1.166681      -2.837335      15.302712       2.577739       6.982111           0.000000
          443              C       2.352422       7.740017       8.227272       0.275933      35.289098 0.33500671E+03  0.73467883E+04                                 9.456081                            6.164029       0.094442       2.055714                    0.999508      24.313703      66.545444       0.656682       0.425311      -1.063263      -0.037900       0.004864      -0.040463       0.055654       0.007675       0.029505       0.007409       0.037924      -0.013107      -0.024414      -0.017979       0.042393             13.335770      15.492109       2.195133       9.093400      11.381547       0.186182      13.133653           0.000000
          444              C       3.087691       8.858238       8.547137      -0.218591      39.774867 0.45737434E+03  0.10908019E+05                                10.154829                            7.151508      -0.142320       1.911206                    0.999361      30.796277      89.651298       0.612459       0.419329      -1.060604       0.018783       0.011868       0.015076       0.026850      -0.036938      -0.031708      -0.014529      -0.014017       0.052915      -0.061014       0.022062       0.038952             13.334004      15.120398       5.304452       7.388974      13.768670       2.657421      11.112944           0.000000
          445              C       4.146829       8.753200       9.442034      -0.008722      41.690759 0.41924321E+03  0.96595250E+04                                10.312822                            6.709063       0.058458       2.024847                    0.999167      26.658806      73.170119       0.660279       0.402614      -1.085183      -0.031096      -0.036940      -0.009389       0.049190      -0.014108       0.008458      -0.006073      -0.000446       0.011260      -0.016179      -0.002944       0.019124             14.488257      13.648579       6.660043       5.765546      20.091011       2.199424       9.725181           0.000000
          446              C       4.435684       7.503681      10.006620      -0.131302      36.195239 0.43263928E+03  0.10191001E+05                                 9.619453                            7.033276      -0.134712       1.927580                    0.999355      29.689296      86.317841       0.606449       0.428766      -1.053134      -0.013606       0.009061      -0.014910       0.022126      -0.016218      -0.010809       0.014143       0.063453       0.095834      -0.053130       0.011246       0.041884             11.693444       9.155553       2.661356       3.010365      18.411458      -0.924082       7.513320          -0.000000
          447              C       3.643520       6.433602       9.707651       0.003663      39.729113 0.39329547E+03  0.89396684E+04                                 9.997475                            6.517180       0.018253       2.018197                    0.999254      26.297337      72.258572       0.665383       0.404978      -1.080980      -0.021760       0.043947      -0.030137       0.057559       0.005227       0.002009       0.008139       0.020070       0.020613      -0.017111       0.004795       0.012316             13.530434      10.800484      -0.967214       5.044996      19.716608      -4.253721      10.074210           0.000000
          448              C       2.593135       6.549582       8.833247      -0.233147      37.737474 0.45177720E+03  0.10750591E+05                                 9.833410                            7.145966      -0.035207       1.950537                    0.999488      30.647215      89.367090       0.607252       0.423866      -1.056852       0.029158      -0.018516       0.022747       0.041358       0.016298      -0.020612       0.033805       0.025950       0.010686      -0.051118       0.018395       0.032724             12.261115      12.541250      -1.793146       6.893569      12.405687      -3.740542      11.836409           0.000000
          449              C       3.952070       5.109680      10.267012       0.653473      24.423164 0.24394713E+03  0.50014368E+04                                 7.835585                            5.565887      -0.101670       2.039021                    0.999410      21.342568      58.729879       0.627340       0.476216      -1.021344       0.015889      -0.069094       0.020704       0.073859      -0.010481      -0.065854       0.046012       0.075937       0.157020      -0.082217      -0.029532       0.111749              9.939234       7.654953      -1.667913       2.968839      14.934326      -3.719257       7.228423          -0.000000
          450              C      17.771184      12.641809       7.084439       0.648099      23.548932 0.23758692E+03  0.48584390E+04                                 7.705840                            5.530356      -0.154955       2.020882                    0.999133      21.638116      60.251008       0.620465       0.482742      -1.013797      -0.005816       0.030955       0.062947       0.070387       0.070857      -0.016786      -0.055302       0.001795      -0.168530      -0.087155      -0.027356       0.114511              9.826916       7.689416      -3.437765      -1.217541       9.008643       4.604483      12.782689          -0.000000
          451              C      18.077546      11.827761       5.823867       0.008074      40.671463 0.41087738E+03  0.94403864E+04                                10.191542                            6.674094       0.034053       2.018916                    0.999251      26.608563      73.467845       0.655730       0.406540      -1.080122       0.012585      -0.033722      -0.041848       0.055198      -0.001147       0.010265      -0.004186       0.011462      -0.016701      -0.012112      -0.002327       0.014439             13.990442       9.837299      -5.341960      -0.674269      12.966102       5.855170      19.167926          -0.000000
          452              C      19.001009      10.853968       5.922318      -0.258276      39.712333 0.48309339E+03  0.11701454E+05                                10.184775                            7.395922      -0.086383       1.921524                    0.999420      31.702186      93.564495       0.595542       0.424605      -1.055361      -0.017198       0.024437       0.003223       0.030055       0.024855       0.020767      -0.022653       0.018971       0.036253      -0.048104       0.018933       0.029171             12.868295      11.562313      -7.510689      -0.893971      15.152581       3.980380      11.889991          -0.000000
          453              C      19.283300      10.028979       4.817258       0.269823      36.606465 0.34203866E+03  0.75344014E+04                                 9.661349                            6.219745       0.128523       2.065463                    0.999391      24.419360      66.819276       0.655588       0.424132      -1.064800       0.033255      -0.041952       0.006509       0.053928      -0.030265       0.011657      -0.010637       0.002553      -0.027676      -0.025692      -0.014273       0.039965             13.589316      13.634533      -9.221893       3.164800      15.582116      -1.143741      11.551300          -0.000000
          454              C      20.797603       8.626279       5.972548      -0.071449      27.076745 0.34915410E+03  0.78352878E+04                                 8.048983                            6.250132      -0.367957       1.891205                    0.996880      27.981031      80.742608       0.650543       0.419558      -1.053457      -0.023748      -0.008373      -0.084560       0.088229      -0.012347       0.025219      -0.022167       0.011008       0.071676      -0.027291      -0.020700       0.047991             10.439478      12.047973      -5.111264       1.623667      12.123713      -1.208142       7.146747           0.000000
          455              C      18.659634      10.335341       3.597674      -0.241322      40.660523 0.47813192E+03  0.11545878E+05                                10.321428                            7.329547      -0.162469       1.897116                    0.999344      31.536585      92.787659       0.601990       0.421345      -1.057905      -0.009857       0.024445      -0.013769       0.029737       0.014677      -0.051877       0.018504      -0.015436      -0.032561      -0.065667       0.020075       0.045592             13.116158      12.857643      -6.410526       5.310666      11.462992      -2.326054      15.027837           0.000000
          456              C      17.749301      11.348524       3.530968       0.008670      39.546794 0.39875471E+03  0.91174087E+04                                10.048434                            6.605205      -0.019181       2.003259                    0.999337      26.631049      73.982811       0.652894       0.410297      -1.074817       0.029653      -0.009346       0.040887       0.051366       0.001142      -0.017744      -0.005610       0.014709      -0.030189      -0.020878      -0.001838       0.022716             13.650298      10.881288      -4.100447       5.324243       9.811522       0.713536      20.258083          -0.000000
          457              C      17.453881      12.081604       4.605086      -0.149640      36.593873 0.42592906E+03  0.10018675E+05                                 9.727203                            7.004533      -0.164568       1.916161                    0.999405      30.007615      87.891846       0.602810       0.431969      -1.048568       0.014231      -0.020288       0.008028       0.026050       0.005563      -0.008548      -0.020274       0.010374      -0.152053      -0.056616       0.020271       0.036345             11.945227       8.093993      -2.780718       1.998963       9.140700       3.026740      18.600987          -0.000001
          458              C      17.049045      11.558601       2.201681       0.619334      25.716506 0.26312710E+03  0.55057600E+04                                 8.157040                            5.797929      -0.170817       2.005057                    0.999317      22.157941      61.893191       0.611002       0.479084      -1.018322      -0.027602       0.016016      -0.071912       0.078675       0.074543      -0.052072      -0.024555       0.019513      -0.127830      -0.073496      -0.042479       0.115974             10.471986       9.238331      -2.544272       4.939362       6.934822      -0.103026      15.242804           0.000000
          459              C      13.287358      12.637433       8.855348       0.612041      25.537350 0.25058314E+03  0.51674086E+04                                 7.977653                            5.584737      -0.023981       2.049413                    0.999608      21.910479      60.289856       0.636356       0.466751      -1.027411       0.060982      -0.025601      -0.000094       0.066138       0.012856      -0.013851       0.081565      -0.129012       0.072460      -0.085314      -0.035763       0.121077             10.143513      15.394318      -1.697272       2.275096       6.184787      -3.032681       8.851432          -0.000000
          460              C       5.989377      21.808598       7.175255       0.600976      24.674027 0.24767686E+03  0.51174592E+04                                 7.894714                            5.610489      -0.136141       2.013072                    0.999432      22.295354      62.393317       0.621999       0.476592      -1.017101       0.026750       0.030650       0.053099       0.066891       0.074573      -0.019661      -0.040871       0.004440      -0.142851      -0.070649      -0.039376       0.110025              9.976503       6.816174      -2.005118       1.037443       8.658107       4.571466      14.455229          -0.000000
          461              C       6.135993      20.948596       5.942812       0.010096      42.331889 0.43304286E+03  0.10089256E+05                                10.517165                            6.885054      -0.006134       2.001646                    0.999319      27.006162      75.282567       0.640417       0.410502      -1.076649       0.003553      -0.020628      -0.043517       0.048290      -0.006802       0.004231      -0.009354       0.023884      -0.028213      -0.017799      -0.002192       0.019991             14.356685       9.488414      -3.891402       1.472312      12.834722       6.460851      20.746919          -0.000000
          462              C       5.365712      21.158673       4.795960      -0.154537      37.331847 0.43257475E+03  0.10242617E+05                                 9.930075                            7.100357      -0.252413       1.884663                    0.999332      30.477895      90.374621       0.591869       0.437049      -1.042632       0.014769      -0.013409       0.013833       0.024275       0.013789      -0.017166      -0.018900       0.001225      -0.144730      -0.055254       0.010358       0.044895             12.270636       9.223462      -2.692296       3.782560       8.727084       2.393298      18.861363           0.000000
          463              C       5.577977      20.460605       3.705768       0.015241      39.793878 0.38576775E+03  0.87582867E+04                                10.094951                            6.495593      -0.054114       1.993528                    0.999286      26.480000      73.592153       0.657764       0.410150      -1.073620       0.036302      -0.022006       0.036070       0.055706       0.000344      -0.010513       0.001177       0.019564      -0.041214      -0.017126      -0.002807       0.019933             14.013266      12.496905      -5.750972       6.109840      10.996712      -0.982011      18.546181           0.000000
          464              C       4.790189      20.769155       2.463681       0.630052      25.061871 0.24867428E+03  0.51364219E+04                                 8.001131                            5.627424      -0.143171       2.016277                    0.999368      21.927272      61.088419       0.620950       0.477551      -1.017938      -0.035645       0.012559      -0.059979       0.070892       0.066410      -0.048779      -0.014626      -0.013218      -0.160798      -0.081259      -0.024559       0.105819             10.455879       9.386992      -3.517907       4.814008       7.288451      -1.408774      14.692193           0.000000
          465              C      12.072851      12.061910      40.143012       0.628773      26.068963 0.25255620E+03  0.52237623E+04                                 8.179151                            5.651142      -0.082778       2.039085                    0.999498      21.712919      60.040192       0.624504       0.474183      -1.022294       0.065893      -0.023774      -0.008327       0.070544       0.002951       0.018990      -0.068657      -0.075298       0.142688      -0.069189      -0.033280       0.102469             10.720835      17.016776      -3.045218      -2.855604       8.295107       3.167877       6.850620           0.000000
          466              C       6.462050      19.425539       3.670808      -0.283362      41.787128 0.50022174E+03  0.12232676E+05                                10.541837                            7.528524      -0.130530       1.904388                    0.999695      32.336625      96.159339       0.589466       0.424902      -1.054285      -0.022089       0.036831      -0.011973       0.044585       0.004634      -0.018918       0.032502      -0.012188       0.027928      -0.037552      -0.003139       0.040691             13.545719      14.511159      -8.249362       4.573001      13.706254      -1.806385      12.419743          -0.000000
          467              C       7.186377      19.099482       4.813240       0.267965      36.145609 0.33940418E+03  0.74796244E+04                                 9.612319                            6.217394       0.087868       2.049125                    0.999421      24.645321      67.976093       0.650748       0.427101      -1.060431       0.041262      -0.034118       0.000404       0.053542      -0.034330      -0.006151       0.016407      -0.015871      -0.044908      -0.030283      -0.016935       0.047217             13.408437      13.401600      -9.098790       0.620588      16.075050       2.209109      10.748662           0.000000
          468              C       7.066021      19.909153       5.948839      -0.246539      40.314735 0.48794350E+03  0.11837760E+05                                10.266628                            7.407554      -0.140665       1.904729                    0.999321      31.602034      93.067431       0.598680       0.421708      -1.058127       0.003247       0.024598       0.009546       0.026584       0.017450       0.019493      -0.031243       0.039678      -0.001601      -0.051883       0.019980       0.031903             12.798774      10.383135      -5.976891      -0.819671      14.475648       5.256594      13.537539          -0.000000
          469              C       8.433708      17.357596       3.830339      -0.063072      26.911400 0.34894290E+03  0.78339504E+04                                 8.016100                            6.250957      -0.415378       1.875724                    0.996667      28.040151      81.085746       0.649695       0.419923      -1.052611       0.006172       0.034036       0.078087       0.085405      -0.019758      -0.014453       0.018051      -0.009968       0.035816      -0.026350      -0.009978       0.036329             10.307921      10.916943      -4.905364      -0.346625      13.058823       1.117731       6.947998          -0.000000
          470              C       9.685416      16.561054       4.211283       0.078527      35.258293 0.42134207E+03  0.98646070E+04                                10.021786                            7.274580      -0.724701       1.805111                    0.996407      26.656475      77.396513       0.555455       0.470991      -1.028156       0.000395       0.001170       0.000982       0.001578      -0.003512      -0.002125       0.002096       0.012472       0.017469      -0.010211       0.002391       0.007820             13.898710      11.923434      -0.527648       0.218542      18.030162      -0.198305      11.742536           0.000000
          471              C       9.352794      15.652910       5.336837      -0.069811      26.453011 0.34555948E+03  0.77404638E+04                                 7.904027                            6.208532      -0.397642       1.876664                    0.997482      28.100490      81.214569       0.653696       0.418298      -1.053448       0.084078      -0.022302      -0.007127       0.087277      -0.023711       0.018216      -0.008743       0.010164      -0.069591      -0.030273      -0.011557       0.041830             10.078492       7.064950      -1.224900       1.121488      12.092728      -4.755471      11.077797           0.000000
          472              C      10.492898      14.213008       6.839719       0.272043      35.876843 0.34133450E+03  0.75125567E+04                                 9.531580                            6.215282       0.101285       2.058041                    0.999447      24.324421      66.460315       0.655731       0.424397      -1.064983      -0.002982       0.025605      -0.047880       0.054379      -0.013761       0.012033      -0.029037      -0.011502       0.027363      -0.024822      -0.016061       0.040883             13.191128      12.193388      -1.370734       1.379757      11.520668      -8.575814      15.859329           0.000000
          473              C       9.361547      13.753465       7.497129      -0.241499      39.066736 0.45846074E+03  0.10961478E+05                                10.077232                            7.206737      -0.075233       1.932820                    0.999449      31.070905      91.135414       0.603021       0.424821      -1.055128      -0.009847      -0.020270       0.025009       0.033665      -0.018268       0.024379       0.026737      -0.000403       0.000921      -0.046406       0.017925       0.028482             12.956755      12.430557       2.577354      -3.588362      10.658814      -7.729837      15.780895           0.000000
          474              C       9.488469      12.994125       8.593348       0.005353      40.423470 0.39582301E+03  0.90157262E+04                                10.126577                            6.543393      -0.029601       2.000838                    0.999242      26.437689      72.829699       0.662934       0.405636      -1.080040       0.040318       0.027621      -0.030387       0.057549      -0.009254       0.005897       0.004294      -0.000750       0.016075      -0.014568       0.006124       0.008444             14.103016      19.234292       2.958537      -4.794263       9.189605      -6.061367      13.885151           0.000000
          475              C      10.727047      12.604608       9.098059      -0.136907      37.410761 0.45549784E+03  0.10851237E+05                                 9.815060                            7.205976      -0.128654       1.926507                    0.999243      29.995610      87.249277       0.601427       0.427495      -1.055588       0.001078       0.015090      -0.014338       0.020843      -0.003633       0.004436       0.002252      -0.068440       0.072807      -0.046838       0.021108       0.025730             11.923995      19.244432       0.545227      -1.319321       7.065572      -3.156430       9.461981          -0.000001
          476              C      11.904352      13.044456       8.411315      -0.013060      42.207737 0.43988945E+03  0.10264610E+05                                10.414651                            6.896288       0.021238       2.007056                    0.999328      27.155009      75.169950       0.647424       0.405432      -1.082569      -0.044271       0.012282      -0.020962       0.050499       0.003688      -0.014084      -0.006147       0.005308       0.045780      -0.012501      -0.011476       0.023977             14.075314      22.740481      -2.217263       2.521678       8.235344      -4.323685      11.250116           0.000000
          477              C      11.768677      13.832244       7.284154      -0.216123      39.053627 0.46614775E+03  0.11160912E+05                                10.017165                            7.221836      -0.126127       1.915226                    0.999361      30.825671      89.669118       0.609715       0.419569      -1.061335       0.015974      -0.024901       0.003661       0.029810       0.020402      -0.039791       0.027474      -0.032992       0.023935      -0.062766       0.020448       0.042318             12.504160      15.604437      -3.245698       3.780548       9.211264      -5.581879      12.696777          -0.000000
          478              C      10.786131      17.469199       4.659335      -0.074469      27.622280 0.36472889E+03  0.82726899E+04                                 8.170425                            6.402078      -0.401958       1.872789                    0.997674      28.312225      82.074361       0.640806       0.421408      -1.052540      -0.000576       0.032076      -0.081644       0.087721       0.017684      -0.018782      -0.023089      -0.024390       0.051305      -0.031228      -0.013287       0.044515             10.589754      11.133660       5.058468      -0.601085      13.767896      -1.072112       6.867707          -0.000000
          479              C      12.140688      19.237345       3.796584       0.264942      36.147936 0.34263431E+03  0.75561194E+04                                 9.597243                            6.227403       0.080270       2.046754                    0.999407      24.559355      67.395285       0.654371       0.424438      -1.063860      -0.045634      -0.034041      -0.011873       0.058157       0.035866      -0.003644      -0.008808      -0.003344      -0.037643      -0.030342      -0.013248       0.043590             13.565821      14.561620       9.780214      -1.526143      14.985507      -1.631683      11.150336          -0.000000
          480              C      12.595855      19.609356       5.055147      -0.240700      39.498912 0.47675455E+03  0.11521574E+05                                10.187492                            7.370595      -0.106717       1.921524                    0.999350      31.410248      92.905665       0.593127       0.427308      -1.052615       0.021262       0.029669       0.020584       0.041905      -0.022240      -0.031262      -0.015817       0.009928      -0.042431      -0.048175       0.011591       0.036584             12.717793      12.695916       7.771055       2.592623      13.220848       2.399180      12.236615          -0.000001
          481              C      13.519317      20.596280       5.199006       0.026778      39.176145 0.38706154E+03  0.87879756E+04                                 9.961764                            6.518757      -0.070361       1.992774                    0.999236      26.269031      72.816333       0.655264       0.411700      -1.073468      -0.028495      -0.016277      -0.031316       0.045361      -0.004224      -0.007000      -0.004161      -0.012062      -0.062695      -0.023359       0.005446       0.017913             13.175848      10.522957       5.742151       2.207445      10.791165       2.465764      18.213421          -0.000000
          482              C      13.954789      20.996738       6.559636       0.585280      25.280031 0.24836931E+03  0.51143290E+04                                 7.935270                            5.553509       0.002110       2.058089                    0.999628      22.026029      60.715847       0.638774       0.465659      -1.027224       0.018618       0.024880       0.039490       0.050251      -0.070225      -0.016549      -0.004079       0.049023      -0.203548      -0.073563      -0.035447       0.109010             10.054866       7.112749       3.362315       3.052620       8.207513       2.988183      14.844336          -0.000000
          483              C      14.101405      21.141166       4.112431      -0.143333      37.027875 0.45080894E+03  0.10744180E+05                                 9.813496                            7.218395      -0.144683       1.925032                    0.999341      30.068723      88.347913       0.592933       0.433431      -1.048783      -0.019080      -0.010545      -0.016252       0.027192      -0.011889       0.010590       0.005587       0.003435      -0.130046      -0.045829       0.011881       0.033948             11.745999       8.821215       3.993356      -1.553971       8.886265      -1.106309      17.530516          -0.000000
          484              C      13.744712      20.692565       2.801227      -0.018507      41.997507 0.41365768E+03  0.95161748E+04                                10.366193                            6.681686       0.032740       2.016461                    0.999316      26.720215      73.717770       0.657843       0.404727      -1.081799      -0.024076      -0.019255       0.043409       0.053242       0.010503       0.008442       0.011852      -0.003645       0.022512      -0.014525      -0.007209       0.021733             14.460211      13.325569       7.506395      -5.203946      12.186748      -4.441136      17.868318          -0.000000
          485              C      12.738094      19.790985       2.682282      -0.227601      40.478866 0.45055913E+03  0.10723034E+05                                10.282776                            7.109110      -0.129472       1.914746                    0.999378      30.949876      90.494222       0.611829       0.420639      -1.058018       0.010930       0.023149      -0.007506       0.026677      -0.029704       0.030773       0.027342      -0.005004       0.012542      -0.058800       0.027622       0.031178             13.587945      14.194756       8.454389      -3.888284      13.433846      -3.906443      13.135234          -0.000001
          486              C      14.385884      21.281217       1.638302       0.656388      23.795788 0.22181713E+03  0.44543846E+04                                 7.678992                            5.299033      -0.007302       2.071139                    0.999463      21.133749      58.129054       0.642516       0.474711      -1.019054       0.015012       0.020660      -0.055878       0.061437      -0.080304       0.040066       0.017316       0.013744      -0.193998      -0.098061      -0.016737       0.114798              9.939557       8.928977       4.553712      -3.435528       8.599147      -2.737946      12.290546           0.000000
          487              C       4.197159       8.376812       0.776355       0.642575      23.791182 0.23671428E+03  0.48170166E+04                                 7.647831                            5.452729      -0.014528       2.063958                    0.999418      21.402546      58.685176       0.639025       0.471015      -1.024099       0.017131       0.065741      -0.024250       0.072134      -0.035991       0.083515       0.017088       0.118499       0.040092      -0.096572      -0.023907       0.120479              9.775233       7.395396       2.756826      -4.102121      12.655055      -3.018232       9.275249           0.000000
          488              C      17.585179       2.722245       3.387511       0.625525      21.243918 0.21191207E+03  0.42067317E+04                                 7.114748                            5.173846       0.001144       2.076327                    0.999390      21.175067      57.889145       0.651350       0.473699      -1.019700      -0.011045      -0.023311      -0.038906       0.046680      -0.079224       0.011307      -0.012273       0.022501      -0.239437      -0.081263      -0.040029       0.121292              8.674423       6.136752       2.776110       1.119789       7.387916       2.489296      12.498602           0.000000
          489              C       7.085715      11.398855       0.112515       0.659106      23.353832 0.22220545E+03  0.44608567E+04                                 7.588434                            5.297928      -0.044770       2.058589                    0.999438      21.143368      58.007539       0.644101       0.473684      -1.020355      -0.060909      -0.017818      -0.015460       0.065318      -0.047534       0.013970      -0.075420      -0.079585       0.157692      -0.091934      -0.027923       0.119857              9.931112      13.828724       4.022871       1.799923       9.084361       3.572034       6.880252          -0.000000
          490              C       8.322105      12.138500       0.455687      -0.027983      45.137385 0.44769636E+03  0.10482577E+05                                10.876420                            6.939533       0.048252       2.013807                    0.999239      27.230398      75.267028       0.648505       0.403374      -1.085007       0.044101       0.026302       0.009813       0.052278      -0.013826      -0.010484       0.018905      -0.005325      -0.011724      -0.019044      -0.010603       0.029647             15.691398      23.582674       6.906993       3.373906      13.803739       5.752222       9.687782          -0.000000
          491              C       8.230196      13.245780       1.328483      -0.234211      40.995034 0.47069213E+03  0.11314654E+05                                10.372262                            7.261265      -0.163436       1.898779                    0.999341      31.291824      91.670571       0.606573       0.420067      -1.059372      -0.014396      -0.017668      -0.016255       0.027994      -0.041075      -0.014685      -0.025558       0.008445       0.039683      -0.059400       0.022036       0.037365             13.748474      14.709566       5.646853       3.308161      15.599633       7.467106      10.936223          -0.000000
          492              C       9.341853      13.954789       1.662010       0.274686      35.246339 0.33390745E+03  0.73270692E+04                                 9.460077                            6.164670       0.058784       2.041715                    0.999467      24.472904      67.312894       0.653999       0.426800      -1.060827      -0.007152       0.039182       0.032780       0.051584       0.005306       0.008031       0.028624      -0.037223      -0.011244      -0.024788      -0.016032       0.040820             13.263050      11.985257       1.957053       0.642017      15.878408       8.748885      11.925486          -0.000000
          493              C      10.208419      15.751383       2.990895      -0.076132      28.380047 0.38105801E+03  0.87198350E+04                                 8.337014                            6.565600      -0.403240       1.876314                    0.996480      28.328258      81.919263       0.630957       0.424218      -1.053008      -0.075828      -0.030521      -0.003690       0.081823       0.029891       0.026126       0.026753       0.030012      -0.046178      -0.038410      -0.020646       0.059056             10.858896       7.131217       1.044440       0.508218      13.961648       5.348184      11.483824          -0.000000
          494              C      10.608878      13.609038       1.191054      -0.241188      39.877619 0.48658176E+03  0.11793182E+05                                10.221261                            7.427179      -0.062683       1.934097                    0.999432      31.363542      92.235651       0.594440       0.425131      -1.056285       0.019775      -0.029745      -0.019893       0.040885       0.023521       0.022802      -0.013572      -0.019896       0.013062      -0.042664       0.019009       0.023655             12.789145      13.619386      -2.706837      -3.199816      13.850583       6.999473      10.897465          -0.000000
          495              C      10.735800      12.503946       0.360450       0.009009      40.992488 0.39760385E+03  0.90785195E+04                                10.254699                            6.580295      -0.060288       1.991252                    0.999186      26.531137      73.495255       0.656856       0.408387      -1.076784      -0.040532       0.025697       0.020755       0.052287       0.006722       0.006396       0.000912      -0.028561       0.030848      -0.022059       0.008751       0.013309             14.181443      21.829130      -2.495029      -3.229119      11.625417       5.043796       9.089781          -0.000000
          496              C       9.646026      11.775242       0.025316      -0.137898      38.056292 0.44971275E+03  0.10701453E+05                                 9.972306                            7.188718      -0.194471       1.903522                    0.999249      30.188026      88.357596       0.597310       0.430922      -1.051295      -0.013261       0.017989       0.017829       0.028589      -0.015027       0.004449      -0.002883      -0.069944       0.085370      -0.052469       0.021811       0.030658             12.417836      20.828236       1.874886      -0.120693       9.205716       2.963735       7.219556          -0.000000
          497              O      19.309122      20.964570      29.835414      -0.532773      32.946962 0.43938895E+03  0.10002674E+05                                 8.057546                            6.331433       0.507246       2.227296                    0.998359      26.290778      66.371246       0.786417       0.342126      -1.157436       0.015434      -0.011281       0.002209       0.019244      -0.000395      -0.000069      -0.003308      -0.113132       0.134052      -0.078909       0.033267       0.045642             10.011642       8.758173      -2.542500       4.079050       8.154362      -5.311029      13.122390          -0.000000
          498              O      18.099210      19.893616      31.347940      -0.611816      34.352531 0.48299589E+03  0.11260886E+05                                 8.211341                            6.615750       0.523834       2.203484                    0.999100      27.546103      70.421794       0.773092       0.339818      -1.159160       0.059647       0.000351      -0.028818       0.066245       0.016379      -0.024101       0.052704       0.006778      -0.110870      -0.078186       0.030266       0.047920              9.595871      16.675969      -0.647075       1.588879       5.555716      -1.043725       6.555926           0.000000
          499              O      15.604767      21.820852      30.997536      -0.598131      33.351070 0.46751807E+03  0.10822263E+05                                 8.070819                            6.529260       0.505740       2.203868                    0.998941      27.293717      69.750787       0.773794       0.341949      -1.156213      -0.005155       0.046906      -0.031408       0.056685       0.026058       0.051908      -0.016361      -0.034081       0.001669      -0.071580       0.026362       0.045218              9.409349       6.411502      -2.500358      -0.738971      15.783333      -0.909591       6.033212           0.000000
          500              O      16.817961       1.136603      29.559350      -0.526069      32.577013 0.44300429E+03  0.10117387E+05                                 8.007497                            6.390608       0.483021       2.222135                    0.998322      26.272963      66.684934       0.775779       0.345707      -1.153089      -0.005454       0.020378       0.001416       0.021143       0.026667      -0.000654       0.018977       0.099429       0.115478      -0.078608       0.034823       0.043784              9.667040      11.095803      -3.309234      -5.467234       8.259996       2.485041       9.645321          -0.000000
          501              O       5.219095       9.190860      31.826934      -0.555009      38.420712 0.48253550E+03  0.11307827E+05                                 9.049670                            6.780814       0.259355       2.144208                    0.997095      26.905738      70.176956       0.731460       0.357327      -1.138582       0.005283      -0.028161       0.040069       0.049259       0.055196      -0.012834       0.024272       0.013168      -0.249571      -0.092478      -0.004948       0.097426             11.258568      12.284144      -7.514668       2.197477      13.567790      -2.367843       7.923771           0.000000
          502              O       6.427037       7.960598      30.576006      -0.614928      29.667371 0.44122265E+03  0.10059994E+05                                 7.388351                            6.279300       0.659898       2.243653                    0.999279      27.532960      69.676620       0.801623       0.335117      -1.162850      -0.015148      -0.009273       0.059031       0.061645       0.021285      -0.006027      -0.002407      -0.016034       0.173817      -0.051832      -0.006675       0.058508              8.220415       5.845215      -1.452864       0.612711       6.456698      -0.791344      12.359331           0.000000
          503              O       8.848829       5.020836      33.795548      -0.182866      29.603637 0.30502114E+03  0.63513933E+04                                 7.739092                            5.327657       0.429118       2.269904                    0.999396      22.034899      53.563579       0.842933       0.348959      -1.149339       0.013854       0.071404       0.172444       0.187156      -0.104413       0.081197      -0.063519       0.036972      -0.052679      -0.097663      -0.073435       0.171098             10.922357      13.228053      -8.559298       2.344674      13.340205      -1.851919       6.198812           0.000000
          504              O      12.293213       2.965365      32.915116      -0.218371      32.827571 0.33454464E+03  0.71077593E+04                                 8.287584                            5.555029       0.470831       2.272984                    0.999430      22.498652      54.709946       0.833446       0.345899      -1.155303      -0.021204       0.184423      -0.048811       0.191948      -0.080501      -0.125929       0.034926       0.100498      -0.071704      -0.120119      -0.065201       0.185320             12.152322      16.673543      -2.672992      -9.856170       6.491959       1.917604      13.291462           0.000000
          505              O      12.254042       4.560198      35.919674      -0.200451      30.443315 0.32058730E+03  0.67381956E+04                                 7.845668                            5.436503       0.489982       2.289086                    0.999410      22.111538      53.457714       0.842917       0.345720      -1.155597       0.009402      -0.159196       0.079896       0.178368       0.095315       0.098823       0.069235      -0.036370      -0.042039      -0.115640      -0.060894       0.176534             10.863934      12.173490       3.654053       7.843835       7.433050       3.472707      12.985262           0.000000
          506              O      14.118693       6.774320      30.221181      -0.559568      30.064961 0.42280947E+03  0.95325606E+04                                 7.489417                            6.169859       0.686208       2.280272                    0.999075      26.378556      66.258489       0.804645       0.337627      -1.161343       0.039413      -0.029853      -0.001901       0.049479      -0.022382       0.033508       0.029051      -0.016362      -0.032445      -0.059001       0.026104       0.032897              8.574444       6.217385      -1.079401      -0.800448      14.176207      -1.407631       5.329740           0.000000
          507              O      15.874147       5.921321      29.112102      -0.572212      31.696971 0.43905623E+03  0.99872492E+04                                 7.804573                            6.301201       0.727796       2.283525                    0.999219      26.830636      67.575752       0.794004       0.339123      -1.160682      -0.030922      -0.008730       0.013984       0.035042       0.027711      -0.010637       0.019721       0.084529       0.126619      -0.075730       0.028328       0.047402              9.262152       9.549351       3.615482      -4.022862      10.082280      -3.115364       8.154824          -0.000000
          508              O      13.768127       8.368716      38.483815      -0.558714      32.520469 0.43094460E+03  0.97537478E+04                                 7.929933                            6.228686       0.736371       2.304447                    0.998786      26.217708      65.792078       0.801592       0.337600      -1.162393       0.011132      -0.011969       0.011746       0.020129      -0.048103      -0.011944      -0.035219      -0.009535       0.006822      -0.065702       0.010806       0.054896              9.553821       6.270003      -2.135914       0.933932      16.803010       0.048362       5.588450           0.000001
          509              O      15.396879       7.672399      39.793010      -0.548951      32.196796 0.42577971E+03  0.96486841E+04                                 7.951562                            6.276251       0.548284       2.231788                    0.998988      26.545030      67.584333       0.779069       0.346934      -1.149608      -0.055278       0.003236      -0.011644       0.056584       0.021012      -0.029414       0.003928       0.071060       0.090144      -0.057987       0.001796       0.056192              9.328129       8.758711       3.240159       4.220813      10.374833       3.519702       8.850842           0.000001
          510              O      16.441354       8.662823      30.212340      -0.986042      54.641745 0.12020154E+04  0.35138626E+05                                11.132154                           10.435773       0.215550       1.970652                    0.999286      38.174050     108.667844       0.616681       0.339759      -1.161204       0.043237      -0.074834       0.115802       0.144498       0.026087       0.011370      -0.008238       0.029096      -0.051231      -0.032429      -0.006574       0.039003             11.891260      12.988680       3.671415       1.548866      12.040820       2.815768      10.644280           0.000000
          511              O       7.547009      20.419027      32.102596      -0.605419      34.047444 0.49843462E+03  0.11746094E+05                                 8.219482                            6.774910       0.372619       2.151691                    0.998787      27.912438      72.414080       0.752646       0.345327      -1.151218      -0.024378      -0.005710       0.042707       0.049505      -0.025675      -0.032238      -0.013278       0.014389       0.051619      -0.049756       0.007794       0.041962              9.483178       6.745052       0.697041      -1.588936       6.934807       3.227261      14.769675          -0.000000
          512              O       5.959179      19.340195      33.159033      -0.545623      31.514980 0.43606808E+03  0.99505535E+04                                 7.865772                            6.385211       0.408795       2.193350                    0.997982      26.613346      68.207306       0.765571       0.350613      -1.145479       0.016214       0.016306       0.005616       0.023671      -0.013289       0.025439      -0.029249       0.018742      -0.209122      -0.081533       0.020136       0.061398              9.309469       9.900998       4.648258       2.748091       9.695200       3.060855       8.332209          -0.000001
          513              O       3.305427      19.797550      32.056384      -0.609632      36.196234 0.50472907E+03  0.11920011E+05                                 8.588986                            6.823444       0.492964       2.185435                    0.999100      28.106219      72.759785       0.749735       0.345924      -1.151859      -0.032560       0.044589       0.015262       0.057282      -0.048696       0.049028       0.038724      -0.003497       0.020749      -0.091550       0.040542       0.051009             10.203271      17.043789      -2.215786       2.005697       6.209019      -1.023422       7.357004          -0.000000
          514              O       2.474092      20.821675      30.277840      -0.470500      26.979385 0.36543174E+03  0.79558038E+04                                 7.004937                            5.770016       0.680853       2.309043                    0.998573      25.042373      62.113736       0.823473       0.341648      -1.156185      -0.008368      -0.020700      -0.009787       0.024378       0.010245      -0.034440       0.006078      -0.079084       0.097907      -0.069156       0.024409       0.044748              8.031220       8.256600       1.670107      -2.807855       6.244507      -3.405738       9.592554          -0.000000
          515              O      17.670523      11.271933      32.025442      -0.579239      36.519435 0.47951816E+03  0.11196506E+05                                 8.719013                            6.655741       0.532308       2.214857                    0.998630      27.472584      71.047898       0.757198       0.346433      -1.149787      -0.012492      -0.034773       0.054195       0.065592      -0.021098      -0.041816       0.004423       0.012031       0.101941      -0.047254      -0.014330       0.061583             10.837505       7.100743      -0.163943      -3.576391       7.440976       4.073945      17.970796          -0.000000
          516              O      16.051181      10.182160      33.032855      -0.569697      29.806383 0.45432081E+03  0.10493197E+05                                 7.530502                            6.536509       0.564680       2.204012                    0.999170      28.005797      72.647254       0.751970       0.352663      -1.141704       0.035273      -0.003233       0.013878       0.038042      -0.021765       0.003142      -0.024396      -0.019968      -0.238532      -0.083968       0.016846       0.067122              8.149648       7.931781       3.490203       0.514229       8.991184       1.914990       7.525978           0.000001
          517              O       1.212537      21.766582       0.802876      -0.530722      30.516756 0.41015130E+03  0.91819063E+04                                 7.627813                            6.094737       0.679707       2.289817                    0.998827      25.945965      65.051025       0.805602       0.339623      -1.159034       0.007144      -0.015622      -0.025105       0.030420       0.024554       0.006585       0.009767      -0.084453       0.095431      -0.064904       0.021305       0.043599              9.181178      10.390909       3.949915       2.923300       9.687432       3.885998       7.465194           0.000000
          518              O       2.159852      20.104787      39.816718      -0.595836      34.959053 0.49506766E+03  0.11618284E+05                                 8.384224                            6.742455       0.622117       2.239839                    0.998766      27.604251      70.891774       0.757924       0.344352      -1.154878      -0.027967       0.050472       0.009547       0.058487      -0.031259      -0.040166      -0.037492       0.031671      -0.032655      -0.074803       0.025612       0.049192              9.930915      17.630007      -0.303551      -0.362642       6.483175       0.987106       5.679562          -0.000000
          519              O      14.839300      11.194467      37.561994      -0.565201      32.999085 0.46073281E+03  0.10640014E+05                                 8.082778                            6.515170       0.449170       2.196471                    0.998608      26.944838      69.068525       0.767678       0.345489      -1.151752       0.014594       0.023083      -0.007832       0.028410       0.010349       0.021935      -0.009777       0.000046      -0.156108      -0.059495       0.022011       0.037485              9.768211      11.069935       5.288489      -3.590379       9.487327      -2.622475       8.747371           0.000000
          520              O      15.957521      12.658003      38.797652      -0.595603      34.719093 0.50361262E+03  0.11899083E+05                                 8.367429                            6.838945       0.393067       2.160550                    0.998474      27.908806      72.504244       0.744348       0.348267      -1.148755      -0.003006      -0.035996      -0.033690       0.049394      -0.038785       0.023251       0.016625      -0.015208       0.098507      -0.064316       0.022920       0.041396              9.791579       6.472139       0.896521      -2.458294       6.293799       0.786205      16.608799          -0.000000
          521              O       3.936971       0.472235      39.877396      -1.038326      54.253276 0.12369862E+04  0.36507188E+05                                11.101267                           10.612906       0.091593       1.931505                    0.999221      38.834145     111.934601       0.607796       0.341456      -1.157024      -0.060592      -0.023537      -0.049726       0.081841       0.029788      -0.028350       0.027986       0.060399      -0.131867      -0.071866       0.004919       0.066946             11.691352      11.875703       1.555375      -2.989853      12.530599       0.287914      10.667755          -0.000001
          522              O       6.506472       0.084468      38.970443      -0.599941      32.496703 0.49181287E+03  0.11562016E+05                                 8.004241                            6.751883       0.438726       2.167333                    0.998899      28.197776      73.286247       0.749534       0.347601      -1.148271       0.004761      -0.064483      -0.001485       0.064676      -0.041666       0.049650       0.042591      -0.011380       0.006021      -0.089710       0.041023       0.048687              9.096846       6.942781      -0.282153      -1.514833       7.435204       3.166753      12.912554          -0.000000
          523              O       5.167670      20.441567      38.040987      -0.511943      28.699153 0.39974654E+03  0.89036091E+04                                 7.324375                            6.041574       0.734421       2.306148                    0.999032      25.965247      65.219229       0.803115       0.342410      -1.155118       0.004545       0.042562      -0.005307       0.043132      -0.003549       0.003527      -0.024357       0.040968      -0.148087      -0.058821       0.012966       0.045855              8.453308       9.559838       3.091376      -3.547976       6.958623      -1.166834       8.841463          -0.000001
          524              O      19.041055      14.696623      35.259451      -0.184245      32.080146 0.31754370E+03  0.66763792E+04                                 8.177631                            5.441120       0.406212       2.263198                    0.999350      22.055119      53.803681       0.833229       0.349627      -1.149240      -0.050277      -0.008062       0.177366       0.184531       0.095337       0.043117       0.091290      -0.071284      -0.051009      -0.100778      -0.064293       0.165071             11.638233      12.588852       9.211807       1.968232      15.830962       2.852996       6.494886           0.000000
          525              O       9.194580       1.960498      35.384423      -0.182901      31.738002 0.31654423E+03  0.66351335E+04                                 8.080953                            5.401855       0.471851       2.285081                    0.999476      21.938636      53.045694       0.845295       0.345687      -1.155104      -0.002881      -0.063458      -0.170465       0.181916       0.099115      -0.086707      -0.064475       0.011717       0.009041      -0.103956      -0.063931       0.167887             11.590240      13.235050       8.962334      -3.551960      14.323288      -3.348759       7.212382          -0.000000
          526              O      21.436149      17.865500      34.495955      -0.189224      30.702107 0.31628910E+03  0.66303898E+04                                 7.904915                            5.405833       0.464259       2.282239                    0.999432      22.004967      53.259390       0.843294       0.346475      -1.154108      -0.167142      -0.018590      -0.068287       0.181508       0.081281      -0.067891      -0.103185       0.002645       0.027184      -0.105389      -0.063908       0.169297             11.073306       6.940360       3.182175      -3.099773      12.103622      -8.282139      14.175935          -0.000000
          527              O       2.595324      12.425167      32.597663      -0.595656      28.822869 0.44247872E+03  0.10119509E+05                                 7.280566                            6.361504       0.712947       2.254556                    0.998869      27.908153      71.278010       0.780873       0.342972      -1.153426      -0.000619      -0.016830       0.011333       0.020300       0.053587       0.032117      -0.046094       0.038783       0.116983      -0.099306       0.037490       0.061816              7.867368       5.995307      -1.327302       0.109222       6.593484      -0.756224      11.013313          -0.000000
          528              O       3.745932      10.845871      33.504616      -0.546391      32.263560 0.42512201E+03  0.96236110E+04                                 7.966039                            6.251051       0.751751       2.305517                    0.999104      26.374557      66.968213       0.784979       0.344686      -1.152249      -0.018520       0.018850       0.013190       0.029535      -0.009057      -0.016133       0.033482      -0.000035      -0.123155      -0.057387       0.012652       0.044735              9.560002       8.416200      -4.514093      -2.677093      10.055370       3.041446      10.208437          -0.000000
          529              O       3.150714      11.986413      39.682504      -0.608564      29.947794 0.44137359E+03  0.10068656E+05                                 7.454852                            6.302482       0.606025       2.228367                    0.999149      27.471338      69.637161       0.795596       0.337480      -1.160306      -0.007890      -0.016480      -0.060803       0.063489       0.032444       0.003978       0.009329       0.019329       0.116846      -0.053612       0.011609       0.042003              8.330498       6.339981      -1.292649       1.267544       5.893255      -0.350400      12.758256          -0.000001
          530              O       4.251867      10.650456      38.374113      -0.561804      39.248239 0.50222081E+03  0.11879209E+05                                 9.174452                            6.912231       0.226230       2.128151                    0.997034      27.192937      71.097185       0.725839       0.356757      -1.139819      -0.021305       0.009812      -0.042838       0.048839       0.035686      -0.037411       0.010086      -0.002227      -0.243388      -0.094724       0.016008       0.078716             11.365603      13.271541      -7.626434       2.216908      12.936938      -2.021080       7.888329          -0.000000
          531              O      14.820043       1.456751      38.917802      -0.615240      34.449139 0.48982116E+03  0.11464925E+05                                 8.226384                            6.673229       0.495991       2.192505                    0.999100      27.685734      71.014420       0.767550       0.340930      -1.157731      -0.007800       0.059566       0.021193       0.063703       0.021575      -0.042465       0.024911      -0.019222      -0.070101      -0.067191       0.031313       0.035878              9.540030       5.908503      -1.572444       1.215678      16.108279      -1.106256       6.603308          -0.000000
          532              O      15.900844       2.787675       0.159129      -0.506966      31.082579 0.41111097E+03  0.92190426E+04                                 7.754101                            6.149027       0.522963       2.244584                    0.998304      25.735600      64.814084       0.791944       0.344893      -1.153294      -0.002736       0.017040      -0.007306       0.018741       0.017532      -0.016071       0.000670       0.109798       0.106303      -0.075438       0.021797       0.053641              9.379488       8.650602      -2.171694       5.368511       7.695792      -2.983925      11.792071           0.000000
          533              O      17.007686      21.044881      39.556728      -0.602688      34.879777 0.47684241E+03  0.11104901E+05                                 8.357809                            6.623185       0.444241       2.182128                    0.998927      27.414776      70.523848       0.762388       0.344977      -1.152404       0.051752      -0.008895       0.035277       0.063260       0.030557       0.010252      -0.057141       0.018425       0.053545      -0.073035       0.011476       0.061560              9.978588      17.459998      -2.145991       0.832241       6.458125       0.791890       6.017640          -0.000000
          534              O      18.172300       0.525411       0.645355      -0.526283      31.041592 0.42006304E+03  0.94647104E+04                                 7.732330                            6.199534       0.544853       2.246011                    0.998149      26.003635      65.510555       0.792279       0.343111      -1.155514       0.022147      -0.003985      -0.001493       0.022552       0.021246      -0.018178       0.004855      -0.098460       0.092920      -0.072516       0.034104       0.038412              9.314906       8.437664      -3.316465      -2.495554      10.828816       4.991229       8.678237           0.000000
          535              O       5.855891       9.186483      36.816983      -0.600160      34.199516 0.46960073E+03  0.10893778E+05                                 8.260594                            6.568292       0.701624       2.269823                    0.998829      27.362029      70.236269       0.766388       0.344514      -1.152866       0.016077      -0.007327      -0.012942       0.021901      -0.038882      -0.020073       0.018991      -0.006108      -0.117413      -0.046499      -0.019318       0.065816              9.773148       8.786882      -4.775323      -1.991854      10.522376       2.847366      10.010188          -0.000000
          536              O       7.129481       7.834114      37.718712      -0.529330      24.549811 0.34153230E+03  0.73532562E+04                                 6.570451                            5.630115       0.720639       2.296706                    0.998908      25.849996      64.978359       0.817380       0.348044      -1.144194      -0.006375       0.030923      -0.016081       0.035433       0.084406      -0.006305      -0.005553       0.026326      -0.028765      -0.080632      -0.010290       0.090923              7.109159       5.685877      -1.342677       0.864174       5.790545      -0.220159       9.851056           0.000001
          537              O      20.021413      17.850620      37.655221      -0.208384      31.880476 0.32902981E+03  0.69631425E+04                                 8.129564                            5.513828       0.442530       2.268313                    0.999316      22.348360      54.276911       0.835283       0.346499      -1.154547       0.177028       0.008264       0.033930       0.180439      -0.079907      -0.050648       0.122389      -0.063257      -0.089963      -0.120537      -0.061006       0.181542             11.765460       6.505059      -2.325611      -1.853996      16.345394       9.422134      12.445927          -0.000000
          538              O       0.242245      14.550226      36.617268      -0.208921      31.635789 0.32766620E+03  0.69281983E+04                                 8.078933                            5.501954       0.463237       2.274634                    0.999415      22.342159      54.266394       0.836149       0.346444      -1.154407       0.046771       0.002881      -0.181957       0.187894      -0.123482       0.050072      -0.080397      -0.063953      -0.067966      -0.117755      -0.064518       0.182273             11.622318      13.054478      -9.290938       1.765570      15.454394      -2.329092       6.358081          -0.000000
          539              O      13.515378       0.918430       9.743414      -0.532773      32.946963 0.43938895E+03  0.10002674E+05                                 8.057547                            6.331433       0.507246       2.227296                    0.998359      26.290778      66.371246       0.786417       0.342126      -1.157436      -0.015434       0.011281       0.002209       0.019244      -0.000395       0.000069       0.003308      -0.113132       0.134052      -0.078909       0.033267       0.045642             10.011642       8.758174      -2.542499      -4.079050       8.154362       5.311029      13.122391          -0.000000
          540              O      14.725290       1.989384      11.255940      -0.611816      34.352532 0.48299591E+03  0.11260887E+05                                 8.211342                            6.615751       0.523834       2.203484                    0.999100      27.546103      70.421796       0.773092       0.339818      -1.159160      -0.059647      -0.000351      -0.028818       0.066245       0.016379       0.024101      -0.052705       0.006778      -0.110870      -0.078186       0.030266       0.047920              9.595871      16.675970      -0.647076      -1.588879       5.555717       1.043725       6.555927           0.000000
          541              O      17.219733       0.062148      10.905536      -0.598131      33.351076 0.46751807E+03  0.10822263E+05                                 8.070820                            6.529260       0.505740       2.203868                    0.998941      27.293717      69.750787       0.773794       0.341949      -1.156213       0.005155      -0.046906      -0.031408       0.056685       0.026058      -0.051908       0.016361      -0.034081       0.001669      -0.071580       0.026362       0.045218              9.409351       6.411502      -2.500359       0.738971      15.783339       0.909592       6.033212           0.000000
          542              O      16.006539      20.746397       9.467350      -0.526069      32.577013 0.44300427E+03  0.10117386E+05                                 8.007497                            6.390608       0.483021       2.222135                    0.998322      26.272962      66.684932       0.775779       0.345707      -1.153089       0.005454      -0.020378       0.001416       0.021143       0.026667       0.000654      -0.018977       0.099429       0.115478      -0.078608       0.034823       0.043784              9.667042      11.095804      -3.309236       5.467235       8.259999      -2.485043       9.645322          -0.000000
          543              O       5.722404      12.692140      11.734934      -0.555009      38.420695 0.48253519E+03  0.11307819E+05                                 9.049667                            6.780812       0.259355       2.144208                    0.997095      26.905738      70.176954       0.731460       0.357327      -1.138582      -0.005283       0.028161       0.040069       0.049259       0.055196       0.012834      -0.024272       0.013168      -0.249571      -0.092478      -0.004948       0.097426             11.258564      12.284135      -7.514664      -2.197476      13.567787       2.367843       7.923769          -0.000000
          544              O       4.514463      13.922402      10.484006      -0.614928      29.667368 0.44122260E+03  0.10059993E+05                                 7.388350                            6.279299       0.659898       2.243654                    0.999279      27.532959      69.676615       0.801623       0.335117      -1.162850       0.015148       0.009274       0.059031       0.061645       0.021285       0.006027       0.002407      -0.016034       0.173817      -0.051832      -0.006675       0.058508              8.220414       5.845214      -1.452863      -0.612711       6.456697       0.791342      12.359330           0.000000
          545              O       2.092671      16.862164      13.703548      -0.182866      29.603637 0.30502114E+03  0.63513933E+04                                 7.739092                            5.327657       0.429118       2.269904                    0.999396      22.034899      53.563579       0.842933       0.348959      -1.149339      -0.013854      -0.071404       0.172444       0.187156      -0.104413      -0.081197       0.063519       0.036972      -0.052679      -0.097663      -0.073435       0.171098             10.922356      13.228052      -8.559298      -2.344673      13.340205       1.851919       6.198812           0.000000
          546              O      20.531287      18.917635      12.823116      -0.218371      32.827571 0.33454467E+03  0.71077600E+04                                 8.287584                            5.555029       0.470831       2.272984                    0.999430      22.498653      54.709948       0.833446       0.345899      -1.155303       0.021204      -0.184423      -0.048811       0.191948      -0.080501       0.125929      -0.034926       0.100498      -0.071704      -0.120119      -0.065201       0.185320             12.152321      16.673543      -2.672992       9.856169       6.491959      -1.917604      13.291460           0.000000
          547              O      20.570458      17.322802      15.827674      -0.200451      30.443314 0.32058742E+03  0.67381985E+04                                 7.845668                            5.436504       0.489982       2.289086                    0.999410      22.111538      53.457713       0.842917       0.345720      -1.155597      -0.009402       0.159196       0.079896       0.178368       0.095315      -0.098823      -0.069235      -0.036370      -0.042039      -0.115640      -0.060894       0.176534             10.863933      12.173488       3.654051      -7.843834       7.433048      -3.472706      12.985262           0.000000
          548              O      18.705807      15.108680      10.129181      -0.559568      30.064966 0.42280948E+03  0.95325609E+04                                 7.489418                            6.169859       0.686208       2.280272                    0.999075      26.378556      66.258489       0.804645       0.337627      -1.161343      -0.039413       0.029853      -0.001901       0.049479      -0.022382      -0.033508      -0.029051      -0.016362      -0.032445      -0.059001       0.026104       0.032897              8.574445       6.217386      -1.079403       0.800448      14.176210       1.407630       5.329740           0.000000
          549              O      16.950353      15.961679       9.020102      -0.572212      31.696969 0.43905621E+03  0.99872488E+04                                 7.804573                            6.301201       0.727796       2.283525                    0.999219      26.830635      67.575750       0.794004       0.339123      -1.160682       0.030922       0.008730       0.013984       0.035042       0.027711       0.010637      -0.019721       0.084529       0.126619      -0.075730       0.028328       0.047402              9.262151       9.549350       3.615482       4.022861      10.082281       3.115364       8.154823          -0.000000
          550              O      19.056373      13.514284      18.391815      -0.558714      32.520464 0.43094454E+03  0.97537460E+04                                 7.929932                            6.228685       0.736371       2.304447                    0.998786      26.217708      65.792075       0.801592       0.337600      -1.162393      -0.011132       0.011969       0.011746       0.020129      -0.048103       0.011944       0.035219      -0.009535       0.006822      -0.065702       0.010806       0.054896              9.553819       6.270002      -2.135914      -0.933932      16.803007      -0.048362       5.588449           0.000001
          551              O      17.427621      14.210601      19.701010      -0.548951      32.196789 0.42577960E+03  0.96486811E+04                                 7.951561                            6.276250       0.548284       2.231788                    0.998988      26.545028      67.584324       0.779069       0.346934      -1.149608       0.055278      -0.003236      -0.011644       0.056584       0.021012       0.029414      -0.003928       0.071060       0.090144      -0.057987       0.001796       0.056192              9.328127       8.758709       3.240159      -4.220812      10.374831      -3.519702       8.850840           0.000001
          552              O      16.383146      13.220177      10.120340      -0.986042      54.641749 0.12020155E+04  0.35138630E+05                                11.132155                           10.435773       0.215550       1.970652                    0.999286      38.174051     108.667849       0.616681       0.339759      -1.161204      -0.043237       0.074834       0.115802       0.144498       0.026087      -0.011370       0.008238       0.029096      -0.051231      -0.032429      -0.006574       0.039003             11.891261      12.988680       3.671416      -1.548866      12.040822      -2.815769      10.644280           0.000000
[truncated: 76,019 more chars]
