# Supplementary material for: A collection of forcefield precursors for metal–organic frameworks
Source: RSC Adv. 2019 Nov 13;9(63):36492–507. doi: 10.1039/c9ra07327b (PMC9075174; doi:10.1039/c9ra07327b)
Supplement: RA-009-C9RA07327B-s6011 [file RA-009-C9RA07327B-s6011.xyz]

  150
jmolscript: load "" {1 1 1} spacegroup "x,y,z" unitcell [{     12.410000     0.000000     0.000000 }, {      5.068172    11.327918     0.000000 }, {      4.681152     3.033939    19.227127 }]
Ni     4.874662     7.180929     9.613563     0.856862
Ni     6.205000     0.000000     0.000000     0.857014
H      6.310579     3.700712    10.638369     0.154107
H      7.352613     2.939567    12.426492     0.126990
H      5.520953     5.479628    14.912560     0.155750
H     16.801049     6.333425    12.778349     0.135084
H     14.424022    12.388777    15.610504     0.141266
H     13.338118    13.443214    13.785850     0.148171
H      7.080838     5.181194    16.373821     0.149066
H      8.305284     3.878736    18.177326     0.143759
H     14.095379     9.527974     9.469360     0.132815
H     11.706380     9.256873     9.488587     0.144632
H     12.385338     5.538612    10.282668     0.125267
H     14.662838     5.949788    10.684514     0.141199
H     18.544665    11.629843    18.202321     0.154108
H     18.813882    10.367822    16.414198     0.127000
H     17.243339    13.077118    13.928131     0.155774
H     11.857262     3.129268    16.062342     0.135099
H      7.300667     7.772003    13.230186     0.141251
H      6.781648     9.193848    15.054840     0.148162
H     16.878704    11.531367    12.466869     0.149067
H     17.567538     9.881770    10.663365     0.143766
H      5.365088     3.869715     0.144203     0.132829
H      6.588204     5.939691     0.124976     0.144649
H     14.386123     6.835357    18.558023     0.125291
H     13.080682     4.924364    18.156176     0.141214
H     15.848745    10.661145     8.588758     0.154106
H     14.806711    11.422290     6.800635     0.126990
H     16.638371     8.882229     4.314567     0.155749
H      5.358275     8.028432     6.448778     0.135083
H      7.735302     1.973080     3.616623     0.141263
H      8.821206     0.918643     5.441277     0.148171
H     15.078486     9.180663     2.853306     0.149066
H     13.854040    10.483121     1.049801     0.143758
H      8.063945     4.833883     9.757767     0.132816
H     10.452944     5.104984     9.738540     0.144632
H      9.773986     8.823245     8.944459     0.125267
H      7.496486     8.412069     8.542613     0.141199
H      3.614659     2.732014     1.024806     0.154107
H      3.345442     3.994035     2.812929     0.126999
H      4.915985     1.284739     5.298996     0.155773
H     10.302062    11.232589     3.164785     0.135097
H     14.858657     6.589854     5.996941     0.141249
H     15.377676     5.168009     4.172287     0.148162
H      5.280620     2.830490     6.760258     0.149066
H      4.591786     4.480087     8.563762     0.143766
H     16.794236    10.492142    19.082924     0.132829
H     15.571120     8.422166    19.102151     0.144649
H      7.773201     7.526500     0.669104     0.125291
H      9.078642     9.437493     1.070951     0.141214
C      6.135931     4.039544    11.486286     0.013590
C      6.736171     3.627473    12.536087    -0.127170
C      6.561499     4.099806    13.799309     0.099707
C      5.675830     5.126374    14.066566    -0.197101
C      4.977267     5.611453    12.768735    -0.035307
C     14.014944    13.217514    15.700872    -0.053899
C      8.230043     2.454593    14.651071    -0.149723
C      7.339898     3.709902    15.018309     0.055410
C      7.471966     4.353692    16.212313    -0.164020
C      8.313997     3.612525    17.287110     0.003994
C     13.690019     8.744057     9.763535     0.032184
C     12.277229     8.544243     9.667399    -0.141034
C     11.815002     7.348659     9.836598     0.092797
C     12.703582     6.407627    10.190377    -0.171724
C     14.059920     6.612678    10.434562     0.002404
C     18.306703    11.927640    17.354405     0.013579
C     18.437709    11.211451    16.304604    -0.127164
C     18.077896    11.563790    15.041381     0.099741
C     17.502541    12.791478    14.774124    -0.197091
C     17.345047    13.627234    16.071955    -0.035304
C      6.711257     8.483863    13.139819    -0.053889
C     18.898232     9.368839    14.189620    -0.149752
C     18.115908    10.694029    13.822382     0.055379
C     17.474318    10.836397    12.628377    -0.164003
C     17.806979     9.765097    11.553581     0.003992
C     10.927351     6.953523    19.077155     0.032216
C     11.686718     8.161522    19.173291    -0.140998
C     12.966824     8.095176    19.004092     0.092819
C     13.462913     6.899763    18.650313    -0.171691
C     12.721820     5.745432    18.406129     0.002435
C     16.023393    10.322313     7.740841     0.013588
C     15.423153    10.734384     6.691040    -0.127171
C     15.597825    10.262051     5.427818     0.099707
C     16.483494     9.235483     5.160561    -0.197102
C     17.182057     8.750404     6.458392    -0.035306
C      8.144380     1.144343     3.526255    -0.053899
C     13.929281    11.907264     4.576056    -0.149724
C     14.819426    10.651955     4.208818     0.055410
C     14.687358    10.008165     3.014814    -0.164022
C     13.845327    10.749332     1.940017     0.003993
C      8.469305     5.617800     9.463592     0.032184
C      9.882095     5.817614     9.559728    -0.141034
C     10.344322     7.013198     9.390529     0.092797
C      9.455742     7.954230     9.036750    -0.171723
C      8.099404     7.749179     8.792565     0.002404
C      3.852621     2.434217     1.872722     0.013577
C      3.721615     3.150406     2.922523    -0.127165
C      4.081428     2.798067     4.185746     0.099740
C      4.656783     1.570379     4.453003    -0.197092
C      4.814277     0.734623     3.155172    -0.035304
C     15.448067     5.877994     6.087308    -0.053889
C      3.261092     4.993018     5.037507    -0.149753
C      4.043416     3.667828     5.404745     0.055379
C      4.685006     3.525460     6.598750    -0.164006
C      4.352345     4.596760     7.673546     0.003991
C     11.231973     7.408334     0.149972     0.032216
C     10.472606     6.200335     0.053836    -0.140997
C      9.192500     6.266681     0.223035     0.092817
C      8.696411     7.462094     0.576814    -0.171691
C      9.437504     8.616425     0.820998     0.002435
N      5.232185     4.999702    11.713166     0.344114
N     14.104648    13.927147    16.881418     0.334355
N     14.348140     7.809698    10.267286     0.350053
N     17.799349    13.144708    17.127525     0.344115
N      6.026864     8.691790    11.959273     0.334361
N     11.511466     5.971198    18.573405     0.350056
N     16.927139     9.362155     7.513961     0.344114
N      8.054676     0.434710     2.345709     0.334354
N      7.811184     6.552159     8.959841     0.350053
N      4.359975     1.217149     2.099602     0.344115
N     16.132460     5.670067     7.267854     0.334361
N     10.647858     8.390659     0.653722     0.350056
O      4.438164     5.374655    10.607606    -0.539300
O     14.921734    13.333893    17.802397    -0.501519
O     15.744780     8.126127    10.492243    -0.563421
O     17.781364    14.022623    18.233085    -0.539301
O      6.234697     7.703668    11.038294    -0.501486
O     10.652248     4.825565    18.348447    -0.563380
O     17.721160     8.987202     8.619521    -0.539302
O      7.237590     1.027964     1.424730    -0.501520
O      6.414544     6.235730     8.734884    -0.563419
O      4.377960     0.339234     0.994042    -0.539303
O     15.924627     6.658189     8.188833    -0.501487
O     11.507076     9.536292     0.878680    -0.563378
O     15.215190    12.065060     9.703931    -0.624850
O     13.299845    11.997990    11.676634    -0.546587
O      9.601742     2.861028    10.772959    -0.559031
O      6.944134     2.296797     9.523196    -0.624850
O      8.859479     2.363867     7.550493    -0.546585
O     12.557582    11.500829     8.454168    -0.559030
O      7.273050     6.917616    19.136760    -0.624894
O      8.116487     8.638562    17.164056    -0.546594
O     17.967042     8.282729    18.067731    -0.559060
O     14.886274     7.444241     0.090367    -0.624895
O     14.042837     5.723295     2.063071    -0.546592
O      4.192282     6.079128     1.159396    -0.559058
S     14.189184    12.781900    10.599915     0.919373
S      7.970140     1.579957     8.627212     0.919374
S      7.037729     8.146913    18.240775     0.919379
S     15.121595     6.214944     0.986352     0.919380

The following XYZ coordinates are in angstroms. Other properties are in atomic units.
The sperically averaged electron density of each atom fit to a function of the form exp(a - br)
eigen_1, eigen_2 and eigen_3 are the three eigenvalues of traceless quadrupole moment tensor
  atom number  atomic symbol              X              Y              Z     net charge C6 coefficient C8 coefficient C10 coefficient fluctuating dipole atomic polarizability isotropic forcefield polarizability              a              b squared Pearson coefficient          <r^3>          <r^4>         wp_QDO          m_QDO          q_QDO       dipole_x       dipole_y       dipole_z         dipole            Qxy            Qxz            Qyz     Q(x^2-y^2)  Q(3z^2 - R^2)        eigen_1        eigen_2        eigen_3 static polarizability      alpha(xx)      alpha(xy)      alpha(xz)      alpha(yy)      alpha(yz)      alpha(zz) atomic spin moment
            1             Ni       4.874662       7.180929       9.613563       0.856862      71.132190 0.13844814E+04  0.40958281E+05                                14.590393                           12.584360       0.488441       2.038395                    0.994709      45.448824     120.571190       0.482664       0.428950      -1.121409       0.000000       0.000000      -0.000001       0.000001       0.005906       0.028472       0.019491      -0.008941      -0.138284      -0.059887       0.017732       0.042156             17.346063      19.330374      -1.220731       2.606179      14.219031       0.385640      18.488784           1.715084
            2             Ni       6.205000       0.000000       0.000000       0.857014      71.135271 0.13845540E+04  0.40960313E+05                                14.589829                           12.583927       0.488630       2.038486                    0.994706      45.447156     120.560358       0.482724       0.428898      -1.121460      -0.000000       0.000000       0.000001       0.000001       0.000526       0.029437       0.018017       0.014707      -0.138247      -0.059893       0.017791       0.042102             17.345281      14.160865       1.091667       1.416409      19.386842       2.221422      18.488135           1.714833
            3              H       6.310579       3.700712      10.638369       0.154107       1.010417 0.65125550E+01  0.62045147E+02                                 1.794237                            1.581402      -1.375896       2.245454                    0.994001       3.695167      10.929201       0.446463       1.440007      -0.673734       0.009965      -0.021248      -0.030893       0.038796      -0.004063       0.003061      -0.002446      -0.000473       0.005644      -0.005069      -0.001377       0.006446              1.939535       1.511514      -0.202201      -0.245174       1.737024       0.465140       2.570067          -0.000056
            4              H       7.352613       2.939567      12.426492       0.126990       1.017019 0.70091978E+01  0.67730892E+02                                 1.768293                            1.616215      -1.406503       2.216110                    0.993146       3.819481      11.222872       0.453551       1.397530      -0.681642       0.017908      -0.026571      -0.006899       0.032777      -0.004414       0.003831       0.001203      -0.001465       0.011473      -0.007609       0.001885       0.005724              1.858510       1.839250      -0.621670       0.060804       1.992005      -0.004465       1.744274          -0.000045
            5              H       5.520953       5.479628      14.912560       0.155750       1.019915 0.72643929E+01  0.69420501E+02                                 1.669261                            1.576640      -0.905547       2.483578                    0.999414       3.160916       8.650425       0.499483       1.283207      -0.710453      -0.006421       0.012805       0.038827       0.041385      -0.009912      -0.002714       0.003122       0.001527       0.022601      -0.013718       0.002691       0.011027              1.703225       1.448902      -0.124622      -0.041582       1.498455       0.224303       2.162317          -0.000204
            6              H      16.801049       6.333425      12.778349       0.135084       1.266937 0.94861728E+01  0.96731354E+02                                 1.916196                            1.789529      -1.196369       2.333669                    0.995794       3.445258       9.682235       0.474474       1.265953      -0.714152      -0.029279       0.039501       0.004579       0.049382      -0.014925      -0.005865       0.010667      -0.005061      -0.000856      -0.015538      -0.006243       0.021781              1.981242       2.028788      -0.581162       0.058050       2.246308      -0.026120       1.668630          -0.000082
            7              H      14.424022      12.388777      15.610504       0.141266       1.135125 0.83863288E+01  0.82604751E+02                                 1.763819                            1.670588      -0.964727       2.446817                    0.998734       3.208086       8.750748       0.498281       1.247953      -0.719463       0.010162      -0.048607      -0.012331       0.051166      -0.009790       0.001980       0.009698      -0.035430       0.014890      -0.023433       0.001027       0.022407              1.799048       1.680519      -0.434191       0.023897       2.174270       0.062411       1.542354           0.000079
            8              H      13.338118      13.443214      13.785850       0.148171       0.991362 0.68661726E+01  0.65723534E+02                                 1.710401                            1.580396      -1.414969       2.228181                    0.993581       3.628049      10.461541       0.469085       1.364106      -0.688745       0.004447      -0.014376      -0.035418       0.038482      -0.004791       0.003039      -0.002799      -0.002658      -0.003407      -0.004677      -0.002794       0.007471              1.787887       1.429296      -0.137915       0.178853       1.496062       0.160342       2.438301           0.000085
            9              H       7.080838       5.181194      16.373821       0.149066       1.012873 0.73655772E+01  0.71737303E+02                                 1.748641                            1.652609      -1.166814       2.353078                    0.995923       3.524266      10.243778       0.452276       1.390479      -0.685600      -0.012326       0.038241       0.003600       0.040339      -0.007476       0.004854      -0.002116      -0.008163       0.000103      -0.009641      -0.000737       0.010378              1.782675       1.591529      -0.367093       0.072582       2.100685       0.167476       1.655813          -0.000024
           10              H       8.305284       3.878736      18.177326       0.143759       1.187277 0.83672154E+01  0.84310691E+02                                 1.948532                            1.758561      -1.450889       2.206334                    0.993195       3.810724      11.344504       0.438571       1.386005      -0.684700      -0.007078       0.016075       0.041068       0.044666      -0.008604      -0.006181       0.004110      -0.006834      -0.005715      -0.009744      -0.003632       0.013376              2.094047       1.628044      -0.012084       0.214217       1.704656       0.387572       2.949440          -0.000169
           11              H      14.095379       9.527974       9.469360       0.132815       0.995051 0.67708457E+01  0.65238070E+02                                 1.781974                            1.618689      -1.445795       2.203993                    0.993771       3.854553      11.523830       0.438059       1.451159      -0.671386       0.013977       0.037383      -0.014742       0.042546       0.001844      -0.001639      -0.009501      -0.003489      -0.027118      -0.013616       0.002156       0.011460              1.884658       1.752352       0.413362      -0.189103       2.396217      -0.356061       1.505405           0.000032
           12              H      11.706380       9.256873       9.488587       0.144632       1.022151 0.71787641E+01  0.68673306E+02                                 1.687320                            1.576570      -1.044441       2.410660                    0.997834       3.311517       9.186522       0.493128       1.298399      -0.705538      -0.023337       0.030823      -0.000378       0.038663      -0.007244      -0.001025       0.000510      -0.000271      -0.026659      -0.008966      -0.002779       0.011745              1.732699       1.915080      -0.267581       0.112424       1.984669      -0.140299       1.298349          -0.000032
           13              H      12.385338       5.538612      10.282668       0.125267       1.022240 0.71451740E+01  0.67238776E+02                                 1.596169                            1.501995      -0.785049       2.516486                    0.999727       3.123550       8.176665       0.549722       1.184011      -0.733087      -0.012273      -0.035091       0.002387       0.037252      -0.000367       0.003292      -0.003977      -0.010052      -0.040036      -0.014592       0.002204       0.012388              1.635256       1.727298       0.348331       0.008220       1.936358      -0.106207       1.242113          -0.000102
           14              H      14.662838       5.949788      10.684514       0.141199       1.160319 0.79043971E+01  0.76966814E+02                                 1.785515                            1.612171      -1.219317       2.311161                    0.996921       3.392065       9.298796       0.510137       1.233062      -0.719258       0.023086      -0.036402       0.006046       0.043527       0.003549       0.002155      -0.003645      -0.029205      -0.024925      -0.012569      -0.007021       0.019591              1.896968       2.307794      -0.586516       0.261245       1.910269      -0.251191       1.472841          -0.000058
           15              H      18.544665      11.629843      18.202321       0.154108       1.010429 0.65126374E+01  0.62046150E+02                                 1.794250                            1.581412      -1.375915       2.245443                    0.994000       3.695203      10.929339       0.446461       1.440006      -0.673734       0.015328      -0.017774       0.030891       0.038796      -0.002885      -0.000984       0.003794      -0.005746       0.005640      -0.005070      -0.001379       0.006448              1.939551       1.548667      -0.218823       0.324460       1.699894      -0.413762       2.570094          -0.000053
           16              H      18.813882      10.367822      16.414198       0.127000       1.016976 0.70088561E+01  0.67726958E+02                                 1.768267                            1.616194      -1.406489       2.216126                    0.993147       3.819415      11.222731       0.453545       1.397563      -0.681636       0.016943      -0.027199       0.006896       0.032778      -0.003487       0.002662       0.003005      -0.005606       0.011468      -0.007608       0.001886       0.005723              1.858481       1.503008      -0.471230       0.020755       2.328184       0.057328       1.744251          -0.000043
           17              H      17.243339      13.077118      13.928131       0.155774       1.019855 0.72638444E+01  0.69413877E+02                                 1.669188                            1.576574      -0.905546       2.483590                    0.999414       3.160792       8.649970       0.499497       1.283198      -0.710455      -0.009064       0.011091      -0.038830       0.041388      -0.006036       0.001740      -0.003754      -0.015797       0.022601      -0.013717       0.002690       0.011028              1.703149       1.397221      -0.101518       0.187751       1.550016      -0.129555       2.162209          -0.000210
           18              H      11.857262       3.129268      16.062342       0.135099       1.266864 0.94854632E+01  0.96721949E+02                                 1.916092                            1.789438      -1.196308       2.333700                    0.995795       3.445130       9.681649       0.474497       1.265919      -0.714159      -0.024099       0.042859      -0.004584       0.049383      -0.011833       0.007342      -0.009712      -0.018884      -0.000858      -0.015538      -0.006244       0.021783              1.981130       1.776641      -0.468355      -0.000135       2.498209       0.063647       1.668541          -0.000083
           19              H       7.300667       7.772003      13.230186       0.141251       1.135151 0.83865779E+01  0.82607953E+02                                 1.763860                            1.670625      -0.964780       2.446792                    0.998733       3.208135       8.750968       0.498270       1.247971      -0.719459       0.040219      -0.029128       0.012328       0.051166      -0.019732       0.009659      -0.002155       0.009013       0.014887      -0.023432       0.001026       0.022406              1.799090       1.768241      -0.473436       0.066729       2.086642      -0.003672       1.542388           0.000076
           20              H       6.781648       9.193848      15.054840       0.148162       0.991384 0.68663694E+01  0.65725870E+02                                 1.710423                            1.580416      -1.414959       2.228179                    0.993580       3.628110      10.461743       0.469083       1.364102      -0.688746       0.011307      -0.009933       0.035418       0.038483      -0.004186      -0.001312       0.003916      -0.005377      -0.003402      -0.004681      -0.002792       0.007473              1.787910       1.382118      -0.116802       0.219406       1.543278       0.097779       2.438334           0.000086
           21              H      16.878704      11.531367      12.466869       0.149067       1.012899 0.73657900E+01  0.71739715E+02                                 1.748649                            1.652615      -1.166794       2.353081                    0.995923       3.524294      10.243800       0.452283       1.390450      -0.685605      -0.029872       0.026867      -0.003604       0.040338      -0.008024       0.000052       0.005295      -0.005709       0.000105      -0.009640      -0.000735       0.010376              1.782684       1.742081      -0.434452       0.182517       1.950153      -0.002146       1.655818          -0.000028
           22              H      17.567538       9.881770      10.663365       0.143766       1.187276 0.83672054E+01  0.84310340E+02                                 1.948505                            1.758540      -1.450913       2.206321                    0.993195       3.810708      11.344341       0.438582       1.385974      -0.684706      -0.011783       0.013021      -0.041067       0.044664      -0.008283       0.001227      -0.007320      -0.008277      -0.005723      -0.009744      -0.003634       0.013378              2.094016       1.682850      -0.036611       0.441251       1.649812       0.037256       2.949387          -0.000174
           23              H       5.365088       3.869715       0.144203       0.132829       0.995033 0.67706988E+01  0.65236355E+02                                 1.781957                            1.618675      -1.445827       2.203984                    0.993771       3.854511      11.523709       0.438059       1.451166      -0.671384      -0.039833       0.002510       0.014742       0.042547      -0.000071      -0.009341       0.002385       0.005074      -0.027115      -0.013614       0.002155       0.011459              1.884638       2.596992       0.035450      -0.402239       1.551532      -0.027200       1.505391           0.000033
           24              H       6.588204       5.939691       0.124976       0.144649       1.022130 0.71785609E+01  0.68670661E+02                                 1.687274                            1.576530      -1.044450       2.410661                    0.997834       3.311432       9.186146       0.493144       1.298369      -0.705544      -0.018607       0.033891       0.000378       0.038664      -0.004929       0.000048      -0.001144      -0.010623      -0.026653      -0.008964      -0.002781       0.011745              1.732650       1.773508      -0.204266      -0.082151       2.126124       0.159914       1.298318          -0.000027
           25              H      14.386123       6.835357      18.558023       0.125291       1.022174 0.71445533E+01  0.67231179E+02                                 1.596069                            1.501906      -0.785004       2.516515                    0.999727       3.123397       8.176040       0.549755       1.183973      -0.733096       0.037045      -0.003129      -0.002389       0.037254      -0.003993      -0.002286       0.004629       0.006152      -0.040029      -0.014590       0.002203       0.012387              1.635151       2.161049       0.154181      -0.093582       1.502359       0.050871       1.242045          -0.000092
           26              H      13.080682       4.924364      18.156176       0.141214       1.160251 0.79038064E+01  0.76959311E+02                                 1.785417                            1.612090      -1.219259       2.311194                    0.996921       3.391905       9.298128       0.510161       1.233030      -0.719265       0.023802      -0.035939      -0.006048       0.043529      -0.008523      -0.002448       0.003456       0.024755      -0.024921      -0.012570      -0.007021       0.019591              1.896856       1.539203      -0.242673      -0.122592       2.678599       0.341023       1.472766          -0.000054
           27              H      15.848745      10.661145       8.588758       0.154106       1.010419 0.65125662E+01  0.62045276E+02                                 1.794238                            1.581403      -1.375894       2.245455                    0.994001       3.695170      10.929209       0.446463       1.440006      -0.673734      -0.009965       0.021248       0.030893       0.038796      -0.004063       0.003061      -0.002446      -0.000474       0.005643      -0.005069      -0.001377       0.006446              1.939536       1.511515      -0.202202      -0.245174       1.737025       0.465140       2.570069          -0.000056
           28              H      14.806711      11.422290       6.800635       0.126990       1.017021 0.70092131E+01  0.67731050E+02                                 1.768292                            1.616214      -1.406500       2.216111                    0.993146       3.819481      11.222859       0.453552       1.397526      -0.681643      -0.017908       0.026571       0.006898       0.032776      -0.004414       0.003831       0.001203      -0.001465       0.011473      -0.007609       0.001885       0.005724              1.858509       1.839250      -0.621669       0.060804       1.992004      -0.004465       1.744273          -0.000045
           29              H      16.638371       8.882229       4.314567       0.155749       1.019916 0.72643992E+01  0.69420567E+02                                 1.669261                            1.576640      -0.905545       2.483579                    0.999414       3.160918       8.650427       0.499484       1.283206      -0.710453       0.006421      -0.012805      -0.038827       0.041385      -0.009912      -0.002714       0.003122       0.001527       0.022601      -0.013718       0.002691       0.011027              1.703224       1.448902      -0.124622      -0.041582       1.498455       0.224302       2.162317          -0.000203
           30              H       5.358275       8.028432       6.448778       0.135083       1.266938 0.94861839E+01  0.96731488E+02                                 1.916197                            1.789530      -1.196364       2.333671                    0.995794       3.445260       9.682239       0.474474       1.265953      -0.714152       0.029279      -0.039501      -0.004579       0.049382      -0.014925      -0.005865       0.010667      -0.005061      -0.000856      -0.015538      -0.006242       0.021781              1.981243       2.028789      -0.581163       0.058050       2.246309      -0.026120       1.668630          -0.000082
           31              H       7.735302       1.973080       3.616623       0.141263       1.135127 0.83863458E+01  0.82604966E+02                                 1.763823                            1.670591      -0.964727       2.446817                    0.998734       3.208088       8.750758       0.498280       1.247955      -0.719463      -0.010162       0.048607       0.012331       0.051166      -0.009790       0.001980       0.009698      -0.035430       0.014890      -0.023433       0.001027       0.022407              1.799051       1.680522      -0.434192       0.023897       2.174275       0.062411       1.542357           0.000079
           32              H       8.821206       0.918643       5.441277       0.148171       0.991362 0.68661669E+01  0.65723449E+02                                 1.710399                            1.580394      -1.414965       2.228182                    0.993581       3.628045      10.461519       0.469086       1.364104      -0.688746      -0.004447       0.014376       0.035418       0.038482      -0.004791       0.003039      -0.002799      -0.002658      -0.003407      -0.004677      -0.002794       0.007471              1.787884       1.429295      -0.137914       0.178853       1.496061       0.160342       2.438297           0.000085
           33              H      15.078486       9.180663       2.853306       0.149066       1.012872 0.73655660E+01  0.71737153E+02                                 1.748638                            1.652606      -1.166807       2.353081                    0.995923       3.524263      10.243760       0.452277       1.390477      -0.685600       0.012326      -0.038241      -0.003600       0.040339      -0.007476       0.004854      -0.002116      -0.008163       0.000102      -0.009641      -0.000737       0.010378              1.782672       1.591526      -0.367092       0.072582       2.100681       0.167475       1.655810          -0.000024
           34              H      13.854040      10.483121       1.049801       0.143758       1.187278 0.83672243E+01  0.84310784E+02                                 1.948531                            1.758560      -1.450885       2.206335                    0.993195       3.810725      11.344499       0.438571       1.386003      -0.684701       0.007078      -0.016075      -0.041068       0.044666      -0.008604      -0.006181       0.004110      -0.006834      -0.005714      -0.009744      -0.003632       0.013376              2.094046       1.628044      -0.012084       0.214217       1.704656       0.387572       2.949439          -0.000169
           35              H       8.063945       4.833883       9.757767       0.132816       0.995053 0.67708580E+01  0.65238224E+02                                 1.781975                            1.618690      -1.445796       2.203992                    0.993771       3.854557      11.523848       0.438059       1.451159      -0.671386      -0.013977      -0.037383       0.014742       0.042546       0.001844      -0.001639      -0.009501      -0.003489      -0.027118      -0.013616       0.002156       0.011460              1.884660       1.752354       0.413363      -0.189103       2.396220      -0.356061       1.505406           0.000031
           36              H      10.452944       5.104984       9.738540       0.144632       1.022150 0.71787635E+01  0.68673302E+02                                 1.687320                            1.576571      -1.044441       2.410660                    0.997834       3.311517       9.186524       0.493128       1.298400      -0.705538       0.023337      -0.030823       0.000378       0.038663      -0.007244      -0.001025       0.000510      -0.000271      -0.026659      -0.008966      -0.002779       0.011745              1.732700       1.915081      -0.267581       0.112424       1.984669      -0.140299       1.298350          -0.000032
           37              H       9.773986       8.823245       8.944459       0.125267       1.022239 0.71451648E+01  0.67238665E+02                                 1.596168                            1.501994      -0.785048       2.516487                    0.999727       3.123548       8.176657       0.549723       1.184010      -0.733087       0.012273       0.035091      -0.002387       0.037252      -0.000367       0.003292      -0.003978      -0.010052      -0.040036      -0.014592       0.002204       0.012388              1.635255       1.727297       0.348330       0.008219       1.936356      -0.106207       1.242112          -0.000102
           38              H       7.496486       8.412069       8.542613       0.141199       1.160318 0.79043882E+01  0.76966701E+02                                 1.785514                            1.612170      -1.219316       2.311161                    0.996921       3.392063       9.298787       0.510137       1.233062      -0.719258      -0.023086       0.036402      -0.006046       0.043527       0.003549       0.002155      -0.003645      -0.029205      -0.024925      -0.012569      -0.007021       0.019590              1.896966       2.307792      -0.586516       0.261244       1.910267      -0.251191       1.472840          -0.000058
           39              H       3.614659       2.732014       1.024806       0.154107       1.010431 0.65126501E+01  0.62046291E+02                                 1.794251                            1.581413      -1.375912       2.245444                    0.994000       3.695206      10.929344       0.446462       1.440005      -0.673734      -0.015328       0.017774      -0.030891       0.038796      -0.002885      -0.000984       0.003794      -0.005746       0.005640      -0.005070      -0.001378       0.006448              1.939552       1.548667      -0.218823       0.324460       1.699895      -0.413762       2.570095          -0.000053
           40              H       3.345442       3.994035       2.812929       0.126999       1.016978 0.70088709E+01  0.67727110E+02                                 1.768267                            1.616194      -1.406486       2.216127                    0.993147       3.819415      11.222717       0.453546       1.397559      -0.681637      -0.016943       0.027199      -0.006896       0.032778      -0.003487       0.002662       0.003005      -0.005606       0.011468      -0.007608       0.001886       0.005723              1.858480       1.503007      -0.471230       0.020755       2.328183       0.057328       1.744250          -0.000043
           41              H       4.915985       1.284739       5.298996       0.155773       1.019856 0.72638609E+01  0.69414064E+02                                 1.669189                            1.576575      -0.905543       2.483591                    0.999414       3.160796       8.649979       0.499497       1.283196      -0.710456       0.009064      -0.011090       0.038830       0.041387      -0.006036       0.001740      -0.003754      -0.015797       0.022601      -0.013717       0.002690       0.011027              1.703150       1.397222      -0.101518       0.187751       1.550017      -0.129555       2.162210          -0.000209
           42              H      10.302062      11.232589       3.164785       0.135097       1.266866 0.94854847E+01  0.96722224E+02                                 1.916095                            1.789440      -1.196304       2.333701                    0.995795       3.445134       9.681663       0.474497       1.265919      -0.714159       0.024099      -0.042859       0.004584       0.049383      -0.011833       0.007342      -0.009712      -0.018884      -0.000858      -0.015538      -0.006244       0.021783              1.981133       1.776644      -0.468356      -0.000135       2.498213       0.063647       1.668543          -0.000083
           43              H      14.858657       6.589854       5.996941       0.141249       1.135152 0.83865872E+01  0.82608070E+02                                 1.763862                            1.670627      -0.964781       2.446792                    0.998733       3.208136       8.750973       0.498269       1.247972      -0.719459      -0.040219       0.029128      -0.012328       0.051166      -0.019732       0.009659      -0.002155       0.009012       0.014888      -0.023432       0.001026       0.022406              1.799092       1.768243      -0.473437       0.066729       2.086645      -0.003672       1.542390           0.000076
           44              H      15.377676       5.168009       4.172287       0.148162       0.991383 0.68663571E+01  0.65725707E+02                                 1.710420                            1.580413      -1.414957       2.228180                    0.993580       3.628104      10.461714       0.469084       1.364100      -0.688747      -0.011307       0.009933      -0.035418       0.038483      -0.004186      -0.001312       0.003916      -0.005377      -0.003402      -0.004681      -0.002792       0.007473              1.787907       1.382116      -0.116801       0.219405       1.543275       0.097778       2.438329           0.000086
           45              H       5.280620       2.830490       6.760258       0.149066       1.012896 0.73657650E+01  0.71739402E+02                                 1.748646                            1.652612      -1.166787       2.353084                    0.995923       3.524288      10.243774       0.452284       1.390449      -0.685605       0.029872      -0.026867       0.003604       0.040338      -0.008024       0.000052       0.005295      -0.005709       0.000105      -0.009640      -0.000735       0.010376              1.782680       1.742077      -0.434450       0.182517       1.950148      -0.002145       1.655815          -0.000028
           46              H       4.591786       4.480087       8.563762       0.143766       1.187278 0.83672205E+01  0.84310512E+02                                 1.948505                            1.758540      -1.450911       2.206321                    0.993195       3.810710      11.344340       0.438582       1.385972      -0.684707       0.011783      -0.013021       0.041067       0.044664      -0.008283       0.001227      -0.007320      -0.008277      -0.005723      -0.009744      -0.003633       0.013378              2.094016       1.682850      -0.036611       0.441251       1.649812       0.037256       2.949387          -0.000174
           47              H      16.794236      10.492142      19.082924       0.132829       0.995036 0.67707251E+01  0.65236672E+02                                 1.781961                            1.618678      -1.445829       2.203982                    0.993771       3.854519      11.523739       0.438059       1.451165      -0.671384       0.039833      -0.002510      -0.014742       0.042547      -0.000071      -0.009341       0.002385       0.005074      -0.027115      -0.013615       0.002155       0.011459              1.884642       2.596998       0.035450      -0.402241       1.551534      -0.027200       1.505394           0.000033
           48              H      15.571120       8.422166      19.102151       0.144649       1.022131 0.71785649E+01  0.68670709E+02                                 1.687274                            1.576530      -1.044450       2.410661                    0.997834       3.311433       9.186149       0.493144       1.298369      -0.705544       0.018607      -0.033891      -0.000377       0.038665      -0.004929       0.000048      -0.001144      -0.010623      -0.026654      -0.008964      -0.002781       0.011745              1.732651       1.773509      -0.204266      -0.082151       2.126125       0.159914       1.298319          -0.000027
           49              H       7.773201       7.526500       0.669104       0.125291       1.022173 0.71445511E+01  0.67231157E+02                                 1.596070                            1.501906      -0.785004       2.516516                    0.999727       3.123396       8.176039       0.549754       1.183973      -0.733096      -0.037045       0.003129       0.002389       0.037254      -0.003993      -0.002286       0.004629       0.006152      -0.040029      -0.014590       0.002203       0.012387              1.635151       2.161050       0.154181      -0.093582       1.502359       0.050871       1.242045          -0.000091
           50              H       9.078642       9.437493       1.070951       0.141214       1.160251 0.79038054E+01  0.76959297E+02                                 1.785417                            1.612090      -1.219259       2.311194                    0.996921       3.391905       9.298127       0.510161       1.233030      -0.719265      -0.023802       0.035939       0.006049       0.043528      -0.008523      -0.002448       0.003456       0.024755      -0.024921      -0.012570      -0.007021       0.019591              1.896856       1.539203      -0.242673      -0.122592       2.678598       0.341023       1.472766          -0.000054
           51              C       6.135931       4.039544      11.486286       0.013590      30.814652 0.33027804E+03  0.73125184E+04                                 8.898112                            6.289098      -0.152973       1.993939                    0.996943      26.013839      74.665285       0.616014       0.449085      -1.035259      -0.021089       0.000571       0.001986       0.021190       0.023590      -0.000728      -0.008664      -0.004781      -0.181174      -0.061217       0.006891       0.054326             10.873942       9.005323      -4.525750       1.597734       9.565009      -0.539497      14.051494           0.003986
           52              C       6.736171       3.627473      12.536087      -0.127170      35.552173 0.38976301E+03  0.90061079E+04                                 9.686436                            6.775248      -0.245579       1.918816                    0.998623      28.827903      84.890805       0.600190       0.441653      -1.038225      -0.011593      -0.002452       0.007946       0.014267       0.046255      -0.006290       0.001281      -0.015339      -0.090480      -0.036711      -0.025360       0.062070             11.989049       8.616281      -3.709925       3.293045       8.817027      -1.164887      18.533840          -0.002375
           53              C       6.561499       4.099806      13.799309       0.099707      35.946164 0.38572417E+03  0.87543228E+04                                 9.502436                            6.552197      -0.013213       2.010568                    0.999266      25.915196      71.937012       0.646595       0.417377      -1.069276       0.012042      -0.022642      -0.013517       0.028990       0.000835      -0.003313       0.003620      -0.023904      -0.028519      -0.012272      -0.004930       0.017202             12.272367       9.507682      -3.842429       4.676954       8.464569      -1.418891      18.844851           0.006109
           54              C       5.675830       5.126374      14.066566      -0.197101      34.655048 0.48868823E+03  0.11772126E+05                                 9.182206                            7.325556       0.251775       2.044313                    0.999818      30.203740      86.499423       0.617451       0.411795      -1.072415      -0.015788       0.022745       0.006918       0.028538       0.000476       0.013921       0.000162       0.011453       0.067033      -0.016926      -0.011195       0.028121             10.495540       8.902901      -3.850841       2.519009       9.010318      -1.225734      13.573402          -0.006355
           55              C       4.977267       5.611453      12.768735      -0.035307      28.830791 0.37509389E+03  0.85066783E+04                                 8.273971                            6.525636       0.063089       2.021414                    0.999206      27.429194      77.677537       0.634380       0.425733      -1.057375       0.005451      -0.004155       0.011713       0.013571       0.001498       0.006413       0.004026       0.016903      -0.068980      -0.024448       0.003323       0.021126              9.494836       7.552788      -3.206763       1.915846       8.517589      -0.592016      12.414131           0.010273
           56              C      14.014944      13.217514      15.700872      -0.053899      31.495061 0.38273523E+03  0.86990766E+04                                 8.640723                            6.501246       0.304500       2.089934                    0.999814      27.593967      77.506842       0.650737       0.414120      -1.067743      -0.006300      -0.003704       0.033448       0.034237       0.002218      -0.008045       0.017880      -0.050019       0.075345      -0.039005       0.000878       0.038126             10.186294       7.869675      -2.564495       4.041233       8.598744      -0.077816      14.090463           0.002184
           57              C       8.230043       2.454593      14.651071      -0.149723      39.833836 0.52124118E+03  0.12815113E+05                                10.278246                            7.734580      -0.069923       1.945241                    0.998511      30.570251      89.692102       0.578837       0.430394      -1.056107      -0.012132       0.007779      -0.018413       0.023383       0.011529       0.005113      -0.002565      -0.021446      -0.078112      -0.027363      -0.001402       0.028765             12.265462      10.156473      -4.360396       5.069069       9.932471      -2.024814      16.707441           0.001145
           58              C       7.339898       3.709902      15.018309       0.055410      40.205813 0.45465886E+03  0.10702728E+05                                10.139109                            7.059773       0.000899       1.996750                    0.999178      27.147721      75.607625       0.632951       0.411081      -1.078274      -0.003136      -0.004476       0.000826       0.005527      -0.034221      -0.002715       0.001965      -0.019214      -0.062247      -0.025382      -0.020690       0.046073             13.173467      10.351736      -3.419805       6.890360       9.088085      -1.212341      20.080580          -0.001002
           59              C       7.471966       4.353692      16.212313      -0.164020      38.877290 0.49930730E+03  0.12170851E+05                                10.120180                            7.552655      -0.089736       1.945790                    0.998665      30.614999      90.070962       0.586530       0.428413      -1.055046       0.018885       0.016033       0.035379       0.043190      -0.005741       0.009474      -0.018676       0.024994       0.009388      -0.026028       0.001746       0.024281             12.199794       9.451706      -2.953844       5.409811       9.880670      -0.056354      17.267006           0.002653
           60              C       8.313997       3.612525      17.287110       0.003994      33.296466 0.41194703E+03  0.96009406E+04                                 9.358091                            7.006191      -0.243106       1.938124                    0.996960      27.660511      80.416797       0.588139       0.446842      -1.040633      -0.001285       0.022188      -0.010842       0.024729       0.012289      -0.001626      -0.021706      -0.004614      -0.061141      -0.031605       0.001929       0.029676             11.275320       9.548376      -3.441553       4.086239       9.432333       0.112077      14.845250           0.000020
           61              C      13.690019       8.744057       9.763535       0.032184      30.122090 0.34635198E+03  0.77501092E+04                                 8.784332                            6.459562      -0.185053       1.982831                    0.996264      26.043684      74.834170       0.605893       0.451772      -1.035041      -0.011965      -0.003362       0.008732       0.015189      -0.011250       0.002447       0.027197       0.007781       0.060904      -0.033525      -0.002040       0.035565             10.531889      14.985092       0.430565       0.644403      11.245375      -2.169539       5.365200           0.004173
           62              C      12.277229       8.544243       9.667399      -0.141034      33.014822 0.39941235E+03  0.92188323E+04                                 9.065633                            6.738750       0.117054       2.029617                    0.999374      28.535777      82.025393       0.622419       0.426352      -1.055011       0.019948       0.024069       0.009147       0.032571      -0.016305      -0.006580       0.012078       0.016362       0.123821      -0.039484      -0.005364       0.044848             10.925306      16.636119       2.745765       0.493765      11.380974      -0.923316       4.758824          -0.000239
           63              C      11.815002       7.348659       9.836598       0.092797      33.866560 0.35652930E+03  0.79210798E+04                                 9.144773                            6.278393       0.014975       2.026961                    0.999441      25.296697      69.105167       0.664942       0.414604      -1.072815      -0.013118      -0.014720       0.007547       0.021112      -0.004907      -0.007950       0.003544      -0.008395      -0.022891      -0.012749       0.000112       0.012637             12.217845      21.434405       3.132573       2.089485      10.127153      -0.663546       5.091978           0.003917
           64              C      12.703582       6.407627      10.190377      -0.171724      33.821476 0.40558243E+03  0.93437431E+04                                 9.016261                            6.657862       0.282447       2.063616                    0.999768      28.789753      81.151934       0.648698       0.409847      -1.071571       0.014050       0.011215      -0.010038       0.020590       0.014158      -0.012370       0.009386      -0.041948      -0.000029      -0.032038       0.005452       0.026585             10.987337      18.920665       0.712259       1.741917       8.978225      -0.960678       5.063121          -0.001821
           65              C      14.059920       6.612678      10.434562       0.002404      28.141156 0.31997167E+03  0.69760057E+04                                 8.141458                            6.024128       0.079972       2.047738                    0.999557      25.847656      71.841215       0.660545       0.425312      -1.057314       0.012220      -0.005407      -0.011147       0.017402       0.012039       0.000440       0.022573      -0.026830       0.031853      -0.025719      -0.007709       0.033428              9.776956      15.355766      -0.016154       1.317395       9.118409      -1.265231       4.856693           0.003943
           66              C      18.306703      11.927640      17.354405       0.013579      30.814929 0.33028138E+03  0.73126075E+04                                 8.898136                            6.289109      -0.152914       1.993954                    0.996943      26.014022      74.665775       0.616017       0.449082      -1.035261       0.008103       0.019486      -0.001991       0.021197       0.013933      -0.008201       0.002874       0.038346      -0.181171      -0.061215       0.006901       0.054314             10.873976       6.097409      -3.224732       0.160071      12.472929       1.678747      14.051590           0.003992
           67              C      18.437709      11.211451      16.304604      -0.127164      35.552199 0.38976272E+03  0.90061023E+04                                 9.686467                            6.775261      -0.245630       1.918803                    0.998623      28.827801      84.890594       0.600187       0.441655      -1.038224       0.006985       0.009578      -0.007950       0.014274       0.025113      -0.001402      -0.006259       0.079201      -0.090481      -0.036708      -0.025369       0.062076             11.989108       6.017537      -2.547207       0.281552      11.415758       3.481706      18.534027          -0.002366
           68              C      18.077896      11.563790      15.041381       0.099741      35.945966 0.38572087E+03  0.87542301E+04                                 9.502408                            6.552174      -0.013245       2.010559                    0.999266      25.915064      71.936598       0.646595       0.417377      -1.069275       0.015760      -0.020234       0.013514       0.028990      -0.008351       0.001952      -0.004521       0.017195      -0.028542      -0.012295      -0.004917       0.017212             12.272340       5.773725      -2.171822       0.614871      12.198457       4.848633      18.844837           0.006106
           69              C      17.502541      12.791478      14.774124      -0.197091      34.654427 0.48867941E+03  0.11771842E+05                                 9.182055                            7.325466       0.251814       2.044330                    0.999818      30.203415      86.497794       0.617459       0.411792      -1.072419      -0.014306       0.023699      -0.006927       0.028535       0.004584       0.005823       0.012652      -0.006931       0.067046      -0.016929      -0.011199       0.028128             10.495342       6.121247      -2.606309      -0.090100      11.791698       2.799847      13.573080          -0.006345
           70              C      17.345047      13.627234      16.071955      -0.035304      28.830501 0.37509107E+03  0.85065738E+04                                 8.273828                            6.525554       0.063167       2.021436                    0.999206      27.429069      77.676264       0.634394       0.425725      -1.057383       0.001572      -0.006669      -0.011719       0.013575       0.007299       0.006297       0.004200      -0.009031      -0.068995      -0.024453       0.003328       0.021125              9.494643       5.965719      -2.496680       0.242034      10.104328       1.990475      12.413883           0.010258
           71              C       6.711257       8.483863      13.139819      -0.053889      31.495017 0.38273432E+03  0.86990629E+04                                 8.640760                            6.501270       0.304448       2.089919                    0.999814      27.593923      77.507109       0.650730       0.414124      -1.067739       0.005953       0.004236      -0.033454       0.034242      -0.017164       0.013026      -0.014649       0.036641       0.075321      -0.039000       0.000884       0.038116             10.186339       6.565171      -1.980859       1.579376       9.903346       3.720668      14.090501           0.002182
           72              C      18.898232       9.368839      14.189620      -0.149752      39.835275 0.52126394E+03  0.12815814E+05                                10.278458                            7.734724      -0.069864       1.945247                    0.998512      30.571073      89.695046       0.578834       0.430391      -1.056108      -0.002149       0.014253       0.018405       0.023378      -0.000328      -0.000236       0.005704       0.031459      -0.078057      -0.027341      -0.001403       0.028744             12.265731       6.718982      -2.822454       0.221913      13.370401       5.454151      16.707810           0.001145
           73              C      18.115908      10.694029      13.822382       0.055379      40.207004 0.45467432E+03  0.10703173E+05                                10.139230                            7.059841       0.000935       1.996753                    0.999178      27.148313      75.609319       0.632956       0.411075      -1.078279       0.005370       0.001026      -0.000833       0.005531      -0.029983       0.000697      -0.003257      -0.038266      -0.062209      -0.025401      -0.020687       0.046088             13.173637       6.749217      -1.808001       1.707391      12.690833       6.784764      20.080862          -0.001013
           74              C      17.474318      10.836397      12.628377      -0.164003      38.877080 0.49930396E+03  0.12170743E+05                                10.120102                            7.552601      -0.089700       1.945798                    0.998666      30.615035      90.070807       0.586536       0.428410      -1.055049      -0.022346      -0.010696      -0.035379       0.043190       0.005492      -0.013167       0.016259      -0.025216       0.009362      -0.026012       0.001749       0.024262             12.199689       7.606789      -2.128425       2.157902      11.725454       4.961029      17.266823           0.002647
           75              C      17.806979       9.765097      11.553581       0.003992      33.296739 0.41195114E+03  0.96010655E+04                                 9.358173                            7.006258      -0.243145       1.938111                    0.996960      27.660617      80.417373       0.588132       0.446846      -1.040630      -0.019732       0.010219       0.010843       0.024725       0.006465      -0.020478       0.007393       0.021389      -0.061142      -0.031612       0.001942       0.029670             11.275425       6.885842      -2.250282       1.771129      12.095050       3.684232      14.845382          -0.000020
           76              C      10.927351       6.953523      19.077155       0.032216      30.120961 0.34633909E+03  0.77497353E+04                                 8.784078                            6.459422      -0.185097       1.982828                    0.996264      26.043033      74.831461       0.605904       0.451770      -1.035045       0.007956       0.009554      -0.008734       0.015194      -0.004598       0.025830      -0.008873      -0.021971       0.060939      -0.033535      -0.002040       0.035575             10.531507      12.189691       1.680880      -1.717160      14.039767       1.474190       5.365063           0.004168
           77              C      11.686718       8.161522      19.173291      -0.140998      33.013173 0.39939150E+03  0.92182035E+04                                 9.065252                            6.738526       0.117106       2.029645                    0.999374      28.534940      82.021533       0.622438       0.426346      -1.055018      -0.030122      -0.008379      -0.009149       0.032577      -0.004764       0.008338      -0.010944      -0.035205       0.123867      -0.039486      -0.005379       0.044864             10.924745      14.303914       3.788553      -0.641148      13.711679       0.827734       4.758642          -0.000230
           78              C      12.966824       8.095176      19.004092       0.092819      33.865085 0.35651844E+03  0.79207464E+04                                 9.144380                            6.278227       0.015069       2.026993                    0.999441      25.296260      69.102665       0.664965       0.414594      -1.072825       0.018795       0.005964      -0.007551       0.021114      -0.006400      -0.000012      -0.008704      -0.001722      -0.022865      -0.012744       0.000110       0.012635             12.217104      14.347865       6.302207       0.247582      17.211682       2.178116       5.091764           0.003911
           79              C      13.462913       6.899763      18.650313      -0.171691      33.819067 0.40555464E+03  0.93428983E+04                                 9.015700                            6.657555       0.282591       2.063672                    0.999768      28.788673      81.146739       0.648728       0.409837      -1.071582      -0.015976      -0.008247       0.010027       0.020586      -0.006204       0.003515      -0.015126       0.049056       0.000021      -0.032039       0.005465       0.026574             10.986492      11.166754       4.180547      -0.165545      16.729891       1.982186       5.062832          -0.001811
           80              C      12.721820       5.745432      18.406129       0.002435      28.139350 0.31995167E+03  0.69754223E+04                                 8.140957                            6.023839       0.080065       2.047775                    0.999557      25.846742      71.836625       0.660581       0.425298      -1.057328      -0.000049      -0.013357       0.011138       0.017391      -0.001980       0.020783      -0.008818       0.035842       0.031887      -0.025728      -0.007704       0.033432              9.776228      10.146020       2.314068      -0.616888      14.326246       1.719082       4.856417           0.003940
           81              C      16.023393      10.322313       7.740841       0.013588      30.814702 0.33027862E+03  0.73125349E+04                                 8.898122                            6.289104      -0.152972       1.993938                    0.996943      26.013867      74.665395       0.616013       0.449085      -1.035259       0.021088      -0.000571      -0.001986       0.021189       0.023590      -0.000728      -0.008663      -0.004781      -0.181174      -0.061217       0.006891       0.054326             10.873956       9.005333      -4.525756       1.597736       9.565020      -0.539498      14.051513           0.003986
           82              C      15.423153      10.734384       6.691040      -0.127171      35.552168 0.38976288E+03  0.90061039E+04                                 9.686435                            6.775246      -0.245576       1.918816                    0.998623      28.827903      84.890795       0.600190       0.441653      -1.038225       0.011592       0.002452      -0.007946       0.014267       0.046255      -0.006290       0.001281      -0.015339      -0.090480      -0.036710      -0.025360       0.062070             11.989048       8.616279      -3.709923       3.293046       8.817024      -1.164888      18.533842          -0.002375
           83              C      15.597825      10.262051       5.427818       0.099707      35.946138 0.38572374E+03  0.87543117E+04                                 9.502437                            6.552197      -0.013220       2.010566                    0.999266      25.915177      71.936980       0.646594       0.417377      -1.069275      -0.012042       0.022642       0.013517       0.028990       0.000836      -0.003313       0.003620      -0.023904      -0.028520      -0.012272      -0.004930       0.017202             12.272371       9.507683      -3.842429       4.676958       8.464569      -1.418893      18.844860           0.006110
           84              C      16.483494       9.235483       5.160561      -0.197102      34.655058 0.48868834E+03  0.11772131E+05                                 9.182216                            7.325563       0.251770       2.044311                    0.999818      30.203731      86.499451       0.617450       0.411795      -1.072415       0.015787      -0.022745      -0.006918       0.028539       0.000477       0.013922       0.000162       0.011453       0.067031      -0.016926      -0.011195       0.028121             10.495553       8.902912      -3.850846       2.519015       9.010328      -1.225738      13.573419          -0.006353
           85              C      17.182057       8.750404       6.458392      -0.035306      28.830759 0.37509331E+03  0.85066621E+04                                 8.273966                            6.525631       0.063089       2.021414                    0.999206      27.429171      77.677464       0.634380       0.425733      -1.057375      -0.005451       0.004154      -0.011713       0.013571       0.001499       0.006413       0.004026       0.016903      -0.068981      -0.024449       0.003323       0.021126              9.494831       7.552784      -3.206762       1.915844       8.517584      -0.592015      12.414125           0.010273
           86              C       8.144380       1.144343       3.526255      -0.053899      31.495028 0.38273478E+03  0.86990640E+04                                 8.640718                            6.501243       0.304496       2.089933                    0.999814      27.593949      77.506790       0.650737       0.414120      -1.067743       0.006299       0.003703      -0.033448       0.034237       0.002218      -0.008045       0.017880      -0.050018       0.075345      -0.039004       0.000878       0.038126             10.186287       7.869671      -2.564496       4.041228       8.598743      -0.077817      14.090447           0.002184
           87              C      13.929281      11.907264       4.576056      -0.149724      39.833811 0.52124086E+03  0.12815103E+05                                10.278240                            7.734577      -0.069919       1.945242                    0.998511      30.570242      89.692050       0.578837       0.430394      -1.056107       0.012132      -0.007779       0.018414       0.023383       0.011528       0.005113      -0.002565      -0.021446      -0.078111      -0.027363      -0.001402       0.028765             12.265454      10.156469      -4.360396       5.069066       9.932468      -2.024815      16.707425           0.001145
           88              C      14.819426      10.651955       4.208818       0.055410      40.205794 0.45465849E+03  0.10702719E+05                                10.139114                            7.059775       0.000892       1.996748                    0.999178      27.147703      75.607609       0.632950       0.411081      -1.078273       0.003136       0.004476      -0.000825       0.005527      -0.034221      -0.002715       0.001964      -0.019214      -0.062248      -0.025382      -0.020690       0.046072             13.173475      10.351743      -3.419808       6.890367       9.088089      -1.212346      20.080594          -0.001001
           89              C      14.687358      10.008165       3.014814      -0.164022      38.877352 0.49930817E+03  0.12170879E+05                                10.120197                            7.552667      -0.089739       1.945788                    0.998665      30.615018      90.071078       0.586529       0.428414      -1.055046      -0.018886      -0.016033      -0.035379       0.043191      -0.005741       0.009474      -0.018677       0.024995       0.009386      -0.026028       0.001747       0.024281             12.199817       9.451724      -2.953848       5.409827       9.880683      -0.056358      17.267045           0.002654
           90              C      13.845327      10.749332       1.940017       0.003993      33.296490 0.41194735E+03  0.96009500E+04                                 9.358096                            7.006194      -0.243103       1.938125                    0.996960      27.660525      80.416848       0.588139       0.446842      -1.040633       0.001285      -0.022189       0.010842       0.024730       0.012289      -0.001626      -0.021706      -0.004613      -0.061139      -0.031605       0.001929       0.029676             11.275326       9.548382      -3.441556       4.086243       9.432337       0.112075      14.845259           0.000020
           91              C       8.469305       5.617800       9.463592       0.032184      30.122126 0.34635246E+03  0.77501227E+04                                 8.784338                            6.459565      -0.185053       1.982831                    0.996264      26.043707      74.834249       0.605893       0.451772      -1.035041       0.011965       0.003362      -0.008734       0.015190      -0.011250       0.002447       0.027197       0.007780       0.060903      -0.033525      -0.002040       0.035565             10.531897      14.985103       0.430566       0.644403      11.245384      -2.169541       5.365203           0.004173
           92              C       9.882095       5.817614       9.559728      -0.141034      33.014836 0.39941252E+03  0.92188373E+04                                 9.065635                            6.738751       0.117053       2.029617                    0.999374      28.535785      82.025423       0.622419       0.426352      -1.055011      -0.019948      -0.024069      -0.009148       0.032572      -0.016305      -0.006580       0.012078       0.016362       0.123820      -0.039484      -0.005364       0.044848             10.925309      16.636126       2.745767       0.493765      11.380977      -0.923317       4.758825          -0.000239
           93              C      10.344322       7.013198       9.390529       0.092797      33.866559 0.35652928E+03  0.79210791E+04                                 9.144772                            6.278393       0.014975       2.026961                    0.999441      25.296696      69.105162       0.664942       0.414604      -1.072815       0.013118       0.014719      -0.007548       0.021112      -0.004907      -0.007950       0.003544      -0.008395      -0.022891      -0.012749       0.000112       0.012637             12.217845      21.434404       3.132573       2.089485      10.127153      -0.663547       5.091978           0.003917
           94              C       9.455742       7.954230       9.036750      -0.171723      33.821447 0.40558209E+03  0.93437327E+04                                 9.016254                            6.657858       0.282450       2.063617                    0.999768      28.789739      81.151869       0.648698       0.409847      -1.071571      -0.014050      -0.011215       0.010036       0.020589       0.014158      -0.012370       0.009386      -0.041948      -0.000029      -0.032037       0.005452       0.026585             10.987327      18.920645       0.712256       1.741915       8.978219      -0.960678       5.063117          -0.001821
           95              C       8.099404       7.749179       8.792565       0.002404      28.141126 0.31997129E+03  0.69759951E+04                                 8.141452                            6.024124       0.079974       2.047739                    0.999557      25.847637      71.841140       0.660546       0.425312      -1.057314      -0.012220       0.005407       0.011146       0.017401       0.012039       0.000440       0.022573      -0.026829       0.031854      -0.025719      -0.007709       0.033428              9.776948      15.355751      -0.016157       1.317394       9.118403      -1.265230       4.856690           0.003943
           96              C       3.852621       2.434217       1.872722       0.013577      30.814992 0.33028212E+03  0.73126286E+04                                 8.898149                            6.289117      -0.152914       1.993953                    0.996944      26.014057      74.665917       0.616016       0.449082      -1.035261      -0.008103      -0.019485       0.001991       0.021196       0.013933      -0.008201       0.002874       0.038346      -0.181170      -0.061215       0.006900       0.054315             10.873994       6.097419      -3.224738       0.160071      12.472949       1.678751      14.051614           0.003993
           97              C       3.721615       3.150406       2.922523      -0.127165      35.552193 0.38976259E+03  0.90060982E+04                                 9.686464                            6.775260      -0.245628       1.918803                    0.998623      28.827802      84.890586       0.600187       0.441655      -1.038224      -0.006984      -0.009579       0.007950       0.014273       0.025112      -0.001402      -0.006259       0.079200      -0.090482      -0.036707      -0.025368       0.062076             11.989105       6.017536      -2.547206       0.281552      11.415754       3.481706      18.534025          -0.002367
           98              C       4.081428       2.798067       4.185746       0.099740      35.945948 0.38572053E+03  0.87542217E+04                                 9.502412                            6.552176      -0.013251       2.010557                    0.999266      25.915048      71.936582       0.646594       0.417378      -1.069275      -0.015760       0.020234      -0.013513       0.028990      -0.008351       0.001952      -0.004521       0.017196      -0.028542      -0.012295      -0.004917       0.017212             12.272346       5.773728      -2.171822       0.614871      12.198461       4.848639      18.844850           0.006108
           99              C       4.656783       1.570379       4.453003      -0.197092      34.654439 0.48867952E+03  0.11771848E+05                                 9.182067                            7.325474       0.251807       2.044327                    0.999818      30.203407      86.497834       0.617457       0.411793      -1.072418       0.014307      -0.023699       0.006927       0.028536       0.004585       0.005823       0.012651      -0.006928       0.067044      -0.016929      -0.011198       0.028127             10.495357       6.121254      -2.606313      -0.090102      11.791714       2.799855      13.573101          -0.006343
          100              C       4.814277       0.734623       3.155172      -0.035304      28.830487 0.37509076E+03  0.85065657E+04                                 8.273829                            6.525553       0.063165       2.021435                    0.999206      27.429056      77.676244       0.634393       0.425725      -1.057382      -0.001571       0.006670       0.011719       0.013575       0.007299       0.006297       0.004200      -0.009030      -0.068996      -0.024453       0.003328       0.021125              9.494645       5.965719      -2.496681       0.242034      10.104330       1.990475      12.413886           0.010258
          101              C      15.448067       5.877994       6.087308      -0.053889      31.494987 0.38273392E+03  0.86990517E+04                                 8.640755                            6.501267       0.304445       2.089918                    0.999814      27.593907      77.507056       0.650730       0.414124      -1.067739      -0.005952      -0.004236       0.033453       0.034241      -0.017164       0.013026      -0.014649       0.036640       0.075321      -0.039000       0.000884       0.038116             10.186333       6.565168      -1.980860       1.579374       9.903343       3.720664      14.090487           0.002181
          102              C       3.261092       4.993018       5.037507      -0.149753      39.835233 0.52126336E+03  0.12815795E+05                                10.278448                            7.734718      -0.069859       1.945248                    0.998512      30.571056      89.694953       0.578835       0.430391      -1.056108       0.002150      -0.014252      -0.018406       0.023378      -0.000328      -0.000237       0.005704       0.031458      -0.078057      -0.027341      -0.001403       0.028744             12.265718       6.718976      -2.822452       0.221911      13.370390       5.454145      16.707787           0.001146
          103              C       4.043416       3.667828       5.404745       0.055379      40.206968 0.45467373E+03  0.10703157E+05                                10.139232                            7.059841       0.000928       1.996752                    0.999178      27.148288      75.609274       0.632955       0.411075      -1.078278      -0.005370      -0.001026       0.000833       0.005530      -0.029982       0.000696      -0.003257      -0.038265      -0.062210      -0.025400      -0.020687       0.046088             13.173641       6.749217      -1.808001       1.707389      12.690838       6.784771      20.080869          -0.001011
          104              C       4.685006       3.525460       6.598750      -0.164006      38.877140 0.49930481E+03  0.12170770E+05                                10.120121                            7.552614      -0.089703       1.945797                    0.998666      30.615048      90.070910       0.586535       0.428410      -1.055048       0.022347       0.010696       0.035379       0.043191       0.005493      -0.013168       0.016259      -0.025216       0.009361      -0.026013       0.001750       0.024262             12.199714       7.606800      -2.128425       2.157904      11.725477       4.961047      17.266865           0.002648
          105              C       4.352345       4.596760       7.673546       0.003991      33.296739 0.41195110E+03  0.96010642E+04                                 9.358173                            7.006257      -0.243143       1.938112                    0.996960      27.660620      80.417377       0.588132       0.446846      -1.040631       0.019732      -0.010219      -0.010844       0.024726       0.006465      -0.020478       0.007392       0.021388      -0.061141      -0.031611       0.001941       0.029670             11.275425       6.885842      -2.250283       1.771128      12.095051       3.684234      14.845382          -0.000020
          106              C      11.231973       7.408334       0.149972       0.032216      30.121005 0.34633966E+03  0.77497510E+04                                 8.784085                            6.459426      -0.185096       1.982828                    0.996264      26.043062      74.831557       0.605904       0.451769      -1.035045      -0.007955      -0.009555       0.008735       0.015195      -0.004598       0.025829      -0.008873      -0.021971       0.060937      -0.033535      -0.002040       0.035575             10.531515      12.189703       1.680882      -1.717162      14.039777       1.474191       5.365066           0.004168
          107              C      10.472606       6.200335       0.053836      -0.140997      33.013181 0.39939157E+03  0.92182054E+04                                 9.065254                            6.738526       0.117105       2.029645                    0.999374      28.534945      82.021553       0.622438       0.426346      -1.055018       0.030122       0.008379       0.009151       0.032577      -0.004764       0.008338      -0.010944      -0.035206       0.123866      -0.039486      -0.005378       0.044864             10.924747      14.303918       3.788556      -0.641148      13.711681       0.827733       4.758643          -0.000230
          108              C       9.192500       6.266681       0.223035       0.092817      33.865102 0.35651863E+03  0.79207516E+04                                 9.144384                            6.278229       0.015068       2.026992                    0.999441      25.296267      69.102690       0.664965       0.414594      -1.072825      -0.018795      -0.005965       0.007552       0.021115      -0.006400      -0.000012      -0.008704      -0.001722      -0.022865      -0.012744       0.000110       0.012635             12.217109      14.347872       6.302210       0.247582      17.211690       2.178117       5.091766           0.003911
          109              C       8.696411       7.462094       0.576814      -0.171691      33.819027 0.40555414E+03  0.93428832E+04                                 9.015691                            6.657550       0.282593       2.063673                    0.999768      28.788655      81.146657       0.648728       0.409837      -1.071582       0.015976       0.008247      -0.010025       0.020585      -0.006204       0.003514      -0.015126       0.049056       0.000021      -0.032039       0.005465       0.026574             10.986480      11.166742       4.180539      -0.165546      16.729870       1.982184       5.062827          -0.001811
          110              C       9.437504       8.616425       0.820998       0.002435      28.139318 0.31995125E+03  0.69754105E+04                                 8.140951                            6.023835       0.080066       2.047776                    0.999557      25.846721      71.836546       0.660582       0.425298      -1.057328       0.000049       0.013357      -0.011136       0.017390      -0.001980       0.020783      -0.008818       0.035842       0.031889      -0.025729      -0.007703       0.033432              9.776220      10.146011       2.314063      -0.616888      14.326235       1.719082       4.856414           0.003940
          111              N       5.232185       4.999702      11.713166       0.344114      22.871443 0.24597448E+03  0.49341896E+04                                 6.744423                            5.035191       0.025594       2.116820                    0.998414      20.569027      51.785729       0.789964       0.386521      -1.102051      -0.031403       0.005585      -0.056856       0.065192      -0.026578       0.024753      -0.008906       0.010656       0.052826      -0.037660      -0.005577       0.043236              8.047252       7.310340      -3.501355       1.409904       7.441740      -0.111635       9.389675          -0.003417
          112              N      14.104648      13.927147      16.881418       0.334355      23.295463 0.25759461E+03  0.52194503E+04                                 6.770555                            5.136201       0.081980       2.140695                    0.999293      20.740167      52.223770       0.787118       0.384042      -1.105477       0.035552      -0.043217       0.040774       0.069240      -0.028960       0.032913       0.002049      -0.020694       0.090648      -0.055533       0.007641       0.047891              7.949268       6.557319      -2.166911       2.391446       7.097821       1.105227      10.192663           0.001581
          113              N      14.348140       7.809698      10.267286       0.350053      21.235386 0.22807582E+03  0.45038851E+04                                 6.432115                            4.871459       0.004200       2.118963                    0.999222      20.313780      51.274591       0.794928       0.390185      -1.095954       0.061183       0.011374       0.006412       0.062561       0.015222       0.006974       0.001262       0.052084      -0.078526      -0.026923      -0.017040       0.043963              7.527330      10.153145      -0.162047       1.103121       8.369643      -1.269712       4.059202           0.000254
          114              N      17.799349      13.144708      17.127525       0.344115      22.871396 0.24597433E+03  0.49341815E+04                                 6.744393                            5.035177       0.025630       2.116831                    0.998414      20.569008      51.785501       0.789968       0.386519      -1.102053       0.007736       0.030955       0.056861       0.065201      -0.013743       0.001988       0.026244      -0.046744       0.052857      -0.037675      -0.005577       0.043252              8.047205       4.809303      -2.382372       0.473889       9.942684       1.332557       9.389627          -0.003401
          115              N       6.026864       8.691790      11.959273       0.334361      23.295261 0.25759225E+03  0.52193901E+04                                 6.770522                            5.136181       0.081984       2.140703                    0.999293      20.740019      52.223325       0.787118       0.384042      -1.105477       0.024918      -0.050092      -0.040770       0.069227      -0.027004       0.015316       0.029195      -0.029368       0.090650      -0.055519       0.007640       0.047879              7.949230       5.392075      -1.645563       1.985504       8.262993       1.731553      10.192623           0.001581
          116              N      11.511466       5.971198      18.573405       0.350056      21.235206 0.22807496E+03  0.45038534E+04                                 6.432034                            4.871426       0.004286       2.118991                    0.999222      20.313662      51.273818       0.794938       0.390181      -1.095960      -0.035373      -0.051204      -0.006416       0.062564       0.029564       0.004002       0.005854      -0.012003      -0.078521      -0.026922      -0.017043       0.043965              7.527186       8.546143       0.556771      -0.708495       9.976260       1.525445       4.059156           0.000247
          117              N      16.927139       9.362155       7.513961       0.344114      22.871437 0.24597436E+03  0.49341870E+04                                 6.744424                            5.035191       0.025590       2.116819                    0.998414      20.569022      51.785728       0.789963       0.386521      -1.102051       0.031404      -0.005585       0.056856       0.065192      -0.026578       0.024753      -0.008907       0.010657       0.052826      -0.037660      -0.005577       0.043237              8.047253       7.310341      -3.501356       1.409904       7.441742      -0.111635       9.389678          -0.003417
          118              N       8.054676       0.434710       2.345709       0.334354      23.295445 0.25759439E+03  0.52194447E+04                                 6.770552                            5.136199       0.081982       2.140696                    0.999293      20.740156      52.223738       0.787118       0.384042      -1.105477      -0.035553       0.043216      -0.040773       0.069240      -0.028959       0.032913       0.002049      -0.020694       0.090646      -0.055532       0.007641       0.047891              7.949264       6.557317      -2.166911       2.391445       7.097819       1.105225      10.192656           0.001581
          119              N       7.811184       6.552159       8.959841       0.350053      21.235381 0.22807577E+03  0.45038836E+04                                 6.432113                            4.871458       0.004204       2.118964                    0.999222      20.313776      51.274571       0.794929       0.390184      -1.095955      -0.061183      -0.011374      -0.006413       0.062561       0.015222       0.006974       0.001262       0.052084      -0.078526      -0.026923      -0.017040       0.043963              7.527328      10.153141      -0.162049       1.103122       8.369641      -1.269712       4.059202           0.000254
          120              N       4.359975       1.217149       2.099602       0.344115      22.871382 0.24597410E+03  0.49341761E+04                                 6.744394                            5.035177       0.025625       2.116830                    0.998414      20.568998      51.785495       0.789968       0.386520      -1.102053      -0.007736      -0.030955      -0.056861       0.065202      -0.013743       0.001987       0.026244      -0.046744       0.052857      -0.037675      -0.005578       0.043253              8.047206       4.809304      -2.382372       0.473890       9.942685       1.332557       9.389630          -0.003399
          121              N      16.132460       5.670067       7.267854       0.334361      23.295250 0.25759211E+03  0.52193868E+04                                 6.770521                            5.136181       0.081985       2.140703                    0.999293      20.740012      52.223307       0.787118       0.384043      -1.105477      -0.024918       0.050093       0.040769       0.069227      -0.027004       0.015315       0.029195      -0.029368       0.090649      -0.055519       0.007640       0.047879              7.949229       5.392074      -1.645563       1.985503       8.262993       1.731553      10.192619           0.001583
          122              N      10.647858       8.390659       0.653722       0.350056      21.235197 0.22807485E+03  0.45038504E+04                                 6.432032                            4.871425       0.004290       2.118993                    0.999222      20.313655      51.273788       0.794939       0.390181      -1.095960       0.035373       0.051204       0.006417       0.062564       0.029564       0.004002       0.005854      -0.012004      -0.078520      -0.026922      -0.017043       0.043965              7.527183       8.546139       0.556769      -0.708495       9.976257       1.525445       4.059155           0.000247
          123              O       4.438164       5.374655      10.607606      -0.539300      40.008345 0.58891014E+03  0.14408600E+05                                 9.344347                            7.489560       0.448299       2.177117                    0.998496      28.039073      73.110341       0.700872       0.357186      -1.146342       0.035285      -0.010743       0.029184       0.047034      -0.021184       0.146512      -0.079997       0.084800       0.255844      -0.137676      -0.077280       0.214956             11.439835      10.504252      -2.437727       5.222139       8.462784      -3.703732      15.352468           0.029476
          124              O      14.921734      13.333893      17.802397      -0.501519      41.611362 0.63948496E+03  0.16007490E+05                                 9.664390                            7.916423       0.265238       2.133493                    0.996465      27.851473      73.995896       0.665816       0.367501      -1.135660      -0.049955       0.048680      -0.021527       0.072998      -0.057680       0.121149      -0.078107       0.077805       0.096866      -0.105233      -0.081900       0.187133             11.498057      10.726990      -1.938340       5.698065       8.951296      -2.326579      14.815884           0.038649
          125              O      15.744780       8.126127      10.492243      -0.563421      44.456982 0.68564993E+03  0.17468986E+05                                10.109607                            8.174561       0.382945       2.143182                    0.998008      29.195828      78.317206       0.657784       0.365475      -1.136957      -0.046701      -0.018091      -0.033609       0.060315       0.064658       0.036276       0.043729       0.301378      -0.293543      -0.145206      -0.073968       0.219174             12.258268      21.089485       0.927336       2.003353       7.907291       0.973927       7.778027           0.037586
          126              O      17.781364      14.022623      18.233085      -0.539301      40.007955 0.58890448E+03  0.14408417E+05                                 9.344258                            7.489505       0.448301       2.177120                    0.998496      28.039100      73.110133       0.700877       0.357185      -1.146344      -0.004571      -0.036614      -0.029198       0.047053       0.017485      -0.013184       0.166396      -0.088084       0.255840      -0.137663      -0.077278       0.214941             11.439692       6.985725      -0.863562      -1.248087      11.981062       6.279291      15.352291           0.029501
          127              O       6.234697       7.703668      11.038294      -0.501486      41.609491 0.63945078E+03  0.16006424E+05                                 9.664134                            7.916231       0.265303       2.133525                    0.996465      27.850673      73.993324       0.665822       0.367503      -1.135658      -0.024054       0.065473       0.021490       0.072987      -0.009414      -0.021851       0.142486      -0.137863       0.096867      -0.105264      -0.081872       0.187136             11.497747       7.802140      -0.629795       0.203295      11.875627       6.151183      14.815473           0.038653
          128              O      10.652248       4.825565      18.348447      -0.563380      44.454570 0.68561125E+03  0.17467739E+05                                10.109217                            8.174327       0.382909       2.143182                    0.998008      29.195193      78.314695       0.657794       0.365475      -1.136959       0.035569       0.035258       0.033596       0.060308       0.155432       0.054735       0.015238      -0.104439      -0.293524      -0.145214      -0.073948       0.219162             12.257650      10.796744       5.531668       1.707076      18.198448       1.430826       7.777757           0.037597
          129              O      17.721160       8.987202       8.619521      -0.539302      40.008431 0.58891170E+03  0.14408648E+05                                 9.344360                            7.489569       0.448300       2.177117                    0.998496      28.039110      73.110465       0.700871       0.357186      -1.146342      -0.035286       0.010743      -0.029186       0.047035      -0.021184       0.146512      -0.079997       0.084799       0.255844      -0.137676      -0.077280       0.214956             11.439851      10.504264      -2.437730       5.222146       8.462798      -3.703740      15.352491           0.029476
          130              O       7.237590       1.027964       1.424730      -0.501520      41.611316 0.63948417E+03  0.16007465E+05                                 9.664382                            7.916417       0.265241       2.133494                    0.996465      27.851459      73.995835       0.665816       0.367501      -1.135660       0.049954      -0.048680       0.021529       0.072997      -0.057680       0.121149      -0.078107       0.077804       0.096866      -0.105232      -0.081900       0.187133             11.498046      10.726982      -1.938339       5.698059       8.951288      -2.326579      14.815869           0.038649
          131              O       6.414544       6.235730       8.734884      -0.563419      44.456862 0.68564769E+03  0.17468914E+05                                10.109589                            8.174548       0.382947       2.143184                    0.998008      29.195785      78.317049       0.657784       0.365475      -1.136957       0.046701       0.018092       0.033607       0.060313       0.064657       0.036276       0.043729       0.301379      -0.293543      -0.145206      -0.073968       0.219174             12.258245      21.089443       0.927330       2.003351       7.907278       0.973925       7.778013           0.037586
          132              O       4.377960       0.339234       0.994042      -0.539303      40.008086 0.58890678E+03  0.14408488E+05                                 9.344278                            7.489519       0.448303       2.177119                    0.998496      28.039150      73.110304       0.700877       0.357184      -1.146344       0.004572       0.036615       0.029200       0.047055       0.017485      -0.013185       0.166395      -0.088084       0.255839      -0.137663      -0.077278       0.214940             11.439718       6.985739      -0.863565      -1.248092      11.981088       6.279308      15.352328           0.029501
          133              O      15.924627       6.658189       8.188833      -0.501487      41.609461 0.63945026E+03  0.16006407E+05                                 9.664127                            7.916226       0.265306       2.133526                    0.996465      27.850666      73.993287       0.665822       0.367503      -1.135658       0.024054      -0.065472      -0.021491       0.072987      -0.009415      -0.021851       0.142486      -0.137863       0.096867      -0.105264      -0.081873       0.187136             11.497739       7.802135      -0.629793       0.203294      11.875622       6.151180      14.815460           0.038653
          134              O      11.507076       9.536292       0.878680      -0.563378      44.454443 0.68560892E+03  0.17467664E+05                                10.109198                            8.174313       0.382911       2.143183                    0.998008      29.195147      78.314529       0.657795       0.365475      -1.136959      -0.035569      -0.035258      -0.033594       0.060306       0.155432       0.054735       0.015238      -0.104439      -0.293523      -0.145214      -0.073948       0.219162             12.257625      10.796721       5.531653       1.707073      18.198411       1.430825       7.777744           0.037597
          135              O      15.215190      12.065060       9.703931      -0.624850      41.700752 0.67944805E+03  0.17320630E+05                                 9.773357                            8.209660       0.314836       2.113369                    0.998250      29.859787      80.864466       0.645912       0.371985      -1.128752       0.006874       0.016073      -0.075866       0.077854      -0.020838      -0.086807       0.048187      -0.055363       0.233955      -0.107365      -0.029827       0.137191             11.056722       9.764392      -4.114859      -2.521201      12.485001       4.456726      10.920773           0.000258
          136              O      13.299845      11.997990      11.676634      -0.546587      28.867518 0.51997217E+03  0.12344557E+05                                 7.354167                            7.013666       0.723844       2.257762                    0.999061      28.157163      72.560822       0.727226       0.354765      -1.147130      -0.081175      -0.029453       0.006700       0.086613       0.060110      -0.073933      -0.048075       0.051978       0.043692      -0.072776      -0.054456       0.127232              7.448565       6.259009       0.402567      -1.507180       7.418347      -0.504312       8.668338           0.000040
          137              O       9.601742       2.861028      10.772959      -0.559031      35.022020 0.59774393E+03  0.14754998E+05                                 8.609860                            7.691661       0.247166       2.106492                    0.997232      28.689165      76.411398       0.668537       0.371156      -1.129572       0.007902       0.029609      -0.068949       0.075453       0.025899      -0.019512      -0.040861      -0.108938      -0.142694      -0.064326      -0.033269       0.097595              9.307902       6.645382       0.905891       0.151487      14.425458       1.000025       6.852867           0.000022
          138              O       6.944134       2.296797       9.523196      -0.624850      41.700738 0.67944797E+03  0.17320627E+05                                 9.773354                            8.209658       0.314838       2.113370                    0.998250      29.859788      80.864463       0.645912       0.371985      -1.128752      -0.006874      -0.016074       0.075864       0.077852      -0.020838      -0.086806       0.048187      -0.055362       0.233956      -0.107364      -0.029827       0.137191             11.056716       9.764389      -4.114855      -2.521197      12.484992       4.456720      10.920767           0.000258
          139              O       8.859479       2.363867       7.550493      -0.546585      28.867371 0.51996878E+03  0.12344455E+05                                 7.354138                            7.013640       0.723852       2.257765                    0.999061      28.157108      72.560595       0.727228       0.354765      -1.147130       0.081175       0.029453      -0.006702       0.086612       0.060109      -0.073932      -0.048075       0.051979       0.043694      -0.072776      -0.054456       0.127232              7.448534       6.258986       0.402564      -1.507171       7.418317      -0.504309       8.668301           0.000040
          140              O      12.557582      11.500829       8.454168      -0.559030      35.021865 0.59774073E+03  0.14754898E+05                                 8.609833                            7.691639       0.247174       2.106496                    0.997232      28.689107      76.411169       0.668539       0.371156      -1.129572      -0.007902      -0.029610       0.068947       0.075451       0.025898      -0.019511      -0.040861      -0.108938      -0.142693      -0.064325      -0.033269       0.097595              9.307870       6.645362       0.905887       0.151487      14.425401       1.000022       6.852847           0.000022
          141              O       7.273050       6.917616      19.136760      -0.624894      41.703777 0.67950613E+03  0.17322495E+05                                 9.773836                            8.210020       0.314810       2.113343                    0.998251      29.860843      80.868434       0.645896       0.371986      -1.128751      -0.017491       0.000305       0.075870       0.077860      -0.034530       0.008537      -0.098929       0.005844       0.233999      -0.107385      -0.029825       0.137210             11.057291       8.963730      -3.756696       3.038680      13.286791      -4.121734      10.921351           0.000275
          142              O       8.116487       8.638562      17.164056      -0.546594      28.867478 0.51997124E+03  0.12344525E+05                                 7.354136                            7.013638       0.723849       2.257759                    0.999062      28.157281      72.561010       0.727231       0.354763      -1.147132       0.060017       0.062072      -0.006717       0.086603       0.059442      -0.074077      -0.047849       0.054984       0.043718      -0.072784      -0.054450       0.127234              7.448527       7.525054      -0.163883      -1.075866       6.152199      -1.169800       8.668329           0.000059
          143              O      17.967042       8.282729      18.067731      -0.559060      35.023365 0.59777328E+03  0.14755911E+05                                 8.610084                            7.691858       0.247181       2.106487                    0.997232      28.689750      76.413576       0.668528       0.371157      -1.129571      -0.030235       0.004870       0.068936       0.075432      -0.023354      -0.045269      -0.001123       0.111208      -0.142658      -0.064320      -0.033269       0.097589              9.308133      13.803572      -2.296651       0.974772       7.267773      -0.270142       6.853055           0.000039
          144              O      14.886274       7.444241       0.090367      -0.624895      41.703810 0.67950699E+03  0.17322522E+05                                 9.773842                            8.210025       0.314811       2.113343                    0.998251      29.860858      80.868491       0.645896       0.371986      -1.128751       0.017492      -0.000305      -0.075868       0.077859      -0.034530       0.008537      -0.098929       0.005843       0.234000      -0.107384      -0.029825       0.137209             11.057295       8.963734      -3.756697       3.038680      13.286798      -4.121731      10.921355           0.000274
          145              O      14.042837       5.723295       2.063071      -0.546592      28.867325 0.51996772E+03  0.12344419E+05                                 7.354106                            7.013611       0.723858       2.257763                    0.999062      28.157224      72.560775       0.727233       0.354763      -1.147132      -0.060017      -0.062072       0.006718       0.086603       0.059442      -0.074077      -0.047849       0.054983       0.043719      -0.072784      -0.054450       0.127234              7.448496       7.525022      -0.163882      -1.075860       6.152176      -1.169794       8.668291           0.000059
          146              O       4.192282       6.079128       1.159396      -0.559058      35.023222 0.59777031E+03  0.14755818E+05                                 8.610059                            7.691837       0.247188       2.106491                    0.997232      28.689694      76.413361       0.668529       0.371157      -1.129571       0.030235      -0.004870      -0.068934       0.075431      -0.023354      -0.045268      -0.001123       0.111208      -0.142657      -0.064319      -0.033269       0.097588              9.308105      13.803525      -2.296642       0.974770       7.267752      -0.270141       6.853037           0.000040
          147              S      14.189184      12.781900      10.599915       0.919373      88.667672 0.17978609E+04  0.57777911E+05                                14.021528                           11.877116       0.957038       2.040568                    0.999804      55.271421     161.796760       0.647744       0.294237      -1.210897       0.074586      -0.012580       0.130172       0.150552      -0.008087      -0.081970      -0.003200      -0.000874      -0.300175      -0.136425       0.049640       0.086785             15.375568      12.300914      -1.282201      -2.506347      18.257456       2.632936      15.568335           0.000110
          148              S       7.970140       1.579957       8.627212       0.919374      88.667535 0.17978580E+04  0.57777791E+05                                14.021514                           11.877107       0.957043       2.040570                    0.999804      55.271356     161.796490       0.647744       0.294237      -1.210897      -0.074586       0.012580      -0.130172       0.150553      -0.008088      -0.081969      -0.003200      -0.000872      -0.300173      -0.136423       0.049638       0.086785             15.375551      12.300901      -1.282201      -2.506340      18.257431       2.632935      15.568320           0.000110
          149              S       7.037729       8.146913      18.240775       0.919379      88.667761 0.17978585E+04  0.57777881E+05                                14.021568                           11.877131       0.956953       2.040544                    0.999804      55.271524     161.797727       0.647741       0.294238      -1.210895      -0.018993      -0.073234      -0.130190       0.150576      -0.005707      -0.036390      -0.073527      -0.011490      -0.300133      -0.136417       0.049621       0.086796             15.375606      16.307941      -3.075000       1.379827      14.250445      -3.363118      15.568433           0.000120
          150              S      15.121595       6.214944       0.986352       0.919380      88.667632 0.17978557E+04  0.57777765E+05                                14.021554                           11.877122       0.956958       2.040546                    0.999804      55.271463     161.797474       0.647741       0.294238      -1.210895       0.018993       0.073234       0.130190       0.150577      -0.005707      -0.036390      -0.073526      -0.011493      -0.300131      -0.136416       0.049619       0.086796             15.375590      16.307919      -3.074997       1.379829      14.250432      -3.363113      15.568418           0.000120

******************************************************
Auxiliary information for the entire system
The total spin magnetic moment of the unit cell is   3.952451
The total net atomic charge of the unit cell is   0.000002
Accuracy of reproducing the electrostatic potential in the unit cell:
  The inner radius (bohr) =    5.0000
  The outer radius (bohr) =   12.0000
  Valid grid points have density less than (e/(bohr^3)) =    0.0001
  The number of valid grid points were=       192314
  The rms potential error without charges in kcal/mol is=      6.31487
  The rms potential error with partial charges in kcal/mol is=      1.40932
  The RRMSE value at monopole order=      0.22317
  The rms potential error with partial charges and cloud penetration in kcal/mol is=      1.41630
  The RRMSE value at monopole order with cloud penetration is=      0.22428
  The rms potential error with partial charges and atomic dipoles in kcal/mol is=      0.64218
  The RRMSE value at dipole order=      0.10169
  The rms potential error with partial charges, atomic dipoles and cloud penetration in kcal/mol is=      0.63986
  The RRMSE value at dipole order with cloud penetration=      0.10133

******************************************************
The electron densities and ab initio electrostatic potential were computed in VASP using the PBE functional and
projector augmented wave method. See the main text of the journal article for a description of computational details.
The atomic charges, dipoles, and quadrupoles were computed with the DDEC6 method as described in
(a) T. A. Manz and N. Gabaldon Limas, RSC Adv. 6 (2016) 47771-47801 DOI: 10.1039/c6ra04656h
(b) N. Gabaldon Limas and T. A. Manz, RSC Adv. 8 (2018) 2678-2707 DOI: 10.1039/c7ra11829e.
For each atom in the material, the electron cloud parameters were fit to the spherically averaged atom-in-material
electron density using radial positions for which this density was between 10^-4 and 10^-2 electrons per cubic bohr.
The polarizabilities, dispersion coefficients, and quantum Drude oscillator (QDO) parameters were fit using the MCLF method.
The magnetic structure of the system was optimized in VASP from the default ferromagnetic initial guess using spin polarization.
The atomic spin moments (ASMs) were computed on this optimized magnetic structure using the DDEC6 partition as inputs
to the method of T. A. Manz and D. S. Sholl, J. Chem. Theory Comput. 7 (2011) 4146-4164 DOI: 10.1021/ct200539n.
The RMSE and RRMSE were computed using a uniform grid with Ewald summation.
