# Supplementary material for: A collection of forcefield precursors for metal–organic frameworks
Source: RSC Adv. 2019 Nov 13;9(63):36492–507. doi: 10.1039/c9ra07327b (PMC9075174; doi:10.1039/c9ra07327b)
Supplement: RA-009-C9RA07327B-s6012 [file RA-009-C9RA07327B-s6012.xyz]

  236
jmolscript: load "" {1 1 1} spacegroup "x,y,z" unitcell [{     15.620900     0.000000     0.000000 }, {     -4.056152    15.085097     0.000000 }, {      5.782249     7.542524    17.477502 }]
Ag     4.768318    11.313819     2.569542     0.429778
Ag     4.768390    11.313739     6.169034     0.429675
Ag    12.578679    11.313802    14.907960     0.429781
Ag    12.578705    11.313807    11.308293     0.429659
H      4.511764     8.619623     1.219930     0.119494
H      9.926076    15.311350    16.596636     0.126732
H      7.940233    14.261428    16.082797     0.130002
H      0.855473     7.391694     2.324508     0.125578
H      3.709913    12.211365    15.257859     0.126843
H     17.257923    11.235359    15.006183     0.133669
H     10.511889     4.819687     1.240903     0.126904
H     12.583052     5.773065     1.478597     0.123512
H      5.024891    14.008019     1.219930     0.119409
H     15.231258     7.316249    16.596636     0.126330
H     17.217109     8.366172    16.082797     0.130298
H      8.681166    15.235945     2.324508     0.125171
H      5.826541    10.416238    15.257859     0.127104
H      7.899434    11.392244    15.006183     0.132785
H      3.080917     2.722858     1.240903     0.127126
H      1.009750     1.769480     1.478597     0.124281
H      7.303449    12.261156     7.518821     0.119439
H      8.029507    12.837404     9.619617     0.126630
H      8.527765    15.027759    10.133456     0.129987
H      7.539868    16.110875     6.414243     0.125582
H      9.409051    19.645306    10.958394     0.126850
H     13.869479     6.815431    11.210070     0.133667
H     12.531049     7.453536     7.497848     0.126903
H     12.148177     5.205857     7.260154     0.123506
H      2.233116    10.366468     7.518821     0.119410
H     17.127927     9.790214     9.619617     0.126331
H     16.629662     7.599858    10.133456     0.130289
H      1.996712     6.516753     6.414243     0.125174
H     11.692212    18.067405    10.958394     0.127110
H     11.287933    15.812183    11.210070     0.132905
H     12.626416    15.174089     7.497848     0.127127
H     13.009292    17.421768     7.260154     0.124293
H     12.835233    14.007998    16.257572     0.119494
H      7.420921     7.316271     0.880866     0.126732
H      9.406764     8.366193     1.394705     0.130002
H     16.491524    15.235927    15.152994     0.125578
H     13.637084    10.416256     2.219643     0.126843
H      0.089074    11.392262     2.471319     0.133669
H      6.835108    17.807934    16.236599     0.126904
H      4.763945    16.854556    15.998905     0.123512
H     12.322106     8.619602    16.257572     0.119409
H      2.115739    15.311372     0.880866     0.126330
H      0.129888    14.261449     1.394705     0.130298
H      8.665831     7.391676    15.152994     0.125171
H     11.520456    12.211383     2.219643     0.127104
H      9.447563    11.235377     2.471319     0.132785
H     14.266080    19.904763    16.236599     0.127126
H     16.337247    20.858141    15.998905     0.124281
H     10.043548    10.366465     9.958681     0.119438
H      9.317490     9.790217     7.857885     0.126629
H      8.819232     7.599862     7.344046     0.129987
H      9.807129     6.516746    11.063259     0.125582
H      7.937946     2.982315     6.519108     0.126849
H      3.477518    15.812190     6.267432     0.133667
H      4.815948    15.174085     9.979654     0.126902
H      5.198820    17.421764    10.217348     0.123505
H     15.113881    12.261153     9.958681     0.119407
H      0.219070    12.837407     7.857885     0.126331
H      0.717335    15.027763     7.344046     0.130289
H     15.350285    16.110868    11.063259     0.125174
H      5.654785     4.560216     6.519108     0.127110
H      6.059064     6.815438     6.267432     0.132905
H      4.720581     7.453532     9.979654     0.127127
H      4.337705     5.205853    10.217348     0.124293
C      2.920195     8.656578     3.312686     0.348983
C      2.723374     8.091342     1.980900     0.005250
C      3.705206     8.203274     1.020686    -0.109704
C      9.265281    15.235924    17.246449    -0.049298
C      8.069909    14.609893    16.935350    -0.120160
C      1.296062     6.955738     0.397089     0.152952
C      1.515874     7.467422     1.675044    -0.187497
C      0.023846     6.359877     0.084941    -0.090342
C      4.740713    13.437780    17.354460    -0.112632
C     19.061278    12.841919    17.162907     0.165446
C     18.719849    12.229466    15.956959    -0.131974
C     17.479444    11.654724    15.806653    -0.103881
C     16.572596    11.698469    16.834330     0.055118
C     15.257780    11.144846    16.655360     0.295410
C     11.123439     4.781975     0.541803    -0.112042
C     12.366279     5.347666     0.681623    -0.131913
C      6.616430    13.971058     3.312686     0.346555
C      6.813270    14.536298     1.980900     0.005322
C      5.831452    14.424368     1.020686    -0.110593
C     11.835892    22.476770    17.246449    -0.047440
C     17.087421     8.017705    16.935350    -0.121106
C     12.296756     0.586810     0.397089     0.150464
C      8.020774    15.160218     1.675044    -0.185100
C     13.568977     1.182671     0.084941    -0.088960
C     20.416611     9.189817    17.354460    -0.113764
C      6.096048     9.785678    17.162907     0.166094
C      6.437494    10.398135    15.956959    -0.132733
C      7.677902    10.972877    15.806653    -0.101404
C      8.584735    10.929129    16.834330     0.053060
C      9.899554    11.482752    16.655360     0.291981
C      2.469377     2.760572     0.541803    -0.111480
C      1.226536     2.194881     0.681623    -0.132989
C      6.854507    13.788525     5.426065     0.348951
C      7.349239    14.125374     6.757851     0.005251
C      7.496082    13.148160     7.718065    -0.109785
C      7.930768    13.495115     8.969804    -0.049327
C      8.224931    14.812044     9.280903    -0.120172
C      8.075260    15.798610     8.341662     0.152965
C      7.638213    15.453465     7.063707    -0.187524
C      8.320335    17.181913     8.653810    -0.090331
C      8.492378    18.331397     8.861793    -0.112637
C     12.786304     4.656757     9.053346     0.165427
C     13.289085     5.145512    10.259294    -0.131977
C     13.522025     6.492611    10.409600    -0.103882
C     13.244315     7.356989     9.381923     0.055164
C     13.437539     8.770462     9.560893     0.295359
C     12.726258     6.872759     8.196948    -0.112043
C     12.502690     5.525660     8.057128    -0.131897
C      2.682087     8.839105     5.426065     0.346568
C      2.187337     8.502253     6.757851     0.005323
C      2.040479     9.479464     7.718065    -0.110596
C      1.605775     9.132505     8.969804    -0.047455
C     16.932508     7.815576     9.280903    -0.121074
C     17.082192     6.829012     8.341662     0.150457
C      1.898358     7.174161     7.063707    -0.185098
C     16.837114     5.445708     8.653810    -0.088960
C     16.665067     4.296223     8.861793    -0.113764
C     12.371139    17.970863     9.053346     0.166096
C     11.868341    17.482105    10.259294    -0.132741
C     11.635398    16.135005    10.409600    -0.101349
C     11.913123    15.270631     9.381923     0.053067
C     11.719896    13.857157     9.560893     0.291977
C     12.431197    15.754864     8.196948    -0.111479
C     12.654767    17.101963     8.057128    -0.133011
C     14.426802    13.971043    14.164816     0.348982
C     14.623623    14.536279    15.496602     0.005251
C     13.641791    14.424347    16.456816    -0.109705
C      8.081716     7.391697     0.231053    -0.049299
C      9.277088     8.017728     0.542152    -0.120161
C     16.050935    15.671883    17.080413     0.152951
C     15.831123    15.160199    15.802458    -0.187497
C     17.323151    16.267744    17.392561    -0.090341
C     12.606284     9.189841     0.123042    -0.112633
C     -1.714281     9.785702     0.314595     0.165446
C     -1.372852    10.398155     1.520543    -0.131974
C     -0.132447    10.972897     1.670849    -0.103881
C      0.774401    10.929152     0.643172     0.055118
C      2.089217    11.482775     0.822142     0.295410
C      6.223558    17.845646    16.935699    -0.112042
C      4.980718    17.279955    16.795879    -0.131912
C     10.730567     8.656563    14.164816     0.346553
C     10.533727     8.091323    15.496602     0.005323
C     11.515545     8.203253    16.456816    -0.110593
C      5.511105     0.150851     0.231053    -0.047440
C      0.259576    14.609916     0.542152    -0.121107
C      5.050241    22.040811    17.080413     0.150463
C      9.326223     7.467403    15.802458    -0.185100
C      3.778020    21.444950    17.392561    -0.088959
C     -3.069614    13.437804     0.123042    -0.113765
C     11.250949    12.841943     0.314595     0.166094
C     10.909503    12.229486     1.520543    -0.132733
C      9.669095    11.654744     1.670849    -0.101404
C      8.762262    11.698492     0.643172     0.053060
C      7.447443    11.144869     0.822142     0.291982
C     14.877620    19.867049    16.935699    -0.111480
C     16.120461    20.432740    16.795879    -0.132989
C     10.492490     8.839096    12.051437     0.348932
C      9.997758     8.502247    10.719651     0.005253
C      9.850915     9.479461     9.759437    -0.109787
C      9.416229     9.132506     8.507698    -0.049327
C      9.122066     7.815577     8.196599    -0.120174
C      9.271737     6.829011     9.135840     0.152965
C      9.708784     7.174156    10.413795    -0.187525
C      9.026662     5.445708     8.823692    -0.090334
C      8.854619     4.296224     8.615709    -0.112636
C      4.560693    17.970864     8.424156     0.165425
C      4.057912    17.482109     7.218208    -0.131977
C      3.824972    16.135010     7.067902    -0.103883
C      4.102682    15.270632     8.095579     0.055169
C      3.909458    13.857159     7.916609     0.295339
C      4.620739    15.754862     9.280554    -0.112045
C      4.844307    17.101961     9.420374    -0.131897
C     14.664910    13.788516    12.051437     0.346557
C     15.159660    14.125368    10.719651     0.005325
C     15.306518    13.148157     9.759437    -0.110597
C     15.741222    13.495116     8.507698    -0.047455
C      0.414489    14.812045     8.196599    -0.121074
C      0.264805    15.798609     9.135840     0.150457
C     15.448639    15.453460    10.413795    -0.185098
C      0.509883    17.181913     8.823692    -0.088960
C      0.681930    18.331398     8.615709    -0.113764
C      4.975858     4.656758     8.424156     0.166097
C      5.478656     5.145516     7.218208    -0.132740
C      5.711599     6.492616     7.067902    -0.101350
C      5.433874     7.356990     8.095579     0.053067
C      5.627101     8.770464     7.916609     0.291971
C      4.915800     6.872757     9.280554    -0.111479
C      4.692230     5.525658     9.420374    -0.133011
N      3.621448     9.671956     3.674470    -0.218349
N     14.223156    10.728498    16.514841    -0.371771
N      5.915171    12.955680     3.674470    -0.217497
N     10.934180    11.899101    16.514841    -0.367617
N      6.056049    12.847668     5.064281    -0.218550
N     13.570953     9.877708     9.701412    -0.371745
N      3.480551     9.779963     5.064281    -0.217452
N     11.586480    12.749910     9.701412    -0.367680
N     13.725549    12.955665    13.803032    -0.218354
N      3.123841    11.899123     0.962661    -0.371771
N     11.431826     9.671941    13.803032    -0.217510
N      6.412817    10.728520     0.962661    -0.367618
N     11.290948     9.779953    12.413221    -0.218498
N      3.776044    12.749913     7.776090    -0.371730
N     13.866446    12.847658    12.413221    -0.217434
N      5.760517     9.877711     7.776090    -0.367667
O      2.286510     8.076555     4.369376    -0.157464
O      7.250100    14.551078     4.369376    -0.157484
O     15.060487    14.551066    13.108127    -0.157464
O     10.096897     8.076543    13.108127    -0.157486
B      1.942680    13.480037     4.369376     1.101188
B      7.593929     9.147597     4.369376     1.103453
B     15.404317     9.147584    13.108127     1.101188
B      9.753068    13.480024    13.108127     1.103461
F      1.286313    12.220430     5.030025    -0.538319
F      1.616849    14.273511     5.306170    -0.444017
F      2.988653    14.440958     3.708726    -0.538312
F      1.091823    13.588651     3.432581    -0.444025
F      8.250287    10.407201     5.030025    -0.538990
F      7.919747     8.354119     5.306170    -0.443684
F      6.547966     8.186677     3.708726    -0.541014
F      8.444800     9.038985     3.432581    -0.443687
F     16.060684    10.407191    12.447477    -0.538319
F     15.730148     8.354110    12.171332    -0.444017
F     14.358344     8.186663    13.768776    -0.538312
F     16.255174     9.038970    14.044921    -0.444025
F      9.096710    12.220420    12.447477    -0.538990
F      9.427250    14.273502    12.171332    -0.443685
F     10.799031    14.440944    13.768776    -0.541015
F      8.902197    13.588636    14.044921    -0.443689

The following XYZ coordinates are in angstroms. Other properties are in atomic units.
The sperically averaged electron density of each atom fit to a function of the form exp(a - br)
eigen_1, eigen_2 and eigen_3 are the three eigenvalues of traceless quadrupole moment tensor
  atom number  atomic symbol              X              Y              Z     net charge C6 coefficient C8 coefficient C10 coefficient fluctuating dipole atomic polarizability isotropic forcefield polarizability              a              b squared Pearson coefficient          <r^3>          <r^4>         wp_QDO          m_QDO          q_QDO       dipole_x       dipole_y       dipole_z         dipole            Qxy            Qxz            Qyz     Q(x^2-y^2)  Q(3z^2 - R^2)        eigen_1        eigen_2        eigen_3 static polarizability      alpha(xx)      alpha(xy)      alpha(xz)      alpha(yy)      alpha(yz)      alpha(zz) atomic spin moment
            1             Ag       4.768318      11.313819       2.569542       0.429778     220.484884 0.55795116E+04  0.22445909E+06                                29.048346                           24.648527       1.037229       2.003552                    0.997886      84.613903     228.891320       0.372862       0.408335      -1.182911      -0.000004      -0.000027      -0.073614       0.073614      -0.048891       0.000305      -0.000113       0.028547       0.036044      -0.056940       0.012012       0.044928             35.497032      45.309849      12.236727       0.003330      32.253983       0.000172      28.927264          -0.000002
            2             Ag       4.768390      11.313739       6.169034       0.429675     220.506133 0.55798138E+04  0.22447586E+06                                29.050698                           24.649566       1.037454       2.003558                    0.997898      84.619747     228.914732       0.372843       0.408348      -1.182894      -0.000294       0.000062       0.073615       0.073615      -0.049120       0.000030       0.000273       0.022910       0.036988      -0.056603       0.012329       0.044274             35.501120      26.995923       7.318207      -0.000222      50.577540       0.000338      28.929898          -0.000002
            3             Ag      12.578679      11.313802      14.907960       0.429781     220.487666 0.55795763E+04  0.22446248E+06                                29.048681                           24.648752       1.037111       2.003520                    0.997885      84.614039     228.892553       0.372858       0.408338      -1.182908       0.000001       0.000029       0.073603       0.073603      -0.048891       0.000311      -0.000118       0.028548       0.036086      -0.056946       0.012026       0.044920             35.497518      45.310738      12.237150       0.003218      32.254643       0.000299      28.927173          -0.000002
            4             Ag      12.578705      11.313807      11.308293       0.429659     220.511367 0.55800189E+04  0.22448645E+06                                29.051327                           24.650144       1.037311       2.003517                    0.997897      84.620654     228.919296       0.372835       0.408352      -1.182889       0.000327      -0.000039      -0.073653       0.073654      -0.049198       0.000097       0.000315       0.022912       0.037196      -0.056715       0.012400       0.044315             35.502107      26.995454       7.315531      -0.000586      50.580393       0.002288      28.930474          -0.000002
            5              H       4.511764       8.619623       1.219930       0.119494       1.058789 0.74552926E+01  0.73118410E+02                                 1.818505                            1.670722      -1.330830       2.254103                    0.993145       3.807475      11.249257       0.444804       1.404025      -0.681253       0.036442       0.011842       0.004732       0.038609       0.003816      -0.003796       0.002823       0.020067       0.013763      -0.013701       0.003301       0.010400              1.932516       2.473855       0.474596       0.180006       1.693548       0.195943       1.630145          -0.000003
            6              H       9.926076      15.311350      16.596636       0.126732       1.080121 0.75229899E+01  0.72351959E+02                                 1.720020                            1.590155      -0.787293       2.519966                    0.999722       3.234906       8.812907       0.505274       1.260432      -0.715330       0.030179       0.002994      -0.030235       0.042824       0.009709      -0.004285       0.003303       0.019941       0.012795      -0.017085       0.004338       0.012747              1.809207       2.059052       0.035992      -0.555560       1.382437       0.068338       1.986134          -0.000002
            7              H       7.940233      14.261428      16.082797       0.130002       1.102230 0.78821563E+01  0.77507526E+02                                 1.798943                            1.668604      -1.098500       2.370203                    0.996769       3.538853      10.089854       0.470234       1.324625      -0.699097      -0.004209      -0.013281      -0.037172       0.039697       0.006643       0.004144       0.004394       0.010335       0.015481      -0.011306       0.000048       0.011257              1.867785       1.565324       0.023572      -0.056618       1.654952       0.449424       2.383081          -0.000004
            8              H       0.855473       7.391694       2.324508       0.125578       1.185402 0.93174172E+01  0.94266173E+02                                 1.803063                            1.753286      -1.065261       2.383881                    0.997209       3.433249       9.505155       0.489333       1.237203      -0.720695      -0.030295      -0.005749       0.025152       0.039793       0.006826      -0.011092       0.001436       0.015335       0.007422      -0.013823      -0.002667       0.016490              1.790334       1.915333       0.095453      -0.209828       1.488803       0.055928       1.966867          -0.000005
            9              H       3.709913      12.211365      15.257859       0.126843       1.033486 0.74811751E+01  0.71018800E+02                                 1.593405                            1.530254      -0.782753       2.519993                    0.999775       3.088296       8.047276       0.549686       1.173784      -0.736699       0.023519      -0.001601      -0.031927       0.039687       0.007708      -0.006787       0.007826       0.013811       0.032934      -0.019142       0.004096       0.015046              1.594412       1.789782      -0.008677      -0.307406       1.322740       0.042729       1.670715          -0.000003
           10              H      17.257923      11.235359      15.006183       0.133669       1.037330 0.74234357E+01  0.71910087E+02                                 1.727313                            1.619597      -1.121832       2.361492                    0.997093       3.470619       9.821084       0.477179       1.325074      -0.699044      -0.004104      -0.018682      -0.036694       0.041380       0.002733      -0.006330       0.005072       0.015473       0.019333      -0.013439       0.001351       0.012088              1.782807       1.592759       0.197435       0.321979       1.658163       0.421273       2.097500          -0.000003
           11              H      10.511889       4.819687       1.240903       0.126904       1.018465 0.73321902E+01  0.69048849E+02                                 1.560341                            1.500278      -0.748663       2.535671                    0.999801       3.041647       7.817404       0.564992       1.151175      -0.742504      -0.025501       0.003553       0.034019       0.042665       0.008494      -0.008136       0.007593       0.016298       0.028912      -0.020155       0.004843       0.015312              1.569549       1.700198      -0.005134      -0.354974       1.318014       0.022314       1.690436          -0.000003
           12              H      12.583052       5.773065       1.478597       0.123512       1.078151 0.79498062E+01  0.76561642E+02                                 1.633112                            1.572842      -0.795647       2.510552                    0.999604       3.149976       8.245828       0.545013       1.166930      -0.738366       0.006789       0.018188       0.033374       0.038610       0.005786      -0.003632       0.010701       0.014866       0.033709      -0.019230       0.003801       0.015428              1.625593       1.493985       0.122335       0.158127       1.516416       0.304708       1.866378          -0.000003
           13              H       5.024891      14.008019       1.219930       0.119409       1.057933 0.74501135E+01  0.73083384E+02                                 1.820752                            1.672620      -1.331651       2.254037                    0.993135       3.809493      11.270765       0.443391       1.408196      -0.680483      -0.036492      -0.011909       0.004413       0.038639       0.003894       0.003969      -0.002944       0.019839       0.013970      -0.013722       0.003254       0.010469              1.935049       2.477509       0.475576      -0.180252       1.695600      -0.196308       1.632039          -0.000003
           14              H      15.231258       7.316249      16.596636       0.126330       1.082402 0.75408572E+01  0.72555294E+02                                 1.720977                            1.590876      -0.790686       2.517712                    0.999719       3.238661       8.820475       0.505795       1.258587      -0.715705      -0.030324      -0.003164      -0.030105       0.042847       0.009554       0.004114      -0.003243       0.019763       0.012155      -0.016776       0.004191       0.012585              1.810308       2.060428       0.035982       0.556307       1.383001      -0.068405       1.987495          -0.000002
           15              H      17.217109       8.366172      16.082797       0.130298       1.099520 0.78578155E+01  0.77194451E+02                                 1.794541                            1.664901      -1.096538       2.371035                    0.996862       3.534087      10.065492       0.471320       1.322837      -0.699460       0.004170       0.013168      -0.037071       0.039560       0.006544      -0.004198      -0.004451       0.009990       0.015753      -0.011171      -0.000098       0.011269              1.863031       1.561908       0.023511       0.056351       1.651104      -0.447511       2.376080          -0.000004
           16              H       8.681166      15.235945       2.324508       0.125171       1.188293 0.93469594E+01  0.94648755E+02                                 1.806784                            1.756709      -1.072184       2.380861                    0.997150       3.437363       9.523657       0.488541       1.238114      -0.720495       0.030260       0.005600       0.025335       0.039861       0.006859       0.011078      -0.001392       0.015181       0.007360      -0.013782      -0.002669       0.016451              1.794045       1.919486       0.095818       0.210564       1.491449      -0.056140       1.971199          -0.000005
           17              H       5.826541      10.416238      15.257859       0.127104       1.032201 0.74685999E+01  0.70856146E+02                                 1.590418                            1.527603      -0.775149       2.522766                    0.999796       3.087562       8.037917       0.551004       1.171691      -0.737168      -0.023597       0.001594      -0.032007       0.039797       0.007737       0.006720      -0.007744       0.013667       0.032599      -0.019023       0.004142       0.014882              1.591397       1.786148      -0.008629       0.306251       1.320692      -0.042564       1.667349          -0.000003
           18              H       7.899434      11.392244      15.006183       0.132785       1.039289 0.74399813E+01  0.72107500E+02                                 1.729262                            1.621245      -1.121640       2.361079                    0.997055       3.473378       9.830093       0.477024       1.324820      -0.699107       0.004337       0.018575      -0.036587       0.041261       0.002672       0.006510      -0.005166       0.015803       0.019948      -0.013693       0.001264       0.012430              1.784903       1.594437       0.197802      -0.322598       1.659993      -0.422081       2.100278          -0.000003
           19              H       3.080917       2.722858       1.240903       0.127126       1.018695 0.73361721E+01  0.69115985E+02                                 1.563034                            1.502701      -0.751546       2.535644                    0.999804       3.040299       7.823103       0.563236       1.154269      -0.741788       0.025106      -0.003211       0.033995       0.042382       0.008428       0.008167      -0.007706       0.016533       0.028727      -0.020223       0.004869       0.015355              1.572305       1.703328      -0.005156       0.356059       1.319985      -0.022402       1.693601          -0.000003
           20              H       1.009750       1.769480       1.478597       0.124281       1.076675 0.79361581E+01  0.76395522E+02                                 1.631287                            1.571207      -0.797117       2.510013                    0.999603       3.147989       8.238103       0.545458       1.166508      -0.738450      -0.006792      -0.017867       0.033409       0.038491       0.005749       0.003612      -0.010704       0.014732       0.033537      -0.019143       0.003754       0.015388              1.623757       1.492453       0.122127      -0.157846       1.514801      -0.304098       1.864018          -0.000003
           21              H       7.303449      12.261156       7.518821       0.119439       1.060293 0.74683523E+01  0.73278137E+02                                 1.820117                            1.672099      -1.332260       2.253295                    0.993148       3.809778      11.258285       0.444658       1.403881      -0.681275      -0.002045      -0.038164      -0.004617       0.038496      -0.001627       0.003845      -0.003105      -0.021124       0.013617      -0.013686       0.003157       0.010529              1.934306       1.509350       0.215244       0.142708       2.662044       0.224942       1.631525          -0.000003
           22              H       8.029507      12.837404       9.619617       0.126630       1.081922 0.75384979E+01  0.72539497E+02                                 1.721928                            1.591780      -0.789746       2.518561                    0.999721       3.237907       8.823837       0.505015       1.260412      -0.715322       0.004890      -0.029846       0.030015       0.042610       0.003437       0.004224      -0.003105      -0.026977       0.012021      -0.016934       0.004201       0.012733              1.811314       1.411403      -0.138785       0.210636       2.034024      -0.519667       1.988516          -0.000002
           23              H       8.527765      15.027759      10.133456       0.129987       1.102457 0.78840831E+01  0.77532067E+02                                 1.799260                            1.668859      -1.098684       2.370107                    0.996764       3.539367      10.092048       0.470172       1.324706      -0.699079       0.011737       0.007537       0.037164       0.039696       0.003157       0.003174       0.005182      -0.015550       0.015522      -0.011288      -0.000001       0.011288              1.868148       1.637364       0.042901       0.448861       1.583479       0.062106       2.383602          -0.000004
           24              H       7.539868      16.110875       6.414243       0.125582       1.185385 0.93172324E+01  0.94264009E+02                                 1.803064                            1.753283      -1.065296       2.383867                    0.997209       3.433216       9.505106       0.489326       1.237224      -0.720691      -0.002320       0.030751      -0.025149       0.039792       0.002058       0.004264      -0.010338      -0.020109       0.007420      -0.013819      -0.002669       0.016488              1.790336       1.469686      -0.024371       0.108488       1.934452      -0.188112       1.966871          -0.000004
           25              H       9.409051      19.645306      10.958394       0.126850       1.033475 0.74810788E+01  0.71017753E+02                                 1.593406                            1.530255      -0.782850       2.519957                    0.999775       3.088255       8.047197       0.549679       1.173801      -0.736695       0.007652      -0.022296       0.031925       0.039685       0.003201       0.009317      -0.004519      -0.019680       0.032933      -0.019139       0.004095       0.015044              1.594414       1.358577      -0.124616       0.121083       1.753938      -0.285769       1.670725          -0.000003
           26              H      13.869479       6.815431      11.210070       0.133667       1.037333 0.74234517E+01  0.71910183E+02                                 1.727306                            1.619591      -1.121895       2.361461                    0.997091       3.470610       9.821011       0.477184       1.325062      -0.699047       0.016974       0.008815       0.036693       0.041378      -0.001516       0.006544      -0.004799      -0.016128       0.019333      -0.013440       0.001349       0.012091              1.782798       1.554725       0.187208       0.323211       1.696177       0.420322       2.097494          -0.000003
           27              H      12.531049       7.453536       7.497848       0.126903       1.018443 0.73320024E+01  0.69046703E+02                                 1.560323                            1.500264      -0.748703       2.535653                    0.999801       3.041631       7.817365       0.564991       1.151182      -0.742502      -0.010052       0.023703      -0.034019       0.042664       0.003262       0.009447      -0.005885      -0.022619       0.028911      -0.020156       0.004844       0.015312              1.569530       1.346345      -0.100273       0.113717       1.671831      -0.336990       1.690415          -0.000003
           28              H      12.148177       5.205857       7.260154       0.123506       1.078190 0.79501418E+01  0.76565655E+02                                 1.633149                            1.572873      -0.795561       2.510586                    0.999605       3.150026       8.245991       0.545009       1.166926      -0.738367      -0.015802      -0.011275      -0.033373       0.038608       0.001284       0.011278      -0.000725      -0.018674       0.033712      -0.019234       0.003806       0.015428              1.625632       1.453575       0.111467       0.253206       1.556888       0.231841       1.866432          -0.000003
           29              H       2.233116      10.366468       7.518821       0.119410       1.057956 0.74503290E+01  0.73086055E+02                                 1.820779                            1.672645      -1.331638       2.254034                    0.993133       3.809544      11.270973       0.443388       1.408197      -0.680483       0.002025       0.038336      -0.004411       0.038642      -0.001609      -0.003876       0.003067      -0.021067       0.013970      -0.013722       0.003255       0.010467              1.935078       1.509834       0.215380      -0.142772       2.663346      -0.225057       1.632054          -0.000003
           30              H      17.127927       9.790214       9.619617       0.126331       1.082404 0.75408701E+01  0.72555390E+02                                 1.720974                            1.590874      -0.790630       2.517733                    0.999719       3.238648       8.820414       0.505797       1.258581      -0.715707      -0.004822       0.030106       0.030109       0.042851       0.003310      -0.004200       0.003129      -0.026681       0.012156      -0.016776       0.004192       0.012584              1.810301       1.410631      -0.138743      -0.210512       2.032800       0.519460       1.987471          -0.000002
           31              H      16.629662       7.599858      10.133456       0.130289       1.099539 0.78579805E+01  0.77196303E+02                                 1.794545                            1.664905      -1.096622       2.370991                    0.996859       3.534102      10.065475       0.471326       1.322816      -0.699464      -0.011635      -0.007447       0.037075       0.039565       0.003156      -0.003207      -0.005212      -0.015202       0.015749      -0.011168      -0.000101       0.011269              1.863032       1.633310       0.042707      -0.446801       1.579713      -0.061781       2.376072          -0.000004
           32              H       1.996712       6.516753       6.414243       0.125174       1.188249 0.93465258E+01  0.94643396E+02                                 1.806753                            1.756680      -1.072203       2.380854                    0.997150       3.437297       9.523468       0.488539       1.238131      -0.720492       0.002451      -0.030676      -0.025335       0.039861       0.002127      -0.004220       0.010334      -0.020014       0.007360      -0.013780      -0.002668       0.016448              1.794016       1.472237      -0.024436      -0.108889       1.938653       0.188770       1.971157          -0.000005
           33              H      11.692212      18.067405      10.958394       0.127110       1.032106 0.74675868E+01  0.70843231E+02                                 1.590228                            1.527424      -0.775223       2.522736                    0.999796       3.087384       8.036932       0.551084       1.171575      -0.737196      -0.007669       0.022371       0.032010       0.039798       0.003267      -0.009225       0.004466      -0.019592       0.032609      -0.019027       0.004150       0.014877              1.591206       1.356260      -0.124171      -0.120621       1.750184       0.284659       1.667174          -0.000003
           34              H      11.287933      15.812183      11.210070       0.132905       1.037093 0.74206360E+01  0.71874992E+02                                 1.727095                            1.619352      -1.120204       2.362032                    0.997053       3.470223       9.818885       0.477196       1.325173      -0.699043      -0.016814      -0.009086       0.036837       0.041500      -0.001688      -0.006673       0.004839      -0.016387       0.020976      -0.013829       0.001332       0.012496              1.782595       1.554514       0.187169      -0.323217       1.695853      -0.420275       2.097417          -0.000003
           35              H      12.626416      15.174089       7.497848       0.127127       1.018714 0.73363716E+01  0.69118346E+02                                 1.563055                            1.502723      -0.751576       2.535634                    0.999804       3.040317       7.823181       0.563230       1.154272      -0.741788       0.009616      -0.023412      -0.033991       0.042379       0.003145      -0.009562       0.005886      -0.022761       0.028737      -0.020225       0.004868       0.015357              1.572324       1.348435      -0.100590      -0.114093       1.674927       0.338035       1.693611          -0.000003
           36              H      13.009292      17.421768       7.260154       0.124293       1.076626 0.79357512E+01  0.76390786E+02                                 1.631254                            1.571181      -0.797036       2.510056                    0.999604       3.147911       8.237911       0.545453       1.166530      -0.738445       0.015482       0.011196      -0.033409       0.038486       0.001279      -0.011274       0.000707      -0.018497       0.033520      -0.019134       0.003749       0.015384              1.623723       1.452024       0.111257      -0.252672       1.555182      -0.231377       1.863964          -0.000003
           37              H      12.835233      14.007998      16.257572       0.119494       1.058789 0.74552971E+01  0.73118470E+02                                 1.818507                            1.670723      -1.330833       2.254101                    0.993145       3.807477      11.249267       0.444804       1.404026      -0.681253      -0.036442      -0.011842      -0.004732       0.038609       0.003816      -0.003796       0.002823       0.020067       0.013763      -0.013701       0.003301       0.010400              1.932518       2.473857       0.474596       0.180005       1.693549       0.195942       1.630146          -0.000003
           38              H       7.420921       7.316271       0.880866       0.126732       1.080121 0.75229912E+01  0.72351973E+02                                 1.720020                            1.590155      -0.787293       2.519966                    0.999722       3.234907       8.812909       0.505274       1.260432      -0.715330      -0.030179      -0.002994       0.030235       0.042824       0.009709      -0.004285       0.003303       0.019941       0.012795      -0.017085       0.004338       0.012747              1.809207       2.059052       0.035992      -0.555560       1.382437       0.068338       1.986134          -0.000002
           39              H       9.406764       8.366193       1.394705       0.130002       1.102231 0.78821649E+01  0.77507628E+02                                 1.798944                            1.668605      -1.098501       2.370202                    0.996769       3.538854      10.089856       0.470234       1.324624      -0.699097       0.004209       0.013281       0.037172       0.039697       0.006643       0.004144       0.004394       0.010335       0.015481      -0.011306       0.000048       0.011258              1.867786       1.565324       0.023572      -0.056619       1.654952       0.449424       2.383082          -0.000004
           40              H      16.491524      15.235927      15.152994       0.125578       1.185402 0.93174121E+01  0.94266111E+02                                 1.803063                            1.753286      -1.065261       2.383882                    0.997209       3.433248       9.505153       0.489333       1.237204      -0.720695       0.030295       0.005748      -0.025152       0.039793       0.006826      -0.011092       0.001436       0.015335       0.007422      -0.013823      -0.002667       0.016490              1.790334       1.915332       0.095453      -0.209829       1.488803       0.055928       1.966867          -0.000005
           41              H      13.637084      10.416256       2.219643       0.126843       1.033486 0.74811799E+01  0.71018862E+02                                 1.593406                            1.530254      -0.782752       2.519993                    0.999775       3.088297       8.047281       0.549685       1.173785      -0.736699      -0.023519       0.001601       0.031927       0.039687       0.007708      -0.006787       0.007826       0.013811       0.032934      -0.019142       0.004096       0.015046              1.594413       1.789783      -0.008677      -0.307407       1.322740       0.042729       1.670716          -0.000003
           42              H       0.089074      11.392262       2.471319       0.133669       1.037330 0.74234368E+01  0.71910102E+02                                 1.727313                            1.619597      -1.121834       2.361491                    0.997093       3.470620       9.821088       0.477179       1.325074      -0.699044       0.004104       0.018682       0.036694       0.041380       0.002733      -0.006330       0.005072       0.015473       0.019333      -0.013439       0.001351       0.012088              1.782808       1.592759       0.197435       0.321979       1.658163       0.421273       2.097500          -0.000003
           43              H       6.835108      17.807934      16.236599       0.126904       1.018464 0.73321815E+01  0.69048748E+02                                 1.560340                            1.500278      -0.748663       2.535671                    0.999801       3.041645       7.817398       0.564992       1.151175      -0.742504       0.025501      -0.003553      -0.034020       0.042665       0.008494      -0.008136       0.007593       0.016298       0.028912      -0.020155       0.004843       0.015312              1.569548       1.700197      -0.005134      -0.354974       1.318013       0.022314       1.690435          -0.000003
           44              H       4.763945      16.854556      15.998905       0.123512       1.078150 0.79497975E+01  0.76561535E+02                                 1.633111                            1.572841      -0.795646       2.510553                    0.999604       3.149975       8.245823       0.545013       1.166930      -0.738366      -0.006789      -0.018188      -0.033374       0.038610       0.005786      -0.003632       0.010701       0.014866       0.033709      -0.019230       0.003801       0.015428              1.625591       1.493983       0.122335       0.158127       1.516414       0.304708       1.866376          -0.000003
           45              H      12.322106       8.619602      16.257572       0.119409       1.057933 0.74501178E+01  0.73083438E+02                                 1.820753                            1.672621      -1.331653       2.254036                    0.993135       3.809495      11.270772       0.443391       1.408196      -0.680483       0.036492       0.011909      -0.004413       0.038639       0.003894       0.003969      -0.002944       0.019840       0.013970      -0.013723       0.003254       0.010469              1.935050       2.477510       0.475576      -0.180251       1.695600      -0.196307       1.632040          -0.000003
           46              H       2.115739      15.311372       0.880866       0.126330       1.082404 0.75408713E+01  0.72555470E+02                                 1.720979                            1.590878      -0.790687       2.517711                    0.999719       3.238664       8.820488       0.505794       1.258588      -0.715705       0.030324       0.003164       0.030105       0.042847       0.009554       0.004114      -0.003243       0.019763       0.012155      -0.016776       0.004191       0.012585              1.810310       2.060431       0.035982       0.556308       1.383002      -0.068405       1.987498          -0.000002
           47              H       0.129888      14.261449       1.394705       0.130298       1.099521 0.78578242E+01  0.77194556E+02                                 1.794541                            1.664901      -1.096539       2.371034                    0.996862       3.534090      10.065501       0.471320       1.322836      -0.699460      -0.004170      -0.013168       0.037071       0.039560       0.006544      -0.004198      -0.004451       0.009990       0.015753      -0.011171      -0.000098       0.011269              1.863031       1.561909       0.023511       0.056351       1.651104      -0.447510       2.376081          -0.000004
           48              H       8.665831       7.391676      15.152994       0.125171       1.188292 0.93469493E+01  0.94648628E+02                                 1.806783                            1.756708      -1.072184       2.380861                    0.997150       3.437362       9.523653       0.488541       1.238114      -0.720495      -0.030260      -0.005600      -0.025335       0.039861       0.006859       0.011078      -0.001392       0.015181       0.007360      -0.013782      -0.002669       0.016451              1.794044       1.919485       0.095818       0.210564       1.491448      -0.056140       1.971198          -0.000004
           49              H      11.520456      12.211383       2.219643       0.127104       1.032200 0.74685977E+01  0.70856116E+02                                 1.590417                            1.527602      -0.775148       2.522767                    0.999796       3.087562       8.037915       0.551004       1.171690      -0.737168       0.023597      -0.001594       0.032007       0.039797       0.007737       0.006720      -0.007744       0.013667       0.032599      -0.019023       0.004142       0.014882              1.591396       1.786148      -0.008629       0.306251       1.320692      -0.042564       1.667348          -0.000003
           50              H       9.447563      11.235377       2.471319       0.132785       1.039287 0.74399644E+01  0.72107292E+02                                 1.729260                            1.621243      -1.121637       2.361080                    0.997055       3.473375       9.830080       0.477025       1.324820      -0.699107      -0.004337      -0.018575       0.036587       0.041261       0.002672       0.006510      -0.005166       0.015803       0.019949      -0.013694       0.001264       0.012430              1.784901       1.594435       0.197802      -0.322597       1.659991      -0.422080       2.100275          -0.000003
           51              H      14.266080      19.904763      16.236599       0.127126       1.018694 0.73361628E+01  0.69115874E+02                                 1.563033                            1.502700      -0.751546       2.535645                    0.999804       3.040297       7.823096       0.563236       1.154269      -0.741788      -0.025106       0.003211      -0.033995       0.042382       0.008428       0.008167      -0.007706       0.016533       0.028726      -0.020223       0.004868       0.015355              1.572303       1.703326      -0.005156       0.356059       1.319984      -0.022402       1.693600          -0.000002
           52              H      16.337247      20.858141      15.998905       0.124281       1.076674 0.79361500E+01  0.76395419E+02                                 1.631285                            1.571205      -0.797116       2.510014                    0.999603       3.147988       8.238097       0.545458       1.166507      -0.738451       0.006792       0.017867      -0.033409       0.038491       0.005749       0.003612      -0.010704       0.014732       0.033538      -0.019143       0.003754       0.015389              1.623756       1.492452       0.122126      -0.157846       1.514800      -0.304098       1.864016          -0.000003
           53              H      10.043548      10.366465       9.958681       0.119438       1.060301 0.74684366E+01  0.73279339E+02                                 1.820142                            1.672121      -1.332283       2.253284                    0.993148       3.809827      11.258543       0.444649       1.403902      -0.681271       0.002043       0.038164       0.004617       0.038496      -0.001629       0.003843      -0.003106      -0.021124       0.013618      -0.013687       0.003156       0.010530              1.934334       1.509371       0.215250       0.142710       2.662087       0.224941       1.631544          -0.000003
           54              H       9.317490       9.790217       7.857885       0.126629       1.081920 0.75384803E+01  0.72539266E+02                                 1.721924                            1.591776      -0.789743       2.518562                    0.999721       3.237906       8.823823       0.505016       1.260409      -0.715323      -0.004890       0.029846      -0.030015       0.042610       0.003437       0.004223      -0.003105      -0.026977       0.012021      -0.016934       0.004201       0.012733              1.811309       1.411399      -0.138784       0.210635       2.034017      -0.519665       1.988511          -0.000002
           55              H       8.819232       7.599862       7.344046       0.129987       1.102456 0.78840727E+01  0.77531934E+02                                 1.799259                            1.668858      -1.098684       2.370107                    0.996764       3.539366      10.092041       0.470172       1.324705      -0.699079      -0.011737      -0.007537      -0.037164       0.039696       0.003157       0.003174       0.005182      -0.015550       0.015523      -0.011288      -0.000001       0.011289              1.868147       1.637363       0.042901       0.448861       1.583477       0.062106       2.383600          -0.000004
           56              H       9.807129       6.516746      11.063259       0.125582       1.185383 0.93172186E+01  0.94263839E+02                                 1.803063                            1.753282      -1.065296       2.383868                    0.997209       3.433215       9.505103       0.489326       1.237225      -0.720691       0.002319      -0.030750       0.025149       0.039792       0.002058       0.004264      -0.010337      -0.020109       0.007420      -0.013819      -0.002669       0.016488              1.790335       1.469684      -0.024371       0.108488       1.934449      -0.188113       1.966871          -0.000005
           57              H       7.937946       2.982315       6.519108       0.126849       1.033478 0.74811101E+01  0.71018122E+02                                 1.593409                            1.530257      -0.782851       2.519956                    0.999775       3.088262       8.047218       0.549678       1.173800      -0.736696      -0.007652       0.022296      -0.031925       0.039685       0.003201       0.009317      -0.004519      -0.019680       0.032933      -0.019139       0.004095       0.015044              1.594416       1.358579      -0.124616       0.121083       1.753940      -0.285770       1.670729          -0.000003
           58              H       3.477518      15.812190       6.267432       0.133667       1.037335 0.74234727E+01  0.71910437E+02                                 1.727309                            1.619593      -1.121902       2.361457                    0.997090       3.470615       9.821028       0.477183       1.325061      -0.699047      -0.016974      -0.008815      -0.036693       0.041378      -0.001516       0.006544      -0.004799      -0.016128       0.019332      -0.013440       0.001349       0.012091              1.782801       1.554727       0.187209       0.323213       1.696178       0.420324       2.097499          -0.000003
           59              H       4.815948      15.174085       9.979654       0.126902       1.018448 0.73320552E+01  0.69047347E+02                                 1.560332                            1.500271      -0.748704       2.535652                    0.999801       3.041640       7.817405       0.564989       1.151185      -0.742501       0.010052      -0.023703       0.034019       0.042664       0.003262       0.009447      -0.005885      -0.022619       0.028911      -0.020156       0.004844       0.015312              1.569538       1.346351      -0.100274       0.113718       1.671840      -0.336995       1.690424          -0.000003
           60              H       5.198820      17.421764      10.217348       0.123505       1.078193 0.79501676E+01  0.76565958E+02                                 1.633151                            1.572874      -0.795563       2.510584                    0.999605       3.150032       8.246007       0.545009       1.166925      -0.738367       0.015802       0.011275       0.033373       0.038608       0.001284       0.011278      -0.000725      -0.018674       0.033712      -0.019234       0.003806       0.015428              1.625633       1.453576       0.111467       0.253206       1.556889       0.231841       1.866433          -0.000003
           61              H      15.113881      12.261153       9.958681       0.119407       1.057962 0.74503648E+01  0.73086358E+02                                 1.820771                            1.672637      -1.331631       2.254035                    0.993134       3.809542      11.270895       0.443394       1.408177      -0.680487      -0.002024      -0.038336       0.004411       0.038642      -0.001610      -0.003875       0.003067      -0.021067       0.013970      -0.013722       0.003254       0.010468              1.935070       1.509833       0.215385      -0.142772       2.663332      -0.225057       1.632046          -0.000003
           62              H       0.219070      12.837407       7.857885       0.126331       1.082405 0.75408794E+01  0.72555502E+02                                 1.720974                            1.590875      -0.790632       2.517731                    0.999719       3.238652       8.820426       0.505797       1.258581      -0.715707       0.004822      -0.030106      -0.030108       0.042851       0.003310      -0.004200       0.003129      -0.026682       0.012156      -0.016776       0.004193       0.012584              1.810301       1.410630      -0.138742      -0.210512       2.032800       0.519460       1.987471          -0.000002
           63              H       0.717335      15.027763       7.344046       0.130289       1.099538 0.78579701E+01  0.77196187E+02                                 1.794545                            1.664905      -1.096621       2.370992                    0.996859       3.534101      10.065477       0.471325       1.322817      -0.699464       0.011636       0.007447      -0.037075       0.039565       0.003156      -0.003207      -0.005212      -0.015202       0.015749      -0.011168      -0.000101       0.011269              1.863032       1.633310       0.042708      -0.446801       1.579713      -0.061782       2.376072          -0.000004
           64              H      15.350285      16.110868      11.063259       0.125174       1.188249 0.93465238E+01  0.94643366E+02                                 1.806753                            1.756680      -1.072204       2.380854                    0.997150       3.437297       9.523466       0.488540       1.238130      -0.720492      -0.002451       0.030675       0.025335       0.039861       0.002127      -0.004220       0.010334      -0.020014       0.007360      -0.013780      -0.002668       0.016448              1.794015       1.472236      -0.024436      -0.108889       1.938651       0.188771       1.971157          -0.000005
           65              H       5.654785       4.560216       6.519108       0.127110       1.032106 0.74675935E+01  0.70843311E+02                                 1.590229                            1.527425      -0.775225       2.522735                    0.999796       3.087385       8.036936       0.551084       1.171575      -0.737196       0.007669      -0.022371      -0.032010       0.039798       0.003267      -0.009225       0.004466      -0.019592       0.032608      -0.019027       0.004150       0.014877              1.591206       1.356260      -0.124171      -0.120621       1.750184       0.284659       1.667175          -0.000003
           66              H       6.059064       6.815438       6.267432       0.132905       1.037094 0.74206437E+01  0.71875094E+02                                 1.727097                            1.619353      -1.120202       2.362033                    0.997053       3.470227       9.818902       0.477196       1.325174      -0.699043       0.016815       0.009085      -0.036837       0.041500      -0.001688      -0.006673       0.004839      -0.016387       0.020976      -0.013829       0.001332       0.012497              1.782597       1.554515       0.187170      -0.323218       1.695855      -0.420277       2.097420          -0.000003
           67              H       4.720581       7.453532       9.979654       0.127127       1.018716 0.73363842E+01  0.69118503E+02                                 1.563058                            1.502725      -0.751577       2.535634                    0.999804       3.040318       7.823189       0.563229       1.154273      -0.741787      -0.009616       0.023412       0.033991       0.042379       0.003145      -0.009562       0.005886      -0.022761       0.028737      -0.020225       0.004868       0.015357              1.572327       1.348437      -0.100590      -0.114094       1.674930       0.338036       1.693615          -0.000002
           68              H       4.337705       5.205853      10.217348       0.124293       1.076624 0.79357349E+01  0.76390587E+02                                 1.631253                            1.571180      -0.797035       2.510057                    0.999604       3.147908       8.237900       0.545453       1.166530      -0.738445      -0.015482      -0.011196       0.033409       0.038486       0.001279      -0.011274       0.000707      -0.018497       0.033520      -0.019134       0.003749       0.015384              1.623722       1.452023       0.111256      -0.252672       1.555180      -0.231377       1.863962          -0.000003
           69              C       2.920195       8.656578       3.312686       0.348983      34.769813 0.32435235E+03  0.71388704E+04                                 9.907584                            6.348813      -0.070863       2.020712                    0.999433      24.187467      68.901308       0.597165       0.466014      -1.027165      -0.014810      -0.024971       0.048082       0.056167      -0.035683      -0.021502      -0.023768       0.068635      -0.038722      -0.062075       0.004331       0.057744             13.904952       7.369429       2.769763       2.849316       9.398165       5.886738      24.947262          -0.000015
           70              C       2.723374       8.091342       1.980900       0.005250      40.888841 0.42825143E+03  0.99996514E+04                                10.402411                            6.920407      -0.111220       1.970310                    0.999240      27.322517      77.500716       0.625496       0.419368      -1.065585      -0.001762      -0.016358      -0.025341       0.030214       0.013235       0.005096       0.009611       0.005270       0.036036      -0.020119      -0.000191       0.020310             14.187237      12.589213       3.679672       3.057306       9.067648       6.405853      20.904850          -0.000048
           71              C       3.705206       8.203274       1.020686      -0.109704      34.087304 0.43709512E+03  0.10364549E+05                                 9.392642                            7.138256      -0.142153       1.937767                    0.998460      29.605816      87.519451       0.590870       0.437159      -1.043777      -0.007789      -0.020222      -0.010137       0.023924      -0.006950      -0.000064      -0.019350       0.011046      -0.068179      -0.032702       0.010145       0.022557             11.214456      11.756616       2.360687      -0.410548       7.550975       3.811629      14.335777           0.000066
           72              C       9.265281      15.235924      17.246449      -0.049298      30.284515 0.37713601E+03  0.85720950E+04                                 8.526659                            6.515094       0.262956       2.086449                    0.999673      27.486156      78.148446       0.638473       0.422060      -1.058742      -0.013936      -0.009231       0.011791       0.020456       0.004398      -0.002272      -0.004087       0.011061       0.011376      -0.009723       0.001446       0.008277             10.090774      11.583567       2.440515      -0.320050       6.989958       3.176599      11.698796          -0.000066
           73              C       8.069909      14.609893      16.935350      -0.120160      32.949662 0.42976986E+03  0.10125153E+05                                 9.121787                            7.040196      -0.061728       1.969416                    0.998144      29.187641      85.377045       0.601140       0.432479      -1.048940       0.025913       0.010872       0.002406       0.028204      -0.013058       0.015679      -0.006893      -0.010425       0.031569      -0.022481      -0.002724       0.025205             10.748831      14.342831       2.836435      -1.266840       7.427646       2.423725      10.476017           0.000071
           74              C       1.296062       6.955738       0.397089       0.152952      40.621078 0.38655767E+03  0.88382068E+04                                10.460296                            6.709925      -0.351470       1.914117                    0.998823      26.001032      74.078353       0.613344       0.436770      -1.049999      -0.032985      -0.013084      -0.000427       0.035488       0.024813       0.006669       0.013313       0.042639      -0.001410      -0.035134      -0.001572       0.036706             14.533404      21.520148       6.852047       3.174618       9.994155       4.108993      12.085910          -0.000053
           75              C       1.515874       7.467422       1.675044      -0.187497      37.691339 0.47140146E+03  0.11371985E+05                                 9.983452                            7.353327      -0.100599       1.932089                    0.998473      30.970617      91.837285       0.590273       0.430138      -1.049781       0.009220      -0.001361      -0.007841       0.012179      -0.008802      -0.028726      -0.024813       0.021451      -0.059695      -0.048946       0.012914       0.036031             12.795032      14.146990       5.036260       5.266110       9.408435       5.402024      14.829670           0.000073
           76              C       0.023846       6.359877       0.084941      -0.090342      72.784917 0.48752016E+03  0.11714796E+05                                14.477006                            7.382717       0.500342       2.115088                    0.999654      29.658964      84.311375       0.607985       0.419248      -1.069637       0.117409       0.050357       0.018233       0.129047      -0.045318      -0.036343      -0.005144      -0.069899       0.167300      -0.093333       0.026133       0.067200             22.059217      41.049800      15.138017       8.367551      15.632320       4.184734       9.495529           0.000036
           77              C       4.740713      13.437780      17.354460      -0.112632      75.355462 0.49722576E+03  0.12006399E+05                                14.778560                            7.448339       0.498675       2.110600                    0.999729      30.005028      85.488309       0.606248       0.418405      -1.070233      -0.116273      -0.052034      -0.023495       0.129534      -0.041675      -0.024406       0.006412      -0.072893       0.161918      -0.085149       0.021386       0.063763             22.496476      43.200246      15.317662       7.383594      15.418360       3.447254       8.870821          -0.000037
           78              C      19.061278      12.841919      17.162907       0.165446      38.902303 0.38534376E+03  0.88119443E+04                                10.227504                            6.737405      -0.420224       1.895096                    0.998325      25.974763      74.241173       0.606338       0.441742      -1.046032       0.032455       0.012336       0.003836       0.034931       0.018030       0.005237       0.004915       0.032908      -0.042288      -0.018842      -0.013604       0.032446             13.876414      23.167823       6.919328       2.440528       9.410543       2.784660       9.050876           0.000003
           79              C      18.719849      12.229466      15.956959      -0.131974      31.941988 0.41715155E+03  0.97126421E+04                                 8.803752                            6.844604       0.211464       2.049758                    0.999621      28.875917      82.785526       0.624638       0.421147      -1.060522      -0.019546      -0.016304      -0.006024       0.026156       0.000590      -0.017014       0.002893       0.006032       0.043556      -0.015120      -0.009584       0.024704             10.439238      14.998726       4.008733       2.191488       7.578659       2.533752       8.740330          -0.000001
           80              C      17.479444      11.654724      15.806653      -0.103881      31.368889 0.42198025E+03  0.98970877E+04                                 8.812262                            6.977576      -0.005529       1.986743                    0.998633      29.018477      84.714538       0.603591       0.432662      -1.048743       0.027022       0.004303       0.013267       0.030409      -0.013178       0.000032       0.003423      -0.031150       0.049408      -0.028669       0.010468       0.018201             10.253893      14.860379       3.444805       1.063568       7.222655       1.995755       8.678645           0.000001
           81              C      16.572596      11.698469      16.834330       0.055118      35.054096 0.40936710E+03  0.94625086E+04                                 9.365540                            6.827203      -0.024893       2.014603                    0.999133      26.489798      75.043470       0.620596       0.426976      -1.059576       0.007421      -0.001316      -0.000459       0.007551       0.031656       0.000164       0.018931       0.056722      -0.026950      -0.046135      -0.002012       0.048148             11.696151      18.125876       4.726728       1.940638       8.065559       2.327632       8.897017           0.000004
           82              C      15.257780      11.144846      16.655360       0.295410      36.830441 0.33218859E+03  0.73414257E+04                                10.026460                            6.501487      -0.026355       2.030534                    0.998635      24.584205      69.749866       0.580816       0.477169      -1.023012       0.044999       0.003519       0.004867       0.045398      -0.046773      -0.038826       0.012869      -0.097335       0.281431      -0.119091       0.012719       0.106372             13.413506      24.776029       6.779633       4.091560       8.948442       1.234741       6.516046          -0.000010
           83              C      11.123439       4.781975       0.541803      -0.112042      30.350042 0.41196365E+03  0.95646366E+04                                 8.494851                            6.815027       0.154922       2.030481                    0.999590      28.788400      82.494847       0.624006       0.422773      -1.059197       0.025910       0.013961      -0.001230       0.029458      -0.006732      -0.024626      -0.001213      -0.003169       0.055008      -0.026964      -0.005561       0.032525              9.721400      13.443447       3.409472       1.137230       7.221594       2.011788       8.499160          -0.000002
           84              C      12.366279       5.347666       0.681623      -0.131913      30.831618 0.41239178E+03  0.96108440E+04                                 8.667154                            6.876076      -0.033037       1.972323                    0.998913      29.201786      84.807580       0.611297       0.429935      -1.051051      -0.027552      -0.005834       0.000225       0.028164      -0.004238       0.009381       0.011244      -0.006012       0.047337      -0.018697      -0.003535       0.022232              9.948310      15.330758       3.394925      -0.227341       6.886351       1.358570       7.627820          -0.000000
           85              C       6.616430      13.971058       3.312686       0.346555      34.820517 0.32487005E+03  0.71528089E+04                                 9.914396                            6.352425      -0.071885       2.020197                    0.999471      24.209594      68.966927       0.597226       0.465801      -1.027327       0.015211       0.025635       0.048082       0.056572      -0.036086       0.021507       0.024992       0.069410      -0.040640      -0.063422       0.004976       0.058445             13.915465       7.374126       2.771933      -2.852551       9.403795      -5.891819      24.968475          -0.000014
           86              C       6.813270      14.536298       1.980900       0.005322      40.885203 0.42823770E+03  0.99984489E+04                                10.397970                            6.917776      -0.106266       1.971818                    0.999268      27.323441      77.479620       0.626007       0.419063      -1.065864       0.000228       0.015437      -0.025017       0.029398       0.013256      -0.004008      -0.009317       0.004921       0.034285      -0.019942       0.000787       0.019155             14.180375      12.585551       3.678057      -3.053900       9.062544      -6.400606      20.893032          -0.000050
           87              C       5.831452      14.424368       1.020686      -0.110593      34.112324 0.43752025E+03  0.10376727E+05                                 9.394571                            7.139231      -0.141034       1.937767                    0.998440      29.619948      87.558382       0.591164       0.436854      -1.044003       0.007647       0.020072      -0.010411       0.023870      -0.006590      -0.000381       0.019596       0.011535      -0.069434      -0.033171       0.010473       0.022698             11.217338      11.761150       2.362444       0.410748       7.552577      -3.812170      14.338286           0.000068
           88              C      11.835892      22.476770      17.246449      -0.047440      30.234942 0.37632725E+03  0.85491010E+04                                 8.517926                            6.508508       0.264819       2.087373                    0.999695      27.456505      78.042443       0.638738       0.422113      -1.058712       0.015212       0.010000       0.012120       0.021870       0.004479       0.002137       0.003846       0.011397       0.010453      -0.009682       0.001571       0.008111             10.080300      11.571950       2.437394       0.321138       6.982198      -3.172219      11.686751          -0.000068
           89              C      17.087421       8.017705      16.935350      -0.121106      32.980917 0.43028549E+03  0.10140487E+05                                 9.129729                            7.046617      -0.066540       1.967922                    0.998193      29.201018      85.433651       0.600576       0.432749      -1.048761      -0.024723      -0.010071       0.002302       0.026795      -0.013180      -0.015808       0.007386      -0.011434       0.030188      -0.022650      -0.002888       0.025538             10.758746      14.359923       2.839359       1.269440       7.434026      -2.424394      10.482291           0.000074
           90              C      12.296756       0.586810       0.397089       0.150464      40.687282 0.38739216E+03  0.88602994E+04                                10.461254                            6.710395      -0.333046       1.919285                    0.998622      26.030914      74.127903       0.614373       0.435890      -1.050738       0.032988       0.012760      -0.000772       0.035378       0.025012      -0.006769      -0.012985       0.042333      -0.001357      -0.034991      -0.001739       0.036729             14.535121      21.522735       6.853028      -3.175710       9.995187      -4.109715      12.087440          -0.000055
           91              C       8.020774      15.160218       1.675044      -0.185100      37.640210 0.47060120E+03  0.11348722E+05                                 9.977825                            7.349389      -0.100513       1.932478                    0.998523      30.945325      91.769096       0.590108       0.430408      -1.049536      -0.009768       0.001579      -0.008926       0.013327      -0.008538       0.029112       0.024681       0.022694      -0.060505      -0.049151       0.012267       0.036884             12.786802      14.138186       5.031721      -5.258945       9.401364      -5.396992      14.820856           0.000076
           92              C      13.568977       1.182671       0.084941      -0.088960      72.686624 0.48672832E+03  0.11691168E+05                                14.465806                            7.377642       0.496692       2.114369                    0.999658      29.634718      84.229433       0.608072       0.419353      -1.069556      -0.118003      -0.050035       0.018214       0.129460      -0.044803       0.035834       0.004760      -0.070410       0.166567      -0.092738       0.025993       0.066746             22.041089      41.015199      15.124646      -8.360023      15.619556      -4.180951       9.488511           0.000041
           93              C      20.416611       9.189817      17.354460      -0.113764      75.468300 0.49799963E+03  0.12029928E+05                                14.792486                            7.454421       0.496507       2.109819                    0.999721      30.027304      85.572867       0.605957       0.418437      -1.070198       0.115828       0.050943      -0.023798       0.128754      -0.042522       0.023819      -0.006698      -0.073128       0.164326      -0.086034       0.021658       0.064375             22.518781      43.244546      15.333606      -7.391127      15.433072      -3.450805       8.878725          -0.000041
           94              C       6.096048       9.785678      17.162907       0.166094      38.872747 0.38499769E+03  0.88019006E+04                                10.221576                            6.733752      -0.419484       1.895565                    0.998309      25.963830      74.196745       0.606597       0.441659      -1.046099      -0.033486      -0.012411       0.005237       0.036094       0.017749      -0.005661      -0.004298       0.033299      -0.039155      -0.018457      -0.013466       0.031922             13.867370      23.152193       6.914316      -2.438114       9.404783      -2.782255       9.045133           0.000007
           95              C       6.437494      10.398135      15.956959      -0.132733      31.988854 0.41788599E+03  0.97343077E+04                                 8.814139                            6.852320       0.208279       2.048492                    0.999621      28.898568      82.877849       0.624037       0.421356      -1.060360       0.019504       0.015614      -0.005150       0.025509       0.000126       0.016785      -0.003140       0.006023       0.044508      -0.014807      -0.009956       0.024763             10.452755      15.020018       4.016068      -2.198517       7.589047      -2.537590       8.749200          -0.000004
           96              C       7.677902      10.972877      15.806653      -0.101404      31.329324 0.42125451E+03  0.98766445E+04                                 8.808282                            6.974048      -0.006800       1.986688                    0.998597      28.994657      84.653549       0.603371       0.432969      -1.048469      -0.026993      -0.003790       0.012914       0.030162      -0.013397      -0.000135      -0.003944      -0.029719       0.052900      -0.028875       0.009567       0.019309             10.249150      14.851802       3.442898      -1.063115       7.219563      -1.995242       8.676084           0.000004
           97              C       8.584735      10.929129      16.834330       0.053060      35.072475 0.40963634E+03  0.94693705E+04                                 9.363882                            6.826250      -0.018980       2.016504                    0.999103      26.499288      75.049119       0.621135       0.426577      -1.059927      -0.007091       0.001501      -0.000548       0.007269       0.031098      -0.000382      -0.018938       0.054300      -0.029313      -0.044886      -0.002529       0.047415             11.692877      18.119254       4.724249      -1.938632       8.063496      -2.326811       8.895880           0.000000
           98              C       9.899554      11.482752      16.655360       0.291981      36.941822 0.33330900E+03  0.73722234E+04                                10.044807                            6.512177      -0.028438       2.029144                    0.998625      24.623890      69.885907       0.580387       0.477130      -1.023056      -0.048311      -0.005375       0.005279       0.048895      -0.047236       0.037954      -0.013565      -0.097605       0.284325      -0.119633       0.012487       0.107146             13.439244      24.826661       6.793747      -4.100647       8.964459      -1.236873       6.526612          -0.000011
           99              C       2.469377       2.760572       0.541803      -0.111480      30.333459 0.41166147E+03  0.95559473E+04                                 8.491360                            6.811963       0.160516       2.032403                    0.999623      28.779463      82.464264       0.624219       0.422703      -1.059232      -0.025742      -0.013600      -0.002151       0.029193      -0.007255       0.024995       0.000300      -0.003190       0.055656      -0.027301      -0.005821       0.033122              9.717201      13.437480       3.407034      -1.134080       7.217701      -2.010397       8.496421           0.000001
          100              C       1.226536       2.194881       0.681623      -0.132989      30.852994 0.41274526E+03  0.96206273E+04                                 8.669344                            6.877787      -0.030762       1.972818                    0.998936      29.213436      84.833387       0.611418       0.429780      -1.051201       0.028329       0.005794      -0.000987       0.028933      -0.004301      -0.009683      -0.010896      -0.007406       0.044775      -0.018762      -0.002775       0.021536              9.951175      15.337773       3.396317       0.228780       6.887753      -1.357633       7.628000          -0.000004
          101              C       6.854507      13.788525       5.426065       0.348951      34.781625 0.32443258E+03  0.71412644E+04                                 9.910534                            6.350019      -0.071972       2.020311                    0.999431      24.191934      68.922946       0.597033       0.466076      -1.027104       0.020153       0.020974      -0.048064       0.056181      -0.047702      -0.017305      -0.027025      -0.023314      -0.037947      -0.061821       0.004551       0.057270             13.910142       7.874737       2.905973       4.947319       8.897114       4.281650      24.958575          -0.000014
          102              C       7.349239      14.125374       6.757851       0.005251      40.894808 0.42828823E+03  0.10000877E+05                                10.403883                            6.920949      -0.111647       1.970174                    0.999239      27.324352      77.511177       0.625429       0.419398      -1.065550       0.015300       0.006023       0.025398       0.030256       0.010245       0.008007       0.007311      -0.017635       0.036215      -0.020177      -0.000120       0.020297             14.189807       7.460890       2.300733       5.393819      14.198389       4.615753      20.910143          -0.000051
          103              C       7.496082      13.148160       7.718065      -0.109785      34.096092 0.43719099E+03  0.10367725E+05                                 9.395011                            7.139487      -0.143392       1.937330                    0.998455      29.612181      87.551295       0.590745       0.437214      -1.043711       0.017417       0.012941       0.010295       0.024017      -0.008567      -0.018476      -0.005475      -0.002272      -0.068435      -0.032686       0.010427       0.022259             11.217775       6.652388       0.988265       3.789152      12.660545       0.592792      14.340394           0.000069
          104              C       7.930768      13.495115       8.969804      -0.049327      30.290115 0.37717835E+03  0.85735606E+04                                 8.528286                            6.515752       0.261721       2.086024                    0.999671      27.490561      78.171084       0.638378       0.422098      -1.058686       0.005263       0.015936      -0.011955       0.020605       0.001121      -0.003484      -0.003011      -0.013872       0.010417      -0.009607       0.001581       0.008026             10.093144       6.076841       0.959779       3.151662      12.501300       0.515567      11.701290          -0.000068
          105              C       8.224931      14.812044       9.280903      -0.120172      32.953768 0.42980630E+03  0.10126355E+05                                 9.122954                            7.040720      -0.062175       1.969270                    0.998139      29.189597      85.387782       0.601081       0.432507      -1.048909      -0.003778      -0.027801      -0.002436       0.028162      -0.008664      -0.010738       0.013513       0.022267       0.031412      -0.022619      -0.002671       0.025290             10.750599       6.472274       0.720482       2.670159      15.301997      -0.593179      10.477526           0.000074
          106              C       8.075260      15.798610       8.341662       0.152965      40.621456 0.38655408E+03  0.88381105E+04                                10.460392                            6.709875      -0.351500       1.914106                    0.998823      26.001083      74.078609       0.613348       0.436767      -1.050000       0.004073       0.035240       0.000418       0.035477       0.010772       0.011131       0.009892      -0.061762      -0.001399      -0.035132      -0.001563       0.036695             14.533747       7.334973       3.037988       3.143825      24.180060       4.132947      12.086206          -0.000056
          107              C       7.638213      15.453465       7.063707      -0.187524      37.692320 0.47140885E+03  0.11372226E+05                                 9.983654                            7.353378      -0.100670       1.932068                    0.998473      30.971090      91.839413       0.590270       0.430138      -1.049780       0.003706      -0.008553       0.007817       0.012166      -0.012987      -0.016512      -0.034193      -0.009703      -0.059719      -0.048961       0.012932       0.036029             12.795443       7.202368       3.169083       3.849566      16.353555       6.488388      14.830405           0.000077
          108              C       8.320335      17.181913       8.653810      -0.090331      72.784611 0.48751340E+03  0.11714587E+05                                14.477027                            7.382651       0.500417       2.115111                    0.999654      29.658742      84.310420       0.607990       0.419246      -1.069639      -0.018138      -0.126457      -0.018230       0.129045      -0.021672       0.004482      -0.036438       0.105959       0.167325      -0.093349       0.026135       0.067214             22.059371       9.754146       6.723079       1.868469      46.928349       9.167306       9.495618           0.000045
          109              C       8.492378      18.331397       8.861793      -0.112637      75.356631 0.49723516E+03  0.12006686E+05                                14.778753                            7.448410       0.498705       2.110604                    0.999729      30.005331      85.489446       0.606245       0.418405      -1.070233       0.020050       0.125806       0.023489       0.129541      -0.017769       0.012525      -0.021901       0.104879       0.161912      -0.085152       0.021395       0.063757             22.496780       9.609621       6.285608       1.411775      49.009762       8.025603       8.870959          -0.000045
          110              C      12.786304       4.656757       9.053346       0.165427      38.903050 0.38535317E+03  0.88122159E+04                                10.227634                            6.737484      -0.420214       1.895094                    0.998325      25.975161      74.242619       0.606334       0.441741      -1.046032      -0.003483      -0.034548      -0.003840       0.034934       0.007362       0.003361       0.006341      -0.046528      -0.042334      -0.018810      -0.013636       0.032446             13.876575       6.868028       2.536537       2.055433      25.710664       3.079959       9.051032           0.000009
          111              C      13.289085       5.145512      10.259294      -0.131977      31.941914 0.41715132E+03  0.97126297E+04                                 8.803704                            6.844575       0.211578       2.049792                    0.999621      28.875984      82.785529       0.624644       0.421144      -1.060525       0.010661       0.023099       0.006010       0.026141      -0.000997       0.007216      -0.015673      -0.005826       0.043511      -0.015119      -0.009572       0.024692             10.439159       6.068432       1.607485       1.877751      16.508706       2.774205       8.740338          -0.000007
          112              C      13.522025       6.492611      10.409600      -0.103882      31.368599 0.42197617E+03  0.98969566E+04                                 8.812159                            6.977509      -0.005418       1.986774                    0.998635      29.018360      84.713725       0.603599       0.432657      -1.048746       0.002866      -0.027217      -0.013257       0.030409      -0.003602       0.003293       0.000926       0.040171       0.049401      -0.028672       0.010476       0.018196             10.253750       6.009891       1.065035       1.651071      16.072798       1.545272       8.678561           0.000007
          113              C      13.244315       7.356989       9.381923       0.055164      35.053119 0.40935240E+03  0.94620912E+04                                 9.365399                            6.827107      -0.024977       2.014583                    0.999133      26.489332      75.042035       0.620596       0.426980      -1.059573       0.003208      -0.006767       0.000463       0.007504       0.013163       0.018238       0.005068      -0.080889      -0.027009      -0.046156      -0.002028       0.048184             11.695976       6.373242       1.566614       1.743822      19.817765       2.478456       8.896921          -0.000003
          114              C      13.437539       8.770462       9.560893       0.295359      36.831742 0.33220128E+03  0.73417749E+04                                10.026662                            6.501605      -0.026410       2.030514                    0.998635      24.584666      69.751453       0.580812       0.477168      -1.023013       0.008307      -0.044337      -0.004846       0.045368      -0.016053       0.022511      -0.034152       0.131181       0.281433      -0.119117       0.012744       0.106373             13.413816       6.615694       1.896587       0.129948      27.109616       4.271888       6.516137          -0.000009
          115              C      12.726258       6.872759       8.196948      -0.112043      30.350441 0.41196956E+03  0.95648163E+04                                 8.494964                            6.815109       0.154910       2.030479                    0.999589      28.788555      82.495705       0.623997       0.422777      -1.059193      -0.006761      -0.028652       0.001238       0.029465      -0.005028       0.005220      -0.024113       0.009502       0.055022      -0.026981      -0.005558       0.032539              9.721552       5.931275       1.389590       1.647485      14.734088       1.620773       8.499294           0.000004
          116              C      12.502690       5.525660       8.057128      -0.131897      30.830750 0.41237634E+03  0.96103884E+04                                 8.666958                            6.875914      -0.032900       1.972365                    0.998914      29.201369      84.805782       0.611309       0.429931      -1.051054      -0.001522       0.028111      -0.000237       0.028153      -0.002159       0.008423       0.011985       0.009468       0.047347      -0.018707      -0.003531       0.022237              9.948071       5.752974       0.819630       1.370986      16.463498       0.133294       7.627743          -0.000007
          117              C       2.682087       8.839105       5.426065       0.346568      34.815997 0.32484355E+03  0.71519904E+04                                 9.913153                            6.351961      -0.071748       2.020246                    0.999471      24.207963      68.958335       0.597284       0.465771      -1.027356      -0.020752      -0.021363      -0.048102       0.056576      -0.048699       0.018480       0.027284      -0.023732      -0.040819      -0.063430       0.004890       0.058540             13.913056       7.876400       2.906946      -4.948736       8.900088      -4.283677      24.962680          -0.000013
          118              C       2.187337       8.502253       6.757851       0.005323      40.884059 0.42823423E+03  0.99983291E+04                                10.397677                            6.917723      -0.106267       1.971820                    0.999268      27.323215      77.478366       0.626014       0.419060      -1.065868      -0.014834      -0.004221       0.025007       0.029381       0.010245      -0.007964      -0.006302      -0.017534       0.034259      -0.019938       0.000771       0.019167             14.179642       7.455575       2.298684      -5.388099      14.192336      -4.610618      20.891014          -0.000051
          119              C       2.040479       9.479464       7.718065      -0.110596      34.112966 0.43753293E+03  0.10377114E+05                                 9.394704                            7.139371      -0.141153       1.937728                    0.998438      29.620369      87.560291       0.591153       0.436858      -1.043999      -0.017396      -0.012601       0.010411       0.023871      -0.008586       0.019037       0.004717      -0.003377      -0.069418      -0.033176       0.010482       0.022694             11.217389       6.651731       0.988517      -3.788186      12.662563      -0.593249      14.337873           0.000070
          120              C       1.605775       9.132505       8.969804      -0.047455      30.234784 0.37632674E+03  0.85490624E+04                                 8.517766                            6.508414       0.264873       2.087382                    0.999695      27.456537      78.041696       0.638758       0.422101      -1.058722      -0.005714      -0.017264      -0.012149       0.021870       0.001024       0.003174       0.003084      -0.014334       0.010430      -0.009677       0.001546       0.008131             10.080037       6.069209       0.957775      -3.146760      12.484690      -0.513556      11.686214          -0.000069
          121              C      16.932508       7.815576       9.280903      -0.121074      32.980316 0.43027645E+03  0.10140222E+05                                 9.129639                            7.046565      -0.066353       1.967985                    0.998194      29.200619      85.432276       0.600576       0.432752      -1.048759       0.003314       0.026500      -0.002279       0.026804      -0.008518       0.011238      -0.013327       0.023101       0.030156      -0.022624      -0.002892       0.025516             10.758597       6.477004       0.719718      -2.670881      15.316758       0.596417      10.482030           0.000074
          122              C      17.082192       6.829012       8.341662       0.150457      40.687250 0.38739370E+03  0.88603414E+04                                10.461220                            6.710401      -0.333025       1.919293                    0.998622      26.030930      74.127921       0.614374       0.435889      -1.050738      -0.003753      -0.035170       0.000774       0.035378       0.011021      -0.010782      -0.009915      -0.061721      -0.001393      -0.034988      -0.001752       0.036740             14.534955       7.335592       3.038306      -3.144172      24.182130      -4.133637      12.087144          -0.000056
          123              C       1.898358       7.174161       7.063707      -0.185098      37.640797 0.47061330E+03  0.11349092E+05                                 9.977930                            7.349505      -0.100581       1.932454                    0.998522      30.945613      91.770387       0.590100       0.430411      -1.049534      -0.004067       0.009027       0.008932       0.013334      -0.013072       0.016265       0.034520      -0.011063      -0.060531      -0.049146       0.012264       0.036882             12.786800       7.197514       3.165591      -3.846478      16.342409      -6.479688      14.820478           0.000077
          124              C      16.837114       5.445708       8.653810      -0.088960      72.686595 0.48673201E+03  0.11691292E+05                                14.465836                            7.377707       0.496674       2.114367                    0.999658      29.634813      84.230135       0.608064       0.419357      -1.069553       0.017678       0.126945      -0.018209       0.129457      -0.021105      -0.004718       0.035835       0.105862       0.166571      -0.092739       0.025991       0.066748             22.040944       9.746673       6.717050      -1.866748      46.887796      -9.158580       9.488364           0.000040
          125              C      16.665067       4.296223       8.861793      -0.113764      75.466318 0.49799561E+03  0.12029799E+05                                14.792163                            7.454364       0.496500       2.109815                    0.999721      30.027255      85.572441       0.605963       0.418434      -1.070200      -0.019116      -0.125087       0.023793       0.128757      -0.018446      -0.012649       0.021247       0.105915       0.164347      -0.086030       0.021659       0.064371             22.518006       9.618009       6.291735      -1.413158      49.057635      -8.033025       8.878372          -0.000041
          126              C      12.371139      17.970863       9.053346       0.166096      38.871799 0.38499425E+03  0.88017963E+04                                10.221408                            6.733737      -0.419367       1.895603                    0.998309      25.963573      74.195738       0.606596       0.441661      -1.046098       0.003297       0.035546      -0.005246       0.036082       0.006996      -0.002676      -0.006596      -0.046631      -0.039149      -0.018461      -0.013471       0.031932             13.866967       6.863945       2.534407      -2.053665      25.692094      -3.076429       9.044862           0.000008
          127              C      11.868341      17.482105      10.259294      -0.132741      31.986275 0.41786702E+03  0.97336548E+04                                 8.813304                            6.851965       0.208262       2.048484                    0.999620      28.897698      82.871657       0.624087       0.421331      -1.060386      -0.010018      -0.022892       0.005151       0.025514      -0.001379      -0.007408       0.015333      -0.005388       0.044683      -0.014800      -0.009957       0.024757             10.451396       6.075444       1.610558      -1.879543      16.530196      -2.781153       8.748548          -0.000006
          128              C      11.635398      16.135005      10.409600      -0.101349      31.324618 0.42121546E+03  0.98751994E+04                                 8.806869                            6.973404      -0.005546       1.987125                    0.998603      28.989263      84.627115       0.603459       0.432929      -1.048525      -0.003363       0.026992      -0.012710       0.030024      -0.004131      -0.003830      -0.001389       0.039042       0.054330      -0.029076       0.009376       0.019700             10.247242       6.006440       1.064018      -1.650187      16.060860      -1.543708       8.674426           0.000006
          129              C      11.913123      15.270631       9.381923       0.053067      35.072082 0.40963003E+03  0.94691274E+04                                 9.363655                            6.826088      -0.018993       2.016496                    0.999103      26.498696      75.045476       0.621162       0.426563      -1.059942      -0.003281       0.006450       0.000566       0.007259       0.013273      -0.018191      -0.005304      -0.078189      -0.029146      -0.044901      -0.002495       0.047397             11.692717       6.372053       1.565621      -1.743505      19.810582      -2.476536       8.895515          -0.000001
          130              C      11.719896      13.857157       9.560893       0.291977      36.941667 0.33330466E+03  0.73721075E+04                                10.044739                            6.512102      -0.028640       2.029075                    0.998623      24.624122      69.886602       0.580395       0.477125      -1.023058      -0.007342       0.048067      -0.005273       0.048910      -0.016466      -0.022887       0.033198       0.131768       0.284613      -0.119687       0.012469       0.107218             13.439264       6.626650       1.899819      -0.129621      27.164479      -4.281009       6.526664          -0.000007
          131              C      12.431197      15.754864       8.196948      -0.111479      30.332951 0.41165566E+03  0.95557722E+04                                 8.491259                            6.811906       0.160548       2.032415                    0.999622      28.779225      82.463221       0.624223       0.422702      -1.059233       0.006449       0.028399       0.002145       0.029201      -0.005494      -0.006203       0.024211       0.010041       0.055659      -0.027302      -0.005821       0.033123              9.717107       5.928310       1.387909      -1.646916      14.726841      -1.617167       8.496171           0.000003
          132              C      12.654767      17.101963       8.057128      -0.133011      30.853978 0.41276338E+03  0.96211548E+04                                 8.669538                            6.877938      -0.030851       1.972783                    0.998936      29.214020      84.835537       0.611411       0.429780      -1.051201       0.001770      -0.028866       0.001003       0.028938      -0.001870      -0.008016      -0.012160       0.010695       0.044742      -0.018741      -0.002779       0.021520              9.951429       5.754312       0.819371      -1.370480      16.471935      -0.131447       7.628041          -0.000005
          133              C      14.426802      13.971043      14.164816       0.348982      34.769895 0.32435360E+03  0.71389052E+04                                 9.907599                            6.348824      -0.070871       2.020709                    0.999433      24.187533      68.901542       0.597165       0.466014      -1.027165       0.014810       0.024971      -0.048081       0.056167      -0.035683      -0.021503      -0.023769       0.068636      -0.038723      -0.062075       0.004331       0.057744             13.904979       7.369408       2.769730       2.849250       9.398152       5.886709      24.947378          -0.000014
          134              C      14.623623      14.536279      15.496602       0.005251      40.888816 0.42825129E+03  0.99996483E+04                                10.402410                            6.920408      -0.111223       1.970309                    0.999240      27.322514      77.500731       0.625495       0.419369      -1.065585       0.001761       0.016358       0.025341       0.030213       0.013235       0.005096       0.009611       0.005270       0.036035      -0.020119      -0.000191       0.020310             14.187232      12.589190       3.679651       3.057266       9.067630       6.405835      20.904876          -0.000053
          135              C      13.641791      14.424347      16.456816      -0.109705      34.087334 0.43709530E+03  0.10364555E+05                                 9.392650                            7.138259      -0.142157       1.937766                    0.998460      29.605824      87.519498       0.590870       0.437159      -1.043777       0.007789       0.020222       0.010137       0.023924      -0.006950      -0.000064      -0.019350       0.011045      -0.068179      -0.032702       0.010144       0.022558             11.214472      11.756629       2.360688      -0.410564       7.550982       3.811629      14.335804           0.000072
          136              C       8.081716       7.391697       0.231053      -0.049299      30.284536 0.37713634E+03  0.85721041E+04                                 8.526661                            6.515096       0.262956       2.086448                    0.999673      27.486172      78.148494       0.638473       0.422060      -1.058742       0.013936       0.009231      -0.011791       0.020456       0.004398      -0.002272      -0.004087       0.011061       0.011376      -0.009724       0.001446       0.008278             10.090778      11.583569       2.440515      -0.320056       6.989960       3.176600      11.698805          -0.000071
          137              C       9.277088       8.017728       0.542152      -0.120161      32.949689 0.42977032E+03  0.10125166E+05                                 9.121790                            7.040198      -0.061728       1.969415                    0.998144      29.187662      85.377112       0.601140       0.432479      -1.048940      -0.025913      -0.010872      -0.002406       0.028204      -0.013057       0.015679      -0.006893      -0.010425       0.031569      -0.022481      -0.002724       0.025205             10.748834      14.342834       2.836436      -1.266845       7.427647       2.423725      10.476022           0.000078
          138              C      16.050935      15.671883      17.080413       0.152951      40.621082 0.38655781E+03  0.88382107E+04                                10.460295                            6.709926      -0.351470       1.914117                    0.998823      26.001038      74.078367       0.613344       0.436769      -1.049999       0.032985       0.013084       0.000427       0.035488       0.024813       0.006669       0.013313       0.042639      -0.001411      -0.035134      -0.001572       0.036706             14.533398      21.520136       6.852041       3.174612       9.994149       4.108990      12.085910          -0.000059
          139              C      15.831123      15.160199      15.802458      -0.187497      37.691311 0.47140146E+03  0.11371985E+05                                 9.983447                            7.353327      -0.100600       1.932089                    0.998473      30.970616      91.837287       0.590273       0.430138      -1.049781      -0.009220       0.001361       0.007840       0.012179      -0.008802      -0.028726      -0.024813       0.021451      -0.059694      -0.048946       0.012915       0.036031             12.795015      14.146958       5.036242       5.266094       9.408419       5.402013      14.829668           0.000080
          140              C      17.323151      16.267744      17.392561      -0.090341      72.784851 0.48751982E+03  0.11714786E+05                                14.476997                            7.382714       0.500343       2.115088                    0.999654      29.658955      84.311339       0.607985       0.419248      -1.069637      -0.117408      -0.050357      -0.018233       0.129046      -0.045318      -0.036343      -0.005144      -0.069899       0.167299      -0.093333       0.026133       0.067200             22.059194      41.049756      15.137999       8.367542      15.632304       4.184729       9.495522           0.000047
          141              C      12.606284       9.189841       0.123042      -0.112633      75.355560 0.49722651E+03  0.12006422E+05                                14.778573                            7.448345       0.498673       2.110599                    0.999729      30.005051      85.488400       0.606248       0.418405      -1.070233       0.116273       0.052034       0.023495       0.129534      -0.041674      -0.024406       0.006412      -0.072893       0.161918      -0.085148       0.021385       0.063763             22.496491      43.200277      15.317672       7.383600      15.418369       3.447257       8.870827          -0.000047
          142              C      -1.714281       9.785702       0.314595       0.165446      38.902301 0.38534372E+03  0.88119434E+04                                10.227504                            6.737405      -0.420225       1.895096                    0.998325      25.974763      74.241176       0.606338       0.441742      -1.046032      -0.032455      -0.012336      -0.003836       0.034931       0.018030       0.005237       0.004915       0.032908      -0.042287      -0.018842      -0.013604       0.032446             13.876411      23.167820       6.919325       2.440528       9.410539       2.784660       9.050875           0.000008
          143              C      -1.372852      10.398155       1.520543      -0.131974      31.942000 0.41715167E+03  0.97126459E+04                                 8.803756                            6.844606       0.211463       2.049758                    0.999621      28.875922      82.785555       0.624638       0.421147      -1.060522       0.019545       0.016304       0.006024       0.026156       0.000590      -0.017014       0.002893       0.006031       0.043555      -0.015120      -0.009584       0.024704             10.439243      14.998736       4.008735       2.191489       7.578660       2.533754       8.740333          -0.000006
          144              C      -0.132447      10.972897       1.670849      -0.103881      31.368902 0.42198046E+03  0.98970942E+04                                 8.812265                            6.977578      -0.005531       1.986742                    0.998633      29.018486      84.714578       0.603590       0.432662      -1.048743      -0.027022      -0.004303      -0.013268       0.030409      -0.013178       0.000031       0.003424      -0.031150       0.049409      -0.028669       0.010468       0.018202             10.253896      14.860389       3.444804       1.063570       7.222655       1.995757       8.678645           0.000005
          145              C       0.774401      10.929152       0.643172       0.055118      35.054104 0.40936728E+03  0.94625137E+04                                 9.365541                            6.827204      -0.024894       2.014603                    0.999133      26.489804      75.043488       0.620596       0.426976      -1.059576      -0.007422       0.001316       0.000458       0.007551       0.031656       0.000164       0.018931       0.056722      -0.026950      -0.046136      -0.002012       0.048148             11.696149      18.125878       4.726721       1.940640       8.065553       2.327633       8.897017          -0.000001
          146              C       2.089217      11.482775       0.822142       0.295410      36.830405 0.33218831E+03  0.73414177E+04                                10.026453                            6.501484      -0.026353       2.030535                    0.998635      24.584192      69.749811       0.580816       0.477169      -1.023012      -0.044999      -0.003519      -0.004867       0.045398      -0.046773      -0.038826       0.012869      -0.097335       0.281431      -0.119091       0.012719       0.106371             13.413491      24.776007       6.779612       4.091565       8.948424       1.234741       6.516043          -0.000008
          147              C       6.223558      17.845646      16.935699      -0.112042      30.350029 0.41196346E+03  0.95646310E+04                                 8.494848                            6.815025       0.154923       2.030481                    0.999590      28.788391      82.494814       0.624006       0.422773      -1.059197      -0.025910      -0.013961       0.001230       0.029458      -0.006732      -0.024626      -0.001213      -0.003169       0.055008      -0.026964      -0.005561       0.032525              9.721395      13.443442       3.409467       1.137230       7.221587       2.011787       8.499158           0.000003
          148              C       4.980718      17.279955      16.795879      -0.131912      30.831606 0.41239162E+03  0.96108391E+04                                 8.667152                            6.876074      -0.033036       1.972323                    0.998913      29.201777      84.807546       0.611297       0.429935      -1.051051       0.027552       0.005834      -0.000225       0.028164      -0.004238       0.009381       0.011244      -0.006012       0.047337      -0.018697      -0.003535       0.022232              9.948305      15.330753       3.394921      -0.227342       6.886346       1.358569       7.627818          -0.000006
          149              C      10.730567       8.656563      14.164816       0.346553      34.820494 0.32487091E+03  0.71528337E+04                                 9.914389                            6.352431      -0.071892       2.020193                    0.999471      24.209664      68.967189       0.597226       0.465801      -1.027327      -0.015211      -0.025634      -0.048080       0.056570      -0.036087       0.021508       0.024994       0.069410      -0.040644      -0.063423       0.004977       0.058446             13.915442       7.374106       2.771893      -2.852485       9.403711      -5.891717      24.968509          -0.000012
          150              C      10.533727       8.091323      15.496602       0.005323      40.885147 0.42823745E+03  0.99984419E+04                                10.397963                            6.917775      -0.106267       1.971818                    0.999268      27.323433      77.479609       0.626007       0.419063      -1.065864      -0.000228      -0.015436       0.025017       0.029397       0.013256      -0.004008      -0.009317       0.004921       0.034283      -0.019941       0.000786       0.019155             14.180352      12.585529       3.678031      -3.053867       9.062497      -6.400561      20.893030          -0.000052
          151              C      11.515545       8.203253      16.456816      -0.110593      34.112344 0.43752049E+03  0.10376735E+05                                 9.394576                            7.139234      -0.141036       1.937766                    0.998440      29.619958      87.558426       0.591164       0.436854      -1.044002      -0.007647      -0.020072       0.010411       0.023869      -0.006590      -0.000382       0.019596       0.011535      -0.069433      -0.033171       0.010473       0.022698             11.217345      11.761160       2.362447       0.410759       7.552572      -3.812159      14.338303           0.000070
          152              C       5.511105       0.150851       0.231053      -0.047440      30.234957 0.37632751E+03  0.85491087E+04                                 8.517929                            6.508510       0.264818       2.087373                    0.999695      27.456519      78.042500       0.638738       0.422113      -1.058712      -0.015212      -0.010000      -0.012120       0.021870       0.004480       0.002137       0.003846       0.011397       0.010453      -0.009682       0.001571       0.008111             10.080303      11.571956       2.437394       0.321143       6.982195      -3.172214      11.686757          -0.000070
          153              C       0.259576      14.609916       0.542152      -0.121107      32.980937 0.43028586E+03  0.10140498E+05                                 9.129733                            7.046621      -0.066540       1.967922                    0.998193      29.201035      85.433716       0.600576       0.432749      -1.048761       0.024723       0.010072      -0.002302       0.026795      -0.013179      -0.015808       0.007385      -0.011434       0.030189      -0.022650      -0.002888       0.025537             10.758749      14.359931       2.839359       1.269443       7.434023      -2.424390      10.482293           0.000075
          154              C       5.050241      22.040811      17.080413       0.150463      40.687289 0.38739236E+03  0.88603050E+04                                10.461254                            6.710396      -0.333045       1.919285                    0.998622      26.030922      74.127924       0.614373       0.435890      -1.050738      -0.032988      -0.012759       0.000772       0.035378       0.025012      -0.006769      -0.012985       0.042333      -0.001357      -0.034991      -0.001739       0.036730             14.535113      21.522729       6.853017      -3.175704       9.995173      -4.109707      12.087437          -0.000057
          155              C       9.326223       7.467403      15.802458      -0.185100      37.640179 0.47060115E+03  0.11348721E+05                                 9.977820                            7.349389      -0.100513       1.932479                    0.998523      30.945321      91.769082       0.590108       0.430408      -1.049536       0.009768      -0.001579       0.008926       0.013326      -0.008538       0.029111       0.024681       0.022694      -0.060504      -0.049151       0.012267       0.036884             12.786780      14.138161       5.031696      -5.258930       9.401333      -5.396972      14.820847           0.000077
          156              C       3.778020      21.444950      17.392561      -0.088959      72.686550 0.48672787E+03  0.11691155E+05                                14.465797                            7.377638       0.496693       2.114370                    0.999658      29.634704      84.229383       0.608072       0.419353      -1.069556       0.118003       0.050035      -0.018214       0.129460      -0.044804       0.035834       0.004760      -0.070410       0.166567      -0.092739       0.025993       0.066746             22.041065      41.015162      15.124621      -8.360013      15.619532      -4.180944       9.488502           0.000041
          157              C      -3.069614      13.437804       0.123042      -0.113765      75.468342 0.49799998E+03  0.12029939E+05                                14.792492                            7.454424       0.496507       2.109819                    0.999721      30.027314      85.572905       0.605957       0.418437      -1.070198      -0.115828      -0.050943       0.023798       0.128754      -0.042521       0.023819      -0.006698      -0.073128       0.164326      -0.086033       0.021658       0.064375             22.518785      43.244557      15.333605      -7.391128      15.433071      -3.450805       8.878727          -0.000042
          158              C      11.250949      12.841943       0.314595       0.166094      38.872732 0.38499752E+03  0.88018957E+04                                10.221574                            6.733751      -0.419484       1.895565                    0.998309      25.963824      74.196728       0.606597       0.441659      -1.046099       0.033486       0.012411      -0.005237       0.036094       0.017749      -0.005661      -0.004298       0.033299      -0.039155      -0.018457      -0.013466       0.031922             13.867366      23.152185       6.914314      -2.438114       9.404780      -2.782254       9.045131           0.000007
          159              C      10.909503      12.229486       1.520543      -0.132733      31.988867 0.41788615E+03  0.97343125E+04                                 8.814142                            6.852322       0.208278       2.048491                    0.999621      28.898574      82.877871       0.624037       0.421356      -1.060360      -0.019504      -0.015614       0.005150       0.025509       0.000126       0.016786      -0.003140       0.006024       0.044508      -0.014807      -0.009956       0.024763             10.452758      15.020025       4.016073      -2.198520       7.589049      -2.537591       8.749202          -0.000006
          160              C       9.669095      11.654744       1.670849      -0.101404      31.329338 0.42125482E+03  0.98766531E+04                                 8.808282                            6.974049      -0.006799       1.986688                    0.998597      28.994667      84.653572       0.603371       0.432969      -1.048469       0.026993       0.003790      -0.012914       0.030162      -0.013397      -0.000135      -0.003944      -0.029718       0.052902      -0.028875       0.009566       0.019309             10.249151      14.851806       3.442903      -1.063119       7.219564      -1.995244       8.676084           0.000005
          161              C       8.762262      11.698492       0.643172       0.053060      35.072477 0.40963650E+03  0.94693749E+04                                 9.363882                            6.826251      -0.018980       2.016504                    0.999103      26.499292      75.049127       0.621135       0.426577      -1.059927       0.007091      -0.001501       0.000548       0.007269       0.031098      -0.000382      -0.018938       0.054300      -0.029313      -0.044886      -0.002529       0.047415             11.692875      18.119247       4.724250      -1.938635       8.063497      -2.326814       8.895880          -0.000002
          162              C       7.447443      11.144869       0.822142       0.291982      36.941730 0.33330827E+03  0.73722028E+04                                10.044789                            6.512169      -0.028432       2.029146                    0.998625      24.623860      69.885789       0.580388       0.477130      -1.023056       0.048311       0.005374      -0.005280       0.048895      -0.047236       0.037954      -0.013565      -0.097604       0.284326      -0.119633       0.012487       0.107146             13.439216      24.826602       6.793734      -4.100645       8.964442      -1.236875       6.526604          -0.000009
          163              C      14.877620      19.867049      16.935699      -0.111480      30.333448 0.41166131E+03  0.95559426E+04                                 8.491357                            6.811961       0.160517       2.032404                    0.999623      28.779456      82.464232       0.624219       0.422703      -1.059232       0.025742       0.013599       0.002151       0.029193      -0.007255       0.024995       0.000300      -0.003190       0.055656      -0.027301      -0.005821       0.033122              9.717197      13.437472       3.407032      -1.134080       7.217699      -2.010398       8.496419           0.000002
          164              C      16.120461      20.432740      16.795879      -0.132989      30.852986 0.41274518E+03  0.96206248E+04                                 8.669343                            6.877786      -0.030762       1.972818                    0.998936      29.213430      84.833364       0.611418       0.429780      -1.051201      -0.028329      -0.005795       0.000987       0.028933      -0.004301      -0.009683      -0.010896      -0.007406       0.044775      -0.018762      -0.002774       0.021536              9.951172      15.337767       3.396315       0.228781       6.887751      -1.357633       7.627999          -0.000006
          165              C      10.492490       8.839096      12.051437       0.348932      34.781980 0.32443823E+03  0.71414138E+04                                 9.910560                            6.350046      -0.071909       2.020327                    0.999431      24.192141      68.923462       0.597037       0.466072      -1.027107      -0.020161      -0.020980       0.048064       0.056185      -0.047700      -0.017303      -0.027024      -0.023317      -0.037941      -0.061818       0.004550       0.057268             13.910178       7.874718       2.905899       4.947327       8.896994       4.281570      24.958823          -0.000014
          166              C       9.997758       8.502247      10.719651       0.005253      40.894963 0.42829014E+03  0.10000940E+05                                10.403933                            6.920983      -0.111655       1.970171                    0.999239      27.324432      77.511669       0.625424       0.419400      -1.065548      -0.015302      -0.006023      -0.025396       0.030255       0.010243       0.008005       0.007310      -0.017634       0.036218      -0.020176      -0.000120       0.020295             14.189864       7.460898       2.300711       5.393820      14.198399       4.615680      20.910294          -0.000051
          167              C       9.850915       9.479461       9.759437      -0.109787      34.096331 0.43719487E+03  0.10367845E+05                                 9.395058                            7.139518      -0.143439       1.937314                    0.998455      29.612353      87.552053       0.590743       0.437214      -1.043711      -0.017419      -0.012941      -0.010295       0.024018      -0.008568      -0.018478      -0.005476      -0.002272      -0.068434      -0.032688       0.010428       0.022261             11.217839       6.652423       0.988290       3.789162      12.660633       0.592755      14.340461           0.000070
          168              C       9.416229       9.132506       8.507698      -0.049327      30.290108 0.37717825E+03  0.85735566E+04                                 8.528280                            6.515746       0.261728       2.086026                    0.999671      27.490566      78.171057       0.638379       0.422098      -1.058686      -0.005264      -0.015936       0.011955       0.020605       0.001122      -0.003484      -0.003011      -0.013872       0.010417      -0.009608       0.001581       0.008027             10.093138       6.076837       0.959795       3.151667      12.501285       0.515573      11.701293          -0.000069
          169              C       9.122066       7.815577       8.196599      -0.120174      32.953812 0.42980704E+03  0.10126377E+05                                 9.122961                            7.040725      -0.062172       1.969270                    0.998139      29.189624      85.387864       0.601081       0.432506      -1.048909       0.003777       0.027801       0.002437       0.028162      -0.008664      -0.010738       0.013513       0.022266       0.031413      -0.022618      -0.002671       0.025290             10.750605       6.472275       0.720498       2.670165      15.301997      -0.593177      10.477544           0.000075
          170              C       9.271737       6.829011       9.135840       0.152965      40.621438 0.38655399E+03  0.88381079E+04                                10.460389                            6.709874      -0.351500       1.914106                    0.998823      26.001084      74.078612       0.613348       0.436767      -1.050000      -0.004074      -0.035240      -0.000417       0.035477       0.010772       0.011131       0.009892      -0.061762      -0.001399      -0.035132      -0.001563       0.036695             14.533730       7.334964       3.037991       3.143822      24.180023       4.132941      12.086202          -0.000057
          171              C       9.708784       7.174156      10.413795      -0.187525      37.692288 0.47140902E+03  0.11372231E+05                                 9.983647                            7.353378      -0.100668       1.932069                    0.998473      30.971102      91.839463       0.590271       0.430137      -1.049780      -0.003707       0.008554      -0.007816       0.012166      -0.012987      -0.016512      -0.034193      -0.009703      -0.059716      -0.048960       0.012932       0.036028             12.795414       7.202349       3.169067       3.849553      16.353502       6.488356      14.830392           0.000078
          172              C       9.026662       5.445708       8.823692      -0.090334      72.784793 0.48751489E+03  0.11714632E+05                                14.477049                            7.382662       0.500416       2.115110                    0.999654      29.658792      84.310603       0.607989       0.419246      -1.069639       0.018137       0.126457       0.018230       0.129045      -0.021672       0.004483      -0.036438       0.105958       0.167326      -0.093349       0.026134       0.067215             22.059379       9.754155       6.723094       1.868473      46.928358       9.167307       9.495623           0.000045
          173              C       8.854619       4.296224       8.615709      -0.112636      75.356609 0.49723521E+03  0.12006688E+05                                14.778750                            7.448411       0.498705       2.110604                    0.999729      30.005336      85.489472       0.606245       0.418405      -1.070233      -0.020050      -0.125806      -0.023488       0.129541      -0.017769       0.012525      -0.021901       0.104879       0.161912      -0.085152       0.021395       0.063757             22.496740       9.609613       6.285611       1.411775      49.009662       8.025580       8.870947          -0.000045
          174              C       4.560693      17.970864       8.424156       0.165425      38.903083 0.38535380E+03  0.88122338E+04                                10.227637                            6.737488      -0.420214       1.895094                    0.998325      25.975190      74.242718       0.606334       0.441741      -1.046032       0.003483       0.034548       0.003840       0.034934       0.007362       0.003362       0.006342      -0.046529      -0.042335      -0.018811      -0.013637       0.032447             13.876553       6.868028       2.536540       2.055437      25.710598       3.079941       9.051032           0.000010
          175              C       4.057912      17.482109       7.218208      -0.131977      31.941939 0.41715212E+03  0.97126536E+04                                 8.803707                            6.844582       0.211576       2.049790                    0.999621      28.876023      82.785683       0.624643       0.421144      -1.060525      -0.010661      -0.023099      -0.006010       0.026141      -0.000997       0.007216      -0.015673      -0.005826       0.043512      -0.015120      -0.009573       0.024692             10.439145       6.068433       1.607492       1.877756      16.508655       2.774200       8.740346          -0.000008
          176              C       3.824972      16.135010       7.067902      -0.103883      31.368602 0.42197683E+03  0.98969761E+04                                 8.812155                            6.977513      -0.005419       1.986773                    0.998635      29.018392      84.713840       0.603599       0.432657      -1.048747      -0.002866       0.027217       0.013257       0.030409      -0.003602       0.003293       0.000926       0.040169       0.049399      -0.028671       0.010476       0.018196             10.253721       6.009887       1.065047       1.651077      16.072698       1.545268       8.678580           0.000007
          177              C       4.102682      15.270632       8.095579       0.055169      35.052858 0.40935163E+03  0.94620726E+04                                 9.365359                            6.827110      -0.025000       2.014577                    0.999133      26.489325      75.042105       0.620594       0.426981      -1.059572      -0.003209       0.006765      -0.000463       0.007502       0.013163       0.018237       0.005069      -0.080886      -0.027010      -0.046155      -0.002029       0.048183             11.695844       6.373225       1.566622       1.743826      19.817422       2.478363       8.896886          -0.000003
          178              C       3.909458      13.857159       7.916609       0.295339      36.831717 0.33220768E+03  0.73419470E+04                                10.026620                            6.501648      -0.026421       2.030506                    0.998635      24.584912      69.752153       0.580813       0.477165      -1.023015      -0.008305       0.044344       0.004845       0.045375      -0.016054       0.022509      -0.034147       0.131178       0.281422      -0.119113       0.012745       0.106368             13.413626       6.615705       1.896678       0.129957      27.109106       4.271689       6.516066          -0.000008
          179              C       4.620739      15.754862       9.280554      -0.112045      30.350437 0.41197042E+03  0.95648430E+04                                 8.494963                            6.815117       0.154908       2.030478                    0.999589      28.788598      82.495900       0.623997       0.422778      -1.059193       0.006761       0.028652      -0.001237       0.029465      -0.005028       0.005220      -0.024113       0.009501       0.055021      -0.026981      -0.005558       0.032539              9.721522       5.931278       1.389580       1.647490      14.734003       1.620724       8.499284           0.000005
          180              C       4.844307      17.101961       9.420374      -0.131897      30.830761 0.41237700E+03  0.96104081E+04                                 8.666957                            6.875918      -0.032900       1.972364                    0.998914      29.201405      84.805914       0.611309       0.429930      -1.051054       0.001522      -0.028111       0.000237       0.028153      -0.002159       0.008423       0.011985       0.009468       0.047348      -0.018707      -0.003531       0.022238              9.948051       5.752972       0.819626       1.370986      16.463443       0.133270       7.627738          -0.000008
          181              C      14.664910      13.788516      12.051437       0.346557      34.816249 0.32484803E+03  0.71521127E+04                                 9.913195                            6.352000      -0.071744       2.020243                    0.999471      24.208124      68.958876       0.597283       0.465771      -1.027357       0.020754       0.021368       0.048101       0.056578      -0.048698       0.018479       0.027283      -0.023730      -0.040814      -0.063429       0.004891       0.058538             13.913111       7.876337       2.906885      -4.948686       8.900076      -4.283642      24.962919          -0.000014
          182              C      15.159660      14.125368      10.719651       0.005325      40.883973 0.42823419E+03  0.99983297E+04                                10.397663                            6.917723      -0.106276       1.971817                    0.999268      27.323229      77.478451       0.626013       0.419060      -1.065868       0.014835       0.004221      -0.025006       0.029380       0.010244      -0.007963      -0.006301      -0.017533       0.034259      -0.019937       0.000771       0.019166             14.179598       7.455509       2.298660      -5.388009      14.192328      -4.610567      20.890957          -0.000050
          183              C      15.306518      13.148157       9.759437      -0.110597      34.113167 0.43753562E+03  0.10377201E+05                                 9.394771                            7.139418      -0.141148       1.937729                    0.998438      29.620465      87.560856       0.591147       0.436861      -1.043996       0.017397       0.012600      -0.010411       0.023870      -0.008585       0.019037       0.004717      -0.003376      -0.069422      -0.033177       0.010484       0.022694             11.217476       6.651778       0.988584      -3.788195      12.662701      -0.593281      14.337949           0.000068
          184              C      15.741222      13.495116       8.507698      -0.047455      30.234791 0.37632682E+03  0.85490652E+04                                 8.517767                            6.508414       0.264868       2.087380                    0.999695      27.456546      78.041739       0.638758       0.422101      -1.058722       0.005715       0.017264       0.012149       0.021871       0.001025       0.003174       0.003084      -0.014334       0.010430      -0.009677       0.001546       0.008131             10.080037       6.069205       0.957803      -3.146753      12.484705      -0.513580      11.686202          -0.000066
          185              C       0.414489      14.812045       8.196599      -0.121074      32.980302 0.43027631E+03  0.10140217E+05                                 9.129636                            7.046564      -0.066356       1.967984                    0.998194      29.200611      85.432249       0.600576       0.432752      -1.048759      -0.003313      -0.026500       0.002279       0.026804      -0.008518       0.011238      -0.013327       0.023101       0.030156      -0.022624      -0.002892       0.025516             10.758590       6.476995       0.719747      -2.670872      15.316753       0.596396      10.482023           0.000072
          186              C       0.264805      15.798609       9.135840       0.150457      40.687199 0.38739346E+03  0.88603345E+04                                10.461211                            6.710399      -0.333023       1.919294                    0.998622      26.030919      74.127878       0.614374       0.435889      -1.050738       0.003754       0.035170      -0.000774       0.035378       0.011021      -0.010781      -0.009915      -0.061720      -0.001394      -0.034988      -0.001752       0.036740             14.534934       7.335576       3.038313      -3.144156      24.182105      -4.133640      12.087121          -0.000054
          187              C      15.448639      15.453460      10.413795      -0.185098      37.640750 0.47061303E+03  0.11349083E+05                                 9.977920                            7.349502      -0.100579       1.932455                    0.998522      30.945603      91.770343       0.590101       0.430411      -1.049534       0.004067      -0.009027      -0.008931       0.013334      -0.013072       0.016264       0.034520      -0.011062      -0.060530      -0.049145       0.012264       0.036881             12.786775       7.197485       3.165574      -3.846447      16.342397      -6.479670      14.820444           0.000074
          188              C       0.509883      17.181913       8.823692      -0.088960      72.686531 0.48673175E+03  0.11691284E+05                                14.465827                            7.377705       0.496675       2.114367                    0.999658      29.634804      84.230099       0.608064       0.419357      -1.069553      -0.017677      -0.126945       0.018209       0.129457      -0.021105      -0.004718       0.035834       0.105862       0.166570      -0.092739       0.025991       0.066748             22.040915       9.746665       6.717055      -1.866747      46.887723      -9.158577       9.488358           0.000040
          189              C       0.681930      18.331398       8.615709      -0.113764      75.466282 0.49799565E+03  0.12029801E+05                                14.792158                            7.454364       0.496500       2.109815                    0.999721      30.027256      85.572441       0.605963       0.418434      -1.070200       0.019117       0.125087      -0.023793       0.128757      -0.018446      -0.012649       0.021247       0.105915       0.164346      -0.086030       0.021659       0.064371             22.517975       9.618005       6.291742      -1.413160      49.057550      -8.033028       8.878369          -0.000040
          190              C       4.975858       4.656758       8.424156       0.166097      38.871775 0.38499417E+03  0.88017939E+04                                10.221403                            6.733736      -0.419367       1.895603                    0.998309      25.963569      74.195720       0.606596       0.441661      -1.046098      -0.003297      -0.035546       0.005246       0.036082       0.006996      -0.002676      -0.006596      -0.046631      -0.039149      -0.018461      -0.013471       0.031932             13.866943       6.863942       2.534411      -2.053668      25.692027      -3.076434       9.044861           0.000004
          191              C       5.478656       5.145516       7.218208      -0.132740      31.986263 0.41786698E+03  0.97336539E+04                                 8.813301                            6.851965       0.208260       2.048483                    0.999620      28.897698      82.871661       0.624087       0.421331      -1.060386       0.010019       0.022892      -0.005151       0.025514      -0.001379      -0.007408       0.015333      -0.005388       0.044682      -0.014800      -0.009956       0.024756             10.451383       6.075442       1.610565      -1.879546      16.530157      -2.781163       8.748550          -0.000002
          192              C       5.711599       6.492616       7.067902      -0.101350      31.324616 0.42121593E+03  0.98752134E+04                                 8.806866                            6.973406      -0.005546       1.987125                    0.998603      28.989284      84.627187       0.603459       0.432929      -1.048525       0.003364      -0.026992       0.012711       0.030024      -0.004131      -0.003830      -0.001389       0.039043       0.054331      -0.029077       0.009376       0.019701             10.247223       6.006436       1.064032      -1.650190      16.060800      -1.543733       8.674433           0.000002
          193              C       5.433874       7.356990       8.095579       0.053067      35.071989 0.40963001E+03  0.94691279E+04                                 9.363638                            6.826091      -0.018997       2.016495                    0.999103      26.498707      75.045548       0.621161       0.426563      -1.059942       0.003281      -0.006450      -0.000566       0.007259       0.013273      -0.018191      -0.005304      -0.078190      -0.029147      -0.044902      -0.002496       0.047397             11.692654       6.372052       1.565638      -1.743520      19.810383      -2.476549       8.895528           0.000001
          194              C       5.627101       8.770464       7.916609       0.291971      36.941842 0.33330865E+03  0.73722144E+04                                10.044759                            6.512138      -0.028715       2.029050                    0.998622      24.624217      69.886851       0.580394       0.477125      -1.023059       0.007341      -0.048071       0.005275       0.048913      -0.016466      -0.022886       0.033198       0.131768       0.284613      -0.119687       0.012470       0.107218             13.439243       6.626666       1.899899      -0.129645      27.164336      -4.281086       6.526726          -0.000010
          195              C       4.915800       6.872757       9.280554      -0.111479      30.332943 0.41165553E+03  0.95557685E+04                                 8.491256                            6.811904       0.160551       2.032416                    0.999622      28.779223      82.463215       0.624223       0.422702      -1.059233      -0.006448      -0.028399      -0.002145       0.029201      -0.005494      -0.006203       0.024210       0.010042       0.055659      -0.027302      -0.005821       0.033122              9.717095       5.928313       1.387908      -1.646928      14.726786      -1.617163       8.496186          -0.000001
          196              C       4.692230       5.525658       9.420374      -0.133011      30.853952 0.41276325E+03  0.96211508E+04                                 8.669532                            6.877936      -0.030850       1.972783                    0.998936      29.214012      84.835499       0.611411       0.429780      -1.051201      -0.001769       0.028866      -0.001003       0.028938      -0.001870      -0.008015      -0.012161       0.010695       0.044742      -0.018741      -0.002779       0.021520              9.951410       5.754308       0.819371      -1.370482      16.471884      -0.131448       7.628039          -0.000003
          197              N       3.621448       9.671956       3.674470      -0.218349      40.321816 0.55240145E+03  0.13613215E+05                                 9.978225                            7.669341      -0.082673       1.982018                    0.998436      29.029133      81.949698       0.622455       0.399294      -1.089263      -0.032136      -0.027109       0.135011       0.141405      -0.045389       0.016674       0.043023      -0.004752       0.189462      -0.088772       0.008669       0.080103             12.237996       9.175887       4.120594       0.027737      11.290095       1.130577      16.248008          -0.000003
          198              N      14.223156      10.728498      16.514841      -0.371771      42.765298 0.53105502E+03  0.12839639E+05                                10.001753                            7.413243       0.793661       2.245091                    0.999090      29.600819      80.308178       0.652807       0.388068      -1.107243      -0.016497      -0.019285      -0.002001       0.025457      -0.078119      -0.024464      -0.002104      -0.133468       0.223124      -0.142395       0.061177       0.081218             12.688626      21.862419       4.489579       3.791291       8.781802       0.500619       7.421658           0.000007
          199              N       5.915171      12.955680       3.674470      -0.217497      40.282618 0.55173917E+03  0.13592163E+05                                 9.969516                            7.662954      -0.072577       1.984938                    0.998396      29.015253      81.883395       0.622962       0.399107      -1.089443       0.033826       0.028209       0.134486       0.141515      -0.044478      -0.016783      -0.043047      -0.004413       0.189302      -0.087967       0.007921       0.080046             12.226749       9.168531       4.117026      -0.028316      11.278316      -1.129485      16.233400          -0.000006
          200              N      10.934180      11.899101      16.514841      -0.367617      42.557846 0.52786610E+03  0.12741952E+05                                 9.965381                            7.387366       0.803085       2.248763                    0.999130      29.530340      80.023947       0.654496       0.387692      -1.107632       0.012884       0.018254      -0.001426       0.022388      -0.077600       0.023293       0.001947      -0.131108       0.219154      -0.140369       0.060684       0.079685             12.639516      21.774051       4.472266      -3.773075       8.750959      -0.498898       7.393536           0.000008
          201              N       6.056049      12.847668       5.064281      -0.218550      40.338138 0.55261368E+03  0.13620030E+05                                 9.981250                            7.670984      -0.082704       1.981871                    0.998440      29.037622      81.983879       0.622354       0.399312      -1.089229       0.017496       0.038452      -0.135007       0.141463      -0.037452       0.037263       0.027268       0.049573       0.190788      -0.088426       0.007908       0.080518             12.242364       9.083742       4.097627       1.084963      11.388600       0.320538      16.254751          -0.000003
          202              N      13.570953       9.877708       9.701412      -0.371745      42.764040 0.53103362E+03  0.12838993E+05                                10.001550                            7.413100       0.793628       2.245091                    0.999090      29.600244      80.306245       0.652812       0.388069      -1.107242       0.014316       0.020944       0.002005       0.025448      -0.034105       0.004314      -0.024141       0.193808       0.223178      -0.142386       0.061174       0.081212             12.688362       7.412056       0.604203      -0.500980      23.231633       3.790985       7.421397           0.000005
          203              N       3.480551       9.779963       5.064281      -0.217452      40.277514 0.55168077E+03  0.13590171E+05                                 9.968274                            7.662327      -0.071485       1.985328                    0.998396      29.011812      81.868204       0.623023       0.399084      -1.089474      -0.018286      -0.040086      -0.134530       0.141561      -0.037697      -0.037375      -0.027290       0.048665       0.188634      -0.088199       0.008243       0.079956             12.224845       9.070685       4.090140      -1.084177      11.374170      -0.320798      16.229679          -0.000006
          204              N      11.586480      12.749910       9.701412      -0.367680      42.569222 0.52801722E+03  0.12746573E+05                                 9.967301                            7.388543       0.801836       2.248302                    0.999136      29.533727      80.037415       0.654425       0.387704      -1.107617      -0.014106      -0.017136       0.001283       0.022232      -0.034358      -0.003789       0.023129       0.190845       0.219032      -0.140225       0.060850       0.079375             12.642378       7.387209       0.603524       0.498336      23.145194      -3.773830       7.394730           0.000003
          205              N      13.725549      12.955665      13.803032      -0.218354      40.321913 0.55240234E+03  0.13613236E+05                                 9.978226                            7.669337      -0.082584       1.982047                    0.998436      29.029123      81.949535       0.622456       0.399293      -1.089265       0.032134       0.027111      -0.135008       0.141403      -0.045387       0.016676       0.043021      -0.004745       0.189455      -0.088770       0.008671       0.080099             12.237998       9.175853       4.120551       0.027594      11.290075       1.130475      16.248064          -0.000004
          206              N       3.123841      11.899123       0.962661      -0.371771      42.765228 0.53105392E+03  0.12839606E+05                                10.001745                            7.413237       0.793659       2.245091                    0.999089      29.600786      80.308065       0.652807       0.388069      -1.107243       0.016497       0.019285       0.002002       0.025458      -0.078119      -0.024463      -0.002105      -0.133466       0.223125      -0.142394       0.061177       0.081217             12.688614      21.862393       4.489555       3.791303       8.781785       0.500615       7.421662           0.000005
          207              N      11.431826       9.671941      13.803032      -0.217510      40.283147 0.55174846E+03  0.13592457E+05                                 9.969624                            7.663038      -0.072464       1.984972                    0.998396      29.015468      81.884355       0.622956       0.399109      -1.089441      -0.033826      -0.028209      -0.134479       0.141508      -0.044476      -0.016783      -0.043047      -0.004416       0.189298      -0.087965       0.007919       0.080045             12.226871       9.168643       4.117050      -0.028206      11.278346      -1.129307      16.233624          -0.000007
          208              N       6.412817      10.728520       0.962661      -0.367618      42.557788 0.52786562E+03  0.12741938E+05                                 9.965377                            7.387366       0.803082       2.248763                    0.999130      29.530315      80.023881       0.654496       0.387692      -1.107631      -0.012885      -0.018254       0.001426       0.022389      -0.077600       0.023292       0.001947      -0.131107       0.219156      -0.140368       0.060684       0.079685             12.639506      21.774025       4.472263      -3.773084       8.750950      -0.498903       7.393543           0.000006
          209              N      11.290948       9.779953      12.413221      -0.218498      40.335738 0.55258302E+03  0.13619080E+05                                 9.980915                            7.670814      -0.083051       1.981777                    0.998438      29.036599      81.980302       0.622356       0.399316      -1.089227      -0.017486      -0.038433       0.135002       0.141451      -0.037420       0.037254       0.027248       0.049539       0.190757      -0.088377       0.007876       0.080501             12.241867       9.083366       4.097217       1.084944      11.387715       0.320556      16.254519          -0.000005
          210              N       3.776044      12.749913       7.776090      -0.371730      42.762251 0.53101892E+03  0.12838531E+05                                10.001272                            7.413001       0.793640       2.245098                    0.999089      29.599838      80.304433       0.652817       0.388069      -1.107243      -0.014302      -0.020936      -0.002010       0.025434      -0.034122       0.004295      -0.024136       0.193816       0.223128      -0.142386       0.061198       0.081188             12.687853       7.411906       0.604409      -0.500891      23.230540       3.790547       7.421112           0.000004
          211              N      13.866446      12.847658      12.413221      -0.217434      40.276067 0.55166172E+03  0.13589565E+05                                 9.968033                            7.662190      -0.071421       1.985357                    0.998399      29.011172      81.865608       0.623030       0.399084      -1.089476       0.018280       0.040095       0.134529       0.141562      -0.037694      -0.037364      -0.027285       0.048695       0.188658      -0.088201       0.008245       0.079956             12.224519       9.070180       4.089766      -1.084166      11.373756      -0.320683      16.229622          -0.000005
          212              N       5.760517       9.877711       7.776090      -0.367667      42.566850 0.52798709E+03  0.12745635E+05                                 9.966843                            7.388261       0.801965       2.248338                    0.999138      29.533204      80.034752       0.654449       0.387697      -1.107625       0.014101       0.017138      -0.001290       0.022231      -0.034354      -0.003778       0.023110       0.190823       0.219014      -0.140207       0.060853       0.079354             12.641693       7.386836       0.603661       0.498264      23.143690      -3.773638       7.394552           0.000007
          213              O       2.286510       8.076555       4.369376      -0.157464      21.255668 0.27476382E+03  0.55682147E+04                                 6.058524                            5.013404       0.779676       2.410747                    0.999543      21.304750      50.922097       0.881074       0.343034      -1.155440       0.072978       0.095142       0.000780       0.119910      -0.006870      -0.011098       0.009322       0.003937       0.300453      -0.057226      -0.044378       0.101604              7.050560       4.262686       0.866855      -0.290203       4.728799       0.222131      12.160195           0.000005
          214              O       7.250100      14.551078       4.369376      -0.157484      21.259298 0.27481075E+03  0.55694447E+04                                 6.059402                            5.013934       0.779718       2.410756                    0.999543      21.305748      50.926988       0.880994       0.343048      -1.155420      -0.072929      -0.095147      -0.000789       0.119884      -0.006884       0.011862      -0.008267       0.003596       0.300559      -0.057212      -0.044420       0.101632              7.051863       4.263214       0.867027       0.289812       4.729335      -0.222586      12.163039           0.000004
          215              O      15.060487      14.551066      13.108127      -0.157464      21.255757 0.27476498E+03  0.55682446E+04                                 6.058542                            5.013414       0.779670       2.410743                    0.999543      21.304799      50.922258       0.881074       0.343034      -1.155440      -0.072978      -0.095143      -0.000781       0.119911      -0.006871      -0.011099       0.009321       0.003939       0.300457      -0.057228      -0.044378       0.101605              7.050592       4.262686       0.866845      -0.290215       4.728802       0.222127      12.160289           0.000005
          216              O      10.096897       8.076543      13.108127      -0.157486      21.259434 0.27481268E+03  0.55694950E+04                                 6.059436                            5.013957       0.779704       2.410750                    0.999543      21.305803      50.927216       0.880991       0.343049      -1.155419       0.072928       0.095147       0.000788       0.119884      -0.006886       0.011863      -0.008266       0.003597       0.300563      -0.057214      -0.044419       0.101633              7.051915       4.263230       0.867019       0.289832       4.729333      -0.222574      12.163181           0.000004
          217              B       1.942680      13.480037       4.369376       1.101188      16.140089 0.19866174E+03  0.39948833E+04                                 6.964578                            5.848084      -0.585261       1.886913                    0.999473      18.564297      56.162325       0.471815       0.645571      -0.916750       0.018307      -0.014038       0.000001       0.023070      -0.024492      -0.002689      -0.003516       0.013175      -0.062546      -0.023216      -0.012571       0.035787              7.678233       6.434609       0.925486       0.482620       6.932314       0.629570       9.667777          -0.000004
          218              B       7.593929       9.147597       4.369376       1.103453      15.883718 0.19446019E+03  0.38825483E+04                                 6.846468                            5.750662      -0.566640       1.895195                    0.999460      18.320333      54.902350       0.481043       0.637729      -0.921214      -0.019020       0.014487      -0.000025       0.023909      -0.024661       0.003657       0.004846       0.013130      -0.063312      -0.024838      -0.011234       0.036072              7.547224       6.328631       0.910115      -0.472253       6.815379      -0.617323       9.497660          -0.000004
          219              B      15.404317       9.147584      13.108127       1.101188      16.140078 0.19866145E+03  0.39948741E+04                                 6.964560                            5.848068      -0.585268       1.886910                    0.999473      18.564280      56.162160       0.471818       0.645569      -0.916751      -0.018307       0.014039      -0.000001       0.023070      -0.024493      -0.002690      -0.003515       0.013175      -0.062547      -0.023216      -0.012572       0.035787              7.678213       6.434596       0.925486       0.482630       6.932287       0.629546       9.667757          -0.000004
          220              B       9.753068      13.480024      13.108127       1.103461      15.883454 0.19445583E+03  0.38824391E+04                                 6.846408                            5.750609      -0.566579       1.895221                    0.999460      18.320064      54.901378       0.481044       0.637732      -0.921214       0.019024      -0.014489       0.000023       0.023913      -0.024665       0.003652       0.004848       0.013136      -0.063316      -0.024839      -0.011238       0.036078              7.547159       6.328574       0.910121      -0.472249       6.815318      -0.617319       9.497583          -0.000003
          221              F       1.286313      12.220430       5.030025      -0.538319      20.291668 0.32845453E+03  0.68772968E+04                                 5.632162                            5.387237       1.293617       2.533479                    0.998994      23.358549      54.576598       0.882827       0.331351      -1.179513      -0.084281       0.006585       0.029363       0.089492       0.017667      -0.018104      -0.022797      -0.031917      -0.028564      -0.028808      -0.014919       0.043727              5.781882       4.386897       0.404764      -0.160663       7.306863      -0.935558       5.651885           0.000001
          222              F       1.616849      14.273511       5.306170      -0.444017      19.595984 0.26594955E+03  0.53009663E+04                                 5.590616                            4.849051       0.821392       2.448964                    0.997780      21.147251      48.767027       0.926840       0.331547      -1.175184      -0.041615       0.026012       0.011554       0.050417       0.019412      -0.005575      -0.011333       0.010455       0.017330      -0.024162      -0.000201       0.024363              6.231241       4.243113      -0.261753      -0.723022       5.563175       2.825366       8.887435          -0.000001
          223              F       2.988653      14.440958       3.708726      -0.538312      20.291478 0.32845142E+03  0.68772150E+04                                 5.632124                            5.387210       1.293538       2.533454                    0.998994      23.358485      54.576378       0.882829       0.331351      -1.179513      -0.028255       0.079676      -0.029361       0.089491       0.023293      -0.017315      -0.023403       0.009914      -0.028585      -0.028816      -0.014917       0.043733              5.781839       6.906942       1.082363      -0.861721       4.786734      -0.398057       5.651843           0.000001
          224              F       1.091823      13.588651       3.432581      -0.444025      19.596013 0.26594980E+03  0.53009698E+04                                 5.590606                            4.849036       0.821412       2.448967                    0.997779      21.147327      48.767116       0.926847       0.331545      -1.175187      -0.035939       0.033430      -0.011562       0.050426       0.014165      -0.009508      -0.008331      -0.028530       0.017317      -0.024164      -0.000206       0.024370              6.231238       5.605396       0.104569       2.916171       4.200845       0.035444       8.887472          -0.000001
          225              F       8.250287      10.407201       5.030025      -0.538990      20.306260 0.32878523E+03  0.68860430E+04                                 5.636785                            5.392456       1.290355       2.532066                    0.998978      23.368508      54.609419       0.881772       0.331659      -1.179223       0.084643      -0.006810       0.029558       0.089914       0.017743       0.018204       0.023339      -0.033669      -0.028533      -0.029353      -0.015255       0.044609              5.786775       4.391001       0.402999       0.159421       7.310921       0.933494       5.658404           0.000001
          226              F       7.919747       8.354119       5.306170      -0.443684      19.596697 0.26591539E+03  0.53003008E+04                                 5.595553                            4.852939       0.816240       2.447332                    0.997791      21.148902      48.776481       0.925234       0.332122      -1.174634       0.040304      -0.026161       0.010749       0.049238       0.019357       0.005975       0.010577       0.009535       0.017016      -0.023594      -0.000516       0.024110              6.237462       4.247338      -0.262477       0.726592       5.566398      -2.827609       8.898650          -0.000001
          227              F       6.547966       8.186677       3.708726      -0.541014      20.553294 0.33402878E+03  0.70251442E+04                                 5.688653                            5.440734       1.156461       2.483492                    0.999536      23.477067      55.017521       0.876339       0.332325      -1.178372       0.028120      -0.081145      -0.029899       0.090935       0.024096       0.017595       0.024145       0.009651      -0.029934      -0.029687      -0.015325       0.045012              5.840860       6.980980       1.092169       0.869925       4.830598       0.399975       5.711001           0.000001
          228              F       8.444800       9.038985       3.432581      -0.443687      19.597394 0.26594316E+03  0.53010103E+04                                 5.595687                            4.853269       0.816022       2.447260                    0.997788      21.149416      48.778915       0.925178       0.332132      -1.174621       0.035245      -0.032733      -0.011128       0.049371       0.014161       0.008611       0.008635      -0.028190       0.017616      -0.023728      -0.000444       0.024172              6.237383       5.612886       0.106041      -2.920270       4.204429      -0.036158       8.894834          -0.000001
          229              F      16.060684      10.407191      12.447477      -0.538319      20.291693 0.32845499E+03  0.68773088E+04                                 5.632166                            5.387240       1.293625       2.533481                    0.998994      23.358569      54.576654       0.882826       0.331351      -1.179513       0.084282      -0.006585      -0.029362       0.089493       0.017668      -0.018104      -0.022797      -0.031916      -0.028563      -0.028808      -0.014919       0.043727              5.781887       4.386902       0.404765      -0.160652       7.306863      -0.935568       5.651896           0.000001
          230              F      15.730148       8.354110      12.171332      -0.444017      19.595962 0.26594942E+03  0.53009628E+04                                 5.590610                            4.849049       0.821399       2.448966                    0.997780      21.147254      48.767019       0.926841       0.331547      -1.175184       0.041615      -0.026012      -0.011554       0.050418       0.019412      -0.005575      -0.011333       0.010456       0.017330      -0.024162      -0.000201       0.024363              6.231230       4.243111      -0.261754      -0.723017       5.563163       2.825348       8.887416          -0.000001
          231              F      14.358344       8.186663      13.768776      -0.538312      20.291463 0.32845097E+03  0.68772037E+04                                 5.632124                            5.387209       1.293523       2.533450                    0.998994      23.358460      54.576322       0.882829       0.331351      -1.179512       0.028254      -0.079676       0.029361       0.089491       0.023293      -0.017315      -0.023403       0.009913      -0.028585      -0.028816      -0.014917       0.043733              5.781840       6.906943       1.082370      -0.861720       4.786734      -0.398063       5.651844           0.000001
          232              F      16.255174       9.038970      14.044921      -0.444025      19.595989 0.26594917E+03  0.53009541E+04                                 5.590602                            4.849031       0.821414       2.448968                    0.997779      21.147311      48.767066       0.926847       0.331545      -1.175187       0.035939      -0.033429       0.011562       0.050426       0.014165      -0.009508      -0.008331      -0.028529       0.017317      -0.024164      -0.000206       0.024370              6.231235       5.605396       0.104567       2.916173       4.200842       0.035438       8.887469          -0.000001
          233              F       9.096710      12.220420      12.447477      -0.538990      20.306155 0.32878260E+03  0.68859727E+04                                 5.636761                            5.392430       1.290269       2.532038                    0.998978      23.368470      54.609232       0.881776       0.331659      -1.179224      -0.084640       0.006811      -0.029558       0.089911       0.017745       0.018203       0.023339      -0.033666      -0.028535      -0.029352      -0.015258       0.044609              5.786754       4.390966       0.403000       0.159421       7.310900       0.933493       5.658394           0.000001
          234              F       9.427250      14.273502      12.171332      -0.443685      19.596638 0.26591441E+03  0.53002748E+04                                 5.595537                            4.852925       0.816263       2.447339                    0.997791      21.148894      48.776391       0.925237       0.332121      -1.174635      -0.040303       0.026160      -0.010749       0.049236       0.019356       0.005975       0.010577       0.009535       0.017016      -0.023593      -0.000516       0.024109              6.237443       4.247326      -0.262470       0.726581       5.566376      -2.827592       8.898626          -0.000001
          235              F      10.799031      14.440944      13.768776      -0.541015      20.553238 0.33402729E+03  0.70251038E+04                                 5.688639                            5.440718       1.156469       2.483495                    0.999536      23.477055      55.017433       0.876342       0.332324      -1.178372      -0.028120       0.081144       0.029898       0.090934       0.024096       0.017595       0.024146       0.009651      -0.029933      -0.029688      -0.015325       0.045013              5.840847       6.980971       1.092172       0.869919       4.830584       0.399968       5.710985           0.000002
          236              F       8.902197      13.588636      14.044921      -0.443689      19.597457 0.26594426E+03  0.53010377E+04                                 5.595700                            4.853279       0.816020       2.447258                    0.997788      21.149459      48.779042       0.925177       0.332132      -1.174621      -0.035244       0.032733       0.011128       0.049371       0.014161       0.008610       0.008635      -0.028189       0.017617      -0.023728      -0.000444       0.024172              6.237398       5.612897       0.106043      -2.920275       4.204441      -0.036159       8.894856          -0.000001

******************************************************
Auxiliary information for the entire system
The total spin magnetic moment of the unit cell is   -0.000000
The total net atomic charge of the unit cell is   0.000004
Accuracy of reproducing the electrostatic potential in the unit cell:
  The inner radius (bohr) =    5.0000
  The outer radius (bohr) =   12.0000
  Valid grid points have density less than (e/(bohr^3)) =    0.0001
  The number of valid grid points were=       182948
  The rms potential error without charges in kcal/mol is=      6.58328
  The rms potential error with partial charges in kcal/mol is=      1.69700
  The RRMSE value at monopole order=      0.25777
  The rms potential error with partial charges and cloud penetration in kcal/mol is=      1.70714
  The RRMSE value at monopole order with cloud penetration is=      0.25931
  The rms potential error with partial charges and atomic dipoles in kcal/mol is=      0.48459
  The RRMSE value at dipole order=      0.07361
  The rms potential error with partial charges, atomic dipoles and cloud penetration in kcal/mol is=      0.48651
  The RRMSE value at dipole order with cloud penetration=      0.07390

******************************************************
The electron densities and ab initio electrostatic potential were computed in VASP using the PBE functional and
projector augmented wave method. See the main text of the journal article for a description of computational details.
The atomic charges, dipoles, and quadrupoles were computed with the DDEC6 method as described in
(a) T. A. Manz and N. Gabaldon Limas, RSC Adv. 6 (2016) 47771-47801 DOI: 10.1039/c6ra04656h
(b) N. Gabaldon Limas and T. A. Manz, RSC Adv. 8 (2018) 2678-2707 DOI: 10.1039/c7ra11829e.
For each atom in the material, the electron cloud parameters were fit to the spherically averaged atom-in-material
electron density using radial positions for which this density was between 10^-4 and 10^-2 electrons per cubic bohr.
The polarizabilities, dispersion coefficients, and quantum Drude oscillator (QDO) parameters were fit using the MCLF method.
The magnetic structure of the system was optimized in VASP from the default ferromagnetic initial guess using spin polarization.
The atomic spin moments (ASMs) were computed on this optimized magnetic structure using the DDEC6 partition as inputs
to the method of T. A. Manz and D. S. Sholl, J. Chem. Theory Comput. 7 (2011) 4146-4164 DOI: 10.1021/ct200539n.
The RMSE and RRMSE were computed using a uniform grid with Ewald summation.
