# Supplementary material for: A collection of forcefield precursors for metal–organic frameworks
Source: RSC Adv. 2019 Nov 13;9(63):36492–507. doi: 10.1039/c9ra07327b (PMC9075174; doi:10.1039/c9ra07327b)
Supplement: RA-009-C9RA07327B-s6013 [file RA-009-C9RA07327B-s6013.xyz]

  244
jmolscript: load "" {1 1 1} spacegroup "x,y,z" unitcell [{     15.021600     0.000000     0.000000 }, {     -2.776901    14.762699     0.000000 }, {      6.122301     7.381398    18.683983 }]
Ag    14.781585     9.544409    11.167417     0.450314
Ag    15.546574     8.909899     7.516566     0.450210
Ag    13.393120    16.925773    16.858558     0.450225
Ag     8.035789     8.909884     1.825425     0.450324
H     14.343557     6.966551    12.731266     0.104528
H     13.698650     6.370143    14.790241     0.130005
H      8.868243    20.134884    15.137763     0.128876
H     10.884940     5.676287    11.202916     0.127027
H      4.972935    17.995771    15.716966     0.130236
H     17.967942    16.950573    16.034594     0.121072
H      1.644463    18.249681    12.529479     0.131163
H      3.740759    19.100011    12.081063     0.133638
H     15.084486    12.275216    12.223062     0.117248
H     15.311144    13.298276    14.311931     0.120030
H     17.290007    14.365621    14.827609     0.118391
H      3.861006    13.253981    11.378546     0.126571
H      7.495870    15.531868    12.357586     0.130798
H      9.593655    16.518017    12.858317     0.131661
H      8.533588    16.587412    16.733375     0.130991
H      6.455067    15.642598    16.157908     0.136949
H     13.094120     8.002875     5.952717     0.105047
H     12.627208     7.258829     3.893742     0.129189
H     12.026062     5.056234     3.546220     0.129561
H     12.465456     4.365350     7.481067     0.127085
H      7.867004    15.595323     2.967017     0.129271
H      7.214457    13.410443     2.649389     0.121326
H      8.731843    12.371158     6.154504     0.130471
H      9.179995    14.588516     6.602920     0.132941
H      3.152720     9.712396     6.460921     0.118482
H      4.116247    10.124270     4.372052     0.120545
H      4.799382    12.266337     3.856374     0.119068
H      3.412494    13.625990     7.305437     0.126682
H      7.756079     2.856599     6.326397     0.129846
H      8.337434     5.100528     5.825666     0.132185
H      8.601595     4.071557     1.950608     0.130818
H      8.057302     1.854202     2.526075     0.137279
H     12.955100    14.347907    15.294708     0.105053
H     12.310203    13.751488    13.235734     0.129186
H     10.256700    12.753529    12.888211     0.129553
H      9.496475    13.057651    16.823058     0.127082
H      6.361394    10.614413    12.309008     0.129277
H      4.334803     9.569213    11.991380     0.121317
H     18.054506    10.868339    15.496496     0.130482
H      5.129200    11.718672    15.944911     0.132954
H     13.696026    19.656575    15.802913     0.118473
H     16.699596     5.916925    13.714044     0.120540
H     18.678461     6.984267    13.198366     0.119075
H     17.494141    20.635344    16.647429     0.126681
H      8.884312     8.150527    15.668388     0.129843
H     10.982099     9.136674    15.167657     0.132183
H      9.922053     9.206048    11.292599     0.130821
H      7.843528     8.261237    11.868066     0.137279
H      5.583326     8.002868     3.389275     0.104530
H      5.116404     7.258833     5.448249     0.130002
H      4.515257     5.056239     5.795772     0.128878
H      4.954671     4.365335     1.860925     0.127021
H      0.356196    15.595332     6.374975     0.130239
H     14.725247    13.410453     6.692603     0.121089
H      1.221051    12.371150     3.187487     0.131167
H      1.669205    14.588506     2.739072     0.133658
H     10.663530     9.712387     2.881070     0.117249
H     11.627046    10.124272     4.969939     0.120026
H     12.310178    12.266341     5.485617     0.118385
H     10.923308    13.625976     2.036554     0.126575
H     15.266887     2.856590     3.015595     0.130786
H      0.826640     5.100522     3.516326     0.131654
H     16.112381     4.071572     7.391384     0.130987
H     12.791190    16.616912     6.815917     0.136947
C     13.132327     6.817441    10.406979     0.359999
C     12.697336     6.390803    11.729805    -0.006115
C     13.504778     6.578292    12.843370    -0.118504
C     13.126781     6.223990    14.069039    -0.050771
C     11.891479     5.643817    14.282037    -0.105919
C     11.007818     5.462233    13.209576     0.149987
C     11.443566     5.820963    11.931592    -0.177555
C      6.950223    19.662474    13.415100    -0.099193
C      5.885083    19.167924    13.605676    -0.097114
C      4.562998    18.609894    13.826147     0.161724
C      4.323562    18.006103    15.048080    -0.128286
C      3.097829    17.422977    15.246130    -0.108258
C     17.134154    17.510075    14.353036     0.053730
C     15.827873    16.963855    14.625822     0.282291
C      2.328751    18.165535    13.153524    -0.103409
C      3.573381    18.688134    12.899422    -0.120928
C      1.904307    11.909096    10.354663     0.349834
C     16.956170    12.586707    11.632648     0.000116
C     15.896667    12.653142    12.469690    -0.101498
C     16.020606    13.287941    13.710307    -0.058911
C     17.215525    13.899118    14.027934    -0.116244
C      3.273904    13.835636    13.190892     0.164576
C      3.151757    13.239220    11.980170    -0.182609
C      4.509672    14.485195    13.542151    -0.092168
C      5.558879    14.920696    13.848568    -0.098660
C      6.831569    15.509728    14.214774     0.174253
C      7.710692    15.747405    13.239470    -0.133048
C      8.983382    16.336438    13.538414    -0.106887
C      9.286466    16.625790    14.850030     0.049902
C     10.561465    17.130675    15.216236     0.290337
C      8.342914    16.379256    15.847754    -0.109873
C      7.092151    15.809415    15.500232    -0.128798
C     13.171490     6.784958     8.277004     0.357573
C     12.832617     6.278594     6.954178    -0.005019
C     12.867610     7.106778     5.840613    -0.118828
C     12.589291     6.669799     4.614944    -0.048648
C     12.247475     5.348537     4.401946    -0.108556
C     12.232375     4.446539     5.474407     0.150688
C     12.504371     4.941093     6.752391    -0.178244
C     11.916361     3.083941     5.268883    -0.097627
C      8.850336    16.708436     5.078307    -0.098892
C      8.546325    15.305979     4.857836     0.161730
C      7.997202    14.959052     3.635903    -0.126403
C      7.650716    13.646648     3.437853    -0.109431
C      7.918451    12.694456     4.330947     0.052241
C      7.623126    11.309714     4.058161     0.283604
C      8.522649    13.028096     5.530459    -0.101946
C      8.806158    14.347882     5.784561    -0.120402
C      2.452506    11.454400     8.329320     0.349390
C      3.112843    11.609405     7.051335     0.000113
C      3.373992    10.580443     6.214293    -0.103209
C      3.974939    10.819595     4.973676    -0.058594
C      4.354688    12.106902     4.656049    -0.117641
C      4.092655    13.156532     5.493091     0.163868
C      3.529099    12.926237     6.703813    -0.181963
C      4.502575    14.491079     5.141832    -0.092482
C      4.736612    15.602709     4.835415    -0.097568
C      7.857123     2.199654     4.469209     0.171673
C      7.928189     3.107562     5.444513    -0.130112
C      8.271799     4.467206     5.145569    -0.109444
C      8.500135     4.818555     3.833953     0.050529
C      8.760622     6.164912     3.467747     0.291132
C      8.432275     3.845690     2.836229    -0.109555
C      8.103472     2.511143     3.183751    -0.127974
C     11.743858    14.198810    17.618996     0.357600
C     11.308873    13.772164    16.296170    -0.005033
C     12.116321    13.959648    15.182605    -0.118838
C     11.738331    13.605340    13.956935    -0.048663
C     10.503030    13.025165    13.743938    -0.108539
C      9.619364    12.843587    14.816399     0.150675
C     10.055105    13.202323    16.094383    -0.178231
C      8.338670    12.281127    14.610875    -0.097616
C      7.273532    11.786576    14.420298    -0.098898
C      5.951447    11.228546    14.199827     0.161740
C      5.712018    10.624748    12.977895    -0.126426
C      4.486286    10.041621    12.779844    -0.109411
C     18.522607    10.128723    13.672939     0.052218
C     17.216327     9.582503    13.400153     0.283605
C     18.738797    10.784190    14.872450    -0.101949
C      4.961825    11.306790    15.126553    -0.120410
C     15.537437    19.290465    17.671311     0.349398
C     15.567707    19.968069    16.393327     0.000111
C     14.508208    20.034499    15.556284    -0.103182
C     17.409055     5.906593    14.315668    -0.058595
C     18.603976     6.517768    13.998040    -0.117652
C     19.683950     6.454291    14.835083     0.163865
C     16.784896    20.620580    16.045805    -0.181966
C      5.898120     7.103848    14.483824    -0.092482
C      6.947329     7.539347    14.177406    -0.097576
C      8.220021     8.128378    13.811200     0.171679
C      9.099139     8.366060    14.786504    -0.130097
C     10.371830     8.955091    14.487560    -0.109439
C     10.674921     9.244436    13.175945     0.050532
C     11.949921     9.749320    12.809739     0.291110
C      9.731374     8.997897    12.178220    -0.109556
C      8.480609     8.428057    12.525742    -0.127991
C      5.660708     6.784939     1.064987     0.359990
C      5.321828     6.278582     2.387813    -0.006120
C      5.356816     7.106772     3.501378    -0.118508
C      5.078490     6.669800     4.727048    -0.050769
C      4.736674     5.348539     4.940045    -0.105924
C      4.721579     4.446535     3.867584     0.149960
C      4.993581     4.941082     2.589600    -0.177534
C      4.405564     3.083938     4.073108    -0.099164
C      4.116439     1.945735     4.263685    -0.097114
C      1.035526    15.305978     4.484156     0.161715
C      0.486397    14.959058     5.706088    -0.128279
C      0.139910    13.646654     5.904139    -0.108278
C      0.407650    12.694458     5.011044     0.053741
C      0.112323    11.309717     5.283830     0.282292
C      1.011854    13.028092     3.811533    -0.103408
C      1.295364    14.347876     3.557430    -0.120958
C      9.963325    11.454381     1.012672     0.349852
C     10.623655    11.609392     2.290656     0.000049
C     10.884800    10.580434     3.127699    -0.101472
C     11.485740    10.819593     4.368315    -0.058927
C     11.865488    12.106902     4.685943    -0.116223
C     11.603459    13.156527     3.848900     0.164570
C     11.039910    12.926226     2.638178    -0.182594
C     12.013377    14.491076     4.200159    -0.092165
C     12.247413    15.602708     4.506577    -0.098667
C     15.367922     2.199655     4.872783     0.174248
C     15.438993     3.107558     3.897479    -0.133027
C     15.782601     4.467204     4.196423    -0.106880
C     16.010931     4.818559     5.508038     0.049875
C      1.249816     6.164918     5.874244     0.290341
C     15.943066     3.845700     6.505763    -0.109834
C     15.614265     2.511151     6.158241    -0.128792
N     16.224220    10.863896    10.011625    -0.214321
N     13.885491     7.732728    10.048246    -0.220492
N     11.611656    17.513030    15.492759    -0.364172
N     14.811598    16.520975    14.913555    -0.383349
N      1.555034    10.571591     8.672358    -0.214707
N     13.931771     7.694341     8.635737    -0.218551
N      8.942247     7.267685     3.191224    -0.365012
N      7.375748    10.229084     3.770428    -0.383819
N     14.835749    18.245266    18.014349    -0.214730
N     12.497020    15.114098    17.977728    -0.218539
N     13.000114    10.131673    12.533216    -0.364994
N     16.200053     9.139621    13.112419    -0.383809
N      9.065855    10.571570     0.669634    -0.214309
N      6.420991     7.694321     0.706255    -0.220499
N      1.431440     7.267693     6.150767    -0.364174
N     14.886543    10.229089     5.571564    -0.383353
O      2.693908    12.303258     9.341992    -0.144894
O     12.592326     6.126544     9.341992    -0.180420
O     10.204732    12.303233     0.000000    -0.144902
O      5.081550     6.126520     0.000000    -0.180428
Sb    12.047499    12.697274     9.233624     2.266417
Sb     4.128924     6.805776     9.450359     2.266450
Sb     4.536723    12.697250     0.108367     2.266473
Sb    17.762050    14.187150    18.575616     2.266424
F     12.744028    13.984726     8.258320    -0.528929
F     13.234635    13.029585    10.526556    -0.545951
F     11.221835    11.631557    10.313559    -0.518725
F     10.839987    12.391830     8.007955    -0.513415
F     11.018774    14.012780     9.939879    -0.561912
F     13.234848    11.638934     8.691789    -0.513393
F      5.265427     7.728300    10.425663    -0.529284
F      4.236053     8.033882     8.157427    -0.545858
F      3.234208     5.797334     8.370424    -0.518458
F      4.051967     5.562613    10.676028    -0.513295
F      5.611928     6.037967     8.744104    -0.562113
F      2.869332     7.777016     9.992194    -0.513306
F      5.233246    13.984708     1.083671    -0.529286
F     11.846166    20.410953    17.499418    -0.545866
F      9.833366    19.012926    17.712416    -0.518459
F      3.329205    12.391813     1.334036    -0.513300
F      9.630303    21.394150    18.086096    -0.562113
F      5.724068    11.638914     0.650203    -0.513316
F     18.898558    15.109668    17.600312    -0.528923
F     11.746872     8.033864     1.184565    -0.545953
F     10.745027     5.797314     0.971567    -0.518727
F     17.685099    12.943980    17.349947    -0.513419
F     13.122749     6.037945     0.597887    -0.561914
F     16.502461    15.158386    18.033780    -0.513399

The following XYZ coordinates are in angstroms. Other properties are in atomic units.
The sperically averaged electron density of each atom fit to a function of the form exp(a - br)
eigen_1, eigen_2 and eigen_3 are the three eigenvalues of traceless quadrupole moment tensor
  atom number  atomic symbol              X              Y              Z     net charge C6 coefficient C8 coefficient C10 coefficient fluctuating dipole atomic polarizability isotropic forcefield polarizability              a              b squared Pearson coefficient          <r^3>          <r^4>         wp_QDO          m_QDO          q_QDO       dipole_x       dipole_y       dipole_z         dipole            Qxy            Qxz            Qyz     Q(x^2-y^2)  Q(3z^2 - R^2)        eigen_1        eigen_2        eigen_3 static polarizability      alpha(xx)      alpha(xy)      alpha(xz)      alpha(yy)      alpha(yz)      alpha(zz) atomic spin moment
            1             Ag      14.781585       9.544409      11.167417       0.450314     210.625636 0.50829979E+04  0.19950804E+06                                28.020494                           23.432566       1.241376       2.070686                    0.997694      82.836695     220.374184       0.385225       0.405090      -1.186861      -0.014570       0.019745       0.056444       0.061547      -0.063661       0.007604      -0.012704       0.043098       0.073508      -0.079798       0.019630       0.060168             34.311762      44.037679      10.858475      -2.736923      29.831982       0.071666      29.065625          -0.000005
            2             Ag      15.546574       8.909899       7.516566       0.450210     210.765597 0.50874596E+04  0.19973250E+06                                28.036551                           23.446079       1.238434       2.069798                    0.997660      82.853701     220.466585       0.385024       0.405201      -1.186747       0.022801      -0.009866      -0.056545       0.061762      -0.067293       0.014086      -0.004580       0.004544       0.074602      -0.080172       0.020186       0.059986             34.331408      26.385830       7.539925      -0.574620      47.527105       2.681586      29.081288          -0.000006
            3             Ag      13.393120      16.925773      16.858558       0.450225     210.761137 0.50873126E+04  0.19972519E+06                                28.036105                           23.445694       1.238447       2.069807                    0.997660      82.852979     220.463480       0.385028       0.405200      -1.186749      -0.013906       0.020592      -0.056543       0.061761      -0.063488      -0.007077       0.013013       0.044676       0.074540      -0.080137       0.020178       0.059959             34.330874      44.064339      10.865351       2.741684      29.847492      -0.068917      29.080792          -0.000006
            4             Ag       8.035789       8.909884       1.825425       0.450324     210.624397 0.50829582E+04  0.19950610E+06                                28.020406                           23.432496       1.241299       2.070671                    0.997694      82.836319     220.372986       0.385225       0.405090      -1.186861       0.022098      -0.010662       0.056463       0.061563      -0.067131      -0.013909       0.005127       0.006083       0.073439      -0.079779       0.019602       0.060177             34.311650      26.371959       7.535536       0.576357      47.497459      -2.676592      29.065531          -0.000005
            5              H      14.343557       6.966551      12.731266       0.104528       1.173819 0.84043039E+01  0.84013935E+02                                 1.866350                            1.711946      -1.297153       2.257016                    0.993638       3.792670      10.918229       0.468540       1.307705      -0.701046       0.034767       0.012850       0.002212       0.037132       0.003638       0.000058       0.001487       0.022840       0.020453      -0.015490       0.006866       0.008624              1.987032       2.624434       0.476249      -0.068155       1.688144      -0.128222       1.648516          -0.000004
            6              H      13.698650       6.370143      14.790241       0.130005       1.033942 0.71422401E+01  0.67889287E+02                                 1.677230                            1.554052      -0.762150       2.533375                    0.999792       3.210114       8.730014       0.508173       1.268026      -0.713359       0.024789       0.007594       0.031894       0.041103       0.010001       0.003916      -0.000902       0.017623       0.013748      -0.015915       0.003530       0.012385              1.756740       1.888527       0.078356       0.516540       1.335866       0.019031       2.045826          -0.000002
            7              H       8.868243      20.134884      15.137763       0.128876       1.083725 0.80464205E+01  0.79435379E+02                                 1.778922                            1.689347      -0.998496       2.422912                    0.997505       3.458203       9.840283       0.466475       1.330045      -0.699232      -0.007693      -0.010811       0.040186       0.042319       0.006859      -0.002154      -0.004848       0.014364       0.027750      -0.015134       0.003189       0.011945              1.806168       1.595389       0.082621      -0.120169       1.562672      -0.301645       2.260443          -0.000004
            8              H      10.884940       5.676287      11.202916       0.127027       1.154180 0.89430208E+01  0.89324369E+02                                 1.754598                            1.704357      -1.055895       2.391577                    0.997428       3.351593       9.142260       0.503445       1.218059      -0.725382      -0.027151      -0.009269      -0.029325       0.041025       0.007416       0.010987       0.000353       0.012733       0.012029      -0.013249      -0.003212       0.016461              1.742851       1.781431       0.110958       0.174454       1.439935       0.028438       2.007188          -0.000004
            9              H       4.972935      17.995771      15.716966       0.130236       1.090654 0.81462423E+01  0.79643280E+02                                 1.708103                            1.642102      -0.818307       2.504914                    0.999560       3.231853       8.776951       0.504708       1.241292      -0.720572       0.024517       0.000364       0.031657       0.040042       0.008964       0.008172      -0.005317       0.010104       0.036271      -0.018855       0.002801       0.016054              1.709136       1.954170      -0.030654       0.339040       1.442504      -0.061465       1.730736          -0.000003
           10              H      17.967942      16.950573      16.034594       0.121072       0.997359 0.71753427E+01  0.69097948E+02                                 1.697777                            1.603823      -1.014984       2.402829                    0.997636       3.527302      10.036891       0.473132       1.344316      -0.694722      -0.002707      -0.021597       0.034070       0.040429       0.008424       0.000777      -0.004471       0.012433       0.021287      -0.014878       0.006045       0.008833              1.740658       1.488391       0.100263      -0.182277       1.701109      -0.438035       2.032475          -0.000004
           11              H       1.644463      18.249681      12.529479       0.131163       1.119062 0.82365687E+01  0.80816098E+02                                 1.744468                            1.655074      -0.880200       2.480645                    0.999075       3.251511       8.870360       0.500535       1.247154      -0.719123      -0.029022       0.005770      -0.031825       0.043456       0.006750       0.008113      -0.003926       0.021066       0.012856      -0.016559       0.001509       0.015051              1.773681       1.973693      -0.061406       0.446074       1.477400      -0.115671       1.869950          -0.000002
           12              H       3.740759      19.100011      12.081063       0.133638       1.099134 0.81421155E+01  0.79983883E+02                                 1.752153                            1.668496      -0.834854       2.503710                    0.999409       3.272151       9.051375       0.486292       1.282166      -0.711265       0.005075       0.018109      -0.035916       0.040542       0.005975      -0.000495      -0.008252       0.011202       0.024866      -0.014771       0.002559       0.012213              1.758832       1.553686       0.068594      -0.079553       1.609210      -0.385845       2.113601          -0.000003
           13              H      15.084486      12.275216      12.223062       0.117248       1.038141 0.72996509E+01  0.71357494E+02                                 1.805070                            1.660678      -1.333477       2.248298                    0.993117       3.864677      11.474052       0.442251       1.416772      -0.678362      -0.038902      -0.007445      -0.008714       0.040555       0.003642      -0.004278       0.004969       0.020864       0.009042      -0.014416       0.003204       0.011212              1.915050       2.483998       0.384106       0.244010       1.629272       0.182666       1.631880          -0.000004
           14              H      15.311144      13.298276      14.311931       0.120030       1.034712 0.71005336E+01  0.67094087E+02                                 1.646719                            1.525291      -0.720435       2.544156                    0.999843       3.187329       8.517365       0.527554       1.228700      -0.722215      -0.030448      -0.001042       0.027407       0.040980       0.007182      -0.005540       0.007255       0.019640       0.020222      -0.018516       0.006376       0.012140              1.731478       2.130749      -0.033851      -0.509171       1.336129       0.100151       1.727556          -0.000002
           15              H      17.290007      14.365621      14.827609       0.118391       0.949356 0.67295615E+01  0.64247972E+02                                 1.686098                            1.585626      -1.188021       2.327089                    0.994438       3.642461      10.572444       0.457918       1.401026      -0.682513       0.002770       0.018022       0.034370       0.038907       0.004912      -0.003741       0.012449       0.010881       0.014389      -0.017335       0.004849       0.012486              1.740380       1.461199       0.037192       0.028541       1.715839       0.459187       2.044103          -0.000005
           16              H       3.861006      13.253981      11.378546       0.126571       1.148869 0.89130359E+01  0.88952133E+02                                 1.744823                            1.697440      -1.074532       2.378819                    0.997272       3.379655       9.215707       0.506269       1.212256      -0.726232       0.032631       0.006168      -0.022880       0.040328       0.004990      -0.011956       0.001710       0.017421      -0.003026      -0.012906      -0.004615       0.017520              1.734594       1.841078       0.052836      -0.210344       1.456919       0.106832       1.905784          -0.000005
           17              H       7.495870      15.531868      12.357586       0.130798       1.058751 0.78366719E+01  0.75326583E+02                                 1.629789                            1.575765      -0.761434       2.531501                    0.999816       3.099699       8.150293       0.536299       1.188181      -0.733827      -0.008313      -0.009953      -0.038191       0.040333       0.006717      -0.000852       0.003938       0.012020       0.043957      -0.016834       0.001637       0.015196              1.617173       1.481999       0.071089       0.148304       1.380423       0.153841       1.989097          -0.000004
           18              H       9.593655      16.518017      12.858317       0.131661       1.034981 0.75405821E+01  0.71891775E+02                                 1.616244                            1.553488      -0.743547       2.542351                    0.999827       3.071124       8.081065       0.535290       1.200169      -0.730911       0.027522       0.007211      -0.034671       0.044850       0.009875      -0.005827       0.000586       0.019142       0.030956      -0.019188       0.004385       0.014803              1.626421       1.740130       0.111950      -0.349619       1.402123      -0.116048       1.737008          -0.000003
           19              H       8.533588      16.587412      16.733375       0.130991       1.046799 0.75740837E+01  0.72403686E+02                                 1.633109                            1.559191      -0.837186       2.497858                    0.999510       3.130161       8.289354       0.532324       1.203648      -0.729248       0.004545       0.011564       0.042846       0.044611       0.006164      -0.002803       0.001895       0.016884       0.042570      -0.017772       0.002984       0.014788              1.654094       1.497970       0.091838       0.244375       1.417860       0.217433       2.046452          -0.000004
           20              H       6.455067      15.642598      16.157908       0.136949       0.988941 0.71022713E+01  0.67462221E+02                                 1.626363                            1.551390      -0.848238       2.495165                    0.999475       3.219084       8.771507       0.507419       1.270796      -0.712468      -0.028687      -0.008266       0.029440       0.041929       0.007086      -0.003163       0.003717       0.013825       0.031685      -0.015999       0.004324       0.011675              1.638526       1.864984       0.101937      -0.347519       1.356622      -0.071805       1.693972          -0.000004
           21              H      13.094120       8.002875       5.952717       0.105047       1.172475 0.83914478E+01  0.83822768E+02                                 1.861859                            1.708288      -1.283939       2.262412                    0.993678       3.787518      10.886359       0.470180       1.304118      -0.701784       0.006084       0.036272      -0.002265       0.036849      -0.000795      -0.001459      -0.000258      -0.024179       0.020431      -0.015617       0.006882       0.008735              1.981895       1.543854       0.272379       0.112973       2.756921       0.090283       1.644908          -0.000003
           22              H      12.627208       7.258829       3.893742       0.129189       1.036906 0.71643455E+01  0.68127147E+02                                 1.677581                            1.554205      -0.760750       2.532955                    0.999788       3.213415       8.730348       0.509438       1.264361      -0.714136       0.002982       0.026168      -0.032640       0.041941       0.005971       0.001619      -0.003468      -0.023649       0.013319      -0.015751       0.003537       0.012215              1.757172       1.326308      -0.027374       0.076746       1.898712      -0.511812       2.046496          -0.000002
           23              H      12.026062       5.056234       3.546220       0.129561       1.084941 0.80632445E+01  0.79688928E+02                                 1.784705                            1.694623      -1.013205       2.417461                    0.997279       3.463564       9.879520       0.464035       1.335573      -0.698105      -0.009147      -0.009533      -0.039915       0.042045       0.003788       0.004279       0.003167      -0.018019       0.027758      -0.014943       0.002934       0.012009              1.812136       1.538444       0.071325       0.275564       1.629454       0.174390       2.268510          -0.000004
           24              H      12.465456       4.365350       7.481067       0.127085       1.152123 0.89203839E+01  0.89021166E+02                                 1.750527                            1.700575      -1.044457       2.395998                    0.997516       3.348884       9.123997       0.504844       1.215736      -0.725896      -0.004582      -0.028339       0.029387       0.041082       0.004276       0.001693      -0.010779      -0.017472       0.011871      -0.013079      -0.003314       0.016394              1.738809       1.408528       0.041162       0.004260       1.805749      -0.176065       2.002151          -0.000004
           25              H       7.867004      15.595323       2.967017       0.129271       1.089009 0.81254080E+01  0.79340149E+02                                 1.701201                            1.635820      -0.810189       2.506955                    0.999630       3.231210       8.752187       0.507927       1.234972      -0.721934      -0.004308       0.024294      -0.032291       0.040638       0.006411       0.006784      -0.007125      -0.016278       0.035602      -0.018855       0.002862       0.015994              1.702166       1.465749      -0.120710       0.122209       1.917159      -0.319832       1.723590          -0.000004
           26              H       7.214457      13.410443       2.649389       0.121326       0.995942 0.71646202E+01  0.68987596E+02                                 1.698351                            1.604348      -1.014414       2.403793                    0.997668       3.526332      10.042502       0.472164       1.347210      -0.694161      -0.020712      -0.006545      -0.034018       0.040362       0.005647       0.004441       0.000071      -0.017583       0.020683      -0.014731       0.006022       0.008710              1.741260       1.657972       0.132043       0.396904       1.532648       0.260130       2.033160          -0.000004
           27              H       8.731843      12.371158       6.154504       0.130471       1.122289 0.82634099E+01  0.81117662E+02                                 1.744724                            1.655262      -0.873418       2.482155                    0.999135       3.257015       8.877536       0.501816       1.243384      -0.719914       0.011093      -0.027239       0.031962       0.043435       0.002376       0.005497      -0.007447      -0.024950       0.012760      -0.016799       0.001409       0.015390              1.773953       1.516847      -0.147456       0.196224       1.934734      -0.417216       1.870277          -0.000002
           28              H       9.179995      14.588516       6.602920       0.132941       1.100375 0.81508202E+01  0.80060902E+02                                 1.750256                            1.666803      -0.825882       2.505824                    0.999468       3.274435       9.046179       0.487852       1.278199      -0.712082       0.017141       0.008395       0.036032       0.040775       0.003490       0.007922       0.002133      -0.014767       0.024903      -0.014692       0.002467       0.012224              1.756889       1.580756       0.073871       0.363865       1.578832       0.149275       2.111080          -0.000003
           29              H       3.152720       9.712396       6.460921       0.118482       1.037471 0.72989822E+01  0.71414017E+02                                 1.810987                            1.665675      -1.366598       2.235562                    0.992695       3.874655      11.542880       0.439173       1.425442      -0.676714      -0.000003      -0.038617       0.008452       0.039531      -0.000477      -0.005648       0.003336      -0.022143       0.009305      -0.014455       0.003184       0.011271              1.921704       1.523433       0.203592      -0.135131       2.604670      -0.274921       1.637010          -0.000004
           30              H       4.116247      10.124270       4.372052       0.120545       1.031987 0.70783834E+01  0.66852567E+02                                 1.646381                            1.524933      -0.722411       2.544852                    0.999841       3.182495       8.510714       0.526409       1.231966      -0.721520       0.004538      -0.029908      -0.027531       0.040903       0.003221      -0.008229       0.004036      -0.023447       0.019746      -0.018500       0.006490       0.012010              1.731154       1.375246      -0.175943      -0.192544       2.090921       0.481961       1.727296          -0.000003
           31              H       4.799382      12.266337       3.856374       0.119068       0.946753 0.67083448E+01  0.64008162E+02                                 1.684615                            1.584401      -1.195720       2.324853                    0.994372       3.639115      10.566824       0.457446       1.403286      -0.682096       0.017084       0.006054      -0.034094       0.038612       0.002752      -0.013004       0.001284      -0.013934       0.014260      -0.017500       0.004991       0.012508              1.738786       1.692107       0.080748      -0.445116       1.482427      -0.112688       2.041823          -0.000005
           32              H       3.412494      13.625990       7.305437       0.126682       1.152647 0.89558264E+01  0.89534154E+02                                 1.753261                            1.705267      -1.093267       2.372099                    0.997084       3.384389       9.252769       0.503167       1.217617      -0.725043      -0.000145       0.033004       0.023193       0.040338       0.001572      -0.003874       0.011231      -0.019726      -0.003545      -0.012826      -0.004476       0.017302              1.743028       1.456998      -0.020665      -0.145113       1.856475       0.188320       1.915612          -0.000005
           33              H       7.756079       2.856599       6.326397       0.129846       1.059723 0.78412821E+01  0.75346245E+02                                 1.626739                            1.572901      -0.756386       2.531777                    0.999833       3.103497       8.146318       0.538747       1.183169      -0.734952      -0.008536      -0.010187       0.038805       0.041018       0.004094      -0.003973       0.000239      -0.016023       0.043966      -0.016813       0.001634       0.015179              1.614164       1.355781       0.047644      -0.123437       1.501610      -0.173758       1.985100          -0.000004
           34              H       8.337434       5.100528       5.825666       0.132185       1.032689 0.75213772E+01  0.71672559E+02                                 1.614919                            1.552368      -0.743452       2.543032                    0.999822       3.068022       8.074396       0.534967       1.201499      -0.730611       0.002102       0.028144       0.034696       0.044725       0.005562      -0.001846       0.005676      -0.025137       0.030201      -0.019093       0.004336       0.014756              1.625060       1.372172       0.042799       0.049310       1.767591       0.364206       1.735418          -0.000003
           35              H       8.601595       4.071557       1.950608       0.130818       1.046306 0.75709778E+01  0.72373359E+02                                 1.633301                            1.559492      -0.835894       2.498775                    0.999516       3.129966       8.291340       0.531904       1.204608      -0.729034       0.010792       0.006442      -0.043049       0.044846       0.002606      -0.002417       0.002374      -0.020276       0.042167      -0.017725       0.003068       0.014657              1.654229       1.387486       0.071017      -0.168451       1.528895      -0.280283       2.046308          -0.000004
           36              H       8.057302       1.854202       2.526075       0.137279       0.990109 0.71177128E+01  0.67704597E+02                                 1.634417                            1.558459      -0.868962       2.488483                    0.999304       3.222491       8.812055       0.503207       1.279621      -0.710617      -0.002653      -0.029423      -0.029335       0.041632       0.004173      -0.004244       0.002194      -0.017485       0.031397      -0.015738       0.004257       0.011481              1.646788       1.342387       0.002679       0.006360       1.895151       0.358221       1.702827          -0.000004
           37              H      12.955100      14.347907      15.294708       0.105053       1.172483 0.83915258E+01  0.83823836E+02                                 1.861877                            1.708303      -1.283940       2.262415                    0.993679       3.787521      10.886426       0.470175       1.304128      -0.701781       0.034521       0.012684      -0.002266       0.036847       0.003652       0.000015      -0.001482       0.023102       0.020430      -0.015616       0.006882       0.008734              1.981914       2.616527       0.474157       0.067847       1.684294       0.127719       1.644921          -0.000003
           38              H      12.310203      13.751488      13.235734       0.129186       1.036874 0.71640838E+01  0.68123949E+02                                 1.677536                            1.554169      -0.760743       2.532959                    0.999788       3.213376       8.730160       0.509448       1.264350      -0.714139       0.025167       0.007767      -0.032638       0.041940       0.009860      -0.003709       0.000949       0.017691       0.013312      -0.015750       0.003534       0.012216              1.757122       1.889044       0.078481      -0.517149       1.335895      -0.019184       2.046427          -0.000002
           39              H      10.256700      12.753529      12.888211       0.129553       1.084955 0.80633455E+01  0.79689936E+02                                 1.784698                            1.694615      -1.013168       2.417483                    0.997279       3.463567       9.879432       0.464044       1.335544      -0.698111      -0.007674      -0.010753      -0.039923       0.042052       0.006804       0.002320       0.004794       0.014036       0.027729      -0.014941       0.002937       0.012004              1.812130       1.600418       0.082984       0.120442       1.567466       0.303058       2.268505          -0.000004
           40              H       9.496475      13.057651      16.823058       0.127082       1.152108 0.89202496E+01  0.89019605E+02                                 1.750525                            1.700573      -1.044427       2.396012                    0.997516       3.348860       9.123958       0.504839       1.215751      -0.725893      -0.027006      -0.009741       0.029391       0.041086       0.007158      -0.010903      -0.000328       0.013172       0.011872      -0.013079      -0.003311       0.016390              1.738807       1.777217       0.110512      -0.173819       1.437056      -0.028358       2.002148          -0.000004
           41              H       6.361394      10.614413      12.309008       0.129277       1.088992 0.81252780E+01  0.79338584E+02                                 1.701186                            1.635808      -0.810213       2.506947                    0.999630       3.231189       8.752122       0.507928       1.234974      -0.721933       0.024670       0.000257      -0.032290       0.040636       0.008930      -0.008257       0.005349       0.010508       0.035610      -0.018856       0.002859       0.015996              1.702150       1.945573      -0.030450      -0.336901       1.437307       0.060978       1.723570          -0.000004
           42              H       4.334803       9.569213      11.991380       0.121317       0.995994 0.71650820E+01  0.68993108E+02                                 1.698401                            1.604392      -1.014421       2.403778                    0.997666       3.526440      10.042865       0.472161       1.347197      -0.694163      -0.002605      -0.021561      -0.034023       0.040363       0.008461      -0.000752       0.004381       0.012286       0.020687      -0.014740       0.006026       0.008713              1.741314       1.488992       0.100254       0.182283       1.701721       0.438175       2.033227          -0.000004
           43              H      18.054506      10.868339      15.496496       0.130482       1.122270 0.82632445E+01  0.81115755E+02                                 1.744714                            1.655253      -0.873461       2.482131                    0.999134       3.256995       8.877510       0.501813       1.243396      -0.719911      -0.028818       0.005868       0.031961       0.043433       0.006747      -0.008335       0.004026       0.021518       0.012760      -0.016799       0.001409       0.015391              1.773943       1.974019      -0.061460      -0.446295       1.477544       0.115714       1.870265          -0.000002
           44              H       5.129200      11.718672      15.944911       0.132954       1.100242 0.81495713E+01  0.80045228E+02                                 1.750084                            1.666651      -0.825906       2.505815                    0.999467       3.274228       9.045289       0.487887       1.278162      -0.712090       0.005085       0.018394       0.036031       0.040773       0.005929       0.000633       0.008180       0.011225       0.024892      -0.014689       0.002467       0.012222              1.756714       1.551916       0.068462       0.079425       1.607386       0.385126       2.110841          -0.000003
           45              H      13.696026      19.656575      15.802913       0.118473       1.037493 0.72991553E+01  0.71416174E+02                                 1.811017                            1.665698      -1.366637       2.235542                    0.992694       3.874709      11.543099       0.439168       1.425447      -0.676713      -0.037953      -0.007137       0.008442       0.039531       0.003580       0.004318      -0.004933       0.020977       0.009291      -0.014452       0.003184       0.011268              1.921739       2.493802       0.386126      -0.245212       1.634381      -0.183630       1.637034          -0.000004
           46              H      16.699596       5.916925      13.714044       0.120540       1.031994 0.70784538E+01  0.66853463E+02                                 1.646393                            1.524944      -0.722371       2.544862                    0.999841       3.182533       8.510857       0.526405       1.231972      -0.721518      -0.030232      -0.001070      -0.027531       0.040903       0.007261       0.005488      -0.007341       0.019506       0.019745      -0.018501       0.006490       0.012011              1.731167       2.130405      -0.033896       0.509251       1.335784      -0.100131       1.727313          -0.000003
           47              H      18.678461       6.984267      13.198366       0.119075       0.946701 0.67078889E+01  0.64002708E+02                                 1.684555                            1.584350      -1.195655       2.324887                    0.994373       3.638991      10.566364       0.457452       1.403291      -0.682096       0.002786       0.017911      -0.034089       0.038608       0.005092       0.003661      -0.012540       0.010986       0.014265      -0.017497       0.004990       0.012507              1.738722       1.460211       0.037136      -0.028463       1.714216      -0.458243       2.041739          -0.000005
           48              H      17.494141      20.635344      16.647429       0.126681       1.152634 0.89557028E+01  0.89532670E+02                                 1.753255                            1.705262      -1.093274       2.372097                    0.997083       3.384368       9.252719       0.503165       1.217625      -0.725042       0.032464       0.005959       0.023192       0.040339       0.005048       0.011753      -0.001731       0.017235      -0.003541      -0.012825      -0.004476       0.017300              1.743022       1.850325       0.053323       0.211899       1.463135      -0.107796       1.915607          -0.000005
           49              H       8.884312       8.150527      15.668388       0.129843       1.059758 0.78415847E+01  0.75349787E+02                                 1.626765                            1.572923      -0.756452       2.531755                    0.999833       3.103538       8.146427       0.538748       1.183157      -0.734954      -0.008438      -0.010269       0.038803       0.041017       0.006729       0.000967      -0.003858       0.011953       0.043968      -0.016815       0.001637       0.015179              1.614190       1.479337       0.070883      -0.147953       1.378092      -0.153433       1.985142          -0.000004
           50              H      10.982099       9.136674      15.167657       0.132183       1.032668 0.75211723E+01  0.71670016E+02                                 1.614886                            1.552338      -0.743467       2.543025                    0.999822       3.067998       8.074262       0.534978       1.201485      -0.730614       0.027269       0.007269       0.034696       0.044724       0.009749       0.005921      -0.000766       0.019375       0.030200      -0.019092       0.004336       0.014757              1.625026       1.738486       0.111708       0.348800       1.401210       0.115785       1.735382          -0.000004
           51              H       9.922053       9.206048      11.292599       0.130821       1.046310 0.75710520E+01  0.72374495E+02                                 1.633330                            1.559520      -0.835970       2.498735                    0.999515       3.129985       8.291508       0.531887       1.204639      -0.729027       0.004332       0.011801      -0.043040       0.044838       0.006110       0.002775      -0.001936       0.017003       0.042186      -0.017730       0.003069       0.014661              1.654259       1.498289       0.091856      -0.244320       1.418145      -0.217362       2.046344          -0.000004
           52              H       7.843528       8.261237      11.868066       0.137279       0.990111 0.71177276E+01  0.67704849E+02                                 1.634428                            1.558467      -0.869042       2.488451                    0.999302       3.222496       8.812108       0.503202       1.279632      -0.710614      -0.028424      -0.008048      -0.029334       0.041631       0.007063       0.002941      -0.003765       0.013258       0.031395      -0.015737       0.004256       0.011481              1.646800       1.875302       0.102924       0.350879       1.362257       0.072476       1.702842          -0.000004
           53              H       5.583326       8.002868       3.389275       0.104530       1.173806 0.84042412E+01  0.84013976E+02                                 1.866420                            1.712004      -1.297009       2.257085                    0.993642       3.792717      10.918758       0.468501       1.307802      -0.701026       0.006205       0.036541       0.002211       0.037130      -0.000763       0.001447       0.000335      -0.023920       0.020451      -0.015488       0.006864       0.008625              1.987111       1.547147       0.273619      -0.113420       2.765615      -0.090691       1.648570          -0.000003
           54              H       5.116404       7.258833       5.448249       0.130002       1.033964 0.71424421E+01  0.67891829E+02                                 1.677265                            1.554084      -0.762119       2.533386                    0.999792       3.210179       8.730290       0.508162       1.268041      -0.713355       0.002882       0.025764       0.031903       0.041108       0.006116      -0.001615       0.003686      -0.023687       0.013732      -0.015914       0.003525       0.012388              1.756777       1.326309      -0.027408      -0.076792       1.898155       0.511167       2.045868          -0.000002
           55              H       4.515257       5.056239       5.795772       0.128878       1.083679 0.80459860E+01  0.79429919E+02                                 1.778865                            1.689297      -0.998446       2.422937                    0.997506       3.458115       9.839921       0.466485       1.330038      -0.699234      -0.009204      -0.009558       0.040186       0.042320       0.003780      -0.004366      -0.003014      -0.018368       0.027752      -0.015135       0.003189       0.011946              1.806110       1.533729       0.071028      -0.274222       1.624242      -0.173851       2.260358          -0.000004
           56              H       4.954671       4.365335       1.860925       0.127021       1.154228 0.89434890E+01  0.89330265E+02                                 1.754650                            1.704404      -1.055982       2.391542                    0.997427       3.351665       9.142536       0.503437       1.218062      -0.725381      -0.004092      -0.028389      -0.029331       0.041024       0.004600      -0.001686       0.010867      -0.017248       0.012036      -0.013254      -0.003211       0.016465              1.742903       1.411323       0.041334      -0.004305       1.810134       0.176717       2.007251          -0.000005
           57              H       0.356196      15.595332       6.374975       0.130239       1.090693 0.81465978E+01  0.79647679E+02                                 1.708151                            1.642142      -0.818328       2.504903                    0.999560       3.231887       8.777114       0.504699       1.241300      -0.720570      -0.004176       0.024162       0.031657       0.040042       0.006514      -0.006734       0.007047      -0.015923       0.036273      -0.018852       0.002799       0.016053              1.709186       1.471163      -0.121526      -0.123090       1.925607       0.321856       1.730787          -0.000003
           58              H      14.725247      13.410453       6.692603       0.121089       0.997244 0.71742999E+01  0.69084818E+02                                 1.697591                            1.603664      -1.014965       2.402837                    0.997636       3.527004      10.035545       0.473178       1.344245      -0.694737      -0.020720      -0.006659       0.034069       0.040427       0.005587      -0.004536      -0.000062      -0.017703       0.021283      -0.014875       0.006044       0.008831              1.740459       1.657233       0.132028      -0.396708       1.531933      -0.260055       2.032211          -0.000003
           59              H       1.221051      12.371150       3.187487       0.131167       1.119058 0.82365143E+01  0.80815253E+02                                 1.744446                            1.655054      -0.880172       2.480657                    0.999075       3.251493       8.870230       0.500546       1.247132      -0.719128       0.011036      -0.027456      -0.031825       0.043456       0.002462      -0.005358       0.007246      -0.024531       0.012852      -0.016559       0.001509       0.015050              1.773658       1.516655      -0.147372      -0.196135       1.934397       0.416996       1.869921          -0.000002
           60              H       1.669205      14.588506       2.739072       0.133658       1.099100 0.81418240E+01  0.79980416E+02                                 1.752127                            1.668474      -0.834809       2.503736                    0.999410       3.272095       9.051228       0.486291       1.282178      -0.711262       0.016854       0.008338      -0.035909       0.040535       0.003527      -0.008018      -0.002013      -0.014778       0.024856      -0.014769       0.002559       0.012210              1.758805       1.582371       0.073992      -0.364479       1.580486      -0.149504       2.113558          -0.000003
           61              H      10.663530       9.712387       2.881070       0.117249       1.038148 0.72997248E+01  0.71358435E+02                                 1.805081                            1.660688      -1.333490       2.248290                    0.993117       3.864706      11.474175       0.442249       1.416775      -0.678361      -0.000125      -0.039606      -0.008715       0.040554      -0.000398       0.005676      -0.003288      -0.022088       0.009043      -0.014418       0.003203       0.011215              1.915062       1.518924       0.202572       0.134412       2.594370       0.273575       1.631891          -0.000004
           62              H      11.627046      10.124272       4.969939       0.120026       1.034831 0.71015591E+01  0.67106729E+02                                 1.646900                            1.525442      -0.720397       2.544168                    0.999843       3.187544       8.518346       0.527503       1.228766      -0.722199       0.004603      -0.030116       0.027414       0.040984       0.003124       0.008160      -0.004103      -0.023520       0.020226      -0.018521       0.006380       0.012141              1.731679       1.375716      -0.175932       0.192587       2.091562      -0.481976       1.727760          -0.000003
           63              H      12.310178      12.266341       5.485617       0.118385       0.949342 0.67294477E+01  0.64246529E+02                                 1.686072                            1.585608      -1.187968       2.327111                    0.994439       3.642428      10.572274       0.457923       1.401017      -0.682515       0.017198       0.006056       0.034372       0.038909       0.002599       0.012926      -0.001376      -0.013706       0.014389      -0.017335       0.004848       0.012487              1.740352       1.693593       0.080910       0.445975       1.483403       0.112933       2.044062          -0.000005
           64              H      10.923308      13.625976       2.036554       0.126575       1.148838 0.89127195E+01  0.88948144E+02                                 1.744787                            1.697406      -1.074542       2.378816                    0.997272       3.379613       9.215535       0.506275       1.212251      -0.726233       0.000030       0.033208      -0.022877       0.040325       0.001485       0.003890      -0.011434      -0.019857      -0.003027      -0.012906      -0.004615       0.017521              1.734558       1.450822      -0.020563       0.143869       1.847106      -0.186959       1.905745          -0.000005
           65              H      15.266887       2.856590       3.015595       0.130786       1.058798 0.78370969E+01  0.75331638E+02                                 1.629832                            1.575803      -0.761405       2.531511                    0.999816       3.099772       8.150519       0.536295       1.188173      -0.733829      -0.008242      -0.010005      -0.038193       0.040333       0.004073       0.004028      -0.000107      -0.016072       0.043966      -0.016831       0.001631       0.015199              1.617216       1.358092       0.047778       0.123777       1.504395       0.174198       1.989160          -0.000004
           66              H       0.826640       5.100522       3.516326       0.131654       1.034988 0.75406392E+01  0.71892450E+02                                 1.616250                            1.553494      -0.743537       2.542356                    0.999827       3.071140       8.081112       0.535290       1.200169      -0.730911       0.002000       0.028379      -0.034671       0.044850       0.005724       0.001655      -0.005619      -0.025012       0.030948      -0.019189       0.004386       0.014803              1.626426       1.373003       0.042894      -0.049420       1.769260      -0.365046       1.737016          -0.000003
           67              H      16.112381       4.071572       7.391384       0.130987       1.046803 0.75741178E+01  0.72404096E+02                                 1.633114                            1.559194      -0.837082       2.497905                    0.999512       3.130172       8.289389       0.532323       1.203648      -0.729248       0.010524       0.006607       0.042848       0.044613       0.002676       0.002382      -0.002406      -0.020207       0.042571      -0.017772       0.002983       0.014789              1.654099       1.387230       0.071007       0.168507       1.528607       0.280362       2.046462          -0.000004
           68              H      12.791190      16.616912       6.815917       0.136947       0.988954 0.71023792E+01  0.67463466E+02                                 1.626372                            1.551397      -0.848233       2.495160                    0.999476       3.219106       8.771566       0.507420       1.270789      -0.712469      -0.002824      -0.029721       0.029441       0.041930       0.004089       0.004238      -0.002422      -0.018026       0.031680      -0.015996       0.004323       0.011674              1.638536       1.336962       0.002616      -0.006328       1.884661      -0.354808       1.693986          -0.000003
           69              C      13.132327       6.817441      10.406979       0.359999      32.746016 0.29823203E+03  0.63956713E+04                                 9.350699                            5.988750       0.028311       2.054184                    0.999507      23.363388      64.633994       0.633322       0.450972      -1.040801      -0.014818      -0.024688      -0.044197       0.052749      -0.048907       0.030720       0.022118       0.054782      -0.029546      -0.071232       0.006594       0.064639             13.105707       8.147475       2.953487      -5.195999       7.866671      -3.487968      23.302974          -0.000000
           70              C      12.697336       6.390803      11.729805      -0.006115      41.488509 0.42959947E+03  0.10011985E+05                                10.399558                            6.881417      -0.104539       1.969841                    0.999254      27.257506      76.565288       0.635809       0.413355      -1.072326      -0.009690      -0.009229       0.023431       0.026983       0.014937      -0.004106      -0.005965       0.007754       0.051306      -0.024106       0.003443       0.020663             14.224613      13.554913       3.936942      -4.872853       7.760637      -4.400856      21.358290          -0.000051
           71              C      13.504778       6.578292      12.843370      -0.118504      33.475367 0.42849332E+03  0.10115946E+05                                 9.241149                            7.053070      -0.153050       1.926770                    0.998956      29.847764      88.203686       0.595937       0.435355      -1.044266      -0.021359      -0.011393       0.012401       0.027199      -0.001588       0.005220       0.018443       0.012708      -0.090376      -0.037986       0.016036       0.021950             10.930405      11.578001       2.591807      -0.181290       6.609936      -2.377135      14.603277           0.000059
           72              C      13.126781       6.223990      14.069039      -0.050771      29.605216 0.36930646E+03  0.83667880E+04                                 8.441283                            6.489094       0.263887       2.091582                    0.999483      27.403922      78.292803       0.632298       0.427575      -1.053222      -0.016006      -0.003901      -0.009586       0.019061       0.002611       0.003036       0.005737      -0.005263      -0.006517      -0.006111      -0.002548       0.008659              9.898162      11.898464       2.725728      -0.189415       6.186218      -1.999223      11.609803          -0.000054
           73              C      11.891479       5.643817      14.282037      -0.105919      31.755092 0.43410720E+03  0.10243866E+05                                 8.891584                            7.069220       0.012415       1.995988                    0.998048      28.974317      84.573698       0.601260       0.431695      -1.050356       0.023738       0.010582       0.001344       0.026024      -0.010117      -0.013424       0.001798      -0.011209       0.031044      -0.020723       0.001677       0.019046             10.270207      14.113251       3.214985       0.758290       6.782434      -1.363103       9.914935           0.000074
           74              C      11.007818       5.462233      13.209576       0.149987      41.441273 0.39569442E+03  0.91029614E+04                                10.602455                            6.801671      -0.442533       1.885106                    0.997872      26.204098      74.963922       0.607268       0.438432      -1.048672      -0.033708      -0.007331      -0.004121       0.034741       0.020804      -0.003226      -0.002987       0.047541       0.010032      -0.033336       0.002809       0.030527             14.811203      23.183123       7.264316      -3.932860       9.355499      -2.999745      11.894988          -0.000056
           75              C      11.443566       5.820963      11.931592      -0.177555      37.477878 0.46513973E+03  0.11166855E+05                                 9.895284                            7.279562      -0.049504       1.948850                    0.999049      30.659768      90.256550       0.597173       0.427227      -1.053130       0.009034      -0.004880       0.011181       0.015181      -0.002668       0.038647       0.020857       0.000147      -0.046180      -0.050100       0.009854       0.040246             12.704736      15.759388       4.958701      -6.012471       8.095890      -3.749885      14.258932           0.000068
           76              C       6.950223      19.662474      13.415100      -0.099193      73.923501 0.49328153E+03  0.11898220E+05                                14.610452                            7.432402       0.450089       2.097347                    0.999815      29.910017      85.423213       0.604678       0.419947      -1.068283       0.112523       0.056494      -0.015641       0.126877      -0.041559       0.017332       0.005956      -0.068940       0.203539      -0.090020       0.019993       0.070027             22.208865      42.520949      14.827737      -7.601537      15.054082      -3.502279       9.051563           0.000053
           77              C       5.885083      19.167924      13.605676      -0.097114      73.855230 0.50028676E+03  0.12094344E+05                                14.603321                            7.477245       0.498917       2.113818                    0.999795      29.839987      84.963733       0.604571       0.419079      -1.070202      -0.112486      -0.049113       0.023838       0.125034      -0.044358       0.030267      -0.009656      -0.081856       0.159676      -0.091010       0.021745       0.069266             21.998851      42.634721      14.514508      -6.923865      14.779501      -3.126785       8.582330          -0.000058
           78              C       4.562998      18.609894      13.826147       0.161724      38.009309 0.38735019E+03  0.88713059E+04                                10.063581                            6.750522      -0.433595       1.890094                    0.998023      26.049324      74.565014       0.606206       0.441166      -1.046140       0.031171       0.014418      -0.010697       0.035971       0.018101      -0.009925      -0.008147       0.031231      -0.035956      -0.020062      -0.013256       0.033317             13.392789      22.264281       5.890594      -1.715662       9.003808      -2.743069       8.910279           0.000013
           79              C       4.323562      18.006103      15.048080      -0.128286      31.255921 0.42330368E+03  0.99304994E+04                                 8.771764                            6.965064       0.005737       1.989352                    0.998214      29.178290      85.040025       0.607516       0.429763      -1.051078      -0.018937      -0.016623       0.011477       0.027689      -0.001037       0.012773       0.003654      -0.010688       0.017554      -0.016214       0.002223       0.013992             10.190011      14.195961       3.508649      -1.866900       7.763791      -2.680856       8.610282          -0.000009
           80              C       3.097829      17.422977      15.246130      -0.108258      30.761274 0.41902993E+03  0.98367325E+04                                 8.743450                            6.987917      -0.081312       1.959873                    0.998619      29.292649      86.298087       0.597061       0.437000      -1.043358       0.034142       0.005253      -0.016836       0.038428      -0.005568      -0.004865      -0.003071      -0.034961       0.068998      -0.030369       0.006542       0.023827             10.038155      14.350596       2.820539      -0.639907       7.451982      -2.184001       8.311887           0.000009
           81              C      17.134154      17.510075      14.353036       0.053730      34.056285 0.39916854E+03  0.91799910E+04                                 9.182559                            6.740942      -0.115547       1.985277                    0.999021      26.486824      75.144537       0.623884       0.426890      -1.058333       0.002793      -0.000473      -0.000776       0.002937       0.025493      -0.007266      -0.021884       0.047737      -0.036217      -0.040472      -0.004906       0.045378             11.265032      16.741288       4.011194      -1.752963       8.081711      -2.662022       8.972098          -0.000004
           82              C      15.827873      16.963855      14.625822       0.282291      37.208399 0.34607086E+03  0.77071664E+04                                10.003845                            6.579256       0.038531       2.043449                    0.999149      24.819252      70.099288       0.586349       0.469051      -1.030042       0.036962       0.013053      -0.021008       0.044474      -0.051684       0.058486      -0.018678      -0.086242       0.253005      -0.120029       0.006824       0.113205             13.152578      23.194392       6.690901      -5.069965       9.190170      -1.588010       7.073172          -0.000004
           83              C       2.328751      18.165535      13.153524      -0.103409      30.244402 0.41378521E+03  0.96481226E+04                                 8.548609                            6.875885       0.082863       2.012153                    0.999176      28.921855      83.920847       0.613091       0.428463      -1.052315       0.027998       0.014292      -0.001971       0.031496      -0.005362       0.020752       0.008674      -0.009958       0.040163      -0.026646       0.000621       0.026025              9.662771      12.586517       2.630836      -0.786938       7.309092      -2.645441       9.092706           0.000007
           84              C       3.573381      18.688134      12.899422      -0.120928      30.604572 0.41082067E+03  0.95819757E+04                                 8.670261                            6.886443      -0.037210       1.979178                    0.998366      29.039489      84.857636       0.606645       0.432881      -1.047409      -0.027482      -0.002561       0.003712       0.027849      -0.004588      -0.010188      -0.004172      -0.019545       0.024407      -0.019194       0.006266       0.012927              9.878803      14.742715       2.556419       0.539004       6.642465      -1.744704       8.251230          -0.000008
           85              C       1.904307      11.909096      10.354663       0.349834      33.929999 0.31707146E+03  0.69157440E+04                                 9.647009                            6.217835       0.053306       2.061476                    0.999671      23.785348      66.710393       0.614146       0.457249      -1.035542       0.026871       0.017728      -0.047920       0.057729      -0.032914      -0.006907      -0.025141       0.068695      -0.048873      -0.056251       0.000398       0.055852             13.476237       6.950489       1.889279       0.289690      10.029313       7.207123      23.448911          -0.000006
           86              C      16.956170      12.586707      11.632648       0.000116      40.308718 0.42639491E+03  0.99418426E+04                                10.271155                            6.895864      -0.137667       1.962362                    0.999144      27.293924      77.270646       0.628137       0.418212      -1.066712       0.000254       0.019191       0.023563       0.030390       0.014311       0.008251       0.013666       0.002124       0.016666      -0.018337      -0.006055       0.024392             13.876569      11.899955       2.615959       1.464324       9.936450       7.468307      19.793302          -0.000036
           87              C      15.896667      12.653142      12.469690      -0.101498      34.300974 0.44453504E+03  0.10598657E+05                                 9.478831                            7.242611      -0.250187       1.903639                    0.998157      29.797610      88.685192       0.580558       0.442502      -1.039324       0.003872       0.033837       0.012529       0.036289      -0.005561       0.007933      -0.026885       0.006342      -0.050850      -0.035190       0.006945       0.028246             11.269401      12.429589       1.621815      -0.475437       7.973829       4.408925      13.404785           0.000048
           88              C      16.020606      13.287941      13.710307      -0.058911      30.656749 0.38758112E+03  0.88527119E+04                                 8.551961                            6.578884       0.378284       2.119478                    0.999763      27.598597      78.164091       0.640353       0.418768      -1.062874       0.009084      -0.002500      -0.017879       0.020209       0.004396      -0.002644      -0.002967       0.022825       0.031421      -0.017680       0.005207       0.012473             10.093378      12.177046       2.105859      -0.302433       7.406092       3.561183      10.696995          -0.000049
           89              C      17.215525      13.899118      14.027934      -0.116244      33.026496 0.44358575E+03  0.10543044E+05                                 9.182212                            7.189017      -0.103040       1.954807                    0.998049      29.385448      86.586706       0.589827       0.436911      -1.045336      -0.011322      -0.012732      -0.005330       0.017853      -0.006133       0.015469      -0.007528      -0.017564       0.060979      -0.024815      -0.003677       0.028492             10.742716      14.413165       2.496746      -0.410040       8.110460       3.157652       9.704524           0.000053
           90              C       3.273904      13.835636      13.190892       0.164576      38.271767 0.36887607E+03  0.83555432E+04                                10.117004                            6.592887      -0.408588       1.902930                    0.998270      25.753768      73.598834       0.611941       0.441878      -1.044477       0.031893       0.011420       0.010657       0.035513       0.016979       0.010139       0.007258       0.034110      -0.005312      -0.023610      -0.006054       0.029664             13.837635      19.035092       6.053116       3.675468      10.357534       5.094821      12.120281          -0.000037
           91              C       3.151757      13.239220      11.980170      -0.182609      37.104191 0.46005070E+03  0.11021460E+05                                 9.858365                            7.254621      -0.099967       1.936120                    0.998552      30.583374      90.126862       0.595961       0.428998      -1.051363      -0.017637       0.003371      -0.003325       0.018261      -0.009926      -0.020553      -0.033990       0.023418      -0.076739      -0.055167       0.022943       0.032225             12.638810      12.777906       4.672193       4.766254      10.103313       6.235993      15.035209           0.000055
           92              C       4.509672      14.485195      13.542151      -0.092168      68.430373 0.48217937E+03  0.11562719E+05                                13.982225                            7.364831       0.536450       2.132217                    0.999757      29.510413      83.995677       0.605489       0.421840      -1.067240      -0.122122      -0.050151      -0.023384       0.134074      -0.049426      -0.033865       0.005033      -0.060573       0.149432      -0.088327       0.020883       0.067444             20.867298      36.430785      14.272197       9.913945      15.608866       5.220703      10.562241           0.000033
           93              C       5.558879      14.920696      13.848568      -0.098660      70.302666 0.49392473E+03  0.11915274E+05                                14.228750                            7.462352       0.494922       2.117720                    0.999819      29.668141      84.683519       0.600539       0.422787      -1.066694       0.114306       0.047462       0.046668       0.132274      -0.033266      -0.040419      -0.017884      -0.061576       0.165544      -0.086687       0.017735       0.068952             21.154828      38.708196      14.025664       9.238536      14.897227       4.317881       9.859060          -0.000035
           94              C       6.831569      15.509728      14.214774       0.174253      35.427041 0.36707419E+03  0.83245653E+04                                 9.692493                            6.626508      -0.544308       1.859280                    0.997731      25.909896      74.673513       0.602076       0.448587      -1.038048      -0.032864      -0.016509      -0.002933       0.036894       0.018060       0.006844       0.002535       0.028980      -0.035021      -0.017416      -0.012835       0.030251             12.713631      20.170752       6.097567       2.883141       8.255515       1.910336       9.714625           0.000017
           95              C       7.710692      15.747405      13.239470      -0.133048      31.317903 0.42735335E+03  0.10036289E+05                                 8.760419                            6.995481       0.039164       1.996570                    0.998864      29.218259      84.839876       0.607352       0.429417      -1.052663       0.030783       0.007067      -0.002377       0.031674      -0.001760       0.008789       0.009889      -0.003837       0.042537      -0.015067      -0.005208       0.020274             10.044197      15.128924       3.813795       0.195961       6.697196       0.528968       8.306470          -0.000017
           96              C       8.983382      16.336438      13.538414      -0.106887      30.743205 0.43613258E+03  0.10263158E+05                                 8.582387                            7.020250       0.197668       2.043345                    0.999549      28.983919      83.405000       0.614222       0.423758      -1.059402      -0.029499      -0.012621      -0.004856       0.032451       0.003385      -0.024846      -0.004305       0.014220       0.042699      -0.018736      -0.014850       0.033586              9.729687      13.238882       3.224142       1.715355       6.632327       0.951194       9.317852           0.000019
           97              C       9.286466      16.625790      14.850030       0.049902      35.764460 0.41572432E+03  0.96471014E+04                                 9.489242                            6.876887      -0.120102       1.981915                    0.998737      26.709194      75.827293       0.618736       0.426589      -1.059756      -0.006831       0.001087       0.001565       0.007092       0.029506       0.004544       0.015464       0.053819      -0.006804      -0.042676      -0.000854       0.043530             11.984600      18.755020       4.752999       3.424297       7.347831       1.585085       9.850949          -0.000009
           98              C      10.561465      17.130675      15.216236       0.290337      39.406278 0.34303247E+03  0.76324245E+04                                10.418441                            6.567962       0.046787       2.048776                    0.999202      24.781167      70.251964       0.583743       0.471582      -1.027343      -0.046808       0.002422      -0.006978       0.047388      -0.036392      -0.061036      -0.004209      -0.093402       0.269033      -0.120784       0.012034       0.108750             14.201574      25.859012       6.527361       6.552736       8.869720       2.059522       7.875990           0.000004
           99              C       8.342914      16.379256      15.847754      -0.109873      31.354029 0.43042856E+03  0.10088838E+05                                 8.671666                            6.947720       0.220999       2.049657                    0.999699      28.905858      82.832810       0.621371       0.420547      -1.062135      -0.025192      -0.001156      -0.013436       0.028575       0.000813      -0.001859       0.012206      -0.014568       0.090717      -0.022598      -0.011261       0.033859             10.045258      14.799709       3.530324       1.555143       6.526201       1.173685       8.809863           0.000021
          100              C       7.092151      15.809415      15.500232      -0.128798      31.646142 0.42190831E+03  0.98673550E+04                                 8.798100                            6.927728       0.143800       2.035959                    0.998936      28.828869      83.277709       0.613944       0.426574      -1.055410       0.020480       0.007650       0.011086       0.024513       0.004745      -0.013100      -0.004089       0.000215      -0.001058      -0.013151      -0.002438       0.015588             10.283163      14.609448       3.480444       2.526648       6.643839       1.731929       9.596202          -0.000016
          101              C      13.171490       6.784958       8.277004       0.357573      32.824290 0.29895422E+03  0.64151054E+04                                 9.365335                            5.995952       0.029460       2.053926                    0.999515      23.393450      64.739344       0.632942       0.450965      -1.040794      -0.023017      -0.019369       0.044151       0.053425      -0.055721      -0.015604      -0.034517      -0.015996      -0.030752      -0.071204       0.005935       0.065268             13.129039       6.813069       2.705648       2.474131       9.226509       5.765754      23.347541          -0.000001
          102              C      12.832617       6.278594       6.954178      -0.005019      41.466881 0.42928919E+03  0.10003139E+05                                10.396596                            6.879168      -0.105519       1.969568                    0.999259      27.248407      76.538342       0.635867       0.413384      -1.072287      -0.006326      -0.011577      -0.022961       0.026481       0.012724       0.005573       0.005086      -0.018265       0.052534      -0.024589       0.003421       0.021168             14.221004       6.526850       2.614048       3.424128      14.779556       5.603560      21.356605          -0.000050
          103              C      12.867610       7.106778       5.840613      -0.118828      33.493461 0.42877786E+03  0.10124643E+05                                 9.248182                            7.059015      -0.155848       1.925954                    0.998959      29.849557      88.226154       0.595212       0.435800      -1.043968      -0.008717      -0.023472      -0.013204       0.028307      -0.002894      -0.016631      -0.008299      -0.009986      -0.089696      -0.037277       0.015982       0.021294             10.938858       5.842855       1.512340       2.305755      12.354267       0.618772      14.619452           0.000057
          104              C      12.589291       6.669799       4.614944      -0.048648      29.528610 0.36807955E+03  0.83309611E+04                                 8.422260                            6.474872       0.264731       2.092400                    0.999488      27.361202      78.099526       0.633579       0.427122      -1.053640      -0.000742      -0.017947       0.008627       0.019926       0.003600      -0.004194      -0.004117       0.002728      -0.011716      -0.006778      -0.001744       0.008521              9.875092       5.378906       1.498202       1.924238      12.662378       0.553396      11.583992          -0.000054
          105              C      12.247475       5.348537       4.401946      -0.108556      31.848013 0.43571157E+03  0.10291616E+05                                 8.907203                            7.080720       0.010081       1.994344                    0.998024      29.035034      84.802565       0.600945       0.431506      -1.050429       0.006019       0.023320      -0.001422       0.024126      -0.008034      -0.004310       0.011953       0.017520       0.030360      -0.020246       0.001631       0.018615             10.288940       5.874908       1.666455       1.484353      15.055814      -0.492926       9.936099           0.000073
          106              C      12.232375       4.446539       5.474407       0.150688      41.419319 0.39549175E+03  0.90964231E+04                                10.595465                            6.797666      -0.437144       1.886843                    0.997909      26.196389      74.915026       0.607798       0.438141      -1.048929      -0.001592      -0.034549       0.004787       0.034915       0.010947       0.002922       0.003819      -0.059622       0.007154      -0.033088       0.001888       0.031200             14.800870       7.183883       4.251838       2.219649      25.329247       4.414835      11.889478          -0.000055
          107              C      12.504371       4.941093       6.752391      -0.178244      37.495304 0.46537158E+03  0.11173450E+05                                 9.899014                            7.282071      -0.053612       1.947780                    0.999065      30.662619      90.259538       0.597004       0.427308      -1.053114      -0.005974       0.008215      -0.010470       0.014588      -0.003069      -0.012974      -0.041953       0.002617      -0.049234      -0.050775       0.010969       0.039807             12.710887       6.559222       3.229451       2.576372      17.305610       6.609730      14.267828           0.000067
          108              C      11.916361       3.083941       5.268883      -0.097627      73.799707 0.49238625E+03  0.11870940E+05                                14.594179                            7.425218       0.456215       2.099519                    0.999797      29.882171      85.316401       0.605039       0.419898      -1.068340       0.033868       0.119589       0.015725       0.125283      -0.025580      -0.002905      -0.018603       0.095608       0.201878      -0.090099       0.020513       0.069585             22.182536      10.593185       8.812921       2.033154      46.913814       8.103919       9.040609           0.000052
          109              C       8.850336      16.708436       5.078307      -0.098892      73.999712 0.50136268E+03  0.12127362E+05                                14.622938                            7.486285       0.499196       2.113273                    0.999807      29.872153      85.091282       0.604060       0.419191      -1.070087      -0.027257      -0.122033      -0.024334       0.127385      -0.025779       0.015139      -0.028752       0.108923       0.159154      -0.091130       0.021716       0.069414             22.029057      10.471263       8.473776       1.794965      47.023743       7.390805       8.592167          -0.000058
          110              C       8.546325      15.305979       4.857836       0.161730      37.993203 0.38713600E+03  0.88654512E+04                                10.062244                            6.749562      -0.436307       1.889425                    0.998088      26.041641      74.546635       0.606108       0.441285      -1.046037       0.008030       0.033190       0.011101       0.035907       0.011683       0.006081       0.010912      -0.042457      -0.035316      -0.020175      -0.013189       0.033365             13.390754       7.315670       3.079437       2.377332      23.949602       2.193260       8.906990           0.000014
          111              C       7.997202      14.959052       3.635903      -0.126403      31.228584 0.42280392E+03  0.99161327E+04                                 8.770858                            6.964918       0.000100       1.988072                    0.998227      29.153140      84.963424       0.606986       0.430253      -1.050748      -0.013151      -0.020902      -0.012018       0.027464       0.001982      -0.001000      -0.013248       0.009762       0.016922      -0.015939       0.001838       0.014101             10.189303       6.709183       2.102575       2.289106      15.250683       2.334686       8.608043          -0.000010
          112              C       7.650716      13.646648       3.437853      -0.109431      30.802089 0.41977288E+03  0.98589698E+04                                 8.751440                            6.994324      -0.082118       1.959337                    0.998607      29.321439      86.416276       0.596734       0.437027      -1.043296      -0.001195       0.033709       0.016479       0.037541       0.001426       0.002135       0.005735       0.037005       0.068757      -0.030614       0.006772       0.023842             10.047400       6.669682       1.376004       2.030436      15.152533       1.035309       8.319986           0.000010
          113              C       7.918451      12.694456       4.330947       0.052241      34.088487 0.39967296E+03  0.91938224E+04                                 9.184485                            6.742690      -0.112546       1.986093                    0.998978      26.504003      75.184460       0.624197       0.426573      -1.058607      -0.001171       0.003788       0.000493       0.003995       0.014436       0.018837       0.010447      -0.061473      -0.035656      -0.038723      -0.005102       0.043824             11.267278       6.921794       2.164151       2.292587      17.906286       2.215117       8.973753          -0.000005
          114              C       7.623126      11.309714       4.058161       0.283604      37.147443 0.34542769E+03  0.76888785E+04                                 9.991624                            6.571941       0.040309       2.044393                    0.999180      24.796883      70.006538       0.586866       0.468880      -1.030188       0.005683       0.039478       0.020853       0.045007      -0.032205       0.029325      -0.053969       0.116738       0.252933      -0.119370       0.006196       0.113174             13.135838       7.229019       3.684466       0.622545      25.114114       5.267964       7.064382          -0.000004
          115              C       8.522649      13.028096       5.530459      -0.101946      30.211979 0.41319732E+03  0.96312894E+04                                 8.544529                            6.873012       0.074458       2.010021                    0.999184      28.901762      83.857428       0.612930       0.428714      -1.052128       0.009292       0.028963       0.002060       0.030487      -0.002824      -0.004536      -0.022202       0.013238       0.040829      -0.026730       0.000391       0.026339              9.657632       6.530428       1.490456       2.453085      13.353953       1.259703       9.088515           0.000008
          116              C       8.806158      14.347882       5.784561      -0.120402      30.579920 0.41038790E+03  0.95692776E+04                                 8.666647                            6.884113      -0.039980       1.978764                    0.998333      29.021196      84.790263       0.606581       0.433045      -1.047319       0.002734      -0.026868      -0.003177       0.027193      -0.000110       0.002468       0.010881       0.021140       0.028013      -0.019402       0.005308       0.014093              9.874501       5.987827       0.909742       1.812772      15.388978      -0.207643       8.246699          -0.000009
          117              C       2.452506      11.454400       8.329320       0.349390      33.944835 0.31726382E+03  0.69209980E+04                                 9.648651                            6.219464       0.054224       2.061490                    0.999605      23.795092      66.743110       0.614103       0.457211      -1.035562       0.013546       0.030047       0.047164       0.057539      -0.043679       0.023593       0.011228      -0.039712      -0.051035      -0.056517      -0.000136       0.056652             13.477671       9.238669       2.319652      -7.029527       7.743456      -1.616397      23.450888          -0.000006
          118              C       3.112843      11.609405       7.051335       0.000113      40.280268 0.42612823E+03  0.99330445E+04                                10.262080                            6.890851      -0.129258       1.965150                    0.999083      27.286398      77.213245       0.628821       0.417866      -1.067043       0.019355       0.004388      -0.024042       0.031175       0.013586      -0.012508      -0.011439      -0.010692       0.012988      -0.017909      -0.007597       0.025506             13.862070       9.042683       2.077518      -7.057964      12.777431      -2.813163      19.766097          -0.000034
          119              C       3.373992      10.580443       6.214293      -0.103209      34.353954 0.44541875E+03  0.10624861E+05                                 9.485594                            7.246428      -0.248819       1.903511                    0.998159      29.830199      88.799832       0.580819       0.442090      -1.039580       0.032830       0.011068      -0.012815       0.036940      -0.006703       0.028287      -0.003829      -0.000610      -0.052558      -0.035661       0.006160       0.029501             11.278469       7.541299       0.703650      -4.423593      12.881841      -0.350276      13.412268           0.000046
          120              C       3.974939      10.819595       4.973676      -0.058594      30.633874 0.38726979E+03  0.88429035E+04                                 8.543469                            6.572365       0.384560       2.121220                    0.999767      27.588479      78.096965       0.641304       0.418274      -1.063298      -0.003965       0.009043       0.018277       0.020774      -0.000047       0.002161       0.002751      -0.024843       0.029398      -0.017495       0.005748       0.011747             10.083153       6.796793       1.094358      -3.551546      12.766548      -0.361299      10.686119          -0.000046
          121              C       4.354688      12.106902       4.656049      -0.117641      33.084369 0.44457917E+03  0.10573060E+05                                 9.195214                            7.198698      -0.105497       1.953631                    0.998003      29.417087      86.719436       0.589202       0.437109      -1.045169      -0.010336      -0.013044       0.005281       0.017461      -0.002425       0.011561      -0.014488       0.021917       0.060154      -0.025643      -0.003849       0.029492             10.758893       7.428895       1.182762      -3.183037      15.131170      -0.180778       9.716614           0.000052
          122              C       4.092655      13.156532       5.493091       0.163868      38.262275 0.36883622E+03  0.83536305E+04                                10.110990                            6.589587      -0.401482       1.905330                    0.998273      25.753325      73.570549       0.612562       0.441483      -1.044808       0.005353       0.033526      -0.011509       0.035849       0.010609      -0.004547      -0.011373      -0.044805      -0.012632      -0.022921      -0.008128       0.031049             13.827745       8.449160       4.057808      -4.325251      20.919088      -4.548082      12.114988          -0.000035
          123              C       3.529099      12.926237       6.703813      -0.181963      37.098553 0.45999043E+03  0.11019922E+05                                 9.855196                            7.251939      -0.094691       1.937535                    0.998522      30.589776      90.152480       0.596328       0.428737      -1.051497       0.007076      -0.016471       0.002099       0.018049      -0.013173       0.029256       0.026126      -0.014236      -0.077649      -0.054707       0.022830       0.031877             12.633342       8.492051       3.862743      -5.244099      14.379596      -5.827789      15.028378           0.000053
          124              C       4.502575      14.491079       5.141832      -0.092482      68.467343 0.48243060E+03  0.11570616E+05                                13.988510                            7.368153       0.533582       2.131136                    0.999763      29.515446      84.025462       0.605161       0.422001      -1.067105      -0.026945      -0.129692       0.022921       0.134430      -0.034723      -0.011263       0.031885       0.092538       0.149725      -0.088099       0.020876       0.067223             20.876907      11.139488       9.518307      -3.300081      40.923554     -10.714712      10.567679           0.000033
          125              C       4.736612      15.602709       4.835415      -0.097568      70.247786 0.49352443E+03  0.11903027E+05                                14.220198                            7.458654       0.493295       2.117260                    0.999801      29.657476      84.639754       0.600778       0.422711      -1.066758       0.025240       0.121623      -0.046172       0.132519      -0.019263       0.010117       0.042548       0.079944       0.166651      -0.085688       0.016594       0.069094             21.140816      10.608192       8.734725      -2.534136      42.960321      -9.872124       9.853935          -0.000034
          126              C       7.857123       2.199654       4.469209       0.171673      35.476129 0.36766553E+03  0.83409699E+04                                 9.700082                            6.631204      -0.546692       1.858508                    0.997713      25.928571      74.730163       0.601976       0.448501      -1.038143      -0.009805      -0.035006       0.003207       0.036494       0.010587      -0.000170      -0.007540      -0.037893      -0.035945      -0.016599      -0.012412       0.029011             12.724572       6.451728       3.519657      -1.345823      21.999533      -3.190912       9.722456           0.000015
          127              C       7.928189       3.107562       5.444513      -0.130112      31.274327 0.42656286E+03  0.10013713E+05                                 8.756553                            6.992473       0.071004       2.007250                    0.998934      29.189108      84.755531       0.606994       0.429843      -1.052336       0.001511       0.031401       0.001641       0.031481      -0.000116      -0.007898      -0.010261       0.005016       0.045506      -0.014685      -0.006252       0.020937             10.039776       5.597406       2.020459      -0.483057      16.220215      -0.290090       8.301707          -0.000015
          128              C       8.271799       4.467206       5.145569      -0.109444      30.827324 0.43768639E+03  0.10309637E+05                                 8.599827                            7.034238       0.195993       2.042416                    0.999575      29.036121      83.615367       0.613371       0.423938      -1.059213      -0.007498      -0.030009       0.005167       0.031360       0.000191      -0.000198       0.024979      -0.013550       0.044580      -0.019068      -0.014190       0.033259              9.750074       5.698343       1.807463      -0.619035      14.216196      -1.868043       9.335682           0.000017
          129              C       8.500135       4.818555       3.833953       0.050529      35.737669 0.41535750E+03  0.96370861E+04                                 9.486778                            6.875409      -0.125336       1.980397                    0.998819      26.700382      75.812396       0.618552       0.426782      -1.059567       0.002035      -0.005964       0.000073       0.006302       0.018460      -0.013434      -0.007839      -0.071772      -0.006491      -0.042501      -0.001537       0.044037             11.980858       6.009241       2.354709      -0.924266      20.084676      -3.655955       9.848658          -0.000007
          130              C       8.760622       6.164912       3.467747       0.291132      39.367271 0.34266182E+03  0.76218357E+04                                10.410474                            6.563484       0.044693       2.048488                    0.999218      24.767181      70.193061       0.584087       0.471449      -1.027454       0.011497      -0.045542       0.006015       0.047354      -0.017323      -0.007138       0.060786       0.113364       0.268033      -0.120702       0.012197       0.108505             14.190027       7.073360       2.991757      -0.811894      27.626686      -6.814208       7.870037           0.000001
          131              C       8.432275       3.845690       2.836229      -0.109555      31.388440 0.43105351E+03  0.10107860E+05                                 8.680989                            6.955291       0.222890       2.049929                    0.999715      28.922751      82.918126       0.620651       0.420853      -1.061868       0.003553      -0.024203       0.013985       0.028177       0.004066      -0.011652      -0.000671       0.012865       0.092553      -0.023183      -0.010878       0.034061             10.056249       5.531821       1.788419      -0.866323      15.820259      -1.745455       8.816668           0.000019
          132              C       8.103472       2.511143       3.183751      -0.127974      31.576126 0.42081289E+03  0.98335585E+04                                 8.774609                            6.909383       0.156786       2.040048                    0.998992      28.799011      83.107658       0.616118       0.425423      -1.056316       0.003937       0.021125      -0.009788       0.023613       0.004554       0.001791       0.012911      -0.003932       0.000083      -0.012292      -0.002865       0.015156             10.253607       5.634928       1.789152      -1.230135      15.554138      -2.784200       9.571753          -0.000014
          133              C      11.743858      14.198810      17.618996       0.357600      32.823919 0.29894992E+03  0.64150015E+04                                 9.365341                            5.995960       0.029447       2.053917                    0.999514      23.393246      64.739096       0.632933       0.450973      -1.040787      -0.014793      -0.026227       0.044143       0.053435      -0.049017      -0.031029      -0.021698       0.055389      -0.030727      -0.071193       0.005923       0.065270             13.129037       8.160896       2.959196       5.208920       7.878676       3.497417      23.347537           0.000000
          134              C      11.308873      13.772164      16.296170      -0.005033      41.467254 0.42929506E+03  0.10003297E+05                                10.396598                            6.879173      -0.105408       1.969601                    0.999257      27.248604      76.538657       0.635874       0.413378      -1.072292      -0.010196      -0.008370      -0.022996       0.026511       0.015204       0.003949       0.006410       0.007725       0.052445      -0.024600       0.003461       0.021139             14.220998      13.547661       3.934686       4.873918       7.758720       4.401062      21.356612          -0.000051
          135              C      12.116321      13.959648      15.182605      -0.118838      33.493325 0.42877614E+03  0.10124588E+05                                 9.248119                            7.058968      -0.155844       1.925958                    0.998959      29.849577      88.226012       0.595218       0.435796      -1.043971      -0.021451      -0.012902      -0.013245       0.028320      -0.000896      -0.005077      -0.017888       0.011414      -0.089621      -0.037264       0.015983       0.021281             10.938772      11.582154       2.591912       0.181823       6.614859       2.380423      14.619303           0.000058
          136              C      11.738331      13.605340      13.956935      -0.048663      29.529703 0.36809685E+03  0.83314751E+04                                 8.422585                            6.475123       0.264614       2.092362                    0.999487      27.361799      78.102559       0.633550       0.427135      -1.053629      -0.017505      -0.004053       0.008618       0.019928       0.002847      -0.003281      -0.004889      -0.005162      -0.011629      -0.006769      -0.001747       0.008516              9.875474      11.869559       2.719130       0.188172       6.172442       1.993526      11.584420          -0.000055
          137              C      10.503030      13.025165      13.743938      -0.108539      31.847387 0.43570102E+03  0.10291290E+05                                 8.907030                            7.080589       0.010085       1.994347                    0.998024      29.034683      84.800833       0.600957       0.431501      -1.050434       0.021807       0.010222      -0.001421       0.024126      -0.010664       0.012557      -0.002035      -0.010467       0.030367      -0.020245       0.001614       0.018631             10.288720      14.136221       3.220401      -0.758810       6.794030       1.367653       9.935909           0.000074
          138              C       9.619364      12.843587      14.816399       0.150675      41.419674 0.39549587E+03  0.90965395E+04                                10.595519                            6.797699      -0.437190       1.886829                    0.997908      26.196501      74.915378       0.607797       0.438140      -1.048929      -0.033660      -0.007948       0.004786       0.034915       0.021031       0.003223       0.003563       0.047592       0.007140      -0.033084       0.001881       0.031204             14.800949      23.164349       7.257844       3.928446       9.348956       2.997585      11.889542          -0.000055
          139              C      10.055105      13.202323      16.094383      -0.178231      37.495046 0.46536823E+03  0.11173352E+05                                 9.898978                            7.282051      -0.053600       1.947784                    0.999064      30.662505      90.259193       0.597004       0.427309      -1.053114       0.009165      -0.004339      -0.010474       0.014578      -0.003322      -0.038830      -0.020513      -0.000225      -0.049193      -0.050769       0.010957       0.039812             12.710832      15.764826       4.961056       6.019487       8.099884       3.753878      14.267788           0.000068
          140              C       8.338670      12.281127      14.610875      -0.097616      73.799074 0.49238042E+03  0.11870771E+05                                14.594146                            7.425200       0.456216       2.099522                    0.999797      29.881953      85.315837       0.605036       0.419901      -1.068338       0.111268       0.055387       0.015724       0.125282      -0.041194      -0.017751      -0.006291      -0.070468       0.201861      -0.090085       0.020505       0.069581             22.182486      42.470243      14.809132       7.588471      15.036580       3.496259       9.040635           0.000052
          141              C       7.273532      11.786576      14.420298      -0.098898      73.999772 0.50136196E+03  0.12127339E+05                                14.622945                            7.486272       0.499122       2.113252                    0.999807      29.872158      85.091236       0.604061       0.419190      -1.070087      -0.114894      -0.049346      -0.024337       0.127389      -0.043793      -0.031054       0.009563      -0.082736       0.159117      -0.091113       0.021711       0.069402             22.029088      42.695643      14.535359       6.931724      14.799403       3.130366       8.592219          -0.000058
          142              C       5.951447      11.228546      14.199827       0.161740      37.993033 0.38713358E+03  0.88653865E+04                                10.062234                            6.749551      -0.436319       1.889424                    0.998087      26.041572      74.546524       0.606107       0.441286      -1.046036       0.031125       0.014031       0.011085       0.035896       0.018602       0.009600       0.008002       0.031085      -0.035333      -0.020191      -0.013188       0.033378             13.390756      22.262264       5.890976       1.716050       9.003064       2.741823       8.906938           0.000014
          143              C       5.712018      10.624748      12.977895      -0.126426      31.229527 0.42282056E+03  0.99166266E+04                                 8.771051                            6.965071       0.000105       1.988069                    0.998227      29.153697      84.965659       0.606977       0.430255      -1.050746      -0.018111      -0.016792      -0.012022       0.027469       0.000074      -0.012831      -0.003446      -0.010525       0.016914      -0.015932       0.001830       0.014103             10.189545      14.195159       3.510763       1.871384       7.765271       2.681340       8.608205          -0.000009
          144              C       4.486286      10.041621      12.779844      -0.109411      30.801540 0.41976334E+03  0.98586946E+04                                 8.751353                            6.994254      -0.082072       1.959354                    0.998606      29.321139      86.415306       0.596735       0.437028      -1.043295       0.033351       0.005041       0.016474       0.037538      -0.005394       0.005246       0.003156      -0.035531       0.068731      -0.030620       0.006786       0.023834             10.047297      14.362468       2.823036       0.642121       7.459492       2.186840       8.319931           0.000009
          145              C      18.522607      10.128723      13.672939       0.052218      34.088976 0.39968061E+03  0.91940313E+04                                 9.184513                            6.742713      -0.112579       1.986082                    0.998978      26.504240      75.184972       0.624203       0.426567      -1.058612       0.003934      -0.000452       0.000481       0.003989       0.024621       0.006781       0.020429       0.046775      -0.035678      -0.038710      -0.005114       0.043824             11.267308      16.744609       4.011846       1.753112       8.083556       2.662573       8.973759          -0.000005
          146              C      17.216327       9.582503      13.400153       0.283605      37.147636 0.34542965E+03  0.76889356E+04                                 9.991663                            6.571967       0.040333       2.044400                    0.999180      24.796953      70.006870       0.586863       0.468881      -1.030187       0.037754       0.012886       0.020851       0.045013      -0.051212      -0.058445       0.018846      -0.085346       0.252941      -0.119361       0.006192       0.113169             13.135886      23.164229       6.681953       5.062111       9.179010       1.585663       7.064418          -0.000002
          147              C      18.738797      10.784190      14.872450      -0.101949      30.212322 0.41320413E+03  0.96314950E+04                                 8.544615                            6.873087       0.074465       2.010022                    0.999185      28.901966      83.858424       0.612924       0.428717      -1.052126       0.026753       0.014473       0.002039       0.030485      -0.005034      -0.020972      -0.008556      -0.010298       0.040845      -0.026726       0.000393       0.026332              9.657722      12.579323       2.628253       0.784480       7.305260       2.643699       9.088584           0.000008
          148              C       4.961825      11.306790      15.126553      -0.120410      30.580612 0.41040169E+03  0.95696787E+04                                 8.666815                            6.884271      -0.039967       1.978764                    0.998334      29.021444      84.791309       0.606568       0.433050      -1.047316      -0.026914      -0.002290      -0.003190       0.027199      -0.003945       0.010233       0.004429      -0.019605       0.027946      -0.019388       0.005318       0.014070              9.874692      14.737557       2.555573      -0.539213       6.639789       1.743122       8.246731          -0.000010
          149              C      15.537437      19.290465      17.671311       0.349398      33.944188 0.31725616E+03  0.69207890E+04                                 9.648535                            6.219393       0.054236       2.061493                    0.999604      23.794817      66.742133       0.614106       0.457212      -1.035562       0.027034       0.018856       0.047182       0.057555      -0.033468       0.006647       0.025272       0.068757      -0.050998      -0.056517      -0.000131       0.056648             13.477511       6.951639       1.889477      -0.289111      10.030244      -7.207020      23.450649          -0.000005
          150              C      15.567707      19.968069      16.393327       0.000111      40.280402 0.42612870E+03  0.99330560E+04                                10.262099                            6.890854      -0.129208       1.965165                    0.999084      27.286401      77.213198       0.628821       0.417866      -1.067044       0.000726       0.019842      -0.024031       0.031172       0.014599      -0.008945      -0.014401       0.000089       0.012954      -0.017897      -0.007614       0.025511             13.862117      11.894952       2.614069      -1.459999       9.925152      -7.456370      19.766246          -0.000035
          151              C      14.508208      20.034499      15.556284      -0.103182      34.352871 0.44540017E+03  0.10624303E+05                                 9.485369                            7.246247      -0.248848       1.903503                    0.998159      29.829660      88.797626       0.580830       0.442086      -1.039583       0.004810       0.034298      -0.012804       0.036924      -0.006132      -0.008996       0.027070       0.005440      -0.052517      -0.035635       0.006150       0.029485             11.278203      12.443365       1.625814       0.473426       7.979257      -4.411982      13.411988           0.000047
          152              C      17.409055       5.906593      14.315668      -0.058595      30.634342 0.38727549E+03  0.88430949E+04                                 8.543671                            6.572501       0.384567       2.121227                    0.999767      27.588709      78.098711       0.641282       0.418285      -1.063288       0.009624      -0.002213       0.018260       0.020759       0.004464       0.002312       0.002635       0.023165       0.029412      -0.017489       0.005735       0.011754             10.083413      12.165221       2.104200       0.301434       7.398598      -3.557220      10.686421          -0.000048
          153              C      18.603976       6.517768      13.998040      -0.117652      33.085315 0.44459472E+03  0.10573543E+05                                 9.195458                            7.198878      -0.105595       1.953596                    0.998002      29.417679      86.722203       0.589187       0.437116      -1.045163      -0.010894      -0.012581       0.005295       0.017464      -0.006231      -0.016376       0.008683      -0.018655       0.060159      -0.025640      -0.003850       0.029491             10.759206      14.438733       2.501362       0.410737       8.122056      -3.161636       9.716830           0.000053
          154              C      19.683950       6.454291      14.835083       0.163865      38.261888 0.36883132E+03  0.83534958E+04                                10.110931                            6.589546      -0.401553       1.905311                    0.998272      25.753243      73.570333       0.612564       0.441483      -1.044807       0.031968       0.011460      -0.011508       0.035856       0.018021      -0.010325      -0.006575       0.034021      -0.012648      -0.022914      -0.008126       0.031040             13.827663      19.018487       6.045903      -3.670126      10.349579      -5.091395      12.114924          -0.000036
          155              C      16.784896      20.620580      16.045805      -0.181966      37.098529 0.45998988E+03  0.11019898E+05                                 9.855155                            7.251908      -0.094531       1.937580                    0.998522      30.589798      90.152300       0.596334       0.428734      -1.051500      -0.017492       0.003915       0.002100       0.018048      -0.009693       0.020286       0.033569       0.022819      -0.077636      -0.054703       0.022824       0.031880             12.633292      12.774855       4.668336      -4.757929      10.096673      -6.230986      15.028347           0.000054
          156              C       5.898120       7.103848      14.483824      -0.092482      68.469093 0.48244293E+03  0.11571002E+05                                13.988814                            7.368294       0.533621       2.131146                    0.999763      29.515740      84.027033       0.605148       0.422007      -1.067100      -0.122474      -0.050458       0.022923       0.134430      -0.049155       0.033421      -0.005171      -0.060970       0.149715      -0.088092       0.020872       0.067220             20.877396      36.448224      14.279069      -9.920238      15.616063      -5.224036      10.567903           0.000033
          157              C       6.947329       7.539347      14.177406      -0.097576      70.247595 0.49352485E+03  0.11903036E+05                                14.220153                            7.458641       0.493279       2.117254                    0.999801      29.657493      84.639714       0.600780       0.422709      -1.066759       0.114854       0.047287      -0.046174       0.132512      -0.032468       0.039951       0.017812      -0.060494       0.166633      -0.085693       0.016600       0.069093             21.140745      38.680917      14.015177      -9.233468      14.887421      -4.315382       9.853896          -0.000035
          158              C       8.220021       8.128378      13.811200       0.171679      35.475950 0.36766291E+03  0.83409026E+04                                 9.700114                            6.631223      -0.546787       1.858482                    0.997714      25.928443      74.729966       0.601969       0.448507      -1.038139      -0.032607      -0.016113       0.003167       0.036509       0.016750      -0.007404      -0.001570       0.027601      -0.035967      -0.016601      -0.012421       0.029023             12.724632      20.189468       6.103759      -2.887178       8.261918      -1.912490       9.722511           0.000014
          159              C       9.099139       8.366060      14.786504      -0.130097      31.273418 0.42654716E+03  0.10013245E+05                                 8.756360                            6.992324       0.070932       2.007235                    0.998934      29.188584      84.753389       0.607003       0.429840      -1.052338       0.030573       0.007276       0.001631       0.031469      -0.001023      -0.008614      -0.009663      -0.004584       0.045518      -0.014683      -0.006254       0.020937             10.039545      15.122655       3.812151      -0.195819       6.694394      -0.528343       8.301588          -0.000014
          160              C      10.371830       8.955091      14.487560      -0.109439      30.827265 0.43768506E+03  0.10309601E+05                                 8.599846                            7.034253       0.196032       2.042430                    0.999575      29.036023      83.615129       0.613367       0.423941      -1.059210      -0.028124      -0.012918       0.005174       0.031379       0.002650       0.024575       0.004413       0.012524       0.044574      -0.019044      -0.014210       0.033254              9.750100      13.268401       3.231406      -1.721474       6.646172      -0.953689       9.335727           0.000016
          161              C      10.674921       9.244436      13.175945       0.050532      35.737371 0.41535297E+03  0.96369566E+04                                 9.486724                            6.875367      -0.125413       1.980376                    0.998818      26.700286      75.812070       0.618554       0.426782      -1.059567      -0.006230       0.000903       0.000080       0.006296       0.030241      -0.005220      -0.014655       0.053454      -0.006496      -0.042505      -0.001537       0.044042             11.980788      18.747974       4.750874      -3.422064       7.345766      -1.584141       9.848625          -0.000006
          162              C      11.949921       9.749320      12.809739       0.291110      39.367587 0.34266461E+03  0.76219165E+04                                10.410551                            6.563524       0.044738       2.048499                    0.999216      24.767266      70.193481       0.584084       0.471451      -1.027452      -0.046880       0.002855       0.006001       0.047349      -0.036748       0.061052       0.004212      -0.093025       0.268017      -0.120702       0.012202       0.108499             14.190150      25.837535       6.521337      -6.546713       8.862836      -2.057585       7.870079           0.000003
          163              C       9.731374       8.997897      12.178220      -0.109556      31.389147 0.43106495E+03  0.10108225E+05                                 8.681233                            6.955471       0.222870       2.049923                    0.999715      28.923090      82.920283       0.620629       0.420864      -1.061858      -0.024438      -0.000992       0.013977       0.028170       0.001450       0.001501      -0.011570      -0.014926       0.092577      -0.023181      -0.010885       0.034065             10.056554      14.819353       3.535460      -1.555296       6.533405      -1.174074       8.816905           0.000018
          164              C       8.480609       8.428057      12.525742      -0.127991      31.575685 0.42080517E+03  0.98333050E+04                                 8.774404                            6.909216       0.156951       2.040095                    0.998993      28.798815      83.106011       0.616141       0.425410      -1.056326       0.020033       0.007780      -0.009799       0.023619       0.004952       0.012365       0.004150       0.000365       0.000080      -0.012296      -0.002867       0.015164             10.253370      14.564755       3.468852      -2.508738       6.623812      -1.723543       9.571543          -0.000013
          165              C       5.660708       6.784939       1.064987       0.359990      32.746574 0.29823825E+03  0.63958348E+04                                 9.350764                            5.988791       0.028348       2.054187                    0.999507      23.363686      64.634861       0.633324       0.450968      -1.040803      -0.021530      -0.019122      -0.044193       0.052747      -0.055522       0.016076       0.034273      -0.015513      -0.029574      -0.071242       0.006601       0.064642             13.105784       6.803187       2.700649      -2.467419       9.211036      -5.751195      23.303128          -0.000001
          166              C       5.321828       6.278582       2.387813      -0.006120      41.488953 0.42960466E+03  0.10012136E+05                                10.399632                            6.881463      -0.104541       1.969838                    0.999254      27.257651      76.565797       0.635806       0.413356      -1.072326      -0.007278      -0.011213       0.023424       0.026970       0.012512      -0.005110      -0.005139      -0.018063       0.051331      -0.024109       0.003436       0.020673             14.224702       6.528234       2.615223      -3.424305      14.787441      -5.602357      21.358431          -0.000049
          167              C       5.356816       7.106772       3.501378      -0.118508      33.474959 0.42848748E+03  0.10115758E+05                                 9.240970                            7.052923      -0.153087       1.926758                    0.998955      29.847633      88.202625       0.595956       0.435343      -1.044275      -0.007252      -0.023091       0.012396       0.027193      -0.003783       0.017164       0.008535      -0.010683      -0.090370      -0.037985       0.016039       0.021945             10.930187       5.837885       1.512072      -2.302639      12.349737      -0.617550      14.602938           0.000056
          168              C       5.078490       6.669800       4.727048      -0.050769      29.606209 0.36932100E+03  0.83672320E+04                                 8.441602                            6.489322       0.263851       2.091569                    0.999483      27.404503      78.295977       0.632270       0.427588      -1.053210      -0.000876      -0.016445      -0.009590       0.019057       0.003387       0.005082       0.004036       0.002998      -0.006539      -0.006113      -0.002545       0.008658              9.898550       5.391251       1.501718      -1.929881      12.694152      -0.555719      11.610246          -0.000053
          169              C       4.736674       5.348539       4.940045      -0.105924      31.755194 0.43410945E+03  0.10243928E+05                                 8.891594                            7.069229       0.012415       1.995988                    0.998049      28.974365      84.573776       0.601260       0.431694      -1.050357       0.006011       0.025287       0.001346       0.026026      -0.007383       0.004250      -0.012862       0.017796       0.031053      -0.020723       0.001675       0.019048             10.270217       5.864813       1.663426      -1.479796      15.030967       0.493278       9.914872           0.000072
          170              C       4.721579       4.446535       3.867584       0.149960      41.442054 0.39570314E+03  0.91032092E+04                                10.602575                            6.801739      -0.442552       1.885103                    0.997871      26.204355      74.964768       0.607267       0.438431      -1.048673      -0.000971      -0.034430      -0.004133       0.034691       0.010745      -0.002324      -0.003707      -0.059330       0.010098      -0.033309       0.002834       0.030475             14.811387       7.188658       4.255780      -2.221072      25.350412      -4.419660      11.895091          -0.000053
          171              C       4.993581       4.941082       2.589600      -0.177534      37.476672 0.46512274E+03  0.11166347E+05                                 9.895073                            7.279426      -0.049489       1.948858                    0.999048      30.659257      90.254687       0.597179       0.427226      -1.053130      -0.006454       0.007973       0.011183       0.015175      -0.002517       0.013366       0.041834       0.001779      -0.046190      -0.050101       0.009850       0.040251             12.704413       6.555913       3.227449      -2.573750      17.298727      -6.601759      14.258599           0.000066
          172              C       4.405564       3.083938       4.073108      -0.099164      73.921679 0.49326826E+03  0.11897818E+05                                14.610227                            7.432300       0.450036       2.097339                    0.999815      29.909623      85.421778       0.604682       0.419947      -1.068283       0.034731       0.121044      -0.015636       0.126895      -0.026178       0.002642       0.018130       0.094396       0.203533      -0.089996       0.019972       0.070024             22.208494      10.604939       8.824177      -2.036671      46.969104      -8.117841       9.051437           0.000048
          173              C       4.116439       1.945735       4.263685      -0.097114      73.855824 0.50029125E+03  0.12094488E+05                                14.603430                            7.477302       0.498818       2.113786                    0.999795      29.840109      84.964398       0.604565       0.419081      -1.070200      -0.027470      -0.119624       0.023834       0.125030      -0.026448      -0.015093       0.027954       0.108461       0.159629      -0.090983       0.021727       0.069256             21.999011      10.457678       8.462020      -1.792971      46.956960      -7.382633       8.582396          -0.000053
          174              C       1.035526      15.305978       4.484156       0.161715      38.008925 0.38734621E+03  0.88711940E+04                                10.063546                            6.750511      -0.433682       1.890071                    0.998022      26.049122      74.564405       0.606203       0.441169      -1.046138       0.008406       0.033299      -0.010700       0.035972       0.011193      -0.006168      -0.011257      -0.042251      -0.035923      -0.020059      -0.013253       0.033312             13.392730       7.316624       3.078897      -2.378637      23.951338      -2.193166       8.910226           0.000012
          175              C       0.486397      14.959058       5.706088      -0.128279      31.254989 0.42328901E+03  0.99300478E+04                                 8.771483                            6.964857       0.005913       1.989407                    0.998214      29.177836      85.037647       0.607537       0.429753      -1.051087      -0.012811      -0.021676       0.011445       0.027658       0.000969       0.001207       0.013222       0.010716       0.017656      -0.016215       0.002214       0.014000             10.189645       6.708528       2.100144      -2.289454      15.250405      -2.330073       8.610003          -0.000007
          176              C       0.139910      13.646654       5.904139      -0.108278      30.762652 0.41905665E+03  0.98375320E+04                                 8.743823                            6.988252      -0.081435       1.959827                    0.998618      29.293357      86.301372       0.597031       0.437014      -1.043348      -0.001156       0.034547      -0.016850       0.038454       0.001153      -0.002111      -0.005335       0.036624       0.068945      -0.030360       0.006555       0.023805             10.038581       6.663174       1.374478      -2.028055      15.140509      -1.032594       8.312061           0.000007
          177              C       0.407650      12.694458       5.011044       0.053741      34.056173 0.39916716E+03  0.91799583E+04                                 9.182560                            6.740942      -0.115597       1.985264                    0.999021      26.486790      75.144625       0.623882       0.426892      -1.058331      -0.000978       0.002664      -0.000768       0.002940       0.015080      -0.020165      -0.011186      -0.063018      -0.036220      -0.040479      -0.004908       0.045387             11.265039       6.920210       2.163859      -2.292080      17.902871      -2.214895       8.972035          -0.000003
          178              C       0.112323      11.309717       5.283830       0.282292      37.208802 0.34607446E+03  0.77072721E+04                                10.003945                            6.579307       0.038547       2.043454                    0.999150      24.819387      70.099945       0.586345       0.469053      -1.030040       0.005996       0.038729      -0.021002       0.044463      -0.032489      -0.029161       0.054027       0.117901       0.252990      -0.120028       0.006829       0.113199             13.152723       7.237700       3.689475      -0.623421      25.147218      -5.276224       7.073252          -0.000004
          179              C       1.011854      13.028092       3.811533      -0.103408      30.244142 0.41378126E+03  0.96480021E+04                                 8.548547                            6.875845       0.082848       2.012150                    0.999175      28.921684      83.920078       0.613094       0.428462      -1.052316       0.008864       0.030158      -0.001975       0.031496      -0.003180       0.004693       0.021985       0.013178       0.040144      -0.026635       0.000623       0.026012              9.662694       6.533508       1.492251      -2.454362      13.361964      -1.262403       9.092609           0.000005
          180              C       1.295364      14.347876       3.557430      -0.120958      30.605326 0.41083466E+03  0.95823823E+04                                 8.670396                            6.886557      -0.037213       1.979169                    0.998366      29.039942      84.859272       0.606640       0.432881      -1.047410       0.002558      -0.027493       0.003734       0.027863      -0.000724      -0.002210      -0.010769       0.021547       0.024384      -0.019183       0.006273       0.012910              9.878958       5.990517       0.910108      -1.814297      15.395056       0.207180       8.251302          -0.000007
          181              C       9.963325      11.454381       1.012672       0.349852      33.929302 0.31706181E+03  0.69154805E+04                                 9.646902                            6.217755       0.053280       2.061474                    0.999670      23.784950      66.709008       0.614148       0.457251      -1.035541       0.012469       0.029686      -0.047920       0.057732      -0.043147      -0.023429      -0.011446      -0.040072      -0.048838      -0.056256       0.000409       0.055846             13.476116       9.237491       2.319494       7.029245       7.742097       1.617068      23.448761          -0.000005
          182              C      10.623655      11.609392       2.290656       0.000049      40.309908 0.42640984E+03  0.99422412E+04                                10.271153                            6.895842      -0.137526       1.962404                    0.999142      27.294573      77.271746       0.628160       0.418195      -1.066727       0.018796       0.003808       0.023547       0.030369       0.012929       0.011892       0.010652      -0.012344       0.016642      -0.018301      -0.006082       0.024383             13.876595       9.052989       2.080469       7.068873      12.783371       2.819736      19.793424          -0.000037
          183              C      10.884800      10.580434       3.127699      -0.101472      34.300930 0.44453266E+03  0.10598602E+05                                 9.478891                            7.242641      -0.250286       1.903609                    0.998157      29.797578      88.685524       0.580550       0.442508      -1.039319       0.032535       0.010074       0.012522       0.036288      -0.006341      -0.027890       0.002821      -0.001857      -0.050829      -0.035187       0.006935       0.028252             11.269489       7.536826       0.701493       4.420866      12.866658       0.347810      13.404983           0.000050
          184              C      11.485740      10.819593       4.368315      -0.058927      30.656514 0.38757487E+03  0.88525316E+04                                 8.551845                            6.578755       0.378279       2.119477                    0.999763      27.598653      78.164030       0.640370       0.418758      -1.062881      -0.004154       0.008440      -0.017900       0.020222      -0.000083      -0.002441      -0.003174      -0.024436       0.031431      -0.017674       0.005178       0.012495             10.093263       6.803810       1.095108       3.555633      12.779079       0.360967      10.696900          -0.000050
          185              C      11.865488      12.106902       4.685943      -0.116223      33.027654 0.44360353E+03  0.10543608E+05                                 9.182564                            7.189267      -0.103339       1.954711                    0.998046      29.386136      86.590286       0.589802       0.436924      -1.045325      -0.010410      -0.013497      -0.005317       0.017855      -0.002527      -0.010253       0.013800       0.020809       0.060976      -0.024803      -0.003681       0.028484             10.743173       7.418884       1.181133       3.179101      15.105791       0.180751       9.704843           0.000056
          186              C      11.603459      13.156527       3.848900       0.164570      38.271036 0.36886718E+03  0.83552905E+04                                10.116854                            6.592783      -0.408600       1.902932                    0.998270      25.753547      73.597954       0.611950       0.441874      -1.044479       0.005318       0.033451       0.010644       0.035504       0.009628       0.005261       0.011316      -0.044107      -0.005342      -0.023602      -0.006070       0.029672             13.837432       8.454502       4.062827       4.327450      20.937674       4.553874      12.120120          -0.000039
          187              C      11.039910      12.926226       2.638178      -0.182594      37.104811 0.46005676E+03  0.11021670E+05                                 9.858613                            7.254772      -0.100114       1.936079                    0.998550      30.583509      90.128291       0.595940       0.429010      -1.051352       0.006577      -0.016742      -0.003338       0.018295      -0.013509      -0.029609      -0.026480      -0.014590      -0.076752      -0.055173       0.022955       0.032218             12.639185       8.497260       3.867104       5.247564      14.384609       5.837188      15.035685           0.000057
          188              C      12.013377      14.491076       4.200159      -0.092165      68.432832 0.48219559E+03  0.11563233E+05                                13.982679                            7.365034       0.536326       2.132184                    0.999757      29.510763      83.997770       0.605470       0.421849      -1.067232      -0.026713      -0.129320      -0.023385       0.134105      -0.035018       0.011206      -0.032331       0.092330       0.149403      -0.088293       0.020873       0.067420             20.868051      11.134957       9.514220       3.298118      40.906623      10.708572      10.562574           0.000038
          189              C      12.247413      15.602708       4.506577      -0.098667      70.302363 0.49392366E+03  0.11915240E+05                                14.228702                            7.462332       0.494888       2.117709                    0.999819      29.668116      84.683384       0.600541       0.422786      -1.066695       0.025501       0.121091       0.046653       0.132249      -0.019804      -0.010094      -0.043026       0.081549       0.165575      -0.086691       0.017733       0.068958             21.154776      10.614654       8.741103       2.535576      42.990661       9.877446       9.859013          -0.000040
          190              C      15.367922       2.199655       4.872783       0.174248      35.427062 0.36707431E+03  0.83245683E+04                                 9.692514                            6.626517      -0.544387       1.859251                    0.997734      25.909879      74.673460       0.602075       0.448588      -1.038047      -0.010156      -0.035367      -0.002947       0.036914       0.011576       0.001211       0.007217      -0.040147      -0.035208      -0.017411      -0.012892       0.030303             12.713682       6.447149       3.516116       1.344398      21.979234       3.186602       9.714663           0.000017
          191              C      15.438993       3.107558       3.897479      -0.133027      31.317029 0.42733738E+03  0.10035816E+05                                 8.760247                            6.995336       0.039102       1.996563                    0.998864      29.217747      84.837885       0.607361       0.429415      -1.052664       0.001250       0.031544      -0.002392       0.031659      -0.000923       0.008096       0.010475       0.004838       0.042540      -0.015057      -0.005229       0.020286             10.044006       5.599479       2.021260       0.483605      16.226172       0.290385       8.306368          -0.000017
          192              C      15.782601       4.467204       4.196423      -0.106880      30.743165 0.43613113E+03  0.10263125E+05                                 8.582426                            7.020273       0.197644       2.043342                    0.999549      28.983871      83.405123       0.614216       0.423762      -1.059399      -0.006953      -0.031319      -0.004860       0.032448       0.000582       0.000371      -0.025223      -0.015723       0.042724      -0.018745      -0.014857       0.033602              9.729747       5.686623       1.803545       0.617680      14.184710       1.861679       9.317908           0.000018
          193              C      16.010931       4.818559       5.508038       0.049875      35.764949 0.41573070E+03  0.96472819E+04                                 9.489295                            6.876914      -0.120003       1.981946                    0.998738      26.709450      75.828029       0.618738       0.426586      -1.059758       0.002302      -0.006484       0.001530       0.007048       0.017726       0.014318       0.007366      -0.071572      -0.006845      -0.042644      -0.000907       0.043551             11.984680       6.010677       2.355759       0.924731      20.092340       3.658341       9.851022          -0.000008
          194              C       1.249816       6.164918       5.874244       0.290341      39.406802 0.34303698E+03  0.76325612E+04                                10.418593                            6.568047       0.046744       2.048762                    0.999202      24.781295      70.252834       0.583733       0.471588      -1.027338       0.011036      -0.045545      -0.006979       0.047380      -0.016944       0.007149      -0.060768       0.113472       0.269034      -0.120792       0.012038       0.108754             14.201799       7.078685       2.994737       0.812692      27.650612       6.820637       7.876101           0.000003
          195              C      15.943066       3.845700       6.505763      -0.109834      31.353628 0.43042119E+03  0.10088620E+05                                 8.671588                            6.947655       0.221041       2.049670                    0.999699      28.905608      82.831853       0.621375       0.420547      -1.062136       0.003544      -0.024954      -0.013444       0.028566       0.003438       0.012331       0.000407       0.012984       0.090692      -0.022616      -0.011231       0.033847             10.045173       5.526135       1.785934       0.865940      15.799583       1.745286       8.809800           0.000021
          196              C      15.614265       2.511151       6.158241      -0.128792      31.646106 0.42190738E+03  0.98673163E+04                                 8.798041                            6.927679       0.143876       2.035981                    0.998937      28.828887      83.277370       0.613952       0.426569      -1.055415       0.003734       0.021518       0.011076       0.024488       0.004379      -0.001591      -0.013624      -0.003642      -0.001034      -0.013145      -0.002434       0.015580             10.283102       5.651382       1.795395       1.234956      15.601779       2.803236       9.596146          -0.000016
          197              N      16.224220      10.863896      10.011625      -0.214321      38.981964 0.53650335E+03  0.13056966E+05                                 9.649009                            7.476807       0.234531       2.093629                    0.998945      28.148790      77.634521       0.644088       0.390743      -1.100902       0.048958       0.006026      -0.131859       0.140783      -0.052235       0.011339       0.046821      -0.020150       0.152833      -0.089791       0.012487       0.077305             11.783856       9.530073       3.477715      -1.474006      10.616185       2.002451      15.205310          -0.000006
          198              N      13.885491       7.732728      10.048246      -0.220492      37.343595 0.48082798E+03  0.11387402E+05                                 9.323760                            7.051374       0.317165       2.119964                    0.999618      27.671717      75.320338       0.666933       0.387783      -1.102843      -0.021719      -0.034688      -0.144925       0.150593      -0.060557      -0.032682      -0.037863       0.003303       0.188776      -0.106740       0.028954       0.077787             11.477610       8.658458       3.921454      -1.457169      10.130192      -0.015167      15.644178          -0.000013
          199              N      11.611656      17.513030      15.492759      -0.364172      46.611239 0.56513945E+03  0.13860197E+05                                10.590459                            7.641906       0.757163       2.230444                    0.999305      29.802173      81.095375       0.644486       0.387507      -1.109056       0.019775       0.027981       0.006741       0.034920      -0.064103      -0.044140      -0.005895      -0.110633       0.180404      -0.124606       0.047490       0.077115             13.722651      23.682752       4.186696       5.706579       8.951391       1.220601       8.533811          -0.000009
          200              N      14.811598      16.520975      14.913555      -0.383349      43.370271 0.54520608E+03  0.13237250E+05                                10.026023                            7.461906       0.910726       2.274832                    0.999316      29.822470      80.452995       0.658717       0.382975      -1.113548      -0.014977      -0.005589      -0.001950       0.016104      -0.079609       0.049248       0.007954      -0.106812       0.193763      -0.139160       0.052758       0.086403             12.615533      20.718737       4.627849      -4.783634       9.010559      -0.776630       8.117304           0.000000
          201              N       1.555034      10.571591       8.672358      -0.214707      39.043255 0.53752633E+03  0.13088318E+05                                 9.658214                            7.483486       0.232822       2.092540                    0.998976      28.178103      77.738890       0.643847       0.390696      -1.100916      -0.002863       0.049605       0.132020       0.141060      -0.045235      -0.044342      -0.020309       0.056292       0.153081      -0.090288       0.012650       0.077639             11.795510       9.324199       3.440997      -2.242391      10.841167       1.080360      15.221165          -0.000009
          202              N      13.931771       7.694341       8.635737      -0.218551      37.225144 0.47906295E+03  0.11334125E+05                                 9.301151                            7.035952       0.319605       2.121499                    0.999616      27.624105      75.129984       0.668077       0.387511      -1.103138      -0.029956      -0.028796       0.143709       0.149595      -0.057193       0.031173       0.039543       0.039396       0.188111      -0.106772       0.029031       0.077740             11.447611       8.633366       3.909108      -0.250195      10.108486       1.433963      15.600983          -0.000010
          203              N       8.942247       7.267685       3.191224      -0.365012      46.645117 0.56567024E+03  0.13876487E+05                                10.595379                            7.645615       0.756818       2.230130                    0.999319      29.815444      81.141359       0.644313       0.387519      -1.109046       0.023746       0.025832      -0.006574       0.035699      -0.039708      -0.002315       0.044357       0.150888       0.183310      -0.125536       0.047863       0.077673             13.729089       7.937316       1.223391      -0.144270      24.711814      -5.837202       8.538136          -0.000005
          204              N       7.375748      10.229084       3.770428      -0.383819      43.413833 0.54586736E+03  0.13257450E+05                                10.033389                            7.466976       0.910679       2.274491                    0.999302      29.837063      80.507465       0.658415       0.383031      -1.113496      -0.002659      -0.016054       0.002279       0.016432      -0.054505       0.001586      -0.049745       0.158716       0.193835      -0.139490       0.052905       0.086584             12.625925       7.734528       2.186526      -0.121199      22.019892       4.849540       8.123356           0.000001
          205              N      14.835749      18.245266      18.014349      -0.214730      39.044349 0.53754315E+03  0.13088834E+05                                 9.658390                            7.483602       0.232930       2.092569                    0.998976      28.178581      77.740587       0.643842       0.390696      -1.100916       0.049291       0.006351       0.132020       0.141065      -0.052371      -0.011774      -0.047346      -0.019570       0.153052      -0.090296       0.012654       0.077642             11.795753       9.539224       3.481520       1.476279      10.626519      -2.004030      15.221516          -0.000010
          206              N      12.497020      15.114098      17.977728      -0.218539      37.224970 0.47906080E+03  0.11334064E+05                                 9.301138                            7.035949       0.319625       2.121503                    0.999616      27.623988      75.129679       0.668075       0.387513      -1.103137      -0.022773      -0.034760       0.143708       0.149596      -0.060429       0.033109       0.037954       0.004858       0.188163      -0.106774       0.029011       0.077763             11.447586       8.637692       3.909939       1.455437      10.104147       0.019228      15.600919          -0.000013
          207              N      13.000114      10.131673      12.533216      -0.364994      46.645318 0.56567325E+03  0.13876586E+05                                10.595440                            7.645656       0.756817       2.230129                    0.999319      29.815414      81.141479       0.644309       0.387521      -1.109044       0.020966       0.028120      -0.006552       0.035682      -0.064416       0.043984       0.005935      -0.111670       0.183333      -0.125518       0.047867       0.077651             13.729176      23.694243       4.187280      -5.709945       8.955113      -1.220858       8.538173          -0.000008
          208              N      16.200053       9.139621      13.112419      -0.383809      43.413447 0.54586062E+03  0.13257249E+05                                10.033346                            7.466945       0.910616       2.274477                    0.999302      29.836809      80.506737       0.658414       0.383032      -1.113495      -0.015288      -0.005580       0.002273       0.016432      -0.079617      -0.049165      -0.007636      -0.108249       0.193888      -0.139489       0.052906       0.086583             12.625868      20.737116       4.632353       4.788353       9.017143       0.777376       8.123344          -0.000002
          209              N       9.065855      10.571570       0.669634      -0.214309      38.981422 0.53649323E+03  0.13056653E+05                                 9.648910                            7.476728       0.234544       2.093639                    0.998946      28.148530      77.633502       0.644093       0.390742      -1.100903      -0.003125       0.049235      -0.131858       0.140785      -0.044993       0.043922       0.019803       0.056732       0.152781      -0.089779       0.012481       0.077298             11.783743       9.315351       3.437324       2.240389      10.830678      -1.078365      15.205200          -0.000007
          210              N       6.420991       7.694321       0.706255      -0.220499      37.343028 0.48082051E+03  0.11387164E+05                                 9.323604                            7.051274       0.317226       2.119982                    0.999618      27.671581      75.319393       0.666945       0.387778      -1.102848      -0.030063      -0.027759      -0.144920       0.150586      -0.057030      -0.031177      -0.039113       0.040909       0.188732      -0.106743       0.028968       0.077774             11.477392       8.654899       3.920747       0.254406      10.133427      -1.434790      15.643849          -0.000011
          211              N       1.431440       7.267693       6.150767      -0.364174      46.611505 0.56514377E+03  0.13860330E+05                                10.590496                            7.641932       0.757200       2.230451                    0.999305      29.802248      81.095674       0.644485       0.387506      -1.109057       0.023834       0.024619       0.006751       0.034925      -0.039627       0.002351      -0.044472       0.149692       0.180400      -0.124626       0.047518       0.077108             13.722702       7.933608       1.224211       0.144646      24.700670       5.833872       8.533827          -0.000007
          212              N      14.886543      10.229089       5.571564      -0.383353      43.369877 0.54519961E+03  0.13237051E+05                                10.025946                            7.461845       0.910724       2.274833                    0.999316      29.822391      80.452590       0.658722       0.382973      -1.113549      -0.002731      -0.015758      -0.001952       0.016111      -0.054770      -0.001288       0.049868       0.157372       0.193771      -0.139168       0.052761       0.086407             12.615433       7.729099       2.184484       0.121054      21.999944      -4.844726       8.117257           0.000001
          213              O       2.693908      12.303258       9.341992      -0.144894      20.896292 0.25894075E+03  0.51634690E+04                                 5.963091                            4.834944       0.777517       2.413777                    0.999603      20.931265      49.412632       0.907300       0.338543      -1.160790      -0.078985      -0.095513       0.000074       0.123941      -0.019776      -0.029296       0.024393       0.007192       0.262260      -0.063810      -0.035439       0.099249              7.062071       4.447828       0.573994      -1.442449       4.663803       1.196288      12.074583           0.000002
          214              O      12.592326       6.126544       9.341992      -0.180420      20.821040 0.26758891E+03  0.53690133E+04                                 5.921467                            4.898579       0.761657       2.397306                    0.999536      21.340490      50.200644       0.907771       0.336282      -1.165100       0.072147       0.087038       0.000010       0.113052       0.005201      -0.011129       0.008982      -0.001968       0.317867      -0.059507      -0.047685       0.107192              6.924341       4.302479       0.861348      -0.770625       4.626592       0.639595      11.843951          -0.000001
          215              O      10.204732      12.303233       0.000000      -0.144902      20.896296 0.25894023E+03  0.51634536E+04                                 5.963074                            4.834924       0.777436       2.413743                    0.999603      20.931342      49.412711       0.907307       0.338541      -1.160793      -0.079264      -0.095271       0.000075       0.123933      -0.019734       0.029392      -0.024286       0.007673       0.262271      -0.063815      -0.035440       0.099255              7.062063       4.447841       0.574011       1.442298       4.663744      -1.196407      12.074604           0.000002
          216              O       5.081550       6.126520       0.000000      -0.180428      20.821108 0.26758995E+03  0.53690387E+04                                 5.921473                            4.898583       0.761686       2.397314                    0.999536      21.340553      50.200799       0.907772       0.336281      -1.165100       0.072200       0.086989       0.000016       0.113049       0.005200       0.010890      -0.009279      -0.001940       0.317871      -0.059505      -0.047689       0.107194              6.924346       4.302539       0.861366       0.770993       4.626521      -0.639077      11.843978          -0.000002
          217             Sb      12.047499      12.697274       9.233624       2.266417     159.350803 0.39474003E+04  0.14940683E+06                                19.509641                           17.108184       0.355052       1.801652                    0.999687      79.637535     227.137131       0.581994       0.278053      -1.269360       0.006362      -0.008730      -0.001182       0.010867      -0.002341      -0.001326       0.001168       0.000757       0.009887      -0.004020      -0.000175       0.004195             20.880677      20.541467      -2.105815      -0.466296      17.329336      -2.980335      24.771230           0.000015
          218             Sb       4.128924       6.805776       9.450359       2.266450     159.382789 0.39485806E+04  0.14946306E+06                                19.512730                           17.110980       0.355877       1.801730                    0.999704      79.647773     227.177058       0.581933       0.278061      -1.269348      -0.009244       0.005514       0.001091       0.010819      -0.001953      -0.001428       0.000830       0.001922       0.006723      -0.003298      -0.000105       0.003403             20.884149      18.207570      -2.545802       2.844150      19.669289       1.007805      24.775588           0.000016
          219             Sb       4.536723      12.697250       0.108367       2.266473     159.381811 0.39485454E+04  0.14946143E+06                                19.512679                           17.110926       0.355900       1.801733                    0.999704      79.647344     227.175763       0.581933       0.278062      -1.269347       0.007155      -0.008075       0.001093       0.010844      -0.002176       0.001068      -0.001263      -0.000330       0.006701      -0.003300      -0.000102       0.003402             20.884095      20.544300      -2.106304       0.464661      17.332526       2.981450      24.775460           0.000016
          220             Sb      17.762050      14.187150      18.575616       2.266424     159.350551 0.39473832E+04  0.14940594E+06                                19.509580                           17.108110       0.355051       1.801651                    0.999687      79.637249     227.135753       0.581998       0.278052      -1.269362      -0.009763       0.004650      -0.001193       0.010879      -0.002312       0.001396      -0.001063       0.001028       0.009898      -0.004018      -0.000168       0.004187             20.880625      18.204273      -2.545483      -2.842774      19.666483      -1.009219      24.771120           0.000016
          221              F      12.744028      13.984726       8.258320      -0.528929      18.868323 0.29729733E+03  0.60649278E+04                                 5.362625                            5.153460       1.072493       2.500698                    0.999468      22.111492      50.808286       0.896259       0.334995      -1.177611       0.026301       0.067391      -0.026479       0.077036       0.009803      -0.018640      -0.017912      -0.009626      -0.015099      -0.024243      -0.007003       0.031246              5.475646       4.772723       0.417077      -0.844632       5.384472      -1.553088       6.269744          -0.000002
          222              F      13.234635      13.029585      10.526556      -0.545951      20.246713 0.32800000E+03  0.68700386E+04                                 5.688090                            5.467692       0.872098       2.424652                    0.998682      22.672428      53.099169       0.855569       0.341795      -1.169607       0.047318       0.013746       0.051207       0.071064      -0.002152       0.019221       0.006095       0.033280       0.039177      -0.025200      -0.005831       0.031032              5.857908       6.323780      -0.087111       1.361080       4.371810       0.127612       6.878133          -0.000001
          223              F      11.221835      11.631557      10.313559      -0.518725      19.879253 0.31423951E+03  0.65077683E+04                                 5.608264                            5.344916       0.850344       2.429069                    0.998913      22.167064      51.521559       0.867526       0.340920      -1.171060      -0.040400      -0.023452       0.063783       0.079060       0.010102      -0.015976      -0.016872      -0.001176       0.033693      -0.015740      -0.015604       0.031344              5.805414       4.968157       0.717591      -1.181636       5.663574      -1.702640       6.784511          -0.000002
          224              F      10.839987      12.391830       8.007955      -0.513415      18.430199 0.28536414E+03  0.57644749E+04                                 5.287470                            5.049908       1.000933       2.485088                    0.999153      21.876068      50.085931       0.904788       0.335119      -1.177031      -0.069428       0.006073      -0.049920       0.085727      -0.003971       0.027599       0.000150       0.035731       0.027681      -0.023695      -0.015345       0.039040              5.432933       5.450327      -0.140619       1.652402       3.975684      -0.278310       6.872788          -0.000002
          225              F      11.018774      14.012780       9.939879      -0.561912      18.545572 0.29785058E+03  0.60949695E+04                                 5.285920                            5.147140       0.780112       2.370115                    0.999304      23.021066      53.434755       0.897363       0.333553      -1.175800      -0.033975       0.057621       0.034350       0.075196      -0.015110      -0.013362       0.011189      -0.012064       0.005934      -0.019043      -0.007782       0.026824              5.290930       5.108503      -1.195658      -0.813957       5.200764       0.493804       5.563524          -0.000001
          226              F      13.234848      11.638934       8.691789      -0.513393      21.892025 0.35996646E+03  0.77169484E+04                                 6.031738                            5.787063       0.589637       2.337518                    0.998503      22.398340      53.071147       0.818911       0.348888      -1.163614       0.071139      -0.027506      -0.010376       0.076974      -0.009091      -0.009229       0.004279       0.028996      -0.031149      -0.014214      -0.010939       0.025152              6.200600       6.766756      -1.656791      -0.711922       5.991856       0.266285       5.843187          -0.000001
          227              F       5.265427       7.728300      10.425663      -0.529284      18.876260 0.29745788E+03  0.60690070E+04                                 5.364245                            5.154844       1.074205       2.501368                    0.999461      22.115049      50.819413       0.896143       0.334994      -1.177615       0.061565       0.038149       0.027023       0.077303       0.010737       0.013827       0.021300       0.001511      -0.015043      -0.023816      -0.006913       0.030728              5.477421       5.213940       0.499961       1.370916       4.946554       1.117558       6.271771          -0.000002
          228              F       4.236053       8.033882       8.157427      -0.545858      20.230439 0.32765999E+03  0.68610193E+04                                 5.684846                            5.464534       0.876471       2.426341                    0.998644      22.664163      53.069476       0.855907       0.341754      -1.169662       0.005393       0.048825      -0.051229       0.070974      -0.008185      -0.002015      -0.019515      -0.029865       0.038229      -0.025031      -0.005560       0.030591              5.854690       4.467886      -0.435771       0.126399       6.221954      -1.360607       6.874230          -0.000001
          229              F       3.234208       5.797334       8.370424      -0.518458      19.871228 0.31407879E+03  0.65035835E+04                                 5.606450                            5.343275       0.853445       2.430070                    0.998898      22.165453      51.513791       0.867729       0.340885      -1.171094      -0.015450      -0.043843      -0.063563       0.078747       0.009686       0.013764       0.019075      -0.005603       0.034690      -0.016166      -0.015567       0.031732              5.803473       5.377484       0.794430       1.454389       5.250916       1.474935       6.782019          -0.000002
          230              F       4.051967       5.562613      10.676028      -0.513295      18.437132 0.28550533E+03  0.57680928E+04                                 5.289161                            5.051417       1.004099       2.485982                    0.999172      21.878298      50.095859       0.904575       0.335153      -1.176990       0.018810      -0.066839       0.049765       0.085427      -0.010250       0.004785      -0.027471      -0.030553       0.027716      -0.023927      -0.015434       0.039361              5.434785       4.078417      -0.399089       0.579262       5.350692      -1.573330       6.875246          -0.000002
          231              F       5.611928       6.037967       8.744104      -0.562113      18.548810 0.29791822E+03  0.60966773E+04                                 5.286391                            5.147569       0.780198       2.370024                    0.999292      23.023931      53.442178       0.897370       0.333533      -1.175822       0.063722      -0.022589      -0.034198       0.075764      -0.011741      -0.013509       0.011165       0.021890       0.007328      -0.019064      -0.007693       0.026757              5.291430       5.632480      -1.097213      -0.635895       4.677631       0.708638       5.564179          -0.000001
          232              F       2.869332       7.777016       9.992194      -0.513306      21.881839 0.35975073E+03  0.77110540E+04                                 6.029483                            5.784979       0.592085       2.338297                    0.998487      22.393988      53.053908       0.819145       0.348846      -1.163666      -0.040069       0.064846       0.010450       0.076940      -0.013868      -0.005963       0.007877      -0.020551      -0.030961      -0.014320      -0.010773       0.025093              6.198273       6.618036      -1.683336      -0.392781       6.135886       0.649622       5.840896          -0.000001
          233              F       5.233246      13.984708       1.083671      -0.529286      18.876262 0.29745797E+03  0.60690096E+04                                 5.364245                            5.154844       1.074231       2.501380                    0.999462      22.115077      50.819491       0.896143       0.334994      -1.177615       0.026111       0.067559       0.027024       0.077306       0.009726       0.018371       0.017522      -0.009218      -0.015049      -0.023811      -0.006909       0.030720              5.477422       4.774026       0.417212       0.844867       5.386469       1.553884       6.271770          -0.000002
          234              F      11.846166      20.410953      17.499418      -0.545866      20.230441 0.32766032E+03  0.68610278E+04                                 5.684845                            5.464535       0.876459       2.426336                    0.998644      22.664197      53.069560       0.855908       0.341754      -1.169662       0.046985       0.014329      -0.051237       0.070979      -0.002200      -0.018804      -0.005584       0.033786       0.038215      -0.025034      -0.005556       0.030591              5.854688       6.320351      -0.087322      -1.360522       4.369490      -0.127299       6.874223          -0.000001
          235              F       9.833366      19.012926      17.712416      -0.518459      19.871281 0.31407991E+03  0.65036126E+04                                 5.606463                            5.343287       0.853434       2.430066                    0.998897      22.165459      51.513837       0.867728       0.340885      -1.171094      -0.040231      -0.023290      -0.063564       0.078749       0.010043       0.016203       0.017047      -0.001814       0.034687      -0.016165      -0.015563       0.031728              5.803487       4.966591       0.717140       1.180656       5.661835       1.701987       6.782036          -0.000001
          236              F       3.329205      12.391813       1.334036      -0.513300      18.437259 0.28550818E+03  0.57681653E+04                                 5.289186                            5.051442       1.004077       2.485970                    0.999172      21.878403      50.096179       0.904573       0.335153      -1.176990      -0.069167       0.006133       0.049766       0.085431      -0.004002      -0.027880      -0.000378       0.035912       0.027715      -0.023928      -0.015430       0.039358              5.434808       5.452250      -0.140677      -1.653302       3.976906       0.278438       6.875269          -0.000002
          237              F       9.630303      21.394150      18.086096      -0.562113      18.548843 0.29791862E+03  0.60966884E+04                                 5.286400                            5.147576       0.780231       2.370033                    0.999292      23.023931      53.442217       0.897368       0.333533      -1.175822      -0.033983       0.058448      -0.034197       0.075765      -0.014916       0.013467      -0.011214      -0.011864       0.007334      -0.019063      -0.007694       0.026757              5.291440       5.108940      -1.195698       0.813985       5.201188      -0.493941       5.564192          -0.000001
          238              F       5.724068      11.638914       0.650203      -0.513316      21.881983 0.35975337E+03  0.77111248E+04                                 6.029505                            5.784996       0.592035       2.338277                    0.998486      22.394089      53.054197       0.819145       0.348845      -1.163666       0.071143      -0.027399       0.010450       0.076949      -0.009183       0.008850      -0.004405       0.029226      -0.030951      -0.014322      -0.010772       0.025094              6.198297       6.764023      -1.655891       0.711050       5.989945      -0.265935       5.840921          -0.000001
          239              F      18.898558      15.109668      17.600312      -0.528923      18.868269 0.29729610E+03  0.60648975E+04                                 5.362626                            5.153456       1.072473       2.500692                    0.999469      22.111422      50.808133       0.896257       0.334996      -1.177610       0.061365       0.038302      -0.026470       0.077028       0.010884      -0.014155      -0.021636       0.001841      -0.015090      -0.024246      -0.007004       0.031251              5.475651       5.212024       0.499711      -1.370180       4.945177      -1.117195       6.269752          -0.000002
          240              F      11.746872       8.033864       1.184565      -0.545953      20.246737 0.32800069E+03  0.68700565E+04                                 5.688092                            5.467695       0.872142       2.424662                    0.998684      22.672479      53.099293       0.855570       0.341795      -1.169607       0.004760       0.049044       0.051206       0.071064      -0.008054       0.002440       0.020017      -0.029443       0.039186      -0.025206      -0.005828       0.031033              5.857910       4.470168      -0.435784      -0.126200       6.225421       1.361207       6.878142          -0.000001
          241              F      10.745027       5.797314       0.971567      -0.518727      19.879320 0.31424095E+03  0.65078063E+04                                 5.608279                            5.344929       0.850376       2.429077                    0.998914      22.167124      51.521750       0.867525       0.340920      -1.171060      -0.015582      -0.044040       0.063784       0.079061       0.009623      -0.013622      -0.018820      -0.006240       0.033691      -0.015739      -0.015602       0.031341              5.805429       5.379095       0.794888      -1.454864       5.252662      -1.476022       6.784530          -0.000002
          242              F      17.685099      12.943980      17.349947      -0.513419      18.430405 0.28536844E+03  0.57645847E+04                                 5.287517                            5.049952       1.000997       2.485100                    0.999153      21.876179      50.086326       0.904783       0.335120      -1.177031       0.018802      -0.067110      -0.049917       0.085725      -0.010193      -0.004953       0.027154      -0.030408       0.027701      -0.023701      -0.015344       0.039045              5.432982       4.077206      -0.398919      -0.578987       5.348893       1.572492       6.872847          -0.000002
          243              F      13.122749       6.037945       0.597887      -0.561914      18.545772 0.29785446E+03  0.60950696E+04                                 5.285963                            5.147177       0.780102       2.370112                    0.999305      23.021152      53.435071       0.897359       0.333553      -1.175800       0.062905      -0.022756       0.034357       0.075202      -0.011872       0.013465      -0.011050       0.022264       0.005936      -0.019047      -0.007772       0.026819              5.290975       5.632101      -1.097192       0.635777       4.677249      -0.708661       5.563573          -0.000001
          244              F      16.502461      15.158386      18.033780      -0.513399      21.892124 0.35996797E+03  0.77169891E+04                                 6.031752                            5.787070       0.589629       2.337511                    0.998503      22.398440      53.071419       0.818912       0.348887      -1.163614      -0.040187       0.064831      -0.010375       0.076979      -0.013735       0.005914      -0.008281      -0.020410      -0.031152      -0.014216      -0.010937       0.025153              6.200617       6.620349      -1.684336       0.393312       6.138293      -0.650445       5.843209          -0.000001

******************************************************
Auxiliary information for the entire system
The total spin magnetic moment of the unit cell is   -0.000000
The total net atomic charge of the unit cell is   0.000004
Accuracy of reproducing the electrostatic potential in the unit cell:
  The inner radius (bohr) =    5.0000
  The outer radius (bohr) =   12.0000
  Valid grid points have density less than (e/(bohr^3)) =    0.0001
  The number of valid grid points were=       122644
  The rms potential error without charges in kcal/mol is=      5.58780
  The rms potential error with partial charges in kcal/mol is=      0.80845
  The RRMSE value at monopole order=      0.14468
  The rms potential error with partial charges and cloud penetration in kcal/mol is=      0.82016
  The RRMSE value at monopole order with cloud penetration is=      0.14678
  The rms potential error with partial charges and atomic dipoles in kcal/mol is=      0.33819
  The RRMSE value at dipole order=      0.06052
  The rms potential error with partial charges, atomic dipoles and cloud penetration in kcal/mol is=      0.33516
  The RRMSE value at dipole order with cloud penetration=      0.05998

******************************************************
The electron densities and ab initio electrostatic potential were computed in VASP using the PBE functional and
projector augmented wave method. See the main text of the journal article for a description of computational details.
The atomic charges, dipoles, and quadrupoles were computed with the DDEC6 method as described in
(a) T. A. Manz and N. Gabaldon Limas, RSC Adv. 6 (2016) 47771-47801 DOI: 10.1039/c6ra04656h
(b) N. Gabaldon Limas and T. A. Manz, RSC Adv. 8 (2018) 2678-2707 DOI: 10.1039/c7ra11829e.
For each atom in the material, the electron cloud parameters were fit to the spherically averaged atom-in-material
electron density using radial positions for which this density was between 10^-4 and 10^-2 electrons per cubic bohr.
The polarizabilities, dispersion coefficients, and quantum Drude oscillator (QDO) parameters were fit using the MCLF method.
The magnetic structure of the system was optimized in VASP from the default ferromagnetic initial guess using spin polarization.
The atomic spin moments (ASMs) were computed on this optimized magnetic structure using the DDEC6 partition as inputs
to the method of T. A. Manz and D. S. Sholl, J. Chem. Theory Comput. 7 (2011) 4146-4164 DOI: 10.1021/ct200539n.
The RMSE and RRMSE were computed using a uniform grid with Ewald summation.
