# Supplementary material for: A collection of forcefield precursors for metal–organic frameworks
Source: RSC Adv. 2019 Nov 13;9(63):36492–507. doi: 10.1039/c9ra07327b (PMC9075174; doi:10.1039/c9ra07327b)
Supplement: RA-009-C9RA07327B-s6014 [file RA-009-C9RA07327B-s6014.xyz]

  232
jmolscript: load "" {1 1 1} spacegroup "x,y,z" unitcell [{     14.526200     0.000000     0.000000 }, {     -3.974466    13.971904     0.000000 }, {      3.974393     7.968926    11.476537 }]
Cu    10.122408     5.201434     5.633258     0.750525
Cu    13.545391     9.835505     5.686395     0.750300
Cu     4.403719    16.739396     5.843279     0.750419
Cu     0.980736    12.105325     5.790142     0.750636
Cu     6.331139    11.725014     6.640898     0.750510
Cu     2.810424    14.282340    10.417023     0.750334
Cu     8.194988    10.215816     4.835639     0.750380
Cu    11.715703     7.658490     1.059514     0.750544
H      6.668470     5.528383     5.567268     0.087535
H      5.027917     6.286832     3.908909     0.110189
H      4.219758     6.201627     1.755910     0.099125
H      5.562084     5.473104     0.068859     0.094458
H      7.727722     4.888553     0.470538     0.105661
H      8.573719     4.940794     2.646489     0.120277
H     11.239691     7.910179     6.035511     0.119931
H     13.245610     5.113947     5.467422     0.105905
H      8.915483    18.312277     6.786076     0.097113
H      7.349335    19.308565     8.393939     0.097473
H     10.688388     6.740233     8.093254     0.099086
H     14.542775     6.453471     8.962028     0.102296
H      0.395854    11.077314     2.753221     0.087530
H     -0.484972    12.223010     0.771223     0.110191
H      6.164009     7.897227    11.357181     0.099109
H      0.550003     0.881335     1.138472     0.094437
H     10.680079    14.120737     3.254746     0.105653
H     11.994581    12.436886     4.198117     0.120266
H     12.237892     7.270411     5.009508     0.119926
H     12.036364     8.703967     8.182771     0.105877
H     13.558918     8.596303     8.548872     0.097107
H     15.126655     7.598815     6.943305     0.097467
H     14.596766     7.075279     5.561530     0.099078
H      9.681964    19.133254     8.900054     0.102297
H      7.857657    16.412447     5.909269     0.087533
H      9.498210    15.653998     7.567628     0.110191
H     10.306369    15.739203     9.720627     0.099125
H      8.964043    16.467726    11.407678     0.094457
H      6.798405    17.052277    11.005999     0.105664
H      5.952408    17.000036     8.830048     0.120282
H      3.286436    14.030651     5.441026     0.119936
H      1.280517    16.826883     6.009115     0.105906
H      5.610644     3.628553     4.690461     0.097113
H      7.176792     2.632265     3.082598     0.097473
H      3.837739    15.200597     3.383283     0.099087
H     -0.016648    15.487359     2.514509     0.102299
H     14.130273    10.863516     8.723316     0.087537
H     15.011099     9.717820    10.705314     0.110191
H     12.336584     0.071699     0.119356     0.099109
H     13.976124    21.059495    10.338065     0.094439
H      3.846048     7.820093     8.221791     0.105652
H      2.531546     9.503944     7.278420     0.120262
H      2.288235    14.670419     6.467029     0.119935
H      2.489763    13.236863     3.293766     0.105884
H      0.967209    13.344527     2.927665     0.097116
H     -0.600528    14.342015     4.533232     0.097477
H     -0.070639    14.865551     5.915007     0.099086
H      4.844163     2.807576     2.576483     0.102300
H      5.071661     9.935444     3.947929     0.087587
H      3.893277    10.515993     1.876414     0.110193
H      3.754096    11.827828    -0.009181     0.099106
H      8.796460    21.805201    11.401940     0.094487
H      5.976839    14.603161     1.734105     0.105655
H      6.158079    13.288086     3.655277     0.120280
H      4.031445    12.430239     8.361805     0.119937
H      7.269799    13.560936     8.994162     0.105880
H      7.916559    12.161960     9.291404     0.097111
H      6.529802    10.137557     9.195001     0.097483
H      5.005933    10.254990     8.836933     0.099085
H      2.361936     3.642179     0.836640     0.102301
H      1.992626    17.640668    10.110829     0.087557
H      0.649632    18.964264     8.541986     0.110197
H      2.655242     5.272515     7.384004     0.099109
H     11.841718    17.460483     7.020198     0.094435
H     12.430925    15.376544     7.729448     0.105674
H     14.410185    15.060009     8.927598     0.120285
H      4.919901    13.720766     8.421483     0.119935
H      3.485938    11.227393    10.394300     0.105881
H      0.031678     3.776206     0.305276     0.097103
H      1.420025     5.799408     0.403974     0.097477
H      5.752984    14.530937    10.556119     0.099082
H      7.336640    10.974131    11.287174     0.102304
H      9.454466    12.005386     7.528608     0.087580
H     10.632850    11.424837     9.600123     0.110191
H      6.797638     2.144076     0.009181     0.099102
H      5.729667     0.135629     0.074597     0.094483
H      8.549288     7.337669     9.742432     0.105656
H      8.368048     8.652744     7.821260     0.120279
H     10.494682     9.510591     3.114732     0.119943
H      7.256328     8.379894     2.482375     0.105876
H      6.609568     9.778870     2.185133     0.097107
H      7.996325    11.803273     2.281536     0.097479
H      9.520194    11.685840     2.639604     0.099084
H     12.164191    18.298651    10.639897     0.102303
H     12.533501     4.300162     1.365708     0.087562
H     13.876495     2.976566     2.934551     0.110197
H     11.870885    16.668315     4.092533     0.099111
H      2.684409     4.480347     4.456339     0.094434
H      2.095202     6.564286     3.747089     0.105673
H      0.115942     6.880821     2.548939     0.120286
H      9.606226     8.220064     3.055054     0.119933
H     11.040189    10.713437     1.082237     0.105887
H     14.494449    18.164624    11.171261     0.097109
H     13.106102    16.141422    11.072563     0.097481
H      8.773143     7.409893     0.920418     0.099083
H      7.189487    10.966699     0.189363     0.102305
C      8.096736     7.000562     5.185903     0.583910
C      7.416864     5.631496     4.941682     0.017592
C      6.881291     5.604601     3.514345     0.076886
C      5.580045     5.990528     3.222612    -0.169888
C      5.094522     5.942511     1.936092    -0.085372
C      5.896861     5.518676     0.935338    -0.098048
C      7.183571     5.159086     1.174050    -0.095581
C      7.694073     5.192846     2.480080    -0.150490
C     13.030046     5.222776     6.406892    -0.042102
C     11.489512     6.202792     7.987899    -0.055765
C     -1.160547     9.701903     2.949585     0.583896
C     -0.479881    11.070369     3.194953     0.017588
C     -1.353959    12.161831     2.587041     0.076871
C     -1.154742    12.608158     1.287667    -0.169875
C     -1.931498    13.609447     0.751713    -0.085374
C     -2.910302    14.166549     1.497688    -0.098069
C     11.370489    13.739748     2.762402    -0.095541
C     12.157240    12.726303     3.329343    -0.150483
C     12.831241     8.157641     8.079712    -0.042089
C     14.372888     7.176784     6.500311    -0.055709
C      6.429391    14.940268     6.290634     0.583908
C      7.109263    16.309334     6.534855     0.017592
C      7.644836    16.336229     7.962192     0.076888
C      8.946082    15.950302     8.253925    -0.169886
C      9.431605    15.998319     9.540445    -0.085373
C      8.629266    16.422154    10.541199    -0.098048
C      7.342556    16.781744    10.302487    -0.095580
C      6.832054    16.747984     8.996457    -0.150487
C      1.496081    16.718054     5.069645    -0.042100
C      3.036615    15.738038     3.488638    -0.055767
C      1.160474    12.238927     8.526952     0.583923
C     15.006008    10.870461     8.281584     0.017584
C     15.880086     9.778999     8.889496     0.076870
C     15.680869     9.332672    10.188870    -0.169875
C     16.457625     8.331383    10.724824    -0.085371
C     17.436429     7.774281     9.978849    -0.098067
C      3.155638     8.201082     8.714135    -0.095537
C      2.368887     9.214527     8.147194    -0.150478
C      1.694886    13.783189     3.396825    -0.042077
C      0.153239    14.764046     4.976226    -0.055698
C     12.037669     7.364583     5.954027    -0.043480
C     13.801520     6.032522     8.500671    -0.050044
C      2.488458    14.576247     5.522510    -0.043478
C      0.724607    15.908308     2.975866    -0.050043
C      4.046427    11.261968     5.189690     0.583937
C      5.177238    10.875955     4.205577     0.017518
C      5.056559    11.750367     2.962324     0.076896
C      4.329332    11.336372     1.854608    -0.169905
C      4.242663    12.119277     0.726465    -0.085293
C      4.869838    13.315314     0.694330    -0.098149
C      5.567755    13.768996     1.766239    -0.095540
C      5.674971    12.981544     2.922041    -0.150491
C      7.106153    12.687980     9.384135    -0.042036
C      5.742054    10.697148     9.288994    -0.055757
C      2.889724    16.410912     8.684066     0.583883
C      1.759708    16.796325     9.669327     0.017548
C      0.470737    16.986481     8.877331     0.076914
C      0.095934    18.232729     8.393939    -0.169894
C     -1.079676    18.403097     7.699609    -0.085323
C     12.642885    17.340326     7.476964    -0.098033
C     12.986268    16.100254     7.908482    -0.095586
C     14.176306    15.908020     8.625650    -0.150489
C      4.228897    11.662852    10.840737    -0.042058
C      5.594109    13.652843    10.937484    -0.055734
C     10.479700    10.678862     6.286847     0.583902
C      9.348889    11.064875     7.270960     0.017519
C      9.469568    10.190463     8.514213     0.076899
C     10.196795    10.604458     9.621929    -0.169902
C     10.283464     9.821553    10.750072    -0.085296
C      9.656289     8.625516    10.782207    -0.098153
C      8.958372     8.171834     9.710298    -0.095541
C      8.851156     8.959286     8.554496    -0.150494
C      7.419974     9.252850     2.092402    -0.042038
C      8.784073    11.243682     2.187543    -0.055758
C     11.636403     5.529918     2.792471     0.583916
C     12.766419     5.144505     1.807210     0.017546
C     14.055390     4.954349     2.599206     0.076910
C     14.430193     3.708101     3.082598    -0.169895
C      1.079603     3.537733     3.776928    -0.085323
C      1.883242     4.600504     3.999573    -0.098030
C      1.539859     5.840576     3.568055    -0.095580
C      0.349821     6.032810     2.850887    -0.150477
C     10.297230    10.277978     0.635800    -0.042055
C      8.932018     8.287987     0.539053    -0.055728
C      4.774550    12.849791     8.823162    -0.043481
C      6.538402    11.517730    11.369805    -0.050035
C      9.751577     9.091039     2.653375    -0.043481
C      7.987725    10.423100     0.106732    -0.050036
N     11.774000     6.019527     6.534166    -0.140977
N     14.145512     5.864218     7.084581    -0.155057
N     13.171260     8.052673     6.629881    -0.140974
N     12.596508     6.851069     8.673622    -0.154998
N      2.752127    15.921303     4.942371    -0.140966
N      0.380615    16.076612     4.391956    -0.155056
N      1.354867    13.888157     4.846656    -0.141028
N      1.929619    15.089761     2.802915    -0.154995
N      5.996149    12.018717     8.643439    -0.141014
N      6.794387    12.843356    10.796093    -0.155054
N      4.422875    13.023898    10.258876    -0.140980
N      5.421396    10.842346    10.700379    -0.155055
N      8.529978     9.922113     2.833098    -0.140989
N      7.731740     9.097474     0.680444    -0.155053
N     10.103252     8.916932     1.217661    -0.141008
N      9.104731    11.098484     0.776158    -0.155055
O      9.315813     6.970257     5.480505    -0.521194
O      7.433504     8.042060     5.054955    -0.558794
O      8.341473     4.607403     5.164097    -0.547929
O     13.058945     9.043186     3.972259    -0.521161
O     -1.394106     9.337661     1.785749    -0.558839
O     -0.299599    11.260047     4.567776    -0.547925
O      5.210314    14.970573     5.996032    -0.521187
O      7.092623    13.898770     6.421582    -0.558816
O      6.184654    17.333427     6.312440    -0.547928
O      1.467182    12.897644     7.504278    -0.521210
O     15.920233    12.603169     9.690788    -0.558797
O     14.825726    10.680783     6.908761    -0.547912
O      4.409121    11.684025     6.314046    -0.521194
O      2.863208    11.168215     4.825080    -0.558844
O      6.415231    11.040681     4.832770    -0.547897
O      3.439401    15.299833     8.876987    -0.521169
O      3.176154    17.181921     7.753893    -0.558813
O      1.626607    15.797185    10.637373    -0.547888
O     10.117006    10.256805     5.162491    -0.521167
O     11.662919    10.772615     6.651457    -0.558811
O      8.110896    10.900149     6.643767    -0.547892
O     11.086726     6.640997     2.599550    -0.521186
O     11.349973     4.758909     3.722644    -0.558810
O     12.899520     6.143645     0.839164    -0.547886

The following XYZ coordinates are in angstroms. Other properties are in atomic units.
The sperically averaged electron density of each atom fit to a function of the form exp(a - br)
eigen_1, eigen_2 and eigen_3 are the three eigenvalues of traceless quadrupole moment tensor
  atom number  atomic symbol              X              Y              Z     net charge C6 coefficient C8 coefficient C10 coefficient fluctuating dipole atomic polarizability isotropic forcefield polarizability              a              b squared Pearson coefficient          <r^3>          <r^4>         wp_QDO          m_QDO          q_QDO       dipole_x       dipole_y       dipole_z         dipole            Qxy            Qxz            Qyz     Q(x^2-y^2)  Q(3z^2 - R^2)        eigen_1        eigen_2        eigen_3 static polarizability      alpha(xx)      alpha(xy)      alpha(xz)      alpha(yy)      alpha(yz)      alpha(zz) atomic spin moment
            1             Cu      10.122408       5.201434       5.633258       0.750525      61.786123 0.11120133E+04  0.30912765E+05                                13.454186                           11.501516       1.190181       2.284120                    0.995706      42.534583     106.755723       0.493909       0.446099      -1.118768      -0.035481      -0.042457      -0.069437       0.088786      -0.013637       0.002904      -0.015485      -0.096255      -0.166464      -0.057337      -0.022263       0.079600             15.289803      18.067950       3.012140       3.214822      17.285959      -1.264860      10.515499          -0.008373
            2             Cu      13.545391       9.835505       5.686395       0.750300      61.793358 0.11121744E+04  0.30918783E+05                                13.456029                           11.502997       1.189593       2.283883                    0.995710      42.536073     106.766836       0.493829       0.446149      -1.118721      -0.021291       0.085311      -0.012453       0.088806       0.042075       0.030472       0.040868      -0.017071       0.088684      -0.057803      -0.022005       0.079808             15.291964      12.874945       4.985759       1.269882      17.271253      -2.612072      15.729695           0.006725
            3             Cu       4.403719      16.739396       5.843279       0.750419      61.791844 0.11121388E+04  0.30917423E+05                                13.455585                           11.502626       1.189889       2.284000                    0.995707      42.535629     106.763689       0.493851       0.446135      -1.118735       0.035465       0.042462       0.069462       0.088801      -0.013622       0.003020      -0.015508      -0.096324      -0.167051      -0.057542      -0.022189       0.079731             15.291462      18.069975       3.012516       3.215266      17.287826      -1.265047      10.516586           0.008447
            4             Cu       0.980736      12.105325       5.790142       0.750636      61.775663 0.11117847E+04  0.30904289E+05                                13.451594                           11.499468       1.190666       2.284300                    0.995709      42.533064     106.742227       0.494017       0.446032      -1.118829       0.021235      -0.085289       0.012491       0.088776       0.041633       0.030291       0.040931      -0.016477       0.087782      -0.057189      -0.022231       0.079420             15.286687      12.870636       4.983788       1.269352      17.265189      -2.610890      15.724236          -0.006801
            5             Cu       6.331139      11.725014       6.640898       0.750510      61.789158 0.11120797E+04  0.30915096E+05                                13.454631                           11.501869       1.190153       2.284103                    0.995707      42.535624     106.759436       0.493900       0.446100      -1.118767       0.031110       0.030945      -0.077175       0.088777      -0.020654      -0.002416       0.016895       0.118624      -0.099137      -0.057277      -0.022295       0.079572             15.290336      15.759604      -3.065314      -0.739218      10.896322       3.294252      19.215081           0.007049
            6             Cu       2.810424      14.282340      10.417023       0.750334      61.795761 0.11122255E+04  0.30920612E+05                                13.456477                           11.503335       1.189788       2.283940                    0.995710      42.536606     106.769471       0.493816       0.446155      -1.118716      -0.087853       0.011868      -0.004762       0.088779       0.002560      -0.050763      -0.027969      -0.011522       0.143130      -0.057741      -0.022173       0.079915             15.292524      14.318463      -5.427000      -2.801515      15.287400      -0.130901      16.271711          -0.008570
            7             Cu       8.194988      10.215816       4.835639       0.750380      61.796166 0.11122338E+04  0.30920837E+05                                13.456409                           11.503283       1.189717       2.283934                    0.995707      42.536767     106.769174       0.493824       0.446148      -1.118723      -0.031123      -0.030966       0.077169       0.088784      -0.020718      -0.002411       0.017008       0.119001      -0.098826      -0.057521      -0.022200       0.079721             15.292447      15.761766      -3.065817      -0.739290      10.897724       3.294771      19.217850          -0.006729
            8             Cu      11.715703       7.658490       1.059514       0.750544      61.784299 0.11119737E+04  0.30911160E+05                                13.453414                           11.500906       1.190500       2.284220                    0.995709      42.535009     106.753327       0.493952       0.446068      -1.118796       0.087830      -0.011906       0.004759       0.088761       0.002867      -0.050459      -0.027753      -0.011413       0.142849      -0.057252      -0.022357       0.079609             15.288872      14.315090      -5.425454      -2.800803      15.283729      -0.130823      16.267796           0.009024
            9              H       6.668470       5.528383       5.567268       0.087535       1.201488 0.96574132E+01  0.99481619E+02                                 1.878918                            1.822225      -1.003441       2.391326                    0.995737       3.783392      10.886407       0.461158       1.289361      -0.706867      -0.028584      -0.013883       0.031939       0.045054      -0.003933      -0.002807      -0.005001       0.007098       0.008797      -0.009410       0.003710       0.005701              1.900606       2.047143       0.215599      -0.347231       1.736598      -0.117341       1.918078           0.000007
           10              H       5.027917       6.286832       3.908909       0.110189       1.047870 0.78465397E+01  0.76347521E+02                                 1.678334                            1.620612      -0.842637       2.475683                    0.999188       3.406905       9.369800       0.501509       1.255194      -0.715275      -0.021625       0.013346       0.024960       0.035620      -0.008160      -0.004009       0.003003       0.019412       0.024575      -0.016863       0.003642       0.013221              1.678406       1.770684      -0.108970      -0.293372       1.470599       0.147335       1.793936           0.000004
           11              H       4.219758       6.201627       1.755910       0.099125       1.099266 0.79958829E+01  0.78523686E+02                                 1.753237                            1.648845      -0.998991       2.392341                    0.997301       3.603725      10.105715       0.489156       1.275041      -0.709250      -0.033487       0.011727      -0.008255       0.036429      -0.011712       0.003323       0.001184       0.021185       0.002235      -0.016511       0.000654       0.015857              1.788052       2.371580      -0.173526       0.271536       1.441214      -0.062564       1.551362           0.000003
           12              H       5.562084       5.473104       0.068859       0.094458       1.089172 0.78591708E+01  0.77305626E+02                                 1.775667                            1.657571      -1.164554       2.309639                    0.995482       3.775440      10.802796       0.474977       1.310989      -0.700178      -0.009556      -0.001368      -0.032853       0.034242      -0.006055      -0.000580       0.005348       0.007995       0.052775      -0.016636      -0.001983       0.018619              1.826771       1.669838       0.048389       0.483440       1.463216       0.068076       2.347259           0.000003
           13              H       7.727722       4.888553       0.470538       0.105661       0.964516 0.68171307E+01  0.63179348E+02                                 1.505211                            1.445435      -0.690648       2.543962                    0.999922       3.120233       8.013055       0.575050       1.149283      -0.741171       0.022068      -0.010089      -0.028662       0.037554      -0.007757      -0.000643       0.003910       0.022398       0.026755      -0.018540       0.007502       0.011038              1.508730       1.489305      -0.074248      -0.279760       1.364313       0.193409       1.672570           0.000006
           14              H       8.573719       4.940794       2.646489       0.120277       1.030584 0.77132463E+01  0.75643025E+02                                 1.730986                            1.660045      -1.219817       2.304160                    0.995700       3.631118      10.431561       0.466166       1.339780      -0.695212       0.036809      -0.009724       0.005995       0.038540      -0.009446      -0.004337       0.007235       0.017955       0.006820      -0.015669       0.000043       0.015626              1.751576       2.258682      -0.103326       0.197304       1.481337      -0.066190       1.514708           0.000006
           15              H      11.239691       7.910179       6.035511       0.119931       0.893607 0.67641867E+01  0.65154985E+02                                 1.664260                            1.622283      -1.366563       2.235724                    0.992299       3.899555      11.654987       0.435818       1.459046      -0.670506      -0.033250       0.022949      -0.001860       0.040443      -0.007395      -0.001797       0.000089      -0.004057       0.001554      -0.008147       0.000545       0.007602              1.688105       2.001400      -0.346624       0.035079       1.641039      -0.002771       1.421876           0.000001
           16              H      13.245610       5.113947       5.467422       0.105905       0.973692 0.74769879E+01  0.73560281E+02                                 1.735751                            1.683697      -1.429422       2.199295                    0.991436       3.964594      11.823804       0.437882       1.421780      -0.677493       0.010416      -0.003742      -0.034526       0.036256      -0.001840      -0.003805      -0.000233      -0.000633       0.003229      -0.004435       0.000183       0.004252              1.756182       1.471054      -0.038992      -0.226458       1.442652       0.144419       2.354840           0.000001
           17              H       8.915483      18.312277       6.786076       0.097113       1.035312 0.78595379E+01  0.78145710E+02                                 1.795990                            1.715130      -1.305786       2.247796                    0.992656       4.005264      11.934019       0.438904       1.403552      -0.680977      -0.003260      -0.030872       0.010116       0.032650      -0.002347       0.000842       0.003781      -0.004761      -0.019486      -0.007830       0.000473       0.007356              1.834838       1.495340       0.244497      -0.063996       2.420040      -0.359321       1.589134           0.000005
           18              H       7.349335      19.308565       8.393939       0.097473       1.106751 0.86520110E+01  0.87818018E+02                                 1.853749                            1.781987      -1.387107       2.209754                    0.992055       4.013374      11.949166       0.438446       1.376332      -0.686642      -0.006405      -0.028584       0.017731       0.034241       0.002289      -0.005958      -0.001406       0.006437       0.008616      -0.005447      -0.003360       0.008807              1.881442       1.527279       0.220999      -0.092786       2.453910      -0.405019       1.663137           0.000005
           19              H      10.688388       6.740233       8.093254       0.099086       1.084139 0.85754461E+01  0.86828455E+02                                 1.825796                            1.772783      -1.392125       2.207798                    0.992199       3.996854      11.876860       0.440165       1.374313      -0.687046      -0.028084       0.020181       0.005309       0.034989      -0.000648      -0.003051      -0.004363       0.009156      -0.006173      -0.007700       0.000945       0.006755              1.838983       2.182661      -0.477228      -0.156477       1.805158       0.107712       1.529129           0.000002
           20              H      14.542775       6.453471       8.962028       0.102296       0.955795 0.72785518E+01  0.70675231E+02                                 1.679234                            1.635108      -1.121499       2.344403                    0.994233       3.743377      10.862095       0.457936       1.377461      -0.687254       0.026274       0.015506       0.014728       0.033878       0.001104       0.002532       0.001106       0.007693       0.001324      -0.004362      -0.000904       0.005267              1.689089       1.900556       0.239969       0.419290       1.516331       0.120620       1.650381           0.000000
           21              H       0.395854      11.077314       2.753221       0.087530       1.201407 0.96565976E+01  0.99471122E+02                                 1.878835                            1.822150      -1.003237       2.391421                    0.995737       3.783302      10.886035       0.461167       1.289363      -0.706867       0.043908       0.002299      -0.009803       0.045048      -0.002670      -0.000369      -0.001631       0.013871       0.010547      -0.009406       0.003730       0.005676              1.900520       2.319172       0.130930      -0.235531       1.709189      -0.027182       1.673200           0.000006
           22              H      -0.484972      12.223010       0.771223       0.110191       1.047881 0.78466601E+01  0.76349337E+02                                 1.678378                            1.620649      -0.842519       2.475736                    0.999190       3.406960       9.370132       0.501489       1.255234      -0.715267       0.023996      -0.015142      -0.021531       0.035618      -0.011335      -0.007886      -0.002865       0.008543       0.015183      -0.016869       0.003648       0.013221              1.678452       1.806915      -0.176054      -0.307742       1.551309       0.100786       1.677132           0.000006
           23              H       6.164009       7.897227      11.357181       0.099109       1.099304 0.79962134E+01  0.78527542E+02                                 1.753258                            1.648865      -0.998938       2.392349                    0.997302       3.603757      10.105759       0.489160       1.275021      -0.709255       0.003783       0.010701      -0.034621       0.036434      -0.007742      -0.004387      -0.005883       0.000364       0.042253      -0.016518       0.000646       0.015872              1.788074       1.482371       0.041758      -0.125479       1.623225      -0.421499       2.258625           0.000004
           24              H       0.550003       0.881335       1.138472       0.094437       1.089210 0.78595513E+01  0.77310618E+02                                 1.775741                            1.657637      -1.164579       2.309621                    0.995480       3.775570      10.803398       0.474955       1.311029      -0.700170      -0.021066       0.024503      -0.011355       0.034251      -0.017302      -0.002307      -0.001680       0.002389      -0.007518      -0.016646      -0.001964       0.018610              1.826850       1.685237      -0.402210       0.256560       2.135123      -0.394427       1.660190           0.000004
           25              H      10.680079      14.120737       3.254746       0.105653       0.964559 0.68174829E+01  0.63183399E+02                                 1.505257                            1.445475      -0.690669       2.543955                    0.999922       3.120244       8.013121       0.575041       1.149287      -0.741171      -0.028469       0.014924       0.019419       0.037555      -0.012256      -0.007279      -0.005722       0.003866       0.015989      -0.018542       0.007506       0.011036              1.508777       1.628491      -0.199414      -0.265511       1.474032       0.153651       1.423809           0.000007
           26              H      11.994581      12.436886       4.198117       0.120266       1.030662 0.77140015E+01  0.75652641E+02                                 1.731108                            1.660153      -1.219892       2.304130                    0.995699       3.631283      10.432349       0.466138       1.339824      -0.695203      -0.007913      -0.012099       0.035725       0.038540      -0.008934      -0.010785       0.000065       0.000322       0.024234      -0.015681       0.000049       0.015632              1.751702       1.525021       0.088442      -0.122933       1.610296      -0.347610       2.119788           0.000005
           27              H      12.237892       7.270411       5.009508       0.119926       0.893619 0.67642532E+01  0.65155476E+02                                 1.664242                            1.622263      -1.366472       2.235756                    0.992299       3.899522      11.654694       0.435834       1.458996      -0.670515       0.004101      -0.000936      -0.040226       0.040445      -0.003655       0.000665       0.004591       0.002982       0.017358      -0.008137       0.000526       0.007611              1.688086       1.425096       0.002429      -0.112622       1.442490      -0.015632       2.196673          -0.000000
           28              H      12.036364       8.703967       8.182771       0.105877       0.974058 0.74806046E+01  0.73605584E+02                                 1.736229                            1.684132      -1.430101       2.198937                    0.991428       3.965712      11.828351       0.437810       1.421826      -0.677480      -0.030440       0.018873       0.005611       0.036253      -0.001328      -0.001545       0.002587       0.005603       0.001048      -0.004417       0.000171       0.004246              1.756677       2.071632      -0.473847      -0.110027       1.757448       0.083119       1.440953           0.000002
           29              H      13.558918       8.596303       8.548872       0.097107       1.035405 0.78603631E+01  0.78155834E+02                                 1.796079                            1.715204      -1.305820       2.247762                    0.992656       4.005438      11.934618       0.438901       1.403525      -0.680981       0.022226       0.016547       0.017260       0.032645       0.002530      -0.001051       0.003797      -0.009575       0.012602      -0.007855       0.000493       0.007362              1.834934       2.083879       0.446908       0.379113       1.778870       0.239834       1.642054          -0.000003
           30              H      15.126655       7.598815       6.943305       0.097467       1.106821 0.86526919E+01  0.87826721E+02                                 1.853833                            1.782061      -1.387138       2.209735                    0.992055       4.013478      11.949626       0.438435       1.376338      -0.686640       0.028719       0.011731       0.014488       0.034239      -0.000477      -0.004201      -0.000632       0.011037      -0.011148      -0.005444      -0.003349       0.008793              1.881529       2.184011       0.431479       0.393637       1.761635       0.247477       1.698940           0.000000
           31              H      14.596766       7.075279       5.561530       0.099078       1.084168 0.85756879E+01  0.86831538E+02                                 1.825830                            1.772809      -1.392180       2.207775                    0.992199       3.996906      11.877068       0.440161       1.374314      -0.687045       0.008571      -0.005447      -0.033485       0.034991       0.002169      -0.002484      -0.002450       0.010927       0.008644      -0.007699       0.000936       0.006763              1.839020       1.573297      -0.052562      -0.283599       1.511300       0.152412       2.432465           0.000002
           32              H       9.681964      19.133254       8.900054       0.102297       0.955721 0.72778055E+01  0.70665961E+02                                 1.679136                            1.635016      -1.121400       2.344465                    0.994236       3.743145      10.861160       0.457953       1.377447      -0.687258      -0.006665      -0.030316       0.013572       0.033877      -0.000618      -0.001491      -0.004280      -0.003456       0.000539      -0.004370      -0.000917       0.005286              1.688989       1.389759       0.064997       0.035062       2.071768      -0.398679       1.605441           0.000005
           33              H       7.857657      16.412447       5.909269       0.087533       1.201491 0.96574388E+01  0.99481905E+02                                 1.878918                            1.822224      -1.003429       2.391330                    0.995737       3.783398      10.886410       0.461159       1.289356      -0.706868       0.028584       0.013880      -0.031936       0.045052      -0.003935      -0.002808      -0.005000       0.007096       0.008791      -0.009410       0.003711       0.005699              1.900606       2.047144       0.215600      -0.347232       1.736597      -0.117341       1.918077           0.000006
           34              H       9.498210      15.653998       7.567628       0.110191       1.047854 0.78463765E+01  0.76345457E+02                                 1.678310                            1.620589      -0.842604       2.475699                    0.999189       3.406866       9.369632       0.501515       1.255186      -0.715277       0.021624      -0.013346      -0.024960       0.035619      -0.008160      -0.004008       0.003004       0.019412       0.024576      -0.016863       0.003643       0.013220              1.678382       1.770657      -0.108967      -0.293366       1.470579       0.147332       1.793910           0.000007
           35              H      10.306369      15.739203       9.720627       0.099125       1.099272 0.79959307E+01  0.78524213E+02                                 1.753237                            1.648844      -0.998992       2.392338                    0.997301       3.603731      10.105710       0.489159       1.275033      -0.709252       0.033486      -0.011727       0.008255       0.036428      -0.011712       0.003323       0.001185       0.021184       0.002236      -0.016510       0.000654       0.015856              1.788051       2.371579      -0.173526       0.271535       1.441214      -0.062564       1.551361           0.000005
           36              H       8.964043      16.467726      11.407678       0.094457       1.089183 0.78592705E+01  0.77306841E+02                                 1.775678                            1.657580      -1.164562       2.309634                    0.995481       3.775465      10.802879       0.474977       1.310986      -0.700178       0.009556       0.001368       0.032852       0.034241      -0.006055      -0.000580       0.005348       0.007995       0.052774      -0.016636      -0.001982       0.018619              1.826782       1.669847       0.048390       0.483444       1.463223       0.068077       2.347276           0.000005
           37              H       6.798405      17.052277      11.005999       0.105664       0.964508 0.68170571E+01  0.63178460E+02                                 1.505198                            1.445424      -0.690644       2.543964                    0.999922       3.120215       8.012981       0.575054       1.149278      -0.741172      -0.022069       0.010089       0.028662       0.037554      -0.007757      -0.000643       0.003910       0.022399       0.026754      -0.018541       0.007502       0.011039              1.508717       1.489293      -0.074247      -0.279757       1.364303       0.193406       1.672555           0.000003
           38              H       5.952408      17.000036       8.830048       0.120282       1.030573 0.77131386E+01  0.75641697E+02                                 1.730973                            1.660033      -1.219824       2.304160                    0.995700       3.631085      10.431444       0.466168       1.339780      -0.695212      -0.036810       0.009722      -0.005994       0.038541      -0.009445      -0.004336       0.007235       0.017954       0.006819      -0.015669       0.000043       0.015625              1.751563       2.258663      -0.103325       0.197302       1.481327      -0.066189       1.514698           0.000002
           39              H       3.286436      14.030651       5.441026       0.119936       0.893617 0.67642909E+01  0.65156265E+02                                 1.664272                            1.622295      -1.366587       2.235710                    0.992299       3.899595      11.655146       0.435816       1.459045      -0.670506       0.033253      -0.022943       0.001860       0.040443      -0.007395      -0.001797       0.000089      -0.004057       0.001558      -0.008148       0.000546       0.007602              1.688117       2.001413      -0.346626       0.035081       1.641051      -0.002773       1.421886           0.000003
           40              H       1.280517      16.826883       6.009115       0.105906       0.973681 0.74768759E+01  0.73558920E+02                                 1.735740                            1.683687      -1.429422       2.199298                    0.991436       3.964565      11.823705       0.437882       1.421785      -0.677493      -0.010414       0.003743       0.034527       0.036257      -0.001840      -0.003805      -0.000233      -0.000634       0.003228      -0.004434       0.000183       0.004251              1.756171       1.471046      -0.038992      -0.226457       1.442644       0.144416       2.354823           0.000005
           41              H       5.610644       3.628553       4.690461       0.097113       1.035324 0.78596514E+01  0.78147109E+02                                 1.796001                            1.715141      -1.305797       2.247789                    0.992656       4.005293      11.934121       0.438904       1.403548      -0.680977       0.003261       0.030872      -0.010115       0.032650      -0.002347       0.000842       0.003781      -0.004763      -0.019484      -0.007829       0.000472       0.007357              1.834849       1.495348       0.244498      -0.063996       2.420056      -0.359324       1.589142           0.000000
           42              H       7.176792       2.632265       3.082598       0.097473       1.106758 0.86520860E+01  0.87818974E+02                                 1.853756                            1.781994      -1.387116       2.209749                    0.992055       4.013396      11.949247       0.438446       1.376331      -0.686642       0.006406       0.028584      -0.017731       0.034242       0.002289      -0.005959      -0.001406       0.006436       0.008614      -0.005447      -0.003361       0.008807              1.881448       1.527284       0.220999      -0.092786       2.453918      -0.405021       1.663142           0.000003
           43              H       3.837739      15.200597       3.383283       0.099087       1.084140 0.85754593E+01  0.86828670E+02                                 1.825800                            1.772787      -1.392144       2.207790                    0.992199       3.996869      11.876931       0.440163       1.374317      -0.687045       0.028085      -0.020180      -0.005308       0.034989      -0.000648      -0.003052      -0.004364       0.009157      -0.006172      -0.007701       0.000946       0.006755              1.838986       2.182664      -0.477229      -0.156477       1.805162       0.107712       1.529132           0.000006
           44              H      -0.016648      15.487359       2.514509       0.102299       0.955784 0.72784433E+01  0.70673949E+02                                 1.679225                            1.635100      -1.121507       2.344402                    0.994233       3.743353      10.862025       0.457935       1.377467      -0.687253      -0.026275      -0.015505      -0.014729       0.033878       0.001104       0.002532       0.001105       0.007693       0.001325      -0.004363      -0.000904       0.005267              1.689081       1.900546       0.239967       0.419287       1.516323       0.120619       1.650372           0.000007
           45              H      14.130273      10.863516       8.723316       0.087537       1.201448 0.96570599E+01  0.99477341E+02                                 1.878895                            1.822206      -1.003366       2.391362                    0.995736       3.783403      10.886501       0.461153       1.289381      -0.706862      -0.043916      -0.002302       0.009798       0.045055      -0.002669      -0.000370      -0.001638       0.013874       0.010529      -0.009406       0.003726       0.005680              1.900581       2.319251       0.130936      -0.235537       1.709244      -0.027183       1.673249           0.000006
           46              H      15.011099       9.717820      10.705314       0.110191       1.047921 0.78470629E+01  0.76354407E+02                                 1.678433                            1.620701      -0.842587       2.475702                    0.999190       3.407056       9.370535       0.501475       1.255249      -0.715263      -0.023996       0.015140       0.021531       0.035618      -0.011334      -0.007886      -0.002864       0.008548       0.015187      -0.016869       0.003647       0.013221              1.678507       1.806975      -0.176063      -0.307757       1.551357       0.100791       1.677188           0.000003
           47              H      12.336584       0.071699       0.119356       0.099109       1.099303 0.79962095E+01  0.78527525E+02                                 1.753261                            1.648867      -0.998933       2.392352                    0.997302       3.603761      10.105785       0.489159       1.275025      -0.709254      -0.003783      -0.010701       0.034622       0.036435      -0.007742      -0.004387      -0.005883       0.000365       0.042254      -0.016518       0.000645       0.015873              1.788076       1.482372       0.041758      -0.125478       1.623227      -0.421500       2.258628           0.000004
           48              H      13.976124      21.059495      10.338065       0.094439       1.089203 0.78594820E+01  0.77309717E+02                                 1.775729                            1.657626      -1.164549       2.309634                    0.995481       3.775543      10.803283       0.474958       1.311024      -0.700171       0.021066      -0.024503       0.011355       0.034251      -0.017302      -0.002307      -0.001680       0.002389      -0.007518      -0.016646      -0.001964       0.018611              1.826837       1.685226      -0.402205       0.256558       2.135106      -0.394422       1.660179           0.000003
           49              H       3.846048       7.820093       8.221791       0.105652       0.964563 0.68175168E+01  0.63183800E+02                                 1.505263                            1.445479      -0.690672       2.543954                    0.999922       3.120251       8.013148       0.575040       1.149288      -0.741170       0.028469      -0.014925      -0.019419       0.037555      -0.012256      -0.007279      -0.005722       0.003867       0.015989      -0.018542       0.007506       0.011036              1.508783       1.628498      -0.199416      -0.265513       1.474037       0.153652       1.423814           0.000005
           50              H       2.531546       9.503944       7.278420       0.120262       1.030666 0.77140470E+01  0.75653257E+02                                 1.731118                            1.660162      -1.219863       2.304142                    0.995699       3.631306      10.432453       0.466134       1.339831      -0.695202       0.007911       0.012097      -0.035725       0.038539      -0.008935      -0.010786       0.000065       0.000322       0.024234      -0.015682       0.000049       0.015632              1.751712       1.525030       0.088444      -0.122935       1.610304      -0.347612       2.119802           0.000004
           51              H       2.288235      14.670419       6.467029       0.119935       0.893589 0.67639596E+01  0.65151977E+02                                 1.664210                            1.622234      -1.366472       2.235764                    0.992299       3.899440      11.654410       0.435835       1.459006      -0.670514      -0.004098       0.000941       0.040229       0.040448      -0.003654       0.000665       0.004589       0.002983       0.017358      -0.008135       0.000526       0.007610              1.688053       1.425072       0.002428      -0.112619       1.442465      -0.015633       2.196624           0.000004
           52              H       2.489763      13.236863       3.293766       0.105884       0.974056 0.74805902E+01  0.73605423E+02                                 1.736227                            1.684130      -1.430112       2.198933                    0.991428       3.965709      11.828349       0.437810       1.421826      -0.677480       0.030440      -0.018872      -0.005615       0.036253      -0.001327      -0.001546       0.002587       0.005604       0.001049      -0.004417       0.000171       0.004246              1.756675       2.071623      -0.473845      -0.110027       1.757449       0.083119       1.440952           0.000004
           53              H       0.967209      13.344527       2.927665       0.097116       1.035354 0.78598812E+01  0.78149856E+02                                 1.796026                            1.715157      -1.305777       2.247792                    0.992656       4.005309      11.934149       0.438905       1.403534      -0.680980      -0.022226      -0.016547      -0.017262       0.032646       0.002531      -0.001054       0.003794      -0.009576       0.012608      -0.007858       0.000497       0.007361              1.834878       2.083812       0.446886       0.379094       1.778817       0.239822       1.642006           0.000008
           54              H      -0.600528      14.342015       4.533232       0.097477       1.106780 0.86522926E+01  0.87821666E+02                                 1.853791                            1.782023      -1.387109       2.209755                    0.992056       4.013382      11.949277       0.438439       1.376343      -0.686640      -0.028720      -0.011729      -0.014488       0.034239      -0.000479      -0.004202      -0.000634       0.011035      -0.011148      -0.005446      -0.003346       0.008793              1.881486       2.183960       0.431465       0.393622       1.761597       0.247467       1.698901           0.000009
           55              H      -0.070639      14.865551       5.915007       0.099086       1.084142 0.85754195E+01  0.86828105E+02                                 1.825800                            1.772781      -1.392146       2.207795                    0.992200       3.996825      11.876762       0.440165       1.374314      -0.687046      -0.008573       0.005450       0.033484       0.034991       0.002170      -0.002483      -0.002450       0.010923       0.008638      -0.007697       0.000935       0.006762              1.838989       1.573274      -0.052560      -0.283593       1.511277       0.152405       2.432416           0.000006
           56              H       4.844163       2.807576       2.576483       0.102300       0.955718 0.72777752E+01  0.70665597E+02                                 1.679131                            1.635013      -1.121402       2.344465                    0.994236       3.743138      10.861136       0.457954       1.377447      -0.687258       0.006665       0.030316      -0.013572       0.033878      -0.000618      -0.001491      -0.004280      -0.003456       0.000540      -0.004370      -0.000916       0.005286              1.688984       1.389756       0.064996       0.035062       2.071759      -0.398676       1.605437           0.000002
           57              H       5.071661       9.935444       3.947929       0.087587       1.201436 0.96569178E+01  0.99475513E+02                                 1.878894                            1.822203      -1.003278       2.391421                    0.995737       3.783194      10.885880       0.461150       1.289396      -0.706860       0.005520      -0.044061      -0.007464       0.045028      -0.000346       0.006566      -0.000196      -0.008006      -0.009551      -0.009375       0.003701       0.005674              1.900581       1.646352      -0.072620      -0.073265       2.332389       0.230642       1.723001           0.000004
           58              H       3.893277      10.515993       1.876414       0.110193       1.047781 0.78456839E+01  0.76336937E+02                                 1.678220                            1.620508      -0.842612       2.475695                    0.999189       3.406790       9.369275       0.501533       1.255171      -0.715280      -0.018752      -0.030282       0.000150       0.035618       0.010158       0.007613      -0.002847      -0.016354      -0.000785      -0.016862       0.003644       0.013218              1.678291       1.550311       0.280187       0.014365       1.986886       0.036216       1.497677           0.000006
           59              H       3.754096      11.827828      -0.009181       0.099106       1.099335 0.79964154E+01  0.78529995E+02                                 1.753290                            1.648883      -0.998982       2.392329                    0.997300       3.603790      10.105871       0.489159       1.275016      -0.709256      -0.020442      -0.009762      -0.028532       0.036432       0.009058       0.012622      -0.000429      -0.001202       0.015670      -0.016516       0.000656       0.015859              1.788110       1.602239       0.113354       0.399034       1.537172       0.223592       2.224921           0.000004
           60              H       8.796460      21.805201      11.401940       0.094487       1.089005 0.78577344E+01  0.77287629E+02                                 1.775460                            1.657402      -1.164206       2.309812                    0.995486       3.775082      10.801348       0.475011       1.310961      -0.700185      -0.001274       0.021528      -0.026610       0.034252       0.008493       0.002934      -0.012580      -0.017215       0.002364      -0.016636      -0.001976       0.018612              1.826547       1.453080      -0.047307       0.048956       1.676819      -0.481540       2.349742           0.000004
           61              H       5.976839      14.603161       1.734105       0.105655       0.964572 0.68175693E+01  0.63184218E+02                                 1.505249                            1.445466      -0.690696       2.543939                    0.999922       3.120262       8.013093       0.575055       1.149258      -0.741178       0.015739       0.034071      -0.001177       0.037549       0.010364       0.008008      -0.003880      -0.015798       0.011991      -0.018542       0.007508       0.011034              1.508769       1.412777       0.270463      -0.070887       1.799808      -0.033023       1.313724           0.000008
           62              H       6.158079      13.288086       3.655277       0.120280       1.030583 0.77132249E+01  0.75642805E+02                                 1.730994                            1.660050      -1.219767       2.304192                    0.995703       3.631070      10.431442       0.466162       1.339792      -0.695210       0.019419       0.013752       0.030317       0.038540       0.013981       0.005821       0.000407      -0.007854      -0.000816      -0.015679       0.000055       0.015624              1.751584       1.593918       0.070154       0.307309       1.559259       0.235827       2.101575           0.000003
           63              H       4.031445      12.430239       8.361805       0.119937       0.893588 0.67639409E+01  0.65151515E+02                                 1.664184                            1.622210      -1.366418       2.235782                    0.992299       3.899394      11.654109       0.435848       1.458968      -0.670520      -0.031170      -0.013130      -0.022175       0.040444       0.003458       0.003942      -0.002406       0.005342      -0.016135      -0.008136       0.000536       0.007600              1.688026       1.850362       0.212106       0.326960       1.511307       0.161860       1.702409          -0.000002
           64              H       7.269799      13.560936       8.994162       0.105880       0.973848 0.74785136E+01  0.73579426E+02                                 1.735961                            1.683886      -1.429591       2.199189                    0.991434       3.965068      11.825750       0.437848       1.421809      -0.677487       0.006457       0.033493      -0.012296       0.036259       0.001480       0.000671      -0.000046      -0.002928      -0.012946      -0.004411       0.000166       0.004245              1.756400       1.465451       0.188205      -0.081205       2.227368      -0.362430       1.576381           0.000002
           65              H       7.916559      12.161960       9.291404       0.097111       1.035378 0.78601302E+01  0.78152827E+02                                 1.796039                            1.715172      -1.305765       2.247796                    0.992656       4.005349      11.934244       0.438909       1.403515      -0.680983       0.028796      -0.014916      -0.003747       0.032646       0.003234      -0.001344       0.002386       0.012650      -0.001134      -0.007848       0.000478       0.007370              1.834890       2.222201      -0.526902      -0.183524       1.772849       0.104641       1.509621          -0.000003
           66              H       6.529802      10.137557       9.195001       0.097483       1.106729 0.86518151E+01  0.87815422E+02                                 1.853715                            1.781960      -1.387040       2.209781                    0.992055       4.013307      11.948876       0.438453       1.376321      -0.686644       0.025741      -0.022542      -0.001371       0.034243       0.000099      -0.000379       0.001954      -0.013836      -0.009259      -0.005449      -0.003334       0.008783              1.881405       2.268168      -0.545369      -0.146942       1.866762       0.093243       1.509285          -0.000002
           67              H       5.005933      10.254990       8.836933       0.099085       1.084110 0.85751351E+01  0.86824360E+02                                 1.825750                            1.772740      -1.392104       2.207808                    0.992200       3.996788      11.876528       0.440175       1.374297      -0.687049      -0.027095      -0.016620      -0.014624       0.034989      -0.001060       0.004340       0.004542      -0.006470      -0.004276      -0.007673       0.000935       0.006738              1.838936       2.084534       0.408348       0.331387       1.764191       0.217539       1.668083          -0.000001
           68              H       2.361936       3.642179       0.836640       0.102301       0.955739 0.72779950E+01  0.70668383E+02                                 1.679164                            1.635044      -1.121418       2.344448                    0.994234       3.743220      10.861483       0.457946       1.377458      -0.687256      -0.007729       0.004737       0.032645       0.033880       0.000936       0.000672       0.000535      -0.002968       0.015522      -0.004368      -0.000912       0.005280              1.689018       1.418738      -0.057635      -0.085281       1.354650       0.010463       2.293666           0.000005
           69              H       1.992626      17.640668      10.110829       0.087557       1.201504 0.96576249E+01  0.99484702E+02                                 1.878967                            1.822271      -1.003350       2.391375                    0.995735       3.783381      10.886552       0.461141       1.289397      -0.706860       0.009802       0.032493       0.029607       0.045038       0.002177       0.005684      -0.000092      -0.010233       0.006780      -0.009389       0.003720       0.005670              1.900657       1.686052       0.059521       0.018570       2.110290       0.395316       1.905628           0.000005
           70              H       0.649632      18.964264       8.541986       0.110197       1.047794 0.78457992E+01  0.76338280E+02                                 1.678227                            1.620514      -0.842508       2.475734                    0.999190       3.406802       9.369298       0.501535       1.255162      -0.715282       0.021126       0.028488       0.003275       0.035617       0.006297       0.010095      -0.001732      -0.009854      -0.028392      -0.016856       0.003640       0.013216              1.678298       1.662952       0.272482       0.074886       1.934292       0.102197       1.437651           0.000004
           71              H       2.655242       5.272515       7.384004       0.099109       1.099358 0.79966247E+01  0.78532054E+02                                 1.753261                            1.648863      -0.998968       2.392334                    0.997301       3.603783      10.105637       0.489184       1.274952      -0.709269      -0.009246       0.032188      -0.014341       0.036431       0.000152       0.008016      -0.009708      -0.014505      -0.024798      -0.016508       0.000639       0.015869              1.788078       1.590703      -0.346212       0.152036       2.237844      -0.265966       1.535686           0.000005
           72              H      11.841718      17.460483       7.020198       0.094435       1.089149 0.78589841E+01  0.77303294E+02                                 1.775646                            1.657555      -1.164362       2.309724                    0.995483       3.775408      10.802653       0.474978       1.310994      -0.700177      -0.029350       0.001596      -0.017613       0.034266       0.007949       0.013155      -0.001100       0.010742      -0.023748      -0.016636      -0.001964       0.018600              1.826748       2.313000      -0.241725       0.440035       1.480252      -0.120167       1.686992           0.000005
           73              H      12.430925      15.376544       7.729448       0.105674       0.964597 0.68178719E+01  0.63188195E+02                                 1.505322                            1.445536      -0.690765       2.543915                    0.999922       3.120329       8.013535       0.575014       1.149318      -0.741162      -0.022139      -0.029236      -0.008056       0.037547       0.003642       0.011395      -0.003014      -0.007035      -0.033967      -0.018533       0.007506       0.011027              1.508842       1.590619       0.300963       0.046942       1.652453       0.115850       1.283454           0.000007
           74              H      14.410185      15.060009       8.927598       0.120285       1.030602 0.77134335E+01  0.75645597E+02                                 1.731027                            1.660080      -1.219771       2.304184                    0.995702       3.631215      10.432016       0.466153       1.339805      -0.695207       0.009474      -0.035572       0.011402       0.038537       0.006870       0.004582      -0.004205      -0.011810      -0.038596      -0.015669       0.000040       0.015629              1.751618       1.557300      -0.302677       0.091300       2.143313      -0.179277       1.554240           0.000003
           75              H       4.919901      13.720766       8.421483       0.119935       0.893631 0.67643454E+01  0.65156343E+02                                 1.664226                            1.622249      -1.366540       2.235725                    0.992297       3.899518      11.654538       0.435848       1.458950      -0.670523       0.002018       0.035149      -0.019908       0.040446       0.005710       0.000768      -0.005039      -0.003188       0.003850      -0.008146       0.000525       0.007622              1.688070       1.439894       0.009170      -0.014452       2.052003      -0.320920       1.572313          -0.000001
           76              H       3.485938      11.227393      10.394300       0.105881       0.973819 0.74782459E+01  0.73576041E+02                                 1.735920                            1.683852      -1.429516       2.199224                    0.991434       3.964982      11.825384       0.437855       1.421802      -0.677488      -0.026484      -0.018367      -0.016612       0.036259       0.003889       0.000471       0.000805      -0.003289       0.001250      -0.004431       0.000190       0.004241              1.756358       2.029955       0.367238       0.335986       1.634902       0.196577       1.604216          -0.000001
           77              H       0.031678       3.776206       0.305276       0.097103       1.035361 0.78599861E+01  0.78151154E+02                                 1.796032                            1.715167      -1.305778       2.247789                    0.992656       4.005352      11.934294       0.438904       1.403533      -0.680980      -0.009833       0.000599       0.031128       0.032650       0.000585      -0.006093      -0.004255      -0.000566      -0.005560      -0.007853       0.000466       0.007387              1.834882       1.566456      -0.066665      -0.318596       1.451696       0.156137       2.486495           0.000004
           78              H       1.420025       5.799408       0.403974       0.097477       1.106738 0.86518999E+01  0.87816598E+02                                 1.853733                            1.781974      -1.387092       2.209763                    0.992055       4.013351      11.949073       0.438448       1.376331      -0.686642      -0.003423       0.005689       0.033590       0.034240       0.002349       0.002402       0.006152      -0.006041      -0.002668      -0.005420      -0.003359       0.008778              1.881423       1.566078      -0.038792      -0.284355       1.502062       0.162869       2.576130           0.000003
           79              H       5.752984      14.530937      10.556119       0.099082       1.084081 0.85748199E+01  0.86820336E+02                                 1.825717                            1.772708      -1.392054       2.207839                    0.992200       3.996724      11.876265       0.440179       1.374297      -0.687049       0.007580       0.031360      -0.013549       0.034993      -0.000773       0.001793       0.001746      -0.013428       0.003068      -0.007689       0.000949       0.006740              1.838902       1.543518       0.218913      -0.077742       2.358807      -0.336860       1.614381           0.000001
           80              H       7.336640      10.974131      11.287174       0.102304       0.955775 0.72783528E+01  0.70672770E+02                                 1.679207                            1.635083      -1.121483       2.344413                    0.994233       3.743317      10.861857       0.457941       1.377456      -0.687255       0.027332      -0.019539      -0.004338       0.033876      -0.003254       0.001792      -0.000062      -0.000227      -0.010910      -0.004347      -0.000919       0.005266              1.689062       1.986593      -0.456777       0.031368       1.633694      -0.034775       1.446898           0.000000
           81              H       9.454466      12.005386       7.528608       0.087580       1.201432 0.96568682E+01  0.99474802E+02                                 1.878886                            1.822196      -1.003250       2.391433                    0.995737       3.783177      10.885794       0.461152       1.289392      -0.706861      -0.005517       0.044059       0.007464       0.045026      -0.000345       0.006568      -0.000197      -0.008003      -0.009557      -0.009377       0.003703       0.005673              1.900573       1.646345      -0.072619      -0.073264       2.332380       0.230642       1.722995           0.000006
           82              H      10.632850      11.424837       9.600123       0.110191       1.047775 0.78456180E+01  0.76336099E+02                                 1.678211                            1.620499      -0.842587       2.475707                    0.999189       3.406775       9.369207       0.501535       1.255167      -0.715281       0.018752       0.030282      -0.000152       0.035618       0.010158       0.007613      -0.002848      -0.016355      -0.000784      -0.016862       0.003644       0.013218              1.678282       1.550303       0.280184       0.014365       1.986873       0.036216       1.497669           0.000004
           83              H       6.797638       2.144076       0.009181       0.099102       1.099351 0.79965585E+01  0.78531758E+02                                 1.753306                            1.648897      -0.998989       2.392323                    0.997300       3.603826      10.105997       0.489157       1.275015      -0.709256       0.020442       0.009762       0.028532       0.036431       0.009058       0.012622      -0.000429      -0.001202       0.015671      -0.016516       0.000656       0.015859              1.788127       1.602253       0.113356       0.399039       1.537185       0.223595       2.224944           0.000006
           84              H       5.729667       0.135629       0.074597       0.094483       1.089022 0.78578827E+01  0.77289410E+02                                 1.775474                            1.657414      -1.164211       2.309806                    0.995486       3.775111      10.801434       0.475011       1.310955      -0.700186       0.001274      -0.021528       0.026609       0.034251       0.008493       0.002934      -0.012580      -0.017215       0.002364      -0.016637      -0.001976       0.018612              1.826561       1.453090      -0.047307       0.048957       1.676831      -0.481545       2.349762           0.000005
           85              H       8.549288       7.337669       9.742432       0.105656       0.964570 0.68175456E+01  0.63183878E+02                                 1.505239                            1.445458      -0.690696       2.543938                    0.999922       3.120253       8.013035       0.575061       1.149249      -0.741180      -0.015739      -0.034071       0.001177       0.037549       0.010364       0.008008      -0.003880      -0.015798       0.011990      -0.018542       0.007508       0.011034              1.508760       1.412769       0.270460      -0.070886       1.799795      -0.033022       1.313716           0.000005
           86              H       8.368048       8.652744       7.821260       0.120279       1.030589 0.77132771E+01  0.75643378E+02                                 1.730994                            1.660050      -1.219765       2.304190                    0.995703       3.631075      10.431430       0.466165       1.339783      -0.695212      -0.019418      -0.013752      -0.030317       0.038540       0.013980       0.005821       0.000407      -0.007854      -0.000816      -0.015679       0.000055       0.015624              1.751584       1.593919       0.070154       0.307309       1.559258       0.235827       2.101576           0.000003
           87              H      10.494682       9.510591       3.114732       0.119943       0.893574 0.67638178E+01  0.65150097E+02                                 1.664174                            1.622202      -1.366445       2.235774                    0.992299       3.899368      11.654048       0.435847       1.458979      -0.670519       0.031168       0.013132       0.022179       0.040445       0.003459       0.003943      -0.002406       0.005339      -0.016135      -0.008137       0.000537       0.007600              1.688016       1.850351       0.212103       0.326957       1.511299       0.161857       1.702398           0.000002
           88              H       7.256328       8.379894       2.482375       0.105876       0.973853 0.74785675E+01  0.73580102E+02                                 1.735968                            1.683893      -1.429597       2.199185                    0.991434       3.965088      11.825828       0.437847       1.421811      -0.677486      -0.006456      -0.033492       0.012298       0.036258       0.001480       0.000671      -0.000046      -0.002928      -0.012944      -0.004410       0.000166       0.004244              1.756408       1.465456       0.188205      -0.081205       2.227381      -0.362432       1.576387           0.000002
           89              H       6.609568       9.778870       2.185133       0.097107       1.035395 0.78602916E+01  0.78154838E+02                                 1.796058                            1.715189      -1.305784       2.247784                    0.992656       4.005395      11.934415       0.438907       1.403514      -0.680983      -0.028796       0.014917       0.003747       0.032646       0.003234      -0.001344       0.002385       0.012650      -0.001136      -0.007847       0.000477       0.007370              1.834909       2.222225      -0.526910      -0.183526       1.772868       0.104642       1.509635           0.000007
           90              H       7.996325      11.803273       2.281536       0.097479       1.106743 0.86519588E+01  0.87817230E+02                                 1.853728                            1.781973      -1.387047       2.209775                    0.992055       4.013339      11.948988       0.438452       1.376318      -0.686644      -0.025741       0.022542       0.001372       0.034244       0.000098      -0.000379       0.001955      -0.013835      -0.009261      -0.005449      -0.003335       0.008783              1.881418       2.268184      -0.545374      -0.146943       1.866776       0.093244       1.509294           0.000008
           91              H       9.520194      11.685840       2.639604       0.099084       1.084096 0.85749958E+01  0.86822635E+02                                 1.825739                            1.772730      -1.392105       2.207810                    0.992200       3.996764      11.876452       0.440174       1.374304      -0.687048       0.027095       0.016620       0.014627       0.034990      -0.001060       0.004341       0.004542      -0.006470      -0.004278      -0.007674       0.000935       0.006738              1.838925       2.084522       0.408344       0.331385       1.764180       0.217536       1.668072           0.000005
           92              H      12.164191      18.298651      10.639897       0.102303       0.955727 0.72778826E+01  0.70667030E+02                                 1.679153                            1.635033      -1.121417       2.344452                    0.994234       3.743191      10.861385       0.457947       1.377461      -0.687255       0.007729      -0.004737      -0.032646       0.033881       0.000936       0.000673       0.000535      -0.002969       0.015523      -0.004368      -0.000912       0.005280              1.689007       1.418729      -0.057635      -0.085281       1.354643       0.010463       2.293650           0.000001
           93              H      12.533501       4.300162       1.365708       0.087562       1.201558 0.96582125E+01  0.99492536E+02                                 1.879039                            1.822337      -1.003470       2.391317                    0.995733       3.783513      10.887125       0.461127       1.289413      -0.706856      -0.009800      -0.032493      -0.029613       0.045042       0.002174       0.005686      -0.000087      -0.010233       0.006772      -0.009388       0.003717       0.005672              1.900730       1.686115       0.059524       0.018571       2.110372       0.395338       1.905704           0.000001
           94              H      13.876495       2.976566       2.934551       0.110197       1.047822 0.78460796E+01  0.76341787E+02                                 1.678263                            1.620548      -0.842558       2.475709                    0.999190       3.406868       9.369566       0.501527       1.255169      -0.715280      -0.021124      -0.028489      -0.003276       0.035617       0.006298       0.010094      -0.001733      -0.009856      -0.028390      -0.016856       0.003639       0.013217              1.678335       1.662988       0.272491       0.074889       1.934337       0.102200       1.437679           0.000005
           95              H      11.870885      16.668315       4.092533       0.099111       1.099356 0.79965989E+01  0.78531706E+02                                 1.753254                            1.648858      -0.998962       2.392336                    0.997301       3.603774      10.105592       0.489186       1.274948      -0.709270       0.009246      -0.032187       0.014341       0.036430       0.000152       0.008016      -0.009708      -0.014505      -0.024798      -0.016508       0.000639       0.015869              1.788071       1.590698      -0.346210       0.152035       2.237833      -0.265964       1.535681           0.000005
           96              H       2.684409       4.480347       4.456339       0.094434       1.089160 0.78590757E+01  0.77304421E+02                                 1.775657                            1.657564      -1.164381       2.309714                    0.995482       3.775432      10.802738       0.474977       1.310993      -0.700178       0.029349      -0.001595       0.017614       0.034266       0.007949       0.013155      -0.001100       0.010742      -0.023748      -0.016636      -0.001964       0.018600              1.826759       2.313017      -0.241727       0.440040       1.480259      -0.120168       1.687001           0.000004
           97              H       2.095202       6.564286       3.747089       0.105673       0.964595 0.68178641E+01  0.63188174E+02                                 1.505328                            1.445542      -0.690760       2.543918                    0.999922       3.120330       8.013569       0.575009       1.149328      -0.741160       0.022138       0.029237       0.008057       0.037547       0.003642       0.011395      -0.003014      -0.007035      -0.033966      -0.018533       0.007506       0.011027              1.508848       1.590626       0.300966       0.046942       1.652460       0.115852       1.283458           0.000006
           98              H       0.115942       6.880821       2.548939       0.120286       1.030587 0.77133124E+01  0.75644238E+02                                 1.731025                            1.660078      -1.219753       2.304197                    0.995702       3.631197      10.432009       0.466148       1.339823      -0.695203      -0.009475       0.035572      -0.011402       0.038537       0.006870       0.004583      -0.004205      -0.011807      -0.038597      -0.015669       0.000040       0.015628              1.751615       1.557297      -0.302675       0.091299       2.143310      -0.179276       1.554239          -0.000001
           99              H       9.606226       8.220064       3.055054       0.119933       0.893629 0.67643213E+01  0.65156023E+02                                 1.664221                            1.622244      -1.366525       2.235733                    0.992297       3.899504      11.654471       0.435849       1.458947      -0.670524      -0.002020      -0.035147       0.019912       0.040446       0.005709       0.000768      -0.005039      -0.003187       0.003851      -0.008145       0.000524       0.007621              1.688065       1.439891       0.009168      -0.014451       2.051996      -0.320917       1.572308           0.000001
          100              H      11.040189      10.713437       1.082237       0.105887       0.973803 0.74780918E+01  0.73574131E+02                                 1.735901                            1.683834      -1.429504       2.199232                    0.991434       3.964931      11.825193       0.437857       1.421802      -0.677488       0.026483       0.018370       0.016611       0.036260       0.003890       0.000470       0.000806      -0.003290       0.001252      -0.004432       0.000191       0.004241              1.756337       2.029931       0.367230       0.335978       1.634884       0.196571       1.604197           0.000004
          101              H      14.494449      18.164624      11.171261       0.097109       1.035313 0.78595245E+01  0.78145411E+02                                 1.795980                            1.715121      -1.305731       2.247820                    0.992656       4.005224      11.933821       0.438909       1.403539      -0.680979       0.009834      -0.000598      -0.031129       0.032650       0.000584      -0.006093      -0.004256      -0.000570      -0.005567      -0.007855       0.000469       0.007386              1.834828       1.566415      -0.066662      -0.318581       1.451660       0.156130       2.486409          -0.000001
          102              H      13.106102      16.141422      11.072563       0.097481       1.106701 0.86515401E+01  0.87812059E+02                                 1.853698                            1.781942      -1.387071       2.209779                    0.992056       4.013270      11.948783       0.438450       1.376338      -0.686641       0.003421      -0.005689      -0.033592       0.034241       0.002349       0.002403       0.006152      -0.006040      -0.002673      -0.005421      -0.003357       0.008778              1.881388       1.566051      -0.038792      -0.284347       1.502038       0.162865       2.576074          -0.000000
          103              H       8.773143       7.409893       0.920418       0.099083       1.084080 0.85748116E+01  0.86820189E+02                                 1.825713                            1.772704      -1.392039       2.207846                    0.992200       3.996709      11.876198       0.440180       1.374293      -0.687050      -0.007582      -0.031360       0.013547       0.034992      -0.000774       0.001792       0.001747      -0.013425       0.003065      -0.007687       0.000948       0.006740              1.838898       1.543515       0.218911      -0.077741       2.358803      -0.336857       1.614377           0.000002
          104              H       7.189487      10.966699       0.189363       0.102305       0.955771 0.72783201E+01  0.70672355E+02                                 1.679201                            1.635078      -1.121478       2.344417                    0.994233       3.743305      10.861806       0.457942       1.377454      -0.687256      -0.027332       0.019539       0.004338       0.033877      -0.003254       0.001792      -0.000062      -0.000227      -0.010910      -0.004347      -0.000919       0.005266              1.689055       1.986583      -0.456773       0.031368       1.633688      -0.034775       1.446894           0.000007
          105              C       8.096736       7.000562       5.185903       0.583910      22.322505 0.25300193E+03  0.52638690E+04                                 7.342468                            5.686285       0.018230       2.066254                    0.999634      22.460984      63.409444       0.614271       0.479253      -1.014044       0.040104       0.054732       0.010490       0.068659       0.004551      -0.048583      -0.004251       0.006579       0.323193      -0.065557      -0.056053       0.121610              8.319885       8.764845      -0.255863       1.661067      11.452015       0.261227       4.742796          -0.000009
          106              C       7.416864       5.631496       4.941682       0.017592      28.232982 0.38470777E+03  0.88013423E+04                                 8.120453                            6.531113      -0.214417       1.950076                    0.998001      27.264160      78.163481       0.643893       0.415791      -1.061071       0.057495      -0.105382      -0.007617       0.120287      -0.044405      -0.014666      -0.015543       0.037773       0.011437      -0.057416       0.010718       0.046698              9.210343       8.441487       0.938031       2.069856      10.421608      -0.527045       8.767935           0.000007
          107              C       6.881291       5.604601       3.514345       0.076886      30.906584 0.43903411E+03  0.10352164E+05                                 8.803661                            7.196089      -0.181338       1.953839                    0.999413      27.134303      78.249264       0.587283       0.442309      -1.047752       0.012190       0.002042       0.011344       0.016776      -0.006454       0.020610      -0.007273      -0.004788       0.053685      -0.022398      -0.008524       0.030922              9.717653      10.724579      -0.865952       3.271810       5.868429      -0.019420      12.559951          -0.000010
          108              C       5.580045       5.990528       3.222612      -0.169888      31.302091 0.45459329E+03  0.10835222E+05                                 8.628767                            7.142541       0.136112       2.009605                    0.999569      30.162418      88.046268       0.610629       0.420837      -1.058670       0.003415       0.009922      -0.026050       0.028084      -0.003641      -0.031930       0.009289      -0.001416       0.028927      -0.031091      -0.006002       0.037093              9.279196      11.117023      -0.994172       2.813486       5.583341       0.041512      11.137225          -0.000001
          109              C       5.094522       5.942511       1.936092      -0.085372      28.350761 0.41023571E+03  0.95505849E+04                                 8.130041                            6.822172       0.087544       2.007139                    0.999674      28.984115      84.203581       0.618396       0.425445      -1.053536       0.030647      -0.001161       0.011061       0.032602      -0.008739       0.002529      -0.002451       0.015125      -0.053695      -0.018271      -0.002521       0.020792              8.575157       9.800006      -0.890495       1.855162       5.031697       0.384058      10.893767           0.000006
          110              C       5.896861       5.518676       0.935338      -0.098048      28.030267 0.41825689E+03  0.97956600E+04                                 8.111383                            6.924693      -0.018448       1.973508                    0.999320      29.249785      85.545322       0.608312       0.429922      -1.049594       0.014916       0.008376       0.029603       0.034190       0.006489       0.001629      -0.000063      -0.021469       0.072915      -0.024747       0.000385       0.024362              8.452567       9.917025      -0.918825       1.765758       5.211749       0.606429      10.228927           0.000002
          111              C       7.183571       5.159086       1.174050      -0.095581      27.946556 0.40584164E+03  0.93495938E+04                                 7.874144                            6.665891       0.479126       2.133285                    0.999642      28.182761      79.395654       0.647558       0.410574      -1.071281      -0.006712       0.014682       0.026225       0.030795      -0.009571      -0.020831       0.008565       0.014690       0.042450      -0.019324      -0.013206       0.032530              8.259361       9.412428      -0.663154       1.743293       5.242467       0.536512      10.123189           0.000013
          112              C       7.694073       5.192846       2.480080      -0.150490      29.160344 0.45347126E+03  0.10811272E+05                                 8.286599                            7.179395       0.080181       2.003116                    0.998787      29.792133      87.225918       0.602729       0.426243      -1.054373      -0.009865       0.004727      -0.016051       0.019424      -0.004008       0.008708      -0.005117       0.017700      -0.050822      -0.019894      -0.000769       0.020662              8.657298       9.078686      -0.448975       1.580836       5.487089       0.195739      11.406117           0.000005
          113              C      13.030046       5.222776       6.406892      -0.042102      21.849529 0.37504187E+03  0.86215741E+04                                 7.065306                            6.623291      -0.489952       1.856946                    0.996347      28.544233      85.079001       0.607435       0.438631      -1.035349      -0.016672       0.074785       0.039497       0.086202      -0.011229      -0.009381       0.016858      -0.044266      -0.022462      -0.023845      -0.012649       0.036494              7.271089       7.032028       0.351180       0.290324       7.882301       0.603890       6.898939          -0.000003
          114              C      11.489512       6.202792       7.987899      -0.055765      21.764091 0.37784605E+03  0.87066923E+04                                 7.013715                            6.622147      -0.479748       1.850513                    0.996987      29.012860      86.723701       0.610736       0.435225      -1.036836       0.072569       0.024475      -0.042159       0.087422      -0.000649      -0.038048      -0.020180       0.017920       0.004740      -0.041271      -0.005055       0.046326              7.169427       7.518950       0.744861      -0.170153       6.941914      -0.032195       7.047417          -0.000001
          115              C      -1.160547       9.701903       2.949585       0.583896      22.322087 0.25299586E+03  0.52637344E+04                                 7.342492                            5.686295       0.018225       2.066261                    0.999634      22.460914      63.410104       0.614255       0.479266      -1.014033      -0.032479      -0.060497       0.000490       0.068666      -0.070249      -0.009288       0.007254       0.108414      -0.192299      -0.065477      -0.056022       0.121499              8.319912       5.258414       2.365341       1.022597       9.492701       0.704664      10.208621           0.000016
          116              C      -0.479881      11.070369       3.194953       0.017588      28.232587 0.38470169E+03  0.88011926E+04                                 8.120508                            6.531171      -0.214468       1.950070                    0.998001      27.263884      78.163348       0.643872       0.415805      -1.061059       0.011520       0.053302       0.107219       0.120290      -0.020475      -0.008306       0.002491       0.056962       0.133727      -0.057365       0.010578       0.046787              9.210403       8.197734       0.901307       1.910942      10.616252      -0.725932       8.817222           0.000001
          117              C      -1.353959      12.161831       2.587041       0.076871      30.906969 0.43904128E+03  0.10352339E+05                                 8.803612                            7.196051      -0.181284       1.953857                    0.999414      27.134216      78.248153       0.587298       0.442297      -1.047763       0.002600      -0.013218       0.010035       0.016798      -0.014520       0.020144      -0.011411      -0.006676       0.008717      -0.022380      -0.008523       0.030904              9.717604       8.388556      -2.841836       0.899481      10.185116      -3.627773      10.579141           0.000008
          118              C      -1.154742      12.608158       1.287667      -0.169875      31.300836 0.45456713E+03  0.10834412E+05                                 8.628426                            7.142231       0.136270       2.009660                    0.999570      30.161540      88.042132       0.610657       0.420825      -1.058681      -0.026244       0.007289      -0.006888       0.028095      -0.009431      -0.020646       0.019641       0.029032      -0.029562      -0.030988      -0.006054       0.037042              9.278848       7.772258      -2.232909       0.248733       9.361527      -3.456731      10.702760           0.000019
          119              C      -1.931498      13.609447       0.751713      -0.085374      28.351145 0.41024124E+03  0.95507818E+04                                 8.130257                            6.822331       0.087576       2.007142                    0.999673      28.984440      84.205859       0.618371       0.425459      -1.053523      -0.004656      -0.018474       0.026455       0.032601       0.008338      -0.004418      -0.002769      -0.002593       0.059250      -0.018379      -0.002540       0.020919              8.575402       7.757333      -2.519276      -0.167521       8.657069      -2.667469       9.311804           0.000008
          120              C      -2.910302      14.166549       1.497688      -0.098069      28.031164 0.41827344E+03  0.97961776E+04                                 8.111665                            6.924909      -0.018389       1.973514                    0.999319      29.250504      85.548940       0.608290       0.429931      -1.049584       0.013196      -0.029546       0.010927       0.034154      -0.013085       0.011096       0.002009       0.002886      -0.059890      -0.024655       0.000350       0.024305              8.452879       7.305233      -2.207397      -0.405205       8.647962      -2.462603       9.405443           0.000006
          121              C      11.370489      13.739748       2.762402      -0.095541      27.943954 0.40579066E+03  0.93480957E+04                                 7.873585                            6.665405       0.479149       2.133312                    0.999642      28.180913      79.388243       0.647594       0.410565      -1.071290       0.017685      -0.022986      -0.010404       0.030812      -0.016684      -0.017774       0.008838       0.022401      -0.004831      -0.019329      -0.013129       0.032458              8.258788       7.297665      -2.097671      -0.218867       8.614578      -2.358216       8.864120           0.000010
          122              C      12.157240      12.726303       3.329343      -0.150483      29.159068 0.45344355E+03  0.10810406E+05                                 8.286226                            7.179056       0.080431       2.003202                    0.998789      29.791165      87.221182       0.602760       0.426229      -1.054386      -0.010186       0.010422      -0.012885       0.019452       0.010223      -0.000432      -0.009230      -0.006280       0.051070      -0.019975      -0.000868       0.020843              8.656918       8.490781      -2.481724       0.180765       8.892221      -2.322574       8.587750           0.000012
          123              C      12.831241       8.157641       8.079712      -0.042089      21.847784 0.37499515E+03  0.86202280E+04                                 7.064814                            6.622738      -0.489927       1.856971                    0.996349      28.542945      85.073698       0.607480       0.438612      -1.035360       0.007823      -0.068129      -0.052263       0.086222      -0.002397      -0.001460       0.029864      -0.022001       0.010058      -0.023700      -0.012806       0.036506              7.270616       6.623373       0.277925       0.018033       8.224953       0.258711       6.963523           0.000004
          124              C      14.372888       7.176784       6.500311      -0.055709      21.762431 0.37780555E+03  0.87055206E+04                                 7.013360                            6.621782      -0.479454       1.850622                    0.996987      29.011164      86.717272       0.610755       0.435224      -1.036838      -0.076303      -0.021697       0.036810       0.087452       0.005864      -0.015826       0.008239       0.079331      -0.008071      -0.041212      -0.005039       0.046251              7.169071       7.547183       0.436594      -0.314959       7.390747      -0.336606       6.569284           0.000005
          125              C       6.429391      14.940268       6.290634       0.583908      22.322268 0.25299887E+03  0.52637919E+04                                 7.342430                            5.686259       0.018203       2.066248                    0.999634      22.460850      63.409077       0.614271       0.479254      -1.014043      -0.040102      -0.054739      -0.010489       0.068662       0.004550      -0.048583      -0.004248       0.006580       0.323160      -0.065552      -0.056049       0.121600              8.319837       8.764820      -0.255889       1.661061      11.451910       0.261214       4.742779           0.000022
          126              C       7.109263      16.309334       6.534855       0.017592      28.232774 0.38470458E+03  0.88012529E+04                                 8.120426                            6.531098      -0.214439       1.950072                    0.998001      27.264025      78.163076       0.643891       0.415792      -1.061070      -0.057486       0.105390       0.007618       0.120290      -0.044408      -0.014663      -0.015538       0.037760       0.011400      -0.057408       0.010705       0.046703              9.210308       8.441496       0.938035       2.069856      10.421515      -0.527032       8.767913           0.000001
          127              C       7.644836      16.336229       7.962192       0.076888      30.906393 0.43903096E+03  0.10352066E+05                                 8.803614                            7.196052      -0.181312       1.953850                    0.999413      27.134126      78.248539       0.587286       0.442308      -1.047753      -0.012189      -0.002043      -0.011346       0.016777      -0.006457       0.020608      -0.007275      -0.004789       0.053694      -0.022398      -0.008525       0.030923              9.717603      10.724524      -0.865933       3.271799       5.868392      -0.019411      12.559893           0.000008
          128              C       8.946082      15.950302       8.253925      -0.169886      31.301980 0.45459127E+03  0.10835156E+05                                 8.628738                            7.142521       0.136140       2.009614                    0.999569      30.162298      88.045697       0.610631       0.420836      -1.058671      -0.003416      -0.009923       0.026050       0.028084      -0.003639      -0.031929       0.009292      -0.001416       0.028933      -0.031091      -0.006003       0.037094              9.279167      11.116985      -0.994158       2.813486       5.583323       0.041511      11.137194           0.000018
          129              C       9.431605      15.998319       9.540445      -0.085373      28.350832 0.41023693E+03  0.95506182E+04                                 8.130044                            6.822175       0.087553       2.007140                    0.999674      28.984169      84.203688       0.618397       0.425444      -1.053537      -0.030647       0.001162      -0.011062       0.032603      -0.008740       0.002528      -0.002451       0.015127      -0.053697      -0.018271      -0.002521       0.020793              8.575159       9.800006      -0.890492       1.855158       5.031700       0.384059      10.893771           0.000008
          130              C       8.629266      16.422154      10.541199      -0.098048      28.030288 0.41825708E+03  0.97956637E+04                                 8.111376                            6.924686      -0.018423       1.973515                    0.999320      29.249810      85.545339       0.608313       0.429920      -1.049594      -0.014917      -0.008377      -0.029603       0.034191       0.006490       0.001630      -0.000063      -0.021469       0.072918      -0.024748       0.000385       0.024363              8.452560       9.917009      -0.918817       1.765762       5.211742       0.606429      10.228929           0.000006
          131              C       7.342556      16.781744      10.302487      -0.095580      27.946510 0.40584095E+03  0.93495732E+04                                 7.874139                            6.665890       0.479128       2.133286                    0.999642      28.182709      79.395475       0.647558       0.410574      -1.071281       0.006710      -0.014685      -0.026225       0.030797      -0.009569      -0.020832       0.008565       0.014693       0.042443      -0.019322      -0.013207       0.032529              8.259355       9.412425      -0.663143       1.743303       5.242464       0.536507      10.123177           0.000005
          132              C       6.832054      16.747984       8.996457      -0.150487      29.160150 0.45346745E+03  0.10811157E+05                                 8.286569                            7.179371       0.080179       2.003118                    0.998787      29.791955      87.225268       0.602729       0.426244      -1.054373       0.009863      -0.004733       0.016053       0.019426      -0.004002       0.008706      -0.005118       0.017700      -0.050826      -0.019895      -0.000765       0.020659              8.657267       9.078653      -0.448962       1.580838       5.487068       0.195740      11.406079           0.000007
          133              C       1.496081      16.718054       5.069645      -0.042100      21.849476 0.37504090E+03  0.86215485E+04                                 7.065302                            6.623287      -0.489975       1.856940                    0.996347      28.544201      85.078958       0.607435       0.438631      -1.035348       0.016671      -0.074784      -0.039496       0.086200      -0.011225      -0.009375       0.016862      -0.044268      -0.022455      -0.023841      -0.012653       0.036494              7.271085       7.032054       0.351168       0.290333       7.882274       0.603878       6.898927           0.000011
          134              C       3.036615      15.738038       3.488638      -0.055767      21.764139 0.37784784E+03  0.87067494E+04                                 7.013739                            6.622172      -0.479778       1.850503                    0.996987      29.012973      86.724296       0.610733       0.435226      -1.036835      -0.072570      -0.024476       0.042156       0.087422      -0.000647      -0.038047      -0.020182       0.017924       0.004731      -0.041271      -0.005055       0.046326              7.169449       7.518969       0.744856      -0.170131       6.941923      -0.032182       7.047457           0.000013
          135              C       1.160474      12.238927       8.526952       0.583923      22.322668 0.25300308E+03  0.52639232E+04                                 7.342608                            5.686372       0.018207       2.066246                    0.999634      22.461337      63.411574       0.614252       0.479265      -1.014033       0.032481       0.060484      -0.000506       0.068655      -0.070274      -0.009283       0.007248       0.108444      -0.192330      -0.065485      -0.056047       0.121532              8.320061       5.258531       2.365458       1.022635       9.492971       0.704726      10.208680          -0.000002
          136              C      15.006008      10.870461       8.281584       0.017584      28.233319 0.38471276E+03  0.88015106E+04                                 8.120617                            6.531235      -0.214434       1.950069                    0.998002      27.264435      78.165250       0.643873       0.415801      -1.061061      -0.011496      -0.053279      -0.107224       0.120282      -0.020485      -0.008316       0.002475       0.057011       0.133680      -0.057383       0.010607       0.046776              9.210545       8.197903       0.901389       1.911043      10.616405      -0.725815       8.817327           0.000006
          137              C      15.880086       9.778999       8.889496       0.076870      30.907273 0.43904605E+03  0.10352492E+05                                 8.803697                            7.196120      -0.181348       1.953833                    0.999414      27.134519      78.249492       0.587291       0.442301      -1.047759      -0.002599       0.013213      -0.010039       0.016796      -0.014511       0.020140      -0.011417      -0.006694       0.008704      -0.022377      -0.008522       0.030899              9.717689       8.388665      -2.841869       0.899509      10.185160      -3.627768      10.579243          -0.000011
          138              C      15.680869       9.332672      10.188870      -0.169875      31.301077 0.45457123E+03  0.10834549E+05                                 8.628491                            7.142280       0.136204       2.009638                    0.999570      30.161793      88.043411       0.610652       0.420826      -1.058679       0.026238      -0.007300       0.006887       0.028092      -0.009424      -0.020644       0.019643       0.029047      -0.029547      -0.030992      -0.006048       0.037040              9.278913       7.772323      -2.232938       0.248739       9.361573      -3.456734      10.702843          -0.000001
          139              C      16.457625       8.331383      10.724824      -0.085371      28.351121 0.41024050E+03  0.95507634E+04                                 8.130262                            6.822332       0.087568       2.007141                    0.999673      28.984417      84.205880       0.618370       0.425460      -1.053522       0.004655       0.018474      -0.026456       0.032601       0.008340      -0.004417      -0.002769      -0.002587       0.059249      -0.018380      -0.002539       0.020919              8.575406       7.757340      -2.519288      -0.167509       8.657074      -2.667470       9.311806           0.000006
          140              C      17.436429       7.774281       9.978849      -0.098067      28.031138 0.41827307E+03  0.97961660E+04                                 8.111658                            6.924907      -0.018402       1.973510                    0.999319      29.250470      85.548802       0.608290       0.429931      -1.049584      -0.013197       0.029546      -0.010928       0.034154      -0.013086       0.011097       0.002009       0.002888      -0.059887      -0.024655       0.000350       0.024305              8.452868       7.305232      -2.207397      -0.405207       8.647941      -2.462584       9.405432           0.000003
          141              C       3.155638       8.201082       8.714135      -0.095537      27.943880 0.40578936E+03  0.93480591E+04                                 7.873572                            6.665397       0.479139       2.133310                    0.999642      28.180864      79.388097       0.647594       0.410566      -1.071290      -0.017688       0.022983       0.010403       0.030811      -0.016684      -0.017771       0.008840       0.022405      -0.004831      -0.019330      -0.013128       0.032458              8.258769       7.297668      -2.097671      -0.218873       8.614541      -2.358187       8.864097           0.000009
          142              C       2.368887       9.214527       8.147194      -0.150478      29.158993 0.45344230E+03  0.10810372E+05                                 8.286214                            7.179049       0.080420       2.003200                    0.998788      29.791144      87.221196       0.602760       0.426229      -1.054385       0.010177      -0.010429       0.012881       0.019449       0.010221      -0.000429      -0.009229      -0.006282       0.051081      -0.019975      -0.000869       0.020845              8.656898       8.490795      -2.481710       0.180753       8.892162      -2.322534       8.587737           0.000001
          143              C       1.694886      13.783189       3.396825      -0.042077      21.847953 0.37499984E+03  0.86203604E+04                                 7.064854                            6.622790      -0.489896       1.856977                    0.996349      28.543099      85.074209       0.607477       0.438614      -1.035359      -0.007826       0.068126       0.052268       0.086223      -0.002392      -0.001469       0.029867      -0.021984       0.010094      -0.023702      -0.012805       0.036506              7.270647       6.623396       0.277908       0.018037       8.225010       0.258748       6.963534           0.000004
          144              C       0.153239      14.764046       4.976226      -0.055698      21.762595 0.37780956E+03  0.87056300E+04                                 7.013393                            6.621821      -0.479400       1.850635                    0.996987      29.011258      86.717441       0.610753       0.435224      -1.036838       0.076304       0.021689      -0.036808       0.087450       0.005855      -0.015828       0.008243       0.079330      -0.008089      -0.041209      -0.005044       0.046253              7.169099       7.547263       0.436609      -0.314978       7.390737      -0.336602       6.569297           0.000007
          145              C      12.037669       7.364583       5.954027      -0.043480      22.182233 0.37021868E+03  0.85105666E+04                                 7.412418                            6.825920      -0.650112       1.806489                    0.996492      28.871589      86.964124       0.564561       0.471949      -1.013302       0.046554      -0.035141       0.067193       0.088978      -0.002014       0.028612      -0.022873       0.003335       0.025774      -0.033725      -0.006611       0.040336              7.852741       7.903750       0.677274       0.985603       7.992295      -0.899655       7.662179          -0.000002
          146              C      13.801520       6.032522       8.500671      -0.050044      21.557133 0.37226756E+03  0.85099760E+04                                 6.915128                            6.544242      -0.259490       1.930066                    0.997247      28.131670      82.597409       0.621067       0.431415      -1.043555      -0.042865       0.032363      -0.061917       0.081966       0.007155       0.023875      -0.018691      -0.003023       0.002920      -0.034049       0.006822       0.027227              7.064733       6.837482      -0.687201       1.295348       6.519069      -0.940238       7.837648           0.000001
          147              C       2.488458      14.576247       5.522510      -0.043478      22.182609 0.37022711E+03  0.85108127E+04                                 7.412516                            6.826015      -0.650108       1.806483                    0.996492      28.872032      86.965861       0.564554       0.471952      -1.013300      -0.046553       0.035144      -0.067194       0.088979      -0.002008       0.028623      -0.022856       0.003371       0.025792      -0.033723      -0.006612       0.040335              7.852838       7.903856       0.677264       0.985649       7.992367      -0.899678       7.662292           0.000009
          148              C       0.724607      15.908308       2.975866      -0.050043      21.557231 0.37227005E+03  0.85100485E+04                                 6.915156                            6.544271      -0.259497       1.930063                    0.997247      28.131758      82.597777       0.621064       0.431415      -1.043554       0.042865      -0.032362       0.061916       0.081966       0.007154       0.023877      -0.018692      -0.003021       0.002924      -0.034049       0.006820       0.027230              7.064760       6.837529      -0.687212       1.295364       6.519077      -0.940232       7.837676           0.000005
          149              C       4.046427      11.261968       5.189690       0.583937      22.322246 0.25299814E+03  0.52637824E+04                                 7.342456                            5.686275       0.018272       2.066265                    0.999633      22.460975      63.409840       0.614265       0.479258      -1.014039      -0.041689       0.021916       0.049958       0.068659       0.006383      -0.007062      -0.056567      -0.160682      -0.127815      -0.065566      -0.055999       0.121566              8.319865      11.385456      -0.446144      -0.286261       4.508846       1.332212       9.065295           0.000015
          150              C       5.177238      10.875955       4.205577       0.017518      28.234407 0.38473051E+03  0.88019852E+04                                 8.120670                            6.531267      -0.214583       1.950016                    0.998001      27.265017      78.166266       0.643891       0.415786      -1.061075       0.117120       0.021403       0.017398       0.120324       0.018253       0.045360       0.000266      -0.011166      -0.066183      -0.057293       0.010615       0.046678              9.210606       9.780008      -1.633808      -0.471010       7.140443      -0.497454      10.711367          -0.000002
          151              C       5.056559      11.750367       2.962324       0.076896      30.906248 0.43902677E+03  0.10351940E+05                                 8.803581                            7.196022      -0.181320       1.953847                    0.999413      27.134056      78.248173       0.587287       0.442308      -1.047753       0.001376      -0.002306       0.016562       0.016778      -0.007905       0.010621      -0.021380       0.005943       0.038759      -0.022483      -0.008438       0.030921              9.717567       6.687653       0.398133       2.175741       8.752698      -2.341392      13.712351           0.000009
          152              C       4.329332      11.336372       1.854608      -0.169905      31.302303 0.45459671E+03  0.10835303E+05                                 8.628777                            7.142556       0.136115       2.009608                    0.999569      30.162289      88.045337       0.610631       0.420835      -1.058673      -0.008615       0.024818      -0.009910       0.028078       0.016167      -0.007918       0.001831      -0.032673      -0.084331      -0.031044      -0.006022       0.037066              9.279214       6.520826       0.713128       2.306842       8.279452      -1.398210      13.037363           0.000020
          153              C       4.242663      12.119277       0.726465      -0.085293      28.348267 0.41018619E+03  0.95491438E+04                                 8.129554                            6.821744       0.087509       2.007144                    0.999674      28.982530      84.197701       0.618417       0.425443      -1.053537       0.009503       0.007559       0.030265       0.032610       0.004091       0.011042       0.012771       0.017451       0.009656      -0.018245      -0.002539       0.020784              8.574647       5.857025       1.033991       1.731469       8.498478      -1.559189      11.368440           0.000009
          154              C       4.869838      13.315314       0.694330      -0.098149      28.034004 0.41833414E+03  0.97979514E+04                                 8.112211                            6.925454      -0.018623       1.973424                    0.999320      29.252501      85.556227       0.608261       0.429937      -1.049581      -0.003969      -0.014842       0.030561       0.034205      -0.006743      -0.008901      -0.020337      -0.015390      -0.007940      -0.024754       0.000411       0.024342              8.453401       6.048228       1.234259       1.601888       8.109573      -1.189040      11.202402           0.000009
          155              C       5.567755      13.768996       1.766239      -0.095540      27.944388 0.40579868E+03  0.93483500E+04                                 7.873714                            6.665521       0.479055       2.133284                    0.999642      28.181377      79.390490       0.647579       0.410572      -1.071283      -0.015975      -0.022921       0.012945       0.030792       0.018364       0.001865      -0.003243      -0.032319      -0.047506      -0.019287      -0.013192       0.032479              8.258908       5.903347       0.979573       1.342192       7.967931      -1.279802      10.905447           0.000012
          156              C       5.674971      12.981544       2.922041      -0.150491      29.159401 0.45345047E+03  0.10810606E+05                                 8.286268                            7.179107       0.080537       2.003231                    0.998789      29.791335      87.221654       0.602759       0.426228      -1.054387      -0.007239       0.008511      -0.015898       0.019432      -0.001304       0.010732       0.011945       0.016732       0.031616      -0.019904      -0.000805       0.020709              8.656953       5.992013       0.556154       1.229261       9.009457      -1.876934      10.969390           0.000013
          157              C       7.106153      12.687980       9.384135      -0.042036      21.847910 0.37500231E+03  0.86204421E+04                                 7.064964                            6.622933      -0.489970       1.856953                    0.996346      28.542984      85.074337       0.607453       0.438630      -1.035349      -0.076533      -0.029892       0.026145       0.086223       0.014297      -0.012506      -0.004852       0.036397      -0.061825      -0.023772      -0.012817       0.036589              7.270748       7.633354       0.113920      -0.715000       6.606497       0.023377       7.572394           0.000001
          158              C       5.742054      10.697148       9.288994      -0.055757      21.764648 0.37785936E+03  0.87070906E+04                                 7.013908                            6.622332      -0.480137       1.850377                    0.996985      29.013472      86.726471       0.610717       0.435234      -1.036829      -0.003704       0.078265       0.038806       0.087436      -0.004295       0.009380       0.016944      -0.050518      -0.103329      -0.041080      -0.005064       0.046144              7.169623       6.593155      -0.261793      -0.404401       7.476120       0.444618       7.439596          -0.000001
          159              C       2.889724      16.410912       8.684066       0.583883      22.322750 0.25300430E+03  0.52639476E+04                                 7.342593                            5.686361       0.018230       2.066251                    0.999633      22.461280      63.411119       0.614257       0.479261      -1.014036       0.049299      -0.027664      -0.038975       0.068664       0.058220       0.067024       0.051712       0.046398       0.001435      -0.065542      -0.055955       0.121498              8.320039       7.930885      -1.455771      -2.794369       8.004276      -1.998407       9.024955          -0.000019
          160              C       1.759708      16.796325       9.669327       0.017548      28.233596 0.38471691E+03  0.88016422E+04                                 8.120700                            6.531288      -0.214497       1.950046                    0.998001      27.264763      78.166734       0.643867       0.415803      -1.061058      -0.048116      -0.073458       0.082217       0.120294       0.022365       0.023900      -0.022515      -0.069645       0.005387      -0.057348       0.010598       0.046750              9.210645       9.961072      -1.803160      -0.455826       7.293034      -0.555986      10.377830           0.000006
          161              C       0.470737      16.986481       8.877331       0.076914      30.906372 0.43902972E+03  0.10352020E+05                                 8.803573                            7.196008      -0.181296       1.953854                    0.999413      27.134038      78.248002       0.587292       0.442304      -1.047757       0.013400      -0.008863       0.004825       0.016775      -0.007451       0.018041      -0.012659       0.026319       0.024513      -0.022475      -0.008401       0.030875              9.717569      11.546443      -1.959779       3.727010       9.542981      -1.619391       8.063283          -0.000008
          162              C       0.095934      18.232729       8.393939      -0.169894      31.302428 0.45459922E+03  0.10835388E+05                                 8.628824                            7.142589       0.136169       2.009617                    0.999571      30.162429      88.046105       0.610628       0.420837      -1.058671      -0.014176      -0.007582      -0.023048       0.028100       0.029169      -0.001199       0.015425      -0.013203      -0.025080      -0.031099      -0.005918       0.037017              9.279271      10.418307      -1.942863       3.151249      10.068292      -1.620998       7.351215           0.000000
          163              C      -1.079676      18.403097       7.699609      -0.085323      28.349818 0.41021579E+03  0.95500377E+04                                 8.130003                            6.822124       0.087562       2.007150                    0.999674      28.983504      84.202367       0.618380       0.425459      -1.053523       0.016480      -0.027182       0.007241       0.032602      -0.005550      -0.005589      -0.010638      -0.028894      -0.007850      -0.018356      -0.002499       0.020855              8.575126       9.915271      -0.983129       3.002067       9.231344      -1.006575       6.578763           0.000007
          164              C      12.642885      17.340326       7.476964      -0.098033      28.030557 0.41826326E+03  0.97958762E+04                                 8.111548                            6.924834      -0.018338       1.973531                    0.999320      29.250034      85.547195       0.608292       0.429932      -1.049584       0.032018      -0.006392       0.009988       0.034143       0.005927       0.010336       0.007395       0.038306       0.021137      -0.024731       0.000451       0.024281              8.452738       9.709059      -0.985557       2.539075       9.373412      -1.109478       6.275744          -0.000001
          165              C      12.986268      16.100254       7.908482      -0.095586      27.946156 0.40583268E+03  0.93493586E+04                                 7.874145                            6.665869       0.479051       2.133262                    0.999643      28.182572      79.395632       0.647550       0.410580      -1.071275       0.026964       0.014651       0.002904       0.030824       0.022511       0.008828       0.006591      -0.012937      -0.039485      -0.019302      -0.013162       0.032464              8.259371       9.620825      -0.994399       2.440099       8.829846      -0.905923       6.327442           0.000010
          166              C      14.176306      15.908020       8.625650      -0.150489      29.159388 0.45345016E+03  0.10810611E+05                                 8.286316                            7.179135       0.080403       2.003188                    0.998789      29.791338      87.222109       0.602753       0.426232      -1.054383      -0.012818       0.006622      -0.013056       0.019458      -0.012984      -0.003569      -0.009738      -0.023381      -0.003020      -0.019951      -0.000751       0.020702              8.657012      10.168590      -0.732300       2.948927       8.573583      -0.481930       7.228863           0.000003
          167              C       4.228897      11.662852      10.840737      -0.042058      21.848406 0.37501566E+03  0.86208593E+04                                 7.065193                            6.623153      -0.490096       1.856908                    0.996347      28.543689      85.078062       0.607426       0.438643      -1.035337       0.067670       0.036586      -0.038925       0.086214       0.021877      -0.019749      -0.009775       0.017149      -0.002268      -0.023831      -0.012826       0.036657              7.270989       7.959109      -0.174984      -0.679574       6.857365      -0.065533       6.996493          -0.000005
          168              C       5.594109      13.652843      10.937484      -0.055734      21.764034 0.37784548E+03  0.87066681E+04                                 7.013698                            6.622144      -0.479868       1.850478                    0.996986      29.012647      86.722756       0.610737       0.435225      -1.036837      -0.000024      -0.075474      -0.044160       0.087444       0.019245       0.005991       0.023586      -0.058040       0.038478      -0.041259      -0.004891       0.046151              7.169403       7.173090      -0.383463      -0.135555       7.328798       0.698449       7.006321          -0.000005
          169              C      10.479700      10.678862       6.286847       0.583902      22.322324 0.25299947E+03  0.52638118E+04                                 7.342461                            5.686283       0.018295       2.066274                    0.999633      22.460908      63.409453       0.614266       0.479257      -1.014041       0.041690      -0.021923      -0.049966       0.068667       0.006369      -0.007076      -0.056558      -0.160656      -0.127805      -0.065574      -0.055972       0.121547              8.319869      11.385509      -0.446145      -0.286219       4.508829       1.332200       9.065270          -0.000008
          170              C       9.348889      11.064875       7.270960       0.017519      28.234161 0.38472710E+03  0.88018878E+04                                 8.120634                            6.531248      -0.214612       1.950010                    0.998000      27.264854      78.165723       0.643891       0.415787      -1.061074      -0.117124      -0.021394      -0.017390       0.120325       0.018252       0.045360       0.000265      -0.011140      -0.066178      -0.057287       0.010607       0.046680              9.210557       9.779899      -1.633778      -0.470980       7.140410      -0.497443      10.711361           0.000009
          171              C       9.469568      10.190463       8.514213       0.076899      30.906038 0.43902330E+03  0.10351836E+05                                 8.803542                            7.195991      -0.181313       1.953852                    0.999413      27.133891      78.247569       0.587288       0.442308      -1.047753      -0.001371       0.002305      -0.016562       0.016778      -0.007907       0.010622      -0.021382       0.005944       0.038739      -0.022484      -0.008436       0.030921              9.717525       6.687622       0.398132       2.175736       8.752639      -2.341368      13.712313          -0.000009
          172              C      10.196795      10.604458       9.621929      -0.169902      31.302162 0.45459405E+03  0.10835223E+05                                 8.628754                            7.142538       0.136120       2.009611                    0.999569      30.162169      88.044883       0.610632       0.420836      -1.058673       0.008620      -0.024822       0.009904       0.028080       0.016166      -0.007921       0.001829      -0.032677      -0.084326      -0.031044      -0.006022       0.037066              9.279190       6.520813       0.713122       2.306839       8.279417      -1.398199      13.037340           0.000002
          173              C      10.283464       9.821553      10.750072      -0.085296      28.348388 0.41018833E+03  0.95492070E+04                                 8.129572                            6.821758       0.087511       2.007143                    0.999674      28.982645      84.198122       0.618417       0.425442      -1.053537      -0.009501      -0.007561      -0.030268       0.032612       0.004092       0.011043       0.012772       0.017451       0.009660      -0.018247      -0.002540       0.020786              8.574666       5.857043       1.033994       1.731480       8.498485      -1.559177      11.368470           0.000007
          174              C       9.656289       8.625516      10.782207      -0.098153      28.034139 0.41833630E+03  0.97980177E+04                                 8.112239                            6.925474      -0.018634       1.973418                    0.999320      29.252633      85.556764       0.608259       0.429937      -1.049581       0.003971       0.014841      -0.030564       0.034208      -0.006743      -0.008901      -0.020338      -0.015391      -0.007940      -0.024755       0.000411       0.024344              8.453432       6.048252       1.234263       1.601899       8.109596      -1.189039      11.202449           0.000001
          175              C       8.958372       8.171834       9.710298      -0.095541      27.944476 0.40580014E+03  0.93483926E+04                                 7.873734                            6.665537       0.479046       2.133280                    0.999642      28.181434      79.390706       0.647578       0.410572      -1.071283       0.015978       0.022921      -0.012945       0.030793       0.018365       0.001864      -0.003243      -0.032319      -0.047509      -0.019287      -0.013193       0.032480              8.258930       5.903367       0.979571       1.342204       7.967934      -1.279797      10.905490           0.000008
          176              C       8.851156       8.959286       8.554496      -0.150494      29.159450 0.45345111E+03  0.10810623E+05                                 8.286271                            7.179107       0.080542       2.003232                    0.998789      29.791363      87.221691       0.602760       0.426228      -1.054387       0.007244      -0.008513       0.015896       0.019433      -0.001304       0.010731       0.011946       0.016734       0.031618      -0.019906      -0.000803       0.020709              8.656957       5.992019       0.556155       1.229267       9.009435      -1.876928      10.969418           0.000001
          177              C       7.419974       9.252850       2.092402      -0.042038      21.847905 0.37500219E+03  0.86204415E+04                                 7.064968                            6.622933      -0.489985       1.856948                    0.996346      28.543012      85.074514       0.607452       0.438630      -1.035348       0.076531       0.029891      -0.026148       0.086221       0.014296      -0.012510      -0.004857       0.036396      -0.061808      -0.023769      -0.012819       0.036588              7.270754       7.633338       0.113920      -0.714983       6.606508       0.023385       7.572417           0.000003
          178              C       8.784073      11.243682       2.187543      -0.055758      21.764576 0.37785801E+03  0.87070533E+04                                 7.013897                            6.622324      -0.480164       1.850371                    0.996985      29.013395      86.726257       0.610717       0.435235      -1.036829       0.003705      -0.078263      -0.038808       0.087435      -0.004297       0.009381       0.016947      -0.050515      -0.103316      -0.041079      -0.005064       0.046143              7.169611       6.593137      -0.261789      -0.404402       7.476094       0.444596       7.439603           0.000006
          179              C      11.636403       5.529918       2.792471       0.583916      22.323013 0.25300732E+03  0.52640292E+04                                 7.342655                            5.686400       0.018226       2.066245                    0.999633      22.461501      63.411976       0.614254       0.479262      -1.014035      -0.049284       0.027666       0.038971       0.068652       0.058237       0.067053       0.051712       0.046392       0.001416      -0.065540      -0.055990       0.121530              8.320116       7.931006      -1.455810      -2.794447       8.004306      -1.998347       9.025036           0.000020
          180              C      12.766419       5.144505       1.807210       0.017546      28.234134 0.38472478E+03  0.88018720E+04                                 8.120785                            6.531336      -0.214467       1.950047                    0.998002      27.265210      78.168366       0.643867       0.415801      -1.061059       0.048105       0.073478      -0.082198       0.120290       0.022368       0.023917      -0.022495      -0.069669       0.005368      -0.057364       0.010617       0.046747              9.210754       9.961153      -1.803128      -0.455894       7.293056      -0.555972      10.378055          -0.000003
          181              C      14.055390       4.954349       2.599206       0.076910      30.906631 0.43903367E+03  0.10352143E+05                                 8.803630                            7.196053      -0.181315       1.953846                    0.999413      27.134247      78.248861       0.587289       0.442305      -1.047755      -0.013398       0.008867      -0.004827       0.016776      -0.007461       0.018038      -0.012656       0.026317       0.024491      -0.022470      -0.008404       0.030874              9.717628      11.546497      -1.959749       3.727051       9.543012      -1.619387       8.063375           0.000009
          182              C      14.430193       3.708101       3.082598      -0.169895      31.302651 0.45460292E+03  0.10835506E+05                                 8.628871                            7.142623       0.136137       2.009605                    0.999571      30.162638      88.047043       0.610625       0.420838      -1.058670       0.014183       0.007579       0.023043       0.028100       0.029170      -0.001201       0.015423      -0.013217      -0.025060      -0.031101      -0.005915       0.037016              9.279319      10.418364      -1.942847       3.151278      10.068327      -1.621002       7.351264           0.000019
          183              C       1.079603       3.537733       3.776928      -0.085323      28.349837 0.41021570E+03  0.95500355E+04                                 8.130009                            6.822127       0.087567       2.007152                    0.999674      28.983500      84.202368       0.618379       0.425460      -1.053523      -0.016483       0.027182      -0.007239       0.032603      -0.005548      -0.005590      -0.010637      -0.028896      -0.007840      -0.018357      -0.002498       0.020854              8.575133       9.915299      -0.983111       3.002086       9.231324      -1.006566       6.578776           0.000008
          184              C       1.883242       4.600504       3.999573      -0.098030      28.030490 0.41826179E+03  0.97958310E+04                                 8.111526                            6.924814      -0.018323       1.973536                    0.999320      29.249979      85.546926       0.608294       0.429931      -1.049585      -0.032020       0.006393      -0.009984       0.034144       0.005927       0.010337       0.007396       0.038305       0.021139      -0.024732       0.000451       0.024281              8.452714       9.709047      -0.985539       2.539077       9.373366      -1.109463       6.275729           0.000011
          185              C       1.539859       5.840576       3.568055      -0.095580      27.945942 0.40582900E+03  0.93492532E+04                                 7.874110                            6.665844       0.479054       2.133266                    0.999643      28.182405      79.395092       0.647551       0.410581      -1.071274      -0.026966      -0.014648      -0.002900       0.030825       0.022509       0.008828       0.006592      -0.012939      -0.039475      -0.019301      -0.013161       0.032462              8.259330       9.620773      -0.994372       2.440087       8.829800      -0.905902       6.327417           0.000004
          186              C       0.349821       6.032810       2.850887      -0.150477      29.158987 0.45344253E+03  0.10810388E+05                                 8.286261                            7.179092       0.080381       2.003188                    0.998788      29.791034      87.221173       0.602752       0.426234      -1.054382       0.012818      -0.006621       0.013055       0.019457      -0.012985      -0.003568      -0.009737      -0.023376      -0.003010      -0.019951      -0.000748       0.020699              8.656949      10.168492      -0.732257       2.948902       8.573523      -0.481899       7.228834           0.000006
          187              C      10.297230      10.277978       0.635800      -0.042055      21.848543 0.37501944E+03  0.86209627E+04                                 7.065224                            6.623196      -0.490068       1.856916                    0.996347      28.543731      85.078102       0.607423       0.438645      -1.035337      -0.067667      -0.036592       0.038925       0.086214       0.021879      -0.019753      -0.009777       0.017121      -0.002272      -0.023832      -0.012827       0.036659              7.271010       7.959152      -0.174969      -0.679590       6.857372      -0.065539       6.996506           0.000007
          188              C       8.932018       8.287987       0.539053      -0.055728      21.764202 0.37784934E+03  0.87067732E+04                                 7.013727                            6.622176      -0.479818       1.850490                    0.996986      29.012749      86.722944       0.610736       0.435225      -1.036838       0.000029       0.075472       0.044159       0.087442       0.019252       0.005995       0.023587      -0.058029       0.038470      -0.041258      -0.004894       0.046152              7.169430       7.173085      -0.383456      -0.135561       7.328851       0.698473       7.006353           0.000007
          189              C       4.774550      12.849791       8.823162      -0.043481      22.183552 0.37024636E+03  0.85112789E+04                                 7.412268                            6.825796      -0.650113       1.806484                    0.996492      28.871494      86.961460       0.564618       0.471897      -1.013340       0.046553      -0.035144       0.067195       0.088981      -0.022923       0.019047      -0.013373       0.010914       0.060445      -0.033679      -0.006627       0.040306              7.852573       7.628983      -1.273968       0.155172       7.201119       0.038075       8.727615          -0.000007
          190              C       6.538402      11.517730      11.369805      -0.050035      21.557222 0.37226914E+03  0.85100132E+04                                 6.915125                            6.544239      -0.259544       1.930050                    0.997247      28.131658      82.597121       0.621070       0.431412      -1.043557      -0.042884       0.032379      -0.061906       0.081974      -0.023946       0.008272      -0.005796       0.012555       0.055538      -0.034016       0.006806       0.027210              7.064731       6.904615      -0.652952       1.266749       6.460569      -0.994609       7.829009          -0.000000
          191              C       9.751577       9.091039       2.653375      -0.043481      22.183789 0.37025165E+03  0.85114305E+04                                 7.412323                            6.825851      -0.650110       1.806482                    0.996492      28.871691      86.962193       0.564615       0.471898      -1.013340      -0.046553       0.035144      -0.067195       0.088980      -0.022914       0.019042      -0.013375       0.010902       0.060513      -0.033680      -0.006627       0.040306              7.852626       7.629028      -1.273979       0.155186       7.201158       0.038066       8.727692           0.000006
          192              C       7.987725      10.423100       0.106732      -0.050036      21.557270 0.37227047E+03  0.85100507E+04                                 6.915139                            6.544255      -0.259547       1.930048                    0.997247      28.131685      82.597226       0.621068       0.431413      -1.043557       0.042883      -0.032379       0.061906       0.081973      -0.023946       0.008274      -0.005797       0.012554       0.055542      -0.034016       0.006804       0.027211              7.064744       6.904610      -0.652940       1.266750       6.460583      -0.994613       7.829039           0.000004
          193              N      11.774000       6.019527       6.534166      -0.140977      24.625492 0.43880937E+03  0.10243767E+05                                 7.874701                            7.485687      -0.159886       1.982348                    0.998050      27.026319      75.084348       0.547903       0.478871      -1.037358       0.121017       0.076223       0.069475       0.159002      -0.056512      -0.047825      -0.035308      -0.065447       0.048674      -0.102797       0.043019       0.059778              8.292672       8.531086       0.506021       0.484417       8.301585      -0.265021       8.045346          -0.000461
          194              N      14.145512       5.864218       7.084581      -0.155057      25.267128 0.46857851E+03  0.11010158E+05                                 7.134623                            6.956825       0.397530       2.177409                    0.998991      26.023043      70.224868       0.673014       0.387321      -1.104752      -0.189695       0.130885       0.020336       0.231363       0.150849       0.029407      -0.019163      -0.115789       0.305154      -0.216308       0.105449       0.110859              7.224482       6.570104       0.926311       0.539004       7.347921      -0.283434       7.755423          -0.000007
          195              N      13.171260       8.052673       6.629881      -0.140974      24.624423 0.43878754E+03  0.10243194E+05                                 7.874817                            7.485795      -0.159955       1.982314                    0.998052      27.026030      75.084848       0.547863       0.478909      -1.037331      -0.031410      -0.143791       0.059842       0.158882      -0.022339       0.017490       0.054943       0.116097       0.096759      -0.102651       0.042930       0.059721              8.292805       8.204597       0.459188       0.272652       8.558749      -0.528935       8.115069           0.000374
          196              N      12.596508       6.851069       8.673622      -0.154998      25.266962 0.46857651E+03  0.11010151E+05                                 7.134778                            6.956969       0.397436       2.177377                    0.998991      26.022801      70.225426       0.672981       0.387339      -1.104735       0.047881      -0.023785      -0.225148       0.231409       0.010520       0.070030      -0.035530      -0.015332      -0.587325      -0.216253       0.105349       0.110904              7.224648       7.589024       0.162831       0.723614       7.920212      -0.414242       6.164708          -0.000007
          197              N       2.752127      15.921303       4.942371      -0.140966      24.624483 0.43878791E+03  0.10243202E+05                                 7.874768                            7.485741      -0.159998       1.982312                    0.998050      27.026201      75.085254       0.547872       0.478902      -1.037336      -0.120978      -0.076203      -0.069446       0.158951      -0.056504      -0.047803      -0.035293      -0.065415       0.048690      -0.102765       0.043008       0.059757              8.292748       8.531196       0.506025       0.484461       8.301624      -0.265007       8.045422           0.000477
          198              N       0.380615      16.076612       4.391956      -0.155056      25.267199 0.46858014E+03  0.11010196E+05                                 7.134600                            6.956806       0.397560       2.177419                    0.998991      26.023114      70.224862       0.673020       0.387318      -1.104756       0.189696      -0.130893      -0.020334       0.231368       0.150861       0.029405      -0.019157      -0.115764       0.305173      -0.216316       0.105452       0.110864              7.224455       6.570108       0.926306       0.539010       7.347862      -0.283420       7.755394           0.000020
          199              N       1.354867      13.888157       4.846656      -0.141028      24.627727 0.43885890E+03  0.10245111E+05                                 7.874762                            7.485769      -0.159657       1.982403                    0.998052      27.027148      75.084920       0.547943       0.478828      -1.037392       0.031420       0.143929      -0.059915       0.159036      -0.022341       0.017497       0.055013       0.116235       0.096822      -0.102762       0.042982       0.059780              8.292718       8.204587       0.459166       0.272680       8.558578      -0.528850       8.114988          -0.000357
          200              N       1.929619      15.089761       2.802915      -0.154995      25.266985 0.46857688E+03  0.11010153E+05                                 7.134746                            6.956940       0.397460       2.177385                    0.998991      26.022837      70.225310       0.672987       0.387335      -1.104738      -0.047883       0.023780       0.225150       0.231411       0.010518       0.070036      -0.035515      -0.015327      -0.587347      -0.216259       0.105354       0.110905              7.224613       7.589004       0.162817       0.723630       7.920155      -0.414220       6.164681           0.000022
          201              N       5.996149      12.018717       8.643439      -0.141014      24.627091 0.43884463E+03  0.10244764E+05                                 7.874834                            7.485808      -0.159837       1.982346                    0.998052      27.027089      75.086358       0.547920       0.478848      -1.037374      -0.040216       0.021210       0.152362       0.159001       0.000513       0.037173      -0.018976       0.007856      -0.273339      -0.102719       0.042974       0.059746              8.292817       8.052478      -0.529153      -0.082838       7.915949       0.206878       8.910023           0.000384
          202              N       6.794387      12.843356      10.796093      -0.155054      25.267004 0.46857429E+03  0.11010002E+05                                 7.134508                            6.956713       0.397563       2.177414                    0.998991      26.022929      70.223710       0.673033       0.387312      -1.104762      -0.177799      -0.100361      -0.108853       0.231374      -0.112224      -0.115338      -0.065427      -0.121246       0.122409      -0.216315       0.105405       0.110910              7.224367       6.802022      -0.911023      -0.575469       7.134170      -0.453678       7.736910          -0.000009
          203              N       4.422875      13.023898      10.258876      -0.140980      24.624197 0.43878347E+03  0.10243125E+05                                 7.874899                            7.485864      -0.160063       1.982291                    0.998049      27.026243      75.086713       0.547847       0.478922      -1.037319       0.129744      -0.088836      -0.022994       0.158916       0.067797       0.013240      -0.016225      -0.052497       0.164732      -0.102722       0.042898       0.059823              8.292893       8.290642      -0.755073      -0.064519       8.121379       0.126546       8.466657          -0.000498
          204              N       5.421396      10.842346      10.700379      -0.155055      25.267348 0.46858254E+03  0.11010262E+05                                 7.134616                            6.956802       0.397512       2.177397                    0.998991      26.023134      70.224844       0.673023       0.387315      -1.104758       0.035976       0.207468      -0.095918       0.231382      -0.051140       0.019721       0.116933       0.253508       0.167307      -0.216238       0.105353       0.110884              7.224487       7.809457      -0.618544       0.154838       6.117953       0.515464       7.746052          -0.000010
          205              N       8.529978       9.922113       2.833098      -0.140989      24.625794 0.43881663E+03  0.10244008E+05                                 7.874833                            7.485800      -0.159942       1.982316                    0.998052      27.026643      75.086202       0.547892       0.478878      -1.037352       0.040207      -0.021205      -0.152297       0.158936       0.000521       0.037166      -0.018978       0.007853      -0.273200      -0.102676       0.042957       0.059719              8.292821       8.052452      -0.529139      -0.082828       7.915937       0.206881       8.910074          -0.000387
          206              N       7.731740       9.097474       0.680444      -0.155053      25.267033 0.46857476E+03  0.11010010E+05                                 7.134494                            6.956700       0.397579       2.177419                    0.998992      26.022956      70.223661       0.673036       0.387310      -1.104764       0.177805       0.100359       0.108851       0.231376      -0.112222      -0.115341      -0.065422      -0.121267       0.122444      -0.216319       0.105405       0.110915              7.224352       6.801979      -0.911010      -0.575469       7.134158      -0.453674       7.736920           0.000019
          207              N      10.103252       8.916932       1.217661      -0.141008      24.626716 0.43883686E+03  0.10244533E+05                                 7.874739                            7.485735      -0.159800       1.982375                    0.998050      27.026767      75.085169       0.547924       0.478847      -1.037375      -0.129846       0.088908       0.022992       0.159039       0.067858       0.013236      -0.016222      -0.052552       0.164893      -0.102811       0.042939       0.059872              8.292700       8.290401      -0.754975      -0.064515       8.121169       0.126548       8.466529           0.000493
          208              N       9.104731      11.098484       0.776158      -0.155055      25.267324 0.46858186E+03  0.11010234E+05                                 7.134583                            6.956774       0.397539       2.177407                    0.998991      26.023129      70.224622       0.673028       0.387313      -1.104761      -0.035971      -0.207471       0.095916       0.231382      -0.051128       0.019717       0.116933       0.253521       0.167337      -0.216241       0.105357       0.110884              7.224450       7.809403      -0.618522       0.154836       6.117911       0.515457       7.746035           0.000020
          209              O       9.315813       6.970257       5.480505      -0.521194      37.645707 0.59922499E+03  0.14813743E+05                                 8.946219                            7.646373       0.138681       2.099390                    0.995678      27.611706      73.808688       0.677141       0.365891      -1.132616      -0.018610       0.007841      -0.019730       0.028233      -0.020352       0.001545      -0.006280       0.095814      -0.002642      -0.052276      -0.000359       0.052635              9.704569      14.246593      -1.012132       3.000894       8.480663      -0.263222       6.386453          -0.000585
          210              O       7.433504       8.042060       5.054955      -0.558794      35.304212 0.54194420E+03  0.13048771E+05                                 8.479069                            7.211979       0.396266       2.168280                    0.996885      27.879055      73.242392       0.706814       0.359903      -1.138742       0.023926      -0.001163       0.007418       0.025077      -0.054854      -0.013548      -0.018365      -0.049576       0.092836      -0.079800       0.030604       0.049196              9.272006       7.133046      -3.079612       0.398261      14.710452      -0.417061       5.972521          -0.000146
          211              O       8.341473       4.607403       5.164097      -0.547929      51.066613 0.77373462E+03  0.20444626E+05                                11.080006                            8.683243      -0.290650       1.910054                    0.998542      30.322767      84.534493       0.634331       0.365429      -1.129948      -0.099767       0.103004      -0.017632       0.144479      -0.048903       0.028395      -0.060197       0.020774      -0.324840      -0.129875       0.009511       0.120364             12.928289      12.810863      -1.920256       3.391641      17.129802      -4.217046       8.844203          -0.000167
          212              O      13.058945       9.043186       3.972259      -0.521161      37.645379 0.59921688E+03  0.14813616E+05                                 8.946529                            7.646603       0.138359       2.099290                    0.995673      27.611022      73.809056       0.677087       0.365918      -1.132586      -0.010370       0.014128      -0.022124       0.028224      -0.012031      -0.023796      -0.031585       0.026922       0.102024      -0.052245      -0.000526       0.052770              9.704926       6.001812       1.487154      -0.417068       9.408453      -3.063689      13.704514           0.000486
          213              O      -1.394106       9.337661       1.785749      -0.558839      35.305148 0.54196010E+03  0.13049276E+05                                 8.479341                            7.212173       0.396284       2.168286                    0.996887      27.879081      73.243285       0.706791       0.359912      -1.138733      -0.004471      -0.013503       0.020631       0.025059      -0.039662       0.025293       0.032998       0.058038       0.092018      -0.079688       0.030529       0.049159              9.272328       6.537774       1.317425       2.357024       8.408973       3.803085      12.870237           0.000137
          214              O      -0.299599      11.260047       4.567776      -0.547925      51.065098 0.77371018E+03  0.20443827E+05                                11.079836                            8.683156      -0.290898       1.909984                    0.998540      30.322281      84.532935       0.634328       0.365433      -1.129944      -0.011431      -0.019193      -0.142749       0.144486       0.068316       0.026129      -0.010244       0.023537       0.348969      -0.129968       0.009551       0.120417             12.928052      10.680685       3.232609       4.866032      10.561467      -0.213431      17.542003           0.000193
          215              O       5.210314      14.970573       5.996032      -0.521187      37.645342 0.59921754E+03  0.14813548E+05                                 8.946263                            7.646403       0.138694       2.099391                    0.995679      27.611395      73.808406       0.677127       0.365899      -1.132608       0.018612      -0.007804       0.019740       0.028231      -0.020383       0.001545      -0.006277       0.095776      -0.002724      -0.052257      -0.000386       0.052643              9.704620      14.246653      -1.012181       3.000915       8.480712      -0.263244       6.386494           0.000606
          216              O       7.092623      13.898770       6.421582      -0.558816      35.304756 0.54195476E+03  0.13049098E+05                                 8.479203                            7.212084       0.396213       2.168262                    0.996885      27.879184      73.243113       0.706804       0.359907      -1.138739      -0.023911       0.001179      -0.007419       0.025063      -0.054844      -0.013538      -0.018366      -0.049533       0.092788      -0.079773       0.030586       0.049188              9.272158       7.133177      -3.079691       0.398265      14.710673      -0.417062       5.972623           0.000163
          217              O       6.184654      17.333427       6.312440      -0.547928      51.066312 0.77372960E+03  0.20444483E+05                                11.080021                            8.683262      -0.290694       1.910043                    0.998541      30.322616      84.534352       0.634324       0.365433      -1.129943       0.099725      -0.103051       0.017650       0.144485      -0.048886       0.028429      -0.060159       0.020831      -0.324935      -0.129887       0.009524       0.120363             12.928300      12.810990      -1.920199       3.391674      17.129696      -4.216993       8.844214           0.000211
          218              O       1.467182      12.897644       7.504278      -0.521210      37.647941 0.59926732E+03  0.14815075E+05                                 8.946621                            7.646690       0.138334       2.099281                    0.995671      27.612571      73.812103       0.677119       0.365896      -1.132611       0.010409      -0.014050       0.022179       0.028243      -0.012058      -0.023830      -0.031670       0.026975       0.101690      -0.052316      -0.000434       0.052750              9.705017       6.001879       1.487221      -0.417130       9.408636      -3.063769      13.704537          -0.000470
          219              O      15.920233      12.603169       9.690788      -0.558797      35.304825 0.54195338E+03  0.13049053E+05                                 8.479173                            7.212042       0.396377       2.168311                    0.996889      27.879213      73.243082       0.706811       0.359903      -1.138742       0.004503       0.013535      -0.020636       0.025086      -0.039707       0.025319       0.033064       0.058084       0.091955      -0.079772       0.030591       0.049181              9.272139       6.537670       1.317454       2.357015       8.408843       3.803019      12.869905          -0.000115
          220              O      14.825726      10.680783       6.908761      -0.547912      51.065614 0.77371850E+03  0.20444044E+05                                11.079759                            8.683081      -0.290820       1.910006                    0.998540      30.322575      84.532966       0.634346       0.365423      -1.129955       0.011280       0.019059       0.142756       0.144463       0.068283       0.026204      -0.010150       0.023849       0.348905      -0.129944       0.009520       0.120424             12.927977      10.680732       3.232622       4.866261      10.561235      -0.213076      17.541964          -0.000122
          221              O       4.409121      11.684025       6.314046      -0.521194      37.645980 0.59922910E+03  0.14813872E+05                                 8.946255                            7.646398       0.138622       2.099372                    0.995678      27.611714      73.808807       0.677140       0.365891      -1.132616      -0.012627       0.007218      -0.024194       0.028229       0.019017       0.038557       0.014716      -0.039025       0.060403      -0.052247      -0.000378       0.052625              9.704604       9.445042       0.473937       2.566008       5.992704       2.247256      13.676066           0.000493
          222              O       2.863208      11.168215       4.825080      -0.558844      35.306711 0.54199181E+03  0.13050231E+05                                 8.479546                            7.212364       0.396070       2.168214                    0.996883      27.880030      73.246329       0.706784       0.359910      -1.138735       0.007668       0.006828       0.022845       0.025046       0.007764       0.035493      -0.038877       0.018037      -0.152794      -0.079772       0.030635       0.049137              9.272539      15.765006      -0.062803       0.803900       5.755620      -0.043929       6.296990           0.000125
          223              O       6.415231      11.040681       4.832770      -0.547897      51.065099 0.77370523E+03  0.20443658E+05                                11.079795                            8.683081      -0.290683       1.910051                    0.998540      30.322246      84.532677       0.634336       0.365429      -1.129947      -0.126369      -0.024181      -0.065732       0.144480      -0.027085       0.076045       0.064343       0.142302       0.000391      -0.129849       0.009487       0.120362             12.928038      17.816919      -3.810875       3.250136       7.935249       0.799640      13.031947           0.000136
          224              O       3.439401      15.299833       8.876987      -0.521169      37.645172 0.59921290E+03  0.14813457E+05                                 8.946379                            7.646489       0.138624       2.099370                    0.995677      27.611068      73.808446       0.677106       0.365910      -1.132595      -0.016409       0.014701      -0.017653       0.028231      -0.009658       0.027797      -0.010523      -0.070620      -0.079201      -0.052149      -0.000508       0.052657              9.704759       8.370581      -3.559210      -0.159440      12.697409      -2.689325       8.046287          -0.000622
          225              O       3.176154      17.181921       7.753893      -0.558813      35.303958 0.54193524E+03  0.13048520E+05                                 8.479095                            7.211963       0.396398       2.168328                    0.996888      27.878817      73.242003       0.706808       0.359907      -1.138737       0.011749      -0.021509       0.005199       0.025054       0.048391       0.026048      -0.031463      -0.004716       0.100566      -0.079759       0.030537       0.049223              9.272061       7.575231       1.555110      -3.043026       7.982019      -3.731781      12.258933          -0.000160
          226              O       1.626607      15.797185      10.637373      -0.547888      51.064346 0.77369049E+03  0.20443211E+05                                11.079794                            8.683080      -0.290923       1.909984                    0.998542      30.321914      84.532174       0.634326       0.365436      -1.129940       0.015333       0.108015      -0.094729       0.144486      -0.043509      -0.032987      -0.068058      -0.157574       0.151912      -0.129963       0.009522       0.120441             12.928035       8.868917      -2.811980      -1.355458      11.529909      -4.036526      18.385280          -0.000218
          227              O      10.117006      10.256805       5.162491      -0.521167      37.644446 0.59919947E+03  0.14812996E+05                                 8.946139                            7.646310       0.138644       2.099385                    0.995679      27.610879      73.806865       0.677128       0.365901      -1.132606       0.012604      -0.007213       0.024211       0.028232       0.019019       0.038573       0.014725      -0.038899       0.060319      -0.052205      -0.000427       0.052632              9.704474       9.444997       0.473924       2.566016       5.992610       2.247189      13.675815          -0.000482
          228              O      11.662919      10.772615       6.651457      -0.558811      35.304417 0.54194812E+03  0.13048911E+05                                 8.479176                            7.212066       0.396190       2.168263                    0.996885      27.879007      73.242792       0.706800       0.359909      -1.138736      -0.007654      -0.006851      -0.022854       0.025056       0.007761       0.035495      -0.038852       0.018047      -0.152681      -0.079732       0.030603       0.049128              9.272122      15.764292      -0.062862       0.803876       5.755358      -0.043920       6.296716          -0.000122
          229              O       8.110896      10.900149       6.643767      -0.547892      51.064399 0.77369291E+03  0.20443272E+05                                11.079759                            8.683062      -0.290713       1.910045                    0.998540      30.321947      84.532002       0.634331       0.365434      -1.129943       0.126416       0.024133       0.065683       0.144491      -0.027058       0.076021       0.064367       0.142330       0.000635      -0.129857       0.009505       0.120352             12.927990      17.816698      -3.810792       3.250128       7.935211       0.799684      13.032061          -0.000173
          230              O      11.086726       6.640997       2.599550      -0.521186      37.646329 0.59923492E+03  0.14814047E+05                                 8.946289                            7.646420       0.138616       2.099374                    0.995675      27.611919      73.809363       0.677141       0.365890      -1.132618       0.016371      -0.014696       0.017709       0.028242      -0.009685       0.027863      -0.010436      -0.070582      -0.079345      -0.052219      -0.000425       0.052644              9.704647       8.370549      -3.559232      -0.159444      12.697280      -2.689182       8.046113           0.000635
          231              O      11.349973       4.758909       3.722644      -0.558810      35.305123 0.54195744E+03  0.13049180E+05                                 8.479223                            7.212072       0.396347       2.168305                    0.996888      27.879475      73.243935       0.706809       0.359904      -1.138741      -0.011753       0.021515      -0.005197       0.025061       0.048456       0.026057      -0.031462      -0.004666       0.100666      -0.079832       0.030591       0.049241              9.272199       7.575382       1.555144      -3.043099       7.982108      -3.731804      12.259107           0.000151
          232              O      12.899520       6.143645       0.839164      -0.547886      51.065316 0.77370708E+03  0.20443715E+05                                11.079805                            8.683074      -0.290853       1.910000                    0.998543      30.322350      84.532940       0.634339       0.365428      -1.129949      -0.015258      -0.108095       0.094618       0.144464      -0.043408      -0.032944      -0.068034      -0.157617       0.152336      -0.129947       0.009493       0.120454             12.928060       8.868812      -2.811819      -1.355538      11.529763      -4.036596      18.385604           0.000157

******************************************************
Auxiliary information for the entire system
The total spin magnetic moment of the unit cell is   0.001711
The total net atomic charge of the unit cell is   -0.000001
Accuracy of reproducing the electrostatic potential in the unit cell:
  The inner radius (bohr) =    5.0000
  The outer radius (bohr) =   12.0000
  Valid grid points have density less than (e/(bohr^3)) =    0.0001
  The number of valid grid points were=            0
  The rms potential error without charges in kcal/mol is=          NaN
  The rms potential error with partial charges in kcal/mol is=          NaN
  The RRMSE value at monopole order=          NaN
  The rms potential error with partial charges and cloud penetration in kcal/mol is=          NaN
  The RRMSE value at monopole order with cloud penetration is=          NaN
  The rms potential error with partial charges and atomic dipoles in kcal/mol is=          NaN
  The RRMSE value at dipole order=          NaN
  The rms potential error with partial charges, atomic dipoles and cloud penetration in kcal/mol is=          NaN
  The RRMSE value at dipole order with cloud penetration=          NaN

******************************************************
The electron densities and ab initio electrostatic potential were computed in VASP using the PBE functional and
projector augmented wave method. See the main text of the journal article for a description of computational details.
The atomic charges, dipoles, and quadrupoles were computed with the DDEC6 method as described in
(a) T. A. Manz and N. Gabaldon Limas, RSC Adv. 6 (2016) 47771-47801 DOI: 10.1039/c6ra04656h
(b) N. Gabaldon Limas and T. A. Manz, RSC Adv. 8 (2018) 2678-2707 DOI: 10.1039/c7ra11829e.
For each atom in the material, the electron cloud parameters were fit to the spherically averaged atom-in-material
electron density using radial positions for which this density was between 10^-4 and 10^-2 electrons per cubic bohr.
The polarizabilities, dispersion coefficients, and quantum Drude oscillator (QDO) parameters were fit using the MCLF method.
The magnetic structure of the system was optimized in VASP from the default ferromagnetic initial guess using spin polarization.
The atomic spin moments (ASMs) were computed on this optimized magnetic structure using the DDEC6 partition as inputs
to the method of T. A. Manz and D. S. Sholl, J. Chem. Theory Comput. 7 (2011) 4146-4164 DOI: 10.1021/ct200539n.
The RMSE and RRMSE were computed using a uniform grid with Ewald summation.
