# Supplementary material for: A collection of forcefield precursors for metal–organic frameworks
Source: RSC Adv. 2019 Nov 13;9(63):36492–507. doi: 10.1039/c9ra07327b (PMC9075174; doi:10.1039/c9ra07327b)
Supplement: RA-009-C9RA07327B-s6015 [file RA-009-C9RA07327B-s6015.xyz]

   52
jmolscript: load "" {1 1 1} spacegroup "x,y,z" unitcell [{      9.610300     0.000000     0.000000 }, {      0.000000    11.531000     0.000000 }, {     -1.914809     0.000000    12.048797 }]
Er     6.266005    11.398163     8.036789     1.946181
Er     5.277232     5.632663    10.036407     1.946184
Er     1.429486     0.132837     4.012008     1.946181
Er     2.418259     5.898337     2.012390     1.946184
C      6.314740     2.980764     8.630553     0.544517
C      5.168974     2.468787     9.545057     0.526749
C      3.807007    10.768801     6.038857     0.542360
C     -0.441952     0.008072     6.590692     0.544506
C      5.228496     8.746263     9.442642     0.544518
C      6.374262     8.234287     8.528139     0.526750
C      0.040739     5.003301    -0.014459     0.542355
C      2.374888     5.773572    11.482504     0.544502
C      1.380751     8.550236     3.418244     0.544519
C      2.526517     9.062213     2.503740     0.526752
C      3.888484     0.762199     6.009940     0.542362
C      8.137443    -0.008072     5.458105     0.544505
C      2.466995     2.784736     2.606155     0.544516
C      1.321229     3.296713     3.520658     0.526749
C      9.569561     6.527699     0.014459     0.542354
C      5.320603     5.757428     0.566293     0.544502
O      7.018072     2.109020     8.075104    -0.516380
O      6.442304     4.215734     8.529343    -0.511501
O      4.986205     1.233817     9.576384    -0.499522
O      4.513730     3.353215    10.160751    -0.508660
O      4.565167    10.173801     6.843717    -0.530091
O      2.979482    10.236069     5.271349    -0.512382
O     -0.912536    11.441058     7.761835    -0.505907
O      0.752232     0.124535     6.284653    -0.519876
O      4.525164     7.874520     9.998092    -0.516380
O      5.100932     9.981234     9.543852    -0.511501
O      6.557032     6.999317     8.496812    -0.499522
O      7.029507     9.118715     7.912445    -0.508659
O      6.978070     4.408301    11.229479    -0.530079
O      0.868263     4.470569     0.753050    -0.512380
O      2.845472     5.675558    10.311360    -0.505901
O      1.180704     5.890035    11.788543    -0.519880
O      0.677419     9.421980     3.973693    -0.516381
O      1.253187     7.315266     3.519454    -0.511500
O      2.709286    10.297183     2.472413    -0.499520
O      3.181761     8.177785     1.888046    -0.508661
O      3.130324     1.357199     5.205080    -0.530091
O      4.716009     1.294931     6.777448    -0.512382
O      8.608027     0.089942     4.286962    -0.505907
O      6.943259    11.406465     5.764144    -0.519876
O      3.170327     3.656480     2.050705    -0.516382
O      2.594559     1.549766     2.504945    -0.511499
O      1.138459     4.531683     3.551985    -0.499520
O      0.665984     2.412285     4.136352    -0.508662
O      0.717421     7.122699     0.819318    -0.530079
O      6.827228     7.060431    11.295747    -0.512380
O      4.850019     5.855442     1.737437    -0.505901
O      6.514787     5.640965     0.260254    -0.519880

The following XYZ coordinates are in angstroms. Other properties are in atomic units.
The sperically averaged electron density of each atom fit to a function of the form exp(a - br)
eigen_1, eigen_2 and eigen_3 are the three eigenvalues of traceless quadrupole moment tensor
  atom number  atomic symbol              X              Y              Z     net charge C6 coefficient C8 coefficient C10 coefficient fluctuating dipole atomic polarizability isotropic forcefield polarizability              a              b squared Pearson coefficient          <r^3>          <r^4>         wp_QDO          m_QDO          q_QDO       dipole_x       dipole_y       dipole_z         dipole            Qxy            Qxz            Qyz     Q(x^2-y^2)  Q(3z^2 - R^2)        eigen_1        eigen_2        eigen_3 static polarizability      alpha(xx)      alpha(xy)      alpha(xz)      alpha(yy)      alpha(yz)      alpha(zz) atomic spin moment
            1             Er       6.266005      11.398163       8.036789       1.946181     109.498287 0.24116230E+04  0.77255023E+05                                15.170691                           13.366459       2.459322       2.518309                    0.999807      70.805538     161.118188       0.688231       0.277814      -1.326233       0.018340      -0.002924       0.034389       0.039083      -0.002440       0.098428      -0.000634       0.132443       0.307432      -0.117514      -0.048940       0.166454             17.231692      15.885729       0.113042      -1.137006      21.418756      -0.314337      14.390591           0.018781
            2             Er       5.277232       5.632663      10.036407       1.946184     109.497902 0.24116127E+04  0.77254601E+05                                15.170643                           13.366418       2.459328       2.518309                    0.999807      70.805569     161.118116       0.688233       0.277814      -1.326233      -0.018334      -0.002960      -0.034381       0.039076       0.002440       0.098425       0.000634       0.132436       0.307435      -0.117511      -0.048940       0.166451             17.231636      15.885679      -0.113024      -1.136963      21.418695       0.314329      14.390535           0.018786
            3             Er       1.429486       0.132837       4.012008       1.946181     109.498372 0.24116246E+04  0.77255081E+05                                15.170694                           13.366458       2.459324       2.518309                    0.999807      70.805591     161.118293       0.688231       0.277814      -1.326233      -0.018342       0.002945      -0.034378       0.039076      -0.002440       0.098427      -0.000634       0.132443       0.307432      -0.117515      -0.048938       0.166453             17.231701      15.885754       0.113036      -1.137002      21.418784      -0.314329      14.390566           0.018795
            4             Er       2.418259       5.898337       2.012390       1.946184     109.498217 0.24116202E+04  0.77254903E+05                                15.170671                           13.366437       2.459329       2.518309                    0.999807      70.805644     161.118346       0.688233       0.277814      -1.326233       0.018334       0.002943       0.034371       0.039066       0.002440       0.098425       0.000635       0.132437       0.307435      -0.117512      -0.048939       0.166451             17.231676      15.885727      -0.113036      -1.136964      21.418761       0.314339      14.390539           0.018797
            5              C       6.314740       2.980764       8.630553       0.544517      24.939396 0.27011727E+03  0.56694670E+04                                 7.710005                            5.785372      -0.038952       2.043023                    0.999237      22.489940      62.207583       0.628022       0.464667      -1.029701       0.106509       0.046073      -0.082483       0.142374       0.022044       0.094857      -0.010775       0.137165       0.226929      -0.114671      -0.036114       0.150785              8.997549       6.836517      -0.594849      -2.114883      13.176553       2.656576       6.979577           0.048775
            6              C       5.168974       2.468787       9.545057       0.526749      25.302213 0.27604403E+03  0.58166534E+04                                 7.747689                            5.825743       0.017270       2.058725                    0.999311      22.610488      62.357570       0.630457       0.461058      -1.033259      -0.106350      -0.045565       0.085396       0.143802       0.011955       0.097743      -0.023703       0.146221       0.216892      -0.117793      -0.036588       0.154381              9.030294       6.738888      -0.349376      -2.132618      13.162079       2.854171       7.189914           0.046354
            7              C       3.807007      10.768801       6.038857       0.542360      24.244694 0.25553337E+03  0.52833606E+04                                 7.522266                            5.591783       0.132813       2.107476                    0.999554      21.994613      60.154904       0.645594       0.458864      -1.034133      -0.005057      -0.130379       0.006296       0.130629      -0.005953      -0.131548       0.007160       0.074535       0.090574      -0.105437      -0.052763       0.158200              8.805007       9.641700       0.126090       4.730527       8.412728      -0.159095       8.360592           0.041812
            8              C      -0.441952       0.008072       6.590692       0.544506      24.007726 0.25743709E+03  0.53292746E+04                                 7.501566                            5.633665       0.261820       2.155103                    0.999719      21.859741      59.700777       0.639981       0.462319      -1.032841       0.089773       0.001583       0.101575       0.135570      -0.017471       0.029415       0.012165      -0.242528      -0.219761      -0.110584      -0.048998       0.159582              8.775719      12.823577       0.548468      -2.610143       4.265054      -0.307098       9.238525           0.042693
            9              C       5.228496       8.746263       9.442642       0.544518      24.939376 0.27011670E+03  0.56694551E+04                                 7.710012                            5.785372      -0.038952       2.043023                    0.999237      22.489960      62.207756       0.628020       0.464668      -1.029700      -0.106511       0.046073       0.082483       0.142375      -0.022044       0.094858       0.010775       0.137165       0.226931      -0.114671      -0.036115       0.150786              8.997562       6.836531       0.594854      -2.114890      13.176563      -2.656591       6.979593           0.048769
           10              C       6.374262       8.234287       8.528139       0.526750      25.302177 0.27604373E+03  0.58166453E+04                                 7.747680                            5.825739       0.017275       2.058728                    0.999311      22.610467      62.357488       0.630458       0.461058      -1.033259       0.106351      -0.045566      -0.085397       0.143804      -0.011955       0.097744       0.023703       0.146222       0.216890      -0.117793      -0.036590       0.154383              9.030280       6.738891       0.349370      -2.132622      13.162039      -2.854161       7.189912           0.046346
           11              C       0.040739       5.003301      -0.014459       0.542355      24.245089 0.25553812E+03  0.52834806E+04                                 7.522308                            5.591808       0.132821       2.107474                    0.999554      21.994896      60.155694       0.645597       0.458860      -1.034136       0.005058      -0.130393      -0.006296       0.130643       0.005954      -0.131552      -0.007160       0.074551       0.090592      -0.105435      -0.052774       0.158209              8.805059       9.641754      -0.126093       4.730554       8.412790       0.159094       8.360632           0.041819
           12              C       2.374888       5.773572      11.482504       0.544502      24.007777 0.25743766E+03  0.53292902E+04                                 7.501583                            5.633676       0.261814       2.155101                    0.999719      21.859758      59.700871       0.639979       0.462320      -1.032841      -0.089774       0.001583      -0.101575       0.135571       0.017472       0.029415      -0.012165      -0.242532      -0.219766      -0.110584      -0.049000       0.159585              8.775741      12.823628      -0.548469      -2.610148       4.265064       0.307098       9.238532           0.042690
           13              C       1.380751       8.550236       3.418244       0.544519      24.939306 0.27011589E+03  0.56694337E+04                                 7.710000                            5.785366      -0.038948       2.043025                    0.999237      22.489905      62.207565       0.628020       0.464668      -1.029700      -0.106507      -0.046072       0.082481       0.142371       0.022045       0.094854      -0.010776       0.137166       0.226929      -0.114672      -0.036110       0.150782              8.997546       6.836518      -0.594854      -2.114886      13.176544       2.656578       6.979577           0.048771
           14              C       2.526517       9.062213       2.503740       0.526752      25.302116 0.27604256E+03  0.58166173E+04                                 7.747682                            5.825735       0.017276       2.058729                    0.999311      22.610443      62.357509       0.630456       0.461059      -1.033258       0.106348       0.045564      -0.085394       0.143799       0.011957       0.097740      -0.023704       0.146222       0.216889      -0.117794      -0.036585       0.154378              9.030288       6.738886      -0.349379      -2.132619      13.162067       2.854171       7.189911           0.046351
           15              C       3.888484       0.762199       6.009940       0.542362      24.244683 0.25553332E+03  0.52833586E+04                                 7.522259                            5.591780       0.132812       2.107475                    0.999554      21.994603      60.154839       0.645594       0.458864      -1.034134       0.005057       0.130379      -0.006296       0.130629      -0.005953      -0.131548       0.007160       0.074535       0.090574      -0.105437      -0.052763       0.158200              8.804997       9.641688       0.126089       4.730519       8.412724      -0.159095       8.360581           0.041812
           16              C       8.137443      -0.008072       5.458105       0.544505      24.007748 0.25743713E+03  0.53292786E+04                                 7.501584                            5.633674       0.261819       2.155103                    0.999719      21.859769      59.700977       0.639978       0.462321      -1.032840      -0.089773      -0.001584      -0.101575       0.135570      -0.017471       0.029416       0.012165      -0.242528      -0.219763      -0.110584      -0.048999       0.159582              8.775743      12.823618       0.548470      -2.610162       4.265064      -0.307100       9.238548           0.042691
           17              C       2.466995       2.784736       2.606155       0.544516      24.939471 0.27011790E+03  0.56694847E+04                                 7.710019                            5.785377      -0.038950       2.043023                    0.999237      22.490009      62.207841       0.628022       0.464666      -1.029701       0.106513      -0.046074      -0.082484       0.142378      -0.022043       0.094859       0.010775       0.137164       0.226931      -0.114671      -0.036116       0.150787              8.997572       6.836532       0.594854      -2.114887      13.176592      -2.656592       6.979592           0.048774
           18              C       1.321229       3.296713       3.520658       0.526749      25.302242 0.27604463E+03  0.58166662E+04                                 7.747679                            5.825739       0.017280       2.058728                    0.999311      22.610501      62.357504       0.630460       0.461056      -1.033260      -0.106353       0.045567       0.085399       0.143806      -0.011955       0.097746       0.023703       0.146221       0.216890      -0.117793      -0.036591       0.154384              9.030280       6.738887       0.349370      -2.132619      13.162047      -2.854158       7.189904           0.046351
           19              C       9.569561       6.527699       0.014459       0.542354      24.245104 0.25553819E+03  0.52834836E+04                                 7.522317                            5.591813       0.132819       2.107473                    0.999554      21.994908      60.155781       0.645596       0.458861      -1.034136      -0.005058       0.130394       0.006297       0.130644       0.005954      -0.131552      -0.007160       0.074551       0.090591      -0.105435      -0.052774       0.158209              8.805071       9.641771      -0.126092       4.730565       8.412796       0.159094       8.360647           0.041820
           20              C       5.320603       5.757428       0.566293       0.544502      24.007785 0.25743759E+03  0.53292905E+04                                 7.501594                            5.633681       0.261815       2.155102                    0.999719      21.859774      59.701002       0.639978       0.462321      -1.032840       0.089774      -0.001583       0.101575       0.135571       0.017471       0.029415      -0.012165      -0.242531      -0.219766      -0.110584      -0.049000       0.159585              8.775757      12.823657      -0.548471      -2.610161       4.265071       0.307099       9.238545           0.042689
           21              O       7.018072       2.109020       8.075104      -0.516380      33.732136 0.45226480E+03  0.10394851E+05                                 8.231426                            6.534110       0.478231       2.210693                    0.998704      26.619901      68.045978       0.752782       0.354007      -1.144902       0.048898       0.117023      -0.034152       0.131346      -0.021129       0.037777       0.021209       0.029516       0.030622      -0.054056       0.006347       0.047709              9.634257       8.220326      -3.135205      -2.370205      12.672642       4.479839       8.009804           0.104091
           22              O       6.442304       4.215734       8.529343      -0.511501      32.016475 0.43144574E+03  0.98086843E+04                                 7.948261                            6.378884       0.461192       2.209383                    0.998298      26.482396      67.516545       0.761776       0.353667      -1.144186       0.099638      -0.046507      -0.071199       0.130996       0.007093       0.043425      -0.001749      -0.051904       0.015494      -0.058834       0.023373       0.035462              9.198404       5.361348       0.378510      -0.293364      15.802728       1.715685       6.431134           0.090348
           23              O       4.986205       1.233817       9.576384      -0.499522      30.996153 0.42094045E+03  0.95063275E+04                                 7.755774                            6.285893       0.510742       2.225596                    0.998547      26.331474      66.799938       0.770494       0.352002      -1.146107      -0.097043       0.044229       0.074810       0.130270       0.007376       0.043111      -0.004591      -0.065053       0.012270      -0.063292       0.031255       0.032037              8.907128       5.308672       0.579791      -0.289844      15.118073       1.716566       6.294638           0.097395
           24              O       4.513730       3.353215      10.160751      -0.508660      32.826015 0.44304152E+03  0.10124300E+05                                 8.058913                            6.446138       0.528673       2.225453                    0.998880      26.568065      67.581643       0.762078       0.351711      -1.147472      -0.049935      -0.114310       0.036496       0.129970      -0.022738       0.033533       0.025286       0.030848       0.020691      -0.055640       0.012569       0.043071              9.394880       7.653974      -2.791936      -2.332966      12.456222       4.477507       8.074445           0.113330
           25              O       4.565167      10.173801       6.843717      -0.530091      35.025196 0.48084771E+03  0.11212750E+05                                 8.441052                            6.750267       0.514296       2.219703                    0.998728      26.875872      69.004042       0.739156       0.355358      -1.144799      -0.068581      -0.070410      -0.054755       0.112513      -0.027911      -0.028158      -0.020724       0.084616       0.108067      -0.075934       0.016989       0.058946              9.803031      10.799365      -2.356132       5.263773       7.866774      -3.065745      10.742953           0.082496
           26              O       2.979482      10.236069       5.271349      -0.512382      34.691054 0.47495365E+03  0.11044225E+05                                 8.400545                            6.719332       0.511133       2.221108                    0.998738      26.700554      68.518699       0.738907       0.356478      -1.143586       0.052965      -0.076156       0.062952       0.112107       0.020609      -0.029549       0.022603       0.084926       0.079073      -0.069460       0.012050       0.057410              9.774522      11.178919       2.274725       5.391459       7.528573       2.737481      10.616073           0.099671
           27              O      -0.912536      11.441058       7.761835      -0.505907      28.194626 0.40466693E+03  0.90446813E+04                                 7.232681                            6.130987       0.546527       2.235984                    0.998336      26.321405      66.321861       0.786713       0.348333      -1.149684       0.115790       0.005719      -0.004670       0.116025      -0.003069      -0.034996       0.001353      -0.090002      -0.011837      -0.063604       0.016354       0.047250              8.001505       8.601896       0.234935      -3.393194       5.251429      -0.404910      10.151190           0.127849
           28              O       0.752232       0.124535       6.284653      -0.519876      34.603773 0.45725555E+03  0.10533027E+05                                 8.375667                            6.575988       0.498605       2.220664                    0.998632      26.524805      67.764902       0.749752       0.354645      -1.144973      -0.015593       0.001945       0.115504       0.116568      -0.003516      -0.025548       0.001405      -0.063101      -0.180644      -0.069768       0.007843       0.061924              9.953774      17.138240       0.655718      -3.640526       5.345586      -0.219433       7.377495           0.069626
           29              O       4.525164       7.874520       9.998092      -0.516380      33.732667 0.45227253E+03  0.10395078E+05                                 8.231535                            6.534184       0.478226       2.210692                    0.998704      26.619991      68.046483       0.752774       0.354009      -1.144899      -0.048898       0.117022       0.034152       0.131345       0.021130       0.037777      -0.021210       0.029516       0.030628      -0.054059       0.006348       0.047710              9.634399       8.220440       3.135257      -2.370245      12.672840      -4.479926       8.009918           0.104094
           30              O       5.100932       9.981234       9.543852      -0.511501      32.017160 0.43145628E+03  0.98089910E+04                                 7.948407                            6.378989       0.461182       2.209380                    0.998297      26.482500      67.517197       0.761764       0.353670      -1.144183      -0.099638      -0.046506       0.071198       0.130995      -0.007093       0.043427       0.001750      -0.051907       0.015494      -0.058837       0.023374       0.035463              9.198587       5.361440      -0.378509      -0.293376      15.803067      -1.715745       6.431255           0.090352
           31              O       6.557032       6.999317       8.496812      -0.499522      30.995861 0.42093621E+03  0.95062058E+04                                 7.755715                            6.285853       0.510748       2.225599                    0.998547      26.331414      66.799644       0.770498       0.352001      -1.146108       0.097044       0.044229      -0.074811       0.130270      -0.007376       0.043112       0.004592      -0.065051       0.012271      -0.063292       0.031254       0.032039              8.907051       5.308637      -0.579796      -0.289838      15.117921      -1.716542       6.294596           0.097400
           32              O       7.029507       9.118715       7.912445      -0.508659      32.826187 0.44304467E+03  0.10124392E+05                                 8.058947                            6.446168       0.528668       2.225450                    0.998880      26.568107      67.581854       0.762075       0.351712      -1.147472       0.049934      -0.114309      -0.036496       0.129969       0.022740       0.033534      -0.025287       0.030846       0.020691      -0.055642       0.012570       0.043072              9.394917       7.654012       2.791949      -2.332985      12.456255      -4.477525       8.074485           0.113335
           33              O       6.978070       4.408301      11.229479      -0.530079      35.025423 0.48085092E+03  0.11212841E+05                                 8.441069                            6.750277       0.514287       2.219698                    0.998728      26.876027      69.004456       0.739157       0.355356      -1.144800       0.068583      -0.070401       0.054757       0.112509       0.027916      -0.028161       0.020727       0.084652       0.108101      -0.075956       0.016996       0.058960              9.803053      10.799394       2.356144       5.263787       7.866801       3.065755      10.742964           0.082505
           34              O       0.868263       4.470569       0.753050      -0.512380      34.691604 0.47496216E+03  0.11044473E+05                                 8.400620                            6.719384       0.511124       2.221101                    0.998738      26.700820      68.519538       0.738906       0.356477      -1.143587      -0.052967      -0.076148      -0.062953       0.112103      -0.020610      -0.029551      -0.022607       0.084960       0.079107      -0.069480       0.012056       0.057424              9.774615      11.179023      -2.274753       5.391518       7.528650      -2.737517      10.616170           0.099672
           35              O       2.845472       5.675558      10.311360      -0.505901      28.194443 0.40466394E+03  0.90445965E+04                                 7.232644                            6.130959       0.546529       2.235985                    0.998336      26.321351      66.321626       0.786716       0.348332      -1.149685      -0.115791       0.005718       0.004672       0.116026       0.003071      -0.034996      -0.001352      -0.090004      -0.011844      -0.063604       0.016352       0.047252              8.001463       8.601849      -0.234929      -3.393169       5.251409       0.404906      10.151130           0.127851
           36              O       1.180704       5.890035      11.788543      -0.519880      34.604011 0.45725908E+03  0.10533129E+05                                 8.375703                            6.576012       0.498605       2.220663                    0.998632      26.524891      67.765191       0.749751       0.354645      -1.144973       0.015595       0.001944      -0.115503       0.116567       0.003517      -0.025552      -0.001404      -0.063100      -0.180651      -0.069772       0.007847       0.061925              9.953823      17.138340      -0.655721      -3.640544       5.345609       0.219436       7.377520           0.069618
           37              O       0.677419       9.421980       3.973693      -0.516381      33.732548 0.45227078E+03  0.10395029E+05                                 8.231523                            6.534177       0.478235       2.210696                    0.998704      26.619912      68.046266       0.752774       0.354009      -1.144899      -0.048901      -0.117023       0.034154       0.131347      -0.021128       0.037773       0.021207       0.029520       0.030627      -0.054053       0.006346       0.047707              9.634381       8.220427      -3.135254      -2.370242      12.672817       4.479911       8.009900           0.104088
           38              O       1.253187       7.315266       3.519454      -0.511500      32.016748 0.43144986E+03  0.98088065E+04                                 7.948330                            6.378934       0.461188       2.209383                    0.998297      26.482389      67.516735       0.761769       0.353669      -1.144184      -0.099640       0.046505       0.071201       0.130998       0.007096       0.043422      -0.001751      -0.051900       0.015499      -0.058831       0.023370       0.035460              9.198490       5.361392       0.378508      -0.293370      15.802885       1.715713       6.431192           0.090353
           39              O       2.709286      10.297183       2.472413      -0.499520      30.996222 0.42094127E+03  0.95063538E+04                                 7.755804                            6.285914       0.510748       2.225600                    0.998547      26.331404      66.799855       0.770490       0.352003      -1.146105       0.097046      -0.044228      -0.074813       0.130273       0.007379       0.043108      -0.004594      -0.065048       0.012275      -0.063288       0.031252       0.032036              8.907167       5.308691       0.579790      -0.289846      15.118146       1.716580       6.294662           0.097401
           40              O       3.181761       8.177785       1.888046      -0.508661      32.826553 0.44304980E+03  0.10124544E+05                                 8.059034                            6.446226       0.528669       2.225452                    0.998880      26.568118      67.582111       0.762068       0.351714      -1.147469       0.049938       0.114310      -0.036498       0.129972      -0.022737       0.033530       0.025285       0.030851       0.020692      -0.055637       0.012568       0.043069              9.395030       7.654090      -2.791986      -2.333010      12.456433       4.477593       8.074567           0.113327
           41              O       3.130324       1.357199       5.205080      -0.530091      35.025050 0.48084549E+03  0.11212683E+05                                 8.441021                            6.750246       0.514296       2.219703                    0.998728      26.875855      69.003920       0.739158       0.355357      -1.144799       0.068582       0.070410       0.054755       0.112513      -0.027911      -0.028158      -0.020724       0.084616       0.108064      -0.075933       0.016989       0.058945              9.802992      10.799320      -2.356124       5.263746       7.866751      -3.065731      10.742904           0.082500
           42              O       4.716009       1.294931       6.777448      -0.512382      34.690969 0.47495252E+03  0.11044191E+05                                 8.400525                            6.719320       0.511127       2.221106                    0.998738      26.700557      68.518664       0.738909       0.356477      -1.143587      -0.052964       0.076156      -0.062952       0.112107       0.020609      -0.029548       0.022603       0.084926       0.079075      -0.069460       0.012050       0.057410              9.774495      11.178884       2.274716       5.391434       7.528560       2.737473      10.616041           0.099665
           43              O       8.608027       0.089942       4.286962      -0.505907      28.195075 0.40467451E+03  0.90448981E+04                                 7.232782                            6.131064       0.546512       2.235979                    0.998336      26.321481      66.322346       0.786704       0.348335      -1.149682      -0.115789      -0.005719       0.004671       0.116025      -0.003070      -0.034998       0.001352      -0.090002      -0.011840      -0.063605       0.016355       0.047250              8.001624       8.602043       0.234937      -3.393262       5.251497      -0.404916      10.151333           0.127852
           44              O       6.943259      11.406465       5.764144      -0.519876      34.604054 0.45725935E+03  0.10533140E+05                                 8.375727                            6.576026       0.498607       2.220665                    0.998632      26.524831      67.765112       0.749748       0.354647      -1.144972       0.015592      -0.001946      -0.115506       0.116570      -0.003517      -0.025548       0.001405      -0.063100      -0.180649      -0.069769       0.007844       0.061925              9.953854      17.138388       0.655725      -3.640577       5.345618      -0.219438       7.377556           0.069624
           45              O       3.170327       3.656480       2.050705      -0.516382      33.732609 0.45227168E+03  0.10395051E+05                                 8.231513                            6.534168       0.478232       2.210692                    0.998704      26.620022      68.046480       0.752777       0.354008      -1.144901       0.048897      -0.117022      -0.034150       0.131345       0.021131       0.037780      -0.021211       0.029515       0.030628      -0.054061       0.006348       0.047713              9.634374       8.220415       3.135249      -2.370234      12.672817      -4.479910       8.009889           0.104087
           46              O       2.594559       1.549766       2.504945      -0.511499      32.017020 0.43145382E+03  0.98089188E+04                                 7.948373                            6.378961       0.461189       2.209382                    0.998298      26.482502      67.517100       0.761768       0.353669      -1.144184       0.099637       0.046508      -0.071197       0.130995      -0.007092       0.043429       0.001749      -0.051909       0.015497      -0.058839       0.023375       0.035465              9.198548       5.361418      -0.378508      -0.293373      15.803003      -1.715731       6.431221           0.090354
           47              O       1.138459       4.531683       3.551985      -0.499520      30.995739 0.42093413E+03  0.95061447E+04                                 7.755683                            6.285828       0.510756       2.225601                    0.998547      26.331414      66.799539       0.770502       0.352000      -1.146109      -0.097043      -0.044231       0.074810       0.130270      -0.007375       0.043115       0.004591      -0.065053       0.012273      -0.063296       0.031254       0.032042              8.907016       5.308617      -0.579792      -0.289836      15.117864      -1.716531       6.294567           0.097403
           48              O       0.665984       2.412285       4.136352      -0.508662      32.826103 0.44304341E+03  0.10124353E+05                                 8.058921                            6.446148       0.528671       2.225450                    0.998880      26.568142      67.581858       0.762078       0.351711      -1.147473      -0.049933       0.114309       0.036495       0.129969       0.022741       0.033537      -0.025287       0.030844       0.020694      -0.055644       0.012570       0.043074              9.394885       7.653988       2.791941      -2.332974      12.456216      -4.477504       8.074452           0.113325
           49              O       0.717421       7.122699       0.819318      -0.530079      35.025576 0.48085319E+03  0.11212909E+05                                 8.441100                            6.750297       0.514289       2.219698                    0.998728      26.876047      69.004579       0.739155       0.355357      -1.144800      -0.068584       0.070401      -0.054757       0.112510       0.027916      -0.028160       0.020726       0.084650       0.108099      -0.075955       0.016996       0.058959              9.803093      10.799444       2.356156       5.263820       7.866824       3.065768      10.743012           0.082510
           50              O       6.827228       7.060431      11.295747      -0.512380      34.691735 0.47496408E+03  0.11044530E+05                                 8.400648                            6.719403       0.511127       2.221102                    0.998738      26.700830      68.519633       0.738904       0.356477      -1.143587       0.052966       0.076148       0.062954       0.112103      -0.020610      -0.029551      -0.022607       0.084959       0.079107      -0.069479       0.012056       0.057423              9.774652      11.179069      -2.274761       5.391546       7.528670      -2.737529      10.616217           0.099670
           51              O       4.850019       5.855442       1.737437      -0.505901      28.194853 0.40467095E+03  0.90447970E+04                                 7.232737                            6.131031       0.546515       2.235981                    0.998336      26.321416      66.322064       0.786707       0.348334      -1.149682       0.115790      -0.005719      -0.004672       0.116026       0.003069      -0.034997      -0.001354      -0.090003      -0.011846      -0.063605       0.016352       0.047252              8.001571       8.601982      -0.234936      -3.393228       5.251472       0.404912      10.151260           0.127854
           52              O       6.514787       5.640965       0.260254      -0.519880      34.604131 0.45726047E+03  0.10533171E+05                                 8.375731                            6.576027       0.498613       2.220666                    0.998632      26.524892      67.765254       0.749749       0.354646      -1.144972      -0.015594      -0.001944       0.115504       0.116569       0.003516      -0.025551      -0.001406      -0.063101      -0.180653      -0.069772       0.007847       0.061926              9.953862      17.138414      -0.655723      -3.640574       5.345622       0.219435       7.377549           0.069617

******************************************************
Auxiliary information for the entire system
The total spin magnetic moment of the unit cell is   3.932939
The total net atomic charge of the unit cell is   0.000004
Accuracy of reproducing the electrostatic potential in the unit cell:
  The inner radius (bohr) =    5.0000
  The outer radius (bohr) =   12.0000
  Valid grid points have density less than (e/(bohr^3)) =    0.0001
  The number of valid grid points were=        94796
  The rms potential error without charges in kcal/mol is=      7.33766
  The rms potential error with partial charges in kcal/mol is=      2.69824
  The RRMSE value at monopole order=      0.36772
  The rms potential error with partial charges and cloud penetration in kcal/mol is=      2.69832
  The RRMSE value at monopole order with cloud penetration is=      0.36774
  The rms potential error with partial charges and atomic dipoles in kcal/mol is=      0.76169
  The RRMSE value at dipole order=      0.10381
  The rms potential error with partial charges, atomic dipoles and cloud penetration in kcal/mol is=      0.75165
  The RRMSE value at dipole order with cloud penetration=      0.10244

******************************************************
The electron densities and ab initio electrostatic potential were computed in VASP using the PBE functional and
projector augmented wave method. See the main text of the journal article for a description of computational details.
The atomic charges, dipoles, and quadrupoles were computed with the DDEC6 method as described in
(a) T. A. Manz and N. Gabaldon Limas, RSC Adv. 6 (2016) 47771-47801 DOI: 10.1039/c6ra04656h
(b) N. Gabaldon Limas and T. A. Manz, RSC Adv. 8 (2018) 2678-2707 DOI: 10.1039/c7ra11829e.
For each atom in the material, the electron cloud parameters were fit to the spherically averaged atom-in-material
electron density using radial positions for which this density was between 10^-4 and 10^-2 electrons per cubic bohr.
The polarizabilities, dispersion coefficients, and quantum Drude oscillator (QDO) parameters were fit using the MCLF method.
The magnetic structure of the system was optimized in VASP from the default ferromagnetic initial guess using spin polarization.
The atomic spin moments (ASMs) were computed on this optimized magnetic structure using the DDEC6 partition as inputs
to the method of T. A. Manz and D. S. Sholl, J. Chem. Theory Comput. 7 (2011) 4146-4164 DOI: 10.1021/ct200539n.
The RMSE and RRMSE were computed using a uniform grid with Ewald summation.
