# Supplementary material for: A collection of forcefield precursors for metal–organic frameworks
Source: RSC Adv. 2019 Nov 13;9(63):36492–507. doi: 10.1039/c9ra07327b (PMC9075174; doi:10.1039/c9ra07327b)
Supplement: RA-009-C9RA07327B-s6016 [file RA-009-C9RA07327B-s6016.xyz]

   52
jmolscript: load "" {1 1 1} spacegroup "x,y,z" unitcell [{      9.591500     0.000000     0.000000 }, {      0.000000    11.452000     0.000000 }, {     -1.896661     0.000000    12.029396 }]
Yb     7.206455    11.339312     2.002774     1.216884
Yb     6.232465     5.613312     4.011924     1.216884
Yb     0.488384     0.112688    10.026622     1.216884
Yb     1.462374     5.838688     8.017472     1.216884
C      7.324365     8.204213     2.510535     0.502154
C      6.175398     8.711536     3.416348     0.511533
C      7.163802    -0.008016    11.467623     0.518360
C      4.826031     0.762703    -0.015638     0.506576
C      6.114554     2.478213     3.504163     0.502154
C      7.263521     2.985536     2.598350     0.511533
C      4.378456     5.717984     6.576471     0.518360
C     -0.978612     6.488703     6.030336     0.506582
C      0.370474     3.247787     9.518861     0.502153
C      1.519441     2.740464     8.613048     0.511533
C      0.531037     0.008016     0.561773     0.518359
C      4.765469    10.689297     0.015638     0.506576
C      1.580285     8.973787     8.525233     0.502153
C      0.431318     8.466464     9.431046     0.511533
C      3.316383     5.734016     5.452925     0.518359
C     -0.918049     4.963297     5.999060     0.506582
O      7.976253     9.087162     1.898239    -0.416087
O      7.515605     6.966252     2.502114    -0.388811
O      6.037432     9.944917     3.500554    -0.392086
O      5.481611     7.834313     3.984136    -0.425582
O      5.984030    11.339770    11.777982    -0.426192
O      7.655644     0.068712    10.288742    -0.376763
O      5.659357     1.302092     0.739808    -0.406605
O      2.167883     1.349046    11.204179    -0.423380
O      5.462666     3.361162     4.116459    -0.416089
O      5.923315     1.240252     3.512584    -0.388809
O      7.401487     4.218917     2.514144    -0.392084
O      7.957308     2.108313     2.030562    -0.425584
O      5.558228     5.613770     6.266112    -0.426193
O      3.886615     5.794712     7.755352    -0.376764
O      7.779563     7.028092     5.274890    -0.406612
O     -0.217125     7.075046     6.839915    -0.423379
O     -0.281414     2.364838    10.131157    -0.416088
O      0.179234     4.485748     9.527282    -0.388809
O      1.657407     1.507083     8.528842    -0.392084
O      2.213228     3.617687     8.045260    -0.425582
O      1.710809     0.112230     0.251414    -0.426192
O      0.039195    11.383288     1.740654    -0.376763
O      2.035482    10.149908    11.289588    -0.406605
O      5.526956    10.102954     0.825217    -0.423379
O      2.232173     8.090838     7.912937    -0.416089
O      1.771524    10.211748     8.516812    -0.388809
O      0.293352     7.233083     9.515252    -0.392085
O     -0.262469     9.343687     9.998834    -0.425584
O      2.136611     5.838230     5.763284    -0.426193
O      3.808224     5.657288     4.274044    -0.376764
O     -0.084724     4.423908     6.754506    -0.406612
O      7.911964     4.376954     5.189481    -0.423378

The following XYZ coordinates are in angstroms. Other properties are in atomic units.
The sperically averaged electron density of each atom fit to a function of the form exp(a - br)
eigen_1, eigen_2 and eigen_3 are the three eigenvalues of traceless quadrupole moment tensor
  atom number  atomic symbol              X              Y              Z     net charge C6 coefficient C8 coefficient C10 coefficient fluctuating dipole atomic polarizability isotropic forcefield polarizability              a              b squared Pearson coefficient          <r^3>          <r^4>         wp_QDO          m_QDO          q_QDO       dipole_x       dipole_y       dipole_z         dipole            Qxy            Qxz            Qyz     Q(x^2-y^2)  Q(3z^2 - R^2)        eigen_1        eigen_2        eigen_3 static polarizability      alpha(xx)      alpha(xy)      alpha(xz)      alpha(yy)      alpha(yz)      alpha(zz) atomic spin moment
            1             Yb       7.206455      11.339312       2.002774       1.216884     185.144810 0.46649820E+04  0.17945696E+06                                23.448582                           20.308702       0.310838       1.827567                    0.999427      82.696553     218.765500       0.480231       0.331547      -1.246132       0.024719      -0.001784       0.047294       0.053394      -0.002458       0.117001      -0.002220       0.135731       0.346661      -0.125687      -0.065502       0.191189             26.955878      24.585277       0.123722      -1.776317      34.074767      -0.443785      22.207590           0.044461
            2             Yb       6.232465       5.613312       4.011924       1.216884     185.144752 0.46649807E+04  0.17945689E+06                                23.448573                           20.308696       0.310845       1.827569                    0.999427      82.696558     218.765476       0.480231       0.331547      -1.246132      -0.024719      -0.001785      -0.047295       0.053395       0.002458       0.117001       0.002221       0.135731       0.346662      -0.125687      -0.065502       0.191189             26.955866      24.585262      -0.123714      -1.776320      34.074755       0.443781      22.207582           0.044462
            3             Yb       0.488384       0.112688      10.026622       1.216884     185.144720 0.46649800E+04  0.17945686E+06                                23.448575                           20.308698       0.310837       1.827567                    0.999427      82.696541     218.765457       0.480231       0.331547      -1.246132      -0.024719       0.001784      -0.047294       0.053394      -0.002458       0.117000      -0.002221       0.135730       0.346660      -0.125686      -0.065502       0.191188             26.955867      24.585271       0.123719      -1.776315      34.074746      -0.443779      22.207585           0.044462
            4             Yb       1.462374       5.838688       8.017472       1.216884     185.144708 0.46649801E+04  0.17945686E+06                                23.448570                           20.308695       0.310843       1.827568                    0.999427      82.696554     218.765466       0.480231       0.331547      -1.246132       0.024719       0.001786       0.047294       0.053395       0.002458       0.117001       0.002220       0.135730       0.346661      -0.125686      -0.065502       0.191189             26.955860      24.585258      -0.123721      -1.776320      34.074738       0.443787      22.207584           0.044464
            5              C       7.324365       8.204213       2.510535       0.502154      25.656344 0.28053499E+03  0.59201803E+04                                 7.776047                            5.844678       0.106820       2.086749                    0.999382      22.589893      61.834340       0.635613       0.456631      -1.038379       0.075652      -0.032003      -0.060313       0.101907      -0.004174       0.085431       0.022153       0.110264       0.174682      -0.091617      -0.038415       0.130032              9.093073       6.715686       0.393409      -2.091238      13.358642      -3.051943       7.204891           0.071522
            6              C       6.175398       8.711536       3.416348       0.511533      25.516084 0.27777524E+03  0.58535796E+04                                 7.773200                            5.831154       0.044404       2.068031                    0.999262      22.552768      61.899449       0.633186       0.459036      -1.035934      -0.073752       0.029527       0.058233       0.098501      -0.012398       0.082753       0.008248       0.108934       0.185016      -0.089928      -0.037642       0.127570              9.101587       6.809499       0.608839      -2.089612      13.448397      -2.862167       7.046864           0.073685
            7              C       7.163802      -0.008016      11.467623       0.518360      24.781011 0.26667925E+03  0.55604452E+04                                 7.644031                            5.728374       0.331522       2.177057                    0.999550      22.025535      60.050467       0.636621       0.461429      -1.035021      -0.063333      -0.002030      -0.068859       0.093578      -0.013838       0.019426       0.010356      -0.208556      -0.181800      -0.089169      -0.046745       0.135913              8.978764      13.374789       0.504790      -2.883539       4.308369      -0.256026       9.253133           0.075525
            8              C       4.826031       0.762703      -0.015638       0.506576      24.797353 0.26337195E+03  0.54794446E+04                                 7.614385                            5.665980       0.212545       2.132354                    0.999549      22.182552      60.594974       0.644061       0.457101      -1.036503       0.001298       0.098369      -0.003697       0.098447      -0.006243      -0.114069       0.006159       0.080217       0.089308      -0.086595      -0.055383       0.141978              8.916806       9.877298       0.107693       4.872308       8.390664      -0.173585       8.482458           0.050019
            9              C       6.114554       2.478213       3.504163       0.502154      25.656272 0.28053406E+03  0.59201554E+04                                 7.776033                            5.844669       0.106822       2.086750                    0.999382      22.589846      61.834175       0.635613       0.456631      -1.038379      -0.075650      -0.032002       0.060312       0.101904       0.004175       0.085428      -0.022153       0.110265       0.174680      -0.091618      -0.038412       0.130030              9.093057       6.715674      -0.393413      -2.091234      13.358620       3.051937       7.204878           0.071522
           10              C       7.263521       2.985536       2.598350       0.511533      25.516008 0.27777430E+03  0.58535546E+04                                 7.773186                            5.831145       0.044406       2.068032                    0.999262      22.552718      61.899270       0.633187       0.459036      -1.035934       0.073751       0.029526      -0.058232       0.098498       0.012399       0.082750      -0.008249       0.108934       0.185016      -0.089929      -0.037639       0.127567              9.101569       6.809486      -0.608838      -2.089607      13.448372       2.862159       7.046850           0.073685
           11              C       4.378456       5.717984       6.576471       0.518360      24.781047 0.26667971E+03  0.55604572E+04                                 7.644036                            5.728378       0.331523       2.177057                    0.999550      22.025567      60.050569       0.636621       0.461429      -1.035021       0.063335      -0.002029       0.068861       0.093580       0.013838       0.019424      -0.010356      -0.208561      -0.181805      -0.089169      -0.046748       0.135917              8.978768      13.374790      -0.504790      -2.883535       4.308371       0.256026       9.253144           0.075526
           12              C      -0.978612       6.488703       6.030336       0.506582      24.797274 0.26337094E+03  0.54794177E+04                                 7.614366                            5.665966       0.212558       2.132359                    0.999549      22.182509      60.594802       0.644063       0.457100      -1.036504      -0.001300       0.098366       0.003695       0.098444       0.006242      -0.114066      -0.006159       0.080212       0.089303      -0.086595      -0.055379       0.141974              8.916783       9.877269      -0.107697       4.872294       8.390641       0.173581       8.482439           0.050030
           13              C       0.370474       3.247787       9.518861       0.502153      25.656285 0.28053430E+03  0.59201618E+04                                 7.776037                            5.844672       0.106818       2.086749                    0.999382      22.589852      61.834201       0.635613       0.456631      -1.038379      -0.075650       0.032002       0.060312       0.101905      -0.004175       0.085428       0.022153       0.110265       0.174681      -0.091618      -0.038412       0.130030              9.093061       6.715677       0.393409      -2.091235      13.358624      -3.051938       7.204882           0.071522
           14              C       1.519441       2.740464       8.613048       0.511533      25.516023 0.27777452E+03  0.58535606E+04                                 7.773190                            5.831148       0.044402       2.068031                    0.999262      22.552725      61.899306       0.633186       0.459036      -1.035934       0.073751      -0.029526      -0.058232       0.098499      -0.012399       0.082751       0.008249       0.108935       0.185015      -0.089929      -0.037639       0.127568              9.101574       6.809491       0.608839      -2.089609      13.448378      -2.862162       7.046855           0.073686
           15              C       0.531037       0.008016       0.561773       0.518359      24.781024 0.26667941E+03  0.55604494E+04                                 7.644034                            5.728377       0.331522       2.177057                    0.999550      22.025542      60.050498       0.636621       0.461429      -1.035021       0.063333       0.002029       0.068859       0.093578      -0.013838       0.019426       0.010356      -0.208556      -0.181800      -0.089169      -0.046745       0.135914              8.978768      13.374796       0.504790      -2.883541       4.308371      -0.256026       9.253138           0.075525
           16              C       4.765469      10.689297       0.015638       0.506576      24.797361 0.26337203E+03  0.54794467E+04                                 7.614386                            5.665980       0.212545       2.132354                    0.999549      22.182557      60.594990       0.644062       0.457100      -1.036503      -0.001298      -0.098369       0.003697       0.098447      -0.006242      -0.114069       0.006159       0.080217       0.089308      -0.086595      -0.055383       0.141978              8.916808       9.877300       0.107693       4.872309       8.390664      -0.173586       8.482460           0.050019
           17              C       1.580285       8.973787       8.525233       0.502153      25.656300 0.28053445E+03  0.59201655E+04                                 7.776038                            5.844672       0.106822       2.086750                    0.999382      22.589865      61.834236       0.635613       0.456631      -1.038379       0.075650       0.032002      -0.060312       0.101905       0.004175       0.085429      -0.022153       0.110264       0.174680      -0.091618      -0.038412       0.130030              9.093062       6.715678      -0.393413      -2.091237      13.358624       3.051939       7.204884           0.071521
           18              C       0.431318       8.466464       9.431046       0.511533      25.516037 0.27777468E+03  0.58535647E+04                                 7.773191                            5.831148       0.044406       2.068032                    0.999262      22.552739      61.899345       0.633186       0.459036      -1.035934      -0.073751      -0.029526       0.058232       0.098499       0.012399       0.082751      -0.008249       0.108934       0.185016      -0.089929      -0.037639       0.127568              9.101576       6.809491      -0.608839      -2.089609      13.448380       2.862162       7.046856           0.073685
           19              C       3.316383       5.734016       5.452925       0.518359      24.781062 0.26667987E+03  0.55604616E+04                                 7.644040                            5.728380       0.331522       2.177056                    0.999550      22.025576      60.050608       0.636621       0.461429      -1.035021      -0.063335       0.002030      -0.068861       0.093580       0.013838       0.019424      -0.010356      -0.208561      -0.181806      -0.089169      -0.046748       0.135917              8.978774      13.374799      -0.504790      -2.883538       4.308373       0.256026       9.253149           0.075526
           20              C      -0.918049       4.963297       5.999060       0.506582      24.797277 0.26337102E+03  0.54794195E+04                                 7.614366                            5.665967       0.212557       2.132359                    0.999549      22.182511      60.594806       0.644063       0.457100      -1.036504       0.001300      -0.098366      -0.003695       0.098444       0.006242      -0.114066      -0.006159       0.080212       0.089303      -0.086595      -0.055379       0.141974              8.916783       9.877269      -0.107697       4.872293       8.390642       0.173581       8.482438           0.050029
           21              O       7.976253       9.087162       1.898239      -0.416087      29.551347 0.38879517E+03  0.85971815E+04                                 7.520476                            6.035525       0.521739       2.252430                    0.998641      25.105470      62.770161       0.788371       0.351350      -1.148043       0.025863      -0.064636      -0.021801       0.072952       0.019565       0.018402      -0.018257       0.002709       0.013421      -0.037746       0.017154       0.020592              8.750780       7.133117       2.550695      -2.132041      11.590515      -4.130693       7.528709           0.198268
           22              O       7.515605       6.966252       2.502114      -0.388811      27.046211 0.35637636E+03  0.77093656E+04                                 7.066966                            5.762780       0.600736       2.290602                    0.998584      24.502572      60.561566       0.810233       0.349451      -1.149792       0.058010       0.021540      -0.041593       0.074560      -0.004764       0.013341      -0.000860      -0.052286      -0.020249      -0.030552       0.000477       0.030075              8.096744       4.889887      -0.527794      -0.244596      13.631905      -1.647994       5.768440           0.224581
           23              O       6.037432       9.944917       3.500554      -0.392086      27.461827 0.35846372E+03  0.77694682E+04                                 7.152629                            5.787767       0.565031       2.281004                    0.998454      24.498618      60.702389       0.806402       0.350436      -1.148448      -0.063301      -0.024041       0.038289       0.077789      -0.002757       0.016434      -0.001690      -0.037157      -0.024583      -0.028091       0.004869       0.023222              8.239408       4.877512      -0.371057      -0.248497      14.024926      -1.560393       5.815784           0.214480
           24              O       5.481611       7.834313       3.984136      -0.425582      30.428168 0.39903281E+03  0.88828106E+04                                 7.679675                            6.123526       0.511663       2.248175                    0.998606      25.213988      63.293067       0.780798       0.352392      -1.146970      -0.023857       0.067553       0.023742       0.075474       0.019706       0.017223      -0.016965      -0.002001       0.031492      -0.037224       0.014466       0.022758              8.970713       7.585535       2.830873      -2.161856      11.823809      -4.154622       7.502796           0.194438
           25              O       5.984030      11.339770      11.777982      -0.426192      31.918913 0.41048774E+03  0.92160073E+04                                 7.981536                            6.262474       0.417251       2.223122                    0.998066      25.209849      63.853748       0.761448       0.358280      -1.140578       0.006037      -0.000653      -0.062528       0.062822      -0.001135      -0.022133       0.001415      -0.048138      -0.132217      -0.053583       0.007405       0.046179              9.478258      16.267392       0.548331      -3.504379       5.086592      -0.184758       7.080789           0.135790
           26              O       7.655644       0.068712      10.288742      -0.376763      24.014649 0.33327696E+03  0.70802941E+04                                 6.471679                            5.532937       0.682675       2.320924                    0.998580      24.203515      59.021705       0.836995       0.344459      -1.155498      -0.065952      -0.005943      -0.005957       0.066487       0.001489      -0.021659      -0.000050       0.004314       0.086409      -0.021900      -0.016225       0.038125              7.132239       7.699170       0.164330      -2.987632       4.726510      -0.276123       8.971038           0.292919
           27              O       5.659357       1.302092       0.739808      -0.406605      31.338751 0.42030449E+03  0.94812169E+04                                 7.874072                            6.331622       0.474514       2.235879                    0.998689      25.269701      63.912216       0.759117       0.357682      -1.142391      -0.029960       0.035690      -0.044624       0.064519       0.012394      -0.006453       0.007680       0.048256       0.031121      -0.034139       0.010511       0.023628              9.129587      10.485506       2.092486       4.974637       7.057742       2.492668       9.845514           0.221436
           28              O       2.167883       1.349046      11.204179      -0.423380      31.898755 0.42841980E+03  0.97084121E+04                                 7.961231                            6.386628       0.485486       2.237954                    0.998541      25.430177      64.417389       0.757046       0.357030      -1.143170       0.039387       0.032768       0.036024       0.062632      -0.016017      -0.003168      -0.009506       0.057465       0.058988      -0.044289       0.021009       0.023280              9.232603      10.208240      -2.146027       4.954471       7.348352      -2.808048      10.141217           0.201689
           29              O       5.462666       3.361162       4.116459      -0.416089      29.551273 0.38879401E+03  0.85971497E+04                                 7.520469                            6.035519       0.521742       2.252432                    0.998641      25.105420      62.770025       0.788370       0.351351      -1.148043      -0.025864      -0.064637       0.021802       0.072953      -0.019562       0.018399       0.018255       0.002709       0.013415      -0.037742       0.017153       0.020589              8.750771       7.133110      -2.550693      -2.132039      11.590503       4.130687       7.528700           0.198261
           30              O       5.923315       1.240252       3.512584      -0.388809      27.046135 0.35637507E+03  0.77093321E+04                                 7.066962                            5.762777       0.600732       2.290602                    0.998584      24.502493      60.561383       0.810231       0.349452      -1.149791      -0.058012       0.021539       0.041594       0.074562       0.004765       0.013334       0.000860      -0.052279      -0.020247      -0.030542       0.000472       0.030071              8.096740       4.889884       0.527790      -0.244596      13.631899       1.647992       5.768437           0.224583
           31              O       7.401487       4.218917       2.514144      -0.392084      27.461717 0.35846194E+03  0.77694209E+04                                 7.152618                            5.787759       0.565031       2.281005                    0.998454      24.498536      60.702173       0.806402       0.350436      -1.148448       0.063303      -0.024041      -0.038290       0.077791       0.002757       0.016426       0.001690      -0.037151      -0.024581      -0.028082       0.004863       0.023218              8.239394       4.877505       0.371056      -0.248496      14.024903       1.560390       5.815775           0.214481
           32              O       7.957308       2.108313       2.030562      -0.425584      30.428123 0.39903216E+03  0.88827934E+04                                 7.679673                            6.123525       0.511661       2.248174                    0.998606      25.213953      63.292988       0.780797       0.352392      -1.146970       0.023858       0.067554      -0.023743       0.075475      -0.019703       0.017220       0.016963      -0.002002       0.031488      -0.037219       0.014464       0.022755              8.970711       7.585532      -2.830870      -2.161854      11.823807       4.154619       7.502793           0.194428
           33              O       5.558228       5.613770       6.266112      -0.426193      31.918981 0.41048886E+03  0.92160375E+04                                 7.981539                            6.262477       0.417251       2.223121                    0.998066      25.209908      63.853887       0.761449       0.358280      -1.140579      -0.006039      -0.000653       0.062526       0.062821       0.001135      -0.022137      -0.001415      -0.048143      -0.132235      -0.053591       0.007407       0.046184              9.478260      16.267397      -0.548331      -3.504380       5.086594       0.184757       7.080791           0.135786
           34              O       3.886615       5.794712       7.755352      -0.376764      24.014688 0.33327763E+03  0.70803109E+04                                 6.471678                            5.532936       0.682673       2.320922                    0.998580      24.203576      59.021838       0.836996       0.344458      -1.155499       0.065951      -0.005943       0.005956       0.066485      -0.001488      -0.021664       0.000050       0.004306       0.086410      -0.021906      -0.016222       0.038128              7.132237       7.699162      -0.164331      -2.987630       4.726509       0.276123       8.971041           0.292918
           35              O       7.779563       7.028092       5.274890      -0.406612      31.338881 0.42030659E+03  0.94812740E+04                                 7.874080                            6.331627       0.474519       2.235880                    0.998689      25.269805      63.912462       0.759119       0.357681      -1.142393       0.029958       0.035690       0.044623       0.064518      -0.012399      -0.006453      -0.007685       0.048267       0.031130      -0.034149       0.010517       0.023632              9.129597      10.485515      -2.092489       4.974645       7.057749      -2.492672       9.845528           0.221421
           36              O      -0.217125       7.075046       6.839915      -0.423379      31.898648 0.42841800E+03  0.97083634E+04                                 7.961229                            6.386627       0.485481       2.237954                    0.998541      25.430076      64.417160       0.757044       0.357032      -1.143168      -0.039386       0.032775      -0.036022       0.062634       0.016015      -0.003171       0.009505       0.057449       0.058972      -0.044279       0.021002       0.023277              9.232600      10.208237       2.146024       4.954470       7.348347       2.808045      10.141216           0.201694
           37              O      -0.281414       2.364838      10.131157      -0.416088      29.551251 0.38879374E+03  0.85971418E+04                                 7.520462                            6.035515       0.521737       2.252430                    0.998641      25.105423      62.770017       0.788371       0.351351      -1.148043      -0.025864       0.064637       0.021802       0.072953       0.019562       0.018399      -0.018255       0.002708       0.013416      -0.037742       0.017153       0.020589              8.750763       7.133104       2.550689      -2.132036      11.590491      -4.130683       7.528694           0.198263
           38              O       0.179234       4.485748       9.527282      -0.388809      27.046087 0.35637439E+03  0.77093134E+04                                 7.066953                            5.762771       0.600733       2.290602                    0.998584      24.502478      60.561322       0.810232       0.349452      -1.149791      -0.058012      -0.021539       0.041595       0.074562      -0.004765       0.013334      -0.000860      -0.052279      -0.020246      -0.030543       0.000472       0.030071              8.096728       4.889879      -0.527793      -0.244595      13.631875      -1.647989       5.768429           0.224584
           39              O       1.657407       1.507083       8.528842      -0.392084      27.461685 0.35846152E+03  0.77694093E+04                                 7.152612                            5.787756       0.565029       2.281005                    0.998454      24.498522      60.702129       0.806402       0.350436      -1.148448       0.063303       0.024040      -0.038291       0.077791      -0.002757       0.016427      -0.001690      -0.037149      -0.024580      -0.028082       0.004864       0.023218              8.239387       4.877502      -0.371056      -0.248496      14.024887      -1.560388       5.815771           0.214483
           40              O       2.213228       3.617687       8.045260      -0.425582      30.428084 0.39903160E+03  0.88827770E+04                                 7.679664                            6.123518       0.511661       2.248175                    0.998606      25.213946      63.292944       0.780798       0.352392      -1.146970       0.023858      -0.067554      -0.023742       0.075474       0.019704       0.017220      -0.016963      -0.002002       0.031488      -0.037220       0.014465       0.022755              8.970699       7.585523       2.830867      -2.161852      11.823789      -4.154613       7.502784           0.194433
           41              O       1.710809       0.112230       0.251414      -0.426192      31.918910 0.41048768E+03  0.92160057E+04                                 7.981536                            6.262474       0.417251       2.223122                    0.998066      25.209846      63.853741       0.761448       0.358280      -1.140578      -0.006037       0.000653       0.062528       0.062822      -0.001135      -0.022133       0.001415      -0.048139      -0.132217      -0.053583       0.007405       0.046179              9.478258      16.267392       0.548331      -3.504379       5.086592      -0.184757       7.080789           0.135790
           42              O       0.039195      11.383288       1.740654      -0.376763      24.014657 0.33327710E+03  0.70802976E+04                                 6.471680                            5.532938       0.682674       2.320924                    0.998580      24.203518      59.021716       0.836995       0.344459      -1.155498       0.065952       0.005943       0.005957       0.066487       0.001489      -0.021659      -0.000050       0.004313       0.086409      -0.021900      -0.016225       0.038126              7.132241       7.699172       0.164331      -2.987634       4.726511      -0.276123       8.971040           0.292920
           43              O       2.035482      10.149908      11.289588      -0.406605      31.338771 0.42030476E+03  0.94812247E+04                                 7.874075                            6.331624       0.474513       2.235878                    0.998689      25.269705      63.912234       0.759117       0.357682      -1.142391       0.029960      -0.035690       0.044624       0.064519       0.012395      -0.006453       0.007680       0.048256       0.031121      -0.034139       0.010511       0.023628              9.129592      10.485512       2.092488       4.974641       7.057745       2.492670       9.845520           0.221436
           44              O       5.526956      10.102954       0.825217      -0.423379      31.898767 0.42841993E+03  0.97084160E+04                                 7.961234                            6.386630       0.485487       2.237955                    0.998541      25.430174      64.417389       0.757046       0.357030      -1.143170      -0.039387      -0.032768      -0.036023       0.062632      -0.016017      -0.003168      -0.009506       0.057465       0.058988      -0.044289       0.021009       0.023280              9.232607      10.208245      -2.146028       4.954475       7.348354      -2.808050      10.141223           0.201689
           45              O       2.232173       8.090838       7.912937      -0.416089      29.551304 0.38879451E+03  0.85971634E+04                                 7.520471                            6.035521       0.521745       2.252433                    0.998641      25.105443      62.770085       0.788370       0.351351      -1.148043       0.025863       0.064636      -0.021802       0.072953      -0.019564       0.018400       0.018256       0.002709       0.013417      -0.037745       0.017154       0.020590              8.750774       7.133113      -2.550694      -2.132041      11.590504       4.130689       7.528704           0.198263
           46              O       1.771524      10.211748       8.516812      -0.388809      27.046122 0.35637493E+03  0.77093280E+04                                 7.066957                            5.762774       0.600735       2.290602                    0.998584      24.502503      60.561391       0.810232       0.349452      -1.149791       0.058012      -0.021540      -0.041594       0.074562       0.004765       0.013335       0.000860      -0.052280      -0.020247      -0.030544       0.000472       0.030071              8.096732       4.889880       0.527790      -0.244596      13.631884       1.647990       5.768433           0.224584
           47              O       0.293352       7.233083       9.515252      -0.392085      27.461742 0.35846237E+03  0.77694323E+04                                 7.152620                            5.787761       0.565032       2.281005                    0.998454      24.498556      60.702226       0.806402       0.350436      -1.148448      -0.063303       0.024041       0.038290       0.077791       0.002757       0.016427       0.001690      -0.037152      -0.024581      -0.028083       0.004864       0.023219              8.239397       4.877507       0.371056      -0.248496      14.024906       1.560391       5.815778           0.214482
           48              O      -0.262469       9.343687       9.998834      -0.425584      30.428174 0.39903295E+03  0.88828150E+04                                 7.679680                            6.123530       0.511663       2.248175                    0.998606      25.213979      63.293066       0.780797       0.352392      -1.146970      -0.023858      -0.067553       0.023742       0.075474      -0.019705       0.017221       0.016964      -0.002002       0.031490      -0.037221       0.014465       0.022757              8.970719       7.585539      -2.830874      -2.161857      11.823817       4.154625       7.502801           0.194430
           49              O       2.136611       5.838230       5.763284      -0.426193      31.919004 0.41048915E+03  0.92160462E+04                                 7.981544                            6.262480       0.417250       2.223121                    0.998066      25.209910      63.853906       0.761449       0.358280      -1.140578       0.006039       0.000653      -0.062526       0.062821       0.001135      -0.022137      -0.001415      -0.048143      -0.132235      -0.053591       0.007407       0.046184              9.478267      16.267409      -0.548332      -3.504384       5.086596       0.184758       7.080796           0.135787
           50              O       3.808224       5.657288       4.274044      -0.376764      24.014710 0.33327798E+03  0.70803202E+04                                 6.471683                            5.532939       0.682672       2.320922                    0.998580      24.203580      59.021862       0.836996       0.344458      -1.155499      -0.065951       0.005943      -0.005956       0.066485      -0.001488      -0.021664       0.000050       0.004305       0.086410      -0.021906      -0.016222       0.038128              7.132244       7.699170      -0.164330      -2.987634       4.726513       0.276123       8.971048           0.292917
           51              O      -0.084724       4.423908       6.754506      -0.406612      31.338859 0.42030629E+03  0.94812651E+04                                 7.874075                            6.331624       0.474519       2.235880                    0.998689      25.269804      63.912447       0.759119       0.357681      -1.142393      -0.029959      -0.035690      -0.044623       0.064518      -0.012398      -0.006453      -0.007685       0.048266       0.031129      -0.034148       0.010516       0.023632              9.129591      10.485507      -2.092487       4.974639       7.057745      -2.492670       9.845520           0.221423
           52              O       7.911964       4.376954       5.189481      -0.423378      31.898630 0.42841774E+03  0.97083559E+04                                 7.961225                            6.386625       0.485481       2.237954                    0.998541      25.430072      64.417143       0.757044       0.357032      -1.143168       0.039386      -0.032775       0.036022       0.062634       0.016015      -0.003171       0.009505       0.057448       0.058972      -0.044279       0.021002       0.023277              9.232595      10.208231       2.146023       4.954467       7.348344       2.808044      10.141210           0.201695

******************************************************
Auxiliary information for the entire system
The total spin magnetic moment of the unit cell is   7.995226
The total net atomic charge of the unit cell is   -0.000000
Accuracy of reproducing the electrostatic potential in the unit cell:
  The inner radius (bohr) =    5.0000
  The outer radius (bohr) =   12.0000
  Valid grid points have density less than (e/(bohr^3)) =    0.0001
  The number of valid grid points were=        94228
  The rms potential error without charges in kcal/mol is=      5.23586
  The rms potential error with partial charges in kcal/mol is=      1.31269
  The RRMSE value at monopole order=      0.25071
  The rms potential error with partial charges and cloud penetration in kcal/mol is=      1.32117
  The RRMSE value at monopole order with cloud penetration is=      0.25233
  The rms potential error with partial charges and atomic dipoles in kcal/mol is=      0.59882
  The RRMSE value at dipole order=      0.11437
  The rms potential error with partial charges, atomic dipoles and cloud penetration in kcal/mol is=      0.58280
  The RRMSE value at dipole order with cloud penetration=      0.11131

******************************************************
The electron densities and ab initio electrostatic potential were computed in VASP using the PBE functional and
projector augmented wave method. See the main text of the journal article for a description of computational details.
The atomic charges, dipoles, and quadrupoles were computed with the DDEC6 method as described in
(a) T. A. Manz and N. Gabaldon Limas, RSC Adv. 6 (2016) 47771-47801 DOI: 10.1039/c6ra04656h
(b) N. Gabaldon Limas and T. A. Manz, RSC Adv. 8 (2018) 2678-2707 DOI: 10.1039/c7ra11829e.
For each atom in the material, the electron cloud parameters were fit to the spherically averaged atom-in-material
electron density using radial positions for which this density was between 10^-4 and 10^-2 electrons per cubic bohr.
The polarizabilities, dispersion coefficients, and quantum Drude oscillator (QDO) parameters were fit using the MCLF method.
The magnetic structure of the system was optimized in VASP from the default ferromagnetic initial guess using spin polarization.
The atomic spin moments (ASMs) were computed on this optimized magnetic structure using the DDEC6 partition as inputs
to the method of T. A. Manz and D. S. Sholl, J. Chem. Theory Comput. 7 (2011) 4146-4164 DOI: 10.1021/ct200539n.
The RMSE and RRMSE were computed using a uniform grid with Ewald summation.
