# Supplementary material for: A collection of forcefield precursors for metal–organic frameworks
Source: RSC Adv. 2019 Nov 13;9(63):36492–507. doi: 10.1039/c9ra07327b (PMC9075174; doi:10.1039/c9ra07327b)
Supplement: RA-009-C9RA07327B-s6017 [file RA-009-C9RA07327B-s6017.xyz]

  208
jmolscript: load "" {1 1 1} spacegroup "x,y,z" unitcell [{     16.226000     0.000000     0.000000 }, {      8.112986    14.441221     0.000000 }, {      8.112986     0.000002    14.441221 }]
Sm    18.842917     7.690529     5.484776     2.011160
Sm    17.544999    12.805608     0.345723     2.005650
Sm    10.729995    13.971304     1.735979     2.011213
Sm     9.431996     8.856224     6.874888     2.005649
Sm     6.673501     8.956445     0.469773     2.011224
Sm    21.601492    14.095499     5.584998     2.005654
Sm    14.786410    12.705387     6.750693     2.011181
Sm    13.488503     7.566334     1.635613     2.005637
Sm    13.609055     6.750694     8.956445     2.011164
Sm    14.906973     1.635615    14.095498     2.005652
Sm    21.721977     0.469919    12.705242     2.011216
Sm    23.019976     5.584999     7.566333     2.005647
Sm    25.778552     5.484633    13.971448     2.011206
Sm    10.850480     0.345724     8.856223     2.005653
Sm    17.665480     1.735980     7.690528     2.011220
Sm    18.963469     6.874889    12.805608     2.005642
H     17.191433    10.810699     3.656517     0.073866
H     19.060666    11.297368     5.780821     0.077689
H      9.078433    10.851134     3.564093     0.073865
H     10.947671    10.364465     1.439790     0.077695
H     21.247933    10.784704     3.590088     0.073864
H     23.117170     8.660401     4.076757     0.077704
H     13.134933    10.877128     3.630523     0.073863
H     15.004167    13.001432     3.143854     0.077692
H     15.260539     3.630524    10.784704     0.073865
H     13.391306     3.143855     8.660400     0.077688
H     23.373539     3.590089    10.877128     0.073864
H     21.504301     4.076758    13.001431     0.077696
H     11.204039     3.656519    10.851133     0.073864
H      9.334802     5.780822    10.364464     0.077702
H     19.317039     3.564095    10.810698     0.073865
H     17.447805     1.439791    11.297367     0.077693
C     17.866435    10.435227     3.136633     0.207093
C     19.261873    10.147846     1.535102    -0.005074
C     19.411153     9.134073     2.462228    -0.041595
C     19.883330    10.454000     0.229615     0.664743
C     20.323055     7.977331     2.584979     0.643676
C     19.902795    10.962332     5.988774     0.229443
C     21.505925     9.584639     6.396017     0.002535
C     21.978100    10.881461     6.523100     0.012225
C     22.078704     8.238717     6.543317     0.623018
C     23.318367    11.466330     6.778709     0.655209
C      9.753434    11.226606     4.083977     0.207123
C     11.148868    11.513986     5.685509    -0.005093
C     11.298147    12.527760     4.758382    -0.041606
C     11.770323    11.207833     6.990995     0.664735
C     12.210047    13.684502     4.635632     0.643711
C     11.789800    10.699501     1.231836     0.229424
C     13.392928    12.077193     0.824594     0.002527
C     13.865106    10.780372     0.697511     0.012220
C     13.965705    13.423115     0.677293     0.623031
C     15.205374    10.195502     0.441901     0.655214
C     21.922935    11.304588     3.214616     0.207090
C     23.318369    12.906120     2.927235    -0.005101
C     23.467650    11.978993     1.913462    -0.041610
C     23.939823    14.211606     3.233389     0.664739
C      8.153553    11.856243     0.756720     0.643702
C      7.733300     8.452447     3.741720     0.229432
C      9.336430     8.045205     2.364028     0.002528
C      9.808606     7.918122     3.660850     0.012225
C      9.909210     7.897904     1.018106     0.623028
C     11.148873     7.662512     4.245719     0.655216
C     13.809935    10.357244     4.005995     0.207103
C     15.205372     8.755713     4.293375    -0.005079
C     15.354649     9.682839     5.307149    -0.041603
C     15.826829     7.450226     3.987221     0.664738
C     16.266549     9.805590     6.463891     0.643693
C     15.846295    13.209385     3.478890     0.229429
C     17.449422    13.616628     4.856583     0.002536
C     17.921600    13.743711     3.559761     0.012225
C     18.022199    13.763929     6.202504     0.623028
C     19.261868    13.999320     2.974892     0.655213
C     14.585537     4.005996    11.304588     0.207094
C     13.190099     4.293377    12.906119    -0.005085
C     13.040819     5.307150    11.978993    -0.041594
C     12.568642     3.987223    14.211606     0.664751
C     12.128917     6.463892    11.856242     0.643670
C     12.549177     3.478891     8.452447     0.229440
C     10.946047     4.856584     8.045204     0.002537
C     10.473872     3.559762     7.918121     0.012226
C     10.373268     6.202506     7.897904     0.623018
C      9.133605     2.974893     7.662512     0.655210
C     22.698538     3.214617    10.357244     0.207120
C     21.303104     2.927237     8.755712    -0.005098
C     21.153825     1.913463     9.682839    -0.041603
C     20.681649     3.233390     7.450226     0.664731
C     20.241925     0.756721     9.805589     0.643691
C     20.662172     3.741722    13.209385     0.229425
C     19.059044     2.364030    13.616627     0.002529
C     18.586866     3.660851    13.743710     0.012217
C     18.486267     1.018108    13.763928     0.623030
C     17.246598     4.245721    13.999320     0.655217
C     10.529037     3.136635    11.226605     0.207100
C      9.133603     1.535103    11.513986    -0.005095
C      8.984322     2.462230    12.527759    -0.041608
C      8.512149     0.229617    11.207832     0.664738
C     24.298419     2.584980    13.684501     0.643695
C     24.718672     5.988776    10.699501     0.229421
C     23.115542     6.396018    12.077193     0.002531
C     22.643366     6.523101    10.780371     0.012219
C     22.542762     6.543319    13.423115     0.623024
C     21.303099     6.778711    10.195502     0.655218
C     18.642037     4.083979    10.435226     0.207120
C     17.246600     5.685510    10.147846    -0.005072
C     17.097323     4.758384     9.134072    -0.041608
C     16.625143     6.990997    10.454000     0.664737
C     16.185423     4.635633     7.977330     0.643704
C     16.605677     1.231838    10.962331     0.229425
C     15.002550     0.824595     9.584638     0.002528
C     14.530372     0.697512    10.881460     0.012226
C     14.429773     0.677294     8.238717     0.623032
C     13.190104     0.441903    11.466329     0.655213
N     18.507363     9.318920     3.490443    -0.455653
N     18.263973    10.979661     1.971227    -0.428070
N     20.950994    11.745046     6.251605    -0.451592
N     20.168903     9.648181     6.049427    -0.480399
N     10.394360    12.342912     3.730167    -0.455691
N     10.150970    10.682172     5.249384    -0.428026
N     12.838001     9.916787     0.969006    -0.451583
N     12.055905    12.013652     1.171183    -0.480387
N     22.563863    10.950778     2.098309    -0.455627
N     22.320470    12.469995     3.759050    -0.428038
N      8.781499     8.189617     4.524435    -0.451596
N      7.999408     8.391794     2.427569    -0.480407
N     14.450860    10.711054     5.122301    -0.455652
N     14.207473     9.191838     3.461561    -0.428058
N     16.894496    13.472215     2.696176    -0.451585
N     16.112400    13.270039     4.793041    -0.480411
N     13.944609     5.122303    10.950778    -0.455653
N     14.187999     3.461562    12.469994    -0.428068
N     11.500978     2.696177     8.189616    -0.451591
N     12.283069     4.793042     8.391794    -0.480402
N     22.057612     2.098311    10.711054    -0.455696
N     22.301002     3.759051     9.191837    -0.428026
N     19.613971     4.524436    13.472215    -0.451583
N     20.396067     2.427571    13.270038    -0.480386
N      9.888109     3.490445    12.342912    -0.455654
N     10.131502     1.971228    10.682171    -0.428035
N     23.670473     6.251606     9.916786    -0.451600
N     24.452564     6.049429    12.013652    -0.480396
N     18.001112     3.730169     9.318920    -0.455679
N     18.244499     5.249385    10.979660    -0.428053
N     15.557476     0.969008    11.745045    -0.451584
N     16.339572     1.171184     9.648180    -0.480392
O     20.029364     7.116634     3.483223    -0.649152
O     21.325822     7.880575     1.861473    -0.657961
O     28.947161     9.796926    14.201497    -0.679852
O     27.488442    11.443081    14.037011    -0.654602
O     21.333932     7.252815     6.245106    -0.673518
O     23.253466     8.027154     7.003848    -0.731275
O     24.262720    10.742825     7.141184    -0.665780
O     23.399496    12.719828     6.608303    -0.631793
O      3.803371     0.103977     3.737388    -0.649175
O     13.212813    13.781258     5.359137    -0.657991
O     12.721165    11.864908     7.460335    -0.679836
O     11.262449    10.218753     7.624820    -0.654594
O      5.107944    -0.032204     0.975504    -0.673552
O     15.140467    13.634679     0.216763    -0.731275
O     16.149727    10.919007     0.079427    -0.665780
O     15.286505     8.942004     0.612308    -0.631783
O     15.972850    10.958000    14.337244    -0.649189
O      9.156319    12.579748     0.659964    -0.657970
O     16.777681     0.239725     2.576314    -0.679856
O     15.318962     0.404210     4.222469    -0.654613
O      9.164437     8.196115     0.032204    -0.673561
O     11.083973     7.437373     0.806542    -0.731270
O     12.093227     7.300038     3.522214    -0.665786
O     11.230002     7.832919     5.499217    -0.631799
O     15.972857    10.703834     7.324587    -0.649143
O     17.269317     9.082085     6.560647    -0.657995
O     16.777673     6.980887     4.644297    -0.679837
O     15.318957     6.816401     2.998142    -0.654603
O     17.277425    13.465718     7.188407    -0.673529
O     19.196961    14.224459     6.414068    -0.731279
O     20.206220    14.361795     3.698397    -0.665785
O     19.343000    13.828913     1.721394    -0.631782
O     12.422608     7.324589    10.957998    -0.649146
O     11.126150     6.560648    12.579748    -0.657952
O      3.504811     4.644297     0.239724    -0.679869
O      4.963530     2.998142     0.404210    -0.654595
O     11.118040     7.188408     8.196115    -0.673517
O      9.198506     6.414069     7.437373    -0.731273
O      8.189252     3.698398     7.300037    -0.665779
O      9.052476     1.721395     7.832918    -0.631798
O     28.648601    14.337246    10.703833    -0.649180
O     19.239159     0.659965     9.082084    -0.657972
O     19.730807     2.576315     6.980886    -0.679852
O     21.189523     4.222470     6.816401    -0.654598
O     19.231042     0.032206    13.465717    -0.673547
O     17.311505     0.806544    14.224458    -0.731276
O     16.302245     3.522216    14.361794    -0.665782
O     17.165467     5.499219    13.828913    -0.631795
O     16.479122     3.483223     0.103977    -0.649170
O     23.295653     1.861475    13.781257    -0.657964
O     15.674291    14.201498    11.864907    -0.679850
O     17.133010    14.037013    10.218752    -0.654609
O     15.174549     6.245106    -0.032204    -0.673539
O     21.367999     7.003850    13.634679    -0.731281
O     20.358745     7.141185    10.919007    -0.665790
O     21.221970     6.608304     8.942004    -0.631801
O     16.479115     3.737389     7.116634    -0.649179
O     15.182655     5.359138     7.880574    -0.657979
O     15.674299     7.460336     9.796924    -0.679831
O     17.133015     7.624822    11.443079    -0.654602
O     15.174547     0.975505     7.252814    -0.673551
O     13.255011     0.216764     8.027153    -0.731275
O     12.245752     0.079428    10.742824    -0.665784
O     13.108972     0.612310    12.719827    -0.631783

The following XYZ coordinates are in angstroms. Other properties are in atomic units.
The sperically averaged electron density of each atom fit to a function of the form exp(a - br)
eigen_1, eigen_2 and eigen_3 are the three eigenvalues of traceless quadrupole moment tensor
  atom number  atomic symbol              X              Y              Z     net charge C6 coefficient C8 coefficient C10 coefficient fluctuating dipole atomic polarizability isotropic forcefield polarizability              a              b squared Pearson coefficient          <r^3>          <r^4>         wp_QDO          m_QDO          q_QDO       dipole_x       dipole_y       dipole_z         dipole            Qxy            Qxz            Qyz     Q(x^2-y^2)  Q(3z^2 - R^2)        eigen_1        eigen_2        eigen_3 static polarizability      alpha(xx)      alpha(xy)      alpha(xz)      alpha(yy)      alpha(yz)      alpha(zz) atomic spin moment
            1             Sm      18.842917       7.690529       5.484776       2.011160     127.857598 0.30695609E+04  0.10496403E+06                                16.530881                           14.822599       2.548310       2.475970                    0.999712      81.904013     195.702322       0.667326       0.268413      -1.331074      -0.016006      -0.105555       0.047349       0.116791      -0.038659      -0.061812      -0.046010      -0.225452       0.123726      -0.163301       0.044039       0.119262             17.745836      23.298937       1.566612       1.714345      13.732639      -1.764651      16.205933           0.000000
            2             Sm      17.544999      12.805608       0.345723       2.005650     146.460867 0.35126470E+04  0.12403034E+06                                18.185788                           15.882289       2.639530       2.492749                    0.999408      82.857710     200.109576       0.644154       0.269292      -1.332164      -0.000129      -0.004702      -0.091140       0.091262       0.051451       0.021193       0.038099       0.080281       0.146715      -0.094358       0.011467       0.082891             20.461237      19.118212      -0.098133       2.201922      25.242467      -5.489469      17.023033          -0.000003
            3             Sm      10.729995      13.971304       1.735979       2.011213     127.830528 0.30687637E+04  0.10492952E+06                                16.528140                           14.820305       2.549000       2.476213                    0.999715      81.899487     195.682108       0.667405       0.268400      -1.331096      -0.015975       0.105601      -0.047255       0.116790       0.038608       0.061738      -0.045997      -0.225397       0.123857      -0.163229       0.044004       0.119224             17.742743      23.293989      -1.566450      -1.713782      13.730344      -1.764254      16.203896           0.000000
            4             Sm       9.431996       8.856224       6.874888       2.005649     146.463832 0.35127250E+04  0.12403380E+06                                18.186086                           15.882498       2.639563       2.492757                    0.999408      82.857859     200.110636       0.644148       0.269293      -1.332163      -0.000131       0.004690       0.091133       0.091253      -0.051493      -0.021243       0.038118       0.080284       0.146781      -0.094397       0.011431       0.082967             20.461641      19.118673       0.097972      -2.201932      25.242970      -5.489642      17.023281          -0.000003
            5             Sm       6.673501       8.956445       0.469773       2.011224     127.837403 0.30689577E+04  0.10493797E+06                                16.528912                           14.820932       2.548810       2.476145                    0.999713      81.900474     195.687134       0.667380       0.268405      -1.331087      -0.015892      -0.047300      -0.105618       0.116812       0.061706      -0.038577       0.046018      -0.174614       0.276253      -0.163208       0.043950       0.119259             17.743629      23.295449      -1.714319       1.566188      16.204276       1.764719      13.731160           0.000000
            6             Sm      21.601492      14.095499       5.584998       2.005654     146.455805 0.35124995E+04  0.12402379E+06                                18.185318                           15.881900       2.639544       2.492754                    0.999408      82.857286     200.107267       0.644166       0.269290      -1.332167      -0.000128       0.091135      -0.004702       0.091256      -0.021232       0.051453      -0.038074      -0.033203      -0.193772      -0.094343       0.011437       0.082906             20.460682      19.117743      -2.201858      -0.098011      17.022600       5.489247      25.241702          -0.000003
            7             Sm      14.786410      12.705387       6.750693       2.011181     127.845470 0.30692017E+04  0.10494852E+06                                16.529642                           14.821557       2.548353       2.475991                    0.999712      81.902541     195.694841       0.667362       0.268407      -1.331084      -0.016009       0.047348       0.105554       0.116789      -0.061816       0.038626       0.046024      -0.174600       0.276283      -0.163292       0.044024       0.119268             17.744436      23.296836       1.714045      -1.566464      16.204736       1.764474      13.731735           0.000000
            8             Sm      13.488503       7.566334       1.635613       2.005637     146.465836 0.35127933E+04  0.12403697E+06                                18.186320                           15.882720       2.639520       2.492743                    0.999408      82.858557     200.113718       0.644138       0.269295      -1.332158      -0.000135      -0.091141       0.004699       0.091262       0.021197      -0.051490      -0.038082      -0.033219      -0.193792      -0.094382       0.011481       0.082901             20.461875      19.118805       2.201987       0.097980      17.023493       5.489712      25.243328          -0.000003
            9             Sm      13.609055       6.750694       8.956445       2.011164     127.856156 0.30695197E+04  0.10496226E+06                                16.530743                           14.822486       2.548313       2.475972                    0.999712      81.903816     195.701439       0.667330       0.268413      -1.331075       0.016005       0.105561      -0.047352       0.116796      -0.038659      -0.061814      -0.046012      -0.225458       0.123721      -0.163304       0.044038       0.119266             17.745678      23.298697       1.566614       1.714362      13.732528      -1.764638      16.205811          -0.000000
           10             Sm      14.906973       1.635615      14.095498       2.005652     146.460531 0.35126357E+04  0.12402983E+06                                18.185756                           15.882257       2.639532       2.492750                    0.999408      82.857654     200.109309       0.644155       0.269291      -1.332165       0.000131       0.004700       0.091140       0.091262       0.051448       0.021193       0.038101       0.080281       0.146713      -0.094357       0.011466       0.082890             20.461205      19.118183      -0.098123       2.201927      25.242439      -5.489468      17.022993          -0.000003
           11             Sm      21.721977       0.469919      12.705242       2.011216     127.829641 0.30687394E+04  0.10492848E+06                                16.528054                           14.820239       2.549003       2.476215                    0.999715      81.899364     195.681571       0.667408       0.268399      -1.331096       0.015974      -0.105605       0.047255       0.116793       0.038607       0.061738      -0.045997      -0.225402       0.123843      -0.163229       0.044001       0.119227             17.742644      23.293832      -1.566441      -1.713787      13.730277      -1.764251      16.203823           0.000000
           12             Sm      23.019976       5.584999       7.566333       2.005647     146.464533 0.35127465E+04  0.12403476E+06                                18.186152                           15.882554       2.639563       2.492756                    0.999408      82.857945     200.111056       0.644146       0.269293      -1.332162       0.000130      -0.004689      -0.091130       0.091250      -0.051494      -0.021244       0.038117       0.080284       0.146767      -0.094396       0.011430       0.082966             20.461715      19.118733       0.097961      -2.201940      25.243075      -5.489671      17.023336          -0.000003
           13             Sm      25.778552       5.484633      13.971448       2.011206     127.840407 0.30690456E+04  0.10494177E+06                                16.529187                           14.821163       2.548902       2.476165                    0.999714      81.900996     195.689354       0.667373       0.268406      -1.331086       0.015962       0.047263       0.105622       0.116810       0.061683      -0.038555       0.046028      -0.174695       0.276256      -0.163219       0.043941       0.119278             17.743929      23.295891      -1.714030       1.566472      16.204808       1.764629      13.731087           0.000000
           14             Sm      10.850480       0.345724       8.856223       2.005653     146.455572 0.35124946E+04  0.12402357E+06                                18.185293                           15.881884       2.639543       2.492754                    0.999408      82.857292     200.107219       0.644166       0.269290      -1.332167       0.000130      -0.091136       0.004702       0.091257      -0.021238       0.051449      -0.038077      -0.033211      -0.193775      -0.094342       0.011430       0.082912             20.460647      19.117693      -2.201840      -0.097942      17.022562       5.489234      25.241687          -0.000003
           15             Sm      17.665480       1.735980       7.690528       2.011220     127.827232 0.30686642E+04  0.10492522E+06                                16.527801                           14.820012       2.549007       2.476217                    0.999715      81.899091     195.680041       0.667416       0.268398      -1.331099       0.015970      -0.047249      -0.105601       0.116786      -0.061776       0.038608       0.046019      -0.174646       0.276165      -0.163261       0.044015       0.119246             17.742378      23.293547       1.713685      -1.566432      16.203537       1.764168      13.730050           0.000000
           16             Sm      18.963469       6.874889      12.805608       2.005642     146.464821 0.35127607E+04  0.12403550E+06                                18.186221                           15.882631       2.639521       2.492745                    0.999408      82.858342     200.112829       0.644141       0.269295      -1.332159       0.000138       0.091143      -0.004699       0.091264       0.021194      -0.051492      -0.038078      -0.033227      -0.193795      -0.094384       0.011485       0.082899             20.461769      19.118739       2.201942       0.097858      17.023396       5.489672      25.243172          -0.000003
           17              H      17.191433      10.810699       3.656517       0.073866       1.007051 0.71519439E+01  0.69488952E+02                                 1.756131                            1.635194      -1.245364       2.270472                    0.993528       3.989476      11.770744       0.449644       1.401992      -0.680810      -0.038197       0.020722       0.025433       0.050351      -0.012664      -0.006364       0.000174       0.002967       0.010461      -0.015428       0.001906       0.013522              1.811929       2.127245      -0.322306      -0.484622       1.614689       0.228530       1.693854           0.000001
           18              H      19.060666      11.297368       5.780821       0.077689       1.047373 0.71772048E+01  0.69458139E+02                                 1.776004                            1.618480      -1.151174       2.322214                    0.994709       3.816597      11.061680       0.462432       1.368644      -0.688251      -0.049487       0.016687      -0.005769       0.052542      -0.000965       0.002843       0.000760       0.014302      -0.044351      -0.015104       0.000234       0.014870              1.865851       2.529355      -0.440935       0.265212       1.618216      -0.070504       1.449981           0.000001
           19              H       9.078433      10.851134       3.564093       0.073865       1.007059 0.71519994E+01  0.69489620E+02                                 1.756139                            1.635199      -1.245389       2.270460                    0.993527       3.989495      11.770808       0.449644       1.401990      -0.680811      -0.038200      -0.020721      -0.025434       0.050353       0.012654       0.006353       0.000174       0.002970       0.010458      -0.015414       0.001906       0.013507              1.811938       2.127258       0.322312       0.484628       1.614697       0.228533       1.693859           0.000001
           20              H      10.947671      10.364465       1.439790       0.077695       1.047339 0.71769391E+01  0.69455051E+02                                 1.775982                            1.618463      -1.151190       2.322212                    0.994709       3.816541      11.061542       0.462428       1.368666      -0.688247      -0.049484      -0.016687       0.005764       0.052539       0.000951      -0.002859       0.000764       0.014306      -0.044347      -0.015106       0.000233       0.014872              1.865826       2.529314       0.440926      -0.265204       1.618198      -0.070501       1.449965           0.000001
           21              H      21.247933      10.784704       3.590088       0.073864       1.007056 0.71519770E+01  0.69489385E+02                                 1.756140                            1.635200      -1.245360       2.270473                    0.993528       3.989492      11.770818       0.449642       1.401997      -0.680810      -0.038197      -0.025433       0.020721       0.050351       0.006355      -0.012664      -0.000168      -0.003748      -0.009682      -0.015427       0.001914       0.013513              1.811939       2.127257       0.484628      -0.322308       1.693863      -0.228532       1.614696           0.000001
           22              H      23.117170       8.660401       4.076757       0.077704       1.047335 0.71769019E+01  0.69454591E+02                                 1.775973                            1.618457      -1.151184       2.322216                    0.994709       3.816528      11.061491       0.462430       1.368663      -0.688247      -0.049477       0.005761       0.016689       0.052532      -0.002859      -0.000961      -0.000758       0.029329       0.000711      -0.015106       0.000230       0.014875              1.865817       2.529297      -0.265201      -0.440921       1.449962       0.070501       1.618191           0.000001
           23              H      13.134933      10.877128       3.630523       0.073863       1.007059 0.71520229E+01  0.69490122E+02                                 1.756162                            1.635220      -1.245374       2.270463                    0.993528       3.989539      11.771081       0.449632       1.402021      -0.680805      -0.038198       0.025432      -0.020721       0.050352      -0.006363       0.012654      -0.000168      -0.003746      -0.009682      -0.015419       0.001909       0.013510              1.811962       2.127287      -0.484637       0.322316       1.693883      -0.228536       1.614716           0.000001
           24              H      15.004167      13.001432       3.143854       0.077692       1.047342 0.71769614E+01  0.69455301E+02                                 1.775981                            1.618463      -1.151193       2.322209                    0.994709       3.816551      11.061563       0.462429       1.368663      -0.688247      -0.049484      -0.005764      -0.016687       0.052539       0.002851       0.000951      -0.000759       0.029327       0.000716      -0.015104       0.000233       0.014871              1.865825       2.529310       0.265205       0.440923       1.449967       0.070501       1.618197           0.000001
           25              H      15.260539       3.630524      10.784704       0.073865       1.007062 0.71520353E+01  0.69490075E+02                                 1.756144                            1.635204      -1.245381       2.270462                    0.993528       3.989506      11.770860       0.449642       1.401992      -0.680810       0.038197      -0.020721      -0.025432       0.050351      -0.012664      -0.006364       0.000173       0.002967       0.010460      -0.015427       0.001906       0.013521              1.811942       2.127262      -0.322309      -0.484628       1.614699       0.228532       1.693866           0.000001
           26              H      13.391306       3.143855       8.660400       0.077688       1.047383 0.71772846E+01  0.69459110E+02                                 1.776014                            1.618488      -1.151183       2.322209                    0.994709       3.816621      11.061768       0.462431       1.368643      -0.688251       0.049486      -0.016687       0.005769       0.052541      -0.000965       0.002843       0.000760       0.014301      -0.044350      -0.015103       0.000234       0.014869              1.865862       2.529374      -0.440939       0.265215       1.618224      -0.070504       1.449988           0.000001
           27              H      23.373539       3.590089      10.877128       0.073864       1.007064 0.71520414E+01  0.69490127E+02                                 1.756144                            1.635203      -1.245390       2.270458                    0.993527       3.989506      11.770847       0.449644       1.401989      -0.680811       0.038199       0.020722       0.025434       0.050353       0.012653       0.006354       0.000174       0.002970       0.010458      -0.015414       0.001906       0.013507              1.811943       2.127264       0.322313       0.484630       1.614700       0.228534       1.693864           0.000001
           28              H      21.504301       4.076758      13.001431       0.077696       1.047339 0.71769323E+01  0.69454984E+02                                 1.775983                            1.618463      -1.151196       2.322210                    0.994709       3.816540      11.061547       0.462427       1.368668      -0.688246       0.049484       0.016687      -0.005764       0.052539       0.000951      -0.002859       0.000764       0.014306      -0.044347      -0.015106       0.000234       0.014872              1.865827       2.529316       0.440925      -0.265205       1.618197      -0.070501       1.449966           0.000001
           29              H      11.204039       3.656519      10.851133       0.073864       1.007053 0.71519577E+01  0.69489131E+02                                 1.756134                            1.635197      -1.245349       2.270478                    0.993528       3.989481      11.770769       0.449643       1.401995      -0.680810       0.038197       0.025434      -0.020722       0.050352       0.006355      -0.012665      -0.000168      -0.003747      -0.009683      -0.015427       0.001914       0.013513              1.811932       2.127247       0.484623      -0.322306       1.693856      -0.228530       1.614692           0.000001
           30              H       9.334802       5.780822      10.364464       0.077702       1.047345 0.71769768E+01  0.69455500E+02                                 1.775985                            1.618465      -1.151190       2.322212                    0.994709       3.816548      11.061565       0.462429       1.368662      -0.688247       0.049476      -0.005761      -0.016688       0.052531      -0.002859      -0.000961      -0.000758       0.029328       0.000713      -0.015106       0.000231       0.014875              1.865830       2.529321      -0.265205      -0.440925       1.449969       0.070501       1.618200           0.000001
           31              H      19.317039       3.564095      10.810698       0.073865       1.007047 0.71519157E+01  0.69488794E+02                                 1.756147                            1.635206      -1.245354       2.270475                    0.993528       3.989500      11.770927       0.449635       1.402020      -0.680805       0.038199      -0.025433       0.020721       0.050352      -0.006363       0.012655      -0.000168      -0.003745      -0.009682      -0.015419       0.001909       0.013511              1.811946       2.127268      -0.484630       0.322313       1.693867      -0.228533       1.614703           0.000001
           32              H      17.447805       1.439791      11.297367       0.077693       1.047342 0.71769564E+01  0.69455252E+02                                 1.775983                            1.618464      -1.151195       2.322209                    0.994709       3.816548      11.061560       0.462428       1.368665      -0.688247       0.049484       0.005763       0.016687       0.052539       0.002851       0.000951      -0.000759       0.029327       0.000715      -0.015104       0.000233       0.014871              1.865827       2.529316       0.265205       0.440925       1.449966       0.070501       1.618199           0.000001
           33              C      17.866435      10.435227       3.136633       0.207093      22.629834 0.31140534E+03  0.68517819E+04                                 7.342429                            6.157005      -0.208423       1.959914                    0.997620      26.272161      77.280739       0.609796       0.456504      -1.022330       0.032179      -0.032593      -0.046364       0.065172       0.021934       0.012569       0.048111       0.051622      -0.034725      -0.064749       0.008370       0.056378              7.858475       8.872914      -2.507896      -2.592128       7.094767      -0.170553       7.607745           0.000001
           34              C      19.261873      10.147846       1.535102      -0.005074      33.824159 0.45200420E+03  0.10765470E+05                                 9.205310                            7.194099      -0.131266       1.950488                    0.999210      28.660923      83.818368       0.598927       0.429380      -1.052648      -0.065813       0.029402       0.052820       0.089363       0.010447       0.002945       0.031935       0.036049      -0.039551      -0.044650       0.012441       0.032209             10.094369       9.126147      -1.550099      -3.180957       8.431181      -2.655312      12.725779           0.000002
           35              C      19.411153       9.134073       2.462228      -0.041595      35.703512 0.46732783E+03  0.11203327E+05                                 9.469944                            7.242675      -0.013043       1.976887                    0.999571      29.165581      85.069336       0.606978       0.420928      -1.059806      -0.072710       0.046132       0.039378       0.094687       0.008754      -0.015558       0.025810       0.049126      -0.081315      -0.049673       0.007847       0.041826             10.725286      11.338564      -5.505087      -0.759058      12.621047      -1.966976       8.216246           0.000001
           36              C      19.883330      10.454000       0.229615       0.664743      22.413554 0.24727084E+03  0.51539077E+04                                 7.523397                            5.752094      -0.361997       1.947722                    0.998869      22.522055      65.223853       0.585642       0.501776      -0.994948       0.029845       0.014187      -0.099986       0.105306       0.072773       0.046473       0.058553      -0.030856      -0.019221      -0.071207      -0.050129       0.121336              8.319902       8.629610      -2.796978      -1.813263       7.678724      -1.069122       8.651371           0.000002
           37              C      20.323055       7.977331       2.584979       0.643676      22.023852 0.24711680E+03  0.51478746E+04                                 7.414249                            5.727457      -0.204443       1.996216                    0.999321      22.659322      65.519383       0.590647       0.497797      -0.997321       0.060240      -0.091722       0.000436       0.109736       0.036648       0.061801       0.056728      -0.022673       0.023382      -0.068198      -0.037080       0.105277              8.185505       9.371534      -2.184293      -2.032215       8.437911      -1.165283       6.747072           0.000002
           38              C      19.902795      10.962332       5.988774       0.229443      23.864097 0.30330372E+03  0.66185541E+04                                 7.590609                            6.066845      -0.173956       1.973166                    0.998597      25.795357      75.151288       0.616796       0.455071      -1.024855       0.044852      -0.023635       0.032775       0.060370      -0.026419      -0.019897      -0.009705       0.058578       0.193177      -0.073581       0.003699       0.069882              8.423932      11.991609      -1.621542       1.857885       8.568937      -0.352065       4.711249          -0.000001
           39              C      21.505925       9.584639       6.396017       0.002535      37.606495 0.43183539E+03  0.10124347E+05                                 9.812379                            6.954173       0.089616       2.028894                    0.999580      27.773960      79.452297       0.622090       0.419956      -1.063110      -0.081752       0.030334       0.004346       0.087306      -0.021442       0.008814      -0.004274       0.066104       0.058768      -0.049230       0.013741       0.035489             11.867708      10.959450      -3.367994       1.842181      18.850114      -2.395750       5.793560          -0.000001
           40              C      21.978100      10.881461       6.523100       0.012225      34.173242 0.43396255E+03  0.10183125E+05                                 9.154932                            6.965460      -0.058189       1.973348                    0.999374      27.940107      79.870328       0.622585       0.419255      -1.063930      -0.085108       0.024679       0.000343       0.088614      -0.025886      -0.004477      -0.004673       0.042695       0.109723      -0.052264       0.015074       0.037190             10.372445      14.176328       2.465995       2.051181      11.678605       0.248744       5.262403          -0.000001
           41              C      22.078704       8.238717       6.543317       0.623018      23.468011 0.25506788E+03  0.53621963E+04                                 7.753992                            5.790629      -0.339303       1.940816                    0.999013      23.296356      67.935919       0.591006       0.492977      -0.998547       0.032696      -0.066984       0.020883       0.077408       0.017139      -0.052440       0.019310       0.060809       0.299673      -0.091110      -0.029270       0.120381              9.027736       9.444744      -2.210127       1.732209      12.064623      -2.190904       5.573841           0.000001
           42              C      23.318367      11.466330       6.778709       0.655209      21.299245 0.23573667E+03  0.48307987E+04                                 7.128254                            5.519265      -0.202586       2.004184                    0.998963      21.888752      61.829352       0.616805       0.484581      -1.008722       0.087005       0.039093       0.030439       0.100123       0.002998      -0.046086       0.029296       0.016354       0.310693      -0.071908      -0.049041       0.120949              7.849003      10.031068      -0.590815       1.345097       9.192515      -0.264925       4.323424           0.000001
           43              C       9.753434      11.226606       4.083977       0.207123      22.629262 0.31139409E+03  0.68514779E+04                                 7.342340                            6.156919      -0.208491       1.959902                    0.997620      26.271682      77.279214       0.609796       0.456507      -1.022327       0.032177       0.032611       0.046363       0.065179      -0.021997      -0.012631       0.048123       0.051597      -0.034751      -0.064755       0.008285       0.056470              7.858386       8.872821       2.507894       2.592084       7.094700      -0.170545       7.607637           0.000001
           44              C      11.148868      11.513986       5.685509      -0.005093      33.824234 0.45200653E+03  0.10765523E+05                                 9.205262                            7.194075      -0.131294       1.950478                    0.999210      28.660999      83.818180       0.598934       0.429375      -1.052652      -0.065783      -0.029381      -0.052793       0.089318      -0.010525      -0.003025       0.031920       0.036020      -0.039547      -0.044627       0.012323       0.032304             10.094305       9.126100       1.550109       3.180897       8.431135      -2.655297      12.725679           0.000002
           45              C      11.298147      12.527760       4.758382      -0.041606      35.703590 0.46733021E+03  0.11203398E+05                                 9.469943                            7.242678      -0.013000       1.976899                    0.999571      29.165738      85.069850       0.606980       0.420926      -1.059807      -0.072718      -0.046127      -0.039378       0.094690      -0.008809       0.015511       0.025815       0.049115      -0.081325      -0.049675       0.007864       0.041811             10.725294      11.338616       5.505099       0.759064      12.621012      -1.966984       8.216254           0.000001
           46              C      11.770323      11.207833       6.990995       0.664735      22.413729 0.24727374E+03  0.51539810E+04                                 7.523454                            5.752145      -0.361954       1.947734                    0.998869      22.522053      65.223847       0.585637       0.501779      -0.994946       0.029848      -0.014190       0.099991       0.105312      -0.072812      -0.046503       0.058554      -0.030860      -0.019233      -0.071243      -0.050140       0.121383              8.319959       8.629660       2.797018       1.813233       7.678795      -1.069149       8.651420           0.000002
           47              C      12.210047      13.684502       4.635632       0.643711      22.023061 0.24710399E+03  0.51475561E+04                                 7.414172                            5.727376      -0.204447       1.996227                    0.999320      22.658843      65.518292       0.590639       0.497809      -0.997312       0.060244       0.091739      -0.000426       0.109752      -0.036683      -0.061838       0.056728      -0.022672       0.023371      -0.068225      -0.037097       0.105321              8.185438       9.371503       2.184221       2.032275       8.437757      -1.165284       6.747053           0.000002
           48              C      11.789800      10.699501       1.231836       0.229424      23.864533 0.30331183E+03  0.66187748E+04                                 7.590680                            6.066912      -0.173898       1.973181                    0.998598      25.795712      75.152543       0.616795       0.455069      -1.024856       0.044850       0.023637      -0.032777       0.060369       0.026369       0.019846      -0.009715       0.058571       0.193178      -0.073542       0.003684       0.069858              8.423998      11.991691       1.621556      -1.857881       8.569016      -0.352047       4.711289          -0.000001
           49              C      13.392928      12.077193       0.824594       0.002527      37.606243 0.43183532E+03  0.10124318E+05                                 9.812216                            6.954104       0.089548       2.028868                    0.999580      27.773958      79.451513       0.622104       0.419948      -1.063118      -0.081759      -0.030344      -0.004350       0.087317       0.021395      -0.008864      -0.004275       0.066088       0.058760      -0.049196       0.013688       0.035508             11.867463      10.959189       3.367895      -1.842141      18.849717      -2.395685       5.793483          -0.000001
           50              C      13.865106      10.780372       0.697511       0.012220      34.172903 0.43395962E+03  0.10183030E+05                                 9.154850                            6.965428      -0.058160       1.973359                    0.999374      27.939953      79.869555       0.622588       0.419254      -1.063931      -0.085111      -0.024676      -0.000347       0.088617       0.025849       0.004430      -0.004672       0.042688       0.109737      -0.052233       0.015049       0.037184             10.372321      14.176148      -2.465946      -2.051163      11.678446       0.248749       5.262369          -0.000001
           51              C      13.965705      13.423115       0.677293       0.623031      23.468011 0.25506879E+03  0.53621708E+04                                 7.753719                            5.790460      -0.339330       1.940807                    0.999013      23.295875      67.932183       0.591048       0.492947      -0.998572       0.032701       0.066980      -0.020886       0.077407      -0.017181       0.052409       0.019311       0.060788       0.299633      -0.091121      -0.029226       0.120347              9.027380       9.444342       2.209991      -1.732142      12.064146      -2.190790       5.573653           0.000001
           52              C      15.205374      10.195502       0.441901       0.655214      21.298935 0.23573316E+03  0.48306950E+04                                 7.128112                            5.519173      -0.202547       2.004198                    0.998963      21.888450      61.827710       0.616820       0.484572      -1.008730       0.086994      -0.039087      -0.030437       0.100111      -0.003035       0.046043       0.029300       0.016366       0.310679      -0.071930      -0.048992       0.120922              7.848833      10.030843       0.590816      -1.345069       9.192305      -0.264924       4.323350           0.000001
           53              C      21.922935      11.304588       3.214616       0.207090      22.629887 0.31140636E+03  0.68518138E+04                                 7.342450                            6.157021      -0.208407       1.959921                    0.997621      26.272232      77.281144       0.609794       0.456505      -1.022329       0.032177       0.046361      -0.032592       0.065168      -0.012620       0.021936      -0.048080       0.043167      -0.060074      -0.064711       0.008313       0.056398              7.858495       8.872954       2.592151      -2.507904       7.607764       0.170526       7.094769           0.000001
           54              C      23.318369      12.906120       2.927235      -0.005101      33.824333 0.45200788E+03  0.10765550E+05                                 9.205231                            7.194050      -0.131232       1.950495                    0.999211      28.661013      83.817849       0.598941       0.429370      -1.052656      -0.065787      -0.052792       0.029380       0.089320      -0.003024       0.010466      -0.031887       0.037782      -0.034253      -0.044588       0.012340       0.032247             10.094270       9.126064       3.180908      -1.550069      12.725662       2.655301       8.431083           0.000002
           55              C      23.467650      11.978993       1.913462      -0.041610      35.703529 0.46732975E+03  0.11203369E+05                                 9.469877                            7.242638      -0.013019       1.976892                    0.999571      29.165663      85.069177       0.606987       0.420922      -1.059811      -0.072713      -0.039371       0.046124       0.094682       0.015506       0.008753      -0.025784       0.065219      -0.033008      -0.049632       0.007830       0.041802             10.725194      11.338466       0.758978      -5.505034       8.216158       1.967019      12.620957           0.000001
           56              C      23.939823      14.211606       3.233389       0.664739      22.413376 0.24726983E+03  0.51538732E+04                                 7.523318                            5.752055      -0.361950       1.947737                    0.998869      22.521939      65.223105       0.585649       0.501772      -0.994951       0.029845       0.099993       0.014185       0.105311      -0.046509       0.072773      -0.058535      -0.005810       0.055903      -0.071203      -0.050141       0.121344              8.319795       8.629504       1.813214      -2.796903       8.651293       1.069138       7.678589           0.000002
           57              C       8.153553      11.856243       0.756720       0.643702      22.023253 0.24710830E+03  0.51476664E+04                                 7.414226                            5.727437      -0.204448       1.996225                    0.999321      22.658945      65.518640       0.590634       0.497811      -0.997312       0.060234      -0.000430      -0.091735       0.109743      -0.061843       0.036649      -0.056711      -0.023030       0.022333      -0.068235      -0.037059       0.105294              8.185479       9.371504       2.032200      -2.184248       6.747059       1.165330       8.437874           0.000002
           58              C       7.733300       8.452447       3.741720       0.229432      23.864759 0.30331472E+03  0.66188759E+04                                 7.590846                            6.067033      -0.173934       1.973175                    0.998598      25.795909      75.154158       0.616772       0.455083      -1.024845       0.044854      -0.032774      -0.023644       0.060375       0.019846      -0.026412       0.009740      -0.067305      -0.184489      -0.073589       0.003723       0.069866              8.424195      11.991967      -1.857926      -1.621610       4.711387       0.352074       8.569232          -0.000001
           59              C       9.336430       8.045205       2.364028       0.002528      37.606222 0.43183517E+03  0.10124327E+05                                 9.812270                            6.954137       0.089590       2.028885                    0.999580      27.773971      79.451930       0.622097       0.419952      -1.063114      -0.081746      -0.004349       0.030336       0.087302      -0.008866      -0.021447       0.004301       0.003657      -0.128519      -0.049228       0.013691       0.035537             11.867532      10.959219      -1.842112      -3.367921       5.793485       2.395692      18.849892          -0.000001
           60              C       9.808606       7.918122       3.660850       0.012225      34.172740 0.43395653E+03  0.10182935E+05                                 9.154803                            6.965385      -0.058141       1.973364                    0.999374      27.939864      79.869088       0.622593       0.419252      -1.063933      -0.085114      -0.000348       0.024676       0.088619       0.004433      -0.025885       0.004697      -0.033515      -0.118895      -0.052262       0.015081       0.037180             10.372279      14.176122      -2.051145       2.465939       5.262332      -0.248745      11.678382          -0.000001
           61              C       9.909210       7.897904       1.018106       0.623028      23.468034 0.25506824E+03  0.53621765E+04                                 7.753844                            5.790534      -0.339365       1.940798                    0.999013      23.296047      67.933631       0.591030       0.492961      -0.998561       0.032698      -0.020882      -0.066990       0.077413       0.052404       0.017134      -0.019287      -0.119428      -0.241030      -0.091089      -0.029261       0.120350              9.027542       9.444554      -1.732173      -2.210027       5.573726       2.190823      12.064347           0.000001
           62              C      11.148873       7.662512       4.245719       0.655216      21.298889 0.23573225E+03  0.48306780E+04                                 7.128131                            5.519181      -0.202593       2.004183                    0.998963      21.888508      61.828148       0.616816       0.484576      -1.008727       0.086998      -0.030437       0.039088       0.100115       0.046044       0.003003      -0.029282      -0.147161      -0.179889      -0.071895      -0.049026       0.120921              7.848860      10.030881      -1.345065      -0.590813       4.323356       0.264915       9.192342           0.000001
           63              C      13.809935      10.357244       4.005995       0.207103      22.629768 0.31140434E+03  0.68517656E+04                                 7.342459                            6.157023      -0.208461       1.959904                    0.997620      26.272209      77.281324       0.609790       0.456508      -1.022326       0.032177      -0.046366       0.032591       0.065172       0.012574      -0.021989      -0.048079       0.043169      -0.060063      -0.064721       0.008318       0.056403              7.858511       8.872966      -2.592157       2.507915       7.607787       0.170537       7.094779           0.000001
           64              C      15.205372       8.755713       4.293375      -0.005079      33.824251 0.45200801E+03  0.10765577E+05                                 9.205298                            7.194111      -0.131268       1.950484                    0.999210      28.661039      83.818601       0.598929       0.429378      -1.052650      -0.065809       0.052814      -0.029401       0.089357       0.002938      -0.010509      -0.031895       0.037799      -0.034332      -0.044620       0.012382       0.032238             10.094340       9.126190      -3.180960       1.550114      12.725694       2.655251       8.431137           0.000001
           65              C      15.354649       9.682839       5.307149      -0.041603      35.703586 0.46732987E+03  0.11203375E+05                                 9.469900                            7.242647      -0.013009       1.976895                    0.999571      29.165655      85.069233       0.606986       0.420923      -1.059811      -0.072713       0.039378      -0.046130       0.094688      -0.015560      -0.008809      -0.025779       0.065222      -0.033021      -0.049658       0.007825       0.041833             10.725235      11.338597      -0.759098       5.505079       8.216185       1.966900      12.620925           0.000001
           66              C      15.826829       7.450226       3.987221       0.664738      22.413764 0.24727441E+03  0.51539960E+04                                 7.523449                            5.752142      -0.361953       1.947734                    0.998869      22.522059      65.223769       0.585639       0.501778      -0.994948       0.029849      -0.099991      -0.014190       0.105312       0.046472      -0.072812      -0.058528      -0.005816       0.055894      -0.071244      -0.050102       0.121346              8.319952       8.629680      -1.813238       2.797015       8.651394       1.069147       7.678783           0.000002
           67              C      16.266549       9.805590       6.463891       0.643693      22.023674 0.24711282E+03  0.51477748E+04                                 7.414242                            5.727434      -0.204435       1.996222                    0.999321      22.659134      65.518890       0.590644       0.497802      -0.997318       0.060248       0.000428       0.091728       0.109745       0.061797      -0.036684      -0.056708      -0.023022       0.022310      -0.068177      -0.037104       0.105281              8.185510       9.371605      -2.032266       2.184255       6.747068       1.165284       8.437857           0.000002
           68              C      15.846295      13.209385       3.478890       0.229429      23.864592 0.30331260E+03  0.66188130E+04                                 7.590787                            6.066992      -0.173959       1.973162                    0.998597      25.795807      75.153579       0.616778       0.455080      -1.024848       0.044852       0.032772       0.023640       0.060370      -0.019895       0.026375       0.009737      -0.067305      -0.184447      -0.073555       0.003672       0.069883              8.424123      11.991875       1.857923       1.621546       4.711355       0.352068       8.569140          -0.000001
           69              C      17.449422      13.616628       4.856583       0.002536      37.606554 0.43183705E+03  0.10124401E+05                                 9.812406                            6.954207       0.089606       2.028889                    0.999580      27.774042      79.452748       0.622085       0.419959      -1.063107      -0.081762       0.004342      -0.030342       0.087319       0.008813       0.021394       0.004300       0.003662      -0.128515      -0.049199       0.013728       0.035471             11.867719      10.959487       1.842188       3.368002       5.793584       2.395765      18.850086          -0.000001
           70              C      17.921600      13.743711       3.559761       0.012225      34.172759 0.43395640E+03  0.10182940E+05                                 9.154844                            6.965409      -0.058165       1.973361                    0.999374      27.939830      79.869255       0.622588       0.419255      -1.063930      -0.085108       0.000347      -0.024680       0.088615      -0.004471       0.025851       0.004697      -0.033515      -0.118900      -0.052239       0.015049       0.037190             10.372331      14.176198       2.051160      -2.465982       5.262362      -0.248738      11.678433          -0.000001
           71              C      18.022199      13.763929       6.202504       0.623028      23.468095 0.25506902E+03  0.53621979E+04                                 7.753873                            5.790553      -0.339310       1.940813                    0.999013      23.296049      67.933705       0.591027       0.492962      -0.998560       0.032698       0.020884       0.066980       0.077405      -0.052442      -0.017178      -0.019290      -0.119426      -0.241020      -0.091121      -0.029250       0.120371              9.027581       9.444566       1.732179       2.210068       5.573755       2.190861      12.064422           0.000001
           72              C      19.261868      13.999320       2.974892       0.655213      21.298853 0.23573187E+03  0.48306704E+04                                 7.128134                            5.519183      -0.202531       2.004202                    0.998963      21.888490      61.828183       0.616814       0.484577      -1.008726       0.087000       0.030432      -0.039090       0.100116      -0.046074      -0.003035      -0.029283      -0.147159      -0.179899      -0.071933      -0.049003       0.120936              7.848862      10.030889       1.345074       0.590801       4.323366       0.264926       9.192331           0.000001
           73              C      14.585537       4.005996      11.304588       0.207094      22.629843 0.31140554E+03  0.68517906E+04                                 7.342442                            6.157014      -0.208441       1.959908                    0.997620      26.272216      77.281048       0.609794       0.456505      -1.022329      -0.032179       0.032593       0.046364       0.065172       0.021935       0.012571       0.048111       0.051623      -0.034728      -0.064749       0.008369       0.056380              7.858486       8.872931      -2.507894      -2.592145       7.094761      -0.170546       7.607766           0.000001
           74              C      13.190099       4.293377      12.906119      -0.005085      33.824443 0.45200883E+03  0.10765605E+05                                 9.205342                            7.194119      -0.131273       1.950483                    0.999210      28.661104      83.818936       0.598928       0.429378      -1.052649       0.065815      -0.029404      -0.052821       0.089366       0.010443       0.002942       0.031934       0.036047      -0.039542      -0.044648       0.012444       0.032203             10.094406       9.126214      -1.550082      -3.181021       8.431178      -2.655307      12.725827           0.000002
           75              C      13.040819       5.307150      11.978993      -0.041594      35.703617 0.46733160E+03  0.11203447E+05                                 9.469975                            7.242716      -0.013060       1.976879                    0.999571      29.165743      85.070092       0.606975       0.420929      -1.059805       0.072709      -0.046133      -0.039380       0.094687       0.008753      -0.015556       0.025811       0.049124      -0.081317      -0.049673       0.007849       0.041824             10.725292      11.338541      -5.505044      -0.759060      12.621047      -1.966999       8.216287           0.000001
           76              C      12.568642       3.987223      14.211606       0.664751      22.413467 0.24726887E+03  0.51538612E+04                                 7.523404                            5.752088      -0.362021       1.947715                    0.998869      22.522011      65.223892       0.585639       0.501779      -0.994945      -0.029849      -0.014180       0.099990       0.105310       0.072766       0.046471       0.058555      -0.030859      -0.019222      -0.071202      -0.050130       0.121332              8.319919       8.629698      -2.796996      -1.813260       7.678706      -1.069137       8.651351           0.000002
           77              C      12.128917       6.463892      11.856242       0.643670      22.023895 0.24711880E+03  0.51479257E+04                                 7.414263                            5.727485      -0.204405       1.996228                    0.999321      22.659362      65.519519       0.590644       0.497798      -0.997321      -0.060239       0.091724      -0.000438       0.109737       0.036644       0.061803       0.056731      -0.022676       0.023377      -0.068203      -0.037076       0.105279              8.185502       9.371500      -2.184266      -2.032197       8.437922      -1.165309       6.747083           0.000002
           78              C      12.549177       3.478891       8.452447       0.229440      23.864144 0.30330433E+03  0.66185698E+04                                 7.590610                            6.066843      -0.173947       1.973168                    0.998597      25.795404      75.151398       0.616797       0.455070      -1.024856      -0.044852       0.023635      -0.032775       0.060370      -0.026420      -0.019897      -0.009705       0.058577       0.193177      -0.073581       0.003700       0.069882              8.423933      11.991627      -1.621544       1.857892       8.568920      -0.352066       4.711251          -0.000001
           79              C      10.946047       4.856584       8.045204       0.002537      37.606452 0.43183495E+03  0.10124334E+05                                 9.812375                            6.954173       0.089608       2.028892                    0.999580      27.773942      79.452254       0.622090       0.419957      -1.063109       0.081752      -0.030334      -0.004345       0.087306      -0.021442       0.008813      -0.004274       0.066105       0.058768      -0.049231       0.013742       0.035489             11.867699      10.959455      -3.367992       1.842186      18.850084      -2.395749       5.793559          -0.000001
           80              C      10.473872       3.559762       7.918121       0.012226      34.173200 0.43396178E+03  0.10183103E+05                                 9.154927                            6.965455      -0.058186       1.973350                    0.999374      27.940075      79.870226       0.622585       0.419256      -1.063929       0.085108      -0.024679      -0.000343       0.088614      -0.025887      -0.004477      -0.004672       0.042694       0.109722      -0.052264       0.015074       0.037190             10.372441      14.176335       2.466003       2.051188      11.678586       0.248747       5.262403          -0.000001
           81              C      10.373268       6.202506       7.897904       0.623018      23.468012 0.25506788E+03  0.53621961E+04                                 7.753992                            5.790630      -0.339307       1.940815                    0.999013      23.296347      67.935884       0.591006       0.492977      -0.998547      -0.032697       0.066984      -0.020881       0.077407       0.017139      -0.052441       0.019310       0.060809       0.299671      -0.091110      -0.029271       0.120381              9.027736       9.444751      -2.210127       1.732212      12.064615      -2.190904       5.573841           0.000001
           82              C       9.133605       2.974893       7.662512       0.655210      21.299226 0.23573641E+03  0.48307935E+04                                 7.128255                            5.519265      -0.202589       2.004184                    0.998963      21.888760      61.829422       0.616804       0.484582      -1.008722      -0.087004      -0.039093      -0.030438       0.100122       0.002997      -0.046087       0.029297       0.016354       0.310694      -0.071908      -0.049042       0.120950              7.849004      10.031076      -0.590809       1.345100       9.192510      -0.264921       4.323426           0.000001
           83              C      22.698538       3.214617      10.357244       0.207120      22.629318 0.31139507E+03  0.68515055E+04                                 7.342349                            6.156926      -0.208490       1.959901                    0.997620      26.271754      77.279482       0.609796       0.456507      -1.022328      -0.032178      -0.032610      -0.046362       0.065179      -0.021996      -0.012631       0.048123       0.051596      -0.034752      -0.064755       0.008286       0.056470              7.858392       8.872819       2.507886       2.592089       7.094700      -0.170551       7.607657           0.000001
           84              C      21.303104       2.927237       8.755712      -0.005098      33.824535 0.45201021E+03  0.10765636E+05                                 9.205318                            7.194104      -0.131303       1.950473                    0.999210      28.661154      83.818809       0.598933       0.429375      -1.052652       0.065782       0.029382       0.052792       0.089317      -0.010522      -0.003023       0.031918       0.036020      -0.039545      -0.044625       0.012326       0.032300             10.094374       9.126126       1.550080       3.180934       8.431185      -2.655351      12.725812           0.000002
           85              C      21.153825       1.913463       9.682839      -0.041603      35.703680 0.46733246E+03  0.11203469E+05                                 9.469958                            7.242697      -0.013035       1.976886                    0.999571      29.165840      85.070290       0.606979       0.420926      -1.059807       0.072714       0.046127       0.039379       0.094687      -0.008806       0.015513       0.025815       0.049116      -0.081326      -0.049675       0.007863       0.041812             10.725290      11.338521       5.505050       0.759018      12.621053      -1.967048       8.216295           0.000001
           86              C      20.681649       3.233390       7.450226       0.664731      22.413733 0.24727452E+03  0.51540040E+04                                 7.523449                            5.752147      -0.361954       1.947731                    0.998869      22.522200      65.224414       0.585637       0.501778      -0.994947      -0.029846       0.014189      -0.099991       0.105311      -0.072810      -0.046505       0.058555      -0.030866      -0.019232      -0.071242      -0.050141       0.121383              8.319943       8.629631       2.796958       1.813242       7.678748      -1.069168       8.651449           0.000002
           87              C      20.241925       0.756721       9.805589       0.643691      22.023345 0.24711016E+03  0.51477121E+04                                 7.414207                            5.727429      -0.204424       1.996229                    0.999321      22.659099      65.519013       0.590639       0.497806      -0.997315      -0.060236      -0.091738       0.000432       0.109747      -0.036682      -0.061843       0.056728      -0.022681       0.023373      -0.068231      -0.037093       0.105325              8.185455       9.371482       2.184243       2.032212       8.437830      -1.165303       6.747053           0.000002
           88              C      20.662172       3.741722      13.209385       0.229425      23.864522 0.30331161E+03  0.66187695E+04                                 7.590684                            6.066914      -0.173906       1.973179                    0.998598      25.795698      75.152533       0.616794       0.455070      -1.024856      -0.044850      -0.023636       0.032777       0.060370       0.026369       0.019845      -0.009715       0.058569       0.193181      -0.073541       0.003683       0.069858              8.424004      11.991710       1.621542      -1.857889       8.569009      -0.352046       4.711293          -0.000001
           89              C      19.059044       2.364030      13.616627       0.002529      37.606228 0.43183507E+03  0.10124311E+05                                 9.812215                            6.954104       0.089548       2.028868                    0.999580      27.773945      79.451473       0.622104       0.419948      -1.063117       0.081759       0.030343       0.004351       0.087317       0.021395      -0.008865      -0.004274       0.066088       0.058763      -0.049196       0.013689       0.035508             11.867459      10.959197       3.367877      -1.842144      18.849698      -2.395682       5.793482          -0.000001
           90              C      18.586866       3.660851      13.743710       0.012217      34.172960 0.43395996E+03  0.10183039E+05                                 9.154854                            6.965425      -0.058149       1.973362                    0.999374      27.939970      79.869573       0.622589       0.419254      -1.063932       0.085111       0.024676       0.000349       0.088617       0.025849       0.004429      -0.004672       0.042688       0.109732      -0.052232       0.015050       0.037183             10.372334      14.176174      -2.465978      -2.051171      11.678456       0.248755       5.262371          -0.000001
           91              C      18.486267       1.018108      13.763928       0.623030      23.468019 0.25506890E+03  0.53621730E+04                                 7.753717                            5.790460      -0.339326       1.940808                    0.999013      23.295871      67.932148       0.591048       0.492947      -0.998572      -0.032701      -0.066979       0.020886       0.077407      -0.017180       0.052409       0.019312       0.060787       0.299633      -0.091120      -0.029227       0.120347              9.027378       9.444345       2.209984      -1.732143      12.064137      -2.190787       5.573651           0.000001
           92              C      17.246598       4.245721      13.999320       0.655217      21.298912 0.23573269E+03  0.48306860E+04                                 7.128118                            5.519174      -0.202561       2.004194                    0.998963      21.888482      61.827929       0.616819       0.484574      -1.008729      -0.086994       0.039088       0.030437       0.100111      -0.003033       0.046044       0.029299       0.016365       0.310682      -0.071928      -0.048995       0.120923              7.848844      10.030861       0.590807      -1.345072       9.192315      -0.264918       4.323354           0.000001
           93              C      10.529037       3.136635      11.226605       0.207100      22.629833 0.31140529E+03  0.68517906E+04                                 7.342477                            6.157044      -0.208459       1.959907                    0.997620      26.272191      77.281253       0.609787       0.456510      -1.022326      -0.032182      -0.046358       0.032594       0.065170      -0.012622       0.021934      -0.048079       0.043168      -0.060076      -0.064710       0.008313       0.056398              7.858520       8.872952       2.592139      -2.507909       7.607779       0.170555       7.094828           0.000001
           94              C       9.133603       1.535103      11.513986      -0.005095      33.824215 0.45200594E+03  0.10765495E+05                                 9.205228                            7.194050      -0.131247       1.950492                    0.999211      28.660928      83.817654       0.598938       0.429372      -1.052655       0.065786       0.052792      -0.029381       0.089319      -0.003025       0.010467      -0.031888       0.037781      -0.034254      -0.044588       0.012340       0.032249             10.094264       9.126047       3.180912      -1.550050      12.725659       2.655311       8.431085           0.000002
           95              C       8.984322       2.462230      12.527759      -0.041608      35.703322 0.46732833E+03  0.11203321E+05                                 9.469831                            7.242622      -0.012982       1.976904                    0.999571      29.165592      85.068801       0.606989       0.420921      -1.059812       0.072712       0.039374      -0.046130       0.094686       0.015508       0.008751      -0.025787       0.065216      -0.033025      -0.049634       0.007831       0.041804             10.725123      11.338368       0.759014      -5.504936       8.216150       1.967014      12.620850           0.000001
           96              C       8.512149       0.229617      11.207832       0.664738      22.413379 0.24727007E+03  0.51538775E+04                                 7.523312                            5.752053      -0.361940       1.947741                    0.998869      22.521906      65.222920       0.585650       0.501771      -0.994952      -0.029844      -0.099993      -0.014184       0.105311      -0.046508       0.072774      -0.058535      -0.005813       0.055900      -0.071205      -0.050139       0.121344              8.319785       8.629482       1.813217      -2.796891       8.651288       1.069138       7.678586           0.000002
           97              C      24.298419       2.584980      13.684501       0.643695      22.023492 0.24711160E+03  0.51477505E+04                                 7.414277                            5.727477      -0.204371       1.996249                    0.999321      22.659025      65.518894       0.590632       0.497811      -0.997312      -0.060237       0.000432       0.091733       0.109743      -0.061842       0.036647      -0.056709      -0.023039       0.022331      -0.068233      -0.037057       0.105290              8.185533       9.371594       2.032262      -2.184231       6.747110       1.165330       8.437895           0.000002
           98              C      24.718672       5.988776      10.699501       0.229421      23.864810 0.30331570E+03  0.66188958E+04                                 7.590819                            6.067011      -0.173923       1.973176                    0.998598      25.795974      75.154094       0.616779       0.455078      -1.024849      -0.044852       0.032778       0.023640       0.060374       0.019846      -0.026411       0.009741      -0.067303      -0.184502      -0.073591       0.003723       0.069868              8.424169      11.991980      -1.857935      -1.621622       4.711375       0.352066       8.569152          -0.000001
           99              C      23.115542       6.396018      12.077193       0.002531      37.606426 0.43183587E+03  0.10124352E+05                                 9.812326                            6.954158       0.089488       2.028853                    0.999580      27.774004      79.452187       0.622094       0.419954      -1.063112       0.081746       0.004353      -0.030333       0.087301      -0.008862      -0.021446       0.004302       0.003650      -0.128513      -0.049226       0.013694       0.035532             11.867620      10.959300      -1.842154      -3.368039       5.793534       2.395735      18.850026          -0.000001
          100              C      22.643366       6.523101      10.780371       0.012219      34.172819 0.43395826E+03  0.10182984E+05                                 9.154806                            6.965391      -0.058131       1.973366                    0.999374      27.939944      79.869325       0.622594       0.419251      -1.063934       0.085115       0.000349      -0.024676       0.088621       0.004432      -0.025884       0.004698      -0.033510      -0.118893      -0.052260       0.015083       0.037177             10.372280      14.176130      -2.051157       2.465899       5.262339      -0.248741      11.678372          -0.000001
          101              C      22.542762       6.543319      13.423115       0.623024      23.468246 0.25507042E+03  0.53622316E+04                                 7.753885                            5.790555      -0.339389       1.940789                    0.999013      23.296110      67.933793       0.591029       0.492960      -0.998562      -0.032698       0.020887       0.066985       0.077410       0.052406       0.017133      -0.019285      -0.119421      -0.241042      -0.091091      -0.029260       0.120351              9.027599       9.444556      -1.732185      -2.210059       5.573757       2.190849      12.064485           0.000001
          102              C      21.303099       6.778711      10.195502       0.655218      21.298897 0.23573231E+03  0.48306800E+04                                 7.128134                            5.519183      -0.202597       2.004182                    0.998963      21.888519      61.828202       0.616815       0.484576      -1.008727      -0.086998       0.030439      -0.039088       0.100115       0.046044       0.003002      -0.029281      -0.147163      -0.179887      -0.071893      -0.049028       0.120921              7.848865      10.030888      -1.345068      -0.590828       4.323358       0.264918       9.192347           0.000001
          103              C      18.642037       4.083979      10.435226       0.207120      22.629482 0.31139887E+03  0.68516190E+04                                 7.342421                            6.156989      -0.208486       1.959901                    0.997620      26.271955      77.280563       0.609788       0.456511      -1.022324      -0.032178       0.046364      -0.032596       0.065174       0.012576      -0.021990      -0.048077       0.043167      -0.060060      -0.064718       0.008315       0.056404              7.858469       8.872916      -2.592118       2.507905       7.607727       0.170556       7.094765           0.000001
          104              C      17.246600       5.685510      10.147846      -0.005072      33.824078 0.45200492E+03  0.10765486E+05                                 9.205279                            7.194096      -0.131276       1.950484                    0.999210      28.660913      83.818203       0.598929       0.429379      -1.052649       0.065810      -0.052813       0.029399       0.089356       0.002939      -0.010511      -0.031897       0.037798      -0.034330      -0.044621       0.012380       0.032241             10.094319       9.126136      -3.180933       1.550087      12.725685       2.655287       8.431136           0.000002
          105              C      17.097323       4.758384       9.134072      -0.041608      35.703495 0.46733063E+03  0.11203392E+05                                 9.469856                            7.242633      -0.013013       1.976892                    0.999571      29.165687      85.069172       0.606989       0.420920      -1.059813       0.072717      -0.039376       0.046131       0.094691      -0.015561      -0.008809      -0.025782       0.065226      -0.033016      -0.049663       0.007828       0.041835             10.725172      11.338461      -0.759056       5.504994       8.216185       1.966964      12.620868           0.000001
          106              C      16.625143       6.990997      10.454000       0.664737      22.413725 0.24727397E+03  0.51539849E+04                                 7.523442                            5.752138      -0.361941       1.947739                    0.998869      22.522035      65.223695       0.585639       0.501778      -0.994948      -0.029846       0.099993       0.014189       0.105312       0.046471      -0.072812      -0.058528      -0.005818       0.055888      -0.071246      -0.050101       0.121347              8.319944       8.629653      -1.813227       2.797004       8.651389       1.069161       7.678789           0.000002
          107              C      16.185423       4.635633       7.977330       0.643704      22.023307 0.24710780E+03  0.51476436E+04                                 7.414169                            5.727382      -0.204427       1.996230                    0.999321      22.658867      65.517930       0.590646       0.497803      -0.997318      -0.060245      -0.000429      -0.091739       0.109753       0.061802      -0.036686      -0.056706      -0.023019       0.022328      -0.068184      -0.037099       0.105283              8.185426       9.371506      -2.032280       2.184201       6.747049       1.165278       8.437725           0.000002
          108              C      16.605677       1.231838      10.962331       0.229425      23.864558 0.30331192E+03  0.66187899E+04                                 7.590753                            6.066964      -0.173920       1.973174                    0.998598      25.795765      75.153242       0.616783       0.455077      -1.024850      -0.044851      -0.032778      -0.023637       0.060372      -0.019895       0.026375       0.009739      -0.067303      -0.184444      -0.073555       0.003673       0.069882              8.424087      11.991832       1.857912       1.621564       4.711334       0.352053       8.569094          -0.000001
          109              C      15.002550       0.824595       9.584638       0.002528      37.606505 0.43183751E+03  0.10124402E+05                                 9.812341                            6.954171       0.089566       2.028873                    0.999580      27.774063      79.452457       0.622093       0.419954      -1.063112       0.081760      -0.004350       0.030344       0.087318       0.008810       0.021396       0.004303       0.003664      -0.128515      -0.049200       0.013730       0.035470             11.867633      10.959369       1.842188       3.367987       5.793560       2.395743      18.849970          -0.000001
          110              C      14.530372       0.697512      10.881460       0.012226      34.172694 0.43395594E+03  0.10182927E+05                                 9.154836                            6.965410      -0.058162       1.973362                    0.999374      27.939806      79.869183       0.622587       0.419256      -1.063930       0.085109      -0.000350       0.024680       0.088615      -0.004473       0.025851       0.004698      -0.033517      -0.118901      -0.052240       0.015048       0.037192             10.372312      14.176150       2.051166      -2.465960       5.262362      -0.248745      11.678425          -0.000001
          111              C      14.429773       0.677294       8.238717       0.623032      23.468107 0.25506922E+03  0.53622011E+04                                 7.753869                            5.790552      -0.339335       1.940804                    0.999013      23.296029      67.933557       0.591028       0.492962      -0.998561      -0.032697      -0.020889      -0.066981       0.077407      -0.052448      -0.017178      -0.019290      -0.119431      -0.241011      -0.091120      -0.029255       0.120375              9.027573       9.444539       1.732192       2.210065       5.573759       2.190857      12.064421           0.000001
          112              C      13.190104       0.441903      11.466329       0.655213      21.298821 0.23573163E+03  0.48306632E+04                                 7.128124                            5.519179      -0.202526       2.004204                    0.998963      21.888467      61.828074       0.616815       0.484576      -1.008726      -0.086999      -0.030434       0.039090       0.100116      -0.046074      -0.003035      -0.029284      -0.147160      -0.179898      -0.071933      -0.049003       0.120936              7.848848      10.030860       1.345074       0.590809       4.323362       0.264926       9.192321           0.000001
          113              N      18.507363       9.318920       3.490443      -0.455653      42.142708 0.75070398E+03  0.19945272E+05                                10.105149                            8.896205      -0.093938       1.923440                    0.998960      33.383576      97.385517       0.583126       0.395341      -1.093582       0.013427       0.109689      -0.192480       0.221947      -0.018459      -0.002239       0.092830       0.066460      -0.169919      -0.127609       0.047670       0.079939             10.672669      11.548372      -2.720370      -2.059956      10.042125      -1.735254      10.427511          -0.000000
          114              N      18.263973      10.979661       1.971227      -0.428070      41.280960 0.72548945E+03  0.19109794E+05                                 9.999619                            8.753389      -0.123840       1.926242                    0.999337      32.575310      94.592402       0.587122       0.396052      -1.093183       0.076621      -0.178565       0.084464       0.211873       0.055429      -0.040031       0.073023       0.107699       0.039492      -0.131442       0.056819       0.074623             10.675047      10.571506      -3.217552      -1.821134      10.773147      -1.643554      10.680489          -0.000001
          115              N      20.950994      11.745046       6.251605      -0.451592      41.654357 0.69495641E+03  0.18094357E+05                                 9.988788                            8.522781      -0.086862       1.931365                    0.999515      32.660999      94.029871       0.600184       0.391955      -1.096966      -0.000121      -0.211380       0.031037       0.213646      -0.016158       0.015927      -0.002730       0.194821       0.170936      -0.127242       0.046211       0.081031             10.813239      13.476699      -0.548319       1.519007      12.687158       0.165842       6.275861          -0.000002
          116              N      20.168903       9.648181       6.049427      -0.480399      44.118177 0.71912601E+03  0.18872372E+05                                10.382603                            8.652160      -0.084925       1.928285                    0.999591      33.026885      95.262184       0.597873       0.390369      -1.098776       0.143015       0.153776       0.062163       0.219008      -0.090770      -0.006540      -0.014037       0.032048       0.095965      -0.109747       0.033196       0.076551             11.421723      14.488841      -0.688477       2.668488      13.050392      -0.822005       6.725936          -0.000001
          117              N      10.394360      12.342912       3.730167      -0.455691      42.144310 0.75073828E+03  0.19946476E+05                                10.105531                            8.896512      -0.093935       1.923442                    0.998959      33.384412      97.389701       0.583104       0.395350      -1.093572       0.013420      -0.109696       0.192466       0.221938       0.018372       0.002168       0.092823       0.066435      -0.169897      -0.127595       0.047774       0.079821             10.673093      11.548838       2.720554       2.059949      10.042580      -1.735407      10.427861          -0.000000
          118              N      10.150970      10.682172       5.249384      -0.428026      41.279705 0.72546051E+03  0.19108817E+05                                 9.999388                            8.753191      -0.123806       1.926262                    0.999337      32.574558      94.589297       0.587132       0.396050      -1.093186       0.076632       0.178581      -0.084466       0.211892      -0.055481       0.039961       0.073018       0.107693       0.039472      -0.131440       0.056855       0.074585             10.674802      10.571265       3.217493       1.821045      10.772913      -1.643531      10.680228          -0.000000
          119              N      12.838001       9.916787       0.969006      -0.451583      41.653891 0.69494862E+03  0.18094111E+05                                 9.988729                            8.522750      -0.086877       1.931362                    0.999515      32.660849      94.029463       0.600183       0.391957      -1.096964      -0.000126       0.211383      -0.031037       0.213649       0.016094      -0.015991      -0.002730       0.194820       0.170933      -0.127230       0.046149       0.081081             10.813152      13.476578       0.548296      -1.518981      12.687048       0.165857       6.275831          -0.000002
          120              N      12.055905      12.013652       1.171183      -0.480387      44.118311 0.71913375E+03  0.18872663E+05                                10.382729                            8.652303      -0.084916       1.928288                    0.999590      33.026899      95.263070       0.597857       0.390378      -1.098768       0.142993      -0.153765      -0.062172       0.218989       0.090682       0.006461      -0.014031       0.032038       0.095932      -0.109644       0.033165       0.076479             11.421812      14.488796       0.688558      -2.668560      13.050573      -0.821938       6.726067          -0.000001
          121              N      22.563863      10.950778       2.098309      -0.455627      42.142485 0.75070449E+03  0.19945367E+05                                10.105316                            8.896379      -0.094005       1.923431                    0.998959      33.383497      97.386724       0.583102       0.395356      -1.093567       0.013418       0.192478       0.109697       0.221948       0.002170      -0.018455      -0.092780       0.118163      -0.014725      -0.127558       0.047691       0.079867             10.672826      11.548707       2.059957      -2.720472      10.427457       1.735175      10.042314          -0.000000
          122              N      22.320470      12.469995       3.759050      -0.428038      41.280007 0.72547057E+03  0.19109162E+05                                 9.999456                            8.753272      -0.123801       1.926260                    0.999337      32.574833      94.590508       0.587127       0.396052      -1.093184       0.076632      -0.084467      -0.178583       0.211894       0.039969       0.055416      -0.072981       0.034106      -0.181267      -0.131375       0.056800       0.074575             10.674851      10.571327       1.821096      -3.217465      10.680320       1.643505      10.772905          -0.000001
          123              N       8.781499       8.189617       4.524435      -0.451596      41.654503 0.69496118E+03  0.18094514E+05                                 9.988798                            8.522799      -0.086800       1.931380                    0.999516      32.661139      94.030390       0.600184       0.391954      -1.096966      -0.000130      -0.031038      -0.211383       0.213649      -0.015990      -0.016152       0.002763       0.011939      -0.377699      -0.127241       0.046152       0.081090             10.813242      13.476688      -1.518986      -0.548306       6.275857      -0.165857      12.687181          -0.000002
          124              N       7.999408       8.391794       2.427569      -0.480407      44.119326 0.71915710E+03  0.18873407E+05                                10.382794                            8.652364      -0.084892       1.928284                    0.999591      33.027594      95.265043       0.597864       0.390371      -1.098774       0.143018      -0.062179       0.153793       0.219027       0.006487      -0.090776       0.014085      -0.031952      -0.096049      -0.109751       0.033180       0.076571             11.421876      14.488790      -2.668431      -0.688659       6.726043       0.822070      13.050793          -0.000001
          125              N      14.450860      10.711054       5.122301      -0.455652      42.142746 0.75070575E+03  0.19945372E+05                                10.105255                            8.896297      -0.093950       1.923438                    0.998960      33.383613      97.386411       0.583114       0.395348      -1.093574       0.013425      -0.192479      -0.109690       0.221947      -0.002225       0.018382      -0.092784       0.118182      -0.014712      -0.127559       0.047715       0.079844             10.672783      11.548542      -2.060010       2.720408      10.427610       1.735228      10.042197          -0.000000
          126              N      14.207473       9.191838       3.461561      -0.428058      41.280085 0.72546991E+03  0.19109149E+05                                 9.999486                            8.753276      -0.123793       1.926264                    0.999337      32.574843      94.590690       0.587126       0.396053      -1.093183       0.076626       0.084458       0.178559       0.211868      -0.040032      -0.055498      -0.072983       0.034118      -0.181315      -0.131454       0.056799       0.074655             10.674902      10.571387      -1.821097       3.217509      10.680346       1.643523      10.772975          -0.000000
          127              N      16.894496      13.472215       2.696176      -0.451585      41.654120 0.69495237E+03  0.18094237E+05                                 9.988776                            8.522776      -0.086863       1.931366                    0.999515      32.660859      94.029623       0.600181       0.391957      -1.096964      -0.000126       0.031033       0.211384       0.213650       0.015933       0.016095       0.002758       0.011940      -0.377694      -0.127230       0.046201       0.081029             10.813213      13.476669       1.518992       0.548252       6.275855      -0.165844      12.687115          -0.000002
          128              N      16.112400      13.270039       4.793041      -0.480411      44.118684 0.71913800E+03  0.18872784E+05                                10.382705                            8.652252      -0.084945       1.928274                    0.999591      33.027229      95.263741       0.597868       0.390371      -1.098774       0.143014       0.062161      -0.153777       0.219008      -0.006540       0.090713       0.014073      -0.031971      -0.096036      -0.109697       0.033201       0.076496             11.421821      14.488976       2.668505       0.688457       6.726007       0.822016      13.050479          -0.000001
          129              N      13.944609       5.122303      10.950778      -0.455653      42.142749 0.75070621E+03  0.19945353E+05                                10.105164                            8.896226      -0.093950       1.923436                    0.998960      33.383641      97.385867       0.583125       0.395342      -1.093581      -0.013428      -0.109690       0.192479       0.221947      -0.018459      -0.002238       0.092830       0.066461      -0.169922      -0.127610       0.047672       0.079938             10.672674      11.548367      -2.720352      -2.059954      10.042120      -1.735260      10.427537          -0.000000
          130              N      14.187999       3.461562      12.469994      -0.428068      41.280980 0.72549010E+03  0.19109822E+05                                 9.999634                            8.753403      -0.123856       1.926237                    0.999337      32.575341      94.592621       0.587121       0.396053      -1.093182      -0.076622       0.178565      -0.084465       0.211874       0.055428      -0.040030       0.073023       0.107700       0.039491      -0.131441       0.056818       0.074623             10.675060      10.571530      -3.217546      -1.821150      10.773139      -1.643551      10.680509          -0.000000
          131              N      11.500978       2.696177       8.189616      -0.451591      41.654320 0.69495591E+03  0.18094341E+05                                 9.988784                            8.522780      -0.086865       1.931365                    0.999515      32.660984      94.029828       0.600183       0.391955      -1.096965       0.000120       0.211379      -0.031039       0.213646      -0.016157       0.015928      -0.002729       0.194821       0.170936      -0.127241       0.046211       0.081030             10.813231      13.476709      -0.548304       1.519016      12.687124       0.165847       6.275862          -0.000002
          132              N      12.283069       4.793042       8.391794      -0.480402      44.118225 0.71912729E+03  0.18872412E+05                                10.382604                            8.652163      -0.084919       1.928286                    0.999591      33.026929      95.262291       0.597874       0.390369      -1.098777      -0.143016      -0.153776      -0.062163       0.219009      -0.090770      -0.006540      -0.014037       0.032046       0.095968      -0.109748       0.033197       0.076550             11.421722      14.488848      -0.688486       2.668497      13.050376      -0.822008       6.725942          -0.000001
          133              N      22.057612       2.098311      10.711054      -0.455696      42.144478 0.75074319E+03  0.19946642E+05                                10.105557                            8.896541      -0.093935       1.923440                    0.998959      33.384541      97.390212       0.583103       0.395350      -1.093572      -0.013421       0.109697      -0.192466       0.221938       0.018373       0.002167       0.092822       0.066435      -0.169902      -0.127595       0.047774       0.079822             10.673110      11.548817       2.720544       2.059930      10.042607      -1.735433      10.427906          -0.000000
          134              N      22.301002       3.759051       9.191837      -0.428026      41.279765 0.72546232E+03  0.19108881E+05                                 9.999403                            8.753205      -0.123817       1.926258                    0.999337      32.574620      94.589589       0.587131       0.396051      -1.093186      -0.076634      -0.178580       0.084466       0.211892      -0.055480       0.039962       0.073017       0.107693       0.039473      -0.131439       0.056854       0.074585             10.674811      10.571251       3.217473       1.821050      10.772921      -1.643548      10.680262          -0.000001
          135              N      19.613971       4.524436      13.472215      -0.451583      41.653893 0.69494857E+03  0.18094110E+05                                 9.988730                            8.522750      -0.086876       1.931362                    0.999515      32.660846      94.029460       0.600183       0.391957      -1.096964       0.000127      -0.211383       0.031038       0.213649       0.016094      -0.015991      -0.002729       0.194821       0.170931      -0.127231       0.046149       0.081082             10.813154      13.476601       0.548268      -1.518992      12.687030       0.165860       6.275832          -0.000002
          136              N      20.396067       2.427571      13.270038      -0.480386      44.118223 0.71913179E+03  0.18872598E+05                                10.382716                            8.652291      -0.084913       1.928290                    0.999590      33.026849      95.262876       0.597858       0.390378      -1.098768      -0.142993       0.153765       0.062172       0.218988       0.090682       0.006461      -0.014031       0.032038       0.095937      -0.109644       0.033166       0.076478             11.421801      14.488801       0.688542      -2.668567      13.050540      -0.821935       6.726062          -0.000001
          137              N       9.888109       3.490445      12.342912      -0.455654      42.142364 0.75069752E+03  0.19945093E+05                                10.105187                            8.896247      -0.093811       1.923489                    0.998959      33.383395      97.385529       0.583116       0.395348      -1.093575      -0.013422      -0.192474      -0.109706       0.221950       0.002166      -0.018450      -0.092780       0.118164      -0.014720      -0.127558       0.047698       0.079860             10.672693      11.548414       2.059932      -2.720379      10.427370       1.735297      10.042297          -0.000000
          138              N      10.131502       1.971228      10.682171      -0.428035      41.279830 0.72546649E+03  0.19109026E+05                                 9.999427                            8.753247      -0.123803       1.926261                    0.999337      32.574722      94.590100       0.587128       0.396052      -1.093184      -0.076634       0.084466       0.178581       0.211893       0.039967       0.055415      -0.072980       0.034105      -0.181266      -0.131373       0.056800       0.074573             10.674814      10.571267       1.821094      -3.217427      10.680289       1.643517      10.772887          -0.000001
          139              N      23.670473       6.251606       9.916786      -0.451600      41.654719 0.69496610E+03  0.18094675E+05                                 9.988830                            8.522828      -0.086799       1.931378                    0.999516      32.661279      94.030888       0.600183       0.391954      -1.096966       0.000131       0.031038       0.211386       0.213653      -0.015990      -0.016151       0.002764       0.011942      -0.377698      -0.127241       0.046151       0.081090             10.813278      13.476757      -1.519003      -0.548340       6.275879      -0.165857      12.687197          -0.000002
          140              N      24.452564       6.049429      12.013652      -0.480396      44.119242 0.71915722E+03  0.18873397E+05                                10.382750                            8.652341      -0.084717       1.928333                    0.999592      33.027618      95.264835       0.597868       0.390368      -1.098776      -0.143020       0.062180      -0.153790       0.219026       0.006480      -0.090785       0.014069      -0.031969      -0.096055      -0.109761       0.033186       0.076575             11.421828      14.488850      -2.668530      -0.688809       6.726095       0.822046      13.050541          -0.000001
          141              N      18.001112       3.730169       9.318920      -0.455679      42.143546 0.75072237E+03  0.19945949E+05                                10.105428                            8.896434      -0.093838       1.923474                    0.998959      33.384009      97.388299       0.583105       0.395352      -1.093571      -0.013415       0.192479       0.109698       0.221950      -0.002232       0.018377      -0.092785       0.118163      -0.014736      -0.127553       0.047713       0.079841             10.672974      11.548697      -2.059923       2.720503      10.427757       1.735383      10.042467          -0.000000
          142              N      18.244499       5.249385      10.979660      -0.428053      41.279852 0.72546530E+03  0.19108999E+05                                 9.999460                            8.753258      -0.123792       1.926267                    0.999337      32.574697      94.590228       0.587125       0.396054      -1.093182      -0.076628      -0.084455      -0.178556       0.211865      -0.040031      -0.055498      -0.072984       0.034119      -0.181309      -0.131453       0.056800       0.074653             10.674870      10.571330      -1.821068       3.217482      10.680309       1.643553      10.772972          -0.000001
          143              N      15.557476       0.969008      11.745045      -0.451584      41.654030 0.69495112E+03  0.18094195E+05                                 9.988763                            8.522771      -0.086860       1.931368                    0.999515      32.660821      94.029479       0.600181       0.391957      -1.096963       0.000127      -0.031037      -0.211383       0.213649       0.015932       0.016096       0.002760       0.011939      -0.377700      -0.127232       0.046203       0.081029             10.813194      13.476641       1.518994       0.548269       6.275851      -0.165853      12.687089          -0.000002
          144              N      16.339572       1.171184       9.648180      -0.480392      44.118353 0.71913399E+03  0.18872682E+05                                10.382748                            8.652306      -0.084970       1.928271                    0.999590      33.027036      95.263675       0.597857       0.390378      -1.098767      -0.142995      -0.062169       0.153766       0.218989      -0.006520       0.090682       0.014061      -0.031941      -0.096012      -0.109654       0.033177       0.076476             11.421847      14.488900       2.668588       0.688563       6.726085       0.821945      13.050557          -0.000001
          145              O      20.029364       7.116634       3.483223      -0.649152      35.887002 0.59516751E+03  0.14706478E+05                                 8.622193                            7.590254       0.328957       2.128433                    0.997156      29.347916      78.745794       0.682861       0.362998      -1.133476       0.064443      -0.032455      -0.086249       0.112451       0.045393       0.002721      -0.011890      -0.033505       0.132804      -0.071230       0.023189       0.048041              8.956805       6.910850       0.698001      -1.480012       9.578721      -3.037227      10.380843          -0.000002
          146              O      21.325822       7.880575       1.861473      -0.657961      40.038094 0.63485395E+03  0.15962858E+05                                 9.324271                            7.898527       0.119397       2.057732                    0.996648      29.695685      80.714619       0.661028       0.368510      -1.127762      -0.066850      -0.051134       0.073922       0.112018       0.050308       0.011644       0.027557       0.038240       0.073516      -0.069015       0.008633       0.060382              9.988123      14.302031      -0.580961      -3.779317       7.153511       0.753113       8.508829           0.000001
          147              O      28.947161       9.796926      14.201497      -0.679852      40.944119 0.62950597E+03  0.15791866E+05                                 9.452473                            7.823363       0.225292       2.081281                    0.998092      30.032863      81.484891       0.669660       0.364601      -1.130993      -0.112087       0.037668      -0.047592       0.127465      -0.001396       0.036310       0.055990       0.015257      -0.132545      -0.086901       0.025742       0.061160             10.338639      13.596154      -4.488128      -1.634028       9.460951       1.869167       7.958812           0.000001
          148              O      27.488442      11.443081      14.037011      -0.654602      38.952721 0.60099548E+03  0.14890690E+05                                 9.155794                            7.625414       0.237057       2.095573                    0.997168      29.508087      79.351956       0.681358       0.362816      -1.133315       0.065024      -0.057097      -0.023712       0.089724      -0.002909       0.062557       0.015440      -0.070916      -0.118717      -0.092594       0.033576       0.059018             10.066216       8.616553      -3.883729       1.347016      12.725759      -3.611922       8.856337          -0.000003
          149              O      21.333932       7.252815       6.245106      -0.673518      43.849126 0.73177457E+03  0.19060488E+05                                10.001866                            8.508659       0.006605       2.008536                    0.995679      30.769957      85.054914       0.633831       0.371002      -1.126139       0.030194       0.013995       0.000215       0.033280       0.070365      -0.034180       0.033841      -0.033422       0.153541      -0.111935       0.045410       0.066525             10.952095      10.499865       2.138514       1.724250      13.636440      -2.055535       8.719981          -0.000001
          150              O      23.253466       8.027154       7.003848      -0.731275      51.942536 0.82037894E+03  0.22013476E+05                                11.220196                            9.031062      -0.241555       1.910666                    0.996283      32.163272      90.583943       0.612262       0.372816      -1.123451      -0.062370       0.040515       0.001189       0.074383      -0.031945       0.004464       0.010326       0.092954       0.173308      -0.086151       0.027466       0.058685             12.825308      17.318057      -2.794321       2.177155      11.628123      -3.847271       9.529745          -0.000001
          151              O      24.262720      10.742825       7.141184      -0.665780      37.660807 0.57309159E+03  0.14025850E+05                                 8.866100                            7.416372       0.318364       2.119802                    0.997826      29.323772      78.269075       0.695361       0.359907      -1.136061      -0.042803       0.095985       0.008246       0.105419      -0.033936      -0.016334       0.001612      -0.014497       0.155678      -0.061868       0.005985       0.055883              9.618550      12.955046      -4.708811       0.853492      10.058480      -0.839734       5.842126          -0.000003
          152              O      23.399496      12.719828       6.608303      -0.631793      39.622507 0.66058933E+03  0.16735347E+05                                 9.271437                            8.055600       0.127174       2.065576                    0.996561      29.415936      79.625300       0.656308       0.368380      -1.130587       0.051837      -0.042675       0.037334       0.076825      -0.028582      -0.051019       0.001186      -0.130792       0.176165      -0.115016       0.038468       0.076548              9.976398       7.190110      -0.576961       0.226793      16.017117       1.128107       6.721966           0.000001
          153              O       3.803371       0.103977       3.737388      -0.649175      35.888017 0.59518438E+03  0.14707003E+05                                 8.622356                            7.590355       0.328938       2.128419                    0.997156      29.348253      78.747056       0.682857       0.362998      -1.133476       0.064464       0.032481       0.086271       0.112487      -0.045420      -0.002790      -0.011869      -0.033519       0.132740      -0.071254       0.023258       0.047996              8.956997       6.911008      -0.698006       1.480216       9.578837      -3.037252      10.381145          -0.000002
          154              O      13.212813      13.781258       5.359137      -0.657991      40.040545 0.63489284E+03  0.15964124E+05                                 9.324748                            7.898845       0.119109       2.057641                    0.996646      29.696266      80.717641       0.661003       0.368517      -1.127754      -0.066858       0.051179      -0.073929       0.112048      -0.050333      -0.011712       0.027581       0.038227       0.073515      -0.069029       0.008566       0.060462              9.988685      14.302980       0.580832       3.779691       7.153841       0.753058       8.509233           0.000001
          155              O      12.721165      11.864908       7.460335      -0.679836      40.941228 0.62945579E+03  0.15790269E+05                                 9.451969                            7.823001       0.225531       2.081363                    0.998094      30.032020      81.481353       0.669683       0.364597      -1.130999      -0.112080      -0.037674       0.047606       0.127466       0.001337      -0.036350       0.055991       0.015235      -0.132499      -0.086895       0.025669       0.061226             10.338049      13.595237       4.487797       1.633782       9.460441       1.869008       7.958468           0.000001
          156              O      11.262449      10.218753       7.624820      -0.654594      38.950453 0.60095295E+03  0.14889333E+05                                 9.155334                            7.625052       0.237074       2.095582                    0.997168      29.507479      79.348825       0.681389       0.362808      -1.133325       0.065021       0.057092       0.023719       0.089721       0.002866      -0.062595       0.015437      -0.070916      -0.118707      -0.092623       0.033590       0.059034             10.065698       8.616095       3.883467      -1.346974      12.725099      -3.611739       8.855900          -0.000003
          157              O       5.107944      -0.032204       0.975504      -0.673552      43.848158 0.73175627E+03  0.19059783E+05                                10.001412                            8.508314       0.006555       2.008503                    0.995679      30.770479      85.054265       0.633874       0.370981      -1.126161       0.030205      -0.013988      -0.000229       0.033288      -0.070413       0.034152       0.033854      -0.033434       0.153547      -0.111973       0.045442       0.066531             10.951565      10.499184      -2.138436      -1.724184      13.635851      -2.055430       8.719660          -0.000000
          158              O      15.140467      13.634679       0.216763      -0.731275      51.940498 0.82034381E+03  0.22012218E+05                                11.219720                            9.030747      -0.241629       1.910642                    0.996282      32.162965      90.581352       0.612288       0.372806      -1.123463      -0.062369      -0.040521      -0.001192       0.074386       0.031900      -0.004508       0.010334       0.092957       0.173294      -0.086128       0.027441       0.058687             12.824687      17.317092       2.794129      -2.177028      11.627594      -3.847076       9.529375          -0.000001
          159              O      16.149727      10.919007       0.079427      -0.665780      37.659790 0.57307392E+03  0.14025294E+05                                 8.865886                            7.416215       0.318294       2.119779                    0.997825      29.323649      78.268102       0.695376       0.359903      -1.136065      -0.042802      -0.095987      -0.008246       0.105420       0.033892       0.016296       0.001611      -0.014490       0.155684      -0.061820       0.005954       0.055866              9.618299      12.954687       4.708670      -0.853471      10.058201      -0.839715       5.842008          -0.000004
          160              O      15.286505       8.942004       0.612308      -0.631783      39.621984 0.66058020E+03  0.16735063E+05                                 9.271379                            8.055572       0.127141       2.065572                    0.996560      29.415680      79.624572       0.656305       0.368382      -1.130585       0.051838       0.042675      -0.037337       0.076827       0.028539       0.050971       0.001186      -0.130799       0.176166      -0.114980       0.038466       0.076514              9.976316       7.190084       0.576954      -0.226796      16.016933       1.128098       6.721932           0.000001
          161              O      15.972850      10.958000      14.337244      -0.649189      35.889834 0.59522419E+03  0.14708244E+05                                 8.622662                            7.590632       0.329023       2.128429                    0.997158      29.349011      78.749975       0.682841       0.363000      -1.133474       0.064464       0.086286      -0.032467       0.112495      -0.002796       0.045383       0.011890      -0.083120      -0.016068      -0.071219       0.023222       0.047997              8.957311       6.911184       1.480150       0.698065      10.381533       3.037467       9.579217          -0.000002
          162              O       9.156319      12.579748       0.659964      -0.657970      40.035792 0.63480964E+03  0.15961411E+05                                 9.323762                            7.898116       0.119704       2.057825                    0.996653      29.695181      80.711498       0.661064       0.368498      -1.127776      -0.066863      -0.073912      -0.051167       0.112035      -0.011702       0.050302      -0.027533      -0.017647      -0.094091      -0.068988       0.008583       0.060405              9.987564      14.301193       3.779042      -0.580741       8.508303      -0.752984       7.153195           0.000001
          163              O      16.777681       0.239725       2.576314      -0.679856      40.942942 0.62949135E+03  0.15791411E+05                                 9.452309                            7.823290       0.225446       2.081336                    0.998092      30.032585      81.483973       0.669660       0.364603      -1.130992      -0.112101       0.047592       0.037659       0.127475      -0.036376      -0.001379      -0.055964       0.073861       0.043397      -0.086894       0.025699       0.061194             10.338409      13.595831       1.633851      -4.487815       7.958783      -1.869107       9.460615           0.000001
          164              O      15.318962       0.404210       4.222469      -0.654613      38.952535 0.60099439E+03  0.14890642E+05                                 9.155707                            7.625363       0.237009       2.095549                    0.997168      29.508313      79.352266       0.681367       0.362812      -1.133320       0.065021       0.023715      -0.057099       0.089724      -0.062608      -0.002910      -0.015417       0.023907       0.165735      -0.092641       0.033629       0.059012             10.066099       8.616471      -1.347012      -3.883645       8.856279       3.611883      12.725545          -0.000003
          165              O       9.164437       8.196115       0.032204      -0.673561      43.849741 0.73178429E+03  0.19060733E+05                                10.001735                            8.508540       0.006582       2.008512                    0.995680      30.770777      85.056123       0.633857       0.370987      -1.126154       0.030232      -0.000220       0.013992       0.033313       0.034142       0.070348      -0.033815      -0.093535      -0.026579      -0.111908       0.045386       0.066522             10.951950      10.499818      -1.724293       2.138528       8.719856       2.055446      13.636178          -0.000001
          166              O      11.083973       7.437373       0.806542      -0.731270      51.940198 0.82033579E+03  0.22011949E+05                                11.219680                            9.030693      -0.241550       1.910670                    0.996283      32.162815      90.580826       0.612290       0.372805      -1.123463      -0.062369      -0.001190       0.040517       0.074384      -0.004509      -0.031951      -0.010300      -0.040164      -0.226094      -0.086154       0.027472       0.058682             12.824659      17.317154      -2.177041      -2.794114       9.529299       3.847026      11.627525          -0.000001
          167              O      12.093227       7.300038       3.522214      -0.665786      37.661737 0.57310995E+03  0.14026420E+05                                 8.866266                            7.416512       0.318266       2.119767                    0.997825      29.324115      78.270474       0.695352       0.359909      -1.136058      -0.042802      -0.008246       0.095984       0.105418       0.016296      -0.033936      -0.001586      -0.085091      -0.056105      -0.061867       0.006003       0.055864              9.618729      12.955287      -0.853486      -4.708917       5.842216       0.839739      10.058684          -0.000003
          168              O      11.230002       7.832919       5.499217      -0.631799      39.622841 0.66059640E+03  0.16735563E+05                                 9.271471                            8.055631       0.127178       2.065575                    0.996562      29.416039      79.625542       0.656308       0.368378      -1.130589       0.051837      -0.037337      -0.042679       0.076828       0.050973      -0.028587      -0.001157      -0.153487       0.108102      -0.115000       0.038487       0.076513              9.976438       7.190158      -0.226799      -0.576985       6.721982      -1.128141      16.017174           0.000001
          169              O      15.972857      10.703834       7.324587      -0.649143      35.886670 0.59515797E+03  0.14706181E+05                                 8.622145                            7.590196       0.328931       2.128431                    0.997156      29.347684      78.744974       0.682863       0.362999      -1.133476       0.064444      -0.086250       0.032462       0.112453       0.002724      -0.045445       0.011912      -0.083159      -0.016140      -0.071282       0.023222       0.048060              8.956764       6.910837      -1.480046      -0.698031      10.380774       3.037234       9.578682          -0.000002
          170              O      17.269317       9.082085       6.560647      -0.657995      40.039006 0.63486450E+03  0.15963207E+05                                 9.324419                            7.898591       0.119181       2.057663                    0.996647      29.696085      80.716186       0.661025       0.368510      -1.127761      -0.066857       0.073931       0.051170       0.112045       0.011660      -0.050335      -0.027556      -0.017632      -0.094104      -0.069032       0.008622       0.060410              9.988318      14.302465      -3.779504       0.580798       8.508906      -0.753031       7.153584           0.000001
          171              O      16.777673       6.980887       4.644297      -0.679837      40.941747 0.62946507E+03  0.15790567E+05                                 9.452073                            7.823077       0.225532       2.081364                    0.998094      30.032103      81.481865       0.669677       0.364598      -1.130997      -0.112075      -0.047604      -0.037674       0.127461       0.036306       0.001341      -0.055967       0.073866       0.043381      -0.086856       0.025676       0.061180             10.338174      13.595473      -1.633786       4.487853       7.958526      -1.869012       9.460522           0.000001
          172              O      15.318957       6.816401       2.998142      -0.654603      38.949864 0.60094274E+03  0.14889004E+05                                 9.155171                            7.624930       0.237022       2.095561                    0.997168      29.507676      79.348940       0.681402       0.362802      -1.133330       0.065013      -0.023711       0.057094       0.089714       0.062554       0.002865      -0.015413       0.023903       0.165733      -0.092582       0.033562       0.059020             10.065505       8.615946       1.346934       3.883367       8.855740       3.611665      12.724829          -0.000003
          173              O      17.277425      13.465718       7.188407      -0.673529      43.846502 0.73172294E+03  0.19058701E+05                                10.001168                            8.508118       0.006581       2.008524                    0.995679      30.769941      85.052338       0.633881       0.370981      -1.126161       0.030193       0.000215      -0.013991       0.033278      -0.034186      -0.070415      -0.033813      -0.093478      -0.026646      -0.111972       0.045469       0.066503             10.951281      10.499004       1.724030      -2.138437       8.719350       2.055302      13.635489          -0.000001
          174              O      19.196961      14.224459       6.414068      -0.731279      51.941115 0.82035526E+03  0.22012615E+05                                11.219840                            9.030823      -0.241643       1.910637                    0.996282      32.163128      90.582180       0.612283       0.372807      -1.123461      -0.062369       0.001188      -0.040520       0.074385       0.004456       0.031901      -0.010299      -0.040170      -0.226086      -0.086122       0.027444       0.058678             12.824854      17.317343       2.177065       2.794247       9.529476       3.847138      11.627743          -0.000001
          175              O      20.206220      14.361795       3.698397      -0.665785      37.660853 0.57309323E+03  0.14025900E+05                                 8.866105                            7.416381       0.318351       2.119794                    0.997826      29.323854      78.269298       0.695361       0.359907      -1.136061      -0.042800       0.008246      -0.095990       0.105422      -0.016331       0.033891      -0.001594      -0.085092      -0.056103      -0.061829       0.005950       0.055879              9.618548      12.955030       0.853494       4.708818       5.842133       0.839740      10.058481          -0.000003
          176              O      19.343000      13.828913       1.721394      -0.631782      39.623009 0.66060135E+03  0.16735766E+05                                 9.271648                            8.055790       0.127217       2.065598                    0.996561      29.415692      79.625512       0.656284       0.368390      -1.130577       0.051843       0.037333       0.042673       0.076828      -0.051011       0.028539      -0.001160      -0.153483       0.108119      -0.115005       0.038480       0.076525              9.976618       7.190278       0.226805       0.576982       6.722123      -1.128139      16.017454           0.000001
          177              O      12.422608       7.324589      10.957998      -0.649146      35.886679 0.59516121E+03  0.14706284E+05                                 8.622145                            7.590218       0.328965       2.128438                    0.997156      29.347788      78.745369       0.682862       0.362999      -1.133476      -0.064448       0.032458       0.086252       0.112457       0.045391       0.002718      -0.011890      -0.033505       0.132803      -0.071228       0.023186       0.048042              8.956751       6.910791       0.697983      -1.479959       9.578696      -3.037223      10.380767          -0.000002
          178              O      11.126150       6.560648      12.579748      -0.657952      40.036146 0.63482363E+03  0.15961872E+05                                 9.323865                            7.898253       0.119464       2.057746                    0.996652      29.695397      80.712725       0.661051       0.368502      -1.127771       0.066840       0.051147      -0.073922       0.112018       0.050307       0.011657       0.027557       0.038219       0.073498      -0.069004       0.008615       0.060389              9.987632      14.301143      -0.580842      -3.779025       7.153290       0.753012       8.508461           0.000001
          179              O       3.504811       4.644297       0.239724      -0.679869      40.945498 0.62952677E+03  0.15792548E+05                                 9.452762                            7.823555       0.225445       2.081338                    0.998089      30.033053      81.486333       0.669642       0.364607      -1.130987       0.112106      -0.037658       0.047604       0.127483      -0.001392       0.036305       0.055987       0.015239      -0.132483      -0.086882       0.025727       0.061155             10.338986      13.596883      -4.488280      -1.633947       9.461077       1.869155       7.958996           0.000001
          180              O       4.963530       2.998142       0.404210      -0.654595      38.952496 0.60098964E+03  0.14890508E+05                                 9.155766                            7.625379       0.237053       2.095575                    0.997168      29.507915      79.351383       0.681360       0.362817      -1.133315      -0.065020       0.057093       0.023713       0.089719      -0.002910       0.062558       0.015441      -0.070917      -0.118717      -0.092595       0.033576       0.059019             10.066194       8.616567      -3.883753       1.347037      12.725707      -3.611919       8.856308          -0.000003
          181              O      11.118040       7.188408       8.196115      -0.673517      43.848970 0.73177142E+03  0.19060384E+05                                10.001838                            8.508637       0.006609       2.008538                    0.995679      30.769918      85.054731       0.633832       0.371002      -1.126139      -0.030195      -0.013994      -0.000214       0.033281       0.070365      -0.034181       0.033842      -0.033422       0.153541      -0.111936       0.045410       0.066526             10.952063      10.499842       2.138512       1.724247      13.636393      -2.055521       8.719954          -0.000001
          182              O       9.198506       6.414069       7.437373      -0.731273      51.942464 0.82037745E+03  0.22013426E+05                                11.220186                            9.031054      -0.241557       1.910666                    0.996283      32.163240      90.583827       0.612263       0.372816      -1.123451       0.062368      -0.040514      -0.001186       0.074381      -0.031945       0.004464       0.010326       0.092954       0.173309      -0.086151       0.027466       0.058685             12.825298      17.318051      -2.794320       2.177157      11.628106      -3.847266       9.529736          -0.000001
          183              O       8.189252       3.698398       7.300037      -0.665779      37.660862 0.57309268E+03  0.14025885E+05                                 8.866111                            7.416381       0.318353       2.119798                    0.997826      29.323784      78.269145       0.695361       0.359907      -1.136060       0.042802      -0.095983      -0.008244       0.105417      -0.033937      -0.016334       0.001612      -0.014496       0.155679      -0.061869       0.005985       0.055884              9.618562      12.955059      -4.708819       0.853495      10.058496      -0.839735       5.842130          -0.000003
          184              O       9.052476       1.721395       7.832918      -0.631798      39.623041 0.66060071E+03  0.16735709E+05                                 9.271522                            8.055671       0.127162       2.065569                    0.996561      29.416125      79.626016       0.656304       0.368380      -1.130587      -0.051835       0.042678      -0.037334       0.076825      -0.028583      -0.051021       0.001185      -0.130787       0.176171      -0.115017       0.038466       0.076550              9.976492       7.190186      -0.576946       0.226808      16.017263       1.128138       6.722027           0.000001
          185              O      28.648601      14.337246      10.703833      -0.649180      35.888280 0.59519279E+03  0.14707267E+05                                 8.622398                            7.590414       0.328913       2.128407                    0.997156      29.348468      78.747861       0.682853       0.362998      -1.133476      -0.064469      -0.032479      -0.086275       0.112492      -0.045419      -0.002788      -0.011871      -0.033522       0.132739      -0.071253       0.023256       0.047998              8.957030       6.911007      -0.697969       1.480147       9.578913      -3.037256      10.381168          -0.000002
          186              O      19.239159       0.659965       9.082084      -0.657972      40.037854 0.63485018E+03  0.15962734E+05                                 9.324205                            7.898475       0.119573       2.057779                    0.996652      29.695789      80.714721       0.661034       0.368508      -1.127765       0.066858      -0.051167       0.073914       0.112033      -0.050345      -0.011702       0.027559       0.038221       0.073526      -0.069035       0.008586       0.060449              9.988053      14.301957       0.580807       3.779207       7.153538       0.753049       8.508665           0.000001
          187              O      19.730807       2.576315       6.980886      -0.679852      40.942681 0.62948761E+03  0.15791288E+05                                 9.452249                            7.823252       0.225463       2.081341                    0.998092      30.032523      81.483647       0.669664       0.364602      -1.130993       0.112098       0.037667      -0.047597       0.127476       0.001333      -0.036370       0.055988       0.015220      -0.132485      -0.086897       0.025658       0.061239             10.338334      13.595687       4.487757       1.633837       9.460574       1.869104       7.958742           0.000001
          188              O      21.189523       4.222470       6.816401      -0.654598      38.950937 0.60096307E+03  0.14889651E+05                                 9.155417                            7.625124       0.237048       2.095571                    0.997168      29.507660      79.349570       0.681384       0.362808      -1.133324      -0.065020      -0.057092      -0.023717       0.089720       0.002865      -0.062595       0.015437      -0.070919      -0.118704      -0.092623       0.033588       0.059035             10.065783       8.616166       3.883494      -1.346981      12.725195      -3.611777       8.855987          -0.000003
          189              O      19.231042       0.032206      13.465717      -0.673547      43.847976 0.73175225E+03  0.19059653E+05                                10.001390                            8.508294       0.006549       2.008503                    0.995679      30.770386      85.053957       0.633874       0.370981      -1.126161      -0.030205       0.013985       0.000229       0.033287      -0.070414       0.034153       0.033854      -0.033434       0.153548      -0.111974       0.045442       0.066531             10.951541      10.499173      -2.138436      -1.724187      13.635814      -2.055417       8.719636          -0.000000
          190              O      17.311505       0.806544      14.224458      -0.731276      51.940512 0.82034402E+03  0.22012224E+05                                11.219721                            9.030748      -0.241627       1.910643                    0.996282      32.162968      90.581357       0.612288       0.372806      -1.123463       0.062370       0.040519       0.001192       0.074386       0.031900      -0.004508       0.010335       0.092956       0.173293      -0.086127       0.027441       0.058686             12.824690      17.317100       2.794124      -2.177029      11.627595      -3.847076       9.529375          -0.000001
          191              O      16.302245       3.522216      14.361794      -0.665782      37.660004 0.57307753E+03  0.14025406E+05                                 8.865926                            7.416242       0.318286       2.119776                    0.997825      29.323706      78.268360       0.695374       0.359903      -1.136065       0.042804       0.095984       0.008246       0.105419       0.033893       0.016297       0.001610      -0.014490       0.155691      -0.061822       0.005954       0.055868              9.618348      12.954751       4.708704      -0.853473      10.058266      -0.839719       5.842026          -0.000003
          192              O      17.165467       5.499219      13.828913      -0.631795      39.623275 0.66060654E+03  0.16735911E+05                                 9.271609                            8.055756       0.127105       2.065555                    0.996560      29.416107      79.626365       0.656294       0.368384      -1.130583      -0.051832      -0.042680       0.037336       0.076825       0.028545       0.050974       0.001185      -0.130801       0.176176      -0.114986       0.038468       0.076518              9.976579       7.190263       0.576956      -0.226816      16.017386       1.128167       6.722089           0.000001
          193              O      16.479122       3.483223       0.103977      -0.649170      35.887873 0.59518188E+03  0.14706926E+05                                 8.622325                            7.590339       0.328865       2.128392                    0.997156      29.348202      78.746878       0.682857       0.362998      -1.133477      -0.064470      -0.086269       0.032456       0.112481      -0.002770       0.045379       0.011888      -0.083142      -0.016123      -0.071219       0.023201       0.048018              8.956959       6.911034       1.480220       0.698038      10.381058       3.037291       9.578784          -0.000002
          194              O      23.295653       1.861475      13.781257      -0.657964      40.035555 0.63480353E+03  0.15961218E+05                                 9.323727                            7.898080       0.119702       2.057826                    0.996653      29.695056      80.711058       0.661065       0.368498      -1.127776       0.066860       0.073909       0.051166       0.112030      -0.011703       0.050300      -0.027537      -0.017650      -0.094095      -0.068988       0.008581       0.060407              9.987536      14.301178       3.779033      -0.580743       8.508264      -0.752991       7.153165           0.000001
          195              O      15.674291      14.201498      11.864907      -0.679850      40.942431 0.62948245E+03  0.15791127E+05                                 9.452222                            7.823228       0.225456       2.081342                    0.998092      30.032416      81.483281       0.669664       0.364602      -1.130993       0.112099      -0.047596      -0.037659       0.127475      -0.036374      -0.001379      -0.055965       0.073858       0.043395      -0.086893       0.025700       0.061193             10.338304      13.595668       1.633839      -4.487750       7.958719      -1.869095       9.460527           0.000001
          196              O      17.133010      14.037013      10.218752      -0.654609      38.952040 0.60098569E+03  0.14890368E+05                                 9.155618                            7.625298       0.237029       2.095557                    0.997168      29.508164      79.351619       0.681372       0.362811      -1.133321      -0.065022      -0.023719       0.057099       0.089726      -0.062606      -0.002908      -0.015416       0.023905       0.165724      -0.092637       0.033629       0.059008             10.065992       8.616362      -1.346990      -3.883571       8.856191       3.611838      12.725422          -0.000003
          197              O      15.174549       6.245106      -0.032204      -0.673539      43.847930 0.73174857E+03  0.19059538E+05                                10.001387                            8.508273       0.006582       2.008514                    0.995679      30.770296      85.053728       0.633875       0.370981      -1.126160      -0.030204       0.000232      -0.014000       0.033292       0.034146       0.070353      -0.033813      -0.093497      -0.026623      -0.111904       0.045396       0.066508             10.951537      10.499250      -1.724173       2.138568       8.719567       2.055314      13.635795          -0.000001
          198              O      21.367999       7.003850      13.634679      -0.731281      51.940684 0.82034690E+03  0.22012321E+05                                11.219740                            9.030748      -0.241541       1.910669                    0.996283      32.163052      90.581638       0.612289       0.372804      -1.123464       0.062374       0.001190      -0.040518       0.074389      -0.004508      -0.031953      -0.010299      -0.040163      -0.226089      -0.086154       0.027474       0.058680             12.824730      17.317180      -2.177052      -2.794157       9.529367       3.847079      11.627642          -0.000001
          199              O      20.358745       7.141185      10.919007      -0.665790      37.661857 0.57311155E+03  0.14026468E+05                                 8.866282                            7.416518       0.318268       2.119767                    0.997825      29.324168      78.270625       0.695352       0.359909      -1.136059       0.042806       0.008248      -0.095984       0.105420       0.016297      -0.033935      -0.001586      -0.085091      -0.056104      -0.061866       0.006002       0.055865              9.618754      12.955320      -0.853491      -4.708945       5.842226       0.839745      10.058716          -0.000003
          200              O      21.221970       6.608304       8.942004      -0.631801      39.622907 0.66059786E+03  0.16735609E+05                                 9.271480                            8.055638       0.127179       2.065575                    0.996562      29.416068      79.625639       0.656308       0.368378      -1.130589      -0.051834       0.037337       0.042679       0.076827       0.050973      -0.028587      -0.001157      -0.153489       0.108102      -0.115001       0.038487       0.076513              9.976447       7.190164      -0.226800      -0.576996       6.721988      -1.128140      16.017189           0.000001
          201              O      16.479115       3.737389       7.116634      -0.649179      35.888106 0.59518755E+03  0.14707100E+05                                 8.622356                            7.590369       0.328890       2.128398                    0.997156      29.348426      78.747549       0.682857       0.362997      -1.133477      -0.064466       0.086272      -0.032482       0.112489       0.002744      -0.045435       0.011895      -0.083129      -0.016100      -0.071264       0.023238       0.048026              8.956990       6.911011      -1.480194      -0.698002      10.381136       3.037227       9.578823          -0.000002
          202              O      15.182655       5.359138       7.880574      -0.657979      40.037980 0.63484241E+03  0.15962504E+05                                 9.324252                            7.898446       0.119205       2.057679                    0.996647      29.695621      80.714413       0.661032       0.368509      -1.127762       0.066855      -0.073928      -0.051174       0.112044       0.011660      -0.050338      -0.027553      -0.017637      -0.094102      -0.069034       0.008624       0.060410              9.988140      14.302187      -3.779463       0.580776       8.508791      -0.753010       7.153444           0.000001
          203              O      15.674299       7.460336       9.796924      -0.679831      40.941594 0.62946269E+03  0.15790495E+05                                 9.452062                            7.823072       0.225527       2.081365                    0.998093      30.032005      81.481606       0.669676       0.364599      -1.130996       0.112075       0.047610       0.037672       0.127463       0.036305       0.001342      -0.055967       0.073867       0.043377      -0.086855       0.025677       0.061179             10.338154      13.595430      -1.633773       4.487842       7.958511      -1.869005       9.460522           0.000001
          204              O      17.133015       7.624822      11.443079      -0.654602      38.950004 0.60094508E+03  0.14889080E+05                                 9.155206                            7.624955       0.237060       2.095574                    0.997168      29.507663      79.349001       0.681400       0.362803      -1.133329      -0.065010       0.023716      -0.057098       0.089716       0.062555       0.002867      -0.015413       0.023895       0.165727      -0.092581       0.033564       0.059017             10.065550       8.615954       1.346942       3.883370       8.855779       3.611699      12.724918          -0.000003
          205              O      15.174547       0.975505       7.252814      -0.673551      43.846642 0.73172573E+03  0.19058760E+05                                10.001091                            8.508056       0.006578       2.008511                    0.995679      30.770242      85.052676       0.633893       0.370974      -1.126168      -0.030205      -0.000232       0.013984       0.033286      -0.034205      -0.070415      -0.033818      -0.093492      -0.026628      -0.111985       0.045472       0.066513             10.951192      10.498843       1.724100      -2.138413       8.719351       2.055291      13.635384          -0.000001
          206              O      13.255011       0.216764       8.027153      -0.731275      51.940815 0.82034974E+03  0.22012430E+05                                11.219799                            9.030797      -0.241645       1.910638                    0.996282      32.163023      90.581811       0.612284       0.372807      -1.123461       0.062369      -0.001190       0.040518       0.074385       0.004456       0.031900      -0.010301      -0.040168      -0.226087      -0.086121       0.027444       0.058677             12.824799      17.317240       2.177075       2.794239       9.529455       3.847127      11.627704          -0.000001
          207              O      12.245752       0.079428      10.742824      -0.665784      37.660657 0.57308975E+03  0.14025791E+05                                 8.866070                            7.416355       0.318359       2.119797                    0.997826      29.323796      78.269042       0.695363       0.359906      -1.136061       0.042800      -0.008249       0.095989       0.105422      -0.016331       0.033892      -0.001594      -0.085094      -0.056104      -0.061829       0.005950       0.055880              9.618508      12.954957       0.853495       4.708803       5.842115       0.839740      10.058451          -0.000003
          208              O      13.108972       0.612310      12.719827      -0.631783      39.623016 0.66060186E+03  0.16735782E+05                                 9.271647                            8.055792       0.127220       2.065598                    0.996561      29.415707      79.625550       0.656284       0.368390      -1.130577      -0.051842      -0.037337      -0.042673       0.076829      -0.051010       0.028539      -0.001161      -0.153485       0.108120      -0.115005       0.038480       0.076525              9.976616       7.190271       0.226805       0.576986       6.722125      -1.128143      16.017452           0.000001

******************************************************
Auxiliary information for the entire system
The total spin magnetic moment of the unit cell is   -0.000040
The total net atomic charge of the unit cell is   0.000000
Accuracy of reproducing the electrostatic potential in the unit cell:
  The inner radius (bohr) =    5.0000
  The outer radius (bohr) =   12.0000
  Valid grid points have density less than (e/(bohr^3)) =    0.0001
  The number of valid grid points were=        98165
  The rms potential error without charges in kcal/mol is=      7.76680
  The rms potential error with partial charges in kcal/mol is=      1.47178
  The RRMSE value at monopole order=      0.18950
  The rms potential error with partial charges and cloud penetration in kcal/mol is=      1.45805
  The RRMSE value at monopole order with cloud penetration is=      0.18773
  The rms potential error with partial charges and atomic dipoles in kcal/mol is=      1.61391
  The RRMSE value at dipole order=      0.20780
  The rms potential error with partial charges, atomic dipoles and cloud penetration in kcal/mol is=      1.60197
  The RRMSE value at dipole order with cloud penetration=      0.20626

******************************************************
The electron densities and ab initio electrostatic potential were computed in VASP using the PBE functional and
projector augmented wave method. See the main text of the journal article for a description of computational details.
The atomic charges, dipoles, and quadrupoles were computed with the DDEC6 method as described in
(a) T. A. Manz and N. Gabaldon Limas, RSC Adv. 6 (2016) 47771-47801 DOI: 10.1039/c6ra04656h
(b) N. Gabaldon Limas and T. A. Manz, RSC Adv. 8 (2018) 2678-2707 DOI: 10.1039/c7ra11829e.
For each atom in the material, the electron cloud parameters were fit to the spherically averaged atom-in-material
electron density using radial positions for which this density was between 10^-4 and 10^-2 electrons per cubic bohr.
The polarizabilities, dispersion coefficients, and quantum Drude oscillator (QDO) parameters were fit using the MCLF method.
The magnetic structure of the system was optimized in VASP from the default ferromagnetic initial guess using spin polarization.
The atomic spin moments (ASMs) were computed on this optimized magnetic structure using the DDEC6 partition as inputs
to the method of T. A. Manz and D. S. Sholl, J. Chem. Theory Comput. 7 (2011) 4146-4164 DOI: 10.1021/ct200539n.
The RMSE and RRMSE were computed using a uniform grid with Ewald summation.
