# Supplementary material for: A collection of forcefield precursors for metal–organic frameworks
Source: RSC Adv. 2019 Nov 13;9(63):36492–507. doi: 10.1039/c9ra07327b (PMC9075174; doi:10.1039/c9ra07327b)
Supplement: RA-009-C9RA07327B-s6018 [file RA-009-C9RA07327B-s6018.xyz]

  208
jmolscript: load "" {1 1 1} spacegroup "x,y,z" unitcell [{     16.190000     0.000000     0.000000 }, {      8.095003    14.363561     0.000000 }, {      8.095003    -0.000004    14.363561 }]
Eu    18.806145     1.746031    13.909960     1.317666
Eu    13.450332     5.548209    14.029034     1.267463
Eu    10.711064     5.435744     7.635238     1.317790
Eu     5.355330     1.633566     7.516308     1.267439
Eu    14.758644     0.453455     8.927959     1.317749
Eu     9.402831     0.334524    12.729993     1.267450
Eu    22.853565     6.728319    12.617527     1.317823
Eu    17.497831     6.847251     8.815348     1.267436
Eu    13.573861    12.617526     0.453601     1.317669
Eu    18.929674     8.815348     0.334527     1.267463
Eu    21.668942     8.927813     6.728323     1.317791
Eu    27.024676    12.729991     6.847253     1.267440
Eu    17.621362    13.910102     5.435602     1.317740
Eu    22.977175    14.029033     1.633568     1.267445
Eu     9.526441     7.635238     1.746034     1.317817
Eu    14.882175     7.516306     5.548213     1.267427
H     13.086380     3.579396    10.749689     0.072877
H     19.008681     1.426299    10.317346     0.074482
H     21.181380     3.602378    10.795652     0.072878
H     10.913683     5.755476    11.227996     0.074484
H      9.038880     3.613869    10.761180     0.072881
H     14.961182     4.046213     8.608082     0.074489
H     17.133880     3.567906    10.784162     0.072877
H     23.056182     3.135562    12.937259     0.074486
H     19.293626    10.784161     3.613872     0.072877
H     13.371325    12.937258     4.046215     0.074486
H     11.198626    10.761179     3.567909     0.072877
H     21.466323     8.608081     3.135565     0.074484
H     23.341126    10.749688     3.602381     0.072881
H     17.418824    10.317344     5.755479     0.074487
H     15.246126    10.795651     3.579399     0.072876
H      9.323824    11.227995     1.426302     0.074486
C     13.763122     3.204507    11.265341     0.219605
C     15.174890     2.912927    12.852514     0.030897
C     15.328695     1.877314    11.931810     0.021286
C     15.785254     3.220306    14.150980     0.581015
C     16.236954     0.742593    11.814029     0.580357
C     19.855418     1.230954    10.647708     0.240983
C     21.919643     0.710993    10.719526     0.042216
C     21.454991     0.828774    12.015119     0.034958
C      7.073413     0.443831    10.144983     0.573602
C     22.031355     0.676520    13.365294     0.562651
C     21.858122     3.977267    10.280001     0.219599
C     23.269890     4.268848     8.692827     0.030886
C     23.423695     5.304460     9.613531     0.021289
C      7.690252     3.961468     7.394361     0.581034
C     24.331954     6.439182     9.731313     0.580365
C     11.760420     5.950820    10.897634     0.240985
C     13.824645     6.470781    10.825816     0.042214
C     13.359991     6.353000     9.530223     0.034958
C     15.168415     6.737943    11.400358     0.573600
C     13.936355     6.505254     8.180048     0.562657
C      9.715622     3.098217    10.386291     0.219593
C     11.127389     1.511044    10.094711     0.030894
C     11.281194     2.431748     9.059098     0.021301
C     11.737752     0.212578    10.402091     0.581026
C     12.189453     2.549530     7.924377     0.580357
C     15.807919     3.715851     8.412738     0.240988
C     17.872143     3.644033     7.892777     0.042229
C     17.407490     2.348440     8.010558     0.034959
C     19.215913     4.218576     7.625615     0.573608
C     17.983854     0.998265     7.858304     0.562653
C     17.810622     4.083557    11.159051     0.219597
C     19.222391     5.670731    11.450631     0.030892
C     19.376196     4.750026    12.486244     0.021302
C     19.832754     6.969197    11.143251     0.581034
C     20.284455     4.632245    13.620965     0.580363
C     23.902919     3.465924    13.132604     0.240981
C      9.777145     3.537741    13.652565     0.042250
C     25.502492     4.833335    13.534784     0.034951
C     11.120915     2.963199    13.919727     0.573600
C     26.078856     6.183509    13.687037     0.562658
C     18.616884    11.159050     3.098220     0.219605
C     17.205116    11.450630     1.511047     0.030896
C     17.051311    12.486243     2.431751     0.021288
C     16.594752    11.143251     0.212581     0.581024
C     16.143052    13.620964     2.549532     0.580358
C     12.524588    13.132603     3.715853     0.240975
C     10.460363    13.652564     3.644035     0.042211
C     10.925015    13.534783     2.348442     0.034949
C     25.306593    13.919726     4.218578     0.573608
C     10.348651    13.687037     0.998267     0.562654
C     10.521884    10.386290     4.083560     0.219601
C      9.110116    10.094709     5.670734     0.030887
C      8.956311     9.059097     4.750030     0.021290
C     24.689754    10.402089     6.969200     0.581033
C      8.048052     7.924375     4.632248     0.580366
C     20.619586     8.412737     3.465927     0.240989
C     18.555361     7.892776     3.537745     0.042218
C     19.020015     8.010557     4.833338     0.034961
C     17.211591     7.625614     2.963203     0.573594
C     18.443651     7.858303     6.183513     0.562655
C     22.664384    11.265340     3.977270     0.219594
C     21.252617    12.852513     4.268850     0.030895
C     21.098812    11.931809     5.304463     0.021301
C     20.642254    14.150979     3.961470     0.581027
C     20.190553    11.814027     6.439184     0.580359
C     16.572087    10.647706     5.950823     0.240990
C     14.507863    10.719524     6.470784     0.042234
C     14.972516    12.015117     6.353003     0.034963
C     13.164093    10.144981     6.737946     0.573599
C     14.396152    13.365292     6.505257     0.562647
C     14.569384    10.280000     3.204510     0.219601
C     13.157615     8.692826     2.912930     0.030892
C     13.003810     9.613531     1.877317     0.021307
C     12.547252     7.394360     3.220310     0.581037
C     12.095551     9.731312     0.742596     0.580363
C      8.477087    10.897633     1.230957     0.240980
C     22.602861    10.825816     0.710996     0.042250
C      6.877514     9.530222     0.828777     0.034951
C     21.259091    11.400358     0.443834     0.573599
C      6.301150     8.180048     0.676524     0.562658
N     14.405865     2.082713    10.910561    -0.394245
N     14.174348     3.735959    12.417298    -0.348905
N     20.120935     1.184990    11.951919    -0.395692
N     20.891578     0.975283     9.860585    -0.370636
N     22.500865     5.099061    10.634781    -0.394232
N     22.269348     3.445816     9.128043    -0.348903
N     12.025935     5.996784     9.593422    -0.395698
N     12.796580     6.206491    11.684757    -0.370643
N     10.358365     3.452997     9.264497    -0.394234
N     10.126848     1.946259    10.917743    -0.348912
N     16.073434     2.411640     8.366774    -0.395718
N     16.844079     4.502974     8.157066    -0.370641
N     18.453365     3.728777    12.280845    -0.394263
N     18.221848     5.235515    10.627599    -0.348901
N     24.168436     4.770135    13.178567    -0.395705
N     24.939079     2.678800    13.388275    -0.370641
N     17.974141    12.280844     3.453000    -0.394245
N     18.205658    10.627598     1.946263    -0.348904
N     12.259071    13.178567     2.411642    -0.395691
N     11.488428    13.388274     4.502976    -0.370634
N      9.879141     9.264496     3.728780    -0.394233
N     10.110658    10.917741     5.235518    -0.348902
N     20.354071     8.366773     4.770139    -0.395700
N     19.583426     8.157066     2.678804    -0.370644
N     22.021641    10.910560     5.099064    -0.394235
N     22.253158    12.417298     3.445818    -0.348913
N     16.306572    11.951917     5.996787    -0.395719
N     15.535927     9.860583     6.206495    -0.370643
N     13.926641    10.634780     2.082716    -0.394264
N     14.158158     9.128042     3.735962    -0.348902
N      8.211570     9.593422     1.184994    -0.395705
N      7.440927    11.684757     0.975286    -0.370642
O     17.242353     0.657848    12.536516    -0.524684
O     24.035679    14.231413    10.927797    -0.505614
O      8.658413     2.573950     0.267162    -0.512401
O      7.173790     4.194160     0.428034    -0.465052
O      7.143030     0.610449     8.872372    -0.498384
O      8.012433     0.080433    10.855979    -0.492292
O     13.196469     0.989649    -0.015800    -0.545447
O     23.208368     0.209704    13.559202    -0.566725
O      9.147353     6.523927     9.008825    -0.524726
O     24.035678     7.313922    10.617544    -0.505608
O      8.658414     4.607828     6.914618    -0.512488
O      7.173791     2.987619     6.753746    -0.465037
O     15.238032     6.571326    12.672970    -0.498405
O     16.107435     7.101342    10.689362    -0.492294
O     13.196472     6.192129     7.197580    -0.545459
O     15.113368     6.972070     7.986140    -0.566715
O     13.194852     1.827043     7.839632    -0.524689
O     11.893176     3.435762     7.049636    -0.505587
O     20.800917    14.096396     9.755731    -0.512462
O     19.316294    13.935524    11.375940    -0.465036
O     19.285531     5.491187     7.792232    -0.498394
O     20.154933     3.507580     7.262216    -0.492310
O     17.243971     0.015798     8.171430    -0.545440
O     19.160867     0.804357     7.391488    -0.566720
O     21.289854     5.354732    13.705710    -0.524744
O     11.893175     3.746017     0.132145    -0.505571
O     20.800916     7.448939    11.789611    -0.512495
O     19.316293     7.609812    10.169401    -0.465034
O     11.190531     1.690587    13.753110    -0.498396
O     12.059935     3.674195    14.283125    -0.492294
O     25.338973     7.165977    13.373912    -0.545462
O     27.255869     6.377417    14.153853    -0.566724
O     15.137653    13.705709     1.827045    -0.524689
O      8.344327     0.132144     3.435764    -0.505612
O     23.721593    11.789607    14.096399    -0.512411
O     25.206216    10.169397    13.935527    -0.465062
O     25.236976    13.753108     5.491189    -0.498395
O     24.367573    14.283124     3.507582    -0.492290
O     11.088534    13.373912     0.015800    -0.545445
O      9.171638    14.153853     0.804359    -0.566724
O     23.232653     7.839630     5.354736    -0.524727
O      8.344328     7.049635     3.746017    -0.505605
O     23.721592     9.755729     7.448943    -0.512490
O     25.206215    11.375938     7.609815    -0.465034
O     17.141974     7.792231     1.690591    -0.498401
O     16.272571     7.262215     3.674199    -0.492291
O     19.183534     8.171428     7.165981    -0.545458
O     17.266638     7.391487     6.377421    -0.566712
O     19.185154    12.536514     6.523929    -0.524691
O     20.486830    10.927795     7.313925    -0.505591
O     11.579089     0.267161     4.607830    -0.512459
O     13.063712     0.428033     2.987621    -0.465032
O     13.094475     8.872370     6.571329    -0.498387
O     12.225073    10.855977     7.101345    -0.492304
O      7.041032    -0.015802     6.192131    -0.545437
O     13.219139    13.559200     6.972073    -0.566716
O     11.090152     9.008825     0.657851    -0.524748
O     20.486831    10.617540    14.231416    -0.505572
O     11.579090     6.914618     2.573950    -0.512496
O     13.063713     6.753745     4.194160    -0.465030
O     21.189475    12.672970     0.610451    -0.498392
O     20.320071    10.689362     0.080436    -0.492294
O      7.041033     7.197580     0.989649    -0.545464
O      5.124137     7.986140     0.209708    -0.566726

The following XYZ coordinates are in angstroms. Other properties are in atomic units.
The sperically averaged electron density of each atom fit to a function of the form exp(a - br)
eigen_1, eigen_2 and eigen_3 are the three eigenvalues of traceless quadrupole moment tensor
  atom number  atomic symbol              X              Y              Z     net charge C6 coefficient C8 coefficient C10 coefficient fluctuating dipole atomic polarizability isotropic forcefield polarizability              a              b squared Pearson coefficient          <r^3>          <r^4>         wp_QDO          m_QDO          q_QDO       dipole_x       dipole_y       dipole_z         dipole            Qxy            Qxz            Qyz     Q(x^2-y^2)  Q(3z^2 - R^2)        eigen_1        eigen_2        eigen_3 static polarizability      alpha(xx)      alpha(xy)      alpha(xz)      alpha(yy)      alpha(yz)      alpha(zz) atomic spin moment
            1             Eu      18.806145       1.746031      13.909960       1.317666     206.020485 0.57269009E+04  0.23142711E+06                                24.159730                           21.617706       0.716803       1.905709                    0.998781      94.138426     253.551124       0.495314       0.306007      -1.273946      -0.018888      -0.057425       0.116691       0.131420       0.065554       0.023725      -0.062516      -0.250114       0.344419      -0.203291       0.044220       0.159071             25.967987      33.935303      -2.738047      -2.434611      23.726265      -3.245949      20.242392           0.015634
            2             Eu      13.450332       5.548209      14.029034       1.267463     231.074772 0.63060355E+04  0.26137182E+06                                26.162753                           22.685620       0.645213       1.863088                    0.999663      97.217379     266.279928       0.482867       0.306039      -1.272304      -0.002498       0.001666       0.101272       0.101317       0.042752      -0.046049      -0.050432       0.054575       0.334329      -0.109144      -0.032701       0.141845             29.633140      27.386013      -0.593919      -3.382913      36.687318       8.972796      24.826088           0.031735
            3             Eu      10.711064       5.435744       7.635238       1.317790     205.983005 0.57255220E+04  0.23135630E+06                                24.156372                           21.614719       0.717507       1.905924                    0.998781      94.131483     253.520005       0.495364       0.305996      -1.273963      -0.018932       0.057426      -0.116682       0.131419      -0.065694      -0.023855      -0.062460      -0.249853       0.344200      -0.203242       0.044307       0.158935             25.964361      33.930846       2.737442       2.434136      23.722754      -3.245513      20.239482           0.015637
            4             Eu       5.355330       1.633566       7.516308       1.267439     231.082366 0.63062815E+04  0.26138467E+06                                26.163367                           22.686098       0.645162       1.863067                    0.999663      97.218622     266.285028       0.482861       0.306040      -1.272303      -0.002509      -0.001655      -0.101276       0.101321      -0.042930       0.045898      -0.050419       0.054569       0.334313      -0.109284      -0.032494       0.141778             29.633879      27.386470       0.593489       3.382684      36.688633       8.973366      24.826534           0.031744
            5             Eu      14.758644       0.453455       8.927959       1.317749     205.993142 0.57259144E+04  0.23137654E+06                                24.157252                           21.615528       0.717154       1.905823                    0.998785      94.134160     253.531117       0.495352       0.305998      -1.273959      -0.018910      -0.116666      -0.057403       0.131391      -0.023841       0.065506       0.062525      -0.297309       0.202734      -0.203284       0.044207       0.159077             25.965254      33.931218       2.434424      -2.737472      20.240105       3.245585      23.724439           0.015640
            6             Eu       9.402831       0.334524      12.729993       1.267450     231.081525 0.63062557E+04  0.26138315E+06                                26.163230                           22.685995       0.645132       1.863062                    0.999663      97.218173     266.282937       0.482864       0.306038      -1.272305      -0.002508      -0.101284       0.001647       0.101329       0.045904       0.042764       0.050498      -0.139875      -0.249056      -0.109189      -0.032610       0.141799             29.633696      27.386795       3.382735      -0.594176      24.826234      -8.973081      36.688060           0.031732
            7             Eu      22.853565       6.728319      12.617527       1.317823     205.965977 0.57249228E+04  0.23132554E+06                                24.154781                           21.613356       0.717602       1.905963                    0.998781      94.129160     253.508404       0.495389       0.305989      -1.273973      -0.018915       0.116672       0.057404       0.131398       0.023710      -0.065719       0.062530      -0.296967       0.202634      -0.203192       0.044194       0.158998             25.962590      33.928272      -2.433896       2.737106      20.238254       3.245245      23.721245           0.015633
            8             Eu      17.497831       6.847251       8.815348       1.267436     231.106044 0.63070389E+04  0.26142457E+06                                26.165525                           22.687795       0.645124       1.863055                    0.999663      97.220036     266.295433       0.482831       0.306049      -1.272290      -0.002505       0.101279      -0.001660       0.101324      -0.046002      -0.042889       0.050474      -0.139951      -0.249024      -0.109265      -0.032623       0.141888             29.636514      27.389159      -3.383156       0.593462      24.828437      -8.974139      36.691945           0.031751
            9             Eu      13.573861      12.617526       0.453601       1.317669     206.020471 0.57268958E+04  0.23142684E+06                                24.159722                           21.617692       0.716805       1.905710                    0.998781      94.138413     253.551038       0.495314       0.306006      -1.273946       0.018892       0.057422      -0.116690       0.131418       0.065553       0.023723      -0.062516      -0.250117       0.344420      -0.203292       0.044220       0.159071             25.967982      33.935317      -2.738043      -2.434644      23.726238      -3.245917      20.242393           0.015639
           10             Eu      18.929674       8.815348       0.334527       1.267463     231.074929 0.63060395E+04  0.26137201E+06                                26.162755                           22.685619       0.645227       1.863092                    0.999663      97.217444     266.280067       0.482867       0.306038      -1.272305       0.002505      -0.001652      -0.101271       0.101315       0.042758      -0.046050      -0.050433       0.054576       0.334342      -0.109152      -0.032699       0.141850             29.633145      27.386032      -0.593915      -3.382918      36.687320       8.972796      24.826083           0.031739
           11             Eu      21.668942       8.927813       6.728323       1.317791     205.983061 0.57255250E+04  0.23135645E+06                                24.156377                           21.614725       0.717505       1.905923                    0.998781      94.131497     253.520058       0.495364       0.305996      -1.273963       0.018932      -0.057424       0.116681       0.131417      -0.065694      -0.023855      -0.062461      -0.249849       0.344197      -0.203240       0.044305       0.158935             25.964364      33.930833       2.737449       2.434138      23.722773      -3.245522      20.239484           0.015637
           12             Eu      27.024676      12.729991       6.847253       1.267440     231.082332 0.63062812E+04  0.26138465E+06                                26.163360                           22.686092       0.645173       1.863070                    0.999663      97.218658     266.285123       0.482861       0.306039      -1.272303       0.002517       0.001641       0.101273       0.101317      -0.042928       0.045896      -0.050420       0.054572       0.334316      -0.109284      -0.032493       0.141777             29.633873      27.386431       0.593465       3.382667      36.688630       8.973340      24.826558           0.031742
           13             Eu      17.621362      13.910102       5.435602       1.317740     205.993982 0.57259464E+04  0.23137818E+06                                24.157329                           21.615600       0.717146       1.905820                    0.998785      94.134308     253.531801       0.495350       0.305998      -1.273959       0.018901       0.116663       0.057404       0.131387      -0.023841       0.065506       0.062526      -0.297312       0.202734      -0.203285       0.044206       0.159079             25.965334      33.931322       2.434407      -2.737452      20.240165       3.245609      23.724515           0.015634
           14             Eu      22.977175      14.029033       1.633568       1.267445     231.082478 0.63062901E+04  0.26138495E+06                                26.163305                           22.686062       0.645135       1.863062                    0.999663      97.218368     266.283733       0.482863       0.306038      -1.272305       0.002503       0.101276      -0.001654       0.101320       0.045905       0.042767       0.050499      -0.139878      -0.249059      -0.109192      -0.032610       0.141802             29.633775      27.386904       3.382748      -0.594176      24.826306      -8.973099      36.688115           0.031735
           15             Eu       9.526441       7.635238       1.746034       1.317817     205.966639 0.57249488E+04  0.23132687E+06                                24.154839                           21.613413       0.717598       1.905961                    0.998781      94.129295     253.508990       0.495388       0.305989      -1.273973       0.018911      -0.116668      -0.057407       0.131395       0.023710      -0.065718       0.062531      -0.296969       0.202634      -0.203193       0.044194       0.158999             25.962647      33.928342      -2.433894       2.737111      20.238312       3.245255      23.721286           0.015634
           16             Eu      14.882175       7.516306       5.548213       1.267427     231.107295 0.63070820E+04  0.26142684E+06                                26.165630                           22.687881       0.645124       1.863053                    0.999663      97.220263     266.296399       0.482829       0.306049      -1.272290       0.002498      -0.101268       0.001668       0.101313      -0.046004      -0.042894       0.050476      -0.139954      -0.249033      -0.109271      -0.032622       0.141893             29.636638      27.389268      -3.383177       0.593444      24.828531      -8.974197      36.692113           0.031744
           17              H      13.086380       3.579396      10.749689       0.072877       1.018408 0.72513869E+01  0.70700256E+02                                 1.768206                            1.645654      -1.275966       2.255341                    0.993658       4.014258      11.865250       0.448558       1.400513      -0.680976      -0.037621       0.020493      -0.025671       0.049943      -0.012015       0.006571       0.000187       0.003800       0.015926      -0.015784       0.002845       0.012939              1.824661       2.142902      -0.327007       0.487565       1.629691      -0.229611       1.701391           0.001618
           18              H      19.008681       1.426299      10.317346       0.074482       1.079719 0.74300781E+01  0.72476230E+02                                 1.806359                            1.641763      -1.171192       2.309733                    0.994827       3.851183      11.178775       0.461578       1.360375      -0.689810      -0.047474       0.003334      -0.015692       0.050111      -0.003598       0.000839       0.000639       0.027608       0.001635      -0.014574       0.000539       0.014035              1.900033       2.599251      -0.262340       0.454222       1.461696      -0.068323       1.639153           0.000584
           19              H      21.181380       3.602378      10.795652       0.072878       1.018403 0.72513382E+01  0.70699683E+02                                 1.768203                            1.645651      -1.275937       2.255355                    0.993658       4.014249      11.865226       0.448558       1.400517      -0.680975      -0.037621      -0.020493       0.025670       0.049943       0.012005      -0.006581       0.000187       0.003799       0.015927      -0.015777       0.002837       0.012941              1.824660       2.142901       0.327007      -0.487567       1.629687      -0.229612       1.701392           0.001617
           20              H      10.913683       5.755476      11.227996       0.074484       1.079730 0.74301660E+01  0.72477698E+02                                 1.806414                            1.641803      -1.171281       2.309693                    0.994826       3.851263      11.179254       0.461557       1.360427      -0.689800      -0.047476      -0.003334       0.015692       0.050113       0.003588      -0.000848       0.000639       0.027610       0.001635      -0.014572       0.000539       0.014034              1.900098       2.599359       0.262356      -0.454248       1.461734      -0.068328       1.639200           0.000588
           21              H       9.038880       3.613869      10.761180       0.072881       1.018396 0.72512791E+01  0.70698857E+02                                 1.768184                            1.645635      -1.275963       2.255347                    0.993658       4.014216      11.865050       0.448564       1.400502      -0.680978      -0.037621       0.025670       0.020493       0.049943      -0.006581      -0.012014      -0.000181      -0.006064      -0.013663      -0.015784       0.002835       0.012950              1.824638       2.142872      -0.487556      -0.326997       1.701373       0.229606       1.629669           0.001618
           22              H      14.961182       4.046213       8.608082       0.074489       1.079700 0.74299153E+01  0.72474256E+02                                 1.806340                            1.641747      -1.171178       2.309743                    0.994828       3.851139      11.178623       0.461580       1.360378      -0.689810      -0.047475       0.015691       0.003334       0.050112      -0.000849      -0.003598      -0.000634       0.012987      -0.042232      -0.014574       0.000538       0.014036              1.900014       2.599222      -0.454215      -0.262334       1.639137       0.068321       1.461682           0.000588
           23              H      17.133880       3.567906      10.784162       0.072877       1.018421 0.72515204E+01  0.70702042E+02                                 1.768235                            1.645680      -1.276067       2.255296                    0.993656       4.014336      11.865608       0.448550       1.400531      -0.680972      -0.037622      -0.025670      -0.020493       0.049943       0.006570       0.012004      -0.000181      -0.006064      -0.013663      -0.015771       0.002837       0.012934              1.824693       2.142944       0.487579       0.327017       1.701420       0.229617       1.629716           0.001618
           24              H      23.056182       3.135562      12.937259       0.074486       1.079707 0.74299857E+01  0.72475290E+02                                 1.806367                            1.641769      -1.171229       2.309718                    0.994827       3.851178      11.178851       0.461569       1.360402      -0.689805      -0.047476      -0.015692      -0.003334       0.050113       0.000839       0.003588      -0.000633       0.012987      -0.042234      -0.014572       0.000539       0.014033              1.900043       2.599267       0.454224       0.262342       1.639161       0.068323       1.461703           0.000585
           25              H      19.293626      10.784161       3.613872       0.072877       1.018409 0.72513940E+01  0.70700343E+02                                 1.768206                            1.645655      -1.275965       2.255341                    0.993658       4.014260      11.865257       0.448558       1.400513      -0.680976       0.037621      -0.020493       0.025670       0.049943      -0.012015       0.006571       0.000187       0.003800       0.015926      -0.015784       0.002844       0.012939              1.824662       2.142903      -0.327007       0.487566       1.629692      -0.229612       1.701392           0.001617
           26              H      13.371325      12.937258       4.046215       0.074486       1.079727 0.74301528E+01  0.72477205E+02                                 1.806373                            1.641775      -1.171222       2.309718                    0.994827       3.851212      11.178910       0.461574       1.360381      -0.689809       0.047474      -0.003335       0.015692       0.050111      -0.003598       0.000838       0.000639       0.027610       0.001638      -0.014576       0.000541       0.014035              1.900049       2.599276      -0.262343       0.454228       1.461706      -0.068324       1.639166           0.000587
           27              H      11.198626      10.761179       3.567909       0.072877       1.018401 0.72513158E+01  0.70699399E+02                                 1.768200                            1.645648      -1.275931       2.255358                    0.993658       4.014241      11.865191       0.448558       1.400516      -0.680976       0.037621       0.020493      -0.025670       0.049943       0.012005      -0.006581       0.000186       0.003799       0.015927      -0.015777       0.002836       0.012941              1.824656       2.142895       0.327006      -0.487565       1.629684      -0.229611       1.701388           0.001618
           28              H      21.466323       8.608081       3.135565       0.074484       1.079730 0.74301627E+01  0.72477658E+02                                 1.806413                            1.641803      -1.171279       2.309694                    0.994826       3.851261      11.179247       0.461557       1.360427      -0.689800       0.047477       0.003334      -0.015692       0.050114       0.003588      -0.000848       0.000639       0.027610       0.001635      -0.014572       0.000538       0.014034              1.900097       2.599359       0.262356      -0.454248       1.461734      -0.068328       1.639199           0.000588
           29              H      23.341126      10.749688       3.602381       0.072881       1.018394 0.72512580E+01  0.70698603E+02                                 1.768182                            1.645633      -1.275962       2.255348                    0.993658       4.014210      11.865030       0.448564       1.400503      -0.680978       0.037622      -0.025670      -0.020493       0.049943      -0.006581      -0.012014      -0.000181      -0.006064      -0.013663      -0.015784       0.002835       0.012950              1.824636       2.142869      -0.487555      -0.326997       1.701371       0.229605       1.629668           0.001618
           30              H      17.418824      10.317344       5.755479       0.074487       1.079696 0.74298799E+01  0.72473803E+02                                 1.806334                            1.641742      -1.171166       2.309749                    0.994828       3.851126      11.178566       0.461581       1.360377      -0.689810       0.047475      -0.015691      -0.003334       0.050112      -0.000849      -0.003598      -0.000633       0.012987      -0.042230      -0.014574       0.000538       0.014036              1.900007       2.599211      -0.454213      -0.262332       1.639132       0.068321       1.461678           0.000587
           31              H      15.246126      10.795651       3.579399       0.072876       1.018417 0.72514804E+01  0.70701537E+02                                 1.768229                            1.645674      -1.276053       2.255303                    0.993656       4.014320      11.865541       0.448551       1.400530      -0.680973       0.037622       0.025670       0.020493       0.049943       0.006570       0.012004      -0.000181      -0.006063      -0.013663      -0.015771       0.002837       0.012934              1.824687       2.142936       0.487576       0.327015       1.701414       0.229616       1.629711           0.001617
           32              H       9.323824      11.227995       1.426302       0.074486       1.079710 0.74300101E+01  0.72475605E+02                                 1.806371                            1.641773      -1.171238       2.309713                    0.994827       3.851188      11.178895       0.461568       1.360404      -0.689805       0.047476       0.015692       0.003334       0.050113       0.000839       0.003588      -0.000633       0.012987      -0.042234      -0.014572       0.000539       0.014033              1.900049       2.599275       0.454226       0.262343       1.639165       0.068323       1.461706           0.000588
           33              C      13.763122       3.204507      11.265341       0.219605      22.643182 0.31010392E+03  0.68061738E+04                                 7.322295                            6.129150      -0.129632       1.983893                    0.998650      26.023269      76.093646       0.614307       0.454281      -1.025057       0.020394      -0.028371       0.036350       0.050420       0.025518      -0.026897      -0.040455       0.044481      -0.026952      -0.054075      -0.010022       0.064096              7.844089       8.820783      -2.474852       2.564630       7.114233       0.231572       7.597250           0.120393
           34              C      15.174890       2.912927      12.852514       0.030897      32.501355 0.43312356E+03  0.10190203E+05                                 8.975307                            7.061288      -0.083709       1.978114                    0.999304      27.702460      80.105847       0.603042       0.431705      -1.052891      -0.056893       0.016103      -0.038637       0.070632       0.021239      -0.024277      -0.034552       0.025613      -0.052623      -0.046504      -0.008483       0.054987              9.831586       8.984676      -1.598758       3.051006       8.304313       2.491031      12.205768           0.101097
           35              C      15.328695       1.877314      11.931810       0.021286      33.531020 0.43505157E+03  0.10218216E+05                                 9.086611                            7.003701       0.070234       2.022326                    0.999693      27.610402      79.043959       0.616774       0.422810      -1.061360      -0.062499       0.029942      -0.024159       0.073391       0.035910      -0.006609      -0.034934       0.036759      -0.033194      -0.053650      -0.001889       0.055539             10.271657      10.898882      -5.295520       0.721493      12.137983       1.770763       7.778106           0.123064
           36              C      15.785254       3.220306      14.150980       0.581015      23.682842 0.26572112E+03  0.55895608E+04                                 7.605111                            5.834139      -0.176845       1.999832                    0.999297      22.622821      63.950442       0.606172       0.480351      -1.014760       0.023094       0.009915       0.073599       0.077771       0.063874      -0.036835      -0.049285      -0.017728      -0.071468      -0.056913      -0.048619       0.105532              8.406772       8.803319      -2.835504       1.853752       7.655976       1.077520       8.761020          -0.008350
           37              C      16.236954       0.742593      11.814029       0.580357      22.675215 0.25558056E+03  0.53290389E+04                                 7.394900                            5.719788       0.022766       2.069269                    0.999639      22.450973      63.372934       0.611958       0.480024      -1.014013       0.043599      -0.069166       0.000542       0.081763       0.036677      -0.060021      -0.052952       0.001956       0.060639      -0.057373      -0.046082       0.103455              8.161311       9.382567      -2.139491       2.059960       8.412003       1.155500       6.689363          -0.007089
           38              C      19.855418       1.230954      10.647708       0.240983      23.154727 0.29063568E+03  0.62579921E+04                                 7.377680                            5.892243       0.003219       2.035151                    0.999192      25.130051      72.090207       0.635004       0.447965      -1.031665       0.033795      -0.033976       0.018571       0.051394       0.029217       0.014009      -0.008958      -0.094872      -0.164954      -0.062530      -0.020844       0.083374              8.179884      11.652481      -1.740102       1.515474       4.535833      -0.297286       8.351338           0.115664
           39              C      21.919643       0.710993      10.719526       0.042216      32.818838 0.41742911E+03  0.96920082E+04                                 8.920039                            6.847778      -0.022349       1.993045                    0.999417      27.247039      77.256535       0.626220       0.421258      -1.063594      -0.072981      -0.011093      -0.023343       0.077422       0.013264       0.019317      -0.008956      -0.067066      -0.104544      -0.049107      -0.004702       0.053809             10.065091      13.748317      -1.991844      -2.246865       5.156299       0.223445      11.290656           0.123459
           40              C      21.454991       0.828774      12.015119       0.034958      36.276905 0.42068517E+03  0.97880566E+04                                 9.590515                            6.883849       0.121320       2.043911                    0.999633      27.192181      77.219169       0.623204       0.422413      -1.062708      -0.067752      -0.014310      -0.024766       0.073542       0.007270       0.007619       0.004215      -0.041108      -0.159700      -0.054303       0.005591       0.048712             11.517001      10.748710      -1.796312       3.214871       5.681283      -2.291951      18.121010           0.109678
           41              C       7.073413       0.443831      10.144983       0.573602      22.629645 0.25436434E+03  0.52806082E+04                                 7.283271                            5.646502      -0.040238       2.046400                    0.999343      22.299143      62.160891       0.627689       0.470039      -1.022589       0.066143      -0.026044      -0.032270       0.078068       0.047553       0.007096       0.025120      -0.134686      -0.147706      -0.057975      -0.053323       0.111298              8.019197      10.295474      -1.423989       0.750319       4.408930      -0.289463       9.353186          -0.007273
           42              C      22.031355       0.676520      13.365294       0.562651      24.375694 0.26837919E+03  0.56692647E+04                                 7.780784                            5.831649      -0.106508       2.014485                    0.999385      23.134672      65.903548       0.610187       0.475188      -1.015760       0.023117      -0.021713       0.061077       0.068820       0.054096      -0.004762       0.007872      -0.093777      -0.182017      -0.063439      -0.038651       0.102090              9.036529       9.549492      -1.814205       2.118538       5.608824      -2.164837      11.951271          -0.005818
           43              C      21.858122       3.977267      10.280001       0.219599      22.643410 0.31010844E+03  0.68062871E+04                                 7.322267                            6.129127      -0.129573       1.983912                    0.998650      26.023465      76.093911       0.614320       0.454271      -1.025065       0.020395       0.028372      -0.036352       0.050422      -0.025572       0.026833      -0.040453       0.044478      -0.026940      -0.054074      -0.010010       0.064084              7.844061       8.820781       2.474840      -2.564655       7.114153       0.231534       7.597250           0.120385
           44              C      23.269890       4.268848       8.692827       0.030886      32.502260 0.43313826E+03  0.10190660E+05                                 8.975531                            7.061452      -0.083757       1.978094                    0.999304      27.703072      80.108688       0.603028       0.431711      -1.052885      -0.056884      -0.016110       0.038634       0.070626      -0.021276       0.024214      -0.034552       0.025612      -0.052601      -0.046487      -0.008484       0.054970              9.831838       8.985008       1.598846      -3.051139       8.304490       2.491017      12.206018           0.101095
           45              C      23.423695       5.304460       9.613531       0.021289      33.531364 0.43505481E+03  0.10218313E+05                                 9.086656                            7.003709       0.070149       2.022299                    0.999693      27.610576      79.044560       0.616776       0.422808      -1.061361      -0.062500      -0.029945       0.024158       0.073393      -0.035951       0.006555      -0.034925       0.036773      -0.033178      -0.053684      -0.001856       0.055540             10.271724      10.899013       5.295627      -0.721503      12.138078       1.770707       7.778082           0.123057
           46              C       7.690252       3.961468       7.394361       0.581034      23.682433 0.26571399E+03  0.55893597E+04                                 7.604976                            5.834030      -0.176823       1.999845                    0.999297      22.622351      63.948320       0.606184       0.480346      -1.014765       0.023102      -0.009908      -0.073603       0.077777      -0.063904       0.036794      -0.049283      -0.017731      -0.071463      -0.056942      -0.048593       0.105535              8.406630       8.803239       2.835471      -1.853760       7.655812       1.077472       8.760838          -0.008346
           47              C      24.331954       6.439182       9.731313       0.580365      22.675171 0.25558049E+03  0.53290337E+04                                 7.394841                            5.719746       0.022634       2.069220                    0.999639      22.451096      63.373121       0.611967       0.480018      -1.014017       0.043607       0.069166      -0.000541       0.081767      -0.036710       0.059983      -0.052947       0.001959       0.060626      -0.057324      -0.046116       0.103440              8.161244       9.382453       2.139519      -2.059868       8.412004       1.155488       6.689274          -0.007090
           48              C      11.760420       5.950820      10.897634       0.240985      23.154847 0.29063598E+03  0.62579998E+04                                 7.377681                            5.892205       0.003245       2.035154                    0.999193      25.130197      72.090616       0.635013       0.447958      -1.031668       0.033793       0.033980      -0.018567       0.051394      -0.029266      -0.014061      -0.008958      -0.094848      -0.164953      -0.062571      -0.020816       0.083387              8.179929      11.652706       1.740157      -1.515577       4.535845      -0.297322       8.351237           0.115670
           49              C      13.824645       6.470781      10.825816       0.042214      32.821699 0.41746695E+03  0.96931754E+04                                 8.920729                            6.848197      -0.022517       1.992982                    0.999417      27.248660      77.264086       0.626182       0.421271      -1.063578      -0.072982       0.011091       0.023349       0.077425      -0.013304      -0.019359      -0.008954      -0.067042      -0.104531      -0.049145      -0.004662       0.053808             10.065950      13.749682       1.992072       2.247084       5.156645       0.223456      11.291524           0.123475
           50              C      13.359991       6.353000       9.530223       0.034958      36.278784 0.42070609E+03  0.97887126E+04                                 9.590977                            6.884109       0.121292       2.043900                    0.999633      27.193052      77.223536       0.623177       0.422423      -1.062696      -0.067753       0.014312       0.024764       0.073543      -0.007317      -0.007673       0.004216      -0.041094      -0.159656      -0.054301       0.005586       0.048716             11.517623      10.749191       1.796393      -3.215080       5.681528      -2.292124      18.122148           0.109687
           51              C      15.168415       6.737943      11.400358       0.573600      22.630850 0.25437782E+03  0.52810126E+04                                 7.283762                            5.646806      -0.040346       2.046355                    0.999343      22.300291      62.166924       0.627640       0.470065      -1.022564       0.066143       0.026045       0.032274       0.078070      -0.047592      -0.007134       0.025120      -0.134708      -0.147720      -0.057992      -0.053342       0.111335              8.019786      10.296303       1.424105      -0.750380       4.409188      -0.289468       9.353867          -0.007266
           52              C      13.936355       6.505254       8.180048       0.562657      24.375402 0.26837440E+03  0.56691371E+04                                 7.780689                            5.831565      -0.106419       2.014517                    0.999385      23.134549      65.902992       0.610197       0.475182      -1.015763       0.023115       0.021712      -0.061075       0.068818      -0.054133       0.004722       0.007872      -0.093778      -0.182014      -0.063420      -0.038698       0.102119              9.036435       9.549275       1.814138      -2.118505       5.608747      -2.164816      11.951284          -0.005814
           53              C       9.715622       3.098217      10.386291       0.219593      22.643663 0.31011266E+03  0.68064085E+04                                 7.322360                            6.129205      -0.129614       1.983891                    0.998651      26.023668      76.094870       0.614310       0.454276      -1.025061       0.020392      -0.036352      -0.028370       0.050420       0.026839       0.025518       0.040492       0.035720      -0.053246      -0.054113      -0.009959       0.064072              7.844158       8.820864      -2.564679      -2.474844       7.597361      -0.231580       7.114250           0.120393
           54              C      11.127389       1.511044      10.094711       0.030894      32.501534 0.43312419E+03  0.10190243E+05                                 8.975419                            7.061345      -0.083715       1.978113                    0.999304      27.702543      80.106739       0.603032       0.431712      -1.052885      -0.056892       0.038637       0.016100       0.070631       0.024219       0.021238       0.034585       0.039118      -0.012116      -0.046527      -0.008437       0.054965              9.831732       8.984796      -3.051092      -1.598764      12.205985      -2.491102       8.304415           0.101097
           55              C      11.281194       2.431748       9.059098       0.021301      33.530582 0.43504227E+03  0.10217953E+05                                 9.086592                            7.003666       0.070224       2.022329                    0.999693      27.610060      79.043039       0.616770       0.422815      -1.061356      -0.062497       0.024157       0.029945       0.073391       0.006558       0.035909       0.034963       0.034968      -0.038554      -0.053694      -0.001828       0.055521             10.271641      10.898831      -0.721468      -5.295536       7.778070      -1.770773      12.138022           0.123064
           56              C      11.737752       0.212578      10.402091       0.581026      23.682450 0.26571288E+03  0.55893579E+04                                 7.605076                            5.834074      -0.176877       1.999828                    0.999297      22.622694      63.950428       0.606170       0.480355      -1.014756       0.023096      -0.073600       0.009906       0.077772       0.036799       0.063871       0.049304       0.026864       0.062341      -0.056943      -0.048580       0.105523              8.406761       8.803373      -1.853761      -2.835533       8.760963      -1.077518       7.655947          -0.008347
           57              C      12.189453       2.549530       7.924377       0.580357      22.674469 0.25557315E+03  0.53288372E+04                                 7.394659                            5.719638       0.022737       2.069262                    0.999639      22.450756      63.371703       0.611978       0.480013      -1.014020       0.043604      -0.000544      -0.069165       0.081764       0.059977       0.036668       0.052967      -0.029338      -0.033260      -0.057341      -0.046087       0.103428              8.161018       9.382114      -2.059748      -2.139440       6.689100      -1.155494       8.411840          -0.007090
           58              C      15.807919       3.715851       8.412738       0.240988      23.155094 0.29064178E+03  0.62581568E+04                                 7.377731                            5.892284       0.003141       2.035124                    0.999192      25.130453      72.091571       0.635005       0.447961      -1.031666       0.033795      -0.018570      -0.033981       0.051397      -0.014061       0.029213       0.008991       0.035050       0.224758      -0.062574      -0.020791       0.083365              8.179944      11.652601      -1.515509      -1.740113       8.351364       0.297278       4.535868           0.115662
           59              C      17.872143       3.644033       7.892777       0.042229      32.818607 0.41742501E+03  0.96918759E+04                                 8.919936                            6.847691      -0.022186       1.993097                    0.999417      27.246955      77.255806       0.626233       0.421251      -1.063600      -0.072985       0.023350      -0.011090       0.077427      -0.019358       0.013256       0.008980       0.018739       0.152809      -0.049139      -0.004650       0.053789             10.064982      13.748221       2.246847      -1.991845      11.290487      -0.223460       5.156237           0.123462
           60              C      17.407490       2.348440       8.010558       0.034959      36.277046 0.42068790E+03  0.97881311E+04                                 9.590505                            6.883854       0.121419       2.043939                    0.999633      27.192319      77.219480       0.623206       0.422410      -1.062710      -0.067750       0.024766      -0.014311       0.073541      -0.007671       0.007271      -0.004187       0.059288       0.141466      -0.054302       0.005606       0.048696             11.516978      10.748598      -3.214876      -1.796289      18.121060       2.291936       5.681276           0.109674
           61              C      19.215913       4.218576       7.625615       0.573608      22.629822 0.25436558E+03  0.52806648E+04                                 7.283399                            5.646572      -0.040295       2.046379                    0.999343      22.299520      62.163060       0.627673       0.470049      -1.022579       0.066146       0.032269      -0.026047       0.078070      -0.007133       0.047553      -0.025100       0.006505       0.275904      -0.057965      -0.053336       0.111301              8.019356      10.295686      -0.750376      -1.424019       9.353384       0.289463       4.408997          -0.007270
           62              C      17.983854       0.998265       7.858304       0.562653      24.375606 0.26837822E+03  0.56692130E+04                                 7.780620                            5.831540      -0.106330       2.014543                    0.999386      23.134429      65.901676       0.610211       0.475172      -1.015774       0.023114      -0.061076      -0.021716       0.068819       0.004721       0.054090      -0.007850       0.044127       0.231656      -0.063410      -0.038671       0.102082              9.036321       9.549204      -2.118461      -1.814159      11.951056       2.164756       5.608704          -0.005813
           63              C      17.810622       4.083557      11.159051       0.219597      22.643368 0.31010689E+03  0.68062507E+04                                 7.322297                            6.129141      -0.129545       1.983916                    0.998650      26.023467      76.094127       0.614314       0.454275      -1.025061       0.020390       0.036350       0.028371       0.050418      -0.026900      -0.025581       0.040491       0.035723      -0.053246      -0.054113      -0.010047       0.064159              7.844104       8.820823       2.564634       2.474879       7.597282      -0.231577       7.114206           0.120394
           64              C      19.222391       5.670731      11.450631       0.030892      32.501755 0.43313033E+03  0.10190405E+05                                 8.975388                            7.061351      -0.083722       1.978108                    0.999304      27.702694      80.106762       0.603038       0.431706      -1.052890      -0.056892      -0.038638      -0.016104       0.070633      -0.024265      -0.021285       0.034580       0.039117      -0.012123      -0.046524      -0.008504       0.055028              9.831682       8.984825       3.051045       1.598827      12.205838      -2.491011       8.304384           0.101100
           65              C      19.376196       4.750026      12.486244       0.021302      33.530919 0.43504781E+03  0.10218115E+05                                 9.086628                            7.003688       0.070212       2.022323                    0.999693      27.610328      79.043935       0.616772       0.422813      -1.061358      -0.062497      -0.024163      -0.029943       0.073392      -0.006601      -0.035955       0.034959       0.034979      -0.038551      -0.053696      -0.001887       0.055584             10.271704      10.898987       0.721525       5.295627       7.778104      -1.770687      12.138019           0.123066
           66              C      19.832754       6.969197      11.143251       0.581034      23.682421 0.26571379E+03  0.55893540E+04                                 7.604956                            5.834014      -0.176843       1.999834                    0.999297      22.622416      63.948474       0.606187       0.480344      -1.014767       0.023103       0.073602      -0.009907       0.077776      -0.036828      -0.063901       0.049302       0.026862       0.062332      -0.056942      -0.048618       0.105561              8.406612       8.803212       1.853725       2.835492       8.760787      -1.077470       7.655837          -0.008351
           67              C      20.284455       4.632245      13.620965       0.580363      22.674951 0.25557806E+03  0.53289848E+04                                 7.394886                            5.719784       0.022686       2.069246                    0.999639      22.451046      63.373557       0.611953       0.480029      -1.014008       0.043610       0.000543       0.069163       0.081766      -0.060021      -0.036706       0.052971      -0.029334      -0.033253      -0.057370      -0.046112       0.103482              8.161294       9.382505       2.059894       2.139568       6.689331      -1.155465       8.412045          -0.007095
           68              C      23.902919       3.465924      13.132604       0.240981      23.155024 0.29064021E+03  0.62581275E+04                                 7.377806                            5.892331       0.003165       2.035129                    0.999192      25.130332      72.091735       0.634991       0.447971      -1.031659       0.033794       0.018567       0.033980       0.051394       0.014007      -0.029269       0.008988       0.035049       0.224750      -0.062539      -0.020853       0.083393              8.180041      11.652774       1.515539       1.740150       8.351437       0.297306       4.535913           0.115671
           69              C       9.777145       3.537741      13.652565       0.042250      32.818159 0.41741917E+03  0.96917133E+04                                 8.919902                            6.847680      -0.022231       1.993085                    0.999417      27.246664      77.255053       0.626228       0.421256      -1.063596      -0.072979      -0.023347       0.011092       0.077421       0.019318      -0.013291       0.008980       0.018748       0.152788      -0.049107      -0.004688       0.053795             10.064936      13.748123      -2.246837       1.991799      11.290466      -0.223437       5.156218           0.123471
           70              C      25.502492       4.833335      13.534784       0.034951      36.277969 0.42069797E+03  0.97884498E+04                                 9.590765                            6.884003       0.121323       2.043910                    0.999633      27.192649      77.221419       0.623189       0.422418      -1.062702      -0.067752      -0.024763       0.014309       0.073541       0.007625      -0.007312      -0.004188       0.059272       0.141463      -0.054283       0.005575       0.048708             11.517324      10.748961       3.215066       1.796344      18.121588       2.292062       5.681424           0.109683
           71              C      11.120915       2.963199      13.919727       0.573600      22.629981 0.25436886E+03  0.52807339E+04                                 7.283364                            5.646565      -0.040217       2.046398                    0.999343      22.299472      62.162317       0.627682       0.470041      -1.022586       0.066156      -0.032288       0.026040       0.078085       0.007109      -0.047580      -0.025106       0.006518       0.275899      -0.057984      -0.053331       0.111315              8.019304      10.295597       0.750336       1.423994       9.353342       0.289460       4.408974          -0.007270
           72              C      26.078856       6.183509      13.687037       0.562658      24.375590 0.26837730E+03  0.56692031E+04                                 7.780692                            5.831579      -0.106451       2.014505                    0.999385      23.134522      65.902541       0.610200       0.475180      -1.015767       0.023116       0.061077       0.021712       0.068820      -0.004759      -0.054134      -0.007849       0.044118       0.231681      -0.063434      -0.038684       0.102119              9.036421       9.549311       2.118502       1.814142      11.951194       2.164806       5.608758          -0.005817
           73              C      18.616884      11.159050       3.098220       0.219605      22.643178 0.31010374E+03  0.68061686E+04                                 7.322293                            6.129148      -0.129632       1.983893                    0.998650      26.023261      76.093610       0.614308       0.454281      -1.025057      -0.020395       0.028371      -0.036350       0.050420       0.025518      -0.026897      -0.040455       0.044481      -0.026954      -0.054075      -0.010021       0.064096              7.844088       8.820783      -2.474853       2.564632       7.114232       0.231571       7.597248           0.120392
           74              C      17.205116      11.450630       1.511047       0.030896      32.501402 0.43312414E+03  0.10190219E+05                                 8.975308                            7.061288      -0.083709       1.978114                    0.999304      27.702484      80.105895       0.603043       0.431705      -1.052891       0.056893      -0.016103       0.038638       0.070633       0.021240      -0.024277      -0.034552       0.025613      -0.052623      -0.046504      -0.008483       0.054987              9.831588       8.984680      -1.598760       3.051008       8.304315       2.491030      12.205769           0.101099
           75              C      17.051311      12.486243       2.431751       0.021288      33.531023 0.43505136E+03  0.10218211E+05                                 9.086616                            7.003702       0.070227       2.022324                    0.999693      27.610397      79.043973       0.616773       0.422811      -1.061360       0.062499      -0.029942       0.024159       0.073392       0.035911      -0.006609      -0.034935       0.036759      -0.033194      -0.053651      -0.001889       0.055540             10.271665      10.898896      -5.295529       0.721495      12.137992       1.770763       7.778108           0.123065
           76              C      16.594752      11.143251       0.212581       0.581024      23.682942 0.26572235E+03  0.55895934E+04                                 7.605131                            5.834153      -0.176829       1.999834                    0.999297      22.622888      63.950682       0.606171       0.480351      -1.014760      -0.023094      -0.009915      -0.073600       0.077773       0.063878      -0.036840      -0.049288      -0.017728      -0.071476      -0.056916      -0.048624       0.105540              8.406794       8.803345      -2.835513       1.853758       7.655996       1.077524       8.761043          -0.008337
           77              C      16.143052      13.620964       2.549532       0.580358      22.675223 0.25558057E+03  0.53290401E+04                                 7.394904                            5.719790       0.022761       2.069267                    0.999639      22.450988      63.373012       0.611958       0.480025      -1.014012      -0.043599       0.069166      -0.000542       0.081763       0.036677      -0.060022      -0.052952       0.001956       0.060639      -0.057373      -0.046082       0.103455              8.161317       9.382579      -2.139494       2.059962       8.412008       1.155501       6.689365          -0.007089
           78              C      12.524588      13.132603       3.715853       0.240975      23.155071 0.29064072E+03  0.62581223E+04                                 7.377699                            5.892250       0.003243       2.035155                    0.999192      25.130360      72.091007       0.635011       0.447958      -1.031669      -0.033797       0.033977      -0.018571       0.051396       0.029209       0.014010      -0.008958      -0.094846      -0.164929      -0.062522      -0.020833       0.083354              8.179910      11.652531      -1.740112       1.515487       4.535844      -0.297289       8.351357           0.115644
           79              C      10.460363      13.652564       3.644035       0.042211      32.819562 0.41743946E+03  0.96922973E+04                                 8.920089                            6.847804      -0.022302       1.993053                    0.999417      27.247519      77.257806       0.626228       0.421250      -1.063600       0.072981       0.011089       0.023350       0.077424       0.013255       0.019318      -0.008954      -0.067030      -0.104515      -0.049096      -0.004688       0.053784             10.065155      13.748413      -1.991860      -2.246896       5.156323       0.223450      11.290729           0.123440
           80              C      10.925015      13.534783       2.348442       0.034949      36.277792 0.42069667E+03  0.97883811E+04                                 9.590593                            6.883890       0.121364       2.043917                    0.999633      27.192679      77.220551       0.623210       0.422406      -1.062714       0.067758       0.014307       0.024762       0.073546       0.007262       0.007621       0.004213      -0.041075      -0.159667      -0.054293       0.005604       0.048688             11.517106      10.748798      -1.796330       3.214908       5.681324      -2.291977      18.121195           0.109660
           81              C      25.306593      13.919726       4.218578       0.573608      22.629879 0.25436717E+03  0.52806840E+04                                 7.283324                            5.646537      -0.040246       2.046392                    0.999343      22.299318      62.161566       0.627686       0.470040      -1.022588      -0.066142       0.026044       0.032270       0.078067       0.047554       0.007100       0.025120      -0.134693      -0.147709      -0.057976      -0.053326       0.111302              8.019257      10.295563      -1.424002       0.750317       4.408957      -0.289460       9.353251          -0.007267
           82              C      10.348651      13.687037       0.998267       0.562654      24.375859 0.26838089E+03  0.56693112E+04                                 7.780820                            5.831669      -0.106517       2.014480                    0.999385      23.134785      65.903991       0.610186       0.475188      -1.015760      -0.023117       0.021712      -0.061076       0.068819       0.054094      -0.004762       0.007871      -0.093773      -0.182020      -0.063440      -0.038648       0.102088              9.036576       9.549533      -1.814214       2.118558       5.608848      -2.164856      11.951347          -0.005815
           83              C      10.521884      10.386290       4.083560       0.219601      22.643304 0.31010683E+03  0.68062474E+04                                 7.322272                            6.129134      -0.129600       1.983905                    0.998650      26.023396      76.093844       0.614316       0.454274      -1.025062      -0.020394      -0.028371       0.036352       0.050421      -0.025575       0.026836      -0.040455       0.044479      -0.026942      -0.054076      -0.010013       0.064089              7.844066       8.820782       2.474841      -2.564654       7.114162       0.231536       7.597254           0.120385
           84              C       9.110116      10.094709       5.670734       0.030887      32.502040 0.43313492E+03  0.10190565E+05                                 8.975511                            7.061439      -0.083766       1.978093                    0.999304      27.702935      80.108294       0.603027       0.431712      -1.052884       0.056883       0.016108      -0.038635       0.070625      -0.021279       0.024217      -0.034554       0.025613      -0.052602      -0.046489      -0.008487       0.054976              9.831814       8.984987       1.598842      -3.051134       8.304470       2.491004      12.205986           0.101093
           85              C       8.956311       9.059097       4.750030       0.021290      33.531137 0.43505155E+03  0.10218220E+05                                 9.086639                            7.003701       0.070137       2.022297                    0.999693      27.610439      79.044192       0.616774       0.422810      -1.061359       0.062499       0.029946      -0.024156       0.073392      -0.035956       0.006559      -0.034929       0.036773      -0.033180      -0.053687      -0.001860       0.055547             10.271702      10.898987       5.295610      -0.721505      12.138049       1.770700       7.778068           0.123057
           86              C      24.689754      10.402089       6.969200       0.581033      23.682403 0.26571366E+03  0.55893514E+04                                 7.604973                            5.834029      -0.176827       1.999845                    0.999297      22.622331      63.948264       0.606183       0.480346      -1.014765      -0.023103       0.009907       0.073603       0.077777      -0.063905       0.036795      -0.049283      -0.017732      -0.071464      -0.056941      -0.048593       0.105535              8.406627       8.803236       2.835472      -1.853760       7.655811       1.077468       8.760832          -0.008351
           87              C       8.048052       7.924375       4.632248       0.580366      22.675114 0.25557986E+03  0.53290156E+04                                 7.394824                            5.719736       0.022646       2.069225                    0.999639      22.451042      63.372881       0.611969       0.480017      -1.014017      -0.043608      -0.069167       0.000541       0.081768      -0.036711       0.059984      -0.052947       0.001959       0.060626      -0.057325      -0.046116       0.103440              8.161223       9.382427       2.139510      -2.059864       8.411983       1.155485       6.689260          -0.007091
           88              C      20.619586       8.412737       3.465927       0.240989      23.154791 0.29063515E+03  0.62579777E+04                                 7.377673                            5.892199       0.003244       2.035154                    0.999193      25.130150      72.090465       0.635012       0.447959      -1.031668      -0.033793      -0.033980       0.018567       0.051394      -0.029266      -0.014061      -0.008958      -0.094850      -0.164954      -0.062571      -0.020817       0.083389              8.179919      11.652689       1.740154      -1.515575       4.535840      -0.297321       8.351227           0.115675
           89              C      18.555361       7.892776       3.537745       0.042218      32.821544 0.41746465E+03  0.96931109E+04                                 8.920716                            6.848189      -0.022524       1.992980                    0.999417      27.248559      77.263809       0.626181       0.421272      -1.063577       0.072981      -0.011092      -0.023348       0.077424      -0.013305      -0.019359      -0.008954      -0.067048      -0.104537      -0.049147      -0.004665       0.053812             10.065935      13.749662       1.992069       2.247079       5.156639       0.223455      11.291504           0.123482
           90              C      19.020015       8.010557       4.833338       0.034961      36.278629 0.42070417E+03  0.97886570E+04                                 9.590956                            6.884097       0.121291       2.043901                    0.999633      27.192971      77.223268       0.623177       0.422424      -1.062696       0.067752      -0.014312      -0.024764       0.073542      -0.007317      -0.007673       0.004216      -0.041097      -0.159659      -0.054302       0.005584       0.048718             11.517594      10.749165       1.796389      -3.215068       5.681517      -2.292118      18.122101           0.109693
           91              C      17.211591       7.625614       2.963203       0.573594      22.630841 0.25437772E+03  0.52810107E+04                                 7.283765                            5.646808      -0.040355       2.046353                    0.999343      22.300285      62.166933       0.627639       0.470065      -1.022564      -0.066143      -0.026045      -0.032274       0.078069      -0.047592      -0.007133       0.025120      -0.134706      -0.147720      -0.057992      -0.053342       0.111333              8.019790      10.296307       1.424106      -0.750382       4.409190      -0.289469       9.353872          -0.007273
           92              C      18.443651       7.858303       6.183513       0.562655      24.375393 0.26837438E+03  0.56691360E+04                                 7.780684                            5.831563      -0.106420       2.014517                    0.999385      23.134540      65.902939       0.610197       0.475182      -1.015764      -0.023115      -0.021712       0.061075       0.068818      -0.054132       0.004722       0.007872      -0.093777      -0.182012      -0.063420      -0.038698       0.102118              9.036428       9.549269       1.814138      -2.118501       5.608744      -2.164814      11.951272          -0.005817
           93              C      22.664384      11.265340       3.977270       0.219594      22.643664 0.31011271E+03  0.68064095E+04                                 7.322358                            6.129204      -0.129611       1.983892                    0.998650      26.023668      76.094850       0.614310       0.454276      -1.025061      -0.020392       0.036352       0.028370       0.050420       0.026838       0.025517       0.040491       0.035720      -0.053246      -0.054112      -0.009958       0.064071              7.844155       8.820861      -2.564676      -2.474845       7.597357      -0.231579       7.114248           0.120395
           94              C      21.252617      12.852513       4.268850       0.030895      32.501605 0.43312528E+03  0.10190276E+05                                 8.975428                            7.061351      -0.083714       1.978113                    0.999304      27.702592      80.106906       0.603032       0.431711      -1.052885       0.056892      -0.038638      -0.016100       0.070632       0.024218       0.021238       0.034585       0.039117      -0.012117      -0.046527      -0.008437       0.054964              9.831742       8.984808      -3.051094      -1.598768      12.205995      -2.491104       8.304422           0.101099
           95              C      21.098812      11.931809       5.304463       0.021301      33.530646 0.43504317E+03  0.10217979E+05                                 9.086601                            7.003671       0.070223       2.022328                    0.999693      27.610099      79.043173       0.616770       0.422815      -1.061356       0.062497      -0.024158      -0.029945       0.073391       0.006557       0.035908       0.034963       0.034968      -0.038554      -0.053693      -0.001827       0.055520             10.271652      10.898843      -0.721467      -5.295544       7.778077      -1.770776      12.138036           0.123066
           96              C      20.642254      14.150979       3.961470       0.581027      23.682529 0.26571397E+03  0.55893864E+04                                 7.605091                            5.834086      -0.176867       1.999830                    0.999297      22.622739      63.950581       0.606169       0.480355      -1.014756      -0.023096       0.073601      -0.009906       0.077773       0.036800       0.063872       0.049305       0.026865       0.062342      -0.056943      -0.048582       0.105525              8.406777       8.803393      -1.853768      -2.835537       8.760981      -1.077519       7.655957          -0.008347
           97              C      20.190553      11.814027       6.439184       0.580359      22.674504 0.25557356E+03  0.53288487E+04                                 7.394669                            5.719645       0.022733       2.069260                    0.999639      22.450786      63.371835       0.611977       0.480013      -1.014020      -0.043604       0.000543       0.069165       0.081764       0.059977       0.036669       0.052968      -0.029339      -0.033261      -0.057341      -0.046089       0.103429              8.161030       9.382127      -2.059751      -2.139444       6.689110      -1.155496       8.411854          -0.007089
           98              C      16.572087      10.647706       5.950823       0.240990      23.154952 0.29063973E+03  0.62581036E+04                                 7.377721                            5.892280       0.003132       2.035123                    0.999192      25.130326      72.091228       0.635002       0.447964      -1.031665      -0.033794       0.018570       0.033980       0.051396      -0.014060       0.029216       0.008991       0.035050       0.224777      -0.062577      -0.020796       0.083372              8.179931      11.652577      -1.515502      -1.740107       8.351354       0.297275       4.535861           0.115664
           99              C      14.507863      10.719524       6.470784       0.042234      32.818218 0.41741942E+03  0.96917188E+04                                 8.919904                            6.847673      -0.022204       1.993095                    0.999417      27.246701      77.255109       0.626229       0.421255      -1.063597       0.072983      -0.023348       0.011092       0.077425      -0.019357       0.013259       0.008981       0.018738       0.152837      -0.049143      -0.004656       0.053799             10.064943      13.748165       2.246830      -1.991834      11.290443      -0.223460       5.156220           0.123464
          100              C      14.972516      12.015117       6.353003       0.034963      36.276617 0.42068245E+03  0.97879760E+04                                 9.590461                            6.883831       0.121409       2.043940                    0.999633      27.192083      77.218784       0.623204       0.422413      -1.062708       0.067747      -0.024767       0.014312       0.073538      -0.007671       0.007274      -0.004188       0.059288       0.141492      -0.054306       0.005601       0.048705             11.516918      10.748552      -3.214856      -1.796276      18.120954       2.291914       5.681250           0.109675
          101              C      13.164093      10.144981       6.737946       0.573599      22.629689 0.25436395E+03  0.52806223E+04                                 7.283375                            5.646557      -0.040310       2.046377                    0.999343      22.299421      62.162725       0.627673       0.470049      -1.022579      -0.066145      -0.032268       0.026047       0.078069      -0.007131       0.047551      -0.025099       0.006507       0.275890      -0.057962      -0.053334       0.111296              8.019329      10.295646      -0.750379      -1.424012       9.353357       0.289462       4.408985          -0.007277
          102              C      14.396152      13.365292       6.505257       0.562647      24.375503 0.26837714E+03  0.56691833E+04                                 7.780597                            5.831527      -0.106329       2.014545                    0.999386      23.134351      65.901369       0.610212       0.475171      -1.015774      -0.023114       0.061076       0.021717       0.068819       0.004721       0.054090      -0.007850       0.044124       0.231651      -0.063408      -0.038672       0.102080              9.036290       9.549179      -2.118448      -1.814149      11.951007       2.164741       5.608685          -0.005818
          103              C      14.569384      10.280000       3.204510       0.219601      22.643252 0.31010501E+03  0.68062004E+04                                 7.322284                            6.129133      -0.129549       1.983915                    0.998650      26.023367      76.093825       0.614313       0.454277      -1.025060      -0.020390      -0.036349      -0.028371       0.050418      -0.026902      -0.025583       0.040492       0.035724      -0.053246      -0.054115      -0.010049       0.064164              7.844088       8.820803       2.564624       2.474872       7.597269      -0.231580       7.114191           0.120401
          104              C      13.157615       8.692826       2.912930       0.030892      32.501628 0.43312846E+03  0.10190352E+05                                 8.975376                            7.061345      -0.083730       1.978107                    0.999304      27.702617      80.106546       0.603037       0.431707      -1.052889       0.056891       0.038639       0.016102       0.070632      -0.024268      -0.021289       0.034583       0.039119      -0.012123      -0.046527      -0.008507       0.055034              9.831667       8.984812       3.051036       1.598827      12.205817      -2.491005       8.304373           0.101105
          105              C      13.003810       9.613531       1.877317       0.021307      33.530700 0.43504456E+03  0.10218024E+05                                 9.086611                            7.003679       0.070198       2.022321                    0.999693      27.610198      79.043595       0.616770       0.422815      -1.061356       0.062497       0.024161       0.029944       0.073392      -0.006605      -0.035959       0.034962       0.034980      -0.038550      -0.053699      -0.001891       0.055590             10.271683      10.898965       0.721523       5.295614       7.778092      -1.770682      12.137993           0.123074
          106              C      12.547252       7.394360       3.220310       0.581037      23.682479 0.26571463E+03  0.55893752E+04                                 7.604963                            5.834021      -0.176821       1.999840                    0.999297      22.622441      63.948530       0.606187       0.480343      -1.014767      -0.023103      -0.073603       0.009908       0.077777      -0.036831      -0.063904       0.049304       0.026864       0.062334      -0.056944      -0.048621       0.105565              8.406620       8.803220       1.853726       2.835496       8.760795      -1.077471       7.655844          -0.008349
          107              C      12.095551       9.731312       0.742596       0.580363      22.674914 0.25557765E+03  0.53289746E+04                                 7.394881                            5.719782       0.022683       2.069246                    0.999639      22.451029      63.373512       0.611953       0.480029      -1.014008      -0.043610      -0.000544      -0.069163       0.081766      -0.060022      -0.036707       0.052971      -0.029335      -0.033254      -0.057370      -0.046113       0.103483              8.161287       9.382497       2.059894       2.139564       6.689328      -1.155463       8.412036          -0.007097
          108              C       8.477087      10.897633       1.230957       0.240980      23.155069 0.29064086E+03  0.62581447E+04                                 7.377810                            5.892333       0.003166       2.035128                    0.999192      25.130373      72.091859       0.634992       0.447970      -1.031659      -0.033794      -0.018567      -0.033980       0.051395       0.014007      -0.029269       0.008988       0.035049       0.224744      -0.062538      -0.020852       0.083390              8.180048      11.652785       1.515546       1.740151       8.351444       0.297310       4.535914           0.115665
          109              C      22.602861      10.825816       0.710996       0.042250      32.818175 0.41741941E+03  0.96917193E+04                                 8.919900                            6.847678      -0.022228       1.993086                    0.999417      27.246677      77.255064       0.626228       0.421255      -1.063597       0.072979       0.023348      -0.011092       0.077421       0.019318      -0.013290       0.008980       0.018747       0.152781      -0.049106      -0.004687       0.053793             10.064934      13.748126      -2.246831       1.991799      11.290458      -0.223434       5.156217           0.123466
          110              C       6.877514       9.530222       0.828777       0.034951      36.278007 0.42069853E+03  0.97884644E+04                                 9.590763                            6.884001       0.121330       2.043912                    0.999633      27.192673      77.221446       0.623190       0.422418      -1.062703       0.067752       0.024762      -0.014309       0.073541       0.007625      -0.007311      -0.004189       0.059272       0.141457      -0.054282       0.005576       0.048706             11.517322      10.748960       3.215070       1.796344      18.121584       2.292064       5.681423           0.109677
          111              C      21.259091      11.400358       0.443834       0.573599      22.629945 0.25436834E+03  0.52807205E+04                                 7.283358                            5.646561      -0.040224       2.046396                    0.999343      22.299443      62.162222       0.627682       0.470042      -1.022586      -0.066154       0.032289      -0.026040       0.078084       0.007109      -0.047579      -0.025105       0.006518       0.275895      -0.057983      -0.053331       0.111313              8.019298      10.295591       0.750338       1.423994       9.353333       0.289462       4.408971          -0.007273
          112              C       6.301150       8.180048       0.676524       0.562658      24.375546 0.26837674E+03  0.56691879E+04                                 7.780680                            5.831571      -0.106453       2.014505                    0.999385      23.134496      65.902437       0.610201       0.475179      -1.015767      -0.023115      -0.061077      -0.021712       0.068819      -0.004759      -0.054133      -0.007849       0.044117       0.231675      -0.063433      -0.038684       0.102117              9.036407       9.549296       2.118498       1.814138      11.951174       2.164802       5.608750          -0.005819
          113              N      14.405865       2.082713      10.910561      -0.394245      39.288982 0.68495716E+03  0.17757802E+05                                 9.665629                            8.510660      -0.043588       1.963011                    0.998214      31.490824      90.272501       0.595780       0.396547      -1.094497       0.019130       0.086140       0.159865       0.182601      -0.031757      -0.001451      -0.077475       0.047525      -0.130898      -0.105854       0.028399       0.077455             10.221374      10.997591      -2.669462       1.858228       9.736073       1.691883       9.930457           0.021046
          114              N      14.174348       3.735959      12.417298      -0.348905      38.101807 0.64592756E+03  0.16535600E+05                                 9.545525                            8.304906      -0.133691       1.945273                    0.998827      30.755409      88.190833       0.597521       0.400421      -1.089629       0.053444      -0.149960      -0.059974       0.170121       0.037084       0.034224      -0.052404       0.101767       0.051360      -0.102490       0.036295       0.066195             10.227096      10.137395      -3.014601       1.853056      10.251627       1.577130      10.292267           0.043215
          115              N      20.120935       1.184990      11.951919      -0.395692      39.414712 0.62625656E+03  0.15857836E+05                                 9.635869                            8.078587       0.009519       1.986056                    0.999072      30.729118      86.726211       0.618963       0.390796      -1.099784       0.107727      -0.055602      -0.121570       0.171686       0.003482       0.075260      -0.013692      -0.022857      -0.071839      -0.089380       0.023890       0.065490             10.551201      13.297160      -2.400362       0.582435       6.249340      -0.685198      12.107103           0.025412
          116              N      20.891578       0.975283       9.860585      -0.370636      37.230811 0.60227527E+03  0.15109265E+05                                 9.278061                            7.942832       0.010268       1.992963                    0.998839      30.283289      85.196529       0.621542       0.392814      -1.097873       0.002003      -0.022341       0.166070       0.167578      -0.011601       0.007928      -0.011213       0.019352      -0.320394      -0.107921       0.038600       0.069321             10.023053      12.505368      -1.386280       0.448057       5.857562       0.170904      11.706229           0.012436
          117              N      22.500865       5.099061      10.634781      -0.394232      39.288799 0.68495685E+03  0.17757831E+05                                 9.665734                            8.510770      -0.043489       1.963051                    0.998213      31.490704      90.272908       0.595763       0.396557      -1.094488       0.019139      -0.086138      -0.159860       0.182596       0.031701       0.001390      -0.077462       0.047532      -0.130861      -0.105816       0.028386       0.077431             10.221476      10.997771       2.669435      -1.858368       9.736049       1.691790       9.930608           0.021056
          118              N      22.269348       3.445816       9.128043      -0.348903      38.102441 0.64594023E+03  0.16536086E+05                                 9.545823                            8.305136      -0.133749       1.945252                    0.998827      30.755850      88.193916       0.597494       0.400435      -1.089615       0.053437       0.149964       0.059970       0.170121      -0.037145      -0.034285      -0.052402       0.101760       0.051356      -0.102536       0.036286       0.066250             10.227442      10.137807       3.014781      -1.853082      10.251968       1.577185      10.292550           0.043224
          119              N      12.025935       5.996784       9.593422      -0.395698      39.416156 0.62628826E+03  0.15858847E+05                                 9.636131                            8.078808       0.009602       1.986071                    0.999073      30.729916      86.729169       0.618952       0.390797      -1.099782       0.107737       0.055605       0.121597       0.171712      -0.003532      -0.075335      -0.013683      -0.022851      -0.071967      -0.089474       0.023927       0.065547             10.551505      13.297647       2.400433      -0.582586       6.249522      -0.685303      12.107346           0.025416
          120              N      12.796580       6.206491      11.684757      -0.370643      37.232039 0.60229720E+03  0.15109972E+05                                 9.278287                            7.942980       0.010206       1.992935                    0.998839      30.283903      85.199050       0.621536       0.392814      -1.097871       0.002002       0.022345      -0.166073       0.167581       0.011541      -0.007990      -0.011210       0.019343      -0.320419      -0.107934       0.038652       0.069283             10.023349      12.505838       1.386352      -0.448209       5.857678       0.170871      11.706531           0.012439
          121              N      10.358365       3.452997       9.264497      -0.394234      39.288503 0.68494946E+03  0.17757552E+05                                 9.665575                            8.510633      -0.043461       1.963058                    0.998214      31.490598      90.271728       0.595779       0.396549      -1.094496       0.019133      -0.159853       0.086138       0.182589       0.001388      -0.031769       0.077504       0.089205      -0.005870      -0.105870       0.028358       0.077512             10.221299      10.997537      -1.858304      -2.669378       9.930443      -1.691795       9.735918           0.021055
          122              N      10.126848       1.946259      10.917743      -0.348912      38.102798 0.64594753E+03  0.16536276E+05                                 9.545758                            8.305084      -0.133769       1.945241                    0.998827      30.756020      88.193668       0.597508       0.400426      -1.089624       0.053440       0.059967      -0.149963       0.170120      -0.034282       0.037086       0.052437       0.025208      -0.178331      -0.102533       0.036283       0.066250             10.227361      10.137666      -1.853134      -3.014684      10.292561      -1.577208      10.251856           0.043224
          123              N      16.073434       2.411640       8.366774      -0.395718      39.416922 0.62630726E+03  0.15859446E+05                                 9.636221                            8.078916       0.009435       1.986007                    0.999070      30.730445      86.730940       0.618950       0.390796      -1.099783       0.107745       0.121601      -0.055610       0.171722      -0.075357       0.003478       0.013719       0.024539       0.070315      -0.089501       0.023924       0.065577             10.551557      13.297545      -0.582631      -2.400470      12.107523       0.685217       6.249604           0.025417
          124              N      16.844079       4.502974       8.157066      -0.370641      37.231395 0.60228764E+03  0.15109658E+05                                 9.278149                            7.942907       0.010264       1.992956                    0.998839      30.283634      85.197806       0.621540       0.392813      -1.097873       0.002001      -0.166067      -0.022341       0.167575      -0.007987      -0.011598       0.011242       0.169864       0.131176      -0.107927       0.038603       0.069324             10.023158      12.505534      -0.448097      -1.386307      11.706339      -0.170923       5.857603           0.012442
          125              N      18.453365       3.728777      12.280845      -0.394263      39.290474 0.68498962E+03  0.17758874E+05                                 9.665894                            8.510873      -0.043460       1.963038                    0.998216      31.491659      90.275818       0.595771       0.396548      -1.094495       0.019129       0.159869      -0.086142       0.182605      -0.001461       0.031682       0.077529       0.089238      -0.005846      -0.105904       0.028484       0.077420             10.221676      10.997929       1.858287       2.669582       9.930887      -1.691910       9.736211           0.021051
          126              N      18.221848       5.235515      10.627599      -0.348901      38.102131 0.64593211E+03  0.16535732E+05                                 9.545526                            8.304889      -0.133769       1.945246                    0.998827      30.755568      88.191088       0.597527       0.400417      -1.089633       0.053442      -0.059972       0.149963       0.170122       0.034218      -0.037150       0.052434       0.025212      -0.178333      -0.102547       0.036356       0.066191             10.227124      10.137468       1.853003       3.014652      10.292268      -1.577171      10.251638           0.043229
          127              N      24.168436       4.770135      13.178567      -0.395705      39.416229 0.62629178E+03  0.15858964E+05                                 9.636156                            8.078848       0.009613       1.986072                    0.999073      30.729996      86.729562       0.618949       0.390799      -1.099780       0.107738      -0.121599       0.055603       0.171714       0.075275      -0.003532       0.013719       0.024556       0.070242      -0.089418       0.023921       0.065498             10.551512      13.297610       0.582659       2.400415      12.107383       0.685321       6.249544           0.025418
          128              N      24.939079       2.678800      13.388275      -0.370641      37.230684 0.60227284E+03  0.15109164E+05                                 9.277971                            7.942756       0.010310       1.992974                    0.998839      30.283244      85.195829       0.621553       0.392808      -1.097879       0.001998       0.166066       0.022341       0.167574       0.007928       0.011538       0.011240       0.169869       0.131167      -0.107923       0.038651       0.069272             10.022962      12.505303       0.448041       1.386265      11.706087      -0.170896       5.857496           0.012439
          129              N      17.974141      12.280844       3.453000      -0.394245      39.289015 0.68495771E+03  0.17757820E+05                                 9.665635                            8.510664      -0.043584       1.963012                    0.998214      31.490837      90.272558       0.595780       0.396547      -1.094497      -0.019134      -0.086140      -0.159865       0.182600      -0.031757      -0.001451      -0.077476       0.047525      -0.130897      -0.105855       0.028399       0.077456             10.221381      10.997603      -2.669467       1.858233       9.736080       1.691883       9.930461           0.021044
          130              N      18.205658      10.627598       1.946263      -0.348904      38.101816 0.64592753E+03  0.16535598E+05                                 9.545523                            8.304904      -0.133684       1.945274                    0.998827      30.755409      88.190811       0.597521       0.400421      -1.089630      -0.053443       0.149960       0.059975       0.170121       0.037084       0.034222      -0.052404       0.101769       0.051357      -0.102490       0.036296       0.066194             10.227096      10.137398      -3.014603       1.853056      10.251627       1.577128      10.292264           0.043217
          131              N      12.259071      13.178567       2.411642      -0.395691      39.415274 0.62626656E+03  0.15858160E+05                                 9.635968                            8.078659       0.009497       1.986044                    0.999072      30.729422      86.727404       0.618959       0.390796      -1.099783      -0.107734       0.055604       0.121570       0.171691       0.003482       0.075260      -0.013693      -0.022855      -0.071837      -0.089381       0.023888       0.065492             10.551318      13.297318      -2.400396       0.582428       6.249398      -0.685202      12.107239           0.025411
          132              N      11.488428      13.388274       4.502976      -0.370634      37.231357 0.60228537E+03  0.15109591E+05                                 9.278164                            7.942910       0.010245       1.992950                    0.998839      30.283595      85.197759       0.621538       0.392815      -1.097871      -0.002005       0.022341      -0.166074       0.167582      -0.011601       0.007929      -0.011212       0.019351      -0.320394      -0.107921       0.038600       0.069321             10.023172      12.505511      -1.386297       0.448060       5.857618       0.170907      11.706387           0.012442
          133              N       9.879141       9.264496       3.728780      -0.394233      39.288615 0.68495307E+03  0.17757705E+05                                 9.665699                            8.510743      -0.043481       1.963055                    0.998213      31.490598      90.272478       0.595765       0.396557      -1.094488      -0.019138       0.086138       0.159859       0.182595       0.031700       0.001390      -0.077462       0.047532      -0.130860      -0.105816       0.028386       0.077430             10.221437      10.997726       2.669425      -1.858359       9.736016       1.691781       9.930570           0.021057
          134              N      10.110658      10.917741       5.235518      -0.348902      38.102263 0.64593685E+03  0.16535978E+05                                 9.545800                            8.305119      -0.133754       1.945253                    0.998827      30.755747      88.193584       0.597494       0.400436      -1.089614      -0.053434      -0.149962      -0.059970       0.170118      -0.037144      -0.034284      -0.052402       0.101761       0.051357      -0.102536       0.036287       0.066249             10.227416      10.137780       3.014772      -1.853083      10.251943       1.577173      10.292525           0.043229
          135              N      20.354071       8.366773       4.770139      -0.395700      39.416123 0.62628782E+03  0.15858832E+05                                 9.636125                            8.078804       0.009606       1.986072                    0.999073      30.729899      86.729090       0.618953       0.390797      -1.099782      -0.107736      -0.055604      -0.121597       0.171711      -0.003532      -0.075335      -0.013683      -0.022852      -0.071967      -0.089474       0.023927       0.065546             10.551496      13.297631       2.400431      -0.582586       6.249519      -0.685303      12.107337           0.025417
          136              N      19.583426       8.157066       2.678804      -0.370644      37.231986 0.60229628E+03  0.15109942E+05                                 9.278278                            7.942973       0.010208       1.992936                    0.998839      30.283870      85.198924       0.621536       0.392814      -1.097871      -0.002002      -0.022344       0.166071       0.167580       0.011541      -0.007989      -0.011211       0.019343      -0.320417      -0.107934       0.038651       0.069282             10.023339      12.505827       1.386351      -0.448210       5.857674       0.170870      11.706515           0.012437
          137              N      22.021641      10.910560       5.099064      -0.394235      39.288548 0.68495039E+03  0.17757582E+05                                 9.665579                            8.510637      -0.043459       1.963059                    0.998214      31.490625      90.271808       0.595779       0.396548      -1.094496      -0.019134       0.159854      -0.086139       0.182591       0.001388      -0.031770       0.077505       0.089206      -0.005872      -0.105871       0.028358       0.077512             10.221304      10.997542      -1.858304      -2.669381       9.930448      -1.691797       9.735922           0.021055
          138              N      22.253158      12.417298       3.445818      -0.348913      38.102902 0.64594970E+03  0.16536344E+05                                 9.545767                            8.305091      -0.133765       1.945241                    0.998827      30.756080      88.193837       0.597508       0.400425      -1.089624      -0.053441      -0.059970       0.149963       0.170122      -0.034283       0.037086       0.052437       0.025209      -0.178330      -0.102533       0.036283       0.066251             10.227371      10.137681      -1.853132      -3.014693      10.292566      -1.577207      10.251865           0.043225
          139              N      16.306572      11.951917       5.996787      -0.395719      39.416672 0.62630279E+03  0.15859302E+05                                 9.636181                            8.078888       0.009441       1.986011                    0.999070      30.730305      86.730423       0.618951       0.390796      -1.099783      -0.107741      -0.121599       0.055609       0.171717      -0.075356       0.003478       0.013718       0.024538       0.070314      -0.089499       0.023923       0.065576             10.551510      13.297484      -0.582633      -2.400453      12.107468       0.685212       6.249578           0.025418
          140              N      15.535927       9.860583       6.206495      -0.370643      37.231158 0.60228326E+03  0.15109518E+05                                 9.278110                            7.942877       0.010268       1.992959                    0.998839      30.283495      85.197286       0.621541       0.392813      -1.097873      -0.002000       0.166062       0.022340       0.167570      -0.007986      -0.011599       0.011242       0.169861       0.131171      -0.107924       0.038601       0.069323             10.023113      12.505480      -0.448094      -1.386300      11.706278      -0.170925       5.857580           0.012441
          141              N      13.926641      10.634780       2.082716      -0.394264      39.290375 0.68498777E+03  0.17758810E+05                                 9.665872                            8.510856      -0.043456       1.963040                    0.998216      31.491598      90.275542       0.595772       0.396547      -1.094496      -0.019129      -0.159869       0.086142       0.182605      -0.001461       0.031682       0.077530       0.089238      -0.005846      -0.105904       0.028484       0.077420             10.221650      10.997903       1.858280       2.669574       9.930866      -1.691901       9.736182           0.021051
          142              N      14.158158       9.128042       3.735962      -0.348902      38.102055 0.64593057E+03  0.16535680E+05                                 9.545510                            8.304876      -0.133760       1.945249                    0.998827      30.755517      88.190871       0.597528       0.400416      -1.089634      -0.053441       0.059973      -0.149963       0.170122       0.034215      -0.037150       0.052435       0.025214      -0.178335      -0.102547       0.036357       0.066190             10.227106      10.137451       1.852995       3.014646      10.292249      -1.577169      10.251618           0.043227
          143              N       8.211570       9.593422       1.184994      -0.395705      39.416273 0.62629257E+03  0.15858988E+05                                 9.636162                            8.078853       0.009610       1.986071                    0.999073      30.730022      86.729651       0.618948       0.390799      -1.099781      -0.107738       0.121599      -0.055603       0.171713       0.075275      -0.003532       0.013719       0.024555       0.070239      -0.089417       0.023919       0.065498             10.551519      13.297617       0.582664       2.400415      12.107396       0.685325       6.249545           0.025418
          144              N       7.440927      11.684757       0.975286      -0.370642      37.230736 0.60227380E+03  0.15109196E+05                                 9.277984                            7.942766       0.010307       1.992972                    0.998839      30.283270      85.195955       0.621553       0.392808      -1.097878      -0.001999      -0.166065      -0.022341       0.167573       0.007928       0.011538       0.011241       0.169869       0.131164      -0.107922       0.038650       0.069272             10.022977      12.505325       0.448046       1.386267      11.706103      -0.170892       5.857502           0.012440
          145              O      17.242353       0.657848      12.536516      -0.524684      33.517686 0.50849494E+03  0.12057814E+05                                 8.202193                            6.997742       0.415452       2.191127                    0.997465      27.069770      70.726119       0.715259       0.361127      -1.137032      -0.041795      -0.030618      -0.044421       0.068246       0.036543       0.012116      -0.020956       0.064001       0.078478      -0.067831       0.031121       0.036710              8.758518      12.499783      -0.464741       3.251230       6.283191      -0.663151       7.492579           0.129048
          146              O      24.035679      14.231413      10.927797      -0.505614      29.161878 0.45942785E+03  0.10604208E+05                                 7.417502                            6.589789       0.538912       2.236142                    0.998054      26.549894      68.076756       0.748666       0.354452      -1.144201       0.029068      -0.006284       0.042308       0.051714       0.052859       0.007122       0.038049       0.019991       0.109007      -0.077730       0.009692       0.068039              7.684407       5.922897       0.634823       1.186987       8.337003       2.541598       8.793323           0.154647
          147              O       8.658413       2.573950       0.267162      -0.512401      32.531648 0.47633276E+03  0.11095907E+05                                 8.007411                            6.709518       0.503344       2.217444                    0.998518      26.779879      69.018106       0.741908       0.354408      -1.144057      -0.059012       0.026733       0.022547       0.068597      -0.024148      -0.004460      -0.030345       0.023399      -0.152448      -0.064601       0.010678       0.053923              8.707882      11.443941      -3.581338       1.433794       7.867201      -1.553607       6.812504           0.172139
          148              O       7.173790       4.194160       0.428034      -0.465052      29.766902 0.43515040E+03  0.99096365E+04                                 7.568332                            6.417249       0.487135       2.229652                    0.998092      25.938385      66.088711       0.757876       0.354887      -1.143714       0.030563      -0.030712      -0.002451       0.043398      -0.025024      -0.034363       0.001739      -0.029244      -0.147089      -0.065630       0.008395       0.057235              8.240449       7.091899      -3.002656      -1.120887      10.251112       2.870924       7.378334           0.190711
          149              O       7.143030       0.610449       8.872372      -0.498384      34.193850 0.55283501E+03  0.13359004E+05                                 8.342784                            7.315310       0.325983       2.158096                    0.998144      27.186613      71.231495       0.698275       0.362995      -1.137872       0.008671      -0.022381       0.028949       0.037605       0.023422       0.033712      -0.013396      -0.064427       0.142490      -0.074339       0.015968       0.058371              8.934663       6.476589      -0.204941       0.516496       6.109729       0.987658      14.217672           0.169440
          150              O       8.012433       0.080433      10.855979      -0.492292      30.695118 0.44172879E+03  0.10103726E+05                                 7.677540                            6.460427       0.481087       2.218887                    0.998222      26.275684      67.235979       0.755757       0.354322      -1.143436      -0.030929      -0.003109      -0.049784       0.058691       0.009755       0.035113      -0.016515      -0.057365      -0.017451      -0.055923       0.017796       0.038127              8.295176      11.111525      -0.807836       3.966107       5.178241      -0.748963       8.595762           0.157332
          151              O      13.196469       0.989649      -0.015800      -0.545447      35.804090 0.57144103E+03  0.13933799E+05                                 8.627273                            7.431710       0.211074       2.121007                    0.995554      27.652882      72.959314       0.693060       0.362441      -1.137454       0.015389      -0.014920      -0.002539       0.021584       0.018645      -0.058246       0.023280      -0.030904      -0.030458      -0.077483       0.028968       0.048515              9.354622       9.052585      -1.483827      -1.856520       7.466406      -1.499557      11.544874           0.071771
          152              O      23.208368       0.209704      13.559202      -0.566725      41.800794 0.63222473E+03  0.15843792E+05                                 9.645563                            7.867064      -0.085118       2.012562                    0.995339      28.561405      76.922236       0.665784       0.367101      -1.131442      -0.032873       0.001242      -0.001814       0.032946      -0.016450       0.017366       0.005982       0.003151      -0.168457      -0.060495       0.015063       0.045432             10.921661      14.787927      -1.871753       2.188977       8.205688      -3.112770       9.771368           0.113391
          153              O       9.147353       6.523927       9.008825      -0.524726      33.519219 0.50852912E+03  0.12058850E+05                                 8.202499                            6.998024       0.415469       2.191119                    0.997464      27.070733      70.729739       0.715237       0.361132      -1.137026      -0.041802       0.030632       0.044435       0.068266      -0.036574      -0.012132      -0.020953       0.063978       0.078495      -0.067850       0.031122       0.036729              8.758827      12.500140       0.464810      -3.251343       6.283425      -0.663169       7.492917           0.129047
          154              O      24.035678       7.313922      10.617544      -0.505608      29.162920 0.45944870E+03  0.10604820E+05                                 7.417730                            6.589983       0.538686       2.236068                    0.998057      26.550369      68.078630       0.748647       0.354456      -1.144196       0.029070       0.006283      -0.042312       0.051719      -0.052876      -0.007170       0.038051       0.020032       0.108919      -0.077728       0.009659       0.068069              7.684645       5.923066      -0.634852      -1.186930       8.337320       2.541750       8.793549           0.154699
          155              O       8.658414       4.607828       6.914618      -0.512488      32.533640 0.47636339E+03  0.11096782E+05                                 8.007631                            6.709651       0.503316       2.217401                    0.998520      26.781063      69.021329       0.741916       0.354399      -1.144066      -0.059041      -0.026744      -0.022567       0.068632       0.024082       0.004414      -0.030350       0.023372      -0.152382      -0.064568       0.010711       0.053857              8.708157      11.444508       3.581541      -1.433879       7.867356      -1.553625       6.812608           0.172086
          156              O       7.173791       2.987619       6.753746      -0.465037      29.763245 0.43508432E+03  0.99077172E+04                                 7.567591                            6.416660       0.487471       2.229782                    0.998093      25.937146      66.083341       0.757932       0.354875      -1.143727       0.030569       0.030716       0.002455       0.043404       0.025005       0.034311       0.001736      -0.029232      -0.147109      -0.065592       0.008385       0.057206              8.239619       7.091218       3.002291       1.120784      10.250030       2.870611       7.377611           0.190678
          157              O      15.238032       6.571326      12.672970      -0.498405      34.196107 0.55287536E+03  0.13360230E+05                                 8.343151                            7.315555       0.325981       2.158087                    0.998144      27.187452      71.234494       0.698266       0.362993      -1.137873       0.008668       0.022379      -0.028942       0.037598      -0.023478      -0.033750      -0.013396      -0.064474       0.142539      -0.074413       0.016014       0.058399              8.935117       6.476855       0.204957      -0.516555       6.109936       0.987716      14.218559           0.169388
          158              O      16.107435       7.101342      10.689362      -0.492294      30.700036 0.44181073E+03  0.10106149E+05                                 7.678675                            6.461277       0.481107       2.218900                    0.998222      26.276485      67.241596       0.755657       0.354349      -1.143405      -0.030927       0.003112       0.049784       0.058691      -0.009794      -0.035156      -0.016511      -0.057384      -0.017477      -0.055980       0.017848       0.038132              8.296478      11.113378       0.807958      -3.966889       5.178887      -0.749081       8.597169           0.157314
          159              O      13.196472       6.192129       7.197580      -0.545459      35.805544 0.57146702E+03  0.13934613E+05                                 8.627584                            7.431940       0.211361       2.121089                    0.995560      27.653260      72.961167       0.693039       0.362447      -1.137447       0.015411       0.014927       0.002544       0.021606      -0.018702       0.058196       0.023280      -0.030936      -0.030410      -0.077462       0.029009       0.048453              9.354987       9.052925       1.483877       1.856675       7.466670      -1.499602      11.545365           0.071777
          160              O      15.113368       6.972070       7.986140      -0.566715      41.801745 0.63224201E+03  0.15844382E+05                                 9.645857                            7.867289      -0.085117       2.012569                    0.995338      28.561352      76.923256       0.665757       0.367112      -1.131430      -0.032874      -0.001244       0.001813       0.032947       0.016407      -0.017409       0.005976       0.003152      -0.168458      -0.060509       0.015113       0.045396             10.922026      14.788303       1.871773      -2.189097       8.205930      -3.112947       9.771844           0.113390
          161              O      13.194852       1.827043       7.839632      -0.524689      33.519577 0.50854417E+03  0.12059324E+05                                 8.202683                            6.998237       0.415241       2.191064                    0.997463      27.070652      70.730403       0.715207       0.361144      -1.137015      -0.041809       0.044413      -0.030637       0.068258      -0.012135       0.036504       0.020967      -0.007307      -0.135245      -0.067817       0.031128       0.036688              8.758984      12.500274      -3.251245      -0.464800       7.493012       0.663191       6.283667           0.129091
          162              O      11.893176       3.435762       7.049636      -0.505587      29.163074 0.45945323E+03  0.10604973E+05                                 7.417861                            6.590102       0.538762       2.236107                    0.998057      26.550065      68.078473       0.748624       0.354466      -1.144186       0.029064      -0.042313      -0.006277       0.051716      -0.007174       0.052837      -0.038035      -0.044442      -0.084524      -0.077688       0.009647       0.068041              7.684780       5.923151      -1.186942       0.634857       8.793704      -2.541793       8.337486           0.154708
          163              O      20.800917      14.096396       9.755731      -0.512462      32.534713 0.47638057E+03  0.11097313E+05                                 8.007919                            6.709854       0.503210       2.217377                    0.998517      26.781160      69.022603       0.741889       0.354408      -1.144056      -0.059028      -0.022550       0.026723       0.068607       0.004428      -0.024147       0.030362       0.087912       0.041132      -0.064601       0.010674       0.053927              8.708497      11.445040      -1.433896      -3.581699       6.812819       1.553700       7.867633           0.172106
          164              O      19.316294      13.935524      11.375940      -0.465036      29.769390 0.43519143E+03  0.99108529E+04                                 7.568997                            6.417754       0.487487       2.229791                    0.998093      25.938232      66.090317       0.757807       0.354909      -1.143690       0.030568       0.002451      -0.030713       0.043402       0.034317      -0.025030      -0.001721       0.058928       0.117416      -0.065600       0.008374       0.057226              8.241219       7.092587       1.121010      -3.003064       7.378972      -2.871229      10.252097           0.190687
          165              O      19.285531       5.491187       7.792232      -0.498394      34.197492 0.55290676E+03  0.13361228E+05                                 8.343537                            7.315915       0.325973       2.158091                    0.998144      27.187569      71.236291       0.698224       0.363008      -1.137857       0.008670      -0.028945      -0.022384       0.037604      -0.033754       0.023424       0.013421      -0.103476       0.025414      -0.074375       0.015973       0.058402              8.935517       6.477193      -0.516654      -0.204974      14.219134      -0.987804       6.110226           0.169402
          166              O      20.154933       3.507580       7.262216      -0.492310      30.698648 0.44178867E+03  0.10105479E+05                                 7.678269                            6.460976       0.480873       2.218805                    0.998221      26.276706      67.240735       0.755703       0.354334      -1.143422      -0.030926       0.049782      -0.003115       0.058689      -0.035154       0.009755       0.016531      -0.019956       0.094810      -0.055970       0.017819       0.038152              8.296010      11.112640      -3.966638      -0.807903       8.596737       0.749051       5.178652           0.157324
          167              O      17.243971       0.015798       8.171430      -0.545440      35.803660 0.57143113E+03  0.13933485E+05                                 8.627184                            7.431637       0.210973       2.120979                    0.995553      27.652694      72.958417       0.693065       0.362440      -1.137455       0.015396       0.002552      -0.014926       0.021595       0.058188       0.018637      -0.023246      -0.000237       0.061600      -0.077415       0.028964       0.048451              9.354513       9.052458       1.856566      -1.483868      11.544732       1.499472       7.466350           0.071777
          168              O      19.160867       0.804357       7.391488      -0.566720      41.799693 0.63220746E+03  0.15843226E+05                                 9.645329                            7.866914      -0.085080       2.012576                    0.995339      28.561178      76.920911       0.665797       0.367097      -1.131447      -0.032874       0.001817       0.001244       0.032948      -0.017415      -0.016452      -0.005954       0.085812       0.079476      -0.060508       0.015063       0.045445             10.921356      14.787371      -2.188919      -1.871710       9.771187       3.112698       8.205511           0.113392
          169              O      21.289854       5.354732      13.705710      -0.524744      33.521431 0.50857209E+03  0.12060139E+05                                 8.202897                            6.998353       0.415349       2.191065                    0.997464      27.071524      70.732883       0.715214       0.361136      -1.137022      -0.041804      -0.044436       0.030637       0.068270       0.012087      -0.036569       0.020980      -0.007260      -0.135219      -0.067851       0.031165       0.036686              8.759252      12.500752       3.251516       0.464861       7.493267       0.663219       6.283737           0.129058
          170              O      11.893175       3.746017       0.132145      -0.505571      29.161557 0.45942425E+03  0.10604104E+05                                 7.417466                            6.589776       0.538794       2.236108                    0.998059      26.549716      68.076244       0.748665       0.354453      -1.144200       0.029073       0.042305       0.006282       0.051715       0.007118      -0.052867      -0.038034      -0.044467      -0.084493      -0.077728       0.009707       0.068022              7.684358       5.922798       1.186824      -0.634782       8.793227      -2.541593       8.337048           0.154723
          171              O      20.800916       7.448939      11.789611      -0.512495      32.533847 0.47636687E+03  0.11096880E+05                                 8.007647                            6.709662       0.503350       2.217408                    0.998520      26.781247      69.021783       0.741918       0.354398      -1.144067      -0.059044       0.022566      -0.026746       0.068635      -0.004451       0.024079       0.030374       0.087884       0.041140      -0.064597       0.010745       0.053852              8.708181      11.444516       1.433858       3.581589       6.812601       1.553628       7.867425           0.172095
          172              O      19.316293       7.609812      10.169401      -0.465034      29.764958 0.43511374E+03  0.99085722E+04                                 7.567973                            6.416955       0.487450       2.229776                    0.998093      25.937299      66.084730       0.757899       0.354884      -1.143718       0.030565      -0.002456       0.030714       0.043401      -0.034350       0.025005      -0.001721       0.058932       0.117416      -0.065625       0.008413       0.057212              8.240059       7.091606      -1.120841       3.002508       7.377958      -2.870758      10.250614           0.190689
          173              O      11.190531       1.690587      13.753110      -0.498396      34.195647 0.55287081E+03  0.13360110E+05                                 8.343162                            7.315619       0.326068       2.158121                    0.998145      27.186963      71.233483       0.698248       0.363003      -1.137864       0.008675       0.028935       0.022381       0.037595       0.033711      -0.023463       0.013415      -0.103478       0.025433      -0.074376       0.016001       0.058375              8.935092       6.476868       0.516544       0.204953      14.218422      -0.987736       6.109985           0.169407
          174              O      12.059935       3.674195      14.283125      -0.492294      30.695910 0.44174213E+03  0.10104116E+05                                 7.677708                            6.460554       0.481137       2.218901                    0.998222      26.275829      67.236814       0.755744       0.354325      -1.143432      -0.030930      -0.049784       0.003110       0.058692       0.035118      -0.009783       0.016525      -0.019942       0.094761      -0.055936       0.017808       0.038127              8.295366      11.111740       3.966240       0.807830       8.596028       0.748977       5.178331           0.157340
          175              O      25.338973       7.165977      13.373912      -0.545462      35.804029 0.57143879E+03  0.13933705E+05                                 8.627189                            7.431639       0.211396       2.121099                    0.995560      27.653089      72.959329       0.693072       0.362435      -1.137460       0.015414      -0.002542       0.014926       0.021606      -0.058244      -0.018706      -0.023255      -0.000268       0.061619      -0.077499       0.029007       0.048492              9.354523       9.052471      -1.856629       1.483749      11.544773       1.499480       7.466325           0.071788
          176              O      27.255869       6.377417      14.153853      -0.566724      41.800915 0.63222854E+03  0.15843908E+05                                 9.645580                            7.867092      -0.085049       2.012585                    0.995339      28.561417      76.922269       0.665782       0.367101      -1.131442      -0.032875      -0.001814      -0.001246       0.032949       0.017368       0.016402      -0.005955       0.085817       0.079503      -0.060494       0.015102       0.045392             10.921678      14.787862       2.188995       1.871684       9.771438       3.112806       8.205733           0.113402
          177              O      15.137653      13.705709       1.827045      -0.524689      33.517936 0.50849952E+03  0.12057950E+05                                 8.202230                            6.997770       0.415440       2.191122                    0.997465      27.069891      70.726511       0.715259       0.361127      -1.137033       0.041795       0.030616       0.044420       0.068245       0.036546       0.012118      -0.020961       0.064006       0.078478      -0.067837       0.031123       0.036714              8.758559      12.499854      -0.464743       3.251246       6.283217      -0.663153       7.492608           0.129039
          178              O       8.344327       0.132144       3.435764      -0.505612      29.161906 0.45942831E+03  0.10604223E+05                                 7.417516                            6.589800       0.538907       2.236141                    0.998054      26.549865      68.076739       0.748664       0.354452      -1.144200      -0.029069       0.006284      -0.042308       0.051715       0.052856       0.007121       0.038049       0.019995       0.109002      -0.077728       0.009691       0.068036              7.684422       5.922910       0.634825       1.186993       8.337018       2.541604       8.793339           0.154650
          179              O      23.721593      11.789607      14.096399      -0.512411      32.531913 0.47633754E+03  0.11096038E+05                                 8.007411                            6.709517       0.503350       2.217443                    0.998518      26.780146      69.018689       0.741915       0.354404      -1.144061       0.059010      -0.026732      -0.022548       0.068594      -0.024144      -0.004457      -0.030366       0.023416      -0.152475      -0.064622       0.010693       0.053929              8.707882      11.443943      -3.581338       1.433794       7.867200      -1.553606       6.812504           0.172111
          180              O      25.206216      10.169397      13.935527      -0.465062      29.767094 0.43515391E+03  0.99097266E+04                                 7.568310                            6.417231       0.487156       2.229657                    0.998092      25.938680      66.089286       0.757885       0.354882      -1.143719      -0.030559       0.030708       0.002449       0.043392      -0.025017      -0.034389       0.001744      -0.029268      -0.147106      -0.065655       0.008413       0.057242              8.240425       7.091879      -3.002646      -1.120885      10.251082       2.870916       7.378314           0.190683
          181              O      25.236976      13.753108       5.491189      -0.498395      34.194363 0.55284494E+03  0.13359296E+05                                 8.342827                            7.315343       0.325997       2.158097                    0.998144      27.186939      71.232350       0.698278       0.362992      -1.137875      -0.008666       0.022379      -0.028946       0.037600       0.023431       0.033711      -0.013396      -0.064456       0.142522      -0.074358       0.015980       0.058378              8.934712       6.476621      -0.204943       0.516489       6.109757       0.987671      14.217759           0.169393
          182              O      24.367573      14.283124       3.507582      -0.492290      30.695203 0.44172996E+03  0.10103758E+05                                 7.677541                            6.460426       0.481077       2.218885                    0.998222      26.275755      67.236137       0.755759       0.354321      -1.143437       0.030929       0.003108       0.049783       0.058691       0.009753       0.035116      -0.016512      -0.057364      -0.017464      -0.055924       0.017797       0.038127              8.295178      11.111535      -0.807837       3.966107       5.178240      -0.748963       8.595757           0.157341
          183              O      11.088534      13.373912       0.015800      -0.545445      35.804087 0.57144050E+03  0.13933785E+05                                 8.627279                            7.431712       0.211062       2.121004                    0.995553      27.652854      72.959273       0.693059       0.362442      -1.137453      -0.015387       0.014920       0.002540       0.021583       0.018646      -0.058244       0.023280      -0.030903      -0.030457      -0.077482       0.028968       0.048514              9.354631       9.052583      -1.483824      -1.856524       7.466409      -1.499560      11.544901           0.071772
          184              O       9.171638      14.153853       0.804359      -0.566724      41.800959 0.63222733E+03  0.15843874E+05                                 9.645587                            7.867079      -0.085132       2.012557                    0.995339      28.561461      76.922445       0.665783       0.367101      -1.131442       0.032873      -0.001243       0.001814       0.032946      -0.016451       0.017366       0.005981       0.003154      -0.168453      -0.060493       0.015061       0.045432             10.921692      14.787968      -1.871758       2.188993       8.205708      -3.112784       9.771401           0.113402
          185              O      23.232653       7.839630       5.354736      -0.524727      33.519144 0.50852797E+03  0.12058814E+05                                 8.202479                            6.998009       0.415479       2.191122                    0.997464      27.070731      70.729659       0.715239       0.361132      -1.137027       0.041802      -0.030632      -0.044435       0.068265      -0.036575      -0.012133      -0.020956       0.063980       0.078493      -0.067853       0.031123       0.036730              8.758803      12.500099       0.464808      -3.251331       6.283411      -0.663167       7.492899           0.129043
          186              O       8.344328       7.049635       3.746017      -0.505605      29.162764 0.45944573E+03  0.10604732E+05                                 7.417697                            6.589956       0.538701       2.236074                    0.998057      26.550319      68.078393       0.748649       0.354456      -1.144197      -0.029071      -0.006285       0.042312       0.051720      -0.052878      -0.007168       0.038050       0.020029       0.108923      -0.077730       0.009662       0.068068              7.684610       5.923040      -0.634849      -1.186923       8.337281       2.541736       8.793508           0.154704
          187              O      23.721592       9.755729       7.448943      -0.512490      32.533700 0.47636455E+03  0.11096816E+05                                 8.007638                            6.709657       0.503314       2.217399                    0.998520      26.781101      69.021442       0.741916       0.354399      -1.144066       0.059042       0.026743       0.022565       0.068632       0.024083       0.004415      -0.030349       0.023371      -0.152385      -0.064568       0.010710       0.053858              8.708166      11.444518       3.581546      -1.433881       7.867366      -1.553628       6.812614           0.172087
          188              O      25.206215      11.375938       7.609815      -0.465034      29.763183 0.43508326E+03  0.99076877E+04                                 7.567584                            6.416655       0.487476       2.229784                    0.998093      25.937105      66.083231       0.757931       0.354876      -1.143727      -0.030569      -0.030716      -0.002456       0.043405       0.025007       0.034306       0.001735      -0.029226      -0.147106      -0.065587       0.008382       0.057205              8.239612       7.091211       3.002289       1.120780      10.250022       2.870604       7.377601           0.190692
          189              O      17.141974       7.792231       1.690591      -0.498401      34.196024 0.55287369E+03  0.13360182E+05                                 8.343149                            7.315553       0.325983       2.158088                    0.998144      27.187386      71.234352       0.698264       0.362994      -1.137872      -0.008668      -0.022379       0.028943       0.037599      -0.023476      -0.033752      -0.013396      -0.064464       0.142532      -0.074408       0.016010       0.058398              8.935116       6.476854       0.204957      -0.516558       6.109935       0.987714      14.218558           0.169396
          190              O      16.272571       7.262215       3.674199      -0.492291      30.700040 0.44181072E+03  0.10106153E+05                                 7.678693                            6.461291       0.481103       2.218899                    0.998222      26.276418      67.241515       0.755654       0.354351      -1.143403       0.030928      -0.003111      -0.049785       0.058692      -0.009795      -0.035150      -0.016512      -0.057378      -0.017459      -0.055973       0.017845       0.038128              8.296499      11.113405       0.807960      -3.966902       5.178898      -0.749084       8.597194           0.157320
          191              O      19.183534       8.171428       7.165981      -0.545458      35.805529 0.57146676E+03  0.13934606E+05                                 8.627586                            7.431943       0.211357       2.121087                    0.995560      27.653244      72.961144       0.693039       0.362447      -1.137447      -0.015411      -0.014928      -0.002545       0.021606      -0.018700       0.058194       0.023280      -0.030931      -0.030413      -0.077459       0.029007       0.048452              9.354990       9.052927       1.483880       1.856675       7.466674      -1.499603      11.545368           0.071781
          192              O      17.266638       7.391487       6.377421      -0.566712      41.801630 0.63223991E+03  0.15844319E+05                                 9.645851                            7.867285      -0.085114       2.012570                    0.995338      28.561282      76.923090       0.665756       0.367112      -1.131429       0.032874       0.001244      -0.001813       0.032948       0.016408      -0.017407       0.005979       0.003152      -0.168444      -0.060505       0.015111       0.045394             10.922018      14.788292       1.871773      -2.189093       8.205926      -3.112944       9.771836           0.113398
          193              O      19.185154      12.536514       6.523929      -0.524691      33.519652 0.50854550E+03  0.12059363E+05                                 8.202688                            6.998241       0.415239       2.191063                    0.997463      27.070705      70.730538       0.715208       0.361143      -1.137016       0.041808      -0.044412       0.030637       0.068257      -0.012136       0.036506       0.020972      -0.007306      -0.135252      -0.067821       0.031132       0.036690              8.758990      12.500282      -3.251249      -0.464800       7.493017       0.663191       6.283671           0.129083
          194              O      20.486830      10.927795       7.313925      -0.505591      29.163187 0.45945538E+03  0.10605033E+05                                 7.417867                            6.590107       0.538763       2.236105                    0.998057      26.550171      68.078737       0.748625       0.354465      -1.144187      -0.029064       0.042313       0.006276       0.051715      -0.007173       0.052839      -0.038034      -0.044451      -0.084516      -0.077690       0.009648       0.068042              7.684788       5.923154      -1.186943       0.634858       8.793714      -2.541798       8.337495           0.154700
          195              O      11.579089       0.267161       4.607830      -0.512459      32.534631 0.47637917E+03  0.11097269E+05                                 8.007892                            6.709833       0.503219       2.217381                    0.998516      26.781166      69.022522       0.741892       0.354407      -1.144057       0.059027       0.022551      -0.026722       0.068607       0.004427      -0.024145       0.030369       0.087917       0.041125      -0.064607       0.010678       0.053928              8.708466      11.444998      -1.433895      -3.581680       6.812798       1.553695       7.867601           0.172109
          196              O      13.063712       0.428033       2.987621      -0.465032      29.769301 0.43519002E+03  0.99108088E+04                                 7.568963                            6.417728       0.487504       2.229798                    0.998093      25.938261      66.090266       0.757811       0.354907      -1.143692      -0.030567      -0.002450       0.030713       0.043401       0.034325      -0.025027      -0.001723       0.058925       0.117431      -0.065607       0.008380       0.057227              8.241179       7.092555       1.121005      -3.003043       7.378939      -2.871214      10.252041           0.190697
          197              O      13.094475       8.872370       6.571329      -0.498387      34.197220 0.55290149E+03  0.13361078E+05                                 8.343533                            7.315912       0.325969       2.158091                    0.998144      27.187352      71.235824       0.698219       0.363012      -1.137854      -0.008670       0.028948       0.022385       0.037607      -0.033761       0.023415       0.013422      -0.103445       0.025373      -0.074357       0.015957       0.058399              8.935513       6.477190      -0.516661      -0.204973      14.219125      -0.987805       6.110224           0.169421
          198              O      12.225073      10.855977       7.101345      -0.492304      30.698464 0.44178544E+03  0.10105393E+05                                 7.678275                            6.460981       0.480873       2.218806                    0.998222      26.276492      67.240288       0.755697       0.354337      -1.143418       0.030929      -0.049783       0.003113       0.058691      -0.035140       0.009757       0.016535      -0.019971       0.094770      -0.055954       0.017810       0.038145              8.296017      11.112645      -3.966644      -0.807901       8.596750       0.749049       5.178656           0.157336
          199              O       7.041032      -0.015802       6.192131      -0.545437      35.803449 0.57142723E+03  0.13933369E+05                                 8.627164                            7.431622       0.210977       2.120981                    0.995553      27.652580      72.958107       0.693064       0.362441      -1.137454      -0.015395      -0.002553       0.014927       0.021594       0.058185       0.018633      -0.023244      -0.000229       0.061591      -0.077409       0.028959       0.048450              9.354489       9.052442       1.856563      -1.483861      11.544694       1.499465       7.466329           0.071781
          200              O      13.219139      13.559200       6.972073      -0.566716      41.799432 0.63220274E+03  0.15843086E+05                                 9.645320                            7.866909      -0.085080       2.012577                    0.995339      28.561019      76.920557       0.665793       0.367099      -1.131444       0.032875      -0.001819      -0.001245       0.032949      -0.017410      -0.016452      -0.005959       0.085795       0.079456      -0.060496       0.015058       0.045438             10.921344      14.787355      -2.188911      -1.871701       9.771174       3.112690       8.205503           0.113400
          201              O      11.090152       9.008825       0.657851      -0.524748      33.521558 0.50857462E+03  0.12060213E+05                                 8.202912                            6.998365       0.415345       2.191062                    0.997464      27.071601      70.733111       0.715214       0.361135      -1.137023       0.041805       0.044436      -0.030637       0.068270       0.012089      -0.036571       0.020983      -0.007259      -0.135223      -0.067855       0.031167       0.036688              8.759268      12.500776       3.251524       0.464861       7.493282       0.663221       6.283747           0.129048
          202              O      20.486831      10.617540      14.231416      -0.505572      29.161591 0.45942504E+03  0.10604128E+05                                 7.417474                            6.589783       0.538793       2.236106                    0.998059      26.549733      68.076317       0.748664       0.354453      -1.144200      -0.029074      -0.042305      -0.006281       0.051716       0.007117      -0.052866      -0.038033      -0.044463      -0.084498      -0.077727       0.009708       0.068019              7.684366       5.922804       1.186827      -0.634784       8.793239      -2.541592       8.337054           0.154719
          203              O      11.579090       6.914618       2.573950      -0.512496      32.533821 0.47636661E+03  0.11096867E+05                                 8.007615                            6.709638       0.503367       2.217414                    0.998520      26.781329      69.021852       0.741923       0.354395      -1.144070       0.059043      -0.022569       0.026745       0.068634      -0.004450       0.024075       0.030388       0.087897       0.041131      -0.064611       0.010756       0.053854              8.708144      11.444463       1.433852       3.581569       6.812575       1.553621       7.867392           0.172087
          204              O      13.063713       6.753745       4.194160      -0.465030      29.764855 0.43511206E+03  0.99085177E+04                                 7.567922                            6.416915       0.487473       2.229785                    0.998092      25.937374      66.084719       0.757907       0.354881      -1.143722      -0.030564       0.002454      -0.030712       0.043398      -0.034365       0.025000      -0.001724       0.058928       0.117445      -0.065639       0.008424       0.057215              8.240001       7.091556      -1.120834       3.002480       7.377908      -2.870736      10.250540           0.190696
          205              O      21.189475      12.672970       0.610451      -0.498392      34.195524 0.55286834E+03  0.13360033E+05                                 8.343138                            7.315598       0.326078       2.158125                    0.998145      27.186923      71.233305       0.698250       0.363002      -1.137865      -0.008672      -0.028937      -0.022380       0.037596       0.033715      -0.023460       0.013417      -0.103473       0.025414      -0.074372       0.015994       0.058378              8.935064       6.476852       0.516543       0.204953      14.218375      -0.987726       6.109966           0.169419
          206              O      20.320071      10.689362       0.080436      -0.492294      30.695901 0.44174182E+03  0.10104113E+05                                 7.677733                            6.460574       0.481121       2.218896                    0.998222      26.275729      67.236685       0.755738       0.354328      -1.143430       0.030930       0.049783      -0.003110       0.058691       0.035110      -0.009784       0.016526      -0.019949       0.094746      -0.055928       0.017803       0.038124              8.295395      11.111782       3.966255       0.807834       8.596057       0.748980       5.178346           0.157339
          207              O       7.041033       7.197580       0.989649      -0.545464      35.804042 0.57143907E+03  0.13933717E+05                                 8.627202                            7.431649       0.211391       2.121097                    0.995561      27.653073      72.959348       0.693070       0.362436      -1.137459      -0.015413       0.002543      -0.014926       0.021606      -0.058242      -0.018704      -0.023254      -0.000263       0.061611      -0.077495       0.029004       0.048491              9.354537       9.052486      -1.856630       1.483751      11.544792       1.499484       7.466335           0.071782
          208              O       5.124137       7.986140       0.209708      -0.566726      41.800932 0.63222871E+03  0.15843920E+05                                 9.645607                            7.867113      -0.085053       2.012583                    0.995339      28.561372      76.922281       0.665779       0.367103      -1.131440       0.032876       0.001815       0.001246       0.032949       0.017365       0.016402      -0.005958       0.085805       0.079491      -0.060486       0.015098       0.045387             10.921709      14.787904       2.188999       1.871688       9.771469       3.112818       8.205755           0.113400

******************************************************
Auxiliary information for the entire system
The total spin magnetic moment of the unit cell is   15.800058
The total net atomic charge of the unit cell is   -0.000001
Accuracy of reproducing the electrostatic potential in the unit cell:
  The inner radius (bohr) =    5.0000
  The outer radius (bohr) =   12.0000
  Valid grid points have density less than (e/(bohr^3)) =    0.0001
  The number of valid grid points were=        95816
  The rms potential error without charges in kcal/mol is=      8.19361
  The rms potential error with partial charges in kcal/mol is=      1.60146
  The RRMSE value at monopole order=      0.19545
  The rms potential error with partial charges and cloud penetration in kcal/mol is=      1.58694
  The RRMSE value at monopole order with cloud penetration is=      0.19368
  The rms potential error with partial charges and atomic dipoles in kcal/mol is=      1.50079
  The RRMSE value at dipole order=      0.18317
  The rms potential error with partial charges, atomic dipoles and cloud penetration in kcal/mol is=      1.48315
  The RRMSE value at dipole order with cloud penetration=      0.18101

******************************************************
The electron densities and ab initio electrostatic potential were computed in VASP using the PBE functional and
projector augmented wave method. See the main text of the journal article for a description of computational details.
The atomic charges, dipoles, and quadrupoles were computed with the DDEC6 method as described in
(a) T. A. Manz and N. Gabaldon Limas, RSC Adv. 6 (2016) 47771-47801 DOI: 10.1039/c6ra04656h
(b) N. Gabaldon Limas and T. A. Manz, RSC Adv. 8 (2018) 2678-2707 DOI: 10.1039/c7ra11829e.
For each atom in the material, the electron cloud parameters were fit to the spherically averaged atom-in-material
electron density using radial positions for which this density was between 10^-4 and 10^-2 electrons per cubic bohr.
The polarizabilities, dispersion coefficients, and quantum Drude oscillator (QDO) parameters were fit using the MCLF method.
The magnetic structure of the system was optimized in VASP from the default ferromagnetic initial guess using spin polarization.
The atomic spin moments (ASMs) were computed on this optimized magnetic structure using the DDEC6 partition as inputs
to the method of T. A. Manz and D. S. Sholl, J. Chem. Theory Comput. 7 (2011) 4146-4164 DOI: 10.1021/ct200539n.
The RMSE and RRMSE were computed using a uniform grid with Ewald summation.
