# Supplementary material for: A collection of forcefield precursors for metal–organic frameworks
Source: RSC Adv. 2019 Nov 13;9(63):36492–507. doi: 10.1039/c9ra07327b (PMC9075174; doi:10.1039/c9ra07327b)
Supplement: RA-009-C9RA07327B-s6019 [file RA-009-C9RA07327B-s6019.xyz]

  208
jmolscript: load "" {1 1 1} spacegroup "x,y,z" unitcell [{     16.157000     0.000000     0.000000 }, {      8.078489    14.353580     0.000000 }, {      8.078489     0.000020    14.353580 }]
Gd    10.677586     7.639988     5.442016     1.982462
Gd     5.344729     7.517116     1.629275     1.956443
Gd    18.756084    13.890392     1.734774     1.982476
Gd    13.423221    14.013264     5.547515     1.956477
Gd    14.716839     8.911564     0.463190     1.982448
Gd     9.383976    12.724306     0.340323     1.956472
Gd    22.795331    12.618816     6.713600     1.982484
Gd    17.462474     8.806074     6.836467     1.956443
Gd    21.636392     6.713612     8.911564     1.982462
Gd    26.969249     6.836484    12.724305     1.956443
Gd    13.557894     0.463208    12.618806     1.982476
Gd    18.890757     0.340336     8.806065     1.956476
Gd    17.597139     5.442036    13.890390     1.982448
Gd    22.930002     1.629294    14.013257     1.956472
Gd     9.518647     1.734784     7.639980     1.982485
Gd    14.851504     5.547526     7.517113     1.956443
H     21.130114    10.795333     3.598443     0.073449
H     10.878495    11.234555     5.737126     0.079160
H     13.051614    10.735047     3.578347     0.073460
H     18.956999    10.295825     1.439664     0.079160
H      9.012364    10.755143     3.618538     0.073452
H     14.917748     8.616460     4.057757     0.079163
H     17.090864    10.775237     3.558252     0.073441
H     22.996246    12.913920     3.119033     0.079163
H     11.183864     3.558267    10.755137     0.073449
H     21.435483     3.119045     8.616454     0.079160
H     19.262364     3.618553    10.775233     0.073460
H     13.356979     4.057775    12.913916     0.079160
H     23.301614     3.598457    10.735042     0.073452
H     17.396230     5.737140    10.295823     0.079163
H     15.223114     3.578363    10.795328     0.073441
H      9.317732     1.439680    11.234547     0.079163
C     21.808708    10.281475     3.971636     0.210058
C     23.219215     8.691099     4.267319    -0.009765
C     23.366242     9.624083     5.289294    -0.039208
C      7.671335     7.387793     3.965894     0.664203
C     24.269417     9.740348     6.444757     0.654012
C     11.721891    10.901552     5.943817     0.228905
C     13.323050     9.510691     6.352895    -0.000368
C     13.793218    10.822608     6.479206     0.009886
C     13.898240     8.175808     6.507913     0.624335
C     15.139095    11.403929     6.736135     0.648491
C     13.730208    11.248905     3.205154     0.210018
C     15.140713    12.839281     2.909471    -0.009768
C     15.287743    11.906297     1.887496    -0.039207
C     15.749830    14.142587     3.210896     0.664213
C     16.190920    11.790032     0.732033     0.654005
C     19.800394    10.628828     1.232973     0.228898
C     21.401552    12.019689     0.823895    -0.000376
C     21.871722    10.707772     0.697584     0.009880
C     21.976741    13.354572     0.668877     0.624342
C      7.060601    10.126451     0.440655     0.648501
C      9.690958    10.381949     3.104679     0.210034
C     11.101466    10.086263     1.514303    -0.009764
C     11.248495     9.064289     2.447285    -0.039184
C     11.710585    10.387686     0.210998     0.664206
C     12.151672     7.908826     2.563549     0.653942
C     15.761144     8.409768     3.724754     0.228897
C     17.362304     8.000689     2.333892    -0.000349
C     17.832472     7.874379     3.645809     0.009822
C     17.937495     7.845668     0.999009     0.624312
C     19.178350     7.617451     4.227129     0.648515
C     17.769457    11.148431     4.072111     0.210078
C     19.179962    11.444117     5.662487    -0.009764
C     19.326990    12.466091     4.729505    -0.039189
C     19.789080    11.142694     6.965792     0.664204
C     20.230166    13.621554     4.613241     0.653943
C     23.839641    13.120612     3.452036     0.228899
C     25.440798    13.529691     4.842898    -0.000369
C      9.753968    13.656001     3.530981     0.009898
C     26.015986    13.684712     6.177781     0.624316
C     11.099846    13.912929     2.949661     0.648495
C     10.505270     4.072125    10.381944     0.210058
C      9.094763     5.662501    10.086261    -0.009765
C      8.947736     4.729517     9.064286    -0.039208
C     24.642643     6.965807    10.387686     0.664203
C      8.044561     4.613252     7.908823     0.654012
C     20.592087     3.452048     8.409763     0.228905
C     18.990928     4.842909     8.000685    -0.000368
C     18.520760     3.530992     7.874374     0.009886
C     18.415738     6.177792     7.845667     0.624335
C     17.174883     2.949671     7.617445     0.648491
C     18.583770     3.104695    11.148426     0.210018
C     17.173265     1.514319    11.444109    -0.009768
C     17.026235     2.447303    12.466084    -0.039207
C     16.564148     0.211013    11.142684     0.664213
C     16.123058     2.563568    13.621547     0.654005
C     12.513584     3.724772    13.120607     0.228898
C     10.912426     2.333911    13.529685    -0.000376
C     10.442256     3.645828    13.655996     0.009880
C     10.337237     0.999028    13.684703     0.624342
C     25.253377     4.227149    13.912925     0.648501
C     22.623020     3.971651    11.248901     0.210034
C     21.212512     4.267337    12.839277    -0.009764
C     21.065483     5.289311    11.906295    -0.039184
C     20.603393     3.965914    14.142582     0.664206
C     20.162306     6.444774    11.790031     0.653942
C     16.552834     5.943832    10.628826     0.228897
C     14.951674     6.352911    12.019688    -0.000349
C     14.481506     6.479221    10.707771     0.009822
C     14.376483     6.507932    13.354571     0.624312
C     13.135628     6.736149    10.126451     0.648515
C     14.544521     3.205169    10.281469     0.210078
C     13.134016     2.909483     8.691093    -0.009764
C     12.986988     1.887509     9.624075    -0.039189
C     12.524898     3.210906     7.387788     0.664204
C     12.083812     0.732046     9.740339     0.653943
C      8.474337     1.232988    10.901544     0.228900
C      6.873180     0.823909     9.510682    -0.000369
C     22.560010     0.697599    10.822599     0.009898
C      6.297992     0.668888     8.175799     0.624316
C     21.214132     0.440671    11.403919     0.648495
N     22.456602    10.644622     5.095521    -0.461063
N     22.212634     9.127446     3.431941    -0.422766
N     12.762401    11.683823     6.203617    -0.441426
N     11.996561     9.592506     6.004103    -0.477063
N     14.378104    10.885758     2.081269    -0.461026
N     14.134131    12.402934     3.744849    -0.422756
N     20.840906     9.846557     0.973173    -0.441412
N     20.075062    11.937874     1.172687    -0.477051
N     10.338855     9.258064     3.467825    -0.461053
N     10.094884    10.921642     1.950652    -0.422775
N     16.801655     8.149969     4.507024    -0.441367
N     16.035814     8.349481     2.415708    -0.477065
N     18.417352    12.272316     3.708965    -0.461084
N     18.173381    10.608738     5.226138    -0.422777
N     24.880152    13.380411     2.669766    -0.441427
N     24.114309    13.180899     4.761082    -0.477057
N      9.857376     3.708978     9.258059    -0.461063
N     10.101344     5.226154    10.921639    -0.422766
N     19.551577     2.669777     8.149963    -0.441426
N     20.317417     4.761094     8.349477    -0.477063
N     17.935874     3.467842    12.272311    -0.461026
N     18.179847     1.950666    10.608731    -0.422756
N     11.473072     4.507043    13.380407    -0.441412
N     12.238916     2.415726    13.180893    -0.477051
N     21.975123     5.095536    10.885755    -0.461053
N     22.219094     3.431958    12.402928    -0.422775
N     15.512323     6.203631     9.846556    -0.441367
N     16.278164     6.004119    11.937872    -0.477065
N     13.896626     2.081284    10.644615    -0.461084
N     14.140597     3.744862     9.127442    -0.422777
N      7.433826     0.973189    11.683814    -0.441427
N      8.199669     1.172701     9.592498    -0.477058
O      8.627829     6.919867     4.614676    -0.676948
O      7.165622     6.741881     2.981239    -0.644614
O      9.109305     9.012622     6.523702    -0.657926
O     23.972127    10.630272     7.294489    -0.640791
O     13.158251     7.194023     6.189264    -0.659921
O     15.079317     7.971988     6.970098    -0.719978
O     16.079433    10.679073     7.105022    -0.653565
O     15.219879    12.661302     6.563892    -0.626026
O      8.627836     0.256933     2.562114    -0.676956
O      7.165626     0.434919     4.195551    -0.644629
O     17.187807    12.517758     0.653088    -0.657931
O     23.972122    10.900128    14.235881    -0.640774
O     13.158260    -0.017223     0.987526    -0.659936
O     23.157818    13.558392     0.206692    -0.719980
O      8.000938    10.851307     0.071768    -0.653574
O      7.141387     8.869078     0.612898    -0.626021
O     20.745570     9.738924    14.096651    -0.676960
O     19.283360    11.372361    13.918667    -0.644623
O     13.148559     7.829880     1.835823    -0.657921
O     11.854383     7.059095     3.453471    -0.640727
O     17.197505     8.164316     0.017224    -0.659904
O     19.118572     7.383483     0.795188    -0.719968
O     20.118688     7.248563     3.502274    -0.653578
O     19.259134     7.789696     5.484503    -0.626021
O     20.745573    11.791476     7.433719    -0.676958
O     19.283366    10.158039     7.611703    -0.644610
O     21.227052    13.700500     5.340967    -0.657932
O     11.854388     0.117705     3.723319    -0.640724
O     25.275995    13.366064     7.159566    -0.659915
O     27.197062    14.146897     6.381602    -0.719979
O     12.040183    14.281817     3.674516    -0.653575
O     11.180632    13.740684     1.692287    -0.626017
O     23.686149     7.433733     9.738904    -0.676948
O     25.148356     7.611719    11.372341    -0.644614
O     23.204673     5.340978     7.829878    -0.657926
O      8.341851     3.723328     7.059091    -0.640791
O     19.155727     7.159577     8.164316    -0.659921
O     17.234661     6.381612     7.383482    -0.719978
O     16.234545     3.674527     7.248558    -0.653565
O     17.094099     1.692298     7.789688    -0.626026
O     23.686142    14.096667    11.791466    -0.676956
O     25.148352    13.918681    10.158029    -0.644629
O     15.126171     1.835842    13.700492    -0.657931
O      8.341856     3.453472     0.117699    -0.640774
O     11.077229     0.017243    13.366054    -0.659936
O      9.156160     0.795208    14.146888    -0.719980
O     24.313040     3.502293    14.281812    -0.653574
O     25.172591     5.484522    13.740682    -0.626021
O     11.568408     4.614676     0.256929    -0.676960
O     13.030618     2.981239     0.434913    -0.644623
O     19.165419     6.523720    12.517757    -0.657921
O     20.459595     7.294505    10.900109    -0.640727
O      7.037984     6.189264    -0.017224    -0.659904
O     13.195406     6.970117    13.558392    -0.719968
O     12.195290     7.105037    10.851306    -0.653578
O     13.054844     6.563904     8.869077    -0.626021
O     11.568405     2.562124     6.919861    -0.676958
O     13.030612     4.195561     6.741877    -0.644609
O     11.086926     0.653100     9.012613    -0.657932
O     20.459590    14.235895    10.630261    -0.640724
O      7.037983     0.987536     7.194014    -0.659915
O      5.116916     0.206703     7.971978    -0.719979
O     20.273795     0.071783    10.679064    -0.653574
O     21.133346     0.612916    12.661293    -0.626018

The following XYZ coordinates are in angstroms. Other properties are in atomic units.
The sperically averaged electron density of each atom fit to a function of the form exp(a - br)
eigen_1, eigen_2 and eigen_3 are the three eigenvalues of traceless quadrupole moment tensor
  atom number  atomic symbol              X              Y              Z     net charge C6 coefficient C8 coefficient C10 coefficient fluctuating dipole atomic polarizability isotropic forcefield polarizability              a              b squared Pearson coefficient          <r^3>          <r^4>         wp_QDO          m_QDO          q_QDO       dipole_x       dipole_y       dipole_z         dipole            Qxy            Qxz            Qyz     Q(x^2-y^2)  Q(3z^2 - R^2)        eigen_1        eigen_2        eigen_3 static polarizability      alpha(xx)      alpha(xy)      alpha(xz)      alpha(yy)      alpha(yz)      alpha(zz) atomic spin moment
            1             Gd      10.677586       7.639988       5.442016       1.982462     137.925264 0.33657911E+04  0.11805982E+06                                17.894205                           15.996241       2.090865       2.365195                    0.998491      80.038236     195.225674       0.612507       0.285089      -1.308007      -0.017434      -0.127672       0.060700       0.142438      -0.040622      -0.065905      -0.066144      -0.263435       0.148152      -0.187384       0.037012       0.150372             19.238129      25.322243       1.743550       1.867295      14.820574      -2.013500      17.571571           0.000004
            2             Gd       5.344729       7.517116       1.629275       1.956443     159.847204 0.38924169E+04  0.14162796E+06                                19.904788                           17.279931       1.800930       2.264081                    0.997590      82.072045     204.090141       0.585168       0.287671      -1.304666      -0.005726      -0.106667       0.001365       0.106830       0.029064      -0.054169      -0.035911      -0.076657      -0.245881      -0.110538       0.006159       0.104379             22.507196      20.911715       2.471378       0.175030      18.689569       6.316349      27.920304           0.000001
            3             Gd      18.756084      13.890392       1.734774       1.982476     137.916960 0.33655390E+04  0.11804861E+06                                17.893330                           15.995503       2.091066       2.365258                    0.998491      80.037212     195.220349       0.612530       0.285084      -1.308015      -0.017437       0.127668      -0.060701       0.142435       0.040549       0.065821      -0.066142      -0.263422       0.148140      -0.187302       0.036936       0.150366             19.237140      25.320735      -1.743433      -1.867069      14.819937      -2.013387      17.570748           0.000004
            4             Gd      13.423221      14.013264       5.547515       1.956477     159.835411 0.38920576E+04  0.14161132E+06                                19.903632                           17.278970       1.801213       2.264174                    0.997590      82.070086     204.081321       0.585194       0.287665      -1.304675      -0.005724       0.106657      -0.001362       0.106820      -0.029155       0.054074      -0.035914      -0.076663      -0.245876      -0.110460       0.006036       0.104424             22.505846      20.910518      -2.471254      -0.175153      18.688509       6.315783      27.918513           0.000001
            5             Gd      14.716839       8.911564       0.463190       1.982448     137.923766 0.33657464E+04  0.11805788E+06                                17.894028                           15.996094       2.090875       2.365194                    0.998491      80.038622     195.226412       0.612512       0.285087      -1.308009      -0.017440      -0.060707      -0.127687       0.142455       0.065825      -0.040627       0.066183      -0.205789       0.321147      -0.187353       0.036933       0.150420             19.237917      25.321923      -1.867109       1.743600      17.571361       2.013379      14.820467           0.000004
            6             Gd       9.383976      12.724306       0.340323       1.956472     159.842272 0.38922582E+04  0.14162049E+06                                19.904255                           17.279475       1.801092       2.264137                    0.997591      82.070625     204.084179       0.585182       0.287667      -1.304673      -0.005714      -0.001375      -0.106668       0.106830       0.054056       0.029055       0.035963       0.084621       0.237890      -0.110463       0.006098       0.104366             22.506582      20.911285      -0.175271       2.471333      27.919480      -6.316057      18.688980           0.000001
            7             Gd      22.795331      12.618816       6.713600       1.982484     137.912916 0.33654152E+04  0.11804311E+06                                17.892908                           15.995145       2.091068       2.365264                    0.998492      80.036656     195.217650       0.612541       0.285081      -1.308018      -0.017432       0.060688       0.127668       0.142429      -0.065914       0.040542       0.066184      -0.205766       0.321047      -0.187350       0.036949       0.150401             19.236670      25.320108       1.866888      -1.743393      17.570297       2.013248      14.819607           0.000004
            8             Gd      17.462474       8.806074       6.836467       1.956443     159.855002 0.38926288E+04  0.14163761E+06                                19.905517                           17.280470       1.800952       2.264087                    0.997591      82.072230     204.092065       0.585155       0.287673      -1.304664      -0.005724       0.001364       0.106669       0.106832      -0.054157      -0.029152       0.035955       0.084610       0.237942      -0.110532       0.006069       0.104463             22.508132      20.912706       0.175116      -2.471459      27.921593      -6.316714      18.690096           0.000001
            9             Gd      21.636392       6.713612       8.911564       1.982462     137.925279 0.33657916E+04  0.11805984E+06                                17.894207                           15.996243       2.090864       2.365194                    0.998491      80.038237     195.225686       0.612507       0.285089      -1.308007       0.017434       0.127672      -0.060700       0.142438      -0.040621      -0.065905      -0.066144      -0.263435       0.148152      -0.187384       0.037012       0.150372             19.238131      25.322244       1.743549       1.867295      14.820577      -2.013502      17.571573           0.000004
           10             Gd      26.969249       6.836484      12.724305       1.956443     159.847069 0.38924129E+04  0.14162777E+06                                19.904774                           17.279920       1.800934       2.264082                    0.997590      82.072029     204.090053       0.585168       0.287671      -1.304667       0.005726       0.106667      -0.001365       0.106829       0.029064      -0.054169      -0.035911      -0.076657      -0.245880      -0.110538       0.006159       0.104379             22.507179      20.911699       2.471377       0.175029      18.689556       6.316344      27.920284           0.000001
           11             Gd      13.557894       0.463208      12.618806       1.982476     137.916929 0.33655380E+04  0.11804856E+06                                17.893327                           15.995500       2.091068       2.365258                    0.998491      80.037206     195.220325       0.612530       0.285084      -1.308015       0.017437      -0.127668       0.060701       0.142435       0.040549       0.065821      -0.066142      -0.263422       0.148140      -0.187302       0.036936       0.150366             19.237137      25.320732      -1.743434      -1.867068      14.819934      -2.013385      17.570745           0.000004
           12             Gd      18.890757       0.340336       8.806065       1.956476     159.835378 0.38920567E+04  0.14161128E+06                                19.903629                           17.278967       1.801213       2.264174                    0.997590      82.070084     204.081307       0.585194       0.287665      -1.304675       0.005724      -0.106657       0.001362       0.106820      -0.029155       0.054074      -0.035914      -0.076663      -0.245876      -0.110460       0.006036       0.104424             22.505842      20.910513      -2.471253      -0.175154      18.688506       6.315783      27.918508           0.000001
           13             Gd      17.597139       5.442036      13.890390       1.982448     137.923609 0.33657416E+04  0.11805768E+06                                17.894017                           15.996083       2.090875       2.365193                    0.998491      80.038626     195.226431       0.612512       0.285087      -1.308008       0.017440       0.060707       0.127687       0.142455       0.065825      -0.040626       0.066183      -0.205789       0.321145      -0.187352       0.036933       0.150419             19.237905      25.321908      -1.867111       1.743600      17.571350       2.013376      14.820457           0.000004
           14             Gd      22.930002       1.629294      14.013257       1.956472     159.842189 0.38922556E+04  0.14162037E+06                                19.904246                           17.279468       1.801094       2.264137                    0.997591      82.070615     204.084126       0.585182       0.287667      -1.304673       0.005714       0.001375       0.106668       0.106830       0.054056       0.029055       0.035963       0.084621       0.237890      -0.110463       0.006097       0.104366             22.506571      20.911281      -0.175278       2.471330      27.919466      -6.316049      18.688967           0.000001
           15             Gd       9.518647       1.734784       7.639980       1.982485     137.912700 0.33654086E+04  0.11804281E+06                                17.892886                           15.995126       2.091075       2.365266                    0.998492      80.036627     195.217504       0.612542       0.285081      -1.308018       0.017432      -0.060688      -0.127668       0.142429      -0.065914       0.040542       0.066184      -0.205766       0.321047      -0.187350       0.036949       0.150401             19.236645      25.320073       1.866884      -1.743390      17.570274       2.013244      14.819588           0.000004
           16             Gd      14.851504       5.547526       7.517113       1.956443     159.854962 0.38926277E+04  0.14163756E+06                                19.905513                           17.280467       1.800952       2.264087                    0.997591      82.072227     204.092046       0.585155       0.287673      -1.304664       0.005724      -0.001364      -0.106669       0.106832      -0.054157      -0.029152       0.035955       0.084610       0.237942      -0.110532       0.006069       0.104463             22.508127      20.912701       0.175116      -2.471458      27.921586      -6.316714      18.690094           0.000001
           17              H      21.130114      10.795333       3.598443       0.073449       1.005074 0.71507685E+01  0.69502273E+02                                 1.755376                            1.636328      -1.251201       2.266443                    0.993573       4.006622      11.838785       0.448787       1.404169      -0.680276      -0.038430       0.024630      -0.020652       0.050100      -0.006770       0.012715      -0.000175      -0.003934      -0.010407      -0.015694       0.001873       0.013821              1.810222       2.129198      -0.480703       0.319949       1.687006      -0.223512       1.614463           0.000000
           18              H      10.878495      11.234555       5.737126       0.079160       1.044639 0.71545469E+01  0.69247743E+02                                 1.779149                            1.620582      -1.178835       2.310737                    0.994425       3.827887      11.128458       0.459718       1.376547      -0.686630      -0.048143       0.016228      -0.005505       0.051102      -0.000686       0.002842       0.000918       0.014029      -0.044879      -0.015292       0.000501       0.014791              1.869865       2.539958      -0.442625       0.264079       1.619420      -0.068931       1.450218           0.000000
           19              H      13.051614      10.735047       3.578347       0.073460       1.004999 0.71501035E+01  0.69493985E+02                                 1.755274                            1.636242      -1.251103       2.266498                    0.993574       4.006383      11.837807       0.448805       1.404151      -0.680280      -0.038426      -0.024626       0.020651       0.050094       0.006762      -0.012725      -0.000176      -0.003934      -0.010410      -0.015701       0.001877       0.013824              1.810112       2.129054       0.480653      -0.319915       1.686908      -0.223489       1.614373           0.000000
           20              H      18.956999      10.295825       1.439664       0.079160       1.044635 0.71545167E+01  0.69247257E+02                                 1.779131                            1.620569      -1.178795       2.310753                    0.994426       3.827859      11.128298       0.459725       1.376530      -0.686633      -0.048141      -0.016227       0.005506       0.051100       0.000677      -0.002852       0.000918       0.014030      -0.044882      -0.015295       0.000502       0.014793              1.869844       2.539923       0.442616      -0.264073       1.619405      -0.068929       1.450205           0.000000
           21              H       9.012364      10.755143       3.618538       0.073452       1.005088 0.71508706E+01  0.69503277E+02                                 1.755365                            1.636318      -1.251212       2.266438                    0.993573       4.006610      11.838619       0.448799       1.404132      -0.680283      -0.038428       0.020652       0.024629       0.050098      -0.012725      -0.006771       0.000181       0.003240       0.011103      -0.015702       0.001869       0.013833              1.810210       2.129181      -0.319945      -0.480698       1.614453       0.223510       1.686996           0.000000
           22              H      14.917748       8.616460       4.057757       0.079163       1.044625 0.71544483E+01  0.69246433E+02                                 1.779121                            1.620561      -1.178804       2.310752                    0.994426       3.827842      11.128237       0.459726       1.376531      -0.686633      -0.048142       0.005506       0.016227       0.051101      -0.002851      -0.000686      -0.000913       0.029456       0.001396      -0.015294       0.000501       0.014794              1.869832       2.539901      -0.264068      -0.442609       1.450199       0.068928       1.619396           0.000000
           23              H      17.090864      10.775237       3.558252       0.073441       1.005115 0.71511028E+01  0.69506213E+02                                 1.755407                            1.636353      -1.251263       2.266408                    0.993572       4.006701      11.839009       0.448790       1.404146      -0.680280      -0.038431      -0.020653      -0.024631       0.050101       0.012714       0.006759       0.000181       0.003239       0.011103      -0.015688       0.001871       0.013817              1.810256       2.129240       0.319961       0.480721       1.614490       0.223521       1.687038           0.000000
           24              H      22.996246      12.913920       3.119033       0.079163       1.044620 0.71544001E+01  0.69245882E+02                                 1.779119                            1.620559      -1.178807       2.310750                    0.994426       3.827833      11.128221       0.459724       1.376537      -0.686632      -0.048144      -0.005504      -0.016227       0.051102       0.002841       0.000676      -0.000912       0.029453       0.001394      -0.015290       0.000501       0.014790              1.869830       2.539898       0.264070       0.442608       1.450198       0.068928       1.619395           0.000000
           25              H      11.183864       3.558267      10.755137       0.073449       1.005074 0.71507695E+01  0.69502284E+02                                 1.755376                            1.636328      -1.251201       2.266443                    0.993573       4.006622      11.838784       0.448787       1.404168      -0.680276       0.038430      -0.024630       0.020652       0.050100      -0.006770       0.012715      -0.000175      -0.003934      -0.010407      -0.015694       0.001873       0.013821              1.810222       2.129198      -0.480703       0.319949       1.687006      -0.223512       1.614463           0.000000
           26              H      21.435483       3.119045       8.616454       0.079160       1.044639 0.71545476E+01  0.69247748E+02                                 1.779149                            1.620581      -1.178835       2.310737                    0.994425       3.827887      11.128456       0.459718       1.376546      -0.686630       0.048143      -0.016228       0.005505       0.051102      -0.000686       0.002842       0.000918       0.014029      -0.044879      -0.015292       0.000501       0.014791              1.869865       2.539957      -0.442625       0.264079       1.619420      -0.068931       1.450217           0.000000
           27              H      19.262364       3.618553      10.775233       0.073460       1.004999 0.71501035E+01  0.69493985E+02                                 1.755274                            1.636242      -1.251103       2.266498                    0.993574       4.006383      11.837807       0.448805       1.404151      -0.680280       0.038426       0.024626      -0.020651       0.050094       0.006762      -0.012725      -0.000176      -0.003934      -0.010410      -0.015701       0.001877       0.013824              1.810112       2.129054       0.480653      -0.319915       1.686908      -0.223489       1.614373           0.000000
           28              H      13.356979       4.057775      12.913916       0.079160       1.044635 0.71545164E+01  0.69247253E+02                                 1.779131                            1.620568      -1.178795       2.310753                    0.994426       3.827859      11.128297       0.459725       1.376530      -0.686633       0.048141       0.016227      -0.005506       0.051100       0.000677      -0.002852       0.000918       0.014030      -0.044881      -0.015295       0.000502       0.014793              1.869844       2.539922       0.442616      -0.264073       1.619405      -0.068929       1.450205           0.000000
           29              H      23.301614       3.598457      10.735042       0.073452       1.005088 0.71508706E+01  0.69503277E+02                                 1.755365                            1.636318      -1.251212       2.266438                    0.993573       4.006610      11.838619       0.448799       1.404132      -0.680283       0.038428      -0.020652      -0.024629       0.050098      -0.012725      -0.006771       0.000181       0.003240       0.011103      -0.015702       0.001869       0.013833              1.810210       2.129181      -0.319945      -0.480698       1.614453       0.223510       1.686996           0.000000
           30              H      17.396230       5.737140      10.295823       0.079163       1.044625 0.71544483E+01  0.69246433E+02                                 1.779121                            1.620561      -1.178804       2.310752                    0.994426       3.827842      11.128237       0.459726       1.376531      -0.686633       0.048142      -0.005506      -0.016227       0.051101      -0.002851      -0.000686      -0.000913       0.029456       0.001396      -0.015294       0.000501       0.014794              1.869832       2.539901      -0.264068      -0.442609       1.450199       0.068928       1.619396           0.000000
           31              H      15.223114       3.578363      10.795328       0.073441       1.005114 0.71511008E+01  0.69506192E+02                                 1.755407                            1.636353      -1.251263       2.266408                    0.993572       4.006701      11.839011       0.448790       1.404146      -0.680280       0.038431       0.020653       0.024631       0.050101       0.012714       0.006759       0.000181       0.003239       0.011103      -0.015688       0.001871       0.013817              1.810256       2.129240       0.319961       0.480722       1.614490       0.223521       1.687038           0.000000
           32              H       9.317732       1.439680      11.234547       0.079163       1.044619 0.71543947E+01  0.69245820E+02                                 1.779118                            1.620559      -1.178807       2.310750                    0.994426       3.827832      11.128219       0.459724       1.376538      -0.686632       0.048144       0.005504       0.016227       0.051102       0.002841       0.000676      -0.000912       0.029453       0.001394      -0.015290       0.000501       0.014790              1.869830       2.539898       0.264070       0.442608       1.450198       0.068928       1.619394           0.000000
           33              C      21.808708      10.281475       3.971636       0.210058      22.598915 0.31160382E+03  0.68605592E+04                                 7.352116                            6.173005      -0.237863       1.950995                    0.997326      26.292946      77.489097       0.606635       0.458587      -1.020673       0.033450      -0.042272       0.036995       0.065380       0.014149      -0.017885      -0.047180       0.044545      -0.053811      -0.062973       0.008920       0.054053              7.864944       8.886667      -2.557735       2.490272       7.594234       0.222644       7.113931          -0.000001
           34              C      23.219215       8.691099       4.267319      -0.009765      34.137639 0.45855459E+03  0.10953183E+05                                 9.244932                            7.237449      -0.126907       1.951258                    0.999196      28.710933      83.894761       0.598612       0.428362      -1.054008      -0.066315       0.055978      -0.028848       0.091451       0.000658      -0.006530      -0.030731       0.039133      -0.036075      -0.043773       0.015426       0.028347             10.132364       9.190844      -3.185923       1.579050      12.744099       2.630510       8.462151           0.000001
           35              C      23.366242       9.624083       5.289294      -0.039208      35.450637 0.46627077E+03  0.11163737E+05                                 9.406933                            7.223540      -0.001101       1.981148                    0.999590      29.043717      84.463945       0.609595       0.419656      -1.061361      -0.071912       0.038109      -0.046075       0.093523      -0.012547      -0.010163      -0.025976       0.065589      -0.035816      -0.049359       0.007631       0.041728             10.633579      11.225439      -0.763525       5.437764       8.130482       1.919870      12.544816          -0.000000
           36              C       7.671335       7.387793       3.965894       0.664203      22.431316 0.24766018E+03  0.51587034E+04                                 7.507577                            5.743878      -0.376272       1.942608                    0.998861      22.460411      64.804625       0.588622       0.499558      -0.997084       0.031254      -0.099672      -0.011976       0.105142       0.043572      -0.071059      -0.057812      -0.006493       0.058586      -0.069779      -0.048387       0.118166              8.296614       8.609217      -1.795831       2.779017       8.664665       1.084327       7.615959           0.000003
           37              C      24.269417       9.740348       6.444757       0.654012      21.474914 0.23940433E+03  0.49476989E+04                                 7.291964                            5.641175      -0.210523       1.998594                    0.999293      22.376205      64.438197       0.594561       0.498469      -0.997012       0.060485      -0.000827       0.091110       0.109362       0.062150      -0.036953      -0.056515      -0.021446       0.015714      -0.067453      -0.038004       0.105456              8.031334       9.143185      -2.052050       2.028673       6.693423       1.169444       8.257392           0.000002
           38              C      11.721891      10.901552       5.943817       0.228905      23.731911 0.30028210E+03  0.65365907E+04                                 7.562301                            6.036001      -0.187700       1.970161                    0.998552      25.718947      74.850227       0.618420       0.454989      -1.024846       0.044909      -0.023825       0.032802       0.060501      -0.024415      -0.021502      -0.009799       0.055122       0.201199      -0.072428      -0.000572       0.072999              8.397439      11.940586      -1.625345       1.831902       8.568810      -0.345181       4.682922          -0.000002
           39              C      13.323050       9.510691       6.352895      -0.000368      37.700303 0.43267272E+03  0.10148453E+05                                 9.827158                            6.961861       0.083432       2.026286                    0.999575      27.812439      79.568695       0.621646       0.420071      -1.063083      -0.081978       0.030003       0.003170       0.087353      -0.018407       0.006968      -0.002062       0.063205       0.065157      -0.047432       0.016182       0.031250             11.895294      11.014786      -3.565831       1.886376      18.837580      -2.485534       5.833517          -0.000002
           40              C      13.793218      10.822608       6.479206       0.009886      34.307298 0.44104228E+03  0.10383116E+05                                 9.165188                            7.013429      -0.041035       1.977077                    0.999368      28.012528      80.004388       0.622081       0.418227      -1.065413      -0.087234       0.024290      -0.001171       0.090560      -0.023485      -0.002741      -0.003610       0.041794       0.098021      -0.048014       0.015041       0.032973             10.359550      14.160837       2.367017       2.059067      11.635655       0.226317       5.282157          -0.000001
           41              C      13.898240       8.175808       6.507913       0.624335      23.558860 0.25548913E+03  0.53680613E+04                                 7.757972                            5.785073      -0.322852       1.945811                    0.999095      23.204276      67.434663       0.593450       0.491221      -1.000408       0.033884      -0.066605       0.021600       0.077787       0.017645      -0.051771       0.018077       0.058520       0.284189      -0.087835      -0.027627       0.115462              9.042425       9.488754      -2.250728       1.789724      12.023465      -2.217987       5.615055           0.000000
           42              C      15.139095      11.403929       6.736135       0.648491      21.456413 0.23889372E+03  0.49079606E+04                                 7.149784                            5.548407      -0.187306       2.007770                    0.998988      21.946307      61.912337       0.616945       0.483240      -1.010212       0.087785       0.037016       0.030476       0.100026       0.001418      -0.045719       0.030020       0.016606       0.311107      -0.070909      -0.050318       0.121227              7.864777      10.021501      -0.681484       1.354581       9.233911      -0.283532       4.338920           0.000001
           43              C      13.730208      11.248905       3.205154       0.210018      22.599289 0.31161231E+03  0.68607979E+04                                 7.352248                            6.173144      -0.237863       1.950989                    0.997326      26.293217      77.490370       0.606620       0.458595      -1.020668       0.033471       0.042273      -0.036970       0.065376      -0.014214       0.017805      -0.047181       0.044548      -0.053888      -0.062974       0.008929       0.054045              7.865072       8.886772       2.557725      -2.490300       7.594352       0.222689       7.114092          -0.000001
           44              C      15.140713      12.839281       2.909471      -0.009768      34.137362 0.45855049E+03  0.10953039E+05                                 9.244805                            7.237360      -0.126871       1.951270                    0.999196      28.710744      83.893482       0.598624       0.428356      -1.054014      -0.066313      -0.055977       0.028848       0.091450      -0.000717       0.006471      -0.030730       0.039132      -0.036075      -0.043762       0.015424       0.028338             10.132220       9.190670       3.185840      -1.579029      12.743938       2.630491       8.462050           0.000001
           45              C      15.287743      11.906297       1.887496      -0.039207      35.450870 0.46627458E+03  0.11163854E+05                                 9.406996                            7.223586      -0.001039       1.981166                    0.999590      29.043773      84.464262       0.609591       0.419658      -1.061359      -0.071916      -0.038112       0.046078       0.093528       0.012494       0.010103      -0.025977       0.065587      -0.035832      -0.049331       0.007630       0.041701             10.633651      11.225520       0.763530      -5.437821       8.130530       1.919877      12.544902          -0.000000
           46              C      15.749830      14.142587       3.210896       0.664213      22.430856 0.24765427E+03  0.51585523E+04                                 7.507471                            5.743804      -0.376275       1.942608                    0.998860      22.460259      64.804121       0.588626       0.499557      -0.997084       0.031262       0.099671       0.011974       0.105142      -0.043618       0.071018      -0.057812      -0.006484       0.058571      -0.069731      -0.048428       0.118159              8.296493       8.609068       1.795786      -2.778968       8.664550       1.084314       7.615862           0.000003
           47              C      16.190920      11.790032       0.732033       0.654005      21.474892 0.23940421E+03  0.49477099E+04                                 7.292043                            5.641233      -0.210489       1.998607                    0.999293      22.376330      64.439246       0.594547       0.498480      -0.997004       0.060491       0.000829      -0.091106       0.109362      -0.062189       0.036912      -0.056517      -0.021456       0.015727      -0.067504      -0.037958       0.105462              8.031419       9.143262       2.052067      -2.028693       6.693503       1.169467       8.257491           0.000002
           48              C      19.800394      10.628828       1.232973       0.228898      23.731899 0.30028277E+03  0.65366113E+04                                 7.562312                            6.036028      -0.187785       1.970135                    0.998553      25.718946      74.850354       0.618416       0.454992      -1.024844       0.044908       0.023820      -0.032809       0.060503       0.024355       0.021440      -0.009802       0.055116       0.201192      -0.072377      -0.000590       0.072967              8.397432      11.940544       1.625306      -1.831881       8.568827      -0.345170       4.682927          -0.000002
           49              C      21.401552      12.019689       0.823895      -0.000376      37.700166 0.43267414E+03  0.10148464E+05                                 9.827008                            6.961800       0.083435       2.026281                    0.999576      27.812437      79.567804       0.621661       0.420062      -1.063092      -0.081972      -0.030007      -0.003169       0.087349       0.018353      -0.007024      -0.002063       0.063201       0.065166      -0.047405       0.016121       0.031284             11.895062      11.014610       3.565738      -1.886331      18.837136      -2.485473       5.833440          -0.000001
           50              C      21.871722      10.707772       0.697584       0.009880      34.306297 0.44103013E+03  0.10382716E+05                                 9.164879                            7.013246      -0.040915       1.977116                    0.999368      28.012027      80.001470       0.622103       0.418216      -1.065424      -0.087231      -0.024283       0.001170       0.090555       0.023437       0.002696      -0.003607       0.041789       0.098036      -0.047978       0.015005       0.032972             10.359163      14.160286      -2.366901      -2.058971      11.635200       0.226308       5.282002          -0.000001
           51              C      21.976741      13.354572       0.668877       0.624342      23.559091 0.25549266E+03  0.53681190E+04                                 7.757841                            5.784999      -0.322945       1.945782                    0.999096      23.204032      67.432412       0.593476       0.491201      -1.000425       0.033886       0.066608      -0.021598       0.077790      -0.017683       0.051731       0.018078       0.058522       0.284181      -0.087854      -0.027578       0.115432              9.042244       9.488587       2.250632      -1.789683      12.023184      -2.217923       5.614960           0.000000
           52              C       7.060601      10.126451       0.440655       0.648501      21.456002 0.23888918E+03  0.49078231E+04                                 7.149582                            5.548279      -0.187342       2.007760                    0.998988      21.945916      61.910094       0.616967       0.483227      -1.010223       0.087782      -0.037014      -0.030475       0.100022      -0.001454       0.045688       0.030022       0.016614       0.311109      -0.070933      -0.050277       0.121210              7.864538      10.021185       0.681475      -1.354532       9.233617      -0.283527       4.338812           0.000002
           53              C       9.690958      10.381949       3.104679       0.210034      22.599301 0.31160957E+03  0.68607100E+04                                 7.352160                            6.173037      -0.237995       1.950948                    0.997325      26.293212      77.489738       0.606638       0.458583      -1.020677       0.033463      -0.036981      -0.042289       0.065389       0.017809       0.014143       0.047234       0.049201      -0.039910      -0.063028       0.009004       0.054024              7.864995       8.886722      -2.490292      -2.557753       7.113976      -0.222651       7.594288          -0.000001
           54              C      11.101466      10.086263       1.514303      -0.009764      34.137445 0.45854942E+03  0.10953033E+05                                 9.244916                            7.237418      -0.126900       1.951264                    0.999196      28.710765      83.894262       0.598612       0.428364      -1.054007      -0.066318       0.028849       0.055977       0.091453       0.006471       0.000656       0.030755       0.037597      -0.040652      -0.043790       0.015480       0.028310             10.132364       9.190776      -1.579051      -3.185902       8.462169      -2.630560      12.744147           0.000001
           55              C      11.248495       9.064289       2.447285      -0.039184      35.449993 0.46625815E+03  0.11163379E+05                                 9.406910                            7.223507      -0.001087       1.981157                    0.999590      29.043305      84.463005       0.609587       0.419663      -1.061354      -0.071919       0.046080       0.038110       0.093531       0.010092      -0.012550       0.026006       0.050710      -0.080491      -0.049375       0.007659       0.041717             10.633568      11.225418      -5.437793      -0.763519      12.544808      -1.919867       8.130478           0.000000
           56              C      11.710585      10.387686       0.210998       0.664206      22.431121 0.24765711E+03  0.51586355E+04                                 7.507563                            5.743857      -0.376270       1.942609                    0.998861      22.460546      64.805482       0.588619       0.499560      -0.997080       0.031253       0.011976      -0.099672       0.105141       0.071021       0.043573       0.057831      -0.032542      -0.019564      -0.069742      -0.048411       0.118152              8.296606       8.609189      -2.779013      -1.795821       7.615964      -1.084333       8.664665           0.000003
           57              C      12.151672       7.908826       2.563549       0.653942      21.476575 0.23942649E+03  0.49482688E+04                                 7.292267                            5.641390      -0.210477       1.998586                    0.999293      22.377404      64.442264       0.594557       0.498461      -0.997017       0.060493      -0.091065      -0.000850       0.109330       0.036911       0.062157       0.056566      -0.018522       0.024365      -0.067470      -0.038006       0.105476              8.031673       9.143554      -2.028787      -2.052135       8.257759      -1.169507       6.693707           0.000002
           58              C      15.761144       8.409768       3.724754       0.228897      23.732511 0.30029259E+03  0.65368779E+04                                 7.562442                            6.036131      -0.187775       1.970132                    0.998552      25.719337      74.851773       0.618410       0.454992      -1.024844       0.044916      -0.032807      -0.023808       0.060503       0.021449      -0.024399       0.009837      -0.073032      -0.183255      -0.072413      -0.000554       0.072967              8.397581      11.940776      -1.831915      -1.625303       4.682997       0.345160       8.568969          -0.000002
           59              C      17.362304       8.000689       2.333892      -0.000349      37.699259 0.43266268E+03  0.10148136E+05                                 9.826889                            6.961733       0.083497       2.026306                    0.999576      27.812065      79.566703       0.621660       0.420065      -1.063089      -0.081968      -0.003171       0.030009       0.087346      -0.007023      -0.018403       0.002090      -0.000981      -0.127376      -0.047427       0.016122       0.031305             11.894900      11.014521      -1.886312      -3.565666       5.833378       2.485418      18.836801          -0.000001
           60              C      17.832472       7.874379       3.645809       0.009822      34.307850 0.44105295E+03  0.10383391E+05                                 9.165158                            7.013432      -0.040918       1.977107                    0.999368      28.012781      80.004233       0.622094       0.418217      -1.065423      -0.087202       0.001170       0.024284       0.090527       0.002699      -0.023480       0.003632      -0.028171      -0.111673      -0.048009       0.015017       0.032992             10.359497      14.160801      -2.059060       2.366993       5.282136      -0.226320      11.635552          -0.000001
           61              C      17.937495       7.845668       0.999009       0.624312      23.559634 0.25549935E+03  0.53683006E+04                                 7.758007                            5.785110      -0.322817       1.945820                    0.999095      23.204340      67.433803       0.593464       0.491207      -1.000420       0.033889      -0.021604      -0.066599       0.077786       0.051734       0.017641      -0.018053      -0.112835      -0.229891      -0.087822      -0.027616       0.115438              9.042446       9.488809      -1.789747      -2.250707       5.615074       2.217994      12.023455           0.000000
           62              C      19.178350       7.617451       4.227129       0.648515      21.455606 0.23888327E+03  0.49076800E+04                                 7.149547                            5.548245      -0.187350       2.007764                    0.998988      21.945709      61.909730       0.616963       0.483233      -1.010218       0.087777      -0.030475       0.037005       0.100015       0.045682       0.001419      -0.030003      -0.147235      -0.180482      -0.070894      -0.050306       0.121200              7.864508      10.021131      -1.354519      -0.681473       4.338792       0.283524       9.233600           0.000002
           63              C      17.769457      11.148431       4.072111       0.210078      22.598405 0.31159309E+03  0.68602612E+04                                 7.352002                            6.172895      -0.237949       1.950966                    0.997325      26.292508      77.487357       0.606641       0.458586      -1.020674       0.033455       0.037003       0.042278       0.065390      -0.017882      -0.014205       0.047226       0.049177      -0.039930      -0.063016       0.008903       0.054113              7.864830       8.886531       2.490245       2.557718       7.113818      -0.222624       7.594141          -0.000001
           64              C      19.179962      11.444117       5.662487      -0.009764      34.137436 0.45854989E+03  0.10953037E+05                                 9.244885                            7.237404      -0.126995       1.951233                    0.999196      28.710775      83.894026       0.598615       0.428361      -1.054009      -0.066317      -0.028851      -0.055979       0.091455      -0.006529      -0.000714       0.030757       0.037601      -0.040651      -0.043792       0.015416       0.028376             10.132325       9.190733       1.579065       3.185846       8.462166      -2.630558      12.744076           0.000001
           65              C      19.326990      12.466091       4.729505      -0.039189      35.449981 0.46625710E+03  0.11163345E+05                                 9.406887                            7.223480      -0.001098       1.981154                    0.999590      29.043335      84.462988       0.609591       0.419661      -1.061356      -0.071912      -0.046078      -0.038106       0.093523      -0.010157       0.012485       0.026007       0.050711      -0.080494      -0.049373       0.007656       0.041716             10.633556      11.225426       5.437805       0.763524      12.544799      -1.919846       8.130444          -0.000000
           66              C      19.789080      11.142694       6.965792       0.664204      22.431263 0.24765919E+03  0.51586799E+04                                 7.507553                            5.743855      -0.376259       1.942608                    0.998861      22.460495      64.804942       0.588624       0.499556      -0.997084       0.031256      -0.011975       0.099675       0.105145      -0.071059      -0.043604       0.057832      -0.032551      -0.019550      -0.069779      -0.048419       0.118197              8.296592       8.609159       2.779023       1.795802       7.615971      -1.084331       8.664645           0.000003
           67              C      20.230166      13.621554       4.613241       0.653943      21.476414 0.23942405E+03  0.49482171E+04                                 7.292294                            5.641403      -0.210577       1.998557                    0.999293      22.377427      64.442804       0.594549       0.498469      -0.997011       0.060498       0.091067       0.000853       0.109334      -0.036947      -0.062201       0.056564      -0.018536       0.024344      -0.067506      -0.038018       0.105524              8.031711       9.143603       2.028812       2.052140       8.257812      -1.169507       6.693718           0.000002
           68              C      23.839641      13.120612       3.452036       0.228899      23.732202 0.30028755E+03  0.65367541E+04                                 7.562442                            6.036126      -0.187723       1.970150                    0.998552      25.719204      74.851797       0.618402       0.454999      -1.024838       0.044917       0.032801       0.023811       0.060501      -0.021502       0.024349       0.009841      -0.073033      -0.183261      -0.072385      -0.000611       0.072996              8.397585      11.940770       1.831920       1.625318       4.683004       0.345174       8.568981          -0.000002
           69              C      25.440798      13.529691       4.842898      -0.000369      37.700328 0.43267468E+03  0.10148508E+05                                 9.827148                            6.961881       0.083478       2.026298                    0.999576      27.812487      79.568787       0.621645       0.420071      -1.063083      -0.081973       0.003169      -0.029998       0.087347       0.006972       0.018362       0.002087      -0.000984      -0.127374      -0.047406       0.016163       0.031243             11.895249      11.014801       1.886375       3.565813       5.833528       2.485538      18.837416          -0.000001
           70              C       9.753968      13.656001       3.530981       0.009898      34.306064 0.44102537E+03  0.10382587E+05                                 9.164891                            7.013241      -0.040900       1.977125                    0.999367      28.011813      80.001049       0.622098       0.418220      -1.065420      -0.087236      -0.001174      -0.024290       0.090562      -0.002739       0.023439       0.003629      -0.028114      -0.111697      -0.047981       0.015007       0.032974             10.359190      14.160347       2.058977      -2.366949       5.282004      -0.226309      11.635219          -0.000001
           71              C      26.015986      13.684712       6.177781       0.624316      23.559394 0.25549596E+03  0.53682063E+04                                 7.757915                            5.785041      -0.322902       1.945798                    0.999095      23.204192      67.433008       0.593473       0.491202      -1.000424       0.033890       0.021604       0.066599       0.077787      -0.051779      -0.017678      -0.018052      -0.112848      -0.229905      -0.087857      -0.027616       0.115473              9.042339       9.488671       1.789711       2.250666       5.615016       2.217967      12.023332           0.000000
           72              C      11.099846      13.912929       2.949661       0.648495      21.455885 0.23888746E+03  0.49077870E+04                                 7.149597                            5.548285      -0.187281       2.007780                    0.998988      21.945917      61.910428       0.616962       0.483232      -1.010219       0.087786       0.030477      -0.037016       0.100027      -0.045716      -0.001449      -0.030008      -0.147251      -0.180473      -0.070931      -0.050291       0.121222              7.864559      10.021219       1.354536       0.681461       4.338823       0.283529       9.233635           0.000001
           73              C      10.505270       4.072125      10.381944       0.210058      22.598915 0.31160380E+03  0.68605588E+04                                 7.352116                            6.173005      -0.237864       1.950995                    0.997326      26.292946      77.489099       0.606635       0.458587      -1.020673      -0.033450       0.042272      -0.036995       0.065380       0.014149      -0.017885      -0.047180       0.044545      -0.053811      -0.062973       0.008920       0.054053              7.864944       8.886668      -2.557735       2.490272       7.594234       0.222644       7.113931          -0.000001
           74              C       9.094763       5.662501      10.086261      -0.009765      34.137642 0.45855464E+03  0.10953185E+05                                 9.244932                            7.237449      -0.126907       1.951258                    0.999196      28.710935      83.894767       0.598612       0.428362      -1.054008       0.066314      -0.055978       0.028848       0.091451       0.000658      -0.006530      -0.030731       0.039133      -0.036075      -0.043773       0.015426       0.028347             10.132364       9.190844      -3.185922       1.579050      12.744098       2.630510       8.462151           0.000001
           75              C       8.947736       4.729517       9.064286      -0.039208      35.450644 0.46627086E+03  0.11163740E+05                                 9.406934                            7.223541      -0.001101       1.981148                    0.999590      29.043721      84.463961       0.609595       0.419656      -1.061361       0.071912      -0.038109       0.046075       0.093523      -0.012547      -0.010163      -0.025976       0.065589      -0.035816      -0.049359       0.007631       0.041728             10.633580      11.225441      -0.763525       5.437765       8.130483       1.919870      12.544818           0.000000
           76              C      24.642643       6.965807      10.387686       0.664203      22.431314 0.24766016E+03  0.51587027E+04                                 7.507575                            5.743877      -0.376272       1.942608                    0.998861      22.460407      64.804598       0.588622       0.499557      -0.997084      -0.031254       0.099672       0.011976       0.105142       0.043572      -0.071059      -0.057812      -0.006493       0.058586      -0.069779      -0.048387       0.118166              8.296612       8.609215      -1.795831       2.779016       8.664663       1.084327       7.615958           0.000003
           77              C       8.044561       4.613252       7.908823       0.654012      21.474916 0.23940435E+03  0.49476995E+04                                 7.291964                            5.641175      -0.210524       1.998594                    0.999293      22.376207      64.438203       0.594561       0.498469      -0.997012      -0.060485       0.000827      -0.091110       0.109362       0.062150      -0.036953      -0.056515      -0.021446       0.015714      -0.067453      -0.038004       0.105456              8.031334       9.143186      -2.052050       2.028673       6.693423       1.169444       8.257393           0.000002
           78              C      20.592087       3.452048       8.409763       0.228905      23.731910 0.30028208E+03  0.65365901E+04                                 7.562300                            6.036001      -0.187699       1.970161                    0.998552      25.718946      74.850223       0.618420       0.454989      -1.024846      -0.044909       0.023825      -0.032802       0.060501      -0.024415      -0.021502      -0.009799       0.055122       0.201199      -0.072428      -0.000572       0.072999              8.397439      11.940585      -1.625345       1.831902       8.568809      -0.345181       4.682922          -0.000002
           79              C      18.990928       4.842909       8.000685      -0.000368      37.700303 0.43267272E+03  0.10148453E+05                                 9.827158                            6.961860       0.083432       2.026286                    0.999575      27.812439      79.568694       0.621646       0.420071      -1.063083       0.081978      -0.030003      -0.003170       0.087353      -0.018407       0.006968      -0.002062       0.063205       0.065157      -0.047432       0.016182       0.031250             11.895294      11.014786      -3.565831       1.886376      18.837581      -2.485534       5.833517          -0.000001
           80              C      18.520760       3.530992       7.874374       0.009886      34.307296 0.44104226E+03  0.10383115E+05                                 9.165188                            7.013429      -0.041035       1.977077                    0.999368      28.012527      80.004387       0.622081       0.418227      -1.065413       0.087234      -0.024290       0.001171       0.090560      -0.023485      -0.002741      -0.003610       0.041794       0.098021      -0.048014       0.015041       0.032974             10.359550      14.160837       2.367017       2.059067      11.635655       0.226317       5.282157          -0.000001
           81              C      18.415738       6.177792       7.845667       0.624335      23.558860 0.25548913E+03  0.53680612E+04                                 7.757971                            5.785073      -0.322852       1.945811                    0.999095      23.204275      67.434655       0.593451       0.491221      -1.000408      -0.033884       0.066605      -0.021600       0.077787       0.017645      -0.051771       0.018077       0.058520       0.284189      -0.087835      -0.027627       0.115462              9.042424       9.488753      -2.250728       1.789723      12.023464      -2.217987       5.615055           0.000000
           82              C      17.174883       2.949671       7.617445       0.648491      21.456416 0.23889376E+03  0.49079615E+04                                 7.149784                            5.548407      -0.187307       2.007770                    0.998988      21.946308      61.912336       0.616945       0.483240      -1.010212      -0.087785      -0.037015      -0.030476       0.100026       0.001418      -0.045719       0.030020       0.016606       0.311107      -0.070909      -0.050318       0.121227              7.864777      10.021501      -0.681484       1.354581       9.233910      -0.283532       4.338920           0.000001
           83              C      18.583770       3.104695      11.148426       0.210018      22.599291 0.31161235E+03  0.68607990E+04                                 7.352248                            6.173144      -0.237863       1.950989                    0.997326      26.293219      77.490375       0.606620       0.458595      -1.020668      -0.033471      -0.042273       0.036970       0.065376      -0.014214       0.017805      -0.047181       0.044548      -0.053888      -0.062974       0.008929       0.054045              7.865072       8.886772       2.557725      -2.490300       7.594351       0.222689       7.114092          -0.000001
           84              C      17.173265       1.514319      11.444109      -0.009768      34.137365 0.45855054E+03  0.10953040E+05                                 9.244806                            7.237361      -0.126871       1.951270                    0.999196      28.710746      83.893491       0.598624       0.428356      -1.054014       0.066313       0.055977      -0.028848       0.091450      -0.000717       0.006471      -0.030730       0.039132      -0.036075      -0.043762       0.015424       0.028338             10.132220       9.190671       3.185840      -1.579029      12.743939       2.630491       8.462051           0.000001
           85              C      17.026235       2.447303      12.466084      -0.039207      35.450871 0.46627460E+03  0.11163855E+05                                 9.406996                            7.223586      -0.001039       1.981165                    0.999590      29.043774      84.464268       0.609591       0.419658      -1.061359       0.071916       0.038112      -0.046078       0.093528       0.012494       0.010103      -0.025977       0.065587      -0.035832      -0.049331       0.007630       0.041701             10.633651      11.225521       0.763530      -5.437821       8.130530       1.919878      12.544903           0.000000
           86              C      16.564148       0.211013      11.142684       0.664213      22.430857 0.24765428E+03  0.51585526E+04                                 7.507472                            5.743804      -0.376275       1.942608                    0.998860      22.460260      64.804126       0.588626       0.499557      -0.997084      -0.031262      -0.099671      -0.011974       0.105142      -0.043618       0.071018      -0.057812      -0.006484       0.058571      -0.069731      -0.048428       0.118159              8.296494       8.609068       1.795786      -2.778968       8.664550       1.084314       7.615863           0.000003
           87              C      16.123058       2.563568      13.621547       0.654005      21.474890 0.23940418E+03  0.49477093E+04                                 7.292043                            5.641233      -0.210488       1.998607                    0.999293      22.376329      64.439242       0.594547       0.498480      -0.997004      -0.060491      -0.000829       0.091106       0.109362      -0.062189       0.036912      -0.056517      -0.021456       0.015727      -0.067504      -0.037958       0.105462              8.031418       9.143262       2.052067      -2.028693       6.693502       1.169467       8.257491           0.000002
           88              C      12.513584       3.724772      13.120607       0.228898      23.731896 0.30028273E+03  0.65366103E+04                                 7.562311                            6.036028      -0.187784       1.970135                    0.998553      25.718944      74.850346       0.618416       0.454992      -1.024844      -0.044908      -0.023820       0.032809       0.060503       0.024355       0.021440      -0.009802       0.055116       0.201192      -0.072378      -0.000590       0.072967              8.397432      11.940543       1.625306      -1.831881       8.568826      -0.345170       4.682927          -0.000002
           89              C      10.912426       2.333911      13.529685      -0.000376      37.700166 0.43267414E+03  0.10148464E+05                                 9.827009                            6.961800       0.083435       2.026281                    0.999576      27.812437      79.567807       0.621661       0.420062      -1.063092       0.081972       0.030007       0.003168       0.087349       0.018353      -0.007024      -0.002063       0.063201       0.065166      -0.047405       0.016121       0.031284             11.895062      11.014611       3.565738      -1.886331      18.837135      -2.485472       5.833441          -0.000001
           90              C      10.442256       3.645828      13.655996       0.009880      34.306297 0.44103012E+03  0.10382716E+05                                 9.164879                            7.013246      -0.040915       1.977116                    0.999368      28.012027      80.001470       0.622103       0.418216      -1.065424       0.087231       0.024283      -0.001170       0.090555       0.023437       0.002696      -0.003607       0.041789       0.098036      -0.047977       0.015006       0.032972             10.359163      14.160286      -2.366901      -2.058971      11.635200       0.226308       5.282002          -0.000001
           91              C      10.337237       0.999028      13.684703       0.624342      23.559089 0.25549262E+03  0.53681182E+04                                 7.757841                            5.784998      -0.322945       1.945782                    0.999096      23.204030      67.432405       0.593476       0.491201      -1.000425      -0.033886      -0.066608       0.021598       0.077790      -0.017683       0.051731       0.018078       0.058522       0.284181      -0.087854      -0.027578       0.115432              9.042243       9.488587       2.250632      -1.789683      12.023182      -2.217923       5.614960           0.000000
           92              C      25.253377       4.227149      13.912925       0.648501      21.456005 0.23888922E+03  0.49078241E+04                                 7.149583                            5.548280      -0.187342       2.007759                    0.998988      21.945918      61.910098       0.616967       0.483227      -1.010223      -0.087782       0.037014       0.030475       0.100022      -0.001454       0.045688       0.030022       0.016614       0.311109      -0.070933      -0.050277       0.121210              7.864538      10.021186       0.681475      -1.354532       9.233617      -0.283527       4.338812           0.000001
           93              C      22.623020       3.971651      11.248901       0.210034      22.599303 0.31160960E+03  0.68607108E+04                                 7.352160                            6.173037      -0.237995       1.950948                    0.997325      26.293213      77.489739       0.606638       0.458583      -1.020677      -0.033463       0.036980       0.042289       0.065389       0.017809       0.014143       0.047234       0.049201      -0.039910      -0.063028       0.009004       0.054024              7.864995       8.886722      -2.490292      -2.557754       7.113975      -0.222651       7.594289          -0.000001
           94              C      21.212512       4.267337      12.839277      -0.009764      34.137450 0.45854945E+03  0.10953034E+05                                 9.244917                            7.237418      -0.126901       1.951263                    0.999196      28.710766      83.894266       0.598612       0.428363      -1.054007       0.066318      -0.028849      -0.055976       0.091453       0.006471       0.000656       0.030755       0.037597      -0.040652      -0.043790       0.015480       0.028310             10.132366       9.190775      -1.579050      -3.185901       8.462170      -2.630564      12.744151           0.000000
           95              C      21.065483       5.289311      11.906295      -0.039184      35.449993 0.46625813E+03  0.11163378E+05                                 9.406910                            7.223507      -0.001087       1.981157                    0.999590      29.043304      84.462999       0.609587       0.419663      -1.061354       0.071919      -0.046080      -0.038110       0.093531       0.010092      -0.012550       0.026006       0.050710      -0.080491      -0.049375       0.007658       0.041717             10.633567      11.225416      -5.437792      -0.763518      12.544807      -1.919868       8.130479           0.000000
           96              C      20.603393       3.965914      14.142582       0.664206      22.431102 0.24765685E+03  0.51586288E+04                                 7.507558                            5.743853      -0.376271       1.942609                    0.998861      22.460544      64.805476       0.588619       0.499560      -0.997080      -0.031253      -0.011976       0.099672       0.105141       0.071021       0.043573       0.057831      -0.032542      -0.019564      -0.069742      -0.048411       0.118152              8.296601       8.609184      -2.779011      -1.795820       7.615960      -1.084332       8.664660           0.000003
           97              C      20.162306       6.444774      11.790031       0.653942      21.476575 0.23942649E+03  0.49482688E+04                                 7.292266                            5.641389      -0.210477       1.998586                    0.999293      22.377402      64.442254       0.594557       0.498461      -0.997017      -0.060493       0.091065       0.000850       0.109330       0.036911       0.062157       0.056566      -0.018522       0.024365      -0.067470      -0.038006       0.105476              8.031673       9.143553      -2.028787      -2.052134       8.257759      -1.169508       6.693707           0.000002
           98              C      16.552834       5.943832      10.628826       0.228897      23.732510 0.30029257E+03  0.65368775E+04                                 7.562442                            6.036131      -0.187775       1.970132                    0.998552      25.719336      74.851768       0.618410       0.454992      -1.024844      -0.044916       0.032807       0.023808       0.060503       0.021449      -0.024399       0.009837      -0.073032      -0.183255      -0.072413      -0.000554       0.072967              8.397580      11.940775      -1.831915      -1.625303       4.682997       0.345160       8.568969          -0.000002
           99              C      14.951674       6.352911      12.019688      -0.000349      37.699256 0.43266264E+03  0.10148134E+05                                 9.826888                            6.961733       0.083498       2.026306                    0.999576      27.812063      79.566694       0.621660       0.420065      -1.063089       0.081968       0.003171      -0.030009       0.087346      -0.007023      -0.018403       0.002090      -0.000981      -0.127376      -0.047428       0.016122       0.031305             11.894899      11.014520      -1.886312      -3.565666       5.833378       2.485418      18.836800          -0.000001
          100              C      14.481506       6.479221      10.707771       0.009822      34.307845 0.44105287E+03  0.10383389E+05                                 9.165158                            7.013432      -0.040917       1.977107                    0.999368      28.012778      80.004222       0.622094       0.418217      -1.065423       0.087202      -0.001170      -0.024284       0.090527       0.002699      -0.023481       0.003632      -0.028171      -0.111673      -0.048009       0.015017       0.032992             10.359496      14.160799      -2.059060       2.366993       5.282136      -0.226320      11.635551          -0.000001
          101              C      14.376483       6.507932      13.354571       0.624312      23.559632 0.25549933E+03  0.53683000E+04                                 7.758006                            5.785110      -0.322816       1.945820                    0.999095      23.204338      67.433791       0.593464       0.491207      -1.000420      -0.033889       0.021604       0.066599       0.077786       0.051734       0.017641      -0.018053      -0.112836      -0.229890      -0.087822      -0.027616       0.115438              9.042445       9.488808      -1.789747      -2.250706       5.615073       2.217994      12.023454           0.000000
          102              C      13.135628       6.736149      10.126451       0.648515      21.455606 0.23888329E+03  0.49076803E+04                                 7.149548                            5.548245      -0.187350       2.007764                    0.998988      21.945709      61.909730       0.616963       0.483233      -1.010218      -0.087777       0.030475      -0.037005       0.100015       0.045682       0.001419      -0.030003      -0.147235      -0.180482      -0.070894      -0.050306       0.121200              7.864508      10.021131      -1.354519      -0.681473       4.338792       0.283524       9.233601           0.000001
          103              C      14.544521       3.205169      10.281469       0.210078      22.598405 0.31159309E+03  0.68602613E+04                                 7.352002                            6.172895      -0.237949       1.950966                    0.997325      26.292508      77.487359       0.606641       0.458586      -1.020674      -0.033455      -0.037003      -0.042278       0.065390      -0.017882      -0.014205       0.047226       0.049177      -0.039930      -0.063016       0.008903       0.054113              7.864830       8.886531       2.490245       2.557718       7.113818      -0.222624       7.594141          -0.000001
          104              C      13.134016       2.909483       8.691093      -0.009764      34.137434 0.45854987E+03  0.10953037E+05                                 9.244885                            7.237404      -0.126995       1.951233                    0.999196      28.710774      83.894022       0.598615       0.428361      -1.054009       0.066317       0.028851       0.055979       0.091455      -0.006529      -0.000714       0.030757       0.037601      -0.040651      -0.043792       0.015416       0.028376             10.132324       9.190733       1.579065       3.185846       8.462165      -2.630557      12.744075           0.000001
          105              C      12.986988       1.887509       9.624075      -0.039189      35.449976 0.46625703E+03  0.11163343E+05                                 9.406886                            7.223479      -0.001097       1.981154                    0.999590      29.043332      84.462976       0.609591       0.419661      -1.061356       0.071912       0.046078       0.038106       0.093523      -0.010157       0.012485       0.026007       0.050711      -0.080494      -0.049373       0.007656       0.041716             10.633555      11.225425       5.437804       0.763524      12.544797      -1.919845       8.130443           0.000000
          106              C      12.524898       3.210906       7.387788       0.664204      22.431264 0.24765920E+03  0.51586800E+04                                 7.507552                            5.743855      -0.376258       1.942608                    0.998861      22.460493      64.804931       0.588624       0.499556      -0.997084      -0.031256       0.011975      -0.099675       0.105145      -0.071059      -0.043604       0.057832      -0.032551      -0.019549      -0.069779      -0.048419       0.118197              8.296591       8.609159       2.779023       1.795802       7.615971      -1.084331       8.664645           0.000003
          107              C      12.083812       0.732046       9.740339       0.653943      21.476409 0.23942399E+03  0.49482155E+04                                 7.292293                            5.641403      -0.210577       1.998557                    0.999293      22.377424      64.442793       0.594549       0.498469      -0.997011      -0.060498      -0.091067      -0.000853       0.109334      -0.036947      -0.062201       0.056564      -0.018536       0.024344      -0.067506      -0.038018       0.105524              8.031710       9.143601       2.028811       2.052140       8.257811      -1.169506       6.693717           0.000002
          108              C       8.474337       1.232988      10.901544       0.228900      23.732201 0.30028756E+03  0.65367542E+04                                 7.562441                            6.036126      -0.187722       1.970150                    0.998552      25.719203      74.851792       0.618402       0.454999      -1.024838      -0.044917      -0.032801      -0.023811       0.060501      -0.021502       0.024349       0.009841      -0.073033      -0.183261      -0.072385      -0.000611       0.072996              8.397584      11.940769       1.831920       1.625318       4.683004       0.345174       8.568980          -0.000002
          109              C       6.873180       0.823909       9.510682      -0.000369      37.700330 0.43267471E+03  0.10148508E+05                                 9.827148                            6.961880       0.083478       2.026298                    0.999576      27.812488      79.568788       0.621645       0.420071      -1.063083       0.081973      -0.003169       0.029998       0.087347       0.006972       0.018362       0.002087      -0.000984      -0.127374      -0.047406       0.016163       0.031243             11.895249      11.014801       1.886375       3.565813       5.833528       2.485538      18.837417          -0.000001
          110              C      22.560010       0.697599      10.822599       0.009898      34.306062 0.44102535E+03  0.10382586E+05                                 9.164891                            7.013241      -0.040900       1.977125                    0.999367      28.011812      80.001046       0.622098       0.418220      -1.065420       0.087236       0.001174       0.024290       0.090562      -0.002739       0.023439       0.003629      -0.028114      -0.111697      -0.047981       0.015007       0.032974             10.359189      14.160345       2.058976      -2.366949       5.282004      -0.226309      11.635219          -0.000001
          111              C       6.297992       0.668888       8.175799       0.624316      23.559394 0.25549595E+03  0.53682060E+04                                 7.757915                            5.785041      -0.322902       1.945798                    0.999095      23.204192      67.433010       0.593473       0.491202      -1.000424      -0.033890      -0.021604      -0.066599       0.077787      -0.051779      -0.017678      -0.018052      -0.112848      -0.229905      -0.087857      -0.027616       0.115473              9.042340       9.488670       1.789711       2.250666       5.615016       2.217967      12.023333           0.000000
          112              C      21.214132       0.440671      11.403919       0.648495      21.455885 0.23888746E+03  0.49077870E+04                                 7.149596                            5.548285      -0.187281       2.007780                    0.998988      21.945916      61.910422       0.616962       0.483232      -1.010219      -0.087786      -0.030477       0.037016       0.100027      -0.045716      -0.001449      -0.030008      -0.147251      -0.180473      -0.070931      -0.050291       0.121222              7.864559      10.021218       1.354536       0.681461       4.338823       0.283530       9.233635           0.000001
          113              N      22.456602      10.644622       5.095521      -0.461063      42.563220 0.76103686E+03  0.20279496E+05                                10.156142                            8.942909      -0.094824       1.922097                    0.998986      33.483557      97.671257       0.583272       0.394079      -1.094971       0.014078      -0.193069      -0.110386       0.222843      -0.002949       0.019021      -0.094373       0.121460      -0.011591      -0.130049       0.047950       0.082099             10.730138      11.587459      -2.008879       2.735938      10.495307       1.794857      10.107647          -0.000002
          114              N      22.212634       9.127446       3.431941      -0.422766      41.155981 0.72140111E+03  0.18980897E+05                                 9.983946                            8.727755      -0.082624       1.936199                    0.998889      32.522199      94.476793       0.587904       0.395967      -1.092918       0.076380       0.085502       0.176485       0.210455      -0.039418      -0.054857      -0.075416       0.041831      -0.179858      -0.133120       0.056911       0.076209             10.673432      10.553664      -1.815080       3.200286      10.670305       1.679498      10.796328          -0.000002
          115              N      12.762401      11.683823       6.203617      -0.441426      40.912028 0.68027907E+03  0.17614158E+05                                 9.856968                            8.421906      -0.078577       1.937544                    0.999495      32.357474      92.832737       0.605015       0.390989      -1.097878      -0.002587      -0.210585       0.031718       0.212976      -0.019528       0.013087       0.000198       0.193478       0.178983      -0.128533       0.050477       0.078056             10.664831      13.257443      -0.510406       1.469605      12.533978       0.179418       6.203073          -0.000002
          116              N      11.996561       9.592506       6.004103      -0.477063      43.745883 0.70714643E+03  0.18480012E+05                                10.302189                            8.561536      -0.060224       1.936390                    0.999608      32.913885      94.733263       0.602959       0.388710      -1.099959       0.146229       0.157678       0.062808       0.224032      -0.093479      -0.009969      -0.015865       0.029506       0.111707      -0.115504       0.039286       0.076218             11.345892      14.361002      -0.811948       2.662760      13.004964      -0.852559       6.671711          -0.000002
          117              N      14.378104      10.885758       2.081269      -0.461026      42.560921 0.76098391E+03  0.20277693E+05                                10.155717                            8.942549      -0.094730       1.922139                    0.998987      33.482317      97.666085       0.583290       0.394075      -1.094976       0.014041       0.193070       0.110391       0.222844       0.002846      -0.019127      -0.094346       0.121510      -0.011615      -0.130053       0.047933       0.082120             10.729679      11.586947       2.008787      -2.735819      10.494846       1.794756      10.107243          -0.000002
          118              N      14.134131      12.402934       3.744849      -0.422756      41.155743 0.72139819E+03  0.18980811E+05                                 9.983935                            8.727764      -0.082644       1.936195                    0.998889      32.522126      94.476724       0.587901       0.395970      -1.092916       0.076381      -0.085510      -0.176492       0.210465       0.039350       0.054785      -0.075409       0.041820      -0.179866      -0.133052       0.056911       0.076140             10.673404      10.553621       1.815076      -3.200269      10.670287       1.679467      10.796305          -0.000002
          119              N      20.840906       9.846557       0.973173      -0.441412      40.911509 0.68027024E+03  0.17613873E+05                                 9.856893                            8.421866      -0.078471       1.937575                    0.999494      32.357242      92.831934       0.605015       0.390991      -1.097877      -0.002576       0.210584      -0.031708       0.212973       0.019447      -0.013158       0.000193       0.193464       0.178955      -0.128505       0.050397       0.078109             10.664725      13.257298       0.510348      -1.469578      12.533845       0.179431       6.203032          -0.000002
          120              N      20.075062      11.937874       1.172687      -0.477051      43.745464 0.70714005E+03  0.18479808E+05                                10.302155                            8.561533      -0.060146       1.936415                    0.999608      32.913575      94.732354       0.602955       0.388713      -1.099956       0.146236      -0.157686      -0.062803       0.224040       0.093405       0.009897      -0.015869       0.029491       0.111716      -0.115422       0.039270       0.076151             11.345827      14.360899       0.811919      -2.662718      13.004888      -0.852554       6.671695          -0.000002
          121              N      10.338855       9.258064       3.467825      -0.461053      42.563117 0.76103135E+03  0.20279278E+05                                10.156043                            8.942807      -0.094741       1.922121                    0.998987      33.483438      97.670199       0.583283       0.394073      -1.094977       0.014053       0.110403      -0.193059       0.222841      -0.019132      -0.002952       0.094422       0.066558      -0.176500      -0.130124       0.047897       0.082226             10.730046      11.587335      -2.735949      -2.008849      10.107560      -1.794855      10.495244          -0.000002
          122              N      10.094884      10.921642       1.950652      -0.422775      41.156802 0.72141834E+03  0.18981456E+05                                 9.984040                            8.727830      -0.082728       1.936164                    0.998889      32.522647      94.478230       0.587905       0.395965      -1.092921       0.076376      -0.176487       0.085509       0.210459       0.054788      -0.039417       0.075459       0.110850       0.027178      -0.133119       0.056937       0.076181             10.673537      10.553740      -3.200305      -1.815134      10.796421      -1.679522      10.670450          -0.000002
          123              N      16.801655       8.149969       4.507024      -0.441367      40.908141 0.68019853E+03  0.17611481E+05                                 9.856211                            8.421305      -0.078348       1.937631                    0.999494      32.355576      92.824526       0.605050       0.390980      -1.097889      -0.002543      -0.031724      -0.210623       0.213014      -0.013162      -0.019538      -0.000140       0.007267      -0.379552      -0.128482       0.050372       0.078111             10.663975      13.256441      -1.469495      -0.510281       6.202635      -0.179431      12.532849          -0.000002
          124              N      16.035814       8.349481       2.415708      -0.477065      43.746398 0.70715789E+03  0.18480391E+05                                10.302273                            8.561618      -0.060204       1.936390                    0.999608      32.914098      94.734155       0.602955       0.388711      -1.099958       0.146229      -0.062804       0.157683       0.224034       0.009902      -0.093473       0.015905      -0.041115      -0.100123      -0.115500       0.039280       0.076220             11.345967      14.361147      -2.662761      -0.811890       6.671758       0.852540      13.004996          -0.000002
          125              N      18.417352      12.272316       3.708965      -0.461084      42.564348 0.76106030E+03  0.20280277E+05                                10.156313                            8.943038      -0.094816       1.922092                    0.998987      33.484067      97.673128       0.583269       0.394078      -1.094971       0.014089      -0.110379       0.193056       0.222829       0.019010       0.002878       0.094430       0.066535      -0.176433      -0.130116       0.048032       0.082084             10.730338      11.587674       2.736019       2.008940      10.107825      -1.794895      10.495516          -0.000002
          126              N      18.173381      10.608738       5.226138      -0.422777      41.156345 0.72140680E+03  0.18981026E+05                                 9.983862                            8.727674      -0.082697       1.936175                    0.998889      32.522296      94.476081       0.587920       0.395957      -1.092929       0.076375       0.176485      -0.085503       0.210454      -0.054868       0.039335       0.075464       0.110866       0.027157      -0.133140       0.056972       0.076168             10.673352      10.553533       3.200248       1.815062      10.796246      -1.679520      10.670276          -0.000002
          127              N      24.880152      13.380411       2.669766      -0.441427      40.911108 0.68026083E+03  0.17613537E+05                                 9.856750                            8.421740      -0.078415       1.937593                    0.999494      32.357051      92.830609       0.605028       0.390984      -1.097883      -0.002579       0.031718       0.210578       0.212969       0.013079       0.019450      -0.000162       0.007254      -0.379677      -0.128506       0.050468       0.078038             10.664575      13.257143       1.469560       0.510300       6.202946      -0.179429      12.533635          -0.000002
          128              N      24.114309      13.180899       4.761082      -0.477057      43.745847 0.70714718E+03  0.18480062E+05                                10.302241                            8.561590      -0.060238       1.936384                    0.999608      32.913902      94.733825       0.602951       0.388714      -1.099954       0.146234       0.062802      -0.157686       0.224039      -0.009967       0.093409       0.015905      -0.041107      -0.100098      -0.115443       0.039290       0.076152             11.345936      14.361090       2.662758       0.811910       6.671751       0.852560      13.004968          -0.000002
          129              N       9.857376       3.708978       9.258059      -0.461063      42.563225 0.76103698E+03  0.20279500E+05                                10.156142                            8.942910      -0.094824       1.922097                    0.998986      33.483560      97.671267       0.583272       0.394079      -1.094971      -0.014078       0.193069       0.110386       0.222843      -0.002949       0.019021      -0.094373       0.121460      -0.011591      -0.130049       0.047950       0.082099             10.730138      11.587460      -2.008879       2.735939      10.495307       1.794856      10.107648          -0.000002
          130              N      10.101344       5.226154      10.921639      -0.422766      41.155983 0.72140115E+03  0.18980898E+05                                 9.983946                            8.727755      -0.082624       1.936199                    0.998889      32.522200      94.476796       0.587904       0.395967      -1.092918      -0.076380      -0.085502      -0.176485       0.210455      -0.039418      -0.054857      -0.075416       0.041831      -0.179858      -0.133120       0.056911       0.076209             10.673432      10.553664      -1.815079       3.200286      10.670304       1.679498      10.796329          -0.000002
          131              N      19.551577       2.669777       8.149963      -0.441426      40.912026 0.68027903E+03  0.17614157E+05                                 9.856968                            8.421906      -0.078577       1.937544                    0.999495      32.357472      92.832735       0.605015       0.390989      -1.097878       0.002587       0.210585      -0.031718       0.212976      -0.019528       0.013087       0.000198       0.193478       0.178983      -0.128533       0.050477       0.078056             10.664832      13.257443      -0.510406       1.469605      12.533979       0.179418       6.203074          -0.000002
          132              N      20.317417       4.761094       8.349477      -0.477063      43.745883 0.70714644E+03  0.18480012E+05                                10.302189                            8.561536      -0.060224       1.936390                    0.999608      32.913885      94.733263       0.602959       0.388710      -1.099959      -0.146229      -0.157678      -0.062808       0.224032      -0.093479      -0.009969      -0.015865       0.029506       0.111707      -0.115504       0.039286       0.076218             11.345892      14.361001      -0.811948       2.662760      13.004964      -0.852559       6.671711          -0.000001
          133              N      17.935874       3.467842      12.272311      -0.461026      42.560925 0.76098403E+03  0.20277698E+05                                10.155718                            8.942550      -0.094730       1.922139                    0.998987      33.482320      97.666098       0.583290       0.394075      -1.094976      -0.014041      -0.193070      -0.110391       0.222844       0.002846      -0.019127      -0.094346       0.121510      -0.011615      -0.130053       0.047933       0.082120             10.729680      11.586948       2.008787      -2.735819      10.494846       1.794756      10.107244          -0.000002
          134              N      18.179847       1.950666      10.608731      -0.422756      41.155744 0.72139822E+03  0.18980812E+05                                 9.983935                            8.727764      -0.082644       1.936195                    0.998889      32.522127      94.476728       0.587901       0.395970      -1.092916      -0.076381       0.085510       0.176492       0.210465       0.039350       0.054785      -0.075409       0.041820      -0.179866      -0.133052       0.056911       0.076140             10.673405      10.553621       1.815076      -3.200269      10.670286       1.679467      10.796306          -0.000002
          135              N      11.473072       4.507043      13.380407      -0.441412      40.911509 0.68027026E+03  0.17613873E+05                                 9.856893                            8.421866      -0.078471       1.937575                    0.999494      32.357242      92.831934       0.605015       0.390991      -1.097877       0.002576      -0.210584       0.031708       0.212973       0.019447      -0.013158       0.000193       0.193464       0.178955      -0.128505       0.050397       0.078109             10.664725      13.257298       0.510348      -1.469578      12.533845       0.179431       6.203033          -0.000002
          136              N      12.238916       2.415726      13.180893      -0.477051      43.745463 0.70714003E+03  0.18479808E+05                                10.302155                            8.561533      -0.060146       1.936415                    0.999608      32.913574      94.732353       0.602955       0.388713      -1.099956      -0.146236       0.157686       0.062803       0.224040       0.093405       0.009897      -0.015869       0.029491       0.111716      -0.115422       0.039270       0.076151             11.345828      14.360900       0.811919      -2.662718      13.004888      -0.852554       6.671695          -0.000002
          137              N      21.975123       5.095536      10.885755      -0.461053      42.563113 0.76103127E+03  0.20279276E+05                                10.156043                            8.942807      -0.094741       1.922121                    0.998987      33.483436      97.670193       0.583283       0.394073      -1.094977      -0.014053      -0.110403       0.193059       0.222841      -0.019132      -0.002952       0.094422       0.066558      -0.176500      -0.130124       0.047897       0.082226             10.730046      11.587333      -2.735948      -2.008849      10.107559      -1.794855      10.495245          -0.000001
          138              N      22.219094       3.431958      12.402928      -0.422775      41.156800 0.72141834E+03  0.18981456E+05                                 9.984040                            8.727830      -0.082728       1.936163                    0.998889      32.522647      94.478231       0.587905       0.395965      -1.092920      -0.076376       0.176487      -0.085509       0.210458       0.054788      -0.039417       0.075459       0.110850       0.027179      -0.133119       0.056937       0.076181             10.673536      10.553738      -3.200303      -1.815135      10.796418      -1.679522      10.670452          -0.000002
          139              N      15.512323       6.203631       9.846556      -0.441367      40.908139 0.68019847E+03  0.17611479E+05                                 9.856211                            8.421305      -0.078347       1.937631                    0.999494      32.355574      92.824520       0.605050       0.390980      -1.097889       0.002543       0.031724       0.210623       0.213014      -0.013162      -0.019538      -0.000140       0.007267      -0.379552      -0.128483       0.050372       0.078111             10.663975      13.256441      -1.469495      -0.510281       6.202635      -0.179431      12.532849          -0.000003
          140              N      16.278164       6.004119      11.937872      -0.477065      43.746393 0.70715779E+03  0.18480387E+05                                10.302272                            8.561617      -0.060204       1.936390                    0.999608      32.914095      94.734142       0.602955       0.388711      -1.099958      -0.146229       0.062805      -0.157683       0.224034       0.009902      -0.093473       0.015905      -0.041115      -0.100123      -0.115500       0.039280       0.076220             11.345966      14.361145      -2.662761      -0.811890       6.671758       0.852540      13.004996          -0.000002
          141              N      13.896626       2.081284      10.644615      -0.461084      42.564350 0.76106035E+03  0.20280279E+05                                10.156313                            8.943038      -0.094816       1.922092                    0.998987      33.484068      97.673130       0.583269       0.394078      -1.094971      -0.014089       0.110379      -0.193056       0.222829       0.019010       0.002878       0.094430       0.066535      -0.176433      -0.130116       0.048032       0.082084             10.730338      11.587674       2.736019       2.008941      10.107825      -1.794895      10.495516          -0.000002
          142              N      14.140597       3.744862       9.127442      -0.422777      41.156344 0.72140677E+03  0.18981025E+05                                 9.983861                            8.727674      -0.082697       1.936175                    0.998889      32.522295      94.476076       0.587920       0.395957      -1.092929      -0.076375      -0.176485       0.085503       0.210454      -0.054868       0.039335       0.075464       0.110866       0.027157      -0.133140       0.056972       0.076168             10.673351      10.553532       3.200248       1.815062      10.796246      -1.679520      10.670276          -0.000002
          143              N       7.433826       0.973189      11.683814      -0.441427      40.911104 0.68026075E+03  0.17613535E+05                                 9.856750                            8.421740      -0.078415       1.937593                    0.999494      32.357048      92.830600       0.605028       0.390984      -1.097883       0.002579      -0.031718      -0.210578       0.212969       0.013079       0.019450      -0.000162       0.007254      -0.379677      -0.128506       0.050468       0.078038             10.664574      13.257142       1.469559       0.510299       6.202946      -0.179428      12.533635          -0.000002
          144              N       8.199669       1.172701       9.592498      -0.477058      43.745851 0.70714727E+03  0.18480065E+05                                10.302242                            8.561591      -0.060238       1.936384                    0.999608      32.913904      94.733833       0.602951       0.388714      -1.099954      -0.146234      -0.062802       0.157686       0.224039      -0.009967       0.093409       0.015905      -0.041107      -0.100098      -0.115443       0.039290       0.076152             11.345937      14.361091       2.662758       0.811911       6.671751       0.852561      13.004970          -0.000002
          145              O       8.627829       6.919867       4.614676      -0.676948      39.798062 0.60817346E+03  0.15106947E+05                                 9.221590                            7.642920       0.332362       2.118571                    0.998332      29.712810      79.893954       0.684596       0.360182      -1.135861      -0.112649      -0.048540      -0.038356       0.128519       0.029507       0.001047      -0.055942       0.072995       0.048751      -0.083926       0.026196       0.057731             10.073568      13.287673      -1.564540       4.333380       7.759810      -1.795289       9.173222           0.000002
          146              O       7.165622       6.741881       2.981239      -0.644614      37.385588 0.57342648E+03  0.14021698E+05                                 8.852033                            7.400990       0.322470       2.127662                    0.997434      29.061128      77.274413       0.699278       0.358206      -1.138575       0.066274      -0.025150       0.055890       0.090269       0.065044       0.003561      -0.009060       0.024315       0.168668      -0.094848       0.037577       0.057271              9.708562       8.292658       1.305229       3.689500       8.607327       3.479921      12.225701           0.000000
          147              O       9.109305       9.012622       6.523702      -0.657926      39.421523 0.62204356E+03  0.15549260E+05                                 9.189153                            7.788741       0.165878       2.074547                    0.996780      29.495297      79.734177       0.669996       0.365717      -1.130780      -0.067555       0.071813       0.050291       0.110679       0.012373      -0.048917      -0.028729      -0.022033      -0.099474      -0.069521       0.008446       0.061075              9.827285      14.036703      -3.737053       0.472491       8.411972      -0.708222       7.033180           0.000001
          148              O      23.972127      10.630272       7.294489      -0.640791      34.650337 0.56597837E+03  0.13799522E+05                                 8.380162                            7.367668       0.379772       2.150817                    0.997291      28.893722      76.810869       0.698474       0.359660      -1.137002       0.061792      -0.085691       0.032457       0.110520       0.005892      -0.048558       0.011858      -0.078932      -0.022610      -0.073379       0.026946       0.046433              8.706380       6.708829      -1.463398      -0.698351      10.099448       2.943285       9.310864           0.000001
          149              O      13.158251       7.194023       6.189264      -0.659921      42.264049 0.70036668E+03  0.18018266E+05                                 9.706927                            8.280712       0.059855       2.032161                    0.995731      30.217471      82.635342       0.648451       0.367148      -1.130660       0.028179       0.010403      -0.001580       0.030079       0.069143      -0.035495       0.034141      -0.034106       0.150189      -0.111151       0.045052       0.066100             10.605233      10.165261       2.013694       1.732774      13.152510      -1.915639       8.497928          -0.000000
          150              O      15.079317       7.971988       6.970098      -0.719978      50.951066 0.79844688E+03  0.21258460E+05                                11.039116                            8.874454      -0.207239       1.926644                    0.996385      31.737560      88.738638       0.621945       0.369887      -1.126826      -0.058151       0.041262       0.001931       0.071329      -0.033042       0.008934       0.011960       0.094870       0.165892      -0.086855       0.029280       0.057575             12.637331      17.049765      -2.681553       2.121579      11.449846      -3.821688       9.412384          -0.000001
          151              O      16.079433      10.679073       7.105022      -0.653565      36.698295 0.55442830E+03  0.13447079E+05                                 8.685745                            7.269263       0.350804       2.135667                    0.997843      28.943442      76.716361       0.706573       0.357410      -1.138899      -0.042754       0.094881       0.009056       0.104462      -0.033526      -0.014004      -0.002404      -0.015501       0.158966      -0.062259       0.006950       0.055309              9.419218      12.612832      -4.637292       0.842352       9.904805      -0.833637       5.740016          -0.000000
          152              O      15.219879      12.661302       6.563892      -0.626026      39.251291 0.65484786E+03  0.16543694E+05                                 9.189948                            8.000605       0.195919       2.089228                    0.996731      29.278779      78.987024       0.661420       0.366553      -1.132680       0.051809      -0.044167       0.036449       0.077223      -0.026619      -0.051518       0.001216      -0.134955       0.166386      -0.115207       0.041177       0.074030              9.884092       7.136145      -0.632683       0.227785      15.836003       1.147282       6.680127           0.000000
          153              O       8.627836       0.256933       2.562114      -0.676956      39.799121 0.60819370E+03  0.15107595E+05                                 9.221809                            7.643095       0.332375       2.118574                    0.998332      29.713100      79.895453       0.684581       0.360187      -1.135856      -0.112651       0.048545       0.038355       0.128522      -0.029559      -0.001093      -0.055939       0.073007       0.048769      -0.083960       0.026233       0.057726             10.073811      13.287971       1.564552      -4.333521       7.759978      -1.795331       9.173484           0.000002
          154              O       7.165626       0.434919       4.195551      -0.644629      37.388979 0.57348932E+03  0.14023661E+05                                 8.852702                            7.401512       0.322336       2.127609                    0.997434      29.061967      77.278588       0.699235       0.358218      -1.138562       0.066277       0.025157      -0.055891       0.090274      -0.065095      -0.003601      -0.009067       0.024302       0.168666      -0.094900       0.037634       0.057267              9.709323       8.293312      -1.305324      -3.689867       8.607971       3.480203      12.226687           0.000001
          155              O      17.187807      12.517758       0.653088      -0.657931      39.422598 0.62206533E+03  0.15549945E+05                                 9.189341                            7.788897       0.165856       2.074537                    0.996781      29.495480      79.735123       0.669986       0.365719      -1.130779      -0.067558      -0.071814      -0.050294       0.110683      -0.012428       0.048861      -0.028731      -0.022037      -0.099455      -0.069459       0.008375       0.061084              9.827482      14.036961       3.737132      -0.472491       8.412148      -0.708233       7.033336           0.000001
          156              O      23.972122      10.900128      14.235881      -0.640774      34.649913 0.56596913E+03  0.13799245E+05                                 8.380121                            7.367628       0.379750       2.150817                    0.997290      28.893315      76.809725       0.698473       0.359661      -1.137000       0.061791       0.085696      -0.032446       0.110520      -0.005939       0.048501       0.011867      -0.078956      -0.022596      -0.073341       0.026908       0.046433              8.706338       6.708792       1.463407       0.698358      10.099414       2.943280       9.310808           0.000001
          157              O      13.158260      -0.017223       0.987526      -0.659936      42.262026 0.70032685E+03  0.18016872E+05                                 9.706298                            8.280224       0.059766       2.032123                    0.995730      30.217557      82.633038       0.648504       0.367126      -1.130684       0.028169      -0.010401       0.001583       0.030070      -0.069198       0.035444       0.034145      -0.034119       0.150203      -0.111183       0.045086       0.066096             10.604501      10.164528      -2.013643      -1.732575      13.151610      -1.915435       8.497364          -0.000000
          158              O      23.157818      13.558392       0.206692      -0.719980      50.949184 0.79841441E+03  0.21257304E+05                                11.038674                            8.874156      -0.207239       1.926644                    0.996386      31.737272      88.736195       0.621970       0.369877      -1.126838      -0.058152      -0.041260      -0.001930       0.071329       0.032990      -0.008987       0.011969       0.094875       0.165901      -0.086834       0.029234       0.057600             12.636768      17.048949       2.681377      -2.121433      11.449302      -3.821493       9.412054          -0.000001
          159              O       8.000938      10.851307       0.071768      -0.653574      36.697188 0.55440983E+03  0.13446496E+05                                 8.685488                            7.269081       0.350882       2.135681                    0.997841      28.943411      76.715468       0.706592       0.357404      -1.138906      -0.042755      -0.094879      -0.009059       0.104461       0.033467       0.013961      -0.002403      -0.015495       0.158974      -0.062196       0.006899       0.055297              9.418915      12.612395       4.637103      -0.842309       9.904472      -0.833603       5.739877          -0.000000
          160              O       7.141387       8.869078       0.612898      -0.626021      39.250894 0.65484224E+03  0.16543517E+05                                 9.189890                            8.000586       0.195870       2.089215                    0.996730      29.278644      78.986589       0.661419       0.366554      -1.132679       0.051804       0.044167      -0.036449       0.077220       0.026571       0.051465       0.001217      -0.134963       0.166381      -0.115167       0.041177       0.073990              9.884002       7.136127       0.632690      -0.227787      15.835782       1.147281       6.680096           0.000000
          161              O      20.745570       9.738924      14.096651      -0.676960      39.800305 0.60821440E+03  0.15108239E+05                                 9.221979                            7.643211       0.332230       2.118519                    0.998331      29.713564      79.897072       0.684578       0.360186      -1.135857      -0.112647       0.038352      -0.048543       0.128517      -0.001094       0.029502       0.055972       0.012124      -0.133891      -0.083964       0.026245       0.057718             10.074016      13.288277      -4.333650      -1.564576       9.173666       1.795354       7.760104           0.000002
          162              O      19.283360      11.372361      13.918667      -0.644623      37.390069 0.57350748E+03  0.14024244E+05                                 8.852974                            7.401709       0.322432       2.127652                    0.997434      29.061956      77.279440       0.699213       0.358225      -1.138554       0.066280      -0.055895      -0.025159       0.090279      -0.003600       0.065048       0.009088      -0.072192      -0.120776      -0.094857       0.037582       0.057275              9.709645       8.293573      -3.690030       1.305368      12.227124      -3.480345       8.608238           0.000001
          163              O      13.148559       7.829880       1.835823      -0.657921      39.422695 0.62206576E+03  0.15549981E+05                                 9.189402                            7.788947       0.165768       2.074513                    0.996780      29.495503      79.735615       0.669977       0.365723      -1.130774      -0.067553      -0.050292       0.071808       0.110675       0.048862       0.012382       0.028761       0.038721       0.082790      -0.069481       0.008411       0.061070              9.827547      14.037061      -0.472512      -3.737142       7.033379       0.708245       8.412201           0.000001
          164              O      11.854383       7.059095       3.453471      -0.640727      34.647687 0.56592112E+03  0.13797765E+05                                 8.379705                            7.367268       0.379870       2.150866                    0.997291      28.892611      76.806698       0.698498       0.359657      -1.137005       0.061807      -0.032434      -0.085731       0.110553       0.048507       0.005876      -0.011840      -0.028158       0.129799      -0.073341       0.026892       0.046449              8.705907       6.708442       0.698334      -1.463299       9.310349      -2.943147      10.098930           0.000001
          165              O      17.197505       8.164316       0.017224      -0.659904      42.259664 0.70027979E+03  0.18015342E+05                                 9.705900                            8.279917       0.059843       2.032160                    0.995731      30.216727      82.629777       0.648520       0.367123      -1.130687       0.028177       0.001582       0.010415       0.030082       0.035429       0.069131      -0.034108      -0.092139      -0.023945      -0.111099       0.045033       0.066066             10.604026      10.164124      -1.732492       2.013580       8.496977       1.915261      13.150979          -0.000000
          166              O      19.118572       7.383483       0.795188      -0.719968      50.947764 0.79838851E+03  0.21256428E+05                                11.038436                            8.873981      -0.207136       1.926679                    0.996387      31.736922      88.734641       0.621980       0.369874      -1.126840      -0.058159      -0.001925       0.041265       0.071338      -0.008991      -0.033055      -0.011926      -0.035499      -0.225257      -0.086861       0.029271       0.057591             12.636479      17.048525      -2.121417      -2.681352       9.411866       3.821403      11.449047          -0.000001
          167              O      20.118688       7.248563       3.502274      -0.653578      36.698819 0.55443945E+03  0.13447414E+05                                 8.685812                            7.269328       0.350690       2.135624                    0.997842      28.943782      76.717389       0.706571       0.357409      -1.138900      -0.042751      -0.009058       0.094875       0.104456       0.013963      -0.033531       0.002429      -0.087232      -0.056254      -0.062260       0.006964       0.055296              9.419287      12.612913      -0.842336      -4.637327       5.740061       0.833634       9.904888          -0.000001
          168              O      19.259134       7.789696       5.484503      -0.626021      39.251526 0.65485343E+03  0.16543876E+05                                 9.190020                            8.000671       0.195930       2.089236                    0.996730      29.278696      78.987003       0.661413       0.366556      -1.132677       0.051806      -0.036450      -0.044162       0.077219       0.051455      -0.026622      -0.001186      -0.150668       0.119261      -0.115180       0.041204       0.073976              9.884171       7.136208      -0.227779      -0.632750       6.680168      -1.147314      15.836137           0.000000
          169              O      20.745573      11.791476       7.433719      -0.676958      39.798185 0.60817574E+03  0.15107012E+05                                 9.221586                            7.642917       0.332295       2.118547                    0.998332      29.712952      79.894256       0.684599       0.360181      -1.135863      -0.112646      -0.038358       0.048539       0.128517       0.001039      -0.029561       0.055970       0.012120      -0.133871      -0.083969       0.026184       0.057785             10.073566      13.287612       4.333420       1.564520       9.173287       1.795285       7.759798           0.000002
          170              O      19.283366      10.158039       7.611703      -0.644610      37.388409 0.57347633E+03  0.14023268E+05                                 8.852660                            7.401463       0.322468       2.127665                    0.997434      29.061347      77.276795       0.699232       0.358221      -1.138559       0.066274       0.055889       0.025148       0.090268       0.003565      -0.065086       0.009083      -0.072178      -0.120794      -0.094890       0.037614       0.057276              9.709293       8.293263       3.689864      -1.305331      12.226689      -3.480213       8.607928           0.000000
          171              O      21.227052      13.700500       5.340967      -0.657932      39.424493 0.62210103E+03  0.15551114E+05                                 9.189767                            7.789236       0.165677       2.074479                    0.996779      29.496016      79.738167       0.669955       0.365730      -1.130766      -0.067556       0.050295      -0.071811       0.110680      -0.048911      -0.012435       0.028757       0.038715       0.082799      -0.069513       0.008377       0.061136              9.827952      14.037683       0.472553       3.737307       7.033666       0.708286       8.412506           0.000001
          172              O      11.854388       0.117705       3.723319      -0.640724      34.647828 0.56592339E+03  0.13797834E+05                                 8.379735                            7.367286       0.379833       2.150855                    0.997291      28.892584      76.806669       0.698496       0.359657      -1.137005       0.061807       0.032426       0.085730       0.110549      -0.048551      -0.005930      -0.011844      -0.028156       0.129803      -0.073393       0.026950       0.046444              8.705942       6.708480      -0.698343       1.463331       9.310400      -2.943173      10.098947           0.000001
          173              O      25.275995      13.366064       7.159566      -0.659915      42.259974 0.70028520E+03  0.18015508E+05                                 9.705920                            8.279923       0.059877       2.032165                    0.995732      30.217013      82.630502       0.648523       0.367121      -1.130689       0.028182      -0.001578      -0.010415       0.030087      -0.035498      -0.069202      -0.034115      -0.092165      -0.023921      -0.111201       0.045116       0.066085             10.604062      10.164111       1.732467      -2.013618       8.497002       1.915285      13.151074          -0.000000
          174              O      27.197062      14.146897       6.381602      -0.719979      50.949330 0.79841697E+03  0.21257393E+05                                11.038707                            8.874178      -0.207143       1.926672                    0.996387      31.737322      88.736430       0.621968       0.369877      -1.126837      -0.058157       0.001925      -0.041261       0.071333       0.008931       0.032990      -0.011932      -0.035519      -0.225267      -0.086825       0.029246       0.057579             12.636818      17.048952       2.121452       2.681460       9.412122       3.821547      11.449379          -0.000001
          175              O      12.040183      14.281817       3.674516      -0.653575      36.697743 0.55441954E+03  0.13446798E+05                                 8.685610                            7.269171       0.350808       2.135660                    0.997842      28.943446      76.715887       0.706583       0.357407      -1.138904      -0.042756       0.009058      -0.094883       0.104465      -0.014003       0.033471       0.002421      -0.087237      -0.056233      -0.062210       0.006901       0.055309              9.419057      12.612580       0.842323       4.637194       5.739947       0.833622       9.904645          -0.000001
          176              O      11.180632      13.740684       1.692287      -0.626017      39.252341 0.65487268E+03  0.16544526E+05                                 9.190272                            8.000901       0.195949       2.089242                    0.996731      29.278694      78.988042       0.661388       0.366566      -1.132666       0.051808       0.036448       0.044163       0.077220      -0.051509       0.026571      -0.001190      -0.150680       0.119266      -0.115198       0.041195       0.074003              9.884432       7.136415       0.227796       0.632737       6.680362      -1.147344      15.836520           0.000000
          177              O      23.686149       7.433733       9.738904      -0.676948      39.798066 0.60817351E+03  0.15106946E+05                                 9.221585                            7.642916       0.332362       2.118571                    0.998332      29.712792      79.893854       0.684597       0.360182      -1.135862       0.112649       0.048540       0.038357       0.128519       0.029507       0.001047      -0.055942       0.072995       0.048751      -0.083926       0.026195       0.057731             10.073563      13.287665      -1.564539       4.333377       7.759806      -1.795288       9.173217           0.000002
          178              O      25.148356       7.611719      11.372341      -0.644614      37.385552 0.57342583E+03  0.14021678E+05                                 8.852026                            7.400985       0.322471       2.127663                    0.997434      29.061122      77.274377       0.699279       0.358206      -1.138575      -0.066274       0.025150      -0.055890       0.090269       0.065044       0.003561      -0.009060       0.024315       0.168668      -0.094848       0.037577       0.057270              9.708553       8.292650       1.305228       3.689495       8.607320       3.479918      12.225690           0.000001
          179              O      23.204673       5.340978       7.829878      -0.657926      39.421527 0.62204362E+03  0.15549262E+05                                 9.189154                            7.788742       0.165878       2.074547                    0.996780      29.495296      79.734178       0.669996       0.365717      -1.130780       0.067555      -0.071812      -0.050291       0.110679       0.012373      -0.048917      -0.028729      -0.022033      -0.099474      -0.069521       0.008446       0.061075              9.827286      14.036705      -3.737054       0.472491       8.411973      -0.708222       7.033181           0.000001
          180              O       8.341851       3.723328       7.059091      -0.640791      34.650344 0.56597851E+03  0.13799526E+05                                 8.380163                            7.367670       0.379772       2.150817                    0.997291      28.893724      76.810879       0.698474       0.359660      -1.137002      -0.061792       0.085691      -0.032457       0.110520       0.005892      -0.048558       0.011858      -0.078932      -0.022610      -0.073380       0.026946       0.046433              8.706382       6.708830      -1.463398      -0.698351      10.099450       2.943286       9.310866           0.000001
          181              O      19.155727       7.159577       8.164316      -0.659921      42.264047 0.70036662E+03  0.18018264E+05                                 9.706928                            8.280712       0.059855       2.032161                    0.995731      30.217468      82.635337       0.648451       0.367148      -1.130659      -0.028179      -0.010402       0.001580       0.030079       0.069143      -0.035495       0.034141      -0.034106       0.150189      -0.111151       0.045052       0.066099             10.605234      10.165262       2.013694       1.732774      13.152511      -1.915639       8.497928          -0.000000
          182              O      17.234661       6.381612       7.383482      -0.719978      50.951063 0.79844681E+03  0.21258458E+05                                11.039116                            8.874454      -0.207239       1.926644                    0.996385      31.737559      88.738634       0.621945       0.369887      -1.126826       0.058151      -0.041262      -0.001931       0.071329      -0.033042       0.008934       0.011960       0.094870       0.165892      -0.086855       0.029280       0.057575             12.637331      17.049764      -2.681553       2.121579      11.449845      -3.821688       9.412383          -0.000001
          183              O      16.234545       3.674527       7.248558      -0.653565      36.698275 0.55442794E+03  0.13447067E+05                                 8.685741                            7.269260       0.350805       2.135667                    0.997843      28.943437      76.716336       0.706573       0.357410      -1.138900       0.042754      -0.094881      -0.009056       0.104462      -0.033526      -0.014004      -0.002404      -0.015501       0.158966      -0.062259       0.006950       0.055310              9.419213      12.612825      -4.637290       0.842352       9.904801      -0.833637       5.740014          -0.000000
          184              O      17.094099       1.692298       7.789688      -0.626026      39.251287 0.65484779E+03  0.16543692E+05                                 9.189947                            8.000605       0.195919       2.089228                    0.996731      29.278778      78.987019       0.661420       0.366553      -1.132680      -0.051809       0.044167      -0.036449       0.077223      -0.026619      -0.051518       0.001216      -0.134955       0.166386      -0.115207       0.041177       0.074030              9.884091       7.136145      -0.632683       0.227785      15.836001       1.147282       6.680127           0.000000
          185              O      23.686142      14.096667      11.791466      -0.676956      39.799139 0.60819407E+03  0.15107606E+05                                 9.221812                            7.643098       0.332374       2.118573                    0.998332      29.713106      79.895478       0.684581       0.360187      -1.135856       0.112651      -0.048545      -0.038355       0.128522      -0.029560      -0.001093      -0.055939       0.073007       0.048769      -0.083960       0.026234       0.057726             10.073814      13.287976       1.564553      -4.333523       7.759981      -1.795331       9.173487           0.000002
          186              O      25.148352      13.918681      10.158029      -0.644629      37.388963 0.57348902E+03  0.14023652E+05                                 8.852699                            7.401509       0.322337       2.127609                    0.997434      29.061964      77.278571       0.699235       0.358217      -1.138562      -0.066277      -0.025157       0.055891       0.090274      -0.065095      -0.003601      -0.009067       0.024302       0.168666      -0.094900       0.037634       0.057267              9.709320       8.293308      -1.305324      -3.689866       8.607967       3.480202      12.226683           0.000000
          187              O      15.126171       1.835842      13.700492      -0.657931      39.422599 0.62206536E+03  0.15549946E+05                                 9.189341                            7.788898       0.165856       2.074537                    0.996781      29.495480      79.735123       0.669986       0.365719      -1.130779       0.067558       0.071814       0.050294       0.110683      -0.012428       0.048861      -0.028731      -0.022037      -0.099455      -0.069459       0.008375       0.061084              9.827482      14.036961       3.737132      -0.472491       8.412148      -0.708233       7.033336           0.000001
          188              O       8.341856       3.453472       0.117699      -0.640774      34.649913 0.56596917E+03  0.13799247E+05                                 8.380123                            7.367630       0.379749       2.150817                    0.997290      28.893326      76.809781       0.698473       0.359662      -1.137000      -0.061791      -0.085696       0.032446       0.110520      -0.005939       0.048501       0.011867      -0.078956      -0.022596      -0.073341       0.026908       0.046433              8.706340       6.708794       1.463408       0.698359      10.099416       2.943281       9.310811           0.000001
          189              O      11.077229       0.017243      13.366054      -0.659936      42.262023 0.70032684E+03  0.18016872E+05                                 9.706298                            8.280224       0.059766       2.032123                    0.995730      30.217557      82.633037       0.648504       0.367126      -1.130684      -0.028169       0.010401      -0.001583       0.030070      -0.069198       0.035444       0.034145      -0.034119       0.150203      -0.111183       0.045086       0.066097             10.604499      10.164529      -2.013642      -1.732576      13.151606      -1.915433       8.497363          -0.000000
          190              O       9.156160       0.795208      14.146888      -0.719980      50.949176 0.79841421E+03  0.21257297E+05                                11.038673                            8.874155      -0.207239       1.926644                    0.996386      31.737268      88.736181       0.621970       0.369877      -1.126838       0.058152       0.041260       0.001930       0.071329       0.032990      -0.008987       0.011969       0.094875       0.165901      -0.086834       0.029234       0.057600             12.636768      17.048948       2.681378      -2.121434      11.449301      -3.821492       9.412054          -0.000001
          191              O      24.313040       3.502293      14.281812      -0.653574      36.697174 0.55440956E+03  0.13446488E+05                                 8.685485                            7.269079       0.350882       2.135681                    0.997841      28.943408      76.715451       0.706592       0.357404      -1.138906       0.042755       0.094879       0.009059       0.104461       0.033467       0.013961      -0.002404      -0.015495       0.158975      -0.062196       0.006899       0.055297              9.418911      12.612392       4.637102      -0.842309       9.904467      -0.833603       5.739875          -0.000000
          192              O      25.172591       5.484522      13.740682      -0.626021      39.250905 0.65484249E+03  0.16543525E+05                                 9.189892                            8.000588       0.195869       2.089215                    0.996730      29.278649      78.986608       0.661419       0.366554      -1.132679      -0.051804      -0.044167       0.036449       0.077220       0.026571       0.051465       0.001217      -0.134963       0.166381      -0.115167       0.041177       0.073990              9.884004       7.136129       0.632690      -0.227787      15.835785       1.147282       6.680098          -0.000000
          193              O      11.568408       4.614676       0.256929      -0.676960      39.800323 0.60821460E+03  0.15108245E+05                                 9.221983                            7.643213       0.332230       2.118519                    0.998331      29.713565      79.897080       0.684577       0.360186      -1.135857       0.112647      -0.038352       0.048543       0.128517      -0.001094       0.029502       0.055972       0.012124      -0.133891      -0.083964       0.026245       0.057718             10.074021      13.288285      -4.333656      -1.564576       9.173673       1.795354       7.760105           0.000002
          194              O      13.030618       2.981239       0.434913      -0.644623      37.390330 0.57351224E+03  0.14024394E+05                                 8.853031                            7.401753       0.322431       2.127651                    0.997434      29.061989      77.279694       0.699209       0.358227      -1.138553      -0.066282       0.055896       0.025160       0.090281      -0.003600       0.065049       0.009088      -0.072193      -0.120775      -0.094857       0.037582       0.057275              9.709709       8.293628      -3.690059       1.305376      12.227207      -3.480369       8.608293           0.000001
          195              O      19.165419       6.523720      12.517757      -0.657921      39.422689 0.62206568E+03  0.15549978E+05                                 9.189401                            7.788946       0.165768       2.074513                    0.996780      29.495502      79.735609       0.669977       0.365723      -1.130774       0.067553       0.050292      -0.071808       0.110675       0.048862       0.012382       0.028761       0.038721       0.082789      -0.069481       0.008411       0.061070              9.827546      14.037058      -0.472512      -3.737141       7.033379       0.708245       8.412200           0.000001
          196              O      20.459595       7.294505      10.900109      -0.640727      34.647661 0.56592056E+03  0.13797748E+05                                 8.379700                            7.367263       0.379871       2.150867                    0.997291      28.892604      76.806662       0.698498       0.359657      -1.137005      -0.061807       0.032434       0.085731       0.110553       0.048507       0.005876      -0.011840      -0.028158       0.129799      -0.073341       0.026892       0.046449              8.705902       6.708437       0.698333      -1.463298       9.310344      -2.943146      10.098924           0.000001
          197              O       7.037984       6.189264      -0.017224      -0.659904      42.259668 0.70027986E+03  0.18015344E+05                                 9.705901                            8.279918       0.059843       2.032161                    0.995731      30.216726      82.629777       0.648520       0.367123      -1.130687      -0.028177      -0.001582      -0.010415       0.030082       0.035429       0.069131      -0.034108      -0.092139      -0.023945      -0.111099       0.045033       0.066066             10.604028      10.164125      -1.732492       2.013580       8.496978       1.915261      13.150981          -0.000000
          198              O      13.195406       6.970117      13.558392      -0.719968      50.947761 0.79838846E+03  0.21256427E+05                                11.038435                            8.873980      -0.207136       1.926680                    0.996387      31.736922      88.734639       0.621980       0.369874      -1.126840       0.058159       0.001925      -0.041265       0.071338      -0.008991      -0.033055      -0.011926      -0.035499      -0.225257      -0.086861       0.029271       0.057591             12.636479      17.048524      -2.121417      -2.681352       9.411866       3.821403      11.449047          -0.000001
          199              O      12.195290       7.105037      10.851306      -0.653578      36.698807 0.55443923E+03  0.13447407E+05                                 8.685808                            7.269326       0.350691       2.135624                    0.997842      28.943783      76.717380       0.706571       0.357409      -1.138901       0.042751       0.009058      -0.094875       0.104456       0.013962      -0.033531       0.002429      -0.087232      -0.056254      -0.062260       0.006964       0.055296              9.419283      12.612907      -0.842336      -4.637325       5.740059       0.833634       9.904884          -0.000000
          200              O      13.054844       6.563904       8.869077      -0.626021      39.251527 0.65485346E+03  0.16543877E+05                                 9.190020                            8.000672       0.195930       2.089236                    0.996730      29.278697      78.987006       0.661413       0.366556      -1.132677      -0.051806       0.036450       0.044162       0.077219       0.051455      -0.026622      -0.001186      -0.150668       0.119261      -0.115180       0.041204       0.073976              9.884171       7.136208      -0.227778      -0.632750       6.680169      -1.147314      15.836137          -0.000000
          201              O      11.568405       2.562124       6.919861      -0.676958      39.798179 0.60817568E+03  0.15107010E+05                                 9.221584                            7.642916       0.332295       2.118547                    0.998332      29.712954      79.894256       0.684599       0.360181      -1.135863       0.112646       0.038358      -0.048539       0.128517       0.001039      -0.029561       0.055970       0.012121      -0.133870      -0.083969       0.026184       0.057785             10.073563      13.287608       4.333418       1.564520       9.173284       1.795284       7.759797           0.000002
          202              O      13.030612       4.195561       6.741877      -0.644609      37.388369 0.57347559E+03  0.14023245E+05                                 8.852651                            7.401457       0.322470       2.127666                    0.997434      29.061339      77.276748       0.699233       0.358221      -1.138560      -0.066274      -0.055889      -0.025148       0.090268       0.003565      -0.065086       0.009083      -0.072178      -0.120793      -0.094890       0.037614       0.057276              9.709283       8.293254       3.689859      -1.305330      12.226676      -3.480210       8.607920           0.000001
          203              O      11.086926       0.653100       9.012613      -0.657932      39.424499 0.62210114E+03  0.15551117E+05                                 9.189769                            7.789237       0.165677       2.074479                    0.996779      29.496017      79.738174       0.669955       0.365730      -1.130766       0.067556      -0.050295       0.071811       0.110681      -0.048911      -0.012435       0.028757       0.038715       0.082799      -0.069513       0.008377       0.061136              9.827953      14.037685       0.472553       3.737307       7.033668       0.708287       8.412507           0.000001
          204              O      20.459590      14.235895      10.630261      -0.640724      34.647837 0.56592358E+03  0.13797840E+05                                 8.379737                            7.367288       0.379833       2.150855                    0.997291      28.892585      76.806679       0.698496       0.359657      -1.137005      -0.061807      -0.032426      -0.085730       0.110549      -0.048551      -0.005930      -0.011844      -0.028156       0.129803      -0.073393       0.026950       0.046444              8.705944       6.708481      -0.698343       1.463332       9.310402      -2.943173      10.098950           0.000001
          205              O       7.037983       0.987536       7.194014      -0.659915      42.259988 0.70028549E+03  0.18015517E+05                                 9.705923                            8.279925       0.059876       2.032165                    0.995732      30.217018      82.630523       0.648523       0.367121      -1.130689      -0.028182       0.001578       0.010415       0.030087      -0.035498      -0.069202      -0.034115      -0.092165      -0.023921      -0.111201       0.045116       0.066085             10.604065      10.164113       1.732468      -2.013618       8.497005       1.915286      13.151078          -0.000000
          206              O       5.116916       0.206703       7.971978      -0.719979      50.949323 0.79841683E+03  0.21257388E+05                                11.038705                            8.874177      -0.207143       1.926672                    0.996387      31.737320      88.736421       0.621968       0.369877      -1.126837       0.058157      -0.001925       0.041261       0.071333       0.008931       0.032990      -0.011932      -0.035519      -0.225267      -0.086825       0.029246       0.057579             12.636816      17.048950       2.121452       2.681460       9.412121       3.821547      11.449378          -0.000001
          207              O      20.273795       0.071783      10.679064      -0.653574      36.697713 0.55441900E+03  0.13446781E+05                                 8.685604                            7.269166       0.350809       2.135661                    0.997842      28.943438      76.715849       0.706584       0.357406      -1.138904       0.042756      -0.009058       0.094883       0.104465      -0.014003       0.033471       0.002421      -0.087237      -0.056234      -0.062210       0.006901       0.055309              9.419050      12.612570       0.842323       4.637190       5.739943       0.833621       9.904638          -0.000001
          208              O      21.133346       0.612916      12.661293      -0.626018      39.252341 0.65487271E+03  0.16544527E+05                                 9.190272                            8.000901       0.195949       2.089242                    0.996731      29.278694      78.988044       0.661388       0.366566      -1.132666      -0.051808      -0.036448      -0.044163       0.077220      -0.051509       0.026571      -0.001190      -0.150680       0.119266      -0.115198       0.041195       0.074003              9.884432       7.136414       0.227796       0.632736       6.680363      -1.147343      15.836520           0.000000

******************************************************
Auxiliary information for the entire system
The total spin magnetic moment of the unit cell is   0.000015
The total net atomic charge of the unit cell is   0.000001
Accuracy of reproducing the electrostatic potential in the unit cell:
  The inner radius (bohr) =    5.0000
  The outer radius (bohr) =   12.0000
  Valid grid points have density less than (e/(bohr^3)) =    0.0001
  The number of valid grid points were=        94202
  The rms potential error without charges in kcal/mol is=      7.97664
  The rms potential error with partial charges in kcal/mol is=      1.25911
  The RRMSE value at monopole order=      0.15785
  The rms potential error with partial charges and cloud penetration in kcal/mol is=      1.24505
  The RRMSE value at monopole order with cloud penetration is=      0.15609
  The rms potential error with partial charges and atomic dipoles in kcal/mol is=      1.62840
  The RRMSE value at dipole order=      0.20415
  The rms potential error with partial charges, atomic dipoles and cloud penetration in kcal/mol is=      1.61538
  The RRMSE value at dipole order with cloud penetration=      0.20251

******************************************************
The electron densities and ab initio electrostatic potential were computed in VASP using the PBE functional and
projector augmented wave method. See the main text of the journal article for a description of computational details.
The atomic charges, dipoles, and quadrupoles were computed with the DDEC6 method as described in
(a) T. A. Manz and N. Gabaldon Limas, RSC Adv. 6 (2016) 47771-47801 DOI: 10.1039/c6ra04656h
(b) N. Gabaldon Limas and T. A. Manz, RSC Adv. 8 (2018) 2678-2707 DOI: 10.1039/c7ra11829e.
For each atom in the material, the electron cloud parameters were fit to the spherically averaged atom-in-material
electron density using radial positions for which this density was between 10^-4 and 10^-2 electrons per cubic bohr.
The polarizabilities, dispersion coefficients, and quantum Drude oscillator (QDO) parameters were fit using the MCLF method.
The magnetic structure of the system was optimized in VASP from the default ferromagnetic initial guess using spin polarization.
The atomic spin moments (ASMs) were computed on this optimized magnetic structure using the DDEC6 partition as inputs
to the method of T. A. Manz and D. S. Sholl, J. Chem. Theory Comput. 7 (2011) 4146-4164 DOI: 10.1021/ct200539n.
The RMSE and RRMSE were computed using a uniform grid with Ewald summation.
