# Supplementary material for: A collection of forcefield precursors for metal–organic frameworks
Source: RSC Adv. 2019 Nov 13;9(63):36492–507. doi: 10.1039/c9ra07327b (PMC9075174; doi:10.1039/c9ra07327b)
Supplement: RA-009-C9RA07327B-s6020 [file RA-009-C9RA07327B-s6020.xyz]

  208
jmolscript: load "" {1 1 1} spacegroup "x,y,z" unitcell [{     16.047000     0.000000     0.000000 }, {      8.023531    14.302677     0.000000 }, {      8.023506    -0.000006    14.302691 }]
Tb    10.592961     5.426003     7.624622     2.003826
Tb     5.306108     1.620204     7.500617     1.990101
Tb    18.616455     1.725326    13.829415     2.003828
Tb    13.329619     5.531125    13.953419     1.990111
Tb    22.628215     6.678058    12.577357     2.003825
Tb    17.341369     6.802063     8.771554     1.990109
Tb    14.604700     0.473272     8.876679     2.003826
Tb     9.317857     0.349266    12.682482     1.990100
Tb    21.501076     8.876668     6.678069     2.003826
Tb    26.787929    12.682467     6.802074     1.990101
Tb    13.477582    12.577345     0.473276     2.003828
Tb    18.764418     8.771546     0.349272     1.990111
Tb     9.465822     7.624613     1.725334     2.003825
Tb    14.752668     7.500608     5.531137     1.990109
Tb    17.489337    13.829399     5.426012     2.003826
Tb    22.776180    13.953405     1.620209     1.990100
H     20.962208     3.575665    10.758484     0.073153
H     10.783601     5.705333    11.186135     0.079527
H     12.938708     3.575665    10.695552     0.073151
H     18.807091     1.445996    10.267902     0.079527
H     16.950458     3.544199    10.727018     0.073151
H     22.818846     3.116548    12.856689     0.079529
H      8.926958     3.607131    10.727018     0.073151
H     14.795346     4.034782     8.597348     0.079526
H     11.131829    10.727006     3.544207     0.073153
H     21.310436     8.597338     3.116556     0.079527
H     19.155329    10.727006     3.607139     0.073151
H     13.286946    12.856675     4.034789     0.079527
H     15.143579    10.758472     3.575673     0.073151
H      9.275191    11.186123     1.446002     0.079529
H     23.167079    10.695540     3.575673     0.073151
H     17.298691    10.267889     5.705343     0.079526
C     21.647416     3.947535    10.252169     0.208975
C     23.041900     4.242170     8.673152    -0.005329
C     23.181512     5.259090     9.607118    -0.038310
C      7.603080     3.937524     7.367316     0.659651
C     24.084960     6.420468     9.710097     0.648311
C     11.624464     5.927025    10.855742     0.226990
C     13.222746     6.341803     9.494126    -0.001379
C     13.689714     6.471957    10.785659     0.009125
C     13.787600     6.503424     8.145383     0.630306
C     15.045687     6.722253    11.350616     0.659882
C     13.623915     3.203795    11.201868     0.208983
C     15.018399     2.909159    12.780885    -0.005334
C     15.158005     1.892239    11.846919    -0.038309
C     15.626581     3.213806    14.086720     0.659651
C     16.061449     0.730862    11.743940     0.648310
C     19.647954     1.224305    10.598294     0.226990
C     21.246235     0.809527    11.959910    -0.001378
C     21.713202     0.679373    10.668377     0.009125
C     21.811089     0.647906    13.308654     0.630312
C      7.022172     0.429076    10.103421     0.659893
C     17.635666     4.050513    11.098888     0.208982
C     19.030154     5.629529    11.393524    -0.005315
C     19.169762     4.695564    12.410445    -0.038310
C     19.638338     6.935363    11.088876     0.659630
C     20.073208     4.592584    13.571823     0.648315
C     23.659710     3.446940    13.078381     0.226991
C     25.257994     4.808554    13.493159    -0.001387
C      9.677959     3.517023    13.623313     0.009131
C     25.822851     6.157297    13.654779     0.630313
C     11.033929     2.952067    13.873610     0.659881
C      9.612164     3.100816    10.355148     0.208983
C     11.006645     1.521801    10.060513    -0.005319
C     11.146255     2.455766     9.043592    -0.038310
C     11.614823     0.215966    10.365160     0.659641
C     12.049701     2.558746     7.882213     0.648309
C     15.636208     3.704390     8.375656     0.226993
C     17.234486     2.342775     7.960878    -0.001385
C     17.701457     3.634307     7.830723     0.009132
C     17.799338     0.994033     7.799257     0.630306
C     19.057429     4.199263     7.580426     0.659893
C     10.446621    10.355136     4.050522     0.208975
C      9.052137    10.060501     5.629539    -0.005329
C      8.912525     9.043581     4.695573    -0.038310
C     24.490957    10.365147     6.935375     0.659651
C      8.009077     7.882203     4.592594     0.648311
C     20.469573     8.375646     3.446949     0.226990
C     18.871291     7.960868     4.808565    -0.001379
C     18.404323     7.830714     3.517032     0.009125
C     18.306437     7.799247     6.157308     0.630306
C     17.048350     7.580418     2.952075     0.659882
C     18.470122    11.098876     3.100823     0.208983
C     17.075638    11.393512     1.521806    -0.005334
C     16.936032    12.410432     2.455772    -0.038309
C     16.467456    11.088865     0.215971     0.659651
C     16.032588    13.571809     2.558751     0.648310
C     12.446083    13.078366     3.704397     0.226990
C     10.847802    13.493144     2.342781    -0.001378
C     10.380835    13.623298     3.634314     0.009125
C     10.282948    13.654765     0.994037     0.630312
C     25.071865    13.873595     4.199270     0.659893
C     14.458371    10.252158     3.203803     0.208982
C     13.063883     8.673142     2.909167    -0.005315
C     12.924275     9.607107     1.892246    -0.038310
C     12.455699     7.367308     3.213815     0.659630
C     12.020829     9.710087     0.730868     0.648315
C      8.434327    10.855731     1.224310     0.226991
C      6.836043     9.494117     0.809532    -0.001387
C     22.416078    10.785648     0.679378     0.009131
C      6.271186     8.145374     0.647912     0.630313
C     21.060108    11.350604     0.429081     0.659881
C     22.481873    11.201855     3.947543     0.208983
C     21.087392    12.780870     4.242178    -0.005319
C     20.947782    11.846905     5.259099    -0.038310
C     20.479214    14.086705     3.937531     0.659641
C     20.044336    11.743925     6.420478     0.648309
C     16.457829    10.598281     5.927035     0.226993
C     14.859551    11.959896     6.341813    -0.001385
C     14.392580    10.668364     6.471968     0.009132
C     14.294699    13.308638     6.503434     0.630306
C     13.036608    10.103408     6.722265     0.659893
N     22.295717     5.058852    10.614027    -0.455182
N     22.064636     3.419766     9.106523    -0.422109
N     12.664311     6.191624    11.635239    -0.449190
N     11.897263     6.008551     9.561349    -0.480666
N     14.272211     2.092477    10.840010    -0.455182
N     14.041138     3.731563    12.347513    -0.422109
N     20.687799     0.959706     9.818797    -0.449192
N     19.920753     1.142779    11.892688    -0.480672
N     18.283965     3.688655    12.210207    -0.455191
N     18.052891     5.196158    10.571119    -0.422119
N     24.699554     2.667444    13.342980    -0.449191
N     23.932512     4.741332    13.159906    -0.480671
N     10.260463     3.462674     9.243829    -0.455184
N     10.029384     1.955171    10.882918    -0.422116
N     16.676056     4.483886     8.111056    -0.449195
N     15.909005     2.409998     8.294131    -0.480666
N      9.798320     9.243819     3.688664    -0.455182
N     10.029401    10.882905     5.196168    -0.422109
N     19.429726     8.111047     2.667452    -0.449190
N     20.196774     8.294120     4.741342    -0.480666
N     17.821826    12.210194     3.462681    -0.455182
N     18.052899    10.571108     1.955178    -0.422109
N     11.406238    13.342965     4.483894    -0.449192
N     12.173284    13.159892     2.410003    -0.480672
N     13.810072    10.614016     2.092484    -0.455191
N     14.041146     9.106513     3.731572    -0.422120
N      7.394483    11.635227     0.959711    -0.449191
N      8.161525     9.561339     1.142785    -0.480671
N     21.833574    10.839997     5.058862    -0.455184
N     22.064653    12.347500     3.419773    -0.422116
N     15.417981     9.818785     6.191635    -0.449195
N     16.185032    11.892673     6.008560    -0.480666
O      8.577134     4.599738     6.899618    -0.689017
O      7.091179     2.950639     6.726556    -0.643276
O     23.804140     7.258604    10.611166    -0.641290
O      9.045712     6.514866     8.974939    -0.667902
O     13.073507     6.174463     7.172800    -0.661191
O     14.970265     6.959679     7.940854    -0.739951
O     15.981227     7.079821    10.649784    -0.651037
O     15.111479     6.524876    12.606392    -0.644013
O      8.577127     2.551597     0.251727    -0.689012
O      7.091179     4.200696     0.424790    -0.643279
O     23.804155    14.195402    10.842870    -0.641295
O     17.069201     0.636464    12.479098    -0.667900
O     13.073493     0.976873    -0.021454    -0.661196
O     22.993752     0.191650    13.513182    -0.739947
O      7.957712     0.071509    10.804253    -0.651037
O      7.087965     0.626454     8.847645    -0.644025
O     20.612392     7.403061    11.751091    -0.689008
O     19.126440     7.576124    10.101991    -0.643271
O     11.768878     3.691521     0.107270    -0.641294
O     21.080961     5.327741    13.666221    -0.667904
O     25.108762     7.129879    13.325817    -0.661197
O     27.005516     6.361825    14.111035    -0.739955
O     11.969471     3.652898    14.231178    -0.651039
O     11.099719     1.696292    13.676233    -0.644011
O     20.612406    14.050946     9.702946    -0.689017
O     19.126454    13.877883    11.352046    -0.643276
O     11.768880     3.459815     7.044075    -0.641290
O     13.057451     1.823588     7.787815    -0.667904
O     17.085244     0.021451     8.128219    -0.661196
O     18.982001     0.789505     7.343002    -0.739948
O     19.992968     3.498432     7.222859    -0.651038
O     19.123225     5.455038     7.777803    -0.644023
O     23.516903     9.702933     7.403073    -0.689017
O     25.002858    11.352032     7.576135    -0.643276
O      8.289897     7.044067     3.691525    -0.641290
O     23.048325     7.787805     5.327752    -0.667902
O     19.020530     8.128208     7.129891    -0.661191
O     17.123772     7.342992     6.361837    -0.739951
O     16.112810     7.222850     3.652907    -0.651037
O     16.982558     7.777795     1.696299    -0.644013
O     23.516910    11.751074    14.050964    -0.689012
O     25.002858    10.101975    13.877901    -0.643278
O      8.289882     0.107269     3.459821    -0.641295
O     15.024836    13.666207     1.823593    -0.667900
O     10.997038    13.325804     0.021454    -0.661196
O      9.100285    14.111021     0.789509    -0.739947
O     24.136325    14.231162     3.498438    -0.651037
O     25.006072    13.676217     5.455046    -0.644025
O     11.481645     6.899610     2.551600    -0.689008
O     12.967597     6.726547     4.200700    -0.643271
O     20.325159    10.611150    14.195421    -0.641295
O     11.013076     8.974930     0.636470    -0.667904
O      6.985275     7.172792     0.976874    -0.661197
O      5.088521     7.940846     0.191656    -0.739955
O     20.124566    10.649773     0.071513    -0.651039
O     20.994318    12.606379     0.626458    -0.644011
O     11.481631     0.251725     4.599745    -0.689017
O     12.967583     0.424788     2.950645    -0.643276
O     20.325157    10.842856     7.258616    -0.641290
O     19.036586    12.479083     6.514876    -0.667904
O      6.985262    -0.021457     6.174472    -0.661196
O     13.112036    13.513166     6.959689    -0.739948
O     12.101069    10.804239     7.079832    -0.651038
O     12.970812     8.847633     6.524888    -0.644023

The following XYZ coordinates are in angstroms. Other properties are in atomic units.
The sperically averaged electron density of each atom fit to a function of the form exp(a - br)
eigen_1, eigen_2 and eigen_3 are the three eigenvalues of traceless quadrupole moment tensor
  atom number  atomic symbol              X              Y              Z     net charge C6 coefficient C8 coefficient C10 coefficient fluctuating dipole atomic polarizability isotropic forcefield polarizability              a              b squared Pearson coefficient          <r^3>          <r^4>         wp_QDO          m_QDO          q_QDO       dipole_x       dipole_y       dipole_z         dipole            Qxy            Qxz            Qyz     Q(x^2-y^2)  Q(3z^2 - R^2)        eigen_1        eigen_2        eigen_3 static polarizability      alpha(xx)      alpha(xy)      alpha(xz)      alpha(yy)      alpha(yz)      alpha(zz) atomic spin moment
            1             Tb      10.592961       5.426003       7.624622       2.003826     110.777746 0.25438329E+04  0.82873998E+05                                15.138965                           13.601864       2.452633       2.491306                    0.999831      75.294048     174.763786       0.689345       0.272734      -1.327718      -0.021052       0.061576      -0.126993       0.142696      -0.063633      -0.039131      -0.068981      -0.198362       0.307641      -0.181070       0.031605       0.149465             16.215574      21.260073       1.447924       1.507392      14.833423      -1.470311      12.553226          -0.000000
            2             Tb       5.306108       1.620204       7.500617       1.990101     129.974364 0.29946271E+04  0.10146612E+06                                16.952017                           14.805448       2.585722       2.517792                    0.999672      76.528220     180.245639       0.658561       0.274493      -1.327617      -0.001920      -0.004555      -0.106211       0.106326      -0.053810       0.023804      -0.031887       0.084709       0.197508      -0.103483       0.013115       0.090368             19.062344      17.808560       0.113491       2.079848      23.564884       5.022986      15.813588           0.000000
            3             Tb      18.616455       1.725326      13.829415       2.003828     110.775132 0.25437582E+04  0.82870930E+05                                15.138675                           13.601620       2.452622       2.491304                    0.999831      75.293829     174.762435       0.689355       0.272732      -1.327721      -0.021039      -0.061573       0.126993       0.142692       0.063603       0.039106      -0.068976      -0.198382       0.307674      -0.181054       0.031585       0.149469             16.215246      21.259527      -1.447821      -1.507406      14.833148      -1.470287      12.553063          -0.000000
            4             Tb      13.329619       5.531125      13.953419       1.990111     129.968664 0.29944645E+04  0.10145913E+06                                16.951431                           14.804959       2.585717       2.517798                    0.999672      76.527399     180.241787       0.658579       0.274490      -1.327622      -0.001931       0.004550       0.106211       0.106325       0.053755      -0.023829      -0.031874       0.084710       0.197502      -0.103437       0.013073       0.090364             19.061662      17.807991      -0.113605      -2.079793      23.563978       5.022720      15.813019           0.000000
            5             Tb      22.628215       6.678058      12.577357       2.003825     110.775260 0.25437632E+04  0.82871122E+05                                15.138677                           13.601626       2.452618       2.491303                    0.999831      75.293874     174.762486       0.689356       0.272732      -1.327721      -0.021038       0.126989       0.061576       0.142690       0.039101      -0.063633       0.068998      -0.253013       0.143739      -0.181068       0.031582       0.149485             16.215247      21.259517      -1.507421       1.447813      12.553069       1.470262      14.833155          -0.000000
            6             Tb      17.341369       6.802063       8.771554       1.990109     129.974215 0.29946163E+04  0.10146559E+06                                16.951983                           14.805395       2.585765       2.517810                    0.999672      76.527766     180.244005       0.658565       0.274492      -1.327619      -0.001926       0.106210      -0.004555       0.106325      -0.023836      -0.053795       0.031910      -0.056410      -0.225820      -0.103475       0.013072       0.090403             19.062335      17.808620      -2.079815       0.113567      15.813507      -5.022972      23.564878          -0.000000
            7             Tb      14.604700       0.473272       8.876679       2.003826     110.776969 0.25438156E+04  0.82873326E+05                                15.138895                           13.601825       2.452628       2.491304                    0.999831      75.294144     174.764129       0.689345       0.272734      -1.327717      -0.021052      -0.126998      -0.061575       0.142699      -0.039128       0.063603       0.068991      -0.252998       0.143690      -0.181048       0.031574       0.149474             16.215471      21.259821       1.507398      -1.447809      12.553216       1.470308      14.833377          -0.000000
            8             Tb       9.317857       0.349266      12.682482       1.990100     129.974129 0.29946221E+04  0.10146586E+06                                16.951958                           14.805407       2.585736       2.517796                    0.999672      76.528123     180.245030       0.658564       0.274492      -1.327619      -0.001916      -0.106217       0.004546       0.106331       0.023803       0.053765       0.031891      -0.056419      -0.225834      -0.103456       0.013093       0.090364             19.062260      17.808540       2.079873      -0.113604      15.813543      -5.022894      23.564696           0.000000
            9             Tb      21.501076       8.876668       6.678069       2.003826     110.777656 0.25438303E+04  0.82873892E+05                                15.138955                           13.601856       2.452633       2.491306                    0.999831      75.294039     174.763736       0.689346       0.272734      -1.327718       0.021052      -0.061576       0.126993       0.142696      -0.063633      -0.039131      -0.068981      -0.198362       0.307641      -0.181070       0.031605       0.149465             16.215563      21.260057       1.447922       1.507391      14.833413      -1.470310      12.553219          -0.000000
           10             Tb      26.787929      12.682467       6.802074       1.990101     129.974345 0.29946266E+04  0.10146610E+06                                16.952015                           14.805447       2.585722       2.517792                    0.999672      76.528219     180.245631       0.658561       0.274493      -1.327617       0.001920       0.004555       0.106211       0.106326      -0.053810       0.023804      -0.031887       0.084709       0.197508      -0.103483       0.013115       0.090368             19.062342      17.808558       0.113492       2.079848      23.564881       5.022986      15.813586           0.000000
           11             Tb      13.477582      12.577345       0.473276       2.003828     110.775071 0.25437565E+04  0.82870859E+05                                15.138669                           13.601614       2.452622       2.491304                    0.999831      75.293824     174.762402       0.689355       0.272732      -1.327721       0.021039       0.061573      -0.126993       0.142692       0.063603       0.039106      -0.068976      -0.198382       0.307674      -0.181054       0.031585       0.149469             16.215239      21.259516      -1.447820      -1.507405      14.833141      -1.470286      12.553058          -0.000000
           12             Tb      18.764418       8.771546       0.349272       1.990111     129.968678 0.29944648E+04  0.10145915E+06                                16.951432                           14.804960       2.585716       2.517798                    0.999672      76.527400     180.241793       0.658579       0.274490      -1.327622       0.001931      -0.004550      -0.106211       0.106326       0.053755      -0.023829      -0.031874       0.084710       0.197502      -0.103437       0.013073       0.090364             19.061664      17.807992      -0.113604      -2.079794      23.563980       5.022721      15.813020           0.000000
           13             Tb       9.465822       7.624613       1.725334       2.003825     110.775206 0.25437617E+04  0.82871059E+05                                15.138671                           13.601621       2.452618       2.491303                    0.999831      75.293869     174.762456       0.689356       0.272732      -1.327721       0.021038      -0.126989      -0.061576       0.142690       0.039101      -0.063633       0.068998      -0.253013       0.143739      -0.181068       0.031582       0.149485             16.215240      21.259508      -1.507420       1.447811      12.553064       1.470261      14.833149          -0.000000
           14             Tb      14.752668       7.500608       5.531137       1.990109     129.974201 0.29946159E+04  0.10146558E+06                                16.951981                           14.805393       2.585765       2.517810                    0.999672      76.527764     180.243995       0.658565       0.274492      -1.327619       0.001926      -0.106210       0.004555       0.106325      -0.023836      -0.053795       0.031910      -0.056410      -0.225820      -0.103475       0.013072       0.090403             19.062333      17.808619      -2.079814       0.113566      15.813505      -5.022971      23.564876           0.000000
           15             Tb      17.489337      13.829399       5.426012       2.003826     110.776944 0.25438149E+04  0.82873297E+05                                15.138892                           13.601823       2.452628       2.491304                    0.999831      75.294141     174.764114       0.689346       0.272734      -1.327717       0.021052       0.126998       0.061575       0.142699      -0.039128       0.063603       0.068991      -0.252998       0.143690      -0.181048       0.031574       0.149474             16.215468      21.259817       1.507398      -1.447808      12.553214       1.470308      14.833374          -0.000000
           16             Tb      22.776180      13.953405       1.620209       1.990100     129.974109 0.29946216E+04  0.10146584E+06                                16.951956                           14.805405       2.585736       2.517796                    0.999672      76.528121     180.245019       0.658564       0.274492      -1.327619       0.001916       0.106217      -0.004546       0.106331       0.023803       0.053765       0.031891      -0.056418      -0.225834      -0.103456       0.013093       0.090364             19.062258      17.808538       2.079873      -0.113604      15.813542      -5.022893      23.564694           0.000000
           17              H      20.962208       3.575665      10.758484       0.073153       1.003491 0.71014966E+01  0.68927252E+02                                 1.756482                            1.632896      -1.254076       2.265828                    0.993520       4.004543      11.837347       0.448194       1.407987      -0.679587      -0.039148      -0.020211       0.024130       0.050232       0.012559      -0.006731      -0.000052       0.004223       0.009118      -0.015324       0.001473       0.013851              1.814461       2.152820       0.326002      -0.486156       1.611989      -0.223422       1.678575           0.000001
           18              H      10.783601       5.705333      11.186135       0.079527       1.039512 0.71056927E+01  0.68706182E+02                                 1.778351                            1.618785      -1.186492       2.307355                    0.994188       3.835169      11.170057       0.458051       1.382940      -0.685346      -0.047731      -0.006063       0.015945       0.050687       0.002906      -0.000910       0.000644       0.028671      -0.000013      -0.014662      -0.000016       0.014678              1.869482       2.536357       0.281299      -0.438390       1.459049      -0.074327       1.613040           0.000001
           19              H      12.938708       3.575665      10.695552       0.073151       1.003507 0.71016109E+01  0.68928493E+02                                 1.756484                            1.632896      -1.254102       2.265815                    0.993520       4.004551      11.837300       0.448201       1.407964      -0.679591      -0.039147       0.020209      -0.024131       0.050232      -0.012569       0.006723      -0.000052       0.004222       0.009117      -0.015331       0.001477       0.013853              1.814464       2.152823      -0.326005       0.486159       1.611991      -0.223426       1.678577           0.000001
           20              H      18.807091       1.445996      10.267902       0.079527       1.039508 0.71056595E+01  0.68705757E+02                                 1.778343                            1.618779      -1.186474       2.307361                    0.994188       3.835161      11.170013       0.458052       1.382936      -0.685346      -0.047731       0.006060      -0.015945       0.050688      -0.002914       0.000901       0.000644       0.028669      -0.000016      -0.014661      -0.000016       0.014677              1.869472       2.536342      -0.281296       0.438385       1.459043      -0.074325       1.613031           0.000001
           21              H      16.950458       3.544199      10.727018       0.073151       1.003507 0.71016120E+01  0.68928413E+02                                 1.756474                            1.632888      -1.254101       2.265816                    0.993520       4.004537      11.837199       0.448206       1.407950      -0.679594      -0.039148      -0.024131      -0.020210       0.050233       0.006722       0.012558       0.000058      -0.002447      -0.010895      -0.015319       0.001471       0.013847              1.814453       2.152811       0.486153       0.326001       1.678566       0.223422       1.611982           0.000001
           22              H      22.818846       3.116548      12.856689       0.079529       1.039500 0.71055896E+01  0.68704895E+02                                 1.778333                            1.618771      -1.186483       2.307361                    0.994188       3.835134      11.169910       0.458054       1.382936      -0.685347      -0.047730      -0.015945      -0.006062       0.050687       0.000901       0.002907      -0.000639       0.014342      -0.043002      -0.014662      -0.000015       0.014677              1.869462       2.536329       0.438380       0.281295       1.613022       0.074325       1.459037           0.000001
           23              H       8.926958       3.607131      10.727018       0.073151       1.003501 0.71015542E+01  0.68927672E+02                                 1.756463                            1.632879      -1.254069       2.265832                    0.993520       4.004512      11.837087       0.448208       1.407946      -0.679595      -0.039147       0.024130       0.020210       0.050232      -0.006733      -0.012568       0.000058      -0.002448      -0.010896      -0.015332       0.001470       0.013862              1.814442       2.152794      -0.486149      -0.325998       1.678558       0.223420       1.611973           0.000001
           24              H      14.795346       4.034782       8.597348       0.079526       1.039510 0.71056717E+01  0.68705858E+02                                 1.778340                            1.618777      -1.186464       2.307365                    0.994189       3.835161      11.169987       0.458055       1.382929      -0.685348      -0.047732       0.015944       0.006061       0.050688      -0.000910      -0.002913      -0.000640       0.014342      -0.042997      -0.014662      -0.000017       0.014679              1.869471       2.536339      -0.438388      -0.281297       1.613032       0.074326       1.459041           0.000001
           25              H      11.131829      10.727006       3.544207       0.073153       1.003491 0.71014956E+01  0.68927241E+02                                 1.756482                            1.632896      -1.254076       2.265828                    0.993520       4.004543      11.837348       0.448194       1.407987      -0.679587       0.039148       0.020211      -0.024130       0.050232       0.012559      -0.006731      -0.000052       0.004223       0.009118      -0.015324       0.001473       0.013851              1.814461       2.152820       0.326002      -0.486156       1.611989      -0.223422       1.678575           0.000001
           26              H      21.310436       8.597338       3.116556       0.079527       1.039512 0.71056937E+01  0.68706191E+02                                 1.778350                            1.618785      -1.186492       2.307356                    0.994188       3.835169      11.170056       0.458051       1.382939      -0.685346       0.047731       0.006063      -0.015945       0.050687       0.002906      -0.000910       0.000644       0.028671      -0.000013      -0.014662      -0.000016       0.014678              1.869482       2.536357       0.281299      -0.438390       1.459049      -0.074327       1.613040           0.000001
           27              H      19.155329      10.727006       3.607139       0.073151       1.003507 0.71016119E+01  0.68928503E+02                                 1.756484                            1.632896      -1.254102       2.265815                    0.993520       4.004551      11.837299       0.448201       1.407963      -0.679591       0.039147      -0.020209       0.024131       0.050232      -0.012569       0.006723      -0.000052       0.004223       0.009117      -0.015331       0.001477       0.013853              1.814463       2.152823      -0.326005       0.486159       1.611991      -0.223426       1.678577           0.000001
           28              H      13.286946      12.856675       4.034789       0.079527       1.039508 0.71056586E+01  0.68705748E+02                                 1.778343                            1.618779      -1.186474       2.307361                    0.994188       3.835161      11.170014       0.458052       1.382937      -0.685346       0.047731      -0.006060       0.015945       0.050688      -0.002914       0.000901       0.000644       0.028669      -0.000016      -0.014661      -0.000016       0.014677              1.869472       2.536343      -0.281296       0.438385       1.459043      -0.074325       1.613031           0.000001
           29              H      15.143579      10.758472       3.575673       0.073151       1.003507 0.71016100E+01  0.68928392E+02                                 1.756474                            1.632888      -1.254101       2.265816                    0.993520       4.004537      11.837201       0.448206       1.407951      -0.679594       0.039148       0.024131       0.020210       0.050233       0.006722       0.012558       0.000058      -0.002447      -0.010895      -0.015319       0.001471       0.013847              1.814453       2.152811       0.486153       0.326001       1.678566       0.223422       1.611982           0.000001
           30              H       9.275191      11.186123       1.446002       0.079529       1.039500 0.71055903E+01  0.68704899E+02                                 1.778333                            1.618771      -1.186483       2.307361                    0.994188       3.835134      11.169908       0.458054       1.382935      -0.685347       0.047730       0.015945       0.006062       0.050687       0.000901       0.002907      -0.000639       0.014342      -0.043002      -0.014662      -0.000015       0.014677              1.869462       2.536328       0.438380       0.281295       1.613022       0.074325       1.459036           0.000001
           31              H      23.167079      10.695540       3.575673       0.073151       1.003502 0.71015609E+01  0.68927747E+02                                 1.756464                            1.632879      -1.254070       2.265832                    0.993520       4.004513      11.837088       0.448209       1.407945      -0.679595       0.039147      -0.024130      -0.020210       0.050232      -0.006733      -0.012568       0.000058      -0.002448      -0.010896      -0.015332       0.001470       0.013862              1.814442       2.152795      -0.486149      -0.325998       1.678558       0.223420       1.611973           0.000001
           32              H      17.298691      10.267889       5.705343       0.079526       1.039510 0.71056714E+01  0.68705853E+02                                 1.778340                            1.618776      -1.186464       2.307366                    0.994189       3.835161      11.169986       0.458055       1.382929      -0.685348       0.047732      -0.015944      -0.006061       0.050688      -0.000910      -0.002913      -0.000640       0.014342      -0.042997      -0.014662      -0.000017       0.014679              1.869470       2.536339      -0.438388      -0.281297       1.613031       0.074326       1.459041           0.000001
           33              C      21.647416       3.947535      10.252169       0.208975      22.431284 0.30625445E+03  0.67177324E+04                                 7.327396                            6.124093      -0.247602       1.949751                    0.997326      26.218997      77.280577       0.608042       0.459232      -1.019695       0.033010       0.035244      -0.042963       0.064635      -0.019936       0.014547      -0.047983       0.048894      -0.040144      -0.063816       0.007639       0.056177              7.858468       9.007301       2.517469      -2.633543       7.030543       0.154104       7.537559           0.000002
           34              C      23.041900       4.242170       8.673152      -0.005329      33.319259 0.44473308E+03  0.10558726E+05                                 9.129947                            7.146039      -0.151323       1.945739                    0.999170      28.614095      83.789320       0.599144       0.430589      -1.050982      -0.062379      -0.026855       0.055209       0.087523      -0.012875       0.003243      -0.032582       0.036815      -0.038081      -0.045628       0.011147       0.034480              9.997722       9.060804       1.530963      -3.170580       8.326558       2.576696      12.605805           0.000001
           35              C      23.181512       5.259090       9.607118      -0.038310      35.032090 0.45703521E+03  0.10905117E+05                                 9.370016                            7.172478      -0.019911       1.976771                    0.999575      29.044573      84.754846       0.608142       0.422105      -1.058157      -0.071710      -0.046710       0.038673       0.093914      -0.011800      -0.004584      -0.025356       0.045224      -0.086153      -0.047129       0.007219       0.039910             10.602295      11.201055       5.468392      -0.793658      12.542577       1.847719       8.063252           0.000000
           36              C       7.603080       3.937524       7.367316       0.659651      22.891820 0.25445551E+03  0.53368449E+04                                 7.619142                            5.828140      -0.363331       1.945578                    0.998911      22.622677      65.522116       0.583383       0.500587      -0.996457       0.032365      -0.011494      -0.102399       0.108006      -0.071432       0.042507      -0.060341      -0.032359      -0.017722      -0.070990      -0.048521       0.119511              8.425241       8.768634       2.842156      -1.808965       7.734213       1.098760       8.772876           0.000003
           37              C      24.084960       6.420468       9.710097       0.648311      21.797295 0.24442709E+03  0.50798571E+04                                 7.374408                            5.704097      -0.221003       1.992829                    0.999320      22.577944      65.288021       0.590403       0.499178      -0.996253       0.061956       0.093907      -0.001601       0.112515      -0.035875       0.063052      -0.056648      -0.019102       0.013576      -0.069748      -0.035336       0.105084              8.130653       9.243726       2.174793      -2.047647       8.383866       1.117159       6.764367           0.000002
           38              C      11.624464       5.927025      10.855742       0.226990      23.583654 0.29761108E+03  0.64697188E+04                                 7.545577                            6.016749      -0.205333       1.964361                    0.998598      25.768132      75.159909       0.617680       0.456148      -1.023288       0.044162       0.036515      -0.022850       0.061691      -0.024052      -0.025805      -0.010027      -0.075374      -0.196539      -0.077207      -0.000300       0.077507              8.382600      11.946825       1.919861      -1.625586       4.721446      -0.398540       8.479530           0.000001
           39              C      13.222746       6.341803       9.494126      -0.001379      37.259040 0.42640599E+03  0.99707635E+04                                 9.761241                            6.913505       0.087311       2.028435                    0.999575      27.755189      79.431461       0.623156       0.420344      -1.062302      -0.081684       0.004455       0.031740       0.087747       0.004281      -0.023179      -0.002604      -0.001993      -0.134984      -0.052296       0.020616       0.031680             11.805009      10.911618       1.844312      -3.416658       5.775806      -2.446721      18.727604          -0.000000
           40              C      13.689714       6.471957      10.785659       0.009125      33.818634 0.43031686E+03  0.10078143E+05                                 9.092552                            6.935924      -0.049050       1.976360                    0.999383      27.915999      79.772135       0.623824       0.419229      -1.063752      -0.086808      -0.000251       0.028607       0.091401      -0.007434      -0.020732      -0.002404      -0.034178      -0.113076      -0.046904       0.009368       0.037537             10.284048      14.148540       2.045228       2.383923       5.233486       0.215937      11.470118          -0.000000
           41              C      13.787600       6.503424       8.145383       0.630306      23.064956 0.25023791E+03  0.52388632E+04                                 7.682354                            5.745117      -0.361526       1.934177                    0.998995      23.206919      67.673429       0.591488       0.494625      -0.997088       0.033183       0.021314      -0.064848       0.075898      -0.053603       0.016444       0.017329      -0.119069      -0.238446      -0.089458      -0.030930       0.120388              8.937249       9.260447       1.755061      -2.193189       5.575350      -2.191029      11.975950           0.000001
           42              C      15.045687       6.722253      11.350616       0.659882      20.900977 0.23033089E+03  0.46946025E+04                                 7.044718                            5.462715      -0.193688       2.010428                    0.998946      21.738204      61.318528       0.618534       0.485843      -1.007664       0.086215       0.029226       0.040166       0.099501      -0.044763       0.004357       0.032248      -0.154015      -0.175207      -0.074176      -0.049077       0.123252              7.745892      10.019252       1.335455      -0.760200       4.278003      -0.335546       8.940421           0.000002
           43              C      13.623915       3.203795      11.201868       0.208983      22.431008 0.30624865E+03  0.67175649E+04                                 7.327309                            6.124016      -0.247506       1.949784                    0.997326      26.218674      77.279082       0.608049       0.459229      -1.019698       0.033007      -0.035246       0.042963       0.064634       0.019884      -0.014600      -0.047983       0.048892      -0.040151      -0.063809       0.007631       0.056177              7.858377       9.007189      -2.517456       2.633520       7.030479       0.154075       7.537462           0.000002
           44              C      15.018399       2.909159      12.780885      -0.005334      33.319378 0.44473447E+03  0.10558766E+05                                 9.129956                            7.146041      -0.151346       1.945731                    0.999170      28.614181      83.789566       0.599145       0.430588      -1.050983      -0.062367       0.026849      -0.055209       0.087513       0.012826      -0.003297      -0.032586       0.036820      -0.038059      -0.045617       0.011140       0.034477              9.997734       9.060783      -1.530953       3.170569       8.326600       2.576727      12.605819           0.000001
           45              C      15.158005       1.892239      11.846919      -0.038309      35.032501 0.45703953E+03  0.10905273E+05                                 9.370178                            7.172576      -0.019900       1.976773                    0.999576      29.044798      84.756375       0.608129       0.422112      -1.058149      -0.071709       0.046710      -0.038674       0.093913       0.011740       0.004527      -0.025354       0.045217      -0.086165      -0.047107       0.007225       0.039883             10.602494      11.201232      -5.468518       0.793679      12.542864       1.847764       8.063385          -0.000000
           46              C      15.626581       3.213806      14.086720       0.659651      22.891540 0.25445170E+03  0.53367427E+04                                 7.619058                            5.828080      -0.363362       1.945570                    0.998911      22.622550      65.521527       0.583389       0.500584      -0.996459       0.032364       0.011495       0.102398       0.108005       0.071388      -0.042548      -0.060343      -0.032358      -0.017725      -0.070938      -0.048565       0.119503              8.425146       8.768507      -2.842103       1.808939       7.734141       1.098761       8.772789           0.000003
           47              C      16.061449       0.730862      11.743940       0.648310      21.797350 0.24442754E+03  0.50798770E+04                                 7.374457                            5.704126      -0.220985       1.992830                    0.999319      22.578074      65.288813       0.590396       0.499182      -0.996249       0.061950      -0.093916       0.001591       0.112519       0.035840      -0.063086      -0.056641      -0.019094       0.013602      -0.069785      -0.035298       0.105083              8.130712       9.243778      -2.174817       2.047658       8.383951       1.117168       6.764407           0.000002
           48              C      19.647954       1.224305      10.598294       0.226990      23.583598 0.29761057E+03  0.64697100E+04                                 7.545586                            6.016764      -0.205350       1.964355                    0.998598      25.768141      75.160142       0.617676       0.456151      -1.023285       0.044165      -0.036514       0.022850       0.061692       0.023997       0.025753      -0.010028      -0.075384      -0.196539      -0.077168      -0.000315       0.077483              8.382600      11.946824      -1.919861       1.625548       4.721452      -0.398525       8.479523           0.000000
           49              C      21.246235       0.809527      11.959910      -0.001378      37.259073 0.42640792E+03  0.99708189E+04                                 9.761234                            6.913528       0.087224       2.028408                    0.999575      27.755255      79.431662       0.623154       0.420345      -1.062301      -0.081690      -0.004450      -0.031743       0.087753      -0.004330       0.023136      -0.002602      -0.001999      -0.134988      -0.052272       0.020571       0.031701             11.804966      10.911614      -1.844309       3.416607       5.775807      -2.446697      18.727477          -0.000000
           50              C      21.713202       0.679373      10.668377       0.009125      33.818351 0.43031274E+03  0.10078014E+05                                 9.092474                            6.935876      -0.049056       1.976360                    0.999383      27.915840      79.771350       0.623829       0.419227      -1.063754      -0.086811       0.000255      -0.028607       0.091404       0.007386       0.020688      -0.002406      -0.034185      -0.113070      -0.046869       0.009352       0.037518             10.283949      14.148418      -2.045215      -2.383920       5.233449       0.215945      11.469981          -0.000000
           51              C      21.811089       0.647906      13.308654       0.630312      23.064976 0.25023872E+03  0.52388409E+04                                 7.682113                            5.744964      -0.361467       1.934195                    0.998995      23.206503      67.670130       0.591526       0.494597      -0.997111       0.033183      -0.021314       0.064848       0.075899       0.053560      -0.016479       0.017335      -0.119076      -0.238445      -0.089477      -0.030884       0.120361              8.936938       9.260129      -1.755000       2.193063       5.575175      -2.190915      11.975508           0.000001
           52              C       7.022172       0.429076      10.103421       0.659893      20.900424 0.23032352E+03  0.46944046E+04                                 7.044539                            5.462587      -0.193620       2.010456                    0.998946      21.737784      61.316600       0.618549       0.485836      -1.007670       0.086218      -0.029212      -0.040175       0.099503       0.044731      -0.004390       0.032239      -0.154029      -0.175207      -0.074193      -0.049045       0.123238              7.745688      10.018991      -1.335424       0.760173       4.277910      -0.335539       8.940163           0.000002
           53              C      17.635666       4.050513      11.098888       0.208982      22.431235 0.30625283E+03  0.67176788E+04                                 7.327350                            6.124053      -0.247632       1.949740                    0.997326      26.218865      77.279739       0.608048       0.459229      -1.019699       0.033007       0.042962       0.035246       0.064633      -0.014607      -0.019941       0.048012       0.044522      -0.053277      -0.063843       0.007605       0.056238              7.858421       9.007256       2.633531       2.517462       7.537501      -0.154091       7.030508           0.000002
           54              C      19.030154       5.629529      11.393524      -0.005315      33.319288 0.44473256E+03  0.10558733E+05                                 9.130025                            7.146086      -0.151387       1.945720                    0.999170      28.614178      83.790223       0.599135       0.430595      -1.050976      -0.062379      -0.055203      -0.026864       0.087522      -0.003290      -0.012871       0.032605       0.037437      -0.036173      -0.045641       0.011128       0.034513              9.997817       9.060860       3.170584       1.530970      12.605912      -2.576774       8.326680           0.000001
           55              C      19.169762       4.695564      12.410445      -0.038310      35.032758 0.45704350E+03  0.10905405E+05                                 9.370269                            7.172638      -0.019985       1.976749                    0.999575      29.044944      84.757295       0.608121       0.422116      -1.058146      -0.071703      -0.038676      -0.046715       0.093912       0.004532      -0.011802       0.025384       0.065689      -0.024757      -0.047145       0.007231       0.039914             10.602608      11.201367       0.793677       5.468585       8.063462      -1.847796      12.542995           0.000000
           56              C      19.638338       6.935363      11.088876       0.659630      22.892160 0.25445994E+03  0.53369658E+04                                 7.619220                            5.828191      -0.363400       1.945555                    0.998911      22.622999      65.523409       0.583380       0.500587      -0.996456       0.032368       0.102407      -0.011492       0.108013      -0.042550      -0.071424       0.060351      -0.007305       0.057387      -0.070971      -0.048563       0.119534              8.425331       8.768714       1.808980       2.842183       8.772966      -1.098789       7.734314           0.000003
           57              C      20.073208       4.592584      13.571823       0.648315      21.797275 0.24442666E+03  0.50798563E+04                                 7.374452                            5.704122      -0.220963       1.992842                    0.999320      22.578046      65.288800       0.590395       0.499184      -0.996248       0.061944       0.001586       0.093912       0.112512      -0.063077      -0.035870       0.056664      -0.016346       0.021829      -0.069774      -0.035337       0.105111              8.130709       9.243771       2.047639       2.174821       6.764393      -1.117176       8.383962           0.000002
           58              C      23.659710       3.446940      13.078381       0.226991      23.583553 0.29760955E+03  0.64696881E+04                                 7.545611                            6.016778      -0.205389       1.964343                    0.998597      25.768113      75.160280       0.617671       0.456155      -1.023282       0.044162       0.022851       0.036514       0.061691       0.025749      -0.024051       0.010051       0.060578       0.211332      -0.077173      -0.000335       0.077508              8.382636      11.946897       1.625567       1.919873       8.479543       0.398529       4.721468           0.000000
           59              C      25.257994       4.808554      13.493159      -0.001387      37.259888 0.42641654E+03  0.99710956E+04                                 9.761459                            6.913650       0.087264       2.028418                    0.999575      27.755644      79.433720       0.623139       0.420351      -1.062295      -0.081688      -0.031738       0.004449       0.087750       0.023136       0.004287       0.002628       0.066485       0.070486      -0.052269       0.020599       0.031670             11.805272      10.911911       3.416755       1.844374      18.727976       2.446770       5.775930          -0.000000
           60              C       9.677959       3.517023      13.623313       0.009131      33.818256 0.43031006E+03  0.10077944E+05                                 9.092485                            6.935868      -0.049055       1.976363                    0.999383      27.915772      79.771357       0.623827       0.419229      -1.063752      -0.086811      -0.028607      -0.000253       0.091403       0.020689      -0.007433       0.002430       0.039435       0.107816      -0.046873       0.009336       0.037537             10.283976      14.148444      -2.383947       2.045223      11.470032      -0.215951       5.233453          -0.000000
           61              C      25.822851       6.157297      13.654779       0.630313      23.065032 0.25023872E+03  0.52388567E+04                                 7.682227                            5.745031      -0.361507       1.934182                    0.998995      23.206646      67.671311       0.591511       0.494608      -0.997102       0.033181       0.064849       0.021314       0.075899      -0.016481      -0.053603      -0.017311       0.059680       0.297835      -0.089475      -0.030912       0.120387              8.937087       9.260272       2.193122       1.755032      11.975736       2.190955       5.575254           0.000001
           62              C      11.033929       2.952067      13.873610       0.659881      20.900739 0.23032762E+03  0.46945169E+04                                 7.044642                            5.462658      -0.193662       2.010437                    0.998946      21.738071      61.317929       0.618540       0.485840      -1.007666       0.086218      -0.040166       0.029223       0.099503      -0.004392      -0.044759      -0.032235       0.010588       0.318619      -0.074199      -0.049043       0.123242              7.745808      10.019163       0.760177       1.335449       8.940296       0.335537       4.277966           0.000002
           63              C       9.612164       3.100816      10.355148       0.208983      22.431337 0.30625435E+03  0.67177148E+04                                 7.327345                            6.124049      -0.247680       1.949725                    0.997326      26.218895      77.279637       0.608052       0.459226      -1.019701       0.033007      -0.042965      -0.035248       0.064636       0.014540       0.019884       0.048015       0.044528      -0.053267      -0.063846       0.007694       0.056152              7.858414       9.007231      -2.633517      -2.517469       7.537491      -0.154095       7.030520           0.000002
           64              C      11.006645       1.521801      10.060513      -0.005319      33.318881 0.44472631E+03  0.10558535E+05                                 9.129911                            7.146010      -0.151389       1.945721                    0.999170      28.613930      83.788970       0.599142       0.430592      -1.050979      -0.062374       0.055208       0.026862       0.087522       0.003239       0.012824       0.032611       0.037448      -0.036194      -0.045651       0.011200       0.034451              9.997683       9.060717      -3.170518      -1.530961      12.605753      -2.576729       8.326577           0.000001
           65              C      11.146255       2.455766       9.043592      -0.038310      35.032759 0.45704362E+03  0.10905408E+05                                 9.370273                            7.172646      -0.019886       1.976778                    0.999576      29.044947      84.757291       0.608120       0.422117      -1.058145      -0.071708       0.038673       0.046709       0.093912      -0.004584       0.011745       0.025382       0.065685      -0.024755      -0.047144       0.007263       0.039881             10.602605      11.201365      -0.793673      -5.468590       8.063466      -1.847791      12.542986          -0.000000
           66              C      11.614823       0.215966      10.365160       0.659641      22.891950 0.25445715E+03  0.53368824E+04                                 7.619128                            5.828130      -0.363396       1.945558                    0.998911      22.622759      65.522156       0.583389       0.500582      -0.996461       0.032365      -0.102410       0.011489       0.108015       0.042504       0.071393       0.060356      -0.007306       0.057396      -0.070953      -0.048539       0.119492              8.425222       8.768595      -1.808958      -2.842145       8.772865      -1.098762       7.734206           0.000002
           67              C      12.049701       2.558746       7.882213       0.648309      21.797409 0.24442829E+03  0.50798924E+04                                 7.374449                            5.704120      -0.221010       1.992824                    0.999319      22.578061      65.288598       0.590399       0.499180      -0.996251       0.061961      -0.001605      -0.093914       0.112524       0.063055       0.035836       0.056668      -0.016349       0.021851      -0.069768      -0.035312       0.105080              8.130704       9.243759      -2.047648      -2.174817       6.764409      -1.117177       8.383943           0.000002
           68              C      15.636208       3.704390       8.375656       0.226993      23.583580 0.29760991E+03  0.64696834E+04                                 7.545536                            6.016722      -0.205351       1.964355                    0.998598      25.768098      75.159614       0.617685       0.456146      -1.023290       0.044168      -0.022850      -0.036515       0.061695      -0.025809       0.023998       0.010057       0.060581       0.211332      -0.077211      -0.000269       0.077480              8.382549      11.946739      -1.625569      -1.919844       8.479489       0.398529       4.721419           0.000000
           69              C      17.234486       2.342775       7.960878      -0.001385      37.259155 0.42640808E+03  0.99708235E+04                                 9.761243                            6.913519       0.087246       2.028416                    0.999575      27.755297      79.431788       0.623155       0.420343      -1.062302      -0.081685       0.031736      -0.004456       0.087747      -0.023182      -0.004327       0.002626       0.066490       0.070482      -0.052296       0.020571       0.031724             11.804994      10.911618      -3.416629      -1.844311      18.727555       2.446708       5.775809           0.000000
           70              C      17.701457       3.634307       7.830723       0.009132      33.818213 0.43031068E+03  0.10077960E+05                                 9.092480                            6.935880      -0.049062       1.976360                    0.999383      27.915768      79.771277       0.623826       0.419230      -1.063752      -0.086809       0.028603       0.000257       0.091400      -0.020735       0.007391       0.002424       0.039436       0.107809      -0.046904       0.009385       0.037518             10.283958      14.148415       2.383915      -2.045208      11.470011      -0.215942       5.233448          -0.000000
           71              C      17.799338       0.994033       7.799257       0.630306      23.065056 0.25023880E+03  0.52388656E+04                                 7.682277                            5.745066      -0.361534       1.934174                    0.998995      23.206704      67.671813       0.591503       0.494614      -0.997098       0.033180      -0.064848      -0.021316       0.075898       0.016435       0.053568      -0.017309       0.059689       0.297823      -0.089441      -0.030922       0.120363              8.937149       9.260345      -2.193145      -1.755053      11.975814       2.190991       5.575288           0.000001
           72              C      19.057429       4.199263       7.580426       0.659893      20.900392 0.23032300E+03  0.46943954E+04                                 7.044557                            5.462599      -0.193623       2.010457                    0.998946      21.737792      61.316803       0.618545       0.485839      -1.007667       0.086215       0.040177      -0.029212       0.099501       0.004353       0.044733      -0.032220       0.010585       0.318639      -0.074151      -0.049082       0.123233              7.745711      10.019006      -0.760177      -1.335421       8.940210       0.335539       4.277917           0.000002
           73              C      10.446621      10.355136       4.050522       0.208975      22.431285 0.30625447E+03  0.67177330E+04                                 7.327396                            6.124093      -0.247602       1.949751                    0.997326      26.218998      77.280581       0.608042       0.459232      -1.019695      -0.033010      -0.035244       0.042963       0.064635      -0.019936       0.014547      -0.047983       0.048894      -0.040144      -0.063816       0.007639       0.056177              7.858468       9.007302       2.517469      -2.633544       7.030544       0.154104       7.537560           0.000002
           74              C       9.052137      10.060501       5.629539      -0.005329      33.319259 0.44473308E+03  0.10558726E+05                                 9.129947                            7.146039      -0.151323       1.945739                    0.999170      28.614095      83.789319       0.599144       0.430589      -1.050982       0.062379       0.026855      -0.055209       0.087523      -0.012875       0.003243      -0.032582       0.036815      -0.038081      -0.045628       0.011147       0.034480              9.997722       9.060804       1.530963      -3.170579       8.326558       2.576696      12.605805           0.000001
           75              C       8.912525       9.043581       4.695573      -0.038310      35.032089 0.45703518E+03  0.10905117E+05                                 9.370016                            7.172478      -0.019911       1.976771                    0.999575      29.044572      84.754845       0.608142       0.422105      -1.058157       0.071710       0.046710      -0.038673       0.093914      -0.011800      -0.004584      -0.025356       0.045224      -0.086152      -0.047129       0.007219       0.039910             10.602295      11.201055       5.468393      -0.793658      12.542578       1.847719       8.063252           0.000000
           76              C      24.490957      10.365147       6.935375       0.659651      22.891819 0.25445551E+03  0.53368448E+04                                 7.619142                            5.828140      -0.363331       1.945578                    0.998911      22.622676      65.522110       0.583383       0.500587      -0.996457      -0.032365       0.011494       0.102399       0.108006      -0.071432       0.042507      -0.060341      -0.032359      -0.017722      -0.070990      -0.048521       0.119511              8.425241       8.768634       2.842155      -1.808965       7.734213       1.098760       8.772875           0.000003
           77              C       8.009077       7.882203       4.592594       0.648311      21.797293 0.24442706E+03  0.50798563E+04                                 7.374407                            5.704096      -0.221003       1.992829                    0.999320      22.577943      65.288017       0.590403       0.499178      -0.996253      -0.061956      -0.093907       0.001601       0.112515      -0.035875       0.063052      -0.056648      -0.019102       0.013576      -0.069748      -0.035336       0.105084              8.130653       9.243725       2.174792      -2.047647       8.383866       1.117159       6.764367           0.000002
           78              C      20.469573       8.375646       3.446949       0.226990      23.583653 0.29761106E+03  0.64697181E+04                                 7.545577                            6.016749      -0.205333       1.964361                    0.998598      25.768131      75.159907       0.617680       0.456148      -1.023288      -0.044162      -0.036515       0.022849       0.061691      -0.024052      -0.025805      -0.010027      -0.075374      -0.196539      -0.077207      -0.000300       0.077507              8.382600      11.946825       1.919861      -1.625586       4.721446      -0.398540       8.479529           0.000000
           79              C      18.871291       7.960868       4.808565      -0.001379      37.259042 0.42640601E+03  0.99707642E+04                                 9.761241                            6.913505       0.087311       2.028434                    0.999575      27.755190      79.431468       0.623155       0.420344      -1.062302       0.081684      -0.004455      -0.031740       0.087747       0.004281      -0.023179      -0.002604      -0.001993      -0.134984      -0.052296       0.020616       0.031680             11.805010      10.911619       1.844312      -3.416658       5.775806      -2.446721      18.727606          -0.000000
           80              C      18.404323       7.830714       3.517032       0.009125      33.818636 0.43031688E+03  0.10078143E+05                                 9.092552                            6.935924      -0.049050       1.976360                    0.999383      27.916000      79.772140       0.623824       0.419229      -1.063752       0.086808       0.000251      -0.028607       0.091400      -0.007434      -0.020732      -0.002404      -0.034178      -0.113075      -0.046904       0.009368       0.037537             10.284049      14.148541       2.045228       2.383924       5.233487       0.215937      11.470118          -0.000000
           81              C      18.306437       7.799247       6.157308       0.630306      23.064956 0.25023791E+03  0.52388633E+04                                 7.682354                            5.745118      -0.361526       1.934177                    0.998995      23.206920      67.673434       0.591488       0.494625      -0.997088      -0.033183      -0.021314       0.064848       0.075898      -0.053603       0.016444       0.017329      -0.119069      -0.238446      -0.089458      -0.030930       0.120388              8.937249       9.260447       1.755061      -2.193189       5.575350      -2.191029      11.975951           0.000001
           82              C      17.048350       7.580418       2.952075       0.659882      20.900979 0.23033091E+03  0.46946032E+04                                 7.044719                            5.462716      -0.193689       2.010428                    0.998946      21.738206      61.318539       0.618533       0.485843      -1.007664      -0.086215      -0.029226      -0.040166       0.099501      -0.044763       0.004357       0.032248      -0.154014      -0.175207      -0.074176      -0.049077       0.123252              7.745893      10.019254       1.335455      -0.760200       4.278003      -0.335546       8.940422           0.000002
           83              C      18.470122      11.098876       3.100823       0.208983      22.431008 0.30624864E+03  0.67175647E+04                                 7.327309                            6.124016      -0.247506       1.949784                    0.997326      26.218674      77.279083       0.608049       0.459229      -1.019698      -0.033007       0.035246      -0.042963       0.064634       0.019884      -0.014600      -0.047983       0.048892      -0.040151      -0.063809       0.007631       0.056177              7.858377       9.007189      -2.517456       2.633520       7.030479       0.154075       7.537462           0.000002
           84              C      17.075638      11.393512       1.521806      -0.005334      33.319376 0.44473444E+03  0.10558765E+05                                 9.129955                            7.146041      -0.151346       1.945731                    0.999170      28.614180      83.789563       0.599145       0.430588      -1.050983       0.062367      -0.026849       0.055209       0.087513       0.012826      -0.003297      -0.032586       0.036820      -0.038059      -0.045617       0.011140       0.034477              9.997734       9.060783      -1.530953       3.170569       8.326600       2.576727      12.605818           0.000001
           85              C      16.936032      12.410432       2.455772      -0.038309      35.032501 0.45703954E+03  0.10905273E+05                                 9.370178                            7.172576      -0.019900       1.976773                    0.999576      29.044798      84.756375       0.608129       0.422112      -1.058149       0.071709      -0.046710       0.038674       0.093913       0.011740       0.004527      -0.025354       0.045217      -0.086165      -0.047107       0.007225       0.039883             10.602494      11.201232      -5.468518       0.793678      12.542864       1.847764       8.063385          -0.000000
           86              C      16.467456      11.088865       0.215971       0.659651      22.891541 0.25445171E+03  0.53367431E+04                                 7.619058                            5.828080      -0.363361       1.945570                    0.998911      22.622550      65.521524       0.583389       0.500584      -0.996459      -0.032364      -0.011495      -0.102398       0.108005       0.071388      -0.042548      -0.060343      -0.032358      -0.017725      -0.070938      -0.048565       0.119503              8.425145       8.768507      -2.842103       1.808939       7.734141       1.098761       8.772788           0.000003
           87              C      16.032588      13.571809       2.558751       0.648310      21.797349 0.24442752E+03  0.50798764E+04                                 7.374457                            5.704125      -0.220985       1.992830                    0.999319      22.578073      65.288810       0.590396       0.499182      -0.996249      -0.061950       0.093916      -0.001591       0.112519       0.035840      -0.063086      -0.056641      -0.019094       0.013602      -0.069785      -0.035298       0.105083              8.130712       9.243777      -2.174816       2.047658       8.383951       1.117168       6.764407           0.000002
           88              C      12.446083      13.078366       3.704397       0.226990      23.583598 0.29761057E+03  0.64697100E+04                                 7.545586                            6.016764      -0.205350       1.964355                    0.998598      25.768141      75.160142       0.617676       0.456151      -1.023285      -0.044165       0.036514      -0.022850       0.061692       0.023997       0.025753      -0.010028      -0.075384      -0.196539      -0.077167      -0.000315       0.077483              8.382600      11.946824      -1.919861       1.625548       4.721452      -0.398525       8.479523           0.000000
           89              C      10.847802      13.493144       2.342781      -0.001378      37.259071 0.42640790E+03  0.99708182E+04                                 9.761234                            6.913528       0.087224       2.028408                    0.999575      27.755254      79.431660       0.623154       0.420345      -1.062301       0.081690       0.004450       0.031743       0.087753      -0.004330       0.023136      -0.002602      -0.001999      -0.134988      -0.052272       0.020571       0.031701             11.804966      10.911614      -1.844309       3.416607       5.775807      -2.446697      18.727477          -0.000000
           90              C      10.380835      13.623298       3.634314       0.009125      33.818351 0.43031274E+03  0.10078014E+05                                 9.092474                            6.935875      -0.049056       1.976360                    0.999383      27.915840      79.771348       0.623829       0.419227      -1.063754       0.086811      -0.000255       0.028607       0.091404       0.007385       0.020688      -0.002406      -0.034185      -0.113070      -0.046869       0.009352       0.037518             10.283949      14.148417      -2.045215      -2.383920       5.233448       0.215945      11.469981          -0.000000
           91              C      10.282948      13.654765       0.994037       0.630312      23.064975 0.25023871E+03  0.52388406E+04                                 7.682112                            5.744964      -0.361467       1.934195                    0.998995      23.206502      67.670125       0.591526       0.494597      -0.997111      -0.033183       0.021314      -0.064848       0.075898       0.053560      -0.016479       0.017335      -0.119076      -0.238445      -0.089477      -0.030884       0.120361              8.936937       9.260129      -1.755000       2.193063       5.575175      -2.190915      11.975508           0.000001
           92              C      25.071865      13.873595       4.199270       0.659893      20.900424 0.23032352E+03  0.46944046E+04                                 7.044539                            5.462587      -0.193620       2.010456                    0.998946      21.737784      61.316603       0.618549       0.485836      -1.007670      -0.086218       0.029212       0.040175       0.099503       0.044731      -0.004390       0.032239      -0.154029      -0.175207      -0.074193      -0.049045       0.123238              7.745689      10.018992      -1.335424       0.760173       4.277910      -0.335539       8.940164           0.000002
           93              C      14.458371      10.252158       3.203803       0.208982      22.431235 0.30625282E+03  0.67176787E+04                                 7.327351                            6.124054      -0.247632       1.949740                    0.997326      26.218865      77.279742       0.608048       0.459229      -1.019699      -0.033007      -0.042962      -0.035246       0.064633      -0.014607      -0.019941       0.048012       0.044522      -0.053277      -0.063843       0.007605       0.056238              7.858422       9.007256       2.633531       2.517463       7.537501      -0.154091       7.030508           0.000002
           94              C      13.063883       8.673142       2.909167      -0.005315      33.319288 0.44473256E+03  0.10558733E+05                                 9.130026                            7.146087      -0.151387       1.945720                    0.999170      28.614178      83.790225       0.599134       0.430595      -1.050976       0.062379       0.055203       0.026864       0.087522      -0.003290      -0.012871       0.032605       0.037437      -0.036174      -0.045641       0.011128       0.034513              9.997818       9.060860       3.170584       1.530971      12.605913      -2.576774       8.326680           0.000001
           95              C      12.924275       9.607107       1.892246      -0.038310      35.032758 0.45704350E+03  0.10905405E+05                                 9.370269                            7.172638      -0.019986       1.976748                    0.999575      29.044944      84.757295       0.608121       0.422116      -1.058146       0.071703       0.038676       0.046715       0.093912       0.004532      -0.011802       0.025384       0.065689      -0.024757      -0.047145       0.007231       0.039914             10.602608      11.201368       0.793677       5.468585       8.063462      -1.847796      12.542995          -0.000000
           96              C      12.455699       7.367308       3.213815       0.659630      22.892159 0.25445993E+03  0.53369655E+04                                 7.619219                            5.828191      -0.363400       1.945555                    0.998911      22.622998      65.523405       0.583380       0.500587      -0.996456      -0.032368      -0.102407       0.011492       0.108013      -0.042550      -0.071424       0.060351      -0.007305       0.057386      -0.070971      -0.048563       0.119534              8.425331       8.768713       1.808980       2.842183       8.772966      -1.098789       7.734314           0.000003
           97              C      12.020829       9.710087       0.730868       0.648315      21.797275 0.24442666E+03  0.50798561E+04                                 7.374452                            5.704122      -0.220964       1.992842                    0.999320      22.578046      65.288800       0.590395       0.499184      -0.996248      -0.061944      -0.001586      -0.093912       0.112512      -0.063077      -0.035870       0.056664      -0.016346       0.021829      -0.069774      -0.035337       0.105111              8.130708       9.243771       2.047639       2.174821       6.764393      -1.117176       8.383962           0.000002
           98              C       8.434327      10.855731       1.224310       0.226991      23.583552 0.29760953E+03  0.64696876E+04                                 7.545611                            6.016778      -0.205389       1.964343                    0.998597      25.768112      75.160276       0.617671       0.456155      -1.023282      -0.044162      -0.022851      -0.036514       0.061691       0.025749      -0.024051       0.010051       0.060578       0.211332      -0.077173      -0.000336       0.077508              8.382636      11.946897       1.625567       1.919873       8.479543       0.398529       4.721468           0.000001
           99              C       6.836043       9.494117       0.809532      -0.001387      37.259886 0.42641652E+03  0.99710950E+04                                 9.761459                            6.913650       0.087264       2.028418                    0.999575      27.755643      79.433718       0.623139       0.420351      -1.062294       0.081688       0.031738      -0.004449       0.087750       0.023136       0.004287       0.002628       0.066485       0.070486      -0.052269       0.020599       0.031670             11.805272      10.911911       3.416755       1.844374      18.727976       2.446770       5.775930          -0.000000
          100              C      22.416078      10.785648       0.679378       0.009131      33.818256 0.43031006E+03  0.10077944E+05                                 9.092485                            6.935868      -0.049055       1.976363                    0.999383      27.915772      79.771356       0.623827       0.419229      -1.063752       0.086811       0.028607       0.000253       0.091403       0.020689      -0.007433       0.002430       0.039435       0.107816      -0.046873       0.009336       0.037537             10.283976      14.148445      -2.383947       2.045223      11.470031      -0.215951       5.233453          -0.000000
          101              C       6.271186       8.145374       0.647912       0.630313      23.065030 0.25023869E+03  0.52388561E+04                                 7.682226                            5.745031      -0.361507       1.934182                    0.998995      23.206645      67.671309       0.591511       0.494609      -0.997102      -0.033181      -0.064849      -0.021314       0.075899      -0.016481      -0.053603      -0.017311       0.059680       0.297835      -0.089475      -0.030912       0.120387              8.937087       9.260271       2.193122       1.755032      11.975735       2.190955       5.575254           0.000001
          102              C      21.060108      11.350604       0.429081       0.659881      20.900742 0.23032766E+03  0.46945178E+04                                 7.044643                            5.462658      -0.193662       2.010437                    0.998946      21.738074      61.317943       0.618540       0.485840      -1.007666      -0.086218       0.040166      -0.029223       0.099503      -0.004392      -0.044759      -0.032235       0.010588       0.318619      -0.074199      -0.049043       0.123242              7.745809      10.019164       0.760177       1.335449       8.940297       0.335537       4.277967           0.000002
          103              C      22.481873      11.201855       3.947543       0.208983      22.431337 0.30625433E+03  0.67177145E+04                                 7.327345                            6.124049      -0.247680       1.949725                    0.997326      26.218896      77.279642       0.608052       0.459226      -1.019701      -0.033007       0.042965       0.035248       0.064636       0.014540       0.019884       0.048015       0.044528      -0.053267      -0.063846       0.007694       0.056152              7.858414       9.007231      -2.633517      -2.517469       7.537491      -0.154095       7.030521           0.000002
          104              C      21.087392      12.780870       4.242178      -0.005319      33.318881 0.44472631E+03  0.10558535E+05                                 9.129911                            7.146010      -0.151390       1.945721                    0.999170      28.613930      83.788972       0.599142       0.430592      -1.050979       0.062374      -0.055208      -0.026862       0.087521       0.003239       0.012824       0.032611       0.037448      -0.036194      -0.045651       0.011200       0.034451              9.997683       9.060718      -3.170518      -1.530961      12.605753      -2.576729       8.326578           0.000001
          105              C      20.947782      11.846905       5.259099      -0.038310      35.032759 0.45704362E+03  0.10905408E+05                                 9.370273                            7.172646      -0.019886       1.976778                    0.999576      29.044947      84.757291       0.608120       0.422117      -1.058145       0.071708      -0.038673      -0.046709       0.093912      -0.004584       0.011745       0.025382       0.065685      -0.024755      -0.047144       0.007263       0.039881             10.602605      11.201365      -0.793673      -5.468590       8.063466      -1.847791      12.542986          -0.000000
          106              C      20.479214      14.086705       3.937531       0.659641      22.891948 0.25445711E+03  0.53368815E+04                                 7.619128                            5.828130      -0.363397       1.945558                    0.998911      22.622757      65.522151       0.583389       0.500582      -0.996461      -0.032365       0.102410      -0.011489       0.108015       0.042504       0.071393       0.060356      -0.007306       0.057396      -0.070953      -0.048539       0.119492              8.425222       8.768594      -1.808958      -2.842145       8.772865      -1.098762       7.734206           0.000003
          107              C      20.044336      11.743925       6.420478       0.648309      21.797409 0.24442830E+03  0.50798927E+04                                 7.374450                            5.704120      -0.221010       1.992824                    0.999319      22.578062      65.288603       0.590399       0.499180      -0.996251      -0.061961       0.001605       0.093914       0.112524       0.063055       0.035836       0.056668      -0.016349       0.021851      -0.069768      -0.035312       0.105080              8.130704       9.243759      -2.047648      -2.174817       6.764410      -1.117177       8.383943           0.000002
          108              C      16.457829      10.598281       5.927035       0.226993      23.583581 0.29760992E+03  0.64696835E+04                                 7.545536                            6.016722      -0.205351       1.964355                    0.998598      25.768098      75.159614       0.617685       0.456146      -1.023290      -0.044168       0.022850       0.036515       0.061695      -0.025809       0.023998       0.010057       0.060581       0.211332      -0.077211      -0.000269       0.077480              8.382549      11.946739      -1.625569      -1.919844       8.479489       0.398529       4.721419           0.000000
          109              C      14.859551      11.959896       6.341813      -0.001385      37.259157 0.42640810E+03  0.99708243E+04                                 9.761243                            6.913518       0.087246       2.028416                    0.999575      27.755298      79.431789       0.623155       0.420343      -1.062302       0.081685      -0.031736       0.004456       0.087747      -0.023182      -0.004327       0.002626       0.066490       0.070482      -0.052296       0.020571       0.031724             11.804994      10.911618      -3.416630      -1.844311      18.727555       2.446708       5.775809           0.000000
          110              C      14.392580      10.668364       6.471968       0.009132      33.818210 0.43031066E+03  0.10077959E+05                                 9.092479                            6.935880      -0.049062       1.976360                    0.999383      27.915767      79.771271       0.623826       0.419230      -1.063752       0.086809      -0.028603      -0.000257       0.091400      -0.020735       0.007391       0.002424       0.039436       0.107809      -0.046904       0.009385       0.037518             10.283957      14.148414       2.383914      -2.045208      11.470010      -0.215942       5.233448          -0.000000
          111              C      14.294699      13.308638       6.503434       0.630306      23.065055 0.25023878E+03  0.52388651E+04                                 7.682278                            5.745067      -0.361534       1.934174                    0.998995      23.206703      67.671812       0.591503       0.494614      -0.997098      -0.033180       0.064848       0.021316       0.075898       0.016435       0.053568      -0.017309       0.059689       0.297823      -0.089441      -0.030922       0.120363              8.937150       9.260346      -2.193145      -1.755053      11.975815       2.190991       5.575288           0.000001
          112              C      13.036608      10.103408       6.722265       0.659893      20.900391 0.23032299E+03  0.46943950E+04                                 7.044556                            5.462598      -0.193623       2.010457                    0.998946      21.737790      61.316790       0.618545       0.485839      -1.007667      -0.086215      -0.040176       0.029212       0.099501       0.004353       0.044733      -0.032220       0.010585       0.318639      -0.074151      -0.049082       0.123233              7.745710      10.019005      -0.760177      -1.335421       8.940209       0.335539       4.277917           0.000002
          113              N      22.295717       5.058852      10.614027      -0.455182      41.597116 0.73822019E+03  0.19546573E+05                                10.021594                            8.823415      -0.103998       1.920335                    0.999034      33.364143      97.406909       0.584928       0.395475      -1.092648       0.013884      -0.111849      -0.194675       0.224948       0.014181       0.003311      -0.098403       0.066930      -0.184756      -0.135467       0.057925       0.077542             10.581754      11.468331       2.716000      -2.008054       9.928645       1.703276      10.348287           0.000000
          114              N      22.064636       3.419766       9.106523      -0.422109      40.204561 0.69830916E+03  0.18244750E+05                                 9.837970                            8.595249      -0.077837       1.938126                    0.998951      32.425992      94.208431       0.590902       0.396735      -1.091176       0.079123       0.177824       0.087472       0.213385      -0.064151      -0.033896      -0.078920       0.110976       0.027456      -0.139127       0.058741       0.080386             10.502464      10.408839       3.096365      -1.908199      10.564932       1.577475      10.533622          -0.000001
          115              N      12.664311       6.191624      11.635239      -0.449190      41.212946 0.68404090E+03  0.17745162E+05                                 9.913139                            8.450729      -0.075220       1.935337                    0.999539      32.574870      93.703061       0.603074       0.391505      -1.096949      -0.002781       0.036140      -0.216441       0.219455       0.014015      -0.017783       0.001807       0.008941      -0.390167      -0.131676       0.051080       0.080596             10.735384      13.319437       1.505982      -0.519323       6.239715       0.185606      12.647001          -0.000001
          116              N      11.897263       6.008551       9.561349      -0.480666      43.400202 0.70010459E+03  0.18263086E+05                                10.263958                            8.529496      -0.062055       1.934923                    0.999628      32.963471      95.008310       0.602531       0.389686      -1.098497       0.143487       0.066160       0.160755       0.225406      -0.013064      -0.094620      -0.014849      -0.044253      -0.121641      -0.120180       0.044785       0.075395             11.299573      14.374803       2.632890      -0.751446       6.629799      -0.901430      12.894117          -0.000000
          117              N      14.272211       2.092477      10.840010      -0.455182      41.596790 0.73821182E+03  0.19546266E+05                                10.021470                            8.823306      -0.103981       1.920339                    0.999033      33.363982      97.405743       0.584939       0.395469      -1.092654       0.013897       0.111844       0.194675       0.224946      -0.014249      -0.003382      -0.098404       0.066919      -0.184755      -0.135477       0.057919       0.077558             10.581622      11.468169      -2.715985       2.008042       9.928550       1.703229      10.348146           0.000000
          118              N      14.041138       3.731563      12.347513      -0.422109      40.204603 0.69830963E+03  0.18244751E+05                                 9.837941                            8.595225      -0.077850       1.938120                    0.998951      32.425980      94.208123       0.590906       0.396732      -1.091179       0.079130      -0.177827      -0.087467       0.213388       0.064094       0.033831      -0.078920       0.110978       0.027484      -0.139074       0.058730       0.080344             10.502432      10.408801      -3.096357       1.908199      10.564913       1.577445      10.533581          -0.000001
          119              N      20.687799       0.959706       9.818797      -0.449192      41.212913 0.68404083E+03  0.17745162E+05                                 9.913126                            8.450726      -0.075221       1.935335                    0.999539      32.574929      93.703267       0.603074       0.391505      -1.096949      -0.002777      -0.036144       0.216440       0.219454      -0.014075       0.017727       0.001808       0.008933      -0.390160      -0.131664       0.051020       0.080644             10.735356      13.319403      -1.505978       0.519261       6.239700       0.185621      12.646964          -0.000001
          120              N      19.920753       1.142779      11.892688      -0.480672      43.400680 0.70011542E+03  0.18263447E+05                                10.264040                            8.529575      -0.062088       1.934911                    0.999628      32.963662      95.009192       0.602527       0.389687      -1.098496       0.143486      -0.066158      -0.160758       0.225407       0.013003       0.094556      -0.014849      -0.044256      -0.121634      -0.120109       0.044780       0.075330             11.299645      14.374898      -2.632909       0.751366       6.629859      -0.901410      12.894179          -0.000000
          121              N      18.283965       3.688655      12.210207      -0.455191      41.597448 0.73822700E+03  0.19546776E+05                                10.021581                            8.823399      -0.104003       1.920329                    0.999034      33.364329      97.407143       0.584935       0.395470      -1.092653       0.013893       0.194678      -0.111846       0.224949      -0.003386       0.014177       0.098441       0.125824      -0.008018      -0.135504       0.057985       0.077519             10.581744      11.468310       2.008074       2.715992      10.348280      -1.703267       9.928641           0.000000
          122              N      18.052891       5.196158      10.571119      -0.422119      40.204796 0.69831328E+03  0.18244855E+05                                 9.837928                            8.595207      -0.077836       1.938126                    0.998951      32.426052      94.208099       0.590911       0.396729      -1.091182       0.079123      -0.087475       0.177820       0.213383       0.033830      -0.064150       0.078955       0.041764      -0.180211      -0.139134       0.058736       0.080398             10.502427      10.408808       1.908195       3.096365      10.533561      -1.577466      10.564912          -0.000000
          123              N      24.699554       2.667444      13.342980      -0.449191      41.213183 0.68404542E+03  0.17745326E+05                                 9.913216                            8.450786      -0.075324       1.935307                    0.999539      32.574946      93.703708       0.603068       0.391508      -1.096946      -0.002778       0.216441       0.036144       0.219455       0.017726       0.014012      -0.001773       0.199541       0.181677      -0.131659       0.051074       0.080585             10.735468      13.319535       0.519280       1.505995      12.647119      -0.185615       6.239748          -0.000001
          124              N      23.932512       4.741332      13.159906      -0.480671      43.400497 0.70011045E+03  0.18263298E+05                                10.264035                            8.529556      -0.062058       1.934920                    0.999628      32.963652      95.009341       0.602526       0.389688      -1.098494       0.143493      -0.160759       0.066164       0.225413       0.094555      -0.013060       0.014882       0.038688       0.127213      -0.120125       0.044797       0.075328             11.299655      14.374975       0.751370       2.632924      12.894139       0.901396       6.629852          -0.000000
          125              N      10.260463       3.462674       9.243829      -0.455184      41.596725 0.73820927E+03  0.19546160E+05                                10.021400                            8.823243      -0.103982       1.920338                    0.999033      33.363971      97.405264       0.584946       0.395465      -1.092658       0.013896      -0.194675       0.111844       0.224946       0.003308      -0.014251       0.098446       0.125837      -0.008013      -0.135511       0.057886       0.077624             10.581549      11.468090      -2.008016      -2.715962      10.348077      -1.703231       9.928479           0.000000
          126              N      10.029384       1.955171      10.882918      -0.422116      40.204759 0.69831306E+03  0.18244860E+05                                 9.837953                            8.595235      -0.077823       1.938128                    0.998951      32.426076      94.208404       0.590907       0.396731      -1.091180       0.079128       0.087470      -0.177823       0.213385      -0.033897       0.064100       0.078956       0.041756      -0.180215      -0.139130       0.058783       0.080347             10.502446      10.408803      -1.908183      -3.096378      10.533579      -1.577467      10.564958          -0.000001
          127              N      16.676056       4.483886       8.111056      -0.449195      41.213010 0.68404228E+03  0.17745199E+05                                 9.913122                            8.450719      -0.075252       1.935325                    0.999539      32.574933      93.703108       0.603077       0.391503      -1.096951      -0.002777      -0.216441      -0.036145       0.219456      -0.017789      -0.014070      -0.001776       0.199540       0.181663      -0.131668       0.051022       0.080646             10.735359      13.319395      -0.519298      -1.505970      12.646993      -0.185616       6.239691          -0.000001
          128              N      15.909005       2.409998       8.294131      -0.480666      43.400380 0.70010851E+03  0.18263224E+05                                10.264006                            8.529541      -0.062082       1.934915                    0.999628      32.963543      95.008780       0.602527       0.389688      -1.098495       0.143487       0.160755      -0.066159       0.225405      -0.094621       0.013000       0.014879       0.038683       0.127204      -0.120177       0.044786       0.075391             11.299615      14.374855      -0.751408      -2.632901      12.894159       0.901413       6.629829          -0.000000
          129              N       9.798320       9.243819       3.688664      -0.455182      41.597118 0.73822023E+03  0.19546575E+05                                10.021595                            8.823415      -0.103998       1.920335                    0.999034      33.364144      97.406913       0.584928       0.395475      -1.092648      -0.013884       0.111849       0.194675       0.224948       0.014181       0.003311      -0.098403       0.066930      -0.184756      -0.135467       0.057925       0.077542             10.581755      11.468331       2.716000      -2.008054       9.928645       1.703276      10.348287           0.000000
          130              N      10.029401      10.882905       5.196168      -0.422109      40.204563 0.69830920E+03  0.18244751E+05                                 9.837970                            8.595249      -0.077837       1.938126                    0.998951      32.425993      94.208434       0.590902       0.396735      -1.091176      -0.079123      -0.177825      -0.087472       0.213385      -0.064151      -0.033896      -0.078920       0.110976       0.027456      -0.139127       0.058741       0.080386             10.502464      10.408839       3.096365      -1.908199      10.564932       1.577475      10.533622          -0.000001
          131              N      19.429726       8.111047       2.667452      -0.449190      41.212944 0.68404086E+03  0.17745161E+05                                 9.913139                            8.450729      -0.075220       1.935337                    0.999539      32.574869      93.703057       0.603074       0.391505      -1.096949       0.002781      -0.036140       0.216441       0.219455       0.014015      -0.017783       0.001807       0.008941      -0.390167      -0.131676       0.051080       0.080596             10.735384      13.319437       1.505982      -0.519323       6.239715       0.185606      12.647001          -0.000001
          132              N      20.196774       8.294120       4.741342      -0.480666      43.400207 0.70010469E+03  0.18263090E+05                                10.263959                            8.529497      -0.062056       1.934923                    0.999628      32.963473      95.008321       0.602531       0.389686      -1.098497      -0.143487      -0.066160      -0.160755       0.225406      -0.013064      -0.094620      -0.014849      -0.044253      -0.121641      -0.120180       0.044785       0.075395             11.299574      14.374805       2.632890      -0.751446       6.629799      -0.901430      12.894118          -0.000000
          133              N      17.821826      12.210194       3.462681      -0.455182      41.596790 0.73821182E+03  0.19546266E+05                                10.021470                            8.823306      -0.103981       1.920339                    0.999033      33.363982      97.405743       0.584939       0.395469      -1.092654      -0.013897      -0.111844      -0.194675       0.224946      -0.014249      -0.003382      -0.098404       0.066919      -0.184755      -0.135477       0.057919       0.077558             10.581622      11.468169      -2.715985       2.008042       9.928550       1.703228      10.348146           0.000000
          134              N      18.052899      10.571108       1.955178      -0.422109      40.204605 0.69830967E+03  0.18244752E+05                                 9.837941                            8.595225      -0.077850       1.938120                    0.998951      32.425981      94.208124       0.590906       0.396732      -1.091179      -0.079130       0.177828       0.087467       0.213388       0.064094       0.033831      -0.078920       0.110978       0.027484      -0.139074       0.058730       0.080344             10.502432      10.408801      -3.096357       1.908199      10.564913       1.577445      10.533581          -0.000001
          135              N      11.406238      13.342965       4.483894      -0.449192      41.212913 0.68404085E+03  0.17745163E+05                                 9.913127                            8.450726      -0.075221       1.935335                    0.999539      32.574929      93.703270       0.603074       0.391505      -1.096949       0.002777       0.036144      -0.216440       0.219454      -0.014075       0.017727       0.001808       0.008933      -0.390160      -0.131664       0.051020       0.080644             10.735356      13.319404      -1.505978       0.519261       6.239700       0.185621      12.646964          -0.000001
          136              N      12.173284      13.159892       2.410003      -0.480672      43.400681 0.70011546E+03  0.18263448E+05                                10.264040                            8.529575      -0.062088       1.934911                    0.999628      32.963663      95.009194       0.602527       0.389687      -1.098496      -0.143486       0.066158       0.160758       0.225407       0.013003       0.094556      -0.014849      -0.044256      -0.121634      -0.120109       0.044780       0.075330             11.299645      14.374898      -2.632909       0.751366       6.629859      -0.901410      12.894179          -0.000000
          137              N      13.810072      10.614016       2.092484      -0.455191      41.597449 0.73822704E+03  0.19546778E+05                                10.021581                            8.823399      -0.104003       1.920329                    0.999034      33.364330      97.407145       0.584935       0.395470      -1.092653      -0.013893      -0.194678       0.111846       0.224949      -0.003386       0.014177       0.098441       0.125824      -0.008018      -0.135504       0.057985       0.077519             10.581744      11.468310       2.008074       2.715992      10.348280      -1.703267       9.928641           0.000000
          138              N      14.041146       9.106513       3.731572      -0.422120      40.204797 0.69831331E+03  0.18244856E+05                                 9.837928                            8.595207      -0.077836       1.938126                    0.998951      32.426053      94.208102       0.590911       0.396729      -1.091182      -0.079123       0.087475      -0.177820       0.213383       0.033830      -0.064150       0.078955       0.041764      -0.180211      -0.139134       0.058736       0.080398             10.502427      10.408808       1.908195       3.096365      10.533561      -1.577466      10.564912          -0.000001
          139              N       7.394483      11.635227       0.959711      -0.449191      41.213183 0.68404542E+03  0.17745326E+05                                 9.913215                            8.450786      -0.075324       1.935307                    0.999539      32.574946      93.703707       0.603068       0.391508      -1.096946       0.002778      -0.216441      -0.036144       0.219455       0.017726       0.014012      -0.001773       0.199541       0.181676      -0.131659       0.051074       0.080585             10.735468      13.319535       0.519280       1.505995      12.647119      -0.185615       6.239748          -0.000001
          140              N       8.161525       9.561339       1.142785      -0.480671      43.400495 0.70011042E+03  0.18263297E+05                                10.264035                            8.529556      -0.062058       1.934920                    0.999628      32.963651      95.009337       0.602526       0.389688      -1.098494      -0.143493       0.160759      -0.066164       0.225413       0.094555      -0.013060       0.014882       0.038688       0.127213      -0.120125       0.044797       0.075328             11.299655      14.374974       0.751370       2.632924      12.894138       0.901396       6.629852          -0.000000
          141              N      21.833574      10.839997       5.058862      -0.455184      41.596729 0.73820935E+03  0.19546163E+05                                10.021401                            8.823243      -0.103982       1.920338                    0.999033      33.363973      97.405271       0.584946       0.395465      -1.092658      -0.013896       0.194675      -0.111844       0.224946       0.003308      -0.014251       0.098446       0.125837      -0.008013      -0.135511       0.057886       0.077624             10.581549      11.468091      -2.008016      -2.715963      10.348077      -1.703231       9.928479           0.000000
          142              N      22.064653      12.347500       3.419773      -0.422116      40.204759 0.69831306E+03  0.18244860E+05                                 9.837954                            8.595236      -0.077824       1.938128                    0.998951      32.426076      94.208405       0.590907       0.396731      -1.091180      -0.079128      -0.087470       0.177823       0.213385      -0.033897       0.064100       0.078956       0.041756      -0.180215      -0.139130       0.058783       0.080347             10.502446      10.408803      -1.908183      -3.096378      10.533579      -1.577467      10.564958          -0.000001
          143              N      15.417981       9.818785       6.191635      -0.449195      41.213008 0.68404224E+03  0.17745198E+05                                 9.913121                            8.450718      -0.075252       1.935325                    0.999539      32.574932      93.703104       0.603077       0.391503      -1.096951       0.002777       0.216441       0.036145       0.219456      -0.017789      -0.014070      -0.001776       0.199540       0.181663      -0.131668       0.051022       0.080646             10.735359      13.319394      -0.519298      -1.505970      12.646993      -0.185616       6.239691          -0.000001
          144              N      16.185032      11.892673       6.008560      -0.480666      43.400380 0.70010850E+03  0.18263224E+05                                10.264005                            8.529541      -0.062082       1.934915                    0.999628      32.963543      95.008779       0.602527       0.389688      -1.098495      -0.143487      -0.160755       0.066159       0.225405      -0.094621       0.013000       0.014879       0.038683       0.127204      -0.120177       0.044786       0.075391             11.299614      14.374855      -0.751409      -2.632901      12.894159       0.901413       6.629829          -0.000000
          145              O       8.577134       4.599738       6.899618      -0.689017      41.379493 0.64218321E+03  0.16172870E+05                                 9.490409                            7.877549       0.261251       2.089393                    0.998290      30.185219      81.768494       0.671156       0.362372      -1.133956      -0.115873      -0.037794      -0.050742       0.132021       0.006007       0.030134      -0.056091       0.012016      -0.137507      -0.086107       0.031164       0.054943             10.369977      13.704953       4.457752      -1.525746       9.445518      -1.839948       7.959459           0.000002
          146              O       7.091179       2.950639       6.726556      -0.643276      38.170566 0.58770154E+03  0.14472531E+05                                 9.018827                            7.528583       0.244294       2.101777                    0.997220      29.230333      78.231149       0.687729       0.361660      -1.134814       0.068620       0.057075      -0.027672       0.093446       0.002521       0.063779      -0.013264      -0.071441      -0.116281      -0.093245       0.035139       0.058106              9.900513       8.466751       3.767189       1.308426      12.477230       3.531930       8.757560           0.000002
          147              O      23.804140       7.258604      10.611166      -0.641290      35.247281 0.57979178E+03  0.14237025E+05                                 8.519901                            7.494889       0.319367       2.130409                    0.996919      29.084176      77.863908       0.686545       0.363320      -1.132913       0.066906       0.035183      -0.086572       0.114930      -0.045633       0.010274       0.007973      -0.025193       0.120119      -0.068912       0.027319       0.041593              8.845374       6.828457      -0.635682      -1.449811       9.384834       2.991336      10.322830           0.000003
          148              O       9.045712       6.514866       8.974939      -0.667902      40.567792 0.64891880E+03  0.16394685E+05                                 9.384680                            7.970765       0.138353       2.060337                    0.996800      29.873697      81.207335       0.660317       0.367148      -1.129595      -0.067786       0.054823       0.076316       0.115865      -0.045333       0.009857      -0.026180       0.041566       0.074309      -0.065525       0.010188       0.055337             10.033807      14.279625       0.510786      -3.763718       7.221573      -0.787041       8.600224           0.000000
          149              O      13.073507       6.174463       7.172800      -0.661191      42.492693 0.70463320E+03  0.18185781E+05                                 9.788203                            8.348468       0.006525       2.012966                    0.995666      30.422414      83.781902       0.639817       0.370921      -1.125900       0.033431      -0.004301       0.010268       0.035236      -0.038322       0.066257       0.034999      -0.103290      -0.037370      -0.112901       0.038930       0.073971             10.681935      10.134193       1.736168       2.026432       8.593223      -1.926355      13.318390           0.000000
          150              O      14.970265       6.959679       7.940854      -0.739951      52.273832 0.82736866E+03  0.22234405E+05                                11.239490                            9.046524      -0.218874       1.915277                    0.996682      32.260191      90.741517       0.614446       0.370933      -1.125570      -0.061886       0.000470       0.039741       0.073548       0.008227      -0.033063       0.011959      -0.036148      -0.223764      -0.086432       0.029064       0.057368             12.851920      17.278666       2.140626      -2.731086       9.609617      -3.931192      11.667478          -0.000000
          151              O      15.981227       7.079821      10.649784      -0.651037      36.743164 0.55000306E+03  0.13329230E+05                                 8.724135                            7.272785       0.303057       2.121761                    0.997769      28.925068      76.942064       0.700807       0.360635      -1.134966      -0.040305       0.010429       0.097801       0.106293      -0.015850      -0.026975       0.004445      -0.094617      -0.065749      -0.057918      -0.003922       0.061840              9.471795      12.816223       0.840516      -4.666919       5.742812      -0.823730       9.856348          -0.000000
          152              O      15.111479       6.524876      12.606392      -0.644013      40.223004 0.67887614E+03  0.17311996E+05                                 9.355753                            8.161582       0.121594       2.060091                    0.996611      29.655805      80.471340       0.652770       0.367950      -1.131207       0.052944       0.037161      -0.045104       0.078857      -0.051200      -0.030389       0.001320      -0.155040       0.113185      -0.117113       0.040198       0.076915             10.048061       7.294921       0.228229      -0.771357       6.817558       1.060692      16.031704          -0.000000
          153              O       8.577127       2.551597       0.251727      -0.689012      41.379025 0.64217400E+03  0.16172583E+05                                 9.490343                            7.877498       0.261290       2.089407                    0.998291      30.185118      81.768145       0.671157       0.362372      -1.133955      -0.115875       0.037791       0.050734       0.132019      -0.006057      -0.030188      -0.056083       0.012005      -0.137527      -0.086137       0.031205       0.054932             10.369901      13.704821      -4.457730       1.525717       9.445483      -1.839929       7.959401           0.000002
          154              O       7.091179       4.200696       0.424790      -0.643279      38.172033 0.58772837E+03  0.14473384E+05                                 9.019153                            7.528837       0.244266       2.101768                    0.997220      29.230532      78.232676       0.687705       0.361668      -1.134806       0.068622      -0.057079       0.027672       0.093449      -0.002563      -0.063824      -0.013264      -0.071451      -0.116278      -0.093294       0.035194       0.058100              9.900882       8.467044      -3.767339      -1.308464      12.477712       3.532082       8.757890           0.000002
          155              O      23.804155      14.195402      10.842870      -0.641295      35.247753 0.57980118E+03  0.14237322E+05                                 8.520012                            7.494976       0.319374       2.130413                    0.996919      29.084191      77.864269       0.686537       0.363323      -1.132911       0.066909      -0.035196       0.086572       0.114936       0.045588      -0.010313       0.007970      -0.025191       0.120141      -0.068879       0.027272       0.041607              8.845495       6.828532       0.635700       1.449838       9.384976       2.991390      10.322977           0.000003
          156              O      17.069201       0.636464      12.479098      -0.667900      40.568583 0.64893422E+03  0.16395178E+05                                 9.384831                            7.970885       0.138359       2.060337                    0.996800      29.873750      81.207829       0.660309       0.367150      -1.129593      -0.067788      -0.054820      -0.076315       0.115864       0.045279      -0.009910      -0.026187       0.041556       0.074305      -0.065469       0.010121       0.055348             10.033972      14.279867      -0.510815       3.763775       7.221699      -0.787065       8.600351           0.000000
          157              O      13.073493       0.976873      -0.021454      -0.661196      42.490321 0.70458505E+03  0.18184134E+05                                 9.787588                            8.347986       0.006492       2.012957                    0.995668      30.422170      83.778898       0.639861       0.370904      -1.125919       0.033429       0.004295      -0.010265       0.035232       0.038284      -0.066301       0.035003      -0.103283      -0.037383      -0.112924       0.038968       0.073956             10.681223      10.133476      -1.736007      -2.026336       8.592684      -1.926145      13.317508           0.000000
          158              O      22.993752       0.191650      13.513182      -0.739947      52.272134 0.82733834E+03  0.22233329E+05                                11.239124                            9.046280      -0.218842       1.915288                    0.996681      32.259865      90.739301       0.614464       0.370927      -1.125578      -0.061877      -0.000463      -0.039743       0.073542      -0.008262       0.033015       0.011971      -0.036142      -0.223796      -0.086417       0.029032       0.057384             12.851457      17.277974      -2.140522       2.730951       9.609328      -3.931038      11.667068          -0.000000
          159              O       7.957712       0.071509      10.804253      -0.651037      36.742846 0.54999724E+03  0.13329045E+05                                 8.724062                            7.272729       0.303141       2.121784                    0.997771      28.925027      76.941675       0.700813       0.360633      -1.134968      -0.040310      -0.010431      -0.097799       0.106294       0.015811       0.026935       0.004443      -0.094620      -0.065768      -0.057875      -0.003952       0.061827              9.471711      12.816109      -0.840515       4.666877       5.742771      -0.823726       9.856254          -0.000000
          160              O       7.087965       0.626454       8.847645      -0.644025      40.223956 0.67889778E+03  0.17312705E+05                                 9.355949                            8.161758       0.121453       2.060047                    0.996610      29.656116      80.472845       0.652757       0.367955      -1.131202       0.052945      -0.037168       0.045097       0.078857       0.051155       0.030337       0.001309      -0.155057       0.113191      -0.117081       0.040201       0.076880             10.048265       7.295088      -0.228245       0.771370       6.817700       1.060731      16.032008          -0.000000
          161              O      20.612392       7.403061      11.751091      -0.689008      41.378840 0.64216991E+03  0.16172442E+05                                 9.490279                            7.877439       0.261227       2.089384                    0.998290      30.185096      81.767790       0.671165       0.362369      -1.133959      -0.115874       0.050737      -0.037792       0.132020      -0.030180       0.006012       0.056108       0.074774       0.050752      -0.086146       0.031169       0.054976             10.369837      13.704736       1.525709       4.457717       7.959340       1.839919       9.445437           0.000002
          162              O      19.126440       7.576124      10.101991      -0.643271      38.172587 0.58773774E+03  0.14473681E+05                                 9.019286                            7.528932       0.244276       2.101774                    0.997220      29.230434      78.232748       0.687696       0.361672      -1.134802       0.068626       0.027668       0.057077       0.093450      -0.063822       0.002525       0.013282       0.022409       0.165295      -0.093287       0.035172       0.058115              9.901044       8.467168      -1.308494       3.767425       8.758014      -3.532159      12.477950           0.000003
          163              O      11.768878       3.691521       0.107270      -0.641294      35.247233 0.57979016E+03  0.14236975E+05                                 8.519904                            7.494881       0.319450       2.130440                    0.996919      29.084069      77.863588       0.686546       0.363320      -1.132913       0.066912       0.086569       0.035196       0.114936      -0.010319      -0.045630      -0.007947      -0.072669      -0.022309      -0.068918       0.027308       0.041610              8.845386       6.828451       1.449818      -0.635694      10.322840      -2.991359       9.384866           0.000003
          164              O      21.080961       5.327741      13.666221      -0.667904      40.569551 0.64895456E+03  0.16395842E+05                                 9.385031                            7.971052       0.138306       2.060320                    0.996800      29.874069      81.209411       0.660296       0.367154      -1.129589      -0.067784      -0.076315       0.054819       0.115861      -0.009907      -0.045325       0.026205      -0.016378      -0.099504      -0.065517       0.010132       0.055385             10.034190      14.280200       3.763834       0.510837       8.600502       0.787088       7.221867           0.000000
          165              O      25.108762       7.129879      13.325817      -0.661197      42.489089 0.70455981E+03  0.18183292E+05                                 9.787309                            8.347757       0.006522       2.012962                    0.995666      30.421997      83.777555       0.639880       0.370897      -1.125926       0.033425      -0.010266      -0.004302       0.035229      -0.066302      -0.038332      -0.034968      -0.032947       0.173621      -0.112934       0.038979       0.073955             10.680899      10.133190      -2.026337       1.735927      13.317134       1.926000       8.592374           0.000000
          166              O      27.005516       6.361825      14.111035      -0.739955      52.273773 0.82736906E+03  0.22234395E+05                                11.239433                            9.046499      -0.218922       1.915263                    0.996681      32.260288      90.741438       0.614451       0.370931      -1.125573      -0.061888      -0.039740       0.000469       0.073550       0.033016       0.008221      -0.011937       0.093810       0.166103      -0.086400       0.029036       0.057364             12.851852      17.278469       2.731114       2.140599      11.667477       3.931207       9.609608          -0.000000
          167              O      11.969471       3.652898      14.231178      -0.651039      36.742950 0.54999916E+03  0.13329107E+05                                 8.724092                            7.272749       0.303110       2.121775                    0.997769      28.925023      76.941769       0.700810       0.360634      -1.134967      -0.040308      -0.097805       0.010434       0.106299       0.026935      -0.015849      -0.004425      -0.014429       0.174809      -0.057882      -0.003954       0.061836              9.471748      12.816169       4.666893       0.840519       9.856286       0.823731       5.742789           0.000000
          168              O      11.099719       1.696292      13.676233      -0.644011      40.224480 0.67890802E+03  0.17313070E+05                                 9.356149                            8.161917       0.121614       2.060098                    0.996612      29.655934      80.473180       0.652737       0.367963      -1.131193       0.052941       0.045105       0.037163       0.078856       0.030342      -0.051196      -0.001294      -0.134125       0.175976      -0.117104       0.040210       0.076894             10.048494       7.295250       0.771399       0.228254      16.032401      -1.060770       6.817832          -0.000000
          169              O      20.612406      14.050946       9.702946      -0.689017      41.377860 0.64215147E+03  0.16171839E+05                                 9.490050                            7.877263       0.261251       2.089394                    0.998291      30.185053      81.766938       0.671181       0.362364      -1.133965      -0.115876      -0.050735       0.037798       0.132022       0.030136      -0.006050       0.056119       0.074765       0.050731      -0.086141       0.031203       0.054938             10.369572      13.704379      -1.525693      -4.457571       7.959159       1.839873       9.445177           0.000002
          170              O      19.126454      13.877883      11.352046      -0.643276      38.171989 0.58772812E+03  0.14473376E+05                                 9.019147                            7.528838       0.244291       2.101777                    0.997221      29.230502      78.232603       0.687705       0.361669      -1.134805       0.068621      -0.027670      -0.057079       0.093448       0.063783      -0.002563       0.013287       0.022412       0.165307      -0.093255       0.035151       0.058104              9.900870       8.467032       1.308463      -3.767332       8.757884      -3.532068      12.477695           0.000002
          171              O      11.768880       3.459815       7.044075      -0.641290      35.246817 0.57978144E+03  0.14236700E+05                                 8.519808                            7.494801       0.319439       2.130433                    0.996920      29.084010      77.863127       0.686553       0.363318      -1.132916       0.066903      -0.086572      -0.035187       0.114930       0.010272       0.045587      -0.007952      -0.072663      -0.022275      -0.068867       0.027273       0.041594              8.845282       6.828365      -1.449779       0.635680      10.322741      -2.991324       9.384741           0.000003
          172              O      13.057451       1.823588       7.787815      -0.667904      40.568450 0.64893140E+03  0.16395090E+05                                 9.384803                            7.970861       0.138341       2.060332                    0.996800      29.873808      81.207962       0.660310       0.367150      -1.129594      -0.067786       0.076319      -0.054822       0.115866       0.009860       0.045282       0.026211      -0.016378      -0.099499      -0.065491       0.010164       0.055327             10.033941      14.279816      -3.763772      -0.510819       8.600331       0.787063       7.221675           0.000000
          173              O      17.085244       0.021451       8.128219      -0.661196      42.490577 0.70459078E+03  0.18184320E+05                                 9.787614                            8.348006       0.006524       2.012961                    0.995666      30.422298      83.779345       0.639862       0.370903      -1.125920       0.033432       0.010266       0.004301       0.035236       0.066254       0.038277      -0.034973      -0.032955       0.173613      -0.112869       0.038926       0.073943             10.681250      10.133522       2.026352      -1.736017      13.317546       1.926138       8.592681           0.000000
          174              O      18.982001       0.789505       7.343002      -0.739948      52.271899 0.82733320E+03  0.22233151E+05                                11.239062                            9.046220      -0.218891       1.915272                    0.996681      32.259903      90.739251       0.614470       0.370924      -1.125580      -0.061883       0.039744      -0.000464       0.073548      -0.033072      -0.008264      -0.011937       0.093821       0.166093      -0.086438       0.029063       0.057375             12.851392      17.277899      -2.730993      -2.140549      11.667019       3.931013       9.609259           0.000000
          175              O      19.992968       3.498432       7.222859      -0.651038      36.743298 0.55000501E+03  0.13329288E+05                                 8.724153                            7.272797       0.303081       2.121765                    0.997770      28.925142      76.942281       0.700807       0.360635      -1.134966      -0.040309       0.097802      -0.010434       0.106297      -0.026980       0.015812      -0.004421      -0.014431       0.174803      -0.057920      -0.003902       0.061821              9.471817      12.816233      -4.666952      -0.840518       9.856399       0.823736       5.742820          -0.000000
          176              O      19.123225       5.455038       7.777803      -0.644023      40.223758 0.67889221E+03  0.17312521E+05                                 9.355909                            8.161712       0.121530       2.060073                    0.996611      29.655988      80.472299       0.652760       0.367954      -1.131204       0.052951      -0.045095      -0.037170       0.078861      -0.030386       0.051150      -0.001282      -0.134121       0.175991      -0.117096       0.040224       0.076872             10.048237       7.295043      -0.771381      -0.228234      16.032005      -1.060735       6.817664          -0.000000
          177              O      23.516903       9.702933       7.403073      -0.689017      41.379486 0.64218311E+03  0.16172866E+05                                 9.490408                            7.877548       0.261251       2.089393                    0.998290      30.185219      81.768489       0.671156       0.362372      -1.133956       0.115873       0.037794       0.050742       0.132021       0.006007       0.030134      -0.056091       0.012016      -0.137507      -0.086107       0.031164       0.054943             10.369975      13.704950       4.457751      -1.525745       9.445517      -1.839948       7.959458           0.000002
          178              O      25.002858      11.352032       7.576135      -0.643276      38.170557 0.58770138E+03  0.14472526E+05                                 9.018826                            7.528582       0.244294       2.101777                    0.997220      29.230331      78.231139       0.687729       0.361660      -1.134814      -0.068620      -0.057075       0.027672       0.093446       0.002521       0.063779      -0.013264      -0.071441      -0.116281      -0.093245       0.035139       0.058106              9.900511       8.466749       3.767188       1.308426      12.477227       3.531930       8.757558           0.000002
          179              O       8.289897       7.044067       3.691525      -0.641290      35.247287 0.57979190E+03  0.14237029E+05                                 8.519903                            7.494890       0.319367       2.130409                    0.996919      29.084176      77.863914       0.686545       0.363320      -1.132913      -0.066906      -0.035183       0.086572       0.114930      -0.045633       0.010275       0.007973      -0.025193       0.120119      -0.068912       0.027319       0.041593              8.845376       6.828458      -0.635683      -1.449812       9.384836       2.991337      10.322832           0.000003
          180              O      23.048325       7.787805       5.327752      -0.667902      40.567801 0.64891898E+03  0.16394691E+05                                 9.384682                            7.970767       0.138353       2.060337                    0.996800      29.873700      81.207348       0.660317       0.367148      -1.129595       0.067786      -0.054823      -0.076316       0.115865      -0.045333       0.009857      -0.026180       0.041566       0.074309      -0.065525       0.010188       0.055337             10.033809      14.279628       0.510786      -3.763719       7.221574      -0.787041       8.600225           0.000000
          181              O      19.020530       8.128208       7.129891      -0.661191      42.492699 0.70463332E+03  0.18185785E+05                                 9.788204                            8.348469       0.006524       2.012966                    0.995666      30.422416      83.781910       0.639817       0.370921      -1.125900      -0.033431       0.004301      -0.010268       0.035236      -0.038322       0.066257       0.034999      -0.103290      -0.037370      -0.112901       0.038930       0.073971             10.681936      10.134193       1.736169       2.026432       8.593224      -1.926356      13.318391           0.000000
          182              O      17.123772       7.342992       6.361837      -0.739951      52.273835 0.82736872E+03  0.22234408E+05                                11.239490                            9.046525      -0.218874       1.915277                    0.996682      32.260191      90.741521       0.614446       0.370933      -1.125570       0.061886      -0.000470      -0.039741       0.073548       0.008227      -0.033063       0.011959      -0.036148      -0.223764      -0.086432       0.029064       0.057368             12.851922      17.278667       2.140626      -2.731086       9.609618      -3.931192      11.667479          -0.000000
          183              O      16.112810       7.222850       3.652907      -0.651037      36.743172 0.55000321E+03  0.13329234E+05                                 8.724136                            7.272786       0.303057       2.121761                    0.997769      28.925070      76.942075       0.700807       0.360635      -1.134966       0.040304      -0.010429      -0.097801       0.106293      -0.015850      -0.026975       0.004445      -0.094617      -0.065748      -0.057918      -0.003921       0.061839              9.471796      12.816226       0.840517      -4.666920       5.742813      -0.823730       9.856350           0.000000
          184              O      16.982558       7.777795       1.696299      -0.644013      40.223003 0.67887611E+03  0.17311995E+05                                 9.355753                            8.161582       0.121594       2.060091                    0.996611      29.655804      80.471338       0.652770       0.367951      -1.131207      -0.052944      -0.037161       0.045104       0.078857      -0.051200      -0.030389       0.001320      -0.155040       0.113184      -0.117113       0.040198       0.076915             10.048061       7.294921       0.228229      -0.771357       6.817558       1.060691      16.031705          -0.000000
          185              O      23.516910      11.751074      14.050964      -0.689012      41.379016 0.64217384E+03  0.16172578E+05                                 9.490342                            7.877496       0.261291       2.089407                    0.998291      30.185116      81.768135       0.671157       0.362372      -1.133955       0.115875      -0.037791      -0.050734       0.132019      -0.006057      -0.030188      -0.056083       0.012005      -0.137527      -0.086137       0.031205       0.054932             10.369899      13.704818      -4.457729       1.525717       9.445481      -1.839928       7.959400           0.000002
          186              O      25.002858      10.101975      13.877901      -0.643278      38.172028 0.58772829E+03  0.14473381E+05                                 9.019151                            7.528836       0.244266       2.101768                    0.997220      29.230531      78.232671       0.687705       0.361668      -1.134806      -0.068622       0.057079      -0.027672       0.093449      -0.002563      -0.063824      -0.013264      -0.071451      -0.116278      -0.093294       0.035194       0.058100              9.900881       8.467043      -3.767338      -1.308464      12.477711       3.532081       8.757889           0.000002
          187              O       8.289882       0.107269       3.459821      -0.641295      35.247755 0.57980124E+03  0.14237324E+05                                 8.520013                            7.494977       0.319374       2.130413                    0.996919      29.084190      77.864270       0.686537       0.363323      -1.132911      -0.066909       0.035196      -0.086572       0.114936       0.045588      -0.010313       0.007970      -0.025191       0.120141      -0.068879       0.027272       0.041607              8.845496       6.828533       0.635700       1.449838       9.384977       2.991390      10.322978           0.000003
          188              O      15.024836      13.666207       1.823593      -0.667900      40.568582 0.64893421E+03  0.16395178E+05                                 9.384831                            7.970884       0.138359       2.060337                    0.996800      29.873750      81.207828       0.660309       0.367150      -1.129593       0.067788       0.054820       0.076315       0.115864       0.045279      -0.009910      -0.026187       0.041556       0.074305      -0.065469       0.010121       0.055348             10.033972      14.279866      -0.510815       3.763775       7.221699      -0.787065       8.600350           0.000000
          189              O      10.997038      13.325804       0.021454      -0.661196      42.490318 0.70458500E+03  0.18184133E+05                                 9.787588                            8.347987       0.006492       2.012957                    0.995668      30.422168      83.778894       0.639861       0.370904      -1.125919      -0.033429      -0.004295       0.010265       0.035232       0.038284      -0.066301       0.035003      -0.103283      -0.037382      -0.112924       0.038968       0.073956             10.681223      10.133476      -1.736007      -2.026336       8.592684      -1.926145      13.317509           0.000000
          190              O       9.100285      14.111021       0.789509      -0.739947      52.272130 0.82733826E+03  0.22233327E+05                                11.239123                            9.046279      -0.218841       1.915288                    0.996681      32.259865      90.739296       0.614464       0.370927      -1.125578       0.061877       0.000463       0.039743       0.073542      -0.008262       0.033015       0.011971      -0.036142      -0.223796      -0.086417       0.029032       0.057384             12.851455      17.277972      -2.140522       2.730951       9.609327      -3.931037      11.667066          -0.000000
          191              O      24.136325      14.231162       3.498438      -0.651037      36.742841 0.54999713E+03  0.13329042E+05                                 8.724061                            7.272728       0.303141       2.121784                    0.997771      28.925026      76.941668       0.700813       0.360633      -1.134968       0.040310       0.010432       0.097799       0.106294       0.015811       0.026935       0.004443      -0.094620      -0.065769      -0.057875      -0.003952       0.061827              9.471710      12.816106      -0.840515       4.666877       5.742770      -0.823726       9.856253          -0.000000
          192              O      25.006072      13.676217       5.455046      -0.644025      40.223962 0.67889792E+03  0.17312710E+05                                 9.355950                            8.161759       0.121453       2.060047                    0.996610      29.656118      80.472855       0.652757       0.367955      -1.131202      -0.052945       0.037168      -0.045097       0.078857       0.051155       0.030337       0.001309      -0.155057       0.113191      -0.117081       0.040201       0.076880             10.048267       7.295089      -0.228245       0.771370       6.817701       1.060731      16.032010          -0.000000
          193              O      11.481645       6.899610       2.551600      -0.689008      41.378841 0.64216992E+03  0.16172443E+05                                 9.490279                            7.877440       0.261227       2.089384                    0.998290      30.185096      81.767791       0.671164       0.362369      -1.133959       0.115874      -0.050737       0.037792       0.132020      -0.030180       0.006012       0.056108       0.074774       0.050751      -0.086146       0.031169       0.054976             10.369838      13.704736       1.525709       4.457717       7.959340       1.839919       9.445437           0.000003
          194              O      12.967597       6.726547       4.200700      -0.643271      38.172579 0.58773759E+03  0.14473676E+05                                 9.019284                            7.528931       0.244276       2.101774                    0.997220      29.230432      78.232738       0.687696       0.361672      -1.134802      -0.068626      -0.027668      -0.057077       0.093450      -0.063822       0.002525       0.013282       0.022409       0.165295      -0.093287       0.035172       0.058115              9.901042       8.467167      -1.308494       3.767424       8.758013      -3.532158      12.477947           0.000002
          195              O      20.325159      10.611150      14.195421      -0.641295      35.247234 0.57979018E+03  0.14236976E+05                                 8.519904                            7.494881       0.319450       2.130440                    0.996919      29.084069      77.863589       0.686545       0.363320      -1.132913      -0.066912      -0.086569      -0.035196       0.114936      -0.010319      -0.045630      -0.007947      -0.072669      -0.022309      -0.068918       0.027309       0.041610              8.845386       6.828451       1.449818      -0.635694      10.322841      -2.991359       9.384867           0.000003
          196              O      11.013076       8.974930       0.636470      -0.667904      40.569558 0.64895470E+03  0.16395846E+05                                 9.385032                            7.971053       0.138306       2.060320                    0.996800      29.874071      81.209421       0.660295       0.367154      -1.129589       0.067784       0.076315      -0.054819       0.115861      -0.009907      -0.045325       0.026205      -0.016378      -0.099504      -0.065517       0.010132       0.055385             10.034191      14.280203       3.763834       0.510837       8.600503       0.787088       7.221869           0.000000
          197              O       6.985275       7.172792       0.976874      -0.661197      42.489092 0.70455986E+03  0.18183294E+05                                 9.787309                            8.347758       0.006522       2.012962                    0.995666      30.421998      83.777558       0.639880       0.370897      -1.125926      -0.033425       0.010266       0.004302       0.035229      -0.066302      -0.038332      -0.034968      -0.032947       0.173622      -0.112934       0.038979       0.073955             10.680900      10.133190      -2.026337       1.735927      13.317135       1.926000       8.592374           0.000000
          198              O       5.088521       7.940846       0.191656      -0.739955      52.273779 0.82736918E+03  0.22234399E+05                                11.239434                            9.046500      -0.218922       1.915263                    0.996681      32.260290      90.741445       0.614451       0.370931      -1.125573       0.061888       0.039740      -0.000469       0.073550       0.033016       0.008221      -0.011937       0.093810       0.166103      -0.086400       0.029036       0.057364             12.851852      17.278470       2.731114       2.140599      11.667478       3.931207       9.609609           0.000000
          199              O      20.124566      10.649773       0.071513      -0.651039      36.742969 0.54999950E+03  0.13329117E+05                                 8.724095                            7.272752       0.303109       2.121774                    0.997769      28.925029      76.941796       0.700810       0.360634      -1.134967       0.040308       0.097805      -0.010434       0.106299       0.026935      -0.015849      -0.004425      -0.014429       0.174808      -0.057882      -0.003954       0.061836              9.471752      12.816174       4.666895       0.840519       9.856290       0.823731       5.742791           0.000000
          200              O      20.994318      12.606379       0.626458      -0.644011      40.224483 0.67890807E+03  0.17313072E+05                                 9.356150                            8.161917       0.121614       2.060098                    0.996612      29.655935      80.473183       0.652737       0.367963      -1.131193      -0.052941      -0.045105      -0.037163       0.078856       0.030342      -0.051196      -0.001294      -0.134125       0.175976      -0.117104       0.040210       0.076894             10.048495       7.295250       0.771399       0.228254      16.032402      -1.060770       6.817832          -0.000000
          201              O      11.481631       0.251725       4.599745      -0.689017      41.377856 0.64215142E+03  0.16171837E+05                                 9.490049                            7.877263       0.261251       2.089394                    0.998291      30.185052      81.766934       0.671181       0.362364      -1.133965       0.115876       0.050735      -0.037798       0.132022       0.030136      -0.006050       0.056119       0.074764       0.050731      -0.086141       0.031203       0.054938             10.369571      13.704378      -1.525693      -4.457570       7.959159       1.839873       9.445177           0.000002
          202              O      12.967583       0.424788       2.950645      -0.643276      38.171985 0.58772806E+03  0.14473374E+05                                 9.019146                            7.528837       0.244291       2.101777                    0.997221      29.230502      78.232600       0.687705       0.361669      -1.134805      -0.068621       0.027670       0.057079       0.093448       0.063783      -0.002563       0.013287       0.022412       0.165307      -0.093255       0.035151       0.058104              9.900869       8.467031       1.308463      -3.767332       8.757883      -3.532068      12.477694           0.000002
          203              O      20.325157      10.842856       7.258616      -0.641290      35.246825 0.57978161E+03  0.14236705E+05                                 8.519809                            7.494802       0.319438       2.130433                    0.996920      29.084014      77.863141       0.686553       0.363318      -1.132916      -0.066903       0.086572       0.035187       0.114930       0.010272       0.045587      -0.007952      -0.072663      -0.022275      -0.068867       0.027273       0.041594              8.845283       6.828366      -1.449779       0.635680      10.322743      -2.991324       9.384742           0.000003
          204              O      19.036586      12.479083       6.514876      -0.667904      40.568449 0.64893138E+03  0.16395090E+05                                 9.384804                            7.970862       0.138341       2.060332                    0.996800      29.873806      81.207959       0.660310       0.367150      -1.129594       0.067786      -0.076319       0.054822       0.115866       0.009860       0.045282       0.026211      -0.016378      -0.099499      -0.065491       0.010164       0.055327             10.033941      14.279817      -3.763772      -0.510819       8.600331       0.787063       7.221675           0.000000
          205              O       6.985262      -0.021457       6.174472      -0.661196      42.490574 0.70459071E+03  0.18184318E+05                                 9.787613                            8.348006       0.006525       2.012961                    0.995666      30.422296      83.779339       0.639862       0.370903      -1.125920      -0.033432      -0.010266      -0.004301       0.035236       0.066254       0.038277      -0.034973      -0.032955       0.173613      -0.112869       0.038926       0.073943             10.681249      10.133522       2.026352      -1.736017      13.317545       1.926138       8.592680           0.000000
          206              O      13.112036      13.513166       6.959689      -0.739948      52.271896 0.82733314E+03  0.22233149E+05                                11.239061                            9.046219      -0.218891       1.915272                    0.996681      32.259903      90.739247       0.614470       0.370924      -1.125581       0.061883      -0.039744       0.000464       0.073548      -0.033072      -0.008264      -0.011937       0.093821       0.166093      -0.086438       0.029063       0.057375             12.851391      17.277897      -2.730993      -2.140549      11.667018       3.931013       9.609259           0.000000
          207              O      12.101069      10.804239       7.079832      -0.651038      36.743279 0.55000468E+03  0.13329278E+05                                 8.724150                            7.272794       0.303081       2.121766                    0.997770      28.925136      76.942255       0.700807       0.360635      -1.134966       0.040309      -0.097802       0.010434       0.106297      -0.026980       0.015812      -0.004421      -0.014431       0.174803      -0.057920      -0.003902       0.061822              9.471813      12.816228      -4.666949      -0.840517       9.856395       0.823735       5.742818          -0.000000
          208              O      12.970812       8.847633       6.524888      -0.644023      40.223750 0.67889205E+03  0.17312515E+05                                 9.355907                            8.161711       0.121531       2.060074                    0.996611      29.655986      80.472288       0.652760       0.367954      -1.131204      -0.052951       0.045095       0.037170       0.078861      -0.030386       0.051150      -0.001282      -0.134121       0.175991      -0.117096       0.040224       0.076872             10.048235       7.295041      -0.771381      -0.228234      16.032001      -1.060735       6.817663          -0.000000

******************************************************
Auxiliary information for the entire system
The total spin magnetic moment of the unit cell is   0.000152
The total net atomic charge of the unit cell is   0.000011
Accuracy of reproducing the electrostatic potential in the unit cell:
  The inner radius (bohr) =    5.0000
  The outer radius (bohr) =   12.0000
  Valid grid points have density less than (e/(bohr^3)) =    0.0001
  The number of valid grid points were=        92344
  The rms potential error without charges in kcal/mol is=      7.89183
  The rms potential error with partial charges in kcal/mol is=      1.38525
  The RRMSE value at monopole order=      0.17553
  The rms potential error with partial charges and cloud penetration in kcal/mol is=      1.37017
  The RRMSE value at monopole order with cloud penetration is=      0.17362
  The rms potential error with partial charges and atomic dipoles in kcal/mol is=      1.70747
  The RRMSE value at dipole order=      0.21636
  The rms potential error with partial charges, atomic dipoles and cloud penetration in kcal/mol is=      1.69496
  The RRMSE value at dipole order with cloud penetration=      0.21477

******************************************************
The electron densities and ab initio electrostatic potential were computed in VASP using the PBE functional and
projector augmented wave method. See the main text of the journal article for a description of computational details.
The atomic charges, dipoles, and quadrupoles were computed with the DDEC6 method as described in
(a) T. A. Manz and N. Gabaldon Limas, RSC Adv. 6 (2016) 47771-47801 DOI: 10.1039/c6ra04656h
(b) N. Gabaldon Limas and T. A. Manz, RSC Adv. 8 (2018) 2678-2707 DOI: 10.1039/c7ra11829e.
For each atom in the material, the electron cloud parameters were fit to the spherically averaged atom-in-material
electron density using radial positions for which this density was between 10^-4 and 10^-2 electrons per cubic bohr.
The polarizabilities, dispersion coefficients, and quantum Drude oscillator (QDO) parameters were fit using the MCLF method.
The magnetic structure of the system was optimized in VASP from the default ferromagnetic initial guess using spin polarization.
The atomic spin moments (ASMs) were computed on this optimized magnetic structure using the DDEC6 partition as inputs
to the method of T. A. Manz and D. S. Sholl, J. Chem. Theory Comput. 7 (2011) 4146-4164 DOI: 10.1021/ct200539n.
The RMSE and RRMSE were computed using a uniform grid with Ewald summation.
