# Supplementary material for: A collection of forcefield precursors for metal–organic frameworks
Source: RSC Adv. 2019 Nov 13;9(63):36492–507. doi: 10.1039/c9ra07327b (PMC9075174; doi:10.1039/c9ra07327b)
Supplement: RA-009-C9RA07327B-s6021 [file RA-009-C9RA07327B-s6021.xyz]

  208
jmolscript: load "" {1 1 1} spacegroup "x,y,z" unitcell [{     16.001000     0.000000     0.000000 }, {      8.000502    14.292770     0.000000 }, {      8.000502     0.000017    14.292770 }]
Dy    17.449893     5.425695    13.809531     2.003099
Dy    22.712142     1.616386    13.935594     1.990949
Dy     9.449392     1.720716     7.629624     2.003107
Dy    14.711641     5.530025     7.503561     1.990945
Dy    13.449642     0.483254    12.572063     2.003110
Dy    18.711891     0.357187     8.762754     1.990954
Dy    21.450143     6.663157     8.867092     2.003108
Dy    26.712392     6.789224    12.676401     1.990948
Dy    14.552111     8.867092     0.483239     2.003100
Dy     9.289862    12.676401     0.357176     1.990949
Dy    22.552612    12.572071     6.663146     2.003107
Dy    17.290363     8.762762     6.789209     1.990945
Dy    18.552362    13.809533     1.720707     2.003110
Dy    13.290113    13.935600     5.530016     1.990954
Dy    10.551861     7.629630     5.425678     2.003108
Dy     5.289612     7.503563     1.616369     1.990949
H     23.091045     3.553195    10.650972     0.073099
H     17.247480     5.722837    10.242199     0.075540
H     15.090545     3.593215    10.788183     0.073098
H      9.246980     1.423573    11.196956     0.075540
H     19.090795     3.641811    10.699568     0.073099
H     13.247230     4.050586    12.869210     0.075541
H     11.090295     3.504600    10.739587     0.073100
H     21.247730     3.095824     8.569945     0.075541
H      8.910959    10.739592     3.641798     0.073099
H     14.754524     8.569950     4.050571     0.075540
H     16.911459    10.699572     3.504587     0.073098
H     22.755024    12.869214     3.095814     0.075539
H     12.911209    10.650976     3.593202     0.073099
H     18.754774    10.242201     1.423560     0.075541
H     20.911709    10.788187     3.553183     0.073100
H     10.754274    11.196963     5.722825     0.075541
C     22.423804     3.934813    11.175517     0.209648
C     21.033317     4.227817    12.774878    -0.004336
C     20.882907     5.246890    11.835843    -0.043805
C     20.414078     3.927670    14.078378     0.670624
C     19.990052     6.394599    11.720071     0.645535
C     16.405828     5.932941    10.578079     0.235394
C     14.829729     6.351721    11.963048     0.000374
C     14.352899     6.468920    10.653831     0.006192
C     14.244093     6.498938    13.307998     0.630112
C     13.005615     6.699033    10.094983     0.652845
C     14.423303     3.211598    10.263638     0.209648
C     13.032816     2.918594     8.664277    -0.004336
C     12.882407     1.899521     9.603312    -0.043805
C     12.413577     3.218741     7.360777     0.670621
C     11.989551     0.751811     9.719084     0.645536
C      8.405327     1.213469    10.861076     0.235394
C      6.829228     0.794689     9.476107     0.000373
C     22.353399     0.677490    10.785324     0.006192
C      6.243591     0.647472     8.131157     0.630115
C     21.006114     0.447377    11.344172     0.652844
C     18.423553     3.117266    11.081185     0.209649
C     17.033066     1.517906    11.374186    -0.004340
C     16.882657     2.456942    12.393261    -0.043814
C     16.413827     0.214405    11.074038     0.670628
C     15.989802     2.572715    13.540970     0.645551
C     12.405578     3.714706    13.079314     0.235382
C     10.829479     2.329738    13.498092     0.000372
C     10.352649     3.638955    13.615293     0.006192
C     10.243842     0.984788    13.645308     0.630103
C     25.006365     4.197803    13.845406     0.652837
C     10.423053     4.029144    10.357970     0.209651
C      9.032567     5.628505    10.064969    -0.004340
C      8.882157     4.689469     9.045894    -0.043813
C     24.414328     6.932006    10.365117     0.670625
C      7.989301     4.573696     7.898185     0.645552
C     20.406077     3.431704     8.359841     0.235384
C     18.829979     4.816673     7.941063     0.000371
C     18.353149     3.507455     7.823862     0.006191
C     18.244342     6.161622     7.793847     0.630101
C     17.005864     2.948607     7.593749     0.652837
C      9.578200    10.357974     3.117253     0.209648
C     10.968687    10.064970     1.517892    -0.004336
C     11.119097     9.045897     2.456927    -0.043805
C     11.587926    10.365117     0.214392     0.670624
C     12.011952     7.898188     2.572699     0.645535
C     15.596176     8.359846     3.714691     0.235394
C     17.172275     7.941066     2.329722     0.000374
C     17.649105     7.823867     3.638939     0.006192
C     17.757911     7.793849     0.984772     0.630112
C     18.996389     7.593754     4.197787     0.652845
C     17.578701    11.081189     4.029132     0.209648
C     18.969188    11.374193     5.628493    -0.004336
C     19.119597    12.393266     4.689458    -0.043805
C     19.588427    11.074046     6.931993     0.670621
C     20.012453    13.540976     4.573686     0.645536
C     23.596677    13.079318     3.431694     0.235394
C     25.172776    13.498098     4.816663     0.000373
C      9.648605    13.615297     3.507446     0.006192
C     25.758413    13.645315     6.161613     0.630115
C     10.995890    13.845410     2.948598     0.652844
C     13.578451    11.175521     3.211585     0.209649
C     14.968938    12.774881     2.918584    -0.004340
C     15.119347    11.835845     1.899509    -0.043814
C     15.588177    14.078382     3.218732     0.670628
C     16.012202    11.720072     0.751800     0.645551
C     19.596426    10.578081     1.213456     0.235382
C     21.172525    11.963049     0.794678     0.000372
C     21.649355    10.653832     0.677477     0.006192
C     21.758162    13.307999     0.647462     0.630103
C      6.995639    10.094984     0.447364     0.652837
C     21.578951    10.263643     3.934800     0.209651
C     22.969437     8.664282     4.227801    -0.004340
C     23.119847     9.603318     5.246876    -0.043813
C      7.587676     7.360781     3.927653     0.670625
C     24.012703     9.719091     6.394585     0.645552
C     11.595927    10.861083     5.932929     0.235384
C     13.172025     9.476114     6.351707     0.000371
C     13.648855    10.785332     6.468908     0.006191
C     13.757662     8.131165     6.498923     0.630101
C     14.996140    11.344180     6.699021     0.652837
N     21.786964     5.048219    10.822485    -0.454290
N     22.028579     3.398835    12.348953    -0.425244
N     15.380163     6.188781     9.799123    -0.448077
N     16.153012     5.997260    11.888726    -0.482735
N     13.786463     2.098191    10.616670    -0.454293
N     14.028078     3.747575     9.090202    -0.425242
N      7.379663     0.957629    11.640032    -0.448076
N      8.152511     1.149150     9.550429    -0.482737
N     17.786714     3.470299    12.194591    -0.454296
N     18.028328     1.943829    10.545206    -0.425234
N     11.379914     4.493663    13.335154    -0.448070
N     12.152762     2.404060    13.143631    -0.482731
N      9.786213     3.676111     9.244564    -0.454298
N     10.027829     5.202581    10.893949    -0.425235
N     19.380413     2.652748     8.104001    -0.448072
N     20.153261     4.742351     8.295524    -0.482729
N     10.215040     9.244568     3.470285    -0.454290
N      9.973425    10.893952     1.943817    -0.425244
N     16.621841     8.104006     4.493647    -0.448077
N     15.848992     8.295527     2.404044    -0.482735
N     18.215541    12.194596     3.676100    -0.454293
N     17.973926    10.545212     5.202568    -0.425242
N     24.622341    13.335158     2.652738    -0.448076
N     23.849493    13.143637     4.742341    -0.482737
N     14.215290    10.822488     2.098179    -0.454296
N     13.973676    12.348958     3.747564    -0.425234
N     20.622090     9.799124     0.957616    -0.448070
N     19.849242    11.888727     1.149139    -0.482731
N     22.215791    10.616676     5.048206    -0.454298
N     21.974175     9.090206     3.398821    -0.425235
N     12.621591    11.640039     6.188769    -0.448072
N     11.848743     9.550436     5.997246    -0.482729
O     11.450316     4.576545     0.248694    -0.685071
O     12.922408     2.942882     0.410202    -0.645760
O     20.265269     7.255023    10.819627    -0.645395
O     18.994790     6.513230    12.461866    -0.667224
O      6.992438     6.175906    -0.018581    -0.667695
O     13.080820     6.959166    13.516673    -0.728946
O     12.927210     6.521801     8.837220    -0.633384
O     12.058356     7.060641    10.813910    -0.661460
O     11.450317     2.569848     6.897691    -0.685071
O     12.922409     4.203512     6.736183    -0.645756
O     20.265270    14.184158    10.619528    -0.645394
O     10.994288     0.633180     8.977289    -0.667228
O      6.992438     0.970488     7.164966    -0.667695
O      5.080319     0.187245     7.922482    -0.728949
O     20.927710     0.624609    12.601935    -0.633383
O     20.058855     0.085769    10.625245    -0.661460
O     23.451069    14.044090    11.722930    -0.685069
O     24.923161    13.882580    10.089266    -0.645762
O      8.264517     3.473143     0.108625    -0.645395
O     14.994539     1.830920    13.659600    -0.667227
O     10.992689     0.018596    13.322291    -0.667685
O      9.080570     0.776114    14.105535    -0.728942
O     24.927961     5.455567    13.668176    -0.633386
O     24.059106     3.478877    14.207013    -0.661451
O     23.451068     7.395091     9.716225    -0.685068
O     24.923160     7.556601    11.349889    -0.645759
O      8.264518     3.673250     7.037760    -0.645398
O     22.995039     5.315490     7.779555    -0.667228
O     18.993189     7.127814     8.116864    -0.667684
O     17.081069     6.370296     7.333620    -0.728942
O     16.927459     1.690844     7.770979    -0.633388
O     16.058605     3.667533     7.232142    -0.661449
O     20.551688     9.716242    14.044076    -0.685071
O     19.079596    11.349905    13.882568    -0.645760
O     11.736735     7.037764     3.473143    -0.645395
O     13.007214     7.779557     1.830904    -0.667224
O     17.009064     8.116864     0.018581    -0.667695
O     18.921184     7.333621     0.776097    -0.728946
O     19.074794     7.770986     5.455550    -0.633384
O     19.943648     7.232146     3.478860    -0.661460
O     20.551687    11.722939     7.395079    -0.685071
O     19.079595    10.089275     7.556587    -0.645756
O     11.736734     0.108629     3.673242    -0.645394
O     21.007716    13.659607     5.315481    -0.667228
O     25.009566    13.322299     7.127804    -0.667695
O     26.921685    14.105542     6.370288    -0.728949
O     11.074294    13.668178     1.690835    -0.633383
O     11.943149    14.207018     3.667525    -0.661460
O      8.550935     0.248697     2.569840    -0.685069
O      7.078843     0.410207     4.203504    -0.645762
O     23.737487    10.819644    14.184145    -0.645395
O     17.007465    12.461867     0.633170    -0.667227
O     13.008813    -0.018579     0.970479    -0.667685
O     22.921434    13.516673     0.187235    -0.728942
O      7.074043     8.837220     0.624594    -0.633386
O      7.942898    10.813910     0.085757    -0.661451
O      8.550936     6.897696     4.576545    -0.685068
O      7.078844     6.736186     2.942881    -0.645759
O     23.737486    10.619537     7.255010    -0.645398
O      9.006965     8.977297     6.513215    -0.667228
O     13.008815     7.164973     6.175906    -0.667684
O     14.920935     7.922491     6.959150    -0.728942
O     15.074545    12.601943     6.521791    -0.633388
O     15.943399    10.625254     7.060628    -0.661449

The following XYZ coordinates are in angstroms. Other properties are in atomic units.
The sperically averaged electron density of each atom fit to a function of the form exp(a - br)
eigen_1, eigen_2 and eigen_3 are the three eigenvalues of traceless quadrupole moment tensor
  atom number  atomic symbol              X              Y              Z     net charge C6 coefficient C8 coefficient C10 coefficient fluctuating dipole atomic polarizability isotropic forcefield polarizability              a              b squared Pearson coefficient          <r^3>          <r^4>         wp_QDO          m_QDO          q_QDO       dipole_x       dipole_y       dipole_z         dipole            Qxy            Qxz            Qyz     Q(x^2-y^2)  Q(3z^2 - R^2)        eigen_1        eigen_2        eigen_3 static polarizability      alpha(xx)      alpha(xy)      alpha(xz)      alpha(yy)      alpha(yz)      alpha(zz) atomic spin moment
            1             Dy      17.449893       5.425695      13.809531       2.003099     105.026491 0.23718010E+04  0.75892475E+05                                14.639631                           13.159339       2.377591       2.484694                    0.999724      73.205501     168.133741       0.699140       0.273792      -1.327065       0.016701       0.069484       0.134895       0.152655       0.058661      -0.035938       0.075612      -0.204499       0.316705      -0.181521       0.023300       0.158221             15.679417      20.563988      -1.505805       1.451702      14.296856       1.391222      12.177406           0.000008
            2             Dy      22.712142       1.616386      13.935594       1.990949     123.360291 0.27847998E+04  0.92599906E+05                                16.402505                           14.296891       2.551803       2.522848                    0.999738      74.283207     172.964147       0.669220       0.275246      -1.327547       0.002679      -0.001552       0.108686       0.108730       0.050614       0.024311       0.031799       0.081637       0.207036      -0.101586       0.010022       0.091565             18.482639      17.139140      -0.063837       1.989322      22.930004      -4.959538      15.378772           0.000002
            3             Dy       9.449392       1.720716       7.629624       2.003107     105.023061 0.23717001E+04  0.75888362E+05                                14.639227                           13.158977       2.377606       2.484701                    0.999724      73.204969     168.130965       0.699157       0.273789      -1.327070       0.016702      -0.069484      -0.134894       0.152655      -0.058692       0.035908       0.075611      -0.204500       0.316698      -0.181527       0.023307       0.158220             15.678987      20.563415       1.505749      -1.451675      14.296463       1.391140      12.177083           0.000008
            4             Dy      14.711641       5.530025       7.503561       1.990945     123.363486 0.27848805E+04  0.92603289E+05                                16.402841                           14.297135       2.551807       2.522848                    0.999738      74.283437     172.965498       0.669212       0.275247      -1.327545       0.002683       0.001555      -0.108686       0.108730      -0.050653      -0.024349       0.031800       0.081630       0.207057      -0.101613       0.010006       0.091606             18.483082      17.139561       0.063823      -1.989293      22.930646      -4.959740      15.379039           0.000002
            5             Dy      13.449642       0.483254      12.572063       2.003110     105.023096 0.23717021E+04  0.75888450E+05                                14.639242                           13.158993       2.377614       2.484703                    0.999724      73.204923     168.130951       0.699156       0.273789      -1.327069       0.016705      -0.134890       0.069481       0.152650       0.035918       0.058658      -0.075602      -0.260598       0.148421      -0.181512       0.023301       0.158211             15.679001      20.563404      -1.451676      -1.505769      12.177101      -1.391170      14.296497           0.000008
            6             Dy      18.711891       0.357187       8.762754       1.990954     123.356690 0.27846982E+04  0.92595675E+05                                16.402159                           14.296594       2.551775       2.522842                    0.999738      74.282875     172.962500       0.669230       0.275244      -1.327549       0.002683      -0.108692      -0.001566       0.108737      -0.024335       0.050614      -0.031781      -0.062693      -0.225941      -0.101572       0.010005       0.091567             18.482249      17.138777      -1.989238      -0.063774      15.378435       4.959391      22.929534           0.000002
            7             Dy      21.450143       6.663157       8.867092       2.003108     105.025171 0.23717583E+04  0.75890713E+05                                14.639476                           13.159183       2.377612       2.484702                    0.999724      73.205083     168.131958       0.699148       0.273791      -1.327067       0.016707       0.134892      -0.069481       0.152652      -0.035944      -0.058683      -0.075602      -0.260602       0.148421      -0.181537       0.023325       0.158212             15.679275      20.563910       1.451671       1.505886      12.177217      -1.391189      14.296697           0.000008
            8             Dy      26.712392       6.789224      12.676401       1.990948     123.360414 0.27848023E+04  0.92600049E+05                                16.402545                           14.296918       2.551767       2.522837                    0.999738      74.283293     172.964635       0.669218       0.275246      -1.327546       0.002682       0.108694       0.001567       0.108738       0.024296      -0.050656      -0.031782      -0.062693      -0.225946      -0.101607       0.010058       0.091550             18.482695      17.139161       1.989277       0.063733      15.378796       4.959570      22.930128           0.000002
            9             Dy      14.552111       8.867092       0.483239       2.003100     105.026448 0.23717998E+04  0.75892428E+05                                14.639626                           13.159335       2.377591       2.484694                    0.999724      73.205499     168.133721       0.699141       0.273792      -1.327065      -0.016701      -0.069484      -0.134895       0.152655       0.058661      -0.035938       0.075612      -0.204500       0.316705      -0.181521       0.023300       0.158221             15.679411      20.563979      -1.505804       1.451701      14.296851       1.391221      12.177402           0.000008
           10             Dy       9.289862      12.676401       0.357176       1.990949     123.360262 0.27847991E+04  0.92599878E+05                                16.402501                           14.296889       2.551803       2.522848                    0.999738      74.283207     172.964139       0.669220       0.275246      -1.327548      -0.002679       0.001552      -0.108686       0.108730       0.050614       0.024311       0.031799       0.081637       0.207036      -0.101586       0.010022       0.091564             18.482635      17.139135      -0.063838       1.989321      22.929998      -4.959537      15.378770           0.000003
           11             Dy      22.552612      12.572071       6.663146       2.003107     105.023049 0.23716998E+04  0.75888348E+05                                14.639225                           13.158975       2.377606       2.484701                    0.999724      73.204968     168.130959       0.699157       0.273789      -1.327070      -0.016702       0.069484       0.134894       0.152655      -0.058692       0.035908       0.075611      -0.204500       0.316698      -0.181527       0.023307       0.158220             15.678986      20.563413       1.505749      -1.451674      14.296462       1.391140      12.177082           0.000008
           12             Dy      17.290363       8.762762       6.789209       1.990945     123.363505 0.27848810E+04  0.92603310E+05                                16.402843                           14.297137       2.551807       2.522848                    0.999738      74.283439     172.965509       0.669212       0.275247      -1.327545      -0.002683      -0.001555       0.108686       0.108730      -0.050653      -0.024349       0.031800       0.081630       0.207057      -0.101613       0.010006       0.091606             18.483084      17.139563       0.063822      -1.989293      22.930650      -4.959741      15.379040           0.000002
           13             Dy      18.552362      13.809533       1.720707       2.003110     105.023071 0.23717014E+04  0.75888422E+05                                14.639239                           13.158991       2.377614       2.484703                    0.999724      73.204920     168.130936       0.699156       0.273789      -1.327069      -0.016705       0.134890      -0.069481       0.152650       0.035918       0.058658      -0.075602      -0.260598       0.148421      -0.181512       0.023301       0.158211             15.678997      20.563398      -1.451675      -1.505768      12.177099      -1.391170      14.296495           0.000008
           14             Dy      13.290113      13.935600       5.530016       1.990954     123.356654 0.27846973E+04  0.92595637E+05                                16.402156                           14.296591       2.551775       2.522842                    0.999738      74.282872     172.962484       0.669230       0.275244      -1.327549      -0.002683       0.108692       0.001566       0.108737      -0.024335       0.050614      -0.031780      -0.062692      -0.225941      -0.101571       0.010005       0.091566             18.482244      17.138772      -1.989238      -0.063775      15.378432       4.959390      22.929527           0.000002
           15             Dy      10.551861       7.629630       5.425678       2.003108     105.025171 0.23717583E+04  0.75890714E+05                                14.639476                           13.159183       2.377612       2.484702                    0.999724      73.205084     168.131961       0.699148       0.273791      -1.327067      -0.016707      -0.134892       0.069481       0.152652      -0.035944      -0.058683      -0.075602      -0.260602       0.148421      -0.181537       0.023325       0.158212             15.679274      20.563909       1.451670       1.505886      12.177217      -1.391189      14.296697           0.000008
           16             Dy       5.289612       7.503563       1.616369       1.990949     123.360366 0.27848010E+04  0.92599997E+05                                16.402541                           14.296914       2.551767       2.522837                    0.999738      74.283286     172.964606       0.669218       0.275246      -1.327546      -0.002682      -0.108694      -0.001567       0.108738       0.024296      -0.050656      -0.031782      -0.062692      -0.225946      -0.101607       0.010057       0.091550             18.482689      17.139154       1.989276       0.063735      15.378792       4.959569      22.930121           0.000002
           17              H      23.091045       3.553195      10.650972       0.073099       1.002339 0.71427550E+01  0.69477560E+02                                 1.759148                            1.640571      -1.283207       2.252208                    0.993192       4.033574      11.963792       0.445627       1.413044      -0.678496       0.037083      -0.021107      -0.026075       0.050005      -0.012575      -0.006203       0.000276       0.002572       0.012848      -0.015604       0.002372       0.013232              1.813945       2.118218      -0.324966      -0.480562       1.628115       0.232076       1.695503           0.000001
           18              H      17.247480       5.722837      10.242199       0.075540       1.044727 0.71558722E+01  0.69236195E+02                                 1.776188                            1.618207      -1.155447       2.318695                    0.994550       3.836558      11.137204       0.461316       1.372262      -0.687439       0.048361      -0.004959      -0.016318       0.051280      -0.002904      -0.000734      -0.000698       0.028660      -0.000027      -0.014657       0.000001       0.014656              1.866567       2.534580      -0.268041      -0.439438       1.449170       0.068120       1.615950           0.000001
           19              H      15.090545       3.593215      10.788183       0.073098       1.002335 0.71427244E+01  0.69477243E+02                                 1.759150                            1.640572      -1.283220       2.252202                    0.993192       4.033576      11.963827       0.445625       1.413052      -0.678494       0.037083       0.021108       0.026075       0.050006       0.012565       0.006193       0.000276       0.002572       0.012849      -0.015591       0.002374       0.013218              1.813947       2.118221       0.324966       0.480563       1.628115       0.232075       1.695505           0.000001
           20              H       9.246980       1.423573      11.196956       0.075540       1.044727 0.71558821E+01  0.69236346E+02                                 1.776192                            1.618212      -1.155453       2.318692                    0.994550       3.836559      11.137228       0.461314       1.372268      -0.687438       0.048362       0.004958       0.016317       0.051280       0.002896       0.000726      -0.000698       0.028660      -0.000026      -0.014656       0.000002       0.014653              1.866571       2.534585       0.268041       0.439436       1.449175       0.068120       1.615953           0.000001
           21              H      19.090795       3.641811      10.699568       0.073099       1.002335 0.71427431E+01  0.69477576E+02                                 1.759161                            1.640583      -1.283225       2.252200                    0.993191       4.033599      11.963968       0.445619       1.413067      -0.678491       0.037082       0.026074      -0.021107       0.050005       0.006193      -0.012575      -0.000270      -0.005139      -0.010281      -0.015602       0.002380       0.013222              1.813959       2.118235       0.480566      -0.324969       1.695515      -0.232077       1.628127           0.000001
           22              H      13.247230       4.050586      12.869210       0.075541       1.044735 0.71559498E+01  0.69237200E+02                                 1.776204                            1.618221      -1.155470       2.318684                    0.994549       3.836585      11.137338       0.461311       1.372270      -0.687437       0.048360       0.016317      -0.004958       0.051279       0.000726      -0.002905       0.000704       0.014344      -0.042979      -0.014659       0.000003       0.014656              1.866584       2.534606       0.439442      -0.268044       1.615963      -0.068121       1.449182           0.000001
           23              H      11.090295       3.504600      10.739587       0.073100       1.002321 0.71426350E+01  0.69476436E+02                                 1.759165                            1.640587      -1.283216       2.252206                    0.993192       4.033599      11.964059       0.445611       1.413094      -0.678486       0.037082      -0.026074       0.021107       0.050005      -0.006202       0.012565      -0.000271      -0.005140      -0.010279      -0.015596       0.002374       0.013221              1.813963       2.118241      -0.480568       0.324969       1.695518      -0.232077       1.628130           0.000001
           24              H      21.247730       3.095824       8.569945       0.075541       1.044746 0.71560303E+01  0.69238121E+02                                 1.776209                            1.618225      -1.155468       2.318686                    0.994550       3.836601      11.137368       0.461314       1.372261      -0.687439       0.048360      -0.016317       0.004958       0.051279      -0.000735       0.002896       0.000704       0.014344      -0.042979      -0.014657       0.000002       0.014655              1.866591       2.534618      -0.439447       0.268046       1.615969      -0.068122       1.449186           0.000001
           25              H       8.910959      10.739592       3.641798       0.073099       1.002339 0.71427605E+01  0.69477622E+02                                 1.759148                            1.640571      -1.283207       2.252208                    0.993192       4.033575      11.963793       0.445627       1.413043      -0.678496      -0.037083       0.021107       0.026075       0.050005      -0.012575      -0.006203       0.000276       0.002572       0.012848      -0.015604       0.002372       0.013232              1.813945       2.118218      -0.324966      -0.480562       1.628115       0.232076       1.695503           0.000001
           26              H      14.754524       8.569950       4.050571       0.075540       1.044727 0.71558722E+01  0.69236195E+02                                 1.776188                            1.618207      -1.155447       2.318695                    0.994550       3.836558      11.137204       0.461316       1.372262      -0.687439      -0.048361       0.004959       0.016318       0.051280      -0.002904      -0.000734      -0.000698       0.028660      -0.000027      -0.014657       0.000001       0.014656              1.866567       2.534580      -0.268041      -0.439438       1.449170       0.068120       1.615950           0.000001
           27              H      16.911459      10.699572       3.504587       0.073098       1.002335 0.71427254E+01  0.69477253E+02                                 1.759150                            1.640572      -1.283219       2.252202                    0.993192       4.033576      11.963826       0.445625       1.413052      -0.678494      -0.037083      -0.021108      -0.026075       0.050006       0.012565       0.006193       0.000276       0.002572       0.012849      -0.015591       0.002374       0.013218              1.813947       2.118221       0.324966       0.480563       1.628115       0.232075       1.695505           0.000001
           28              H      22.755024      12.869214       3.095814       0.075539       1.044727 0.71558862E+01  0.69236393E+02                                 1.776192                            1.618212      -1.155453       2.318691                    0.994550       3.836560      11.137230       0.461314       1.372267      -0.687438      -0.048362      -0.004958      -0.016317       0.051280       0.002896       0.000726      -0.000698       0.028660      -0.000026      -0.014656       0.000002       0.014653              1.866571       2.534586       0.268041       0.439436       1.449175       0.068120       1.615953           0.000001
           29              H      12.911209      10.650976       3.593202       0.073099       1.002335 0.71427421E+01  0.69477565E+02                                 1.759161                            1.640583      -1.283225       2.252200                    0.993191       4.033599      11.963969       0.445619       1.413067      -0.678491      -0.037082      -0.026074       0.021107       0.050005       0.006193      -0.012575      -0.000270      -0.005139      -0.010281      -0.015602       0.002380       0.013222              1.813959       2.118235       0.480566      -0.324969       1.695515      -0.232077       1.628127           0.000001
           30              H      18.754774      10.242201       1.423560       0.075541       1.044734 0.71559444E+01  0.69237138E+02                                 1.776203                            1.618221      -1.155470       2.318684                    0.994549       3.836584      11.137336       0.461311       1.372271      -0.687437      -0.048360      -0.016317       0.004958       0.051279       0.000726      -0.002905       0.000704       0.014344      -0.042979      -0.014659       0.000003       0.014656              1.866583       2.534605       0.439442      -0.268044       1.615963      -0.068121       1.449182           0.000001
           31              H      20.911709      10.788187       3.553183       0.073100       1.002321 0.71426329E+01  0.69476415E+02                                 1.759165                            1.640587      -1.283216       2.252206                    0.993192       4.033599      11.964061       0.445611       1.413095      -0.678486      -0.037082       0.026074      -0.021107       0.050005      -0.006202       0.012565      -0.000271      -0.005140      -0.010279      -0.015596       0.002374       0.013221              1.813963       2.118241      -0.480568       0.324969       1.695518      -0.232077       1.628130           0.000001
           32              H      10.754274      11.196963       5.722825       0.075541       1.044746 0.71560294E+01  0.69238112E+02                                 1.776209                            1.618225      -1.155468       2.318686                    0.994550       3.836601      11.137369       0.461314       1.372261      -0.687439      -0.048360       0.016317      -0.004958       0.051279      -0.000735       0.002896       0.000704       0.014344      -0.042979      -0.014657       0.000002       0.014655              1.866591       2.534619      -0.439447       0.268046       1.615969      -0.068122       1.449186           0.000001
           33              C      22.423804       3.934813      11.175517       0.209648      22.530054 0.31112345E+03  0.68508643E+04                                 7.349071                            6.175119      -0.263217       1.943896                    0.997230      26.319042      77.701433       0.605207       0.459610      -1.019581      -0.032802       0.033907       0.047436       0.066902       0.020573       0.013766       0.046411       0.050164      -0.033325      -0.062322       0.007173       0.055149              7.860786       8.839251      -2.534813      -2.551731       7.137496      -0.154672       7.605611          -0.000001
           34              C      21.033317       4.227817      12.774878      -0.004336      33.600231 0.45330159E+03  0.10805211E+05                                 9.169402                            7.208374      -0.147685       1.945819                    0.999164      28.664899      83.892243       0.597780       0.429852      -1.052251       0.065282      -0.026149      -0.055552       0.089619       0.014460       0.004521       0.030560       0.037590      -0.039221      -0.043954       0.007980       0.035975             10.026664       9.143392      -1.589654      -3.078519       8.395514      -2.620691      12.541087          -0.000001
           35              C      20.882907       5.246890      11.835843      -0.043805      35.619006 0.46368922E+03  0.11101156E+05                                 9.464413                            7.221431      -0.036390       1.970579                    0.999562      29.147448      85.128493       0.606616       0.421746      -1.058647       0.071805      -0.046704      -0.036678       0.093180       0.009537      -0.011639       0.026355       0.049361      -0.086592      -0.050035       0.008362       0.041673             10.731199      11.416494      -5.592984      -0.736637      12.682518      -1.891580       8.094585          -0.000001
           36              C      20.414078       3.927670      14.078378       0.670624      22.112344 0.24375138E+03  0.50619942E+04                                 7.458517                            5.714635      -0.370462       1.947960                    0.998777      22.358270      64.615282       0.587044       0.502413      -0.994707      -0.032487      -0.012863       0.101374       0.107227       0.075137       0.043615       0.060143      -0.030338      -0.014750      -0.074745      -0.047616       0.122361              8.235407       8.641777      -2.823224      -1.765668       7.597946      -1.028423       8.466498           0.000004
           37              C      19.990052       6.394599      11.720071       0.645535      21.958538 0.24574222E+03  0.51149274E+04                                 7.410522                            5.717397      -0.224295       1.989688                    0.999349      22.666365      65.630316       0.589927       0.498825      -0.996257      -0.061670       0.094363       0.001289       0.112735       0.035586       0.063284       0.054446      -0.017118       0.005729      -0.069746      -0.033415       0.103161              8.186621       9.277668      -2.323312      -1.978476       8.535103      -1.118848       6.747091           0.000003
           38              C      16.405828       5.932941      10.578079       0.235394      23.450941 0.29503366E+03  0.64038253E+04                                 7.533424                            6.005248      -0.222317       1.960622                    0.998493      25.700357      75.060210       0.615625       0.458376      -1.021393      -0.044994       0.035717       0.026836       0.063406       0.023368      -0.027041       0.010345      -0.077340      -0.195869      -0.078025       0.000143       0.077882              8.366090      11.878602      -1.837942      -1.529642       4.672986       0.342839       8.546683          -0.000001
           39              C      14.829729       6.351721      11.963048       0.000374      37.613383 0.43496188E+03  0.10215990E+05                                 9.821461                            6.981833       0.082310       2.025381                    0.999578      27.850791      79.742068       0.620523       0.420261      -1.062924       0.084033       0.004687      -0.029151       0.089069      -0.003931      -0.019849       0.003304      -0.005308      -0.127914      -0.048562       0.019570       0.028992             11.872491      10.997598      -1.899582      -3.490515       5.854837       2.545482      18.765039          -0.000001
           40              C      14.352899       6.468920      10.653831       0.006192      34.155456 0.43622138E+03  0.10247469E+05                                 9.141892                            6.974680      -0.038428       1.977983                    0.999413      28.011624      80.069212       0.623481       0.418189      -1.064810       0.089933       0.000162      -0.027915       0.094166       0.002400      -0.022369       0.000966      -0.028328      -0.108076      -0.046097       0.013702       0.032395             10.345375      14.342280      -2.018409       2.382911       5.246206      -0.164628      11.447640          -0.000001
           41              C      14.244093       6.498938      13.307998       0.630112      23.020802 0.25011115E+03  0.52358867E+04                                 7.671685                            5.745475      -0.366333       1.933509                    0.998902      23.208248      67.689593       0.591151       0.494937      -0.996866      -0.033405       0.020958       0.064554       0.075646       0.054289       0.018232      -0.017953      -0.121338      -0.237009      -0.090750      -0.030699       0.121449              8.917114       9.398339      -1.794575      -2.222928       5.605840       2.212596      11.747164           0.000002
           42              C      13.005615       6.699033      10.094983       0.652845      21.307655 0.23604937E+03  0.48392581E+04                                 7.129382                            5.523039      -0.196278       2.005881                    0.998997      21.911951      61.926725       0.616518       0.484601      -1.008618      -0.090270       0.028959      -0.038241       0.102224       0.042677       0.003897      -0.031005      -0.150985      -0.176978      -0.072403      -0.048507       0.120909              7.852662      10.184263      -1.303911      -0.712514       4.296033       0.294772       9.077689           0.000003
           43              C      14.423303       3.211598      10.263638       0.209648      22.529917 0.31112113E+03  0.68508070E+04                                 7.349083                            6.175127      -0.263227       1.943892                    0.997230      26.318957      77.701397       0.605202       0.459614      -1.019577      -0.032801      -0.033906      -0.047434       0.066899      -0.020636      -0.013830       0.046411       0.050166      -0.033323      -0.062323       0.007085       0.055238              7.860801       8.839267       2.534810       2.551746       7.137497      -0.154673       7.605639          -0.000001
           44              C      13.032816       2.918594       8.664277      -0.004336      33.600406 0.45330378E+03  0.10805271E+05                                 9.169416                            7.208377      -0.147709       1.945809                    0.999164      28.664982      83.892390       0.597782       0.429850      -1.052253       0.065279       0.026150       0.055552       0.089617      -0.014513      -0.004575       0.030559       0.037592      -0.039218      -0.043954       0.007908       0.036046             10.026686       9.143406       1.589656       3.078533       8.395528      -2.620705      12.541124          -0.000001
           45              C      12.882407       1.899521       9.603312      -0.043805      35.619001 0.46368909E+03  0.11101149E+05                                 9.464393                            7.221413      -0.036430       1.970567                    0.999562      29.147473      85.128477       0.606619       0.421744      -1.058648       0.071804       0.046704       0.036679       0.093180      -0.009592       0.011584       0.026355       0.049364      -0.086590      -0.050031       0.008356       0.041675             10.731183      11.416479       5.592973       0.736648      12.682494      -1.891570       8.094576          -0.000001
           46              C      12.413577       3.218741       7.360777       0.670621      22.112414 0.24375210E+03  0.50620187E+04                                 7.458553                            5.714656      -0.370484       1.947952                    0.998776      22.358401      64.615961       0.587040       0.502416      -0.994705      -0.032489       0.012865      -0.101373       0.107227      -0.075174      -0.043651       0.060141      -0.030339      -0.014752      -0.074775      -0.047632       0.122407              8.235454       8.641815       2.823248       1.765662       7.598007      -1.028440       8.466539           0.000004
           47              C      11.989551       0.751811       9.719084       0.645536      21.958574 0.24574284E+03  0.51149544E+04                                 7.410590                            5.717446      -0.224308       1.989683                    0.999349      22.666505      65.631274       0.589917       0.498832      -0.996251      -0.061671      -0.094362      -0.001289       0.112735      -0.035625      -0.063324       0.054444      -0.017121       0.005726      -0.069773      -0.033437       0.103209              8.186700       9.277761       2.323341       1.978493       8.535195      -1.118856       6.747143           0.000003
           48              C       8.405327       1.213469      10.861076       0.235394      23.451060 0.29503536E+03  0.64038911E+04                                 7.533553                            6.005343      -0.222334       1.960616                    0.998493      25.700501      75.061556       0.615607       0.458388      -1.021383      -0.044993      -0.035717      -0.026835       0.063405      -0.023419       0.026989       0.010342      -0.077341      -0.195866      -0.077992       0.000084       0.077908              8.366241      11.878841       1.837987       1.529652       4.673066       0.342846       8.546816          -0.000001
           49              C       6.829228       0.794689       9.476107       0.000373      37.613677 0.43496493E+03  0.10216096E+05                                 9.821569                            6.981898       0.082293       2.025375                    0.999578      27.850932      79.743006       0.620514       0.420266      -1.062919       0.084033      -0.004685       0.029151       0.089069       0.003883       0.019798       0.003303      -0.005308      -0.127908      -0.048534       0.019604       0.028930             11.872632      10.997752       1.899618       3.490581       5.854904       2.545524      18.765242          -0.000001
           50              C      22.353399       0.677490      10.785324       0.006192      34.155520 0.43622176E+03  0.10247485E+05                                 9.141919                            6.974688      -0.038417       1.977987                    0.999413      28.011624      80.069353       0.623480       0.418190      -1.064809       0.089933      -0.000164       0.027915       0.094166      -0.002444       0.022325       0.000965      -0.028330      -0.108075      -0.046065       0.013661       0.032404             10.345416      14.342362       2.018431      -2.382953       5.246224      -0.164634      11.447663          -0.000001
           51              C       6.243591       0.647472       8.131157       0.630115      23.020698 0.25010988E+03  0.52358448E+04                                 7.671608                            5.745421      -0.366336       1.933509                    0.998902      23.208122      67.688771       0.591161       0.494930      -0.996871      -0.033405      -0.020957      -0.064554       0.075646      -0.054330      -0.018271      -0.017953      -0.121334      -0.237014      -0.090784      -0.030689       0.121473              8.917020       9.398238       1.794552       2.222897       5.605788       2.212560      11.747034           0.000002
           52              C      21.006114       0.447377      11.344172       0.652844      21.307653 0.23604945E+03  0.48392695E+04                                 7.129433                            5.523074      -0.196282       2.005879                    0.998997      21.912029      61.927408       0.616509       0.484607      -1.008613      -0.090269      -0.028959       0.038242       0.102224      -0.042709      -0.003929      -0.031008      -0.150989      -0.176977      -0.072441      -0.048482       0.120924              7.852721      10.184364       1.303929       0.712513       4.296067       0.294772       9.077733           0.000003
           53              C      18.423553       3.117266      11.081185       0.209649      22.530032 0.31112358E+03  0.68508867E+04                                 7.349157                            6.175188      -0.263285       1.943872                    0.997230      26.319152      77.702560       0.605193       0.459620      -1.019572      -0.032801      -0.047426       0.033920       0.066901      -0.013828       0.020572      -0.046360       0.041725      -0.058566      -0.062259       0.007097       0.055162              7.860882       8.839363       2.551766      -2.534849       7.605703       0.154671       7.137580          -0.000001
           54              C      17.033066       1.517906      11.374186      -0.004340      33.600392 0.45330468E+03  0.10805289E+05                                 9.169386                            7.208365      -0.147692       1.945816                    0.999164      28.664953      83.892079       0.597785       0.429848      -1.052255       0.065279       0.055555      -0.026153       0.089620      -0.004579       0.014462      -0.030531       0.038399      -0.036784      -0.043917       0.007918       0.035999             10.026646       9.143396       3.078532      -1.589646      12.541060       2.620672       8.395483          -0.000001
           55              C      16.882657       2.456942      12.393261      -0.043814      35.619062 0.46369065E+03  0.11101193E+05                                 9.464394                            7.221417      -0.036393       1.970579                    0.999562      29.147491      85.128462       0.606620       0.421743      -1.058649       0.071821       0.036690      -0.046721       0.093205       0.011572       0.009550      -0.026313       0.067968      -0.030772      -0.049978       0.008316       0.041662             10.731178      11.416493       0.736649      -5.592983       8.094554       1.891550      12.682487          -0.000001
           56              C      16.413827       0.214405      11.074038       0.670628      22.112045 0.24374770E+03  0.50618954E+04                                 7.458424                            5.714571      -0.370465       1.947960                    0.998777      22.358106      64.614523       0.587051       0.502410      -0.994710      -0.032484      -0.101371      -0.012861       0.107223      -0.043649       0.075136      -0.060121      -0.007793       0.052883      -0.074734      -0.047630       0.122364              8.235303       8.641664       1.765635      -2.823175       8.466391       1.028416       7.597853           0.000004
           57              C      15.989802       2.572715      13.540970       0.645551      21.958506 0.24574192E+03  0.51149374E+04                                 7.410634                            5.717477      -0.224290       1.989691                    0.999349      22.666438      65.631380       0.589908       0.498840      -0.996246      -0.061665      -0.001300       0.094352       0.112724      -0.063326       0.035581      -0.054415      -0.011450       0.022812      -0.069775      -0.033390       0.103166              8.186748       9.277825       1.978511      -2.323360       6.747180       1.118857       8.535238           0.000003
           58              C      12.405578       3.714706      13.079314       0.235382      23.450981 0.29503409E+03  0.64038486E+04                                 7.533485                            6.005292      -0.222352       1.960613                    0.998492      25.700461      75.061043       0.615616       0.458382      -1.021388      -0.044992      -0.026827       0.035714       0.063399       0.026985       0.023370      -0.010320       0.059270       0.213957      -0.077984       0.000097       0.077886              8.366159      11.878714       1.529645      -1.837960       8.546740      -0.342842       4.673023          -0.000001
           59              C      10.829479       2.329738      13.498092       0.000372      37.613349 0.43496172E+03  0.10215985E+05                                 9.821452                            6.981836       0.082259       2.025366                    0.999578      27.850774      79.741981       0.620522       0.420261      -1.062923       0.084031       0.029151       0.004691       0.089067       0.019796      -0.003931      -0.003281       0.061302       0.071910      -0.048530       0.019562       0.028968             11.872469      10.997596       3.490509      -1.899583      18.764975      -2.545471       5.854836          -0.000001
           60              C      10.352649       3.638955      13.615293       0.006192      34.155257 0.43621839E+03  0.10247383E+05                                 9.141863                            6.974660      -0.038376       1.978001                    0.999412      28.011507      80.068848       0.623482       0.418190      -1.064810       0.089930       0.027904       0.000164       0.094160       0.022327       0.002399      -0.000936       0.039854       0.096540      -0.046059       0.013661       0.032399             10.345338      14.342244      -2.382933      -2.018415      11.447569       0.164639       5.246200          -0.000001
           61              C      10.243842       0.984788      13.645308       0.630103      23.020657 0.25011008E+03  0.52358287E+04                                 7.671459                            5.745329      -0.366292       1.933523                    0.998901      23.207941      67.687201       0.591183       0.494914      -0.996883      -0.033405      -0.064548       0.020949       0.075639      -0.018266       0.054288       0.017978       0.057846       0.300497      -0.090784      -0.030662       0.121446              8.916830       9.398047       2.222834      -1.794505      11.746762      -2.212491       5.605682           0.000002
           62              C      25.006365       4.197803      13.845406       0.652837      21.308104 0.23605544E+03  0.48394128E+04                                 7.129467                            5.523100      -0.196318       2.005863                    0.998998      21.912245      61.927714       0.616516       0.484600      -1.008619      -0.090263       0.038241       0.028948       0.102214      -0.003926       0.042690       0.031025       0.012992       0.314959      -0.072438      -0.048478       0.120917              7.852756      10.184415       0.712527      -1.303940       9.077771      -0.294772       4.296081           0.000003
           63              C      10.423053       4.029144      10.357970       0.209651      22.530008 0.31112371E+03  0.68508945E+04                                 7.349167                            6.175197      -0.263291       1.943871                    0.997230      26.319187      77.702854       0.605191       0.459621      -1.019571      -0.032801       0.047426      -0.033922       0.066901       0.013769      -0.020630      -0.046361       0.041722      -0.058564      -0.062270       0.007108       0.055162              7.860892       8.839375      -2.551770       2.534844       7.605719       0.154681       7.137581          -0.000002
           64              C       9.032567       5.628505      10.064969      -0.004340      33.600432 0.45330539E+03  0.10805315E+05                                 9.169412                            7.208383      -0.147687       1.945817                    0.999164      28.664985      83.892339       0.597783       0.429849      -1.052254       0.065282      -0.055555       0.026152       0.089622       0.004520      -0.014520      -0.030532       0.038400      -0.036784      -0.043935       0.007926       0.036008             10.026674       9.143436      -3.078564       1.589651      12.541096       2.620662       8.395489          -0.000001
           65              C       8.882157       4.689469       9.045894      -0.043813      35.618859 0.46368847E+03  0.11101114E+05                                 9.464310                            7.221366      -0.036391       1.970580                    0.999562      29.147397      85.127755       0.606628       0.421739      -1.058653       0.071821      -0.036689       0.046720       0.093205      -0.011629      -0.009606      -0.026312       0.067972      -0.030772      -0.050004       0.008313       0.041690             10.731073      11.416378      -0.736644       5.592907       8.094492       1.891532      12.682349          -0.000001
           66              C      24.414328       6.932006      10.365117       0.670625      22.112261 0.24375039E+03  0.50619690E+04                                 7.458500                            5.714622      -0.370462       1.947961                    0.998777      22.358235      64.615167       0.587044       0.502413      -0.994707      -0.032485       0.101371       0.012862       0.107223       0.043610      -0.075175      -0.060121      -0.007795       0.052883      -0.074780      -0.047591       0.122371              8.235390       8.641766      -1.765660       2.823217       8.466472       1.028426       7.597932           0.000004
           67              C       7.989301       4.573696       7.898185       0.645552      21.958456 0.24574138E+03  0.51149137E+04                                 7.410568                            5.717433      -0.224289       1.989692                    0.999349      22.666330      65.630590       0.589917       0.498833      -0.996252      -0.061666       0.001299      -0.094353       0.112724       0.063286      -0.035621      -0.054413      -0.011447       0.022806      -0.069725      -0.033437       0.103162              8.186672       9.277751      -1.978500       2.323331       6.747121       1.118841       8.535142           0.000003
           68              C      20.406077       3.431704       8.359841       0.235384      23.451186 0.29503668E+03  0.64039058E+04                                 7.533459                            6.005262      -0.222341       1.960618                    0.998492      25.700547      75.060793       0.615628       0.458373      -1.021395      -0.044989       0.026826      -0.035715       0.063398      -0.027037      -0.023422      -0.010319       0.059270       0.213956      -0.078025       0.000113       0.077912              8.366141      11.878692      -1.529679       1.837960       8.546724      -0.342852       4.673007          -0.000001
           69              C      18.829979       4.816673       7.941063       0.000371      37.613650 0.43496351E+03  0.10216049E+05                                 9.821554                            6.981870       0.082268       2.025369                    0.999578      27.850857      79.742614       0.620517       0.420264      -1.062921       0.084031      -0.029151      -0.004691       0.089068      -0.019846       0.003881      -0.003282       0.061300       0.071909      -0.048557       0.019622       0.028935             11.872638      10.997711      -3.490615       1.899616      18.765314      -2.545533       5.854889          -0.000001
           70              C      18.353149       3.507455       7.823862       0.006191      34.155394 0.43621996E+03  0.10247433E+05                                 9.141902                            6.974680      -0.038389       1.977996                    0.999412      28.011587      80.069238       0.623480       0.418191      -1.064809       0.089928      -0.027905      -0.000164       0.094158      -0.022372      -0.002445      -0.000937       0.039855       0.096536      -0.046093       0.013687       0.032407             10.345392      14.342294       2.382923       2.018420      11.447666       0.164630       5.246218          -0.000001
           71              C      18.244342       6.161622       7.793847       0.630101      23.020504 0.25010732E+03  0.52358031E+04                                 7.671686                            5.745469      -0.366292       1.933522                    0.998901      23.208332      67.690522       0.591144       0.494944      -0.996860      -0.033404       0.064549      -0.020947       0.075639       0.018230      -0.054325       0.017978       0.057842       0.300505      -0.090763      -0.030710       0.121473              8.917128       9.398353      -2.222964       1.794571      11.747185      -2.212599       5.605847           0.000002
           72              C      17.005864       2.948607       7.593749       0.652837      21.308188 0.23605642E+03  0.48394465E+04                                 7.129543                            5.523152      -0.196319       2.005862                    0.998998      21.912335      61.928425       0.616505       0.484607      -1.008614      -0.090265      -0.038242      -0.028948       0.102216       0.003892      -0.042722       0.031025       0.012990       0.314953      -0.072418      -0.048515       0.120933              7.852843      10.184516      -0.712530       1.303952       9.077893      -0.294776       4.296120           0.000003
           73              C       9.578200      10.357974       3.117253       0.209648      22.530058 0.31112350E+03  0.68508655E+04                                 7.349071                            6.175119      -0.263217       1.943896                    0.997230      26.319045      77.701442       0.605207       0.459610      -1.019581       0.032802      -0.033907      -0.047436       0.066902       0.020573       0.013766       0.046411       0.050164      -0.033325      -0.062322       0.007173       0.055149              7.860787       8.839252      -2.534813      -2.551732       7.137497      -0.154672       7.605612          -0.000002
           74              C      10.968687      10.064970       1.517892      -0.004336      33.600229 0.45330157E+03  0.10805210E+05                                 9.169402                            7.208374      -0.147684       1.945819                    0.999164      28.664898      83.892240       0.597780       0.429852      -1.052251      -0.065282       0.026149       0.055552       0.089619       0.014460       0.004521       0.030560       0.037590      -0.039221      -0.043954       0.007980       0.035975             10.026664       9.143392      -1.589654      -3.078519       8.395514      -2.620691      12.541086          -0.000001
           75              C      11.119097       9.045897       2.456927      -0.043805      35.619007 0.46368925E+03  0.11101157E+05                                 9.464413                            7.221431      -0.036390       1.970579                    0.999562      29.147449      85.128495       0.606616       0.421746      -1.058647      -0.071805       0.046704       0.036678       0.093180       0.009537      -0.011639       0.026355       0.049361      -0.086592      -0.050035       0.008362       0.041673             10.731199      11.416495      -5.592984      -0.736637      12.682518      -1.891579       8.094585          -0.000001
           76              C      11.587926      10.365117       0.214392       0.670624      22.112341 0.24375135E+03  0.50619935E+04                                 7.458516                            5.714634      -0.370462       1.947961                    0.998777      22.358267      64.615269       0.587044       0.502413      -0.994707       0.032487       0.012863      -0.101374       0.107227       0.075137       0.043615       0.060143      -0.030337      -0.014750      -0.074745      -0.047616       0.122361              8.235406       8.641776      -2.823223      -1.765668       7.597946      -1.028423       8.466497           0.000004
           77              C      12.011952       7.898188       2.572699       0.645535      21.958536 0.24574220E+03  0.51149268E+04                                 7.410522                            5.717397      -0.224295       1.989688                    0.999349      22.666364      65.630315       0.589927       0.498825      -0.996257       0.061670      -0.094363      -0.001289       0.112735       0.035586       0.063284       0.054446      -0.017118       0.005729      -0.069746      -0.033415       0.103161              8.186621       9.277668      -2.323312      -1.978476       8.535103      -1.118848       6.747091           0.000003
           78              C      15.596176       8.359846       3.714691       0.235394      23.450940 0.29503366E+03  0.64038254E+04                                 7.533424                            6.005248      -0.222317       1.960622                    0.998493      25.700357      75.060212       0.615625       0.458376      -1.021393       0.044994      -0.035717      -0.026836       0.063406       0.023368      -0.027041       0.010345      -0.077340      -0.195869      -0.078025       0.000143       0.077882              8.366090      11.878602      -1.837941      -1.529642       4.672986       0.342839       8.546683          -0.000001
           79              C      17.172275       7.941066       2.329722       0.000374      37.613380 0.43496183E+03  0.10215989E+05                                 9.821460                            6.981833       0.082310       2.025381                    0.999578      27.850789      79.742061       0.620523       0.420261      -1.062924      -0.084033      -0.004687       0.029151       0.089069      -0.003931      -0.019849       0.003304      -0.005308      -0.127914      -0.048562       0.019570       0.028992             11.872491      10.997597      -1.899582      -3.490515       5.854837       2.545482      18.765039          -0.000001
           80              C      17.649105       7.823867       3.638939       0.006192      34.155448 0.43622128E+03  0.10247466E+05                                 9.141890                            6.974679      -0.038428       1.977983                    0.999413      28.011620      80.069192       0.623482       0.418189      -1.064810      -0.089933      -0.000163       0.027915       0.094166       0.002400      -0.022369       0.000966      -0.028328      -0.108076      -0.046097       0.013702       0.032395             10.345373      14.342276      -2.018409       2.382911       5.246204      -0.164628      11.447638          -0.000001
           81              C      17.757911       7.793849       0.984772       0.630112      23.020802 0.25011116E+03  0.52358868E+04                                 7.671685                            5.745475      -0.366333       1.933509                    0.998902      23.208247      67.689585       0.591152       0.494937      -0.996866       0.033405      -0.020958      -0.064554       0.075646       0.054289       0.018232      -0.017953      -0.121339      -0.237009      -0.090750      -0.030699       0.121449              8.917114       9.398338      -1.794575      -2.222928       5.605840       2.212596      11.747164           0.000002
           82              C      18.996389       7.593754       4.197787       0.652845      21.307653 0.23604936E+03  0.48392575E+04                                 7.129381                            5.523038      -0.196277       2.005881                    0.998997      21.911948      61.926708       0.616518       0.484601      -1.008619       0.090270      -0.028959       0.038241       0.102224       0.042677       0.003897      -0.031005      -0.150985      -0.176979      -0.072403      -0.048507       0.120909              7.852660      10.184261      -1.303911      -0.712514       4.296032       0.294772       9.077688           0.000003
           83              C      17.578701      11.081189       4.029132       0.209648      22.529917 0.31112113E+03  0.68508070E+04                                 7.349082                            6.175127      -0.263227       1.943892                    0.997230      26.318957      77.701395       0.605202       0.459614      -1.019577       0.032801       0.033906       0.047434       0.066899      -0.020636      -0.013830       0.046411       0.050166      -0.033323      -0.062323       0.007085       0.055238              7.860801       8.839266       2.534810       2.551746       7.137497      -0.154673       7.605639          -0.000002
           84              C      18.969188      11.374193       5.628493      -0.004336      33.600406 0.45330378E+03  0.10805271E+05                                 9.169416                            7.208377      -0.147709       1.945809                    0.999164      28.664982      83.892391       0.597782       0.429850      -1.052253      -0.065279      -0.026150      -0.055552       0.089617      -0.014513      -0.004575       0.030559       0.037592      -0.039218      -0.043954       0.007908       0.036046             10.026686       9.143406       1.589656       3.078533       8.395528      -2.620705      12.541124          -0.000001
           85              C      19.119597      12.393266       4.689458      -0.043805      35.619003 0.46368911E+03  0.11101150E+05                                 9.464393                            7.221413      -0.036430       1.970567                    0.999562      29.147474      85.128482       0.606619       0.421744      -1.058648      -0.071804      -0.046704      -0.036679       0.093180      -0.009592       0.011584       0.026355       0.049364      -0.086590      -0.050031       0.008356       0.041675             10.731184      11.416480       5.592973       0.736648      12.682495      -1.891570       8.094576          -0.000001
           86              C      19.588427      11.074046       6.931993       0.670621      22.112414 0.24375210E+03  0.50620187E+04                                 7.458553                            5.714656      -0.370484       1.947951                    0.998776      22.358401      64.615961       0.587040       0.502415      -0.994705       0.032489      -0.012865       0.101373       0.107227      -0.075174      -0.043651       0.060141      -0.030339      -0.014751      -0.074775      -0.047632       0.122407              8.235454       8.641815       2.823248       1.765662       7.598007      -1.028440       8.466539           0.000004
           87              C      20.012453      13.540976       4.573686       0.645536      21.958574 0.24574284E+03  0.51149544E+04                                 7.410590                            5.717446      -0.224309       1.989683                    0.999349      22.666505      65.631274       0.589917       0.498832      -0.996251       0.061671       0.094362       0.001289       0.112735      -0.035625      -0.063324       0.054444      -0.017121       0.005726      -0.069773      -0.033437       0.103209              8.186700       9.277761       2.323341       1.978493       8.535195      -1.118856       6.747143           0.000003
           88              C      23.596677      13.079318       3.431694       0.235394      23.451059 0.29503534E+03  0.64038906E+04                                 7.533553                            6.005343      -0.222334       1.960616                    0.998493      25.700501      75.061557       0.615607       0.458388      -1.021383       0.044993       0.035717       0.026835       0.063405      -0.023419       0.026989       0.010342      -0.077341      -0.195866      -0.077992       0.000084       0.077908              8.366241      11.878841       1.837987       1.529652       4.673066       0.342846       8.546816          -0.000001
           89              C      25.172776      13.498098       4.816663       0.000373      37.613679 0.43496496E+03  0.10216097E+05                                 9.821569                            6.981898       0.082294       2.025375                    0.999578      27.850933      79.743009       0.620514       0.420266      -1.062919      -0.084033       0.004686      -0.029151       0.089069       0.003883       0.019798       0.003303      -0.005308      -0.127908      -0.048534       0.019604       0.028930             11.872633      10.997752       1.899618       3.490581       5.854904       2.545524      18.765243          -0.000001
           90              C       9.648605      13.615297       3.507446       0.006192      34.155523 0.43622181E+03  0.10247486E+05                                 9.141919                            6.974688      -0.038417       1.977987                    0.999413      28.011626      80.069362       0.623480       0.418190      -1.064809      -0.089933       0.000164      -0.027915       0.094166      -0.002444       0.022325       0.000965      -0.028330      -0.108075      -0.046065       0.013661       0.032404             10.345417      14.342362       2.018431      -2.382953       5.246224      -0.164634      11.447664          -0.000001
           91              C      25.758413      13.645315       6.161613       0.630115      23.020697 0.25010986E+03  0.52358443E+04                                 7.671607                            5.745421      -0.366336       1.933509                    0.998902      23.208121      67.688768       0.591161       0.494930      -0.996871       0.033405       0.020957       0.064554       0.075646      -0.054330      -0.018271      -0.017953      -0.121334      -0.237014      -0.090784      -0.030689       0.121473              8.917020       9.398238       1.794552       2.222897       5.605788       2.212560      11.747034           0.000002
           92              C      10.995890      13.845410       2.948598       0.652844      21.307653 0.23604944E+03  0.48392693E+04                                 7.129433                            5.523074      -0.196282       2.005879                    0.998997      21.912027      61.927399       0.616509       0.484607      -1.008613       0.090269       0.028959      -0.038242       0.102224      -0.042709      -0.003929      -0.031008      -0.150989      -0.176977      -0.072441      -0.048482       0.120924              7.852721      10.184363       1.303929       0.712513       4.296067       0.294772       9.077733           0.000003
           93              C      13.578451      11.175521       3.211585       0.209649      22.530031 0.31112357E+03  0.68508862E+04                                 7.349157                            6.175188      -0.263285       1.943872                    0.997230      26.319151      77.702557       0.605193       0.459620      -1.019572       0.032800       0.047426      -0.033920       0.066901      -0.013828       0.020572      -0.046360       0.041725      -0.058566      -0.062259       0.007097       0.055162              7.860882       8.839363       2.551766      -2.534849       7.605703       0.154671       7.137580          -0.000001
           94              C      14.968938      12.774881       2.918584      -0.004340      33.600391 0.45330467E+03  0.10805288E+05                                 9.169386                            7.208364      -0.147691       1.945816                    0.999164      28.664952      83.892073       0.597785       0.429848      -1.052255      -0.065279      -0.055555       0.026153       0.089620      -0.004579       0.014462      -0.030531       0.038400      -0.036784      -0.043917       0.007918       0.035999             10.026645       9.143395       3.078532      -1.589647      12.541059       2.620672       8.395482          -0.000001
           95              C      15.119347      11.835845       1.899509      -0.043814      35.619062 0.46369066E+03  0.11101193E+05                                 9.464393                            7.221416      -0.036393       1.970579                    0.999562      29.147491      85.128460       0.606621       0.421743      -1.058649      -0.071821      -0.036690       0.046721       0.093205       0.011572       0.009550      -0.026313       0.067968      -0.030772      -0.049978       0.008316       0.041662             10.731178      11.416493       0.736649      -5.592983       8.094554       1.891550      12.682487          -0.000001
           96              C      15.588177      14.078382       3.218732       0.670628      22.112043 0.24374768E+03  0.50618947E+04                                 7.458423                            5.714570      -0.370465       1.947961                    0.998777      22.358103      64.614508       0.587051       0.502410      -0.994710       0.032484       0.101371       0.012861       0.107223      -0.043649       0.075136      -0.060121      -0.007793       0.052882      -0.074734      -0.047630       0.122364              8.235302       8.641663       1.765635      -2.823175       8.466390       1.028416       7.597852           0.000004
           97              C      16.012202      11.720072       0.751800       0.645551      21.958505 0.24574191E+03  0.51149371E+04                                 7.410634                            5.717477      -0.224290       1.989691                    0.999349      22.666437      65.631374       0.589908       0.498840      -0.996246       0.061665       0.001300      -0.094352       0.112724      -0.063326       0.035581      -0.054415      -0.011450       0.022812      -0.069775      -0.033390       0.103166              8.186747       9.277825       1.978511      -2.323360       6.747179       1.118857       8.535238           0.000003
           98              C      19.596426      10.578081       1.213456       0.235382      23.450981 0.29503410E+03  0.64038490E+04                                 7.533485                            6.005292      -0.222351       1.960613                    0.998492      25.700461      75.061043       0.615616       0.458382      -1.021388       0.044992       0.026827      -0.035714       0.063399       0.026985       0.023370      -0.010320       0.059270       0.213957      -0.077984       0.000097       0.077886              8.366159      11.878714       1.529645      -1.837959       8.546741      -0.342842       4.673023          -0.000001
           99              C      21.172525      11.963049       0.794678       0.000372      37.613351 0.43496175E+03  0.10215985E+05                                 9.821452                            6.981836       0.082260       2.025366                    0.999578      27.850775      79.741985       0.620522       0.420261      -1.062923      -0.084031      -0.029151      -0.004691       0.089067       0.019796      -0.003932      -0.003281       0.061302       0.071911      -0.048530       0.019562       0.028968             11.872470      10.997596       3.490510      -1.899583      18.764977      -2.545471       5.854836          -0.000001
          100              C      21.649355      10.653832       0.677477       0.006192      34.155258 0.43621842E+03  0.10247384E+05                                 9.141863                            6.974661      -0.038376       1.978001                    0.999412      28.011508      80.068853       0.623482       0.418190      -1.064810      -0.089930      -0.027904      -0.000164       0.094160       0.022327       0.002399      -0.000936       0.039854       0.096540      -0.046059       0.013661       0.032399             10.345338      14.342244      -2.382933      -2.018414      11.447570       0.164639       5.246200          -0.000001
          101              C      21.758162      13.307999       0.647462       0.630103      23.020659 0.25011010E+03  0.52358291E+04                                 7.671459                            5.745329      -0.366291       1.933523                    0.998901      23.207941      67.687197       0.591183       0.494914      -0.996883       0.033405       0.064548      -0.020949       0.075639      -0.018266       0.054288       0.017978       0.057846       0.300497      -0.090784      -0.030662       0.121446              8.916830       9.398047       2.222835      -1.794505      11.746762      -2.212491       5.605682           0.000002
          102              C       6.995639      10.094984       0.447364       0.652837      21.308104 0.23605544E+03  0.48394127E+04                                 7.129467                            5.523100      -0.196318       2.005863                    0.998998      21.912243      61.927701       0.616516       0.484600      -1.008620       0.090263      -0.038241      -0.028948       0.102214      -0.003926       0.042690       0.031025       0.012992       0.314959      -0.072438      -0.048478       0.120917              7.852755      10.184414       0.712526      -1.303940       9.077769      -0.294772       4.296081           0.000003
          103              C      21.578951      10.263643       3.934800       0.209651      22.530010 0.31112375E+03  0.68508956E+04                                 7.349168                            6.175197      -0.263292       1.943871                    0.997230      26.319189      77.702862       0.605191       0.459621      -1.019571       0.032801      -0.047426       0.033922       0.066901       0.013769      -0.020630      -0.046361       0.041722      -0.058564      -0.062270       0.007108       0.055162              7.860892       8.839375      -2.551770       2.534844       7.605719       0.154681       7.137582          -0.000002
          104              C      22.969437       8.664282       4.227801      -0.004340      33.600435 0.45330543E+03  0.10805316E+05                                 9.169413                            7.208384      -0.147687       1.945817                    0.999164      28.664987      83.892348       0.597783       0.429849      -1.052254      -0.065282       0.055555      -0.026152       0.089622       0.004520      -0.014520      -0.030532       0.038400      -0.036784      -0.043935       0.007926       0.036008             10.026674       9.143437      -3.078564       1.589651      12.541097       2.620662       8.395489          -0.000001
          105              C      23.119847       9.603318       5.246876      -0.043813      35.618859 0.46368847E+03  0.11101114E+05                                 9.464310                            7.221366      -0.036392       1.970580                    0.999562      29.147397      85.127759       0.606627       0.421739      -1.058653      -0.071821       0.036689      -0.046720       0.093205      -0.011629      -0.009606      -0.026312       0.067972      -0.030772      -0.050004       0.008313       0.041690             10.731074      11.416379      -0.736644       5.592908       8.094492       1.891532      12.682351          -0.000001
          106              C       7.587676       7.360781       3.927653       0.670625      22.112265 0.24375045E+03  0.50619705E+04                                 7.458500                            5.714623      -0.370463       1.947960                    0.998777      22.358237      64.615170       0.587044       0.502413      -0.994707       0.032485      -0.101371      -0.012862       0.107223       0.043609      -0.075175      -0.060121      -0.007795       0.052883      -0.074780      -0.047591       0.122371              8.235390       8.641766      -1.765660       2.823217       8.466473       1.028426       7.597932           0.000004
          107              C      24.012703       9.719091       6.394585       0.645552      21.958455 0.24574136E+03  0.51149133E+04                                 7.410568                            5.717433      -0.224289       1.989692                    0.999349      22.666330      65.630591       0.589917       0.498833      -0.996252       0.061666      -0.001299       0.094353       0.112724       0.063286      -0.035621      -0.054413      -0.011447       0.022806      -0.069725      -0.033437       0.103162              8.186672       9.277751      -1.978500       2.323331       6.747121       1.118841       8.535142           0.000003
          108              C      11.595927      10.861083       5.932929       0.235384      23.451186 0.29503669E+03  0.64039060E+04                                 7.533459                            6.005262      -0.222341       1.960618                    0.998492      25.700547      75.060794       0.615628       0.458373      -1.021395       0.044989      -0.026826       0.035715       0.063398      -0.027037      -0.023422      -0.010319       0.059270       0.213956      -0.078025       0.000113       0.077912              8.366141      11.878693      -1.529679       1.837960       8.546724      -0.342852       4.673007          -0.000001
          109              C      13.172025       9.476114       6.351707       0.000371      37.613649 0.43496349E+03  0.10216049E+05                                 9.821554                            6.981870       0.082268       2.025369                    0.999578      27.850856      79.742612       0.620517       0.420264      -1.062921      -0.084031       0.029151       0.004691       0.089068      -0.019846       0.003881      -0.003282       0.061300       0.071908      -0.048557       0.019622       0.028935             11.872638      10.997711      -3.490615       1.899616      18.765314      -2.545533       5.854889          -0.000001
          110              C      13.648855      10.785332       6.468908       0.006191      34.155393 0.43621994E+03  0.10247433E+05                                 9.141903                            6.974680      -0.038389       1.977996                    0.999412      28.011586      80.069240       0.623480       0.418191      -1.064809      -0.089928       0.027905       0.000165       0.094158      -0.022372      -0.002445      -0.000937       0.039855       0.096536      -0.046093       0.013687       0.032407             10.345393      14.342295       2.382923       2.018421      11.447667       0.164630       5.246218          -0.000001
          111              C      13.757662       8.131165       6.498923       0.630101      23.020503 0.25010731E+03  0.52358029E+04                                 7.671687                            5.745469      -0.366292       1.933522                    0.998901      23.208332      67.690524       0.591144       0.494944      -0.996860       0.033404      -0.064549       0.020947       0.075639       0.018230      -0.054325       0.017978       0.057842       0.300504      -0.090763      -0.030710       0.121473              8.917128       9.398353      -2.222964       1.794571      11.747185      -2.212599       5.605847           0.000002
          112              C      14.996140      11.344180       6.699021       0.652837      21.308189 0.23605642E+03  0.48394467E+04                                 7.129543                            5.523153      -0.196319       2.005862                    0.998998      21.912336      61.928433       0.616505       0.484607      -1.008614       0.090265       0.038242       0.028948       0.102216       0.003892      -0.042722       0.031025       0.012990       0.314953      -0.072418      -0.048515       0.120933              7.852844      10.184517      -0.712530       1.303952       9.077893      -0.294776       4.296120           0.000003
          113              N      21.786964       5.048219      10.822485      -0.454290      41.897051 0.74537773E+03  0.19779530E+05                                10.069607                            8.867043      -0.111976       1.917606                    0.999019      33.399313      97.548748       0.583518       0.395560      -1.092823      -0.013418      -0.108129       0.195358       0.223688      -0.012412       0.000488       0.101829       0.067263      -0.178954      -0.137629       0.057999       0.079629             10.637685      11.624928      -2.759817      -2.020485      10.016465      -1.671160      10.271663          -0.000003
          114              N      22.028579       3.398835      12.348953      -0.425244      41.024861 0.72247079E+03  0.19016994E+05                                 9.962487                            8.738224      -0.090492       1.933526                    0.998945      32.540899      94.565666       0.587120       0.396330      -1.092616      -0.074184       0.179267      -0.085339       0.211950       0.058691      -0.037224       0.076634       0.110059       0.036369      -0.135585       0.060442       0.075143             10.637905      10.539896      -3.214805      -1.689821      10.743533      -1.677720      10.630285          -0.000003
          115              N      15.380163       6.188781       9.799123      -0.448077      40.992131 0.67795416E+03  0.17555766E+05                                 9.889924                            8.424480      -0.099999       1.929364                    0.999515      32.507943      93.561776       0.602517       0.392570      -1.095720       0.001978       0.036489       0.210898       0.214041      -0.011468      -0.019355      -0.002576       0.002909      -0.393839      -0.133219       0.055199       0.078020             10.713269      13.340535      -1.471602      -0.451193       6.229386      -0.192525      12.569887          -0.000002
          116              N      16.153012       5.997260      11.888726      -0.482735      43.822357 0.71045590E+03  0.18592567E+05                                10.323905                            8.591471      -0.076079       1.930419                    0.999609      33.004060      95.132701       0.600724       0.389609      -1.099064      -0.142739       0.065016      -0.156435       0.221525       0.013061      -0.094552       0.015889      -0.042892      -0.103245      -0.117779       0.041353       0.076426             11.361259      14.375530      -2.672649      -0.626320       6.707726       0.853616      13.000520          -0.000002
          117              N      13.786463       2.098191      10.616670      -0.454293      41.897409 0.74538657E+03  0.19779852E+05                                10.069731                            8.867148      -0.111987       1.917601                    0.999019      33.399504      97.549983       0.583508       0.395565      -1.092818      -0.013419       0.108128      -0.195359       0.223689       0.012336      -0.000562       0.101827       0.067260      -0.178954      -0.137627       0.058091       0.079535             10.637821      11.625083       2.759840       2.020536      10.016574      -1.671173      10.271805          -0.000003
          118              N      14.028078       3.747575       9.090202      -0.425242      41.024473 0.72246066E+03  0.19016622E+05                                 9.962336                            8.738089      -0.090496       1.933527                    0.998945      32.540616      94.563954       0.587134       0.396324      -1.092623      -0.074183      -0.179267       0.085338       0.211949      -0.058760       0.037154       0.076634       0.110061       0.036366      -0.135600       0.060443       0.075156             10.637747      10.539736       3.214747       1.689805      10.743353      -1.677698      10.630154          -0.000003
          119              N       7.379663       0.957629      11.640032      -0.448076      40.992110 0.67795339E+03  0.17555753E+05                                 9.889945                            8.424488      -0.099992       1.929366                    0.999515      32.507922      93.561929       0.602515       0.392571      -1.095719       0.001979      -0.036490      -0.210899       0.214042       0.011407       0.019296      -0.002577       0.002909      -0.393844      -0.133209       0.055253       0.077956             10.713294      13.340588       1.471617       0.451154       6.229405      -0.192522      12.569890          -0.000002
          120              N       8.152511       1.149150       9.550429      -0.482737      43.822608 0.71046082E+03  0.18592755E+05                                10.323998                            8.591537      -0.076081       1.930417                    0.999609      33.004221      95.133775       0.600717       0.389613      -1.099060      -0.142739      -0.065015       0.156435       0.221525      -0.013123       0.094490       0.015890      -0.042888      -0.103240      -0.117727       0.041363       0.076364             11.361370      14.375714       2.672688       0.626299       6.707791       0.853623      13.000607          -0.000001
          121              N      17.786714       3.470299      12.194591      -0.454296      41.897050 0.74537864E+03  0.19779588E+05                                10.069671                            8.867096      -0.111932       1.917619                    0.999019      33.399348      97.549375       0.583510       0.395564      -1.092818      -0.013424      -0.195356      -0.108119       0.223683      -0.000563      -0.012403      -0.101781       0.123091      -0.011402      -0.137581       0.058030       0.079551             10.637754      11.625020       2.020503      -2.759853      10.271713       1.671149      10.016527          -0.000004
          122              N      18.028328       1.943829      10.545206      -0.425234      41.024147 0.72245557E+03  0.19016492E+05                                 9.962381                            8.738138      -0.090431       1.933548                    0.998945      32.540524      94.564308       0.587123       0.396331      -1.092615      -0.074177       0.085336       0.179257       0.211937       0.037157       0.058683      -0.076594       0.036842      -0.183246      -0.135521       0.060408       0.075113             10.637785      10.539792       1.689810      -3.214750      10.630189       1.677683      10.743375          -0.000003
          123              N      11.379914       4.493663      13.335154      -0.448070      40.992296 0.67795816E+03  0.17555915E+05                                 9.889992                            8.424537      -0.100023       1.929356                    0.999515      32.508043      93.562526       0.602511       0.392573      -1.095717       0.001982      -0.210917       0.036490       0.214060       0.019283      -0.011470       0.002625       0.198375       0.192538      -0.133204       0.055194       0.078011             10.713337      13.340633       0.451156      -1.471618      12.569945       0.192527       6.229435          -0.000002
          124              N      12.152762       2.404060      13.143631      -0.482731      43.822749 0.71046387E+03  0.18592844E+05                                10.323999                            8.591547      -0.076102       1.930411                    0.999609      33.004197      95.133552       0.600718       0.389612      -1.099061      -0.142740       0.156439       0.065017       0.221529       0.094492       0.013064      -0.015856       0.030186       0.115946      -0.117713       0.041344       0.076369             11.361361      14.375654       0.626303      -2.672672      13.000638      -0.853622       6.707790          -0.000001
          125              N       9.786213       3.676111       9.244564      -0.454298      41.897290 0.74538491E+03  0.19779812E+05                                10.069747                            8.867166      -0.111943       1.917615                    0.999019      33.399473      97.550145       0.583505       0.395567      -1.092815      -0.013421       0.195356       0.108119       0.223683       0.000493       0.012334      -0.101784       0.123091      -0.011407      -0.137576       0.058036       0.079540             10.637833      11.625102      -2.020518       2.759852      10.271807       1.671176      10.016592          -0.000004
          126              N      10.027829       5.202581      10.893949      -0.425235      41.024156 0.72245557E+03  0.19016504E+05                                 9.962410                            8.738159      -0.090421       1.933551                    0.998945      32.540564      94.564640       0.587120       0.396333      -1.092613      -0.074178      -0.085335      -0.179259       0.211939      -0.037220      -0.058748      -0.076594       0.036844      -0.183243      -0.135579       0.060406       0.075173             10.637818      10.539823      -1.689817       3.214765      10.630218       1.677701      10.743413          -0.000003
          127              N      19.380413       2.652748       8.104001      -0.448072      40.992256 0.67795592E+03  0.17555829E+05                                 9.889954                            8.424496      -0.100024       1.929355                    0.999515      32.508036      93.562184       0.602516       0.392571      -1.095719       0.001984       0.210916      -0.036494       0.214059      -0.019345       0.011411       0.002626       0.198378       0.192526      -0.133215       0.055256       0.077960             10.713309      13.340590      -0.451209       1.471617      12.569922       0.192512       6.229414          -0.000002
          128              N      20.153261       4.742351       8.295524      -0.482729      43.822361 0.71045495E+03  0.18592540E+05                                10.323913                            8.591466      -0.076093       1.930416                    0.999609      33.004098      95.132880       0.600724       0.389609      -1.099064      -0.142740      -0.156437      -0.065017       0.221527      -0.094556      -0.013127      -0.015854       0.030188       0.115945      -0.117785       0.041354       0.076431             11.361283      14.375552      -0.626388       2.672662      13.000561      -0.853642       6.707735          -0.000002
          129              N      10.215040       9.244568       3.470285      -0.454290      41.897057 0.74537784E+03  0.19779534E+05                                10.069608                            8.867044      -0.111976       1.917606                    0.999019      33.399316      97.548756       0.583518       0.395560      -1.092823       0.013418       0.108129      -0.195358       0.223688      -0.012412       0.000488       0.101829       0.067263      -0.178953      -0.137629       0.057999       0.079629             10.637686      11.624929      -2.759818      -2.020486      10.016466      -1.671160      10.271663          -0.000004
          130              N       9.973425      10.893952       1.943817      -0.425244      41.024858 0.72247071E+03  0.19016991E+05                                 9.962487                            8.738224      -0.090492       1.933526                    0.998945      32.540897      94.565658       0.587120       0.396330      -1.092616       0.074184      -0.179267       0.085339       0.211950       0.058691      -0.037224       0.076634       0.110059       0.036369      -0.135585       0.060442       0.075143             10.637904      10.539895      -3.214805      -1.689821      10.743533      -1.677720      10.630285          -0.000003
          131              N      16.621841       8.104006       4.493647      -0.448077      40.992123 0.67795400E+03  0.17555761E+05                                 9.889922                            8.424479      -0.099999       1.929364                    0.999515      32.507939      93.561759       0.602517       0.392570      -1.095720      -0.001978      -0.036489      -0.210898       0.214041      -0.011468      -0.019355      -0.002576       0.002909      -0.393839      -0.133219       0.055199       0.078020             10.713268      13.340533      -1.471601      -0.451193       6.229385      -0.192525      12.569885          -0.000002
          132              N      15.848992       8.295527       2.404044      -0.482735      43.822361 0.71045599E+03  0.18592570E+05                                10.323906                            8.591471      -0.076078       1.930419                    0.999609      33.004062      95.132708       0.600724       0.389609      -1.099064       0.142739      -0.065016       0.156435       0.221525       0.013061      -0.094552       0.015889      -0.042892      -0.103245      -0.117779       0.041353       0.076426             11.361259      14.375530      -2.672649      -0.626320       6.707726       0.853616      13.000521          -0.000001
          133              N      18.215541      12.194596       3.676100      -0.454293      41.897415 0.74538668E+03  0.19779856E+05                                10.069731                            8.867148      -0.111987       1.917601                    0.999019      33.399507      97.549993       0.583508       0.395565      -1.092818       0.013419      -0.108128       0.195359       0.223689       0.012336      -0.000562       0.101827       0.067260      -0.178954      -0.137627       0.058091       0.079535             10.637821      11.625083       2.759841       2.020536      10.016574      -1.671173      10.271806          -0.000003
          134              N      17.973926      10.545212       5.202568      -0.425242      41.024473 0.72246065E+03  0.19016622E+05                                 9.962337                            8.738089      -0.090496       1.933527                    0.998945      32.540616      94.563956       0.587134       0.396324      -1.092623       0.074183       0.179267      -0.085337       0.211949      -0.058760       0.037154       0.076634       0.110061       0.036366      -0.135600       0.060443       0.075156             10.637748      10.539737       3.214747       1.689804      10.743353      -1.677699      10.630154          -0.000003
          135              N      24.622341      13.335158       2.652738      -0.448076      40.992116 0.67795353E+03  0.17555757E+05                                 9.889946                            8.424489      -0.099992       1.929366                    0.999515      32.507925      93.561943       0.602515       0.392571      -1.095718      -0.001979       0.036490       0.210899       0.214042       0.011407       0.019296      -0.002577       0.002909      -0.393844      -0.133209       0.055253       0.077956             10.713296      13.340590       1.471617       0.451154       6.229406      -0.192522      12.569892          -0.000002
          136              N      23.849493      13.143637       4.742341      -0.482737      43.822604 0.71046074E+03  0.18592753E+05                                10.323998                            8.591537      -0.076081       1.930418                    0.999609      33.004219      95.133767       0.600717       0.389613      -1.099060       0.142739       0.065015      -0.156435       0.221525      -0.013123       0.094490       0.015890      -0.042888      -0.103240      -0.117727       0.041363       0.076364             11.361370      14.375712       2.672687       0.626299       6.707790       0.853623      13.000606          -0.000001
          137              N      14.215290      10.822488       2.098179      -0.454296      41.897052 0.74537869E+03  0.19779589E+05                                10.069671                            8.867096      -0.111932       1.917619                    0.999019      33.399349      97.549375       0.583510       0.395564      -1.092818       0.013424       0.195356       0.108119       0.223683      -0.000563      -0.012403      -0.101781       0.123091      -0.011402      -0.137581       0.058029       0.079551             10.637753      11.625020       2.020503      -2.759853      10.271712       1.671149      10.016527          -0.000003
          138              N      13.973676      12.348958       3.747564      -0.425234      41.024145 0.72245550E+03  0.19016490E+05                                 9.962381                            8.738138      -0.090431       1.933548                    0.998945      32.540522      94.564299       0.587123       0.396331      -1.092615       0.074177      -0.085336      -0.179257       0.211937       0.037157       0.058683      -0.076594       0.036842      -0.183246      -0.135521       0.060408       0.075113             10.637784      10.539791       1.689810      -3.214749      10.630188       1.677683      10.743375          -0.000003
          139              N      20.622090       9.799124       0.957616      -0.448070      40.992299 0.67795825E+03  0.17555918E+05                                 9.889993                            8.424538      -0.100023       1.929356                    0.999515      32.508045      93.562535       0.602511       0.392573      -1.095717      -0.001982       0.210917      -0.036490       0.214060       0.019283      -0.011470       0.002625       0.198375       0.192538      -0.133204       0.055193       0.078011             10.713338      13.340633       0.451156      -1.471618      12.569946       0.192527       6.229435          -0.000002
          140              N      19.849242      11.888727       1.149139      -0.482731      43.822749 0.71046388E+03  0.18592845E+05                                10.324000                            8.591547      -0.076102       1.930411                    0.999609      33.004197      95.133554       0.600717       0.389612      -1.099061       0.142740      -0.156439      -0.065017       0.221529       0.094492       0.013064      -0.015856       0.030186       0.115946      -0.117713       0.041344       0.076369             11.361361      14.375654       0.626303      -2.672672      13.000638      -0.853622       6.707790          -0.000002
          141              N      22.215791      10.616676       5.048206      -0.454298      41.897288 0.74538486E+03  0.19779811E+05                                10.069747                            8.867165      -0.111943       1.917615                    0.999019      33.399472      97.550141       0.583505       0.395567      -1.092815       0.013421      -0.195356      -0.108119       0.223683       0.000493       0.012334      -0.101784       0.123091      -0.011407      -0.137576       0.058036       0.079540             10.637833      11.625102      -2.020518       2.759852      10.271806       1.671176      10.016592          -0.000003
          142              N      21.974175       9.090206       3.398821      -0.425235      41.024161 0.72245567E+03  0.19016507E+05                                 9.962411                            8.738159      -0.090421       1.933550                    0.998945      32.540567      94.564654       0.587120       0.396333      -1.092613       0.074178       0.085335       0.179259       0.211939      -0.037220      -0.058748      -0.076594       0.036844      -0.183243      -0.135579       0.060406       0.075173             10.637819      10.539824      -1.689817       3.214766      10.630219       1.677701      10.743415          -0.000003
          143              N      12.621591      11.640039       6.188769      -0.448072      40.992253 0.67795586E+03  0.17555827E+05                                 9.889953                            8.424496      -0.100023       1.929355                    0.999515      32.508034      93.562178       0.602516       0.392571      -1.095719      -0.001984      -0.210916       0.036494       0.214059      -0.019345       0.011411       0.002626       0.198378       0.192526      -0.133215       0.055256       0.077960             10.713308      13.340590      -0.451209       1.471617      12.569922       0.192512       6.229414          -0.000002
          144              N      11.848743       9.550436       5.997246      -0.482729      43.822357 0.71045487E+03  0.18592538E+05                                10.323913                            8.591466      -0.076092       1.930416                    0.999609      33.004096      95.132873       0.600724       0.389609      -1.099064       0.142740       0.156437       0.065017       0.221527      -0.094556      -0.013127      -0.015854       0.030188       0.115945      -0.117785       0.041354       0.076431             11.361282      14.375552      -0.626389       2.672662      13.000560      -0.853641       6.707735          -0.000001
          145              O      11.450316       4.576545       0.248694      -0.685071      40.662620 0.62392643E+03  0.15603524E+05                                 9.373492                            7.761881       0.313932       2.109058                    0.998537      29.970212      80.958877       0.676371       0.362103      -1.133925       0.113171      -0.041358       0.053783       0.131950      -0.001768       0.031313       0.056849       0.010074      -0.128314      -0.084309       0.025367       0.058942             10.243568      13.567412      -4.453852      -1.514448       9.329504       1.798305       7.833788           0.000004
          146              O      12.922408       2.942882       0.410202      -0.645760      38.061441 0.58365787E+03  0.14350967E+05                                 8.999216                            7.503211       0.249982       2.103966                    0.997320      29.205360      78.154331       0.688678       0.361716      -1.134549      -0.070266       0.056653       0.026949       0.094197       0.002640       0.061470       0.017028      -0.067840      -0.117451      -0.090385       0.029428       0.060957              9.880420       8.479746      -3.806799       1.281472      12.488399      -3.501917       8.673115           0.000004
          147              O      20.265269       7.255023      10.819627      -0.645395      35.315363 0.58451881E+03  0.14372148E+05                                 8.516217                            7.509860       0.350820       2.138645                    0.997053      29.150655      77.914356       0.688472       0.361823      -1.134882      -0.069647       0.039255       0.088670       0.119391       0.044994       0.010779      -0.016051      -0.031386       0.122414      -0.070992       0.024845       0.046147              8.837076       6.802671       0.614512      -1.375326       9.429903      -3.002076      10.278655           0.000003
          148              O      18.994790       6.513230      12.461866      -0.667224      40.313949 0.64440077E+03  0.16254210E+05                                 9.347224                            7.941963       0.133498       2.059221                    0.996845      29.844758      81.096979       0.661554       0.367055      -1.129522       0.067945       0.058624      -0.077328       0.118461       0.043291       0.012737       0.028370       0.039124       0.069252      -0.062681       0.005325       0.057357              9.995929      14.156181      -0.650259      -3.752269       7.245071       0.878604       8.586536           0.000002
          149              O       6.992438       6.175906      -0.018581      -0.667695      43.122746 0.71956714E+03  0.18655101E+05                                 9.867089                            8.421508       0.020935       2.014652                    0.995764      30.574813      84.188930       0.639205       0.369607      -1.127729      -0.028286      -0.002936      -0.009530       0.029992       0.036384       0.072547      -0.035334      -0.098501      -0.040959      -0.116785       0.045290       0.071496             10.772697      10.342355      -1.794579       2.032427       8.719097       2.014308      13.256638           0.000001
          150              O      13.080820       6.959166      13.516673      -0.728946      51.659156 0.80622588E+03  0.21537355E+05                                11.161449                            8.941312      -0.228406       1.915150                    0.996860      32.025612      89.961973       0.616586       0.371858      -1.124301       0.061284       0.003449      -0.042283       0.074535      -0.004927      -0.033545      -0.014915      -0.046535      -0.224562      -0.087742       0.025385       0.062357             12.797149      17.108698      -2.184517      -2.778800       9.621441       4.002551      11.661308           0.000000
          151              O      12.927210       6.521801       8.837220      -0.633384      39.804846 0.66978981E+03  0.17024192E+05                                 9.300296                            8.112125       0.114457       2.061142                    0.996472      29.476126      79.872983       0.654058       0.368436      -1.130744      -0.055411       0.039331       0.044253       0.081090       0.051529      -0.026395      -0.002805      -0.155040       0.110158      -0.115390       0.037840       0.077550              9.999484       7.236120      -0.218840      -0.671745       6.787589      -1.172697      15.974743           0.000000
          152              O      12.058356       7.060641      10.813910      -0.661460      37.619424 0.56909406E+03  0.13902108E+05                                 8.859469                            7.390270       0.313003       2.120406                    0.997829      29.204835      77.850640       0.696693       0.359888      -1.136202       0.041251       0.009698      -0.102266       0.110698       0.013002      -0.029035      -0.000985      -0.084224      -0.061011      -0.056577       0.001907       0.054670              9.638196      13.064445      -0.756348      -4.777434       5.811102       0.802482      10.039042           0.000002
          153              O      11.450317       2.569848       6.897691      -0.685071      40.663774 0.62394783E+03  0.15604219E+05                                 9.373752                            7.762083       0.313916       2.109053                    0.998537      29.970345      80.960079       0.676352       0.362109      -1.133918       0.113170       0.041359      -0.053783       0.131950       0.001718      -0.031362       0.056845       0.010064      -0.128307      -0.084313       0.025314       0.058998             10.243865      13.567801       4.454014       1.514470       9.329800       1.798355       7.833995           0.000004
          154              O      12.922409       4.203512       6.736183      -0.645756      38.062099 0.58366803E+03  0.14351286E+05                                 8.999363                            7.503308       0.250029       2.103980                    0.997320      29.205299      78.154480       0.688669       0.361719      -1.134546      -0.070265      -0.056646      -0.026948       0.094192      -0.002676      -0.061506       0.017027      -0.067837      -0.117458      -0.090416       0.029432       0.060984              9.880607       8.479907       3.806916      -1.281507      12.488677      -3.502001       8.673238           0.000004
          155              O      20.265270      14.184158      10.619528      -0.645394      35.315353 0.58451813E+03  0.14372127E+05                                 8.516213                            7.509851       0.350847       2.138655                    0.997054      29.150630      77.914277       0.688473       0.361823      -1.134882      -0.069649      -0.039257      -0.088671       0.119392      -0.045032      -0.010825      -0.016050      -0.031384       0.122403      -0.071037       0.024898       0.046139              8.837075       6.802674      -0.614521       1.375347       9.429911      -3.002078      10.278641           0.000003
          156              O      10.994288       0.633180       8.977289      -0.667228      40.315183 0.64442616E+03  0.16255033E+05                                 9.347472                            7.942167       0.133435       2.059197                    0.996845      29.845101      81.098737       0.661539       0.367059      -1.129517       0.067943      -0.058626       0.077328       0.118460      -0.043338      -0.012785       0.028370       0.039122       0.069255      -0.062710       0.005289       0.057421              9.996201      14.156587       0.650278       3.752354       7.245278       0.878631       8.586738           0.000002
          157              O       6.992438       0.970488       7.164966      -0.667695      43.121951 0.71955063E+03  0.18654550E+05                                 9.866933                            8.421381       0.021029       2.014683                    0.995765      30.574660      84.188006       0.639214       0.369604      -1.127732      -0.028287       0.002937       0.009532       0.029994      -0.036438      -0.072599      -0.035333      -0.098501      -0.040964      -0.116855       0.045350       0.071504             10.772518      10.342184       1.794531      -2.032424       8.718946       2.014240      13.256426           0.000001
          158              O       5.080319       0.187245       7.922482      -0.728949      51.660191 0.80624440E+03  0.21538001E+05                                11.161672                            8.941476      -0.228411       1.915148                    0.996860      32.025791      89.963165       0.616573       0.371863      -1.124296       0.061284      -0.003449       0.042282       0.074535       0.004873       0.033491      -0.014916      -0.046539      -0.224564      -0.087707       0.025351       0.062356             12.797427      17.109037       2.184553       2.778886       9.621655       4.002672      11.661590           0.000000
          159              O      20.927710       0.624609      12.601935      -0.633383      39.806179 0.66981925E+03  0.17025180E+05                                 9.300654                            8.112431       0.114469       2.061146                    0.996472      29.476257      79.874717       0.654028       0.368448      -1.130732      -0.055414      -0.039330      -0.044253       0.081091      -0.051574       0.026348      -0.002806      -0.155050       0.110162      -0.115404       0.037833       0.077572              9.999872       7.236415       0.218863       0.671770       6.787848      -1.172762      15.975353           0.000000
          160              O      20.058855       0.085769      10.625245      -0.661460      37.619207 0.56908992E+03  0.13901983E+05                                 8.859441                            7.390242       0.313035       2.120417                    0.997829      29.204760      77.850391       0.696695       0.359888      -1.136202       0.041250      -0.009699       0.102268       0.110699      -0.013040       0.028991      -0.000991      -0.084229      -0.061009      -0.056540       0.001856       0.054685              9.638169      13.064409       0.756353       4.777420       5.811088       0.802486      10.039009           0.000003
          161              O      23.451069      14.044090      11.722930      -0.685069      40.663803 0.62394902E+03  0.15604265E+05                                 9.373786                            7.762118       0.313937       2.109062                    0.998537      29.970318      80.960195       0.676347       0.362112      -1.133916       0.113171      -0.053781      -0.041357       0.131949      -0.031362      -0.001765      -0.056823       0.069186       0.049054      -0.084306       0.025356       0.058950             10.243895      13.567854       1.514474      -4.454004       7.834029      -1.798359       9.329803           0.000004
          162              O      24.923161      13.882580      10.089266      -0.645762      38.061922 0.58366686E+03  0.14351247E+05                                 8.999310                            7.503283       0.249962       2.103960                    0.997320      29.205468      78.154835       0.688672       0.361717      -1.134548      -0.070268      -0.026950       0.056652       0.094199      -0.061514       0.002641      -0.017009       0.024804       0.160480      -0.090424       0.029469       0.060955              9.880529       8.479859      -1.281484      -3.806856       8.673196       3.501954      12.488533           0.000004
          163              O       8.264517       3.473143       0.108625      -0.645395      35.315398 0.58452024E+03  0.14372192E+05                                 8.516218                            7.509863       0.350849       2.138655                    0.997054      29.150641      77.914326       0.688473       0.361823      -1.134882      -0.069645      -0.088672       0.039260       0.119392      -0.010819       0.044985       0.016076      -0.076892      -0.014136      -0.070996       0.024841       0.046155              8.837075       6.802667       1.375334       0.614516      10.278642       3.002069       9.429914           0.000003
          164              O      14.994539       1.830920      13.659600      -0.667227      40.314080 0.64440415E+03  0.16254310E+05                                 9.347231                            7.941967       0.133520       2.059226                    0.996845      29.844767      81.096939       0.661556       0.367053      -1.129524       0.067944       0.077325       0.058626       0.118459      -0.012790       0.043290      -0.028347      -0.015067      -0.093300      -0.062659       0.005278       0.057381              9.995939      14.156202       3.752261      -0.650259       8.586533      -0.878609       7.245081           0.000002
          165              O      10.992689       0.018596      13.322291      -0.667685      43.122590 0.71956384E+03  0.18654999E+05                                 9.867106                            8.421528       0.021012       2.014678                    0.995764      30.574616      84.188426       0.639200       0.369610      -1.127727      -0.028295       0.009540      -0.002922       0.030003      -0.072607       0.036376       0.035375      -0.028773       0.168274      -0.116855       0.045330       0.071525             10.772717      10.342355      -2.032412      -1.794585      13.256650      -2.014321       8.719145           0.000001
          166              O       9.080570       0.776114      14.105535      -0.728942      51.659701 0.80623557E+03  0.21537691E+05                                11.161567                            8.941409      -0.228407       1.915147                    0.996860      32.025681      89.962498       0.616577       0.371862      -1.124298       0.061288       0.042279       0.003448       0.074536       0.033490      -0.004930       0.014947       0.089002       0.182082      -0.087711       0.025348       0.062363             12.797286      17.108870       2.778802      -2.184499      11.661436      -4.002602       9.621551           0.000000
          167              O      24.927961       5.455567      13.668176      -0.633386      39.805452 0.66980411E+03  0.17024667E+05                                 9.300432                            8.112252       0.114372       2.061113                    0.996471      29.476352      79.874174       0.654047       0.368440      -1.130740      -0.055411      -0.044252       0.039330       0.081089       0.026346       0.051530       0.002839      -0.132604       0.177467      -0.115373       0.037818       0.077555              9.999618       7.236235       0.671728      -0.218856      15.974919       1.172734       6.787701           0.000000
          168              O      24.059106       3.478877      14.207013      -0.661451      37.617664 0.56906071E+03  0.13901071E+05                                 8.859133                            7.390000       0.313015       2.120414                    0.997829      29.204377      77.848446       0.696715       0.359883      -1.136208       0.041255       0.102273       0.009704       0.110707       0.028995       0.013007       0.001016      -0.011617       0.156834      -0.056535       0.001862       0.054673              9.637821      13.063928       4.777225      -0.756334      10.038623      -0.802457       5.810910           0.000003
          169              O      23.451068       7.395091       9.716225      -0.685068      40.664085 0.62395379E+03  0.15604415E+05                                 9.373842                            7.762157       0.313944       2.109065                    0.998537      29.970276      80.960176       0.676344       0.362113      -1.133915       0.113172       0.053782       0.041357       0.131950       0.031313       0.001722      -0.056823       0.069182       0.049046      -0.084273       0.025320       0.058953             10.243962      13.567970      -1.514496       4.454040       7.834071      -1.798373       9.329846           0.000004
          170              O      24.923160       7.556601      11.349889      -0.645759      38.060703 0.58364401E+03  0.14350525E+05                                 8.999050                            7.503076       0.250043       2.103987                    0.997320      29.205267      78.153527       0.688691       0.361711      -1.134554      -0.070268       0.026949      -0.056651       0.094197       0.061467      -0.002684      -0.017005       0.024807       0.160474      -0.090373       0.029408       0.060964              9.880237       8.479609       1.281453       3.806734       8.672934       3.501843      12.488168           0.000004
          171              O       8.264518       3.673250       7.037760      -0.645398      35.315590 0.58452475E+03  0.14372330E+05                                 8.516248                            7.509894       0.350835       2.138649                    0.997054      29.150760      77.914724       0.688471       0.361823      -1.134882      -0.069647       0.088673      -0.039259       0.119394       0.010775      -0.045036       0.016077      -0.076890      -0.014149      -0.071032       0.024867       0.046165              8.837104       6.802704      -1.375340      -0.614515      10.278672       3.002068       9.429937           0.000003
          172              O      22.995039       5.315490       7.779555      -0.667228      40.313398 0.64439035E+03  0.16253874E+05                                 9.347108                            7.941867       0.133530       2.059230                    0.996845      29.844758      81.096684       0.661562       0.367052      -1.129525       0.067944      -0.077326      -0.058627       0.118460       0.012738      -0.043343      -0.028346      -0.015065      -0.093314      -0.062715       0.005342       0.057373              9.995806      14.156014      -3.752220       0.650246       8.586425      -0.878590       7.244977           0.000002
          173              O      18.993189       7.127814       8.116864      -0.667684      43.125273 0.71961799E+03  0.18656851E+05                                 9.867770                            8.422043       0.021033       2.014685                    0.995765      30.574943      84.191777       0.639154       0.369627      -1.127707      -0.028294      -0.009540       0.002921       0.030002       0.072558      -0.036423       0.035375      -0.028775       0.168274      -0.116831       0.045292       0.071539             10.773489      10.343123       2.032500       1.794772      13.257611      -2.014553       8.719732           0.000001
          174              O      17.081069       6.370296       7.333620      -0.728942      51.661543 0.80626717E+03  0.21538813E+05                                11.161981                            8.941682      -0.228455       1.915131                    0.996860      32.026002      89.964898       0.616556       0.371870      -1.124288       0.061288      -0.042278      -0.003447       0.074535      -0.033536       0.004884       0.014942       0.088998       0.182089      -0.087733       0.025372       0.062361             12.797817      17.109669      -2.778960       2.184636      11.661911      -4.002779       9.621872           0.000000
          175              O      16.927459       1.690844       7.770979      -0.633388      39.805045 0.66979457E+03  0.17024348E+05                                 9.300326                            8.112153       0.114415       2.061127                    0.996472      29.476279      79.873558       0.654057       0.368436      -1.130744      -0.055415       0.044251      -0.039330       0.081092      -0.026394      -0.051575       0.002840      -0.132598       0.177463      -0.115408       0.037820       0.077588              9.999513       7.236142      -0.671718       0.218848      15.974775       1.172697       6.787622           0.000000
          176              O      16.058605       3.667533       7.232142      -0.661449      37.618120 0.56906888E+03  0.13901327E+05                                 8.859232                            7.390075       0.313046       2.120426                    0.997829      29.204370      77.848716       0.696708       0.359885      -1.136206       0.041254      -0.102276      -0.009705       0.110708      -0.029040      -0.013048       0.001019      -0.011622       0.156826      -0.056583       0.001897       0.054686              9.637935      13.064081      -4.777288       0.756346      10.038763      -0.802468       5.810962           0.000003
          177              O      20.551688       9.716242      14.044076      -0.685071      40.662612 0.62392631E+03  0.15603520E+05                                 9.373491                            7.761880       0.313932       2.109058                    0.998537      29.970210      80.958868       0.676371       0.362103      -1.133925      -0.113171       0.041358      -0.053783       0.131950      -0.001768       0.031313       0.056849       0.010074      -0.128314      -0.084309       0.025367       0.058942             10.243566      13.567409      -4.453851      -1.514448       9.329503       1.798305       7.833787           0.000004
          178              O      19.079596      11.349905      13.882568      -0.645760      38.061419 0.58365747E+03  0.14350954E+05                                 8.999211                            7.503208       0.249982       2.103966                    0.997320      29.205357      78.154308       0.688678       0.361716      -1.134549       0.070266      -0.056653      -0.026949       0.094197       0.002640       0.061471       0.017028      -0.067840      -0.117451      -0.090385       0.029428       0.060958              9.880414       8.479741      -3.806796       1.281471      12.488392      -3.501915       8.673110           0.000004
          179              O      11.736735       7.037764       3.473143      -0.645395      35.315359 0.58451871E+03  0.14372145E+05                                 8.516215                            7.509859       0.350821       2.138646                    0.997053      29.150654      77.914349       0.688472       0.361823      -1.134882       0.069647      -0.039255      -0.088670       0.119391       0.044994       0.010779      -0.016051      -0.031386       0.122415      -0.070992       0.024845       0.046147              8.837075       6.802670       0.614512      -1.375325       9.429902      -3.002076      10.278654           0.000003
          180              O      13.007214       7.779557       1.830904      -0.667224      40.313957 0.64440094E+03  0.16254215E+05                                 9.347226                            7.941964       0.133497       2.059221                    0.996845      29.844760      81.096990       0.661554       0.367055      -1.129522      -0.067945      -0.058625       0.077328       0.118461       0.043291       0.012737       0.028370       0.039124       0.069252      -0.062681       0.005325       0.057357              9.995931      14.156184      -0.650259      -3.752270       7.245073       0.878604       8.586537           0.000002
          181              O      17.009064       8.116864       0.018581      -0.667695      43.122742 0.71956706E+03  0.18655098E+05                                 9.867089                            8.421508       0.020935       2.014652                    0.995764      30.574811      84.188924       0.639205       0.369607      -1.127729       0.028286       0.002936       0.009530       0.029992       0.036384       0.072547      -0.035334      -0.098501      -0.040959      -0.116785       0.045290       0.071496             10.772696      10.342354      -1.794579       2.032427       8.719097       2.014308      13.256638           0.000001
          182              O      18.921184       7.333621       0.776097      -0.728946      51.659145 0.80622566E+03  0.21537347E+05                                11.161446                            8.941310      -0.228405       1.915150                    0.996860      32.025610      89.961958       0.616586       0.371858      -1.124301      -0.061284      -0.003449       0.042283       0.074535      -0.004927      -0.033545      -0.014915      -0.046535      -0.224562      -0.087742       0.025385       0.062357             12.797146      17.108694      -2.184516      -2.778799       9.621439       4.002550      11.661305           0.000000
          183              O      19.074794       7.770986       5.455550      -0.633384      39.804847 0.66978987E+03  0.17024194E+05                                 9.300296                            8.112125       0.114457       2.061142                    0.996472      29.476128      79.872988       0.654058       0.368436      -1.130744       0.055411      -0.039331      -0.044253       0.081090       0.051529      -0.026395      -0.002805      -0.155040       0.110158      -0.115390       0.037840       0.077550              9.999484       7.236120      -0.218840      -0.671745       6.787589      -1.172698      15.974742           0.000000
          184              O      19.943648       7.232146       3.478860      -0.661460      37.619388 0.56909341E+03  0.13902088E+05                                 8.859462                            7.390265       0.313005       2.120407                    0.997829      29.204827      77.850596       0.696694       0.359888      -1.136203      -0.041251      -0.009698       0.102266       0.110698       0.013002      -0.029036      -0.000985      -0.084225      -0.061011      -0.056577       0.001907       0.054670              9.638188      13.064433      -0.756347      -4.777429       5.811098       0.802482      10.039033           0.000003
          185              O      20.551687      11.722939       7.395079      -0.685071      40.663777 0.62394789E+03  0.15604221E+05                                 9.373753                            7.762084       0.313916       2.109053                    0.998537      29.970346      80.960083       0.676352       0.362109      -1.133918      -0.113170      -0.041359       0.053783       0.131950       0.001718      -0.031362       0.056845       0.010063      -0.128307      -0.084313       0.025314       0.058999             10.243866      13.567802       4.454014       1.514470       9.329800       1.798355       7.833995           0.000004
          186              O      19.079595      10.089275       7.556587      -0.645756      38.062095 0.58366795E+03  0.14351284E+05                                 8.999363                            7.503308       0.250029       2.103980                    0.997320      29.205297      78.154474       0.688669       0.361719      -1.134546       0.070265       0.056646       0.026948       0.094192      -0.002676      -0.061506       0.017027      -0.067837      -0.117458      -0.090416       0.029432       0.060984              9.880607       8.479907       3.806916      -1.281507      12.488676      -3.502001       8.673237           0.000004
          187              O      11.736734       0.108629       3.673242      -0.645394      35.315356 0.58451820E+03  0.14372130E+05                                 8.516214                            7.509852       0.350847       2.138655                    0.997054      29.150631      77.914282       0.688473       0.361823      -1.134882       0.069649       0.039257       0.088671       0.119392      -0.045032      -0.010825      -0.016050      -0.031384       0.122403      -0.071036       0.024898       0.046139              8.837076       6.802674      -0.614521       1.375347       9.429912      -3.002079      10.278642           0.000003
          188              O      21.007716      13.659607       5.315481      -0.667228      40.315178 0.64442605E+03  0.16255030E+05                                 9.347472                            7.942166       0.133435       2.059197                    0.996845      29.845099      81.098729       0.661539       0.367059      -1.129517      -0.067943       0.058626      -0.077328       0.118460      -0.043338      -0.012785       0.028370       0.039122       0.069255      -0.062710       0.005289       0.057421              9.996200      14.156586       0.650278       3.752354       7.245277       0.878631       8.586737           0.000002
          189              O      25.009566      13.322299       7.127804      -0.667695      43.121952 0.71955063E+03  0.18654550E+05                                 9.866933                            8.421382       0.021029       2.014683                    0.995765      30.574659      84.188004       0.639214       0.369604      -1.127732       0.028287      -0.002937      -0.009532       0.029994      -0.036438      -0.072599      -0.035333      -0.098501      -0.040964      -0.116855       0.045350       0.071504             10.772519      10.342184       1.794531      -2.032424       8.718946       2.014241      13.256427           0.000001
          190              O      26.921685      14.105542       6.370288      -0.728949      51.660191 0.80624439E+03  0.21538000E+05                                11.161671                            8.941476      -0.228411       1.915148                    0.996860      32.025792      89.963165       0.616573       0.371863      -1.124296      -0.061284       0.003449      -0.042282       0.074535       0.004873       0.033491      -0.014916      -0.046538      -0.224563      -0.087707       0.025351       0.062356             12.797427      17.109036       2.184553       2.778886       9.621654       4.002672      11.661590           0.000000
          191              O      11.074294      13.668178       1.690835      -0.633383      39.806170 0.66981908E+03  0.17025175E+05                                 9.300653                            8.112430       0.114469       2.061146                    0.996472      29.476254      79.874705       0.654028       0.368448      -1.130732       0.055414       0.039330       0.044253       0.081091      -0.051574       0.026348      -0.002806      -0.155050       0.110162      -0.115404       0.037833       0.077572              9.999871       7.236414       0.218863       0.671769       6.787847      -1.172762      15.975350           0.000000
          192              O      11.943149      14.207018       3.667525      -0.661460      37.619177 0.56908938E+03  0.13901966E+05                                 8.859435                            7.390237       0.313036       2.120417                    0.997829      29.204755      77.850357       0.696695       0.359888      -1.136203      -0.041250       0.009699      -0.102268       0.110699      -0.013040       0.028991      -0.000991      -0.084229      -0.061010      -0.056541       0.001856       0.054685              9.638161      13.064399       0.756352       4.777415       5.811084       0.802485      10.039001           0.000002
          193              O       8.550935       0.248697       2.569840      -0.685069      40.663800 0.62394899E+03  0.15604263E+05                                 9.373785                            7.762117       0.313937       2.109062                    0.998537      29.970320      80.960196       0.676347       0.362112      -1.133916      -0.113171       0.053781       0.041357       0.131949      -0.031362      -0.001765      -0.056823       0.069186       0.049054      -0.084306       0.025356       0.058950             10.243893      13.567851       1.514474      -4.454003       7.834028      -1.798359       9.329801           0.000004
          194              O       7.078843       0.410207       4.203504      -0.645762      38.061896 0.58366640E+03  0.14351232E+05                                 8.999305                            7.503279       0.249963       2.103960                    0.997320      29.205464      78.154808       0.688673       0.361717      -1.134548       0.070268       0.026950      -0.056652       0.094199      -0.061514       0.002641      -0.017009       0.024804       0.160480      -0.090424       0.029469       0.060955              9.880523       8.479853      -1.281484      -3.806853       8.673191       3.501951      12.488525           0.000004
          195              O      23.737487      10.819644      14.184145      -0.645395      35.315392 0.58452011E+03  0.14372188E+05                                 8.516217                            7.509862       0.350850       2.138655                    0.997054      29.150637      77.914313       0.688473       0.361823      -1.134882       0.069645       0.088672      -0.039260       0.119392      -0.010819       0.044985       0.016077      -0.076892      -0.014136      -0.070996       0.024841       0.046155              8.837074       6.802667       1.375334       0.614516      10.278641       3.002069       9.429914           0.000004
          196              O      17.007465      12.461867       0.633170      -0.667227      40.314081 0.64440418E+03  0.16254311E+05                                 9.347231                            7.941968       0.133520       2.059226                    0.996845      29.844766      81.096939       0.661556       0.367053      -1.129524      -0.067944      -0.077325      -0.058626       0.118459      -0.012790       0.043290      -0.028347      -0.015067      -0.093300      -0.062659       0.005278       0.057381              9.995939      14.156203       3.752261      -0.650259       8.586533      -0.878609       7.245082           0.000002
          197              O      13.008813      -0.018579       0.970479      -0.667685      43.122588 0.71956380E+03  0.18654998E+05                                 9.867106                            8.421527       0.021012       2.014678                    0.995764      30.574615      84.188422       0.639200       0.369610      -1.127727       0.028295      -0.009540       0.002922       0.030003      -0.072607       0.036376       0.035375      -0.028773       0.168274      -0.116855       0.045330       0.071525             10.772717      10.342354      -2.032412      -1.794585      13.256651      -2.014321       8.719145           0.000001
          198              O      22.921434      13.516673       0.187235      -0.728942      51.659690 0.80623534E+03  0.21537683E+05                                11.161565                            8.941408      -0.228406       1.915147                    0.996860      32.025678      89.962484       0.616578       0.371862      -1.124298      -0.061288      -0.042279      -0.003448       0.074536       0.033490      -0.004930       0.014947       0.089002       0.182082      -0.087711       0.025348       0.062363             12.797284      17.108867       2.778802      -2.184499      11.661434      -4.002601       9.621550           0.000000
          199              O       7.074043       8.837220       0.624594      -0.633386      39.805450 0.66980409E+03  0.17024666E+05                                 9.300432                            8.112252       0.114372       2.061113                    0.996471      29.476352      79.874173       0.654047       0.368440      -1.130740       0.055411       0.044252      -0.039330       0.081089       0.026346       0.051530       0.002839      -0.132604       0.177466      -0.115373       0.037818       0.077555              9.999618       7.236235       0.671727      -0.218856      15.974918       1.172734       6.787701           0.000000
          200              O       7.942898      10.813910       0.085757      -0.661451      37.617626 0.56906002E+03  0.13901049E+05                                 8.859126                            7.389994       0.313017       2.120414                    0.997829      29.204367      77.848397       0.696715       0.359883      -1.136208      -0.041255      -0.102273      -0.009705       0.110707       0.028995       0.013007       0.001017      -0.011617       0.156835      -0.056535       0.001862       0.054673              9.637812      13.063916       4.777220      -0.756334      10.038614      -0.802457       5.810906           0.000003
          201              O       8.550936       6.897696       4.576545      -0.685068      40.664073 0.62395357E+03  0.15604408E+05                                 9.373839                            7.762155       0.313945       2.109065                    0.998537      29.970274      80.960163       0.676344       0.362113      -1.133915      -0.113172      -0.053782      -0.041357       0.131950       0.031313       0.001722      -0.056822       0.069182       0.049046      -0.084273       0.025320       0.058953             10.243959      13.567965      -1.514495       4.454039       7.834069      -1.798372       9.329844           0.000004
          202              O       7.078844       6.736186       2.942881      -0.645759      38.060693 0.58364384E+03  0.14350520E+05                                 8.999047                            7.503074       0.250043       2.103987                    0.997320      29.205268      78.153522       0.688691       0.361711      -1.134554       0.070268      -0.026949       0.056650       0.094197       0.061467      -0.002684      -0.017005       0.024807       0.160474      -0.090373       0.029408       0.060964              9.880234       8.479607       1.281453       3.806733       8.672931       3.501842      12.488164           0.000004
          203              O      23.737486      10.619537       7.255010      -0.645398      35.315606 0.58452508E+03  0.14372341E+05                                 8.516252                            7.509897       0.350835       2.138649                    0.997054      29.150762      77.914742       0.688471       0.361823      -1.134882       0.069647      -0.088673       0.039259       0.119394       0.010775      -0.045036       0.016077      -0.076890      -0.014149      -0.071032       0.024867       0.046165              8.837108       6.802707      -1.375340      -0.614515      10.278677       3.002070       9.429941           0.000003
          204              O       9.006965       8.977297       6.513215      -0.667228      40.313396 0.64439031E+03  0.16253873E+05                                 9.347108                            7.941867       0.133530       2.059230                    0.996845      29.844757      81.096680       0.661562       0.367052      -1.129525      -0.067944       0.077326       0.058627       0.118460       0.012738      -0.043343      -0.028346      -0.015065      -0.093314      -0.062715       0.005342       0.057373              9.995806      14.156014      -3.752220       0.650246       8.586425      -0.878590       7.244977           0.000002
          205              O      13.008815       7.164973       6.175906      -0.667684      43.125271 0.71961795E+03  0.18656850E+05                                 9.867769                            8.422043       0.021034       2.014685                    0.995765      30.574942      84.191774       0.639154       0.369627      -1.127707       0.028294       0.009540      -0.002921       0.030002       0.072558      -0.036423       0.035375      -0.028775       0.168274      -0.116831       0.045292       0.071539             10.773489      10.343123       2.032500       1.794772      13.257611      -2.014552       8.719732           0.000001
          206              O      14.920935       7.922491       6.959150      -0.728942      51.661553 0.80626738E+03  0.21538820E+05                                11.161983                            8.941683      -0.228455       1.915131                    0.996860      32.026005      89.964911       0.616556       0.371870      -1.124288      -0.061288       0.042278       0.003447       0.074536      -0.033536       0.004884       0.014941       0.088998       0.182089      -0.087733       0.025372       0.062361             12.797819      17.109671      -2.778961       2.184636      11.661913      -4.002780       9.621874           0.000000
          207              O      15.074545      12.601943       6.521791      -0.633388      39.805049 0.66979464E+03  0.17024350E+05                                 9.300327                            8.112153       0.114415       2.061127                    0.996472      29.476280      79.873562       0.654057       0.368436      -1.130744       0.055415      -0.044251       0.039330       0.081092      -0.026394      -0.051575       0.002840      -0.132598       0.177463      -0.115408       0.037820       0.077588              9.999514       7.236142      -0.671718       0.218848      15.974777       1.172698       6.787623           0.000000
          208              O      15.943399      10.625254       7.060628      -0.661449      37.618131 0.56906909E+03  0.13901334E+05                                 8.859235                            7.390077       0.313045       2.120426                    0.997829      29.204374      77.848733       0.696707       0.359885      -1.136206      -0.041254       0.102276       0.009705       0.110708      -0.029040      -0.013048       0.001019      -0.011622       0.156825      -0.056583       0.001897       0.054686              9.637938      13.064084      -4.777290       0.756346      10.038766      -0.802468       5.810963           0.000003

******************************************************
Auxiliary information for the entire system
The total spin magnetic moment of the unit cell is   0.000203
The total net atomic charge of the unit cell is   -0.000001
Accuracy of reproducing the electrostatic potential in the unit cell:
  The inner radius (bohr) =    5.0000
  The outer radius (bohr) =   12.0000
  Valid grid points have density less than (e/(bohr^3)) =    0.0001
  The number of valid grid points were=        92966
  The rms potential error without charges in kcal/mol is=      8.14896
  The rms potential error with partial charges in kcal/mol is=      1.24334
  The RRMSE value at monopole order=      0.15258
  The rms potential error with partial charges and cloud penetration in kcal/mol is=      1.22836
  The RRMSE value at monopole order with cloud penetration is=      0.15074
  The rms potential error with partial charges and atomic dipoles in kcal/mol is=      1.63153
  The RRMSE value at dipole order=      0.20021
  The rms potential error with partial charges, atomic dipoles and cloud penetration in kcal/mol is=      1.61786
  The RRMSE value at dipole order with cloud penetration=      0.19854

******************************************************
The electron densities and ab initio electrostatic potential were computed in VASP using the PBE functional and
projector augmented wave method. See the main text of the journal article for a description of computational details.
The atomic charges, dipoles, and quadrupoles were computed with the DDEC6 method as described in
(a) T. A. Manz and N. Gabaldon Limas, RSC Adv. 6 (2016) 47771-47801 DOI: 10.1039/c6ra04656h
(b) N. Gabaldon Limas and T. A. Manz, RSC Adv. 8 (2018) 2678-2707 DOI: 10.1039/c7ra11829e.
For each atom in the material, the electron cloud parameters were fit to the spherically averaged atom-in-material
electron density using radial positions for which this density was between 10^-4 and 10^-2 electrons per cubic bohr.
The polarizabilities, dispersion coefficients, and quantum Drude oscillator (QDO) parameters were fit using the MCLF method.
The magnetic structure of the system was optimized in VASP from the default ferromagnetic initial guess using spin polarization.
The atomic spin moments (ASMs) were computed on this optimized magnetic structure using the DDEC6 partition as inputs
to the method of T. A. Manz and D. S. Sholl, J. Chem. Theory Comput. 7 (2011) 4146-4164 DOI: 10.1021/ct200539n.
The RMSE and RRMSE were computed using a uniform grid with Ewald summation.
