# Supplementary material for: A collection of forcefield precursors for metal–organic frameworks
Source: RSC Adv. 2019 Nov 13;9(63):36492–507. doi: 10.1039/c9ra07327b (PMC9075174; doi:10.1039/c9ra07327b)
Supplement: RA-009-C9RA07327B-s6022 [file RA-009-C9RA07327B-s6022.xyz]

   52
jmolscript: load "" {1 1 1} spacegroup "x,y,z" unitcell [{      9.716600     0.000000     0.000000 }, {      0.000000    11.926000     0.000000 }, {     -2.026239     0.000000    12.213057 }]
Nd     6.289051     6.184108     8.191786     1.963808
Nd     5.246491     0.221108    10.127800     1.963809
Nd     1.401310     5.741892     4.021271     1.963810
Nd     2.443870    11.704892     2.085257     1.963811
C     -0.501470     5.983274     6.682985     0.539085
C      3.790528     6.728649     6.084545     0.531309
C      5.208923     8.937344     9.553053     0.531970
C      6.331828     9.456125     8.600435     0.522103
C      2.320412     0.020274    11.636601     0.539085
C      0.054652     0.765649     0.021984     0.531308
C      6.326619     2.974344     8.766532     0.531973
C      5.203714     3.493125     9.719151     0.522106
C      8.191831     5.942726     5.530072     0.539085
C      3.899833     5.197351     6.128512     0.531309
C      2.481438     2.988656     2.660004     0.531970
C      1.358533     2.469875     3.612622     0.522103
C      5.369949    -0.020274     0.576456     0.539085
C      9.661948    11.160351    -0.021984     0.531308
C      1.363742     8.951656     3.446525     0.531972
C      2.486647     8.432875     2.493906     0.522106
O      0.698982     5.805577     6.387429    -0.512180
O     -0.963030     6.177668     7.831012    -0.515305
O      3.011673     7.230734     5.250393    -0.522360
O      4.500883     7.373846     6.904041    -0.523023
O      5.137963     7.701811     9.728921    -0.512152
O      4.470741     9.803172    10.084321    -0.505225
O      7.017144     8.580757     8.012987    -0.494430
O      6.461519    10.692852     8.503952    -0.503601
O      1.119960    11.768577    11.932157    -0.512181
O      2.781972     0.214668    10.488573    -0.515305
O      0.833507     1.267734     0.856135    -0.522361
O      7.034658     1.410846    11.415544    -0.523024
O      6.397578     1.738811     8.590664    -0.512152
O      7.064801     3.840172     8.235264    -0.505224
O      4.518398     2.617757    10.306599    -0.494430
O      5.074022     4.729852     9.815634    -0.503601
O      6.991379     6.120423     5.825628    -0.512180
O      8.653391     5.748332     4.382045    -0.515305
O      4.678688     4.695266     6.962664    -0.522360
O      3.189478     4.552154     5.309016    -0.523023
O      2.552398     4.224189     2.484136    -0.512153
O      3.219620     2.122828     2.128736    -0.505224
O      0.673217     3.345243     4.200070    -0.494430
O      1.228842     1.233148     3.709105    -0.503602
O      6.570401     0.157423     0.280900    -0.512181
O      4.908389    11.711332     1.724484    -0.515305
O      6.856854    10.658266    11.356922    -0.522361
O      0.655703    10.515154     0.797513    -0.523024
O      1.292783    10.187189     3.622393    -0.512153
O      0.625560     8.085828     3.977793    -0.505225
O      3.171963     9.308243     1.906458    -0.494431
O      2.616339     7.196148     2.397423    -0.503603

The following XYZ coordinates are in angstroms. Other properties are in atomic units.
The sperically averaged electron density of each atom fit to a function of the form exp(a - br)
eigen_1, eigen_2 and eigen_3 are the three eigenvalues of traceless quadrupole moment tensor
  atom number  atomic symbol              X              Y              Z     net charge C6 coefficient C8 coefficient C10 coefficient fluctuating dipole atomic polarizability isotropic forcefield polarizability              a              b squared Pearson coefficient          <r^3>          <r^4>         wp_QDO          m_QDO          q_QDO       dipole_x       dipole_y       dipole_z         dipole            Qxy            Qxz            Qyz     Q(x^2-y^2)  Q(3z^2 - R^2)        eigen_1        eigen_2        eigen_3 static polarizability      alpha(xx)      alpha(xy)      alpha(xz)      alpha(yy)      alpha(yz)      alpha(zz) atomic spin moment
            1             Nd       6.289051       6.184108       8.191786       1.963808     159.032087 0.40102021E+04  0.14655707E+06                                19.114027                           16.955333       2.786436       2.498583                    0.999759      88.585857     218.582631       0.623430       0.268830      -1.331006       0.005967       0.003446       0.016344       0.017737       0.001790       0.084314       0.001552       0.141964       0.291783      -0.119637      -0.032447       0.152084             21.549405      19.938781      -0.096233      -1.326978      26.727047       0.690661      17.982386           0.022090
            2             Nd       5.246491       0.221108      10.127800       1.963809     159.031688 0.40101898E+04  0.14655650E+06                                19.113989                           16.955301       2.786436       2.498583                    0.999759      88.585808     218.582388       0.623431       0.268830      -1.331006      -0.005967       0.003448      -0.016343       0.017737      -0.001789       0.084313      -0.001553       0.141963       0.291782      -0.119636      -0.032447       0.152083             21.549360      19.938738       0.096227      -1.326971      26.726988      -0.690638      17.982355           0.022096
            3             Nd       1.401310       5.741892       4.021271       1.963810     159.031566 0.40101853E+04  0.14655629E+06                                19.113976                           16.955289       2.786437       2.498584                    0.999759      88.585788     218.582276       0.623432       0.268830      -1.331006      -0.005967      -0.003446      -0.016343       0.017737       0.001790       0.084314       0.001552       0.141963       0.291783      -0.119636      -0.032448       0.152084             21.549346      19.938724      -0.096233      -1.326974      26.726976       0.690659      17.982339           0.022094
            4             Nd       2.443870      11.704892       2.085257       1.963811     159.031440 0.40101816E+04  0.14655612E+06                                19.113964                           16.955279       2.786437       2.498584                    0.999759      88.585777     218.582215       0.623432       0.268830      -1.331006       0.005967      -0.003447       0.016343       0.017736      -0.001789       0.084313      -0.001553       0.141964       0.291782      -0.119636      -0.032447       0.152083             21.549332      19.938712       0.096225      -1.326969      26.726953      -0.690637      17.982330           0.022090
            5              C      -0.501470       5.983274       6.682985       0.539085      23.886864 0.26017080E+03  0.53997460E+04                                 7.469034                            5.658296       0.256338       2.150281                    0.999656      21.993116      60.129240       0.639510       0.461471      -1.033385       0.087233       0.003113       0.100791       0.133335       0.021969       0.025666      -0.026661      -0.233404      -0.217141      -0.106898      -0.050619       0.157518              8.661819      12.454181      -0.796843      -2.378149       4.335864       0.649962       9.195412           0.042377
            6              C       3.790528       6.728649       6.084545       0.531309      24.488622 0.26295689E+03  0.54773113E+04                                 7.572805                            5.671271       0.102128       2.092195                    0.999421      22.309097      61.292791       0.641085       0.458678      -1.033974      -0.008027       0.131657      -0.002763       0.131930       0.002585      -0.131321      -0.005988       0.086789       0.059654      -0.104955      -0.053379       0.158334              8.798180       9.131451      -0.132040       4.575912       8.674777       0.006304       8.588311           0.035590
            7              C       5.208923       8.937344       9.553053       0.531970      24.985880 0.27888444E+03  0.58993124E+04                                 7.721887                            5.878333      -0.051516       2.035752                    0.999131      22.751367      63.138221       0.623180       0.464639      -1.029908      -0.099635      -0.044886       0.083560       0.137565       0.027766       0.095390      -0.001620       0.131784       0.215765      -0.110862      -0.038783       0.149645              8.899719       6.960999      -0.822358      -2.216934      12.835671       2.146455       6.902487           0.046577
            8              C       6.331828       9.456125       8.600435       0.522103      25.060089 0.27878123E+03  0.58913509E+04                                 7.710184                            5.862430       0.005182       2.053776                    0.999287      22.741570      62.897447       0.626948       0.462299      -1.032124       0.100261       0.046041      -0.083862       0.138582       0.017639       0.099301      -0.013936       0.140989       0.207526      -0.112882      -0.040346       0.153228              8.892943       6.746204      -0.591021      -2.233750      12.831696       2.377470       7.100929           0.043207
            9              C       2.320412       0.020274      11.636601       0.539085      23.886842 0.26017058E+03  0.53997402E+04                                 7.469031                            5.658295       0.256337       2.150281                    0.999656      21.993093      60.129166       0.639510       0.461471      -1.033385      -0.087231       0.003113      -0.100790       0.133333      -0.021969       0.025667       0.026660      -0.233402      -0.217138      -0.106898      -0.050618       0.157516              8.661815      12.454176       0.796840      -2.378143       4.335861      -0.649959       9.195408           0.042377
           10              C       0.054652       0.765649       0.021984       0.531308      24.488628 0.26295694E+03  0.54773123E+04                                 7.572803                            5.671270       0.102130       2.092195                    0.999421      22.309103      61.292792       0.641086       0.458677      -1.033974       0.008027       0.131657       0.002763       0.131931      -0.002585      -0.131321       0.005988       0.086791       0.059656      -0.104955      -0.053380       0.158335              8.798178       9.131447       0.132045       4.575911       8.674775      -0.006298       8.588311           0.035590
           11              C       6.326619       2.974344       8.766532       0.531973      24.985720 0.27888237E+03  0.58992591E+04                                 7.721871                            5.878323      -0.051521       2.035752                    0.999131      22.751250      63.137899       0.623179       0.464641      -1.029907       0.099629      -0.044884      -0.083555       0.137557      -0.027768       0.095383       0.001622       0.131786       0.215764      -0.110864      -0.038775       0.149639              8.899700       6.960982       0.822362      -2.216927      12.835646      -2.146452       6.902472           0.046577
           12              C       5.203714       3.493125       9.719151       0.522106      25.059914 0.27877909E+03  0.58912955E+04                                 7.710164                            5.862418       0.005177       2.053776                    0.999287      22.741443      62.897077       0.626947       0.462301      -1.032123      -0.100256       0.046039       0.083857       0.138574      -0.017642       0.099294       0.013937       0.140991       0.207524      -0.112883      -0.040338       0.153221              8.892918       6.746184       0.591016      -2.233740      12.831660      -2.377461       7.100910           0.043206
           13              C       8.191831       5.942726       5.530072       0.539085      23.886868 0.26017085E+03  0.53997475E+04                                 7.469035                            5.658296       0.256338       2.150281                    0.999656      21.993117      60.129244       0.639510       0.461471      -1.033385      -0.087232      -0.003113      -0.100791       0.133335       0.021969       0.025666      -0.026661      -0.233404      -0.217141      -0.106898      -0.050619       0.157518              8.661820      12.454182      -0.796843      -2.378150       4.335864       0.649962       9.195414           0.042377
           14              C       3.899833       5.197351       6.128512       0.531309      24.488618 0.26295685E+03  0.54773101E+04                                 7.572804                            5.671271       0.102127       2.092195                    0.999421      22.309095      61.292782       0.641085       0.458678      -1.033974       0.008027      -0.131657       0.002763       0.131930       0.002585      -0.131321      -0.005988       0.086789       0.059654      -0.104955      -0.053379       0.158334              8.798179       9.131449      -0.132040       4.575911       8.674776       0.006304       8.588310           0.035590
           15              C       2.481438       2.988656       2.660004       0.531970      24.985902 0.27888473E+03  0.58993197E+04                                 7.721889                            5.878335      -0.051515       2.035752                    0.999131      22.751382      63.138262       0.623180       0.464638      -1.029908       0.099635       0.044887      -0.083561       0.137566       0.027766       0.095390      -0.001620       0.131784       0.215765      -0.110862      -0.038784       0.149645              8.899721       6.961001      -0.822357      -2.216935      12.835674       2.146456       6.902489           0.046578
           16              C       1.358533       2.469875       3.612622       0.522103      25.060115 0.27878156E+03  0.58913595E+04                                 7.710187                            5.862432       0.005182       2.053776                    0.999287      22.741588      62.897498       0.626948       0.462299      -1.032125      -0.100262      -0.046042       0.083862       0.138583       0.017639       0.099301      -0.013935       0.140989       0.207527      -0.112881      -0.040347       0.153228              8.892947       6.746207      -0.591020      -2.233751      12.831701       2.377471       7.100932           0.043207
           17              C       5.369949      -0.020274       0.576456       0.539085      23.886840 0.26017055E+03  0.53997395E+04                                 7.469031                            5.658294       0.256337       2.150281                    0.999656      21.993093      60.129166       0.639510       0.461471      -1.033385       0.087231      -0.003113       0.100790       0.133333      -0.021969       0.025667       0.026660      -0.233402      -0.217138      -0.106898      -0.050618       0.157516              8.661815      12.454176       0.796840      -2.378143       4.335861      -0.649959       9.195408           0.042377
           18              C       9.661948      11.160351      -0.021984       0.531308      24.488627 0.26295693E+03  0.54773119E+04                                 7.572803                            5.671270       0.102130       2.092195                    0.999421      22.309102      61.292787       0.641086       0.458677      -1.033974      -0.008027      -0.131657      -0.002763       0.131931      -0.002585      -0.131321       0.005988       0.086790       0.059656      -0.104955      -0.053380       0.158335              8.798177       9.131447       0.132045       4.575911       8.674774      -0.006298       8.588311           0.035590
           19              C       1.363742       8.951656       3.446525       0.531972      24.985730 0.27888249E+03  0.58992618E+04                                 7.721869                            5.878322      -0.051519       2.035753                    0.999131      22.751259      63.137909       0.623179       0.464640      -1.029907      -0.099630       0.044884       0.083556       0.137558      -0.027768       0.095385       0.001622       0.131785       0.215764      -0.110863      -0.038777       0.149640              8.899698       6.960981       0.822362      -2.216927      12.835643      -2.146451       6.902471           0.046577
           20              C       2.486647       8.432875       2.493906       0.522106      25.059922 0.27877918E+03  0.58912974E+04                                 7.710162                            5.862417       0.005179       2.053777                    0.999287      22.741451      62.897086       0.626947       0.462300      -1.032124       0.100257      -0.046040      -0.083858       0.138576      -0.017641       0.099295       0.013937       0.140990       0.207524      -0.112882      -0.040340       0.153222              8.892916       6.746183       0.591015      -2.233740      12.831657      -2.377460       7.100908           0.043206
           21              O       0.698982       5.805577       6.387429      -0.512180      33.664234 0.45327772E+03  0.10418642E+05                                 8.224824                            6.547273       0.522957       2.229773                    0.998530      26.460569      67.527696       0.751401       0.354640      -1.144974      -0.016439       0.001451       0.109313       0.110552      -0.000048      -0.024987      -0.006221      -0.039638      -0.141741      -0.057771       0.013822       0.043949              9.673427      16.566412      -1.021193      -3.321041       5.346106       0.324008       7.107764           0.095498
           22              O      -0.963030       6.177668       7.831012      -0.515305      28.549989 0.41006168E+03  0.92050240E+04                                 7.308736                            6.190158       0.500793       2.220745                    0.998161      26.449113      67.010618       0.778655       0.350417      -1.146802       0.109324      -0.000208      -0.008864       0.109683       0.003109      -0.043168      -0.001377      -0.087812      -0.036610      -0.070053       0.019732       0.050320              8.061455       8.588417      -0.496219      -3.379170       5.343894       0.875230      10.252055           0.095047
           23              O       3.011673       7.230734       5.250393      -0.522360      35.517136 0.49046797E+03  0.11503623E+05                                 8.551177                            6.846248       0.470618       2.206518                    0.998717      26.920171      69.511009       0.728713       0.358365      -1.141420       0.055864       0.071593       0.056601       0.107004      -0.016145      -0.023577      -0.019253       0.096962       0.088783      -0.071242       0.015926       0.055316              9.920230      10.904618      -2.171910       5.503132       7.615231      -2.886804      11.240843           0.074286
           24              O       4.500883       7.373846       6.904041      -0.523023      34.052155 0.47732331E+03  0.11112655E+05                                 8.281437                            6.725607       0.520283       2.221695                    0.998603      26.858108      68.954432       0.740320       0.355371      -1.144526      -0.068560       0.061649      -0.058626       0.109262       0.021331      -0.019811       0.023336       0.076522       0.080632      -0.065627       0.019871       0.045757              9.481584      10.050138       2.341332       4.800436       8.007520       3.124497      10.387094           0.096979
           25              O       5.137963       7.701811       9.728921      -0.512152      31.260847 0.43200433E+03  0.98301833E+04                                 7.825950                            6.390480       0.457589       2.208270                    0.998094      26.547623      67.839814       0.759316       0.354495      -1.142863      -0.086163       0.049980       0.070500       0.122035       0.000701       0.041325       0.002736      -0.058572       0.006025      -0.058520       0.026434       0.032086              8.912320       5.309583       0.108367      -0.322125      15.173507       1.204307       6.253871           0.090035
           26              O       4.470741       9.803172      10.084321      -0.505225      32.570973 0.44580619E+03  0.10213426E+05                                 8.045161                            6.491318       0.470935       2.210192                    0.998563      26.536829      67.806716       0.754275       0.354447      -1.144120      -0.039756      -0.109718       0.030257       0.120558      -0.016255       0.031543       0.025867       0.022263       0.005891      -0.049959       0.011447       0.038512              9.289224       8.281605      -3.155754      -2.319955      11.937902       4.023950       7.648164           0.117363
           27              O       7.017144       8.580757       8.012987      -0.494430      31.686180 0.43123428E+03  0.97944167E+04                                 7.879921                            6.367424       0.519546       2.226781                    0.998704      26.376511      67.029341       0.764883       0.352570      -1.146040       0.042819       0.109250      -0.033325       0.121982      -0.018777       0.028399       0.024857       0.020500       0.001570      -0.048815       0.014660       0.034155              9.099983       7.608038      -2.855615      -2.299922      11.964465       4.087608       7.727448           0.128362
           28              O       6.461519      10.692852       8.503952      -0.503601      30.289094 0.41923567E+03  0.94646345E+04                                 7.638407                            6.279696       0.504292       2.223894                    0.998446      26.378360      67.055769       0.769149       0.352736      -1.144734       0.084638      -0.047167      -0.070672       0.119928       0.001582       0.041552       0.001621      -0.062757       0.013117      -0.060276       0.027727       0.032549              8.647077       5.209961       0.343731      -0.312811      14.536155       1.209554       6.195116           0.095664
           29              O       1.119960      11.768577      11.932157      -0.512181      33.664164 0.45327667E+03  0.10418613E+05                                 8.224816                            6.547268       0.522956       2.229774                    0.998530      26.460533      67.527595       0.751400       0.354640      -1.144974       0.016438       0.001451      -0.109314       0.110553       0.000048      -0.024985       0.006221      -0.039636      -0.141735      -0.057768       0.013821       0.043947              9.673416      16.566392       1.021189      -3.321033       5.346101      -0.324005       7.107756           0.095498
           30              O       2.781972       0.214668      10.488573      -0.515305      28.549868 0.41005982E+03  0.92049707E+04                                 7.308713                            6.190141       0.500798       2.220748                    0.998161      26.449072      67.010445       0.778656       0.350417      -1.146802      -0.109324      -0.000208       0.008863       0.109683      -0.003109      -0.043165       0.001378      -0.087808      -0.036606      -0.070049       0.019731       0.050318              8.061427       8.588382       0.496213      -3.379152       5.343878      -0.875225      10.252022           0.095049
           31              O       0.833507       1.267734       0.856135      -0.522361      35.517188 0.49046860E+03  0.11503641E+05                                 8.551183                            6.846251       0.470619       2.206518                    0.998717      26.920197      69.511088       0.728713       0.358365      -1.141420      -0.055864       0.071592      -0.056600       0.107004       0.016145      -0.023577       0.019254       0.096966       0.088787      -0.071245       0.015927       0.055318              9.920239      10.904626       2.171916       5.503139       7.615239       2.886810      11.240853           0.074283
           32              O       7.034658       1.410846      11.415544      -0.523024      34.052176 0.47732384E+03  0.11112670E+05                                 8.281438                            6.725609       0.520282       2.221694                    0.998603      26.858127      68.954478       0.740320       0.355371      -1.144527       0.068561       0.061649       0.058626       0.109262      -0.021331      -0.019811      -0.023336       0.076522       0.080633      -0.065628       0.019871       0.045757              9.481585      10.050138      -2.341328       4.800437       8.007519      -3.124494      10.387099           0.096977
           33              O       6.397578       1.738811       8.590664      -0.512152      31.260671 0.43200144E+03  0.98301021E+04                                 7.825931                            6.390467       0.457590       2.208273                    0.998094      26.547500      67.839471       0.759315       0.354496      -1.142862       0.086167       0.049977      -0.070503       0.122037      -0.000705       0.041315      -0.002734      -0.058564       0.006027      -0.058508       0.026429       0.032079              8.912298       5.309571      -0.108362      -0.322123      15.173467      -1.204303       6.253857           0.090039
           34              O       7.064801       3.840172       8.235264      -0.505224      32.570752 0.44580264E+03  0.10213326E+05                                 8.045137                            6.491300       0.470938       2.210195                    0.998563      26.536688      67.806317       0.754275       0.354448      -1.144119       0.039760      -0.109719      -0.030261       0.120560       0.016249       0.031534      -0.025862       0.022267       0.005892      -0.049947       0.011442       0.038505              9.289193       8.281578       3.155742      -2.319944      11.937863      -4.023933       7.648139           0.117368
           35              O       4.518398       2.617757      10.306599      -0.494430      31.685899 0.43122993E+03  0.97942940E+04                                 7.879885                            6.367399       0.519551       2.226785                    0.998704      26.376357      67.028885       0.764883       0.352571      -1.146040      -0.042824       0.109250       0.033330       0.121985       0.018770       0.028389      -0.024852       0.020507       0.001567      -0.048802       0.014655       0.034147              9.099937       7.608001       2.855595      -2.299906      11.964402      -4.087581       7.727410           0.128366
           36              O       5.074022       4.729852       9.815634      -0.503601      30.288894 0.41923250E+03  0.94645458E+04                                 7.638384                            6.279679       0.504294       2.223897                    0.998446      26.378228      67.055393       0.769148       0.352737      -1.144733      -0.084642      -0.047164       0.070675       0.119932      -0.001585       0.041542      -0.001618      -0.062750       0.013123      -0.060264       0.027722       0.032542              8.647048       5.209947      -0.343733      -0.312809      14.536099      -1.209547       6.195098           0.095668
           37              O       6.991379       6.120423       5.825628      -0.512180      33.664234 0.45327775E+03  0.10418643E+05                                 8.224824                            6.547273       0.522956       2.229773                    0.998530      26.460569      67.527699       0.751401       0.354640      -1.144974       0.016439      -0.001451      -0.109313       0.110552      -0.000048      -0.024987      -0.006221      -0.039638      -0.141741      -0.057771       0.013822       0.043949              9.673427      16.566411      -1.021193      -3.321040       5.346106       0.324008       7.107765           0.095498
           38              O       8.653391       5.748332       4.382045      -0.515305      28.549956 0.41006111E+03  0.92050076E+04                                 7.308729                            6.190152       0.500794       2.220746                    0.998161      26.449110      67.010587       0.778655       0.350417      -1.146802      -0.109324       0.000208       0.008864       0.109683       0.003109      -0.043168      -0.001377      -0.087811      -0.036610      -0.070052       0.019732       0.050320              8.061447       8.588406      -0.496218      -3.379166       5.343889       0.875229      10.252044           0.095047
           39              O       4.678688       4.695266       6.962664      -0.522360      35.517138 0.49046801E+03  0.11503624E+05                                 8.551177                            6.846248       0.470618       2.206518                    0.998717      26.920172      69.511014       0.728713       0.358365      -1.141420      -0.055864      -0.071593      -0.056601       0.107004      -0.016144      -0.023577      -0.019253       0.096962       0.088783      -0.071242       0.015926       0.055316              9.920231      10.904619      -2.171910       5.503132       7.615231      -2.886803      11.240843           0.074286
           40              O       3.189478       4.552154       5.309016      -0.523023      34.052159 0.47732337E+03  0.11112657E+05                                 8.281437                            6.725607       0.520283       2.221695                    0.998603      26.858112      68.954441       0.740320       0.355371      -1.144527       0.068560      -0.061649       0.058626       0.109262       0.021331      -0.019811       0.023336       0.076522       0.080632      -0.065628       0.019871       0.045757              9.481584      10.050137       2.341332       4.800436       8.007521       3.124498      10.387095           0.096979
           41              O       2.552398       4.224189       2.484136      -0.512153      31.260884 0.43200494E+03  0.98302003E+04                                 7.825954                            6.390483       0.457590       2.208270                    0.998094      26.547650      67.839888       0.759316       0.354495      -1.142863       0.086163      -0.049981      -0.070500       0.122034       0.000701       0.041326       0.002736      -0.058573       0.006025      -0.058521       0.026435       0.032086              8.912325       5.309586       0.108367      -0.322125      15.173516       1.204308       6.253874           0.090035
           42              O       3.219620       2.122828       2.128736      -0.505224      32.570974 0.44580620E+03  0.10213427E+05                                 8.045161                            6.491317       0.470936       2.210192                    0.998563      26.536834      67.806726       0.754275       0.354447      -1.144120       0.039756       0.109719      -0.030257       0.120558      -0.016255       0.031544       0.025867       0.022263       0.005891      -0.049959       0.011447       0.038513              9.289223       8.281604      -3.155754      -2.319955      11.937901       4.023949       7.648163           0.117364
           43              O       0.673217       3.345243       4.200070      -0.494430      31.686189 0.43123440E+03  0.97944201E+04                                 7.879921                            6.367425       0.519546       2.226781                    0.998704      26.376520      67.029364       0.764883       0.352570      -1.146040      -0.042819      -0.109250       0.033325       0.121982      -0.018777       0.028399       0.024857       0.020500       0.001571      -0.048815       0.014660       0.034155              9.099984       7.608038      -2.855616      -2.299922      11.964466       4.087608       7.727448           0.128363
           44              O       1.228842       1.233148       3.709105      -0.503602      30.289137 0.41923637E+03  0.94646540E+04                                 7.638412                            6.279699       0.504292       2.223893                    0.998446      26.378391      67.055854       0.769149       0.352736      -1.144734      -0.084637       0.047168       0.070671       0.119928       0.001581       0.041553       0.001621      -0.062759       0.013117      -0.060277       0.027728       0.032550              8.647083       5.209963       0.343732      -0.312811      14.536165       1.209554       6.195120           0.095664
           45              O       6.570401       0.157423       0.280900      -0.512181      33.664171 0.45327677E+03  0.10418615E+05                                 8.224817                            6.547269       0.522956       2.229774                    0.998530      26.460535      67.527603       0.751400       0.354640      -1.144974      -0.016438      -0.001451       0.109314       0.110553       0.000048      -0.024985       0.006221      -0.039636      -0.141735      -0.057768       0.013821       0.043947              9.673418      16.566396       1.021190      -3.321035       5.346102      -0.324005       7.107757           0.095497
           46              O       4.908389      11.711332       1.724484      -0.515305      28.549890 0.41006021E+03  0.92049818E+04                                 7.308718                            6.190145       0.500798       2.220748                    0.998161      26.449078      67.010474       0.778656       0.350417      -1.146802       0.109324       0.000208      -0.008863       0.109683      -0.003109      -0.043166       0.001378      -0.087808      -0.036607      -0.070049       0.019731       0.050318              8.061433       8.588388       0.496214      -3.379155       5.343882      -0.875225      10.252029           0.095049
           47              O       6.856854      10.658266      11.356922      -0.522361      35.517171 0.49046832E+03  0.11503633E+05                                 8.551180                            6.846249       0.470620       2.206518                    0.998717      26.920193      69.511068       0.728713       0.358365      -1.141420       0.055864      -0.071592       0.056600       0.107004       0.016145      -0.023577       0.019254       0.096966       0.088787      -0.071245       0.015927       0.055318              9.920235      10.904622       2.171915       5.503136       7.615235       2.886809      11.240848           0.074283
           48              O       0.655703      10.515154       0.797513      -0.523024      34.052179 0.47732389E+03  0.11112671E+05                                 8.281439                            6.725610       0.520283       2.221694                    0.998603      26.858128      68.954481       0.740320       0.355371      -1.144527      -0.068561      -0.061649      -0.058626       0.109262      -0.021331      -0.019811      -0.023336       0.076522       0.080633      -0.065628       0.019871       0.045757              9.481586      10.050138      -2.341328       4.800437       8.007520      -3.124495      10.387099           0.096978
           49              O       1.292783      10.187189       3.622393      -0.512153      31.260720 0.43200224E+03  0.98301247E+04                                 7.825937                            6.390471       0.457589       2.208272                    0.998094      26.547531      67.839559       0.759315       0.354496      -1.142863      -0.086166      -0.049978       0.070502       0.122036      -0.000704       0.041318      -0.002734      -0.058567       0.006027      -0.058511       0.026430       0.032081              8.912305       5.309575      -0.108362      -0.322124      15.173480      -1.204305       6.253861           0.090036
           50              O       0.625560       8.085828       3.977793      -0.505225      32.570791 0.44580324E+03  0.10213343E+05                                 8.045144                            6.491305       0.470934       2.210194                    0.998563      26.536702      67.806370       0.754274       0.354448      -1.144119      -0.039760       0.109718       0.030261       0.120560       0.016250       0.031536      -0.025863       0.022266       0.005893      -0.049949       0.011443       0.038506              9.289202       8.281586       3.155745      -2.319947      11.937874      -4.023937       7.648146           0.117365
           51              O       3.171963       9.308243       1.906458      -0.494431      31.685948 0.43123070E+03  0.97943162E+04                                 7.879894                            6.367406       0.519546       2.226783                    0.998704      26.376373      67.028949       0.764883       0.352571      -1.146039       0.042823      -0.109250      -0.033329       0.121985       0.018771       0.028391      -0.024852       0.020506       0.001568      -0.048803       0.014655       0.034148              9.099949       7.608009       2.855599      -2.299909      11.964418      -4.087587       7.727419           0.128363
           52              O       2.616339       7.196148       2.397423      -0.503603      30.288936 0.41923318E+03  0.94645645E+04                                 7.638387                            6.279682       0.504293       2.223896                    0.998446      26.378261      67.055478       0.769148       0.352737      -1.144734       0.084641       0.047165      -0.070674       0.119931      -0.001584       0.041544      -0.001619      -0.062752       0.013121      -0.060267       0.027724       0.032543              8.647053       5.209949      -0.343733      -0.312809      14.536108      -1.209548       6.195101           0.095665

******************************************************
Auxiliary information for the entire system
The total spin magnetic moment of the unit cell is   3.932327
The total net atomic charge of the unit cell is   0.000001
Accuracy of reproducing the electrostatic potential in the unit cell:
  The inner radius (bohr) =    5.0000
  The outer radius (bohr) =   12.0000
  Valid grid points have density less than (e/(bohr^3)) =    0.0001
  The number of valid grid points were=       104344
  The rms potential error without charges in kcal/mol is=      7.50215
  The rms potential error with partial charges in kcal/mol is=      2.44426
  The RRMSE value at monopole order=      0.32581
  The rms potential error with partial charges and cloud penetration in kcal/mol is=      2.44456
  The RRMSE value at monopole order with cloud penetration is=      0.32585
  The rms potential error with partial charges and atomic dipoles in kcal/mol is=      0.73397
  The RRMSE value at dipole order=      0.09783
  The rms potential error with partial charges, atomic dipoles and cloud penetration in kcal/mol is=      0.72393
  The RRMSE value at dipole order with cloud penetration=      0.09650

******************************************************
The electron densities and ab initio electrostatic potential were computed in VASP using the PBE functional and
projector augmented wave method. See the main text of the journal article for a description of computational details.
The atomic charges, dipoles, and quadrupoles were computed with the DDEC6 method as described in
(a) T. A. Manz and N. Gabaldon Limas, RSC Adv. 6 (2016) 47771-47801 DOI: 10.1039/c6ra04656h
(b) N. Gabaldon Limas and T. A. Manz, RSC Adv. 8 (2018) 2678-2707 DOI: 10.1039/c7ra11829e.
For each atom in the material, the electron cloud parameters were fit to the spherically averaged atom-in-material
electron density using radial positions for which this density was between 10^-4 and 10^-2 electrons per cubic bohr.
The polarizabilities, dispersion coefficients, and quantum Drude oscillator (QDO) parameters were fit using the MCLF method.
The magnetic structure of the system was optimized in VASP from the default ferromagnetic initial guess using spin polarization.
The atomic spin moments (ASMs) were computed on this optimized magnetic structure using the DDEC6 partition as inputs
to the method of T. A. Manz and D. S. Sholl, J. Chem. Theory Comput. 7 (2011) 4146-4164 DOI: 10.1021/ct200539n.
The RMSE and RRMSE were computed using a uniform grid with Ewald summation.
