# Supplementary material for: A collection of forcefield precursors for metal–organic frameworks
Source: RSC Adv. 2019 Nov 13;9(63):36492–507. doi: 10.1039/c9ra07327b (PMC9075174; doi:10.1039/c9ra07327b)
Supplement: RA-009-C9RA07327B-s6023 [file RA-009-C9RA07327B-s6023.xyz]

   52
jmolscript: load "" {1 1 1} spacegroup "x,y,z" unitcell [{      9.688500     0.000000     0.000000 }, {      0.000000    11.817000     0.000000 }, {     -1.983436     0.000000    12.165371 }]
Sm     6.290893     6.102890     8.144959     1.963332
Sm     5.266703     0.194390    10.103097     1.963331
Sm     1.414171     5.714110     4.020412     1.963333
Sm     2.438361    11.622610     2.062274     1.963333
C      3.805676     6.678968     6.072953     0.537944
C      6.326914     2.917617     8.727437     0.533779
C      5.202609     3.432839     9.669037     0.524001
C     -0.473816     5.919135     6.661757     0.544795
C      0.046856     0.770468     0.009732     0.537940
C      5.230682     8.826117     9.520619     0.533778
C      6.354987     9.341339     8.579020     0.524000
C      2.342912     0.010635    11.586299     0.544795
C      3.899388     5.138032     6.092418     0.537946
C      1.378150     8.899383     3.437934     0.533778
C      2.502455     8.384162     2.496334     0.524000
C      8.178880     5.897865     5.503614     0.544794
C      9.641644    11.046532    -0.009732     0.537940
C      2.474382     2.990883     2.644752     0.533778
C      1.350077     2.475662     3.586351     0.524000
C      5.362152    -0.010635     0.579072     0.544795
O      4.526167     7.305269     6.883167    -0.521443
O      3.007502     7.183554     5.257873    -0.520237
O      7.061202     3.785103     8.187295    -0.512349
O      6.420297     1.681559     8.576587    -0.514729
O      4.527017     2.559562    10.265140    -0.499205
O      5.059318     4.673624     9.745679    -0.508546
O     -0.948626     6.086937     7.815034    -0.514047
O      0.721149     5.760788     6.356406    -0.513292
O      7.031429     1.396769    11.364890    -0.521444
O      0.845030     1.275054     0.824812    -0.520236
O      4.496394     9.693603    10.060762    -0.512349
O      5.137299     7.590059     9.671470    -0.514730
O      7.030579     8.468062     7.982916    -0.499206
O      6.498278    10.582124     8.502378    -0.508546
O      2.817722     0.178437    10.433022    -0.514046
O      1.147947    11.669287    11.891650    -0.513292
O      3.178897     4.511731     5.282204    -0.521444
O      4.697562     4.633446     6.907498    -0.520237
O      0.643862     8.031897     3.978076    -0.512349
O      1.284767    10.135441     3.588784    -0.514729
O      3.178047     9.257438     1.900231    -0.499205
O      2.645746     7.143377     2.419692    -0.508546
O      8.653690     5.730063     4.350337    -0.514046
O      6.983915     6.056212     5.808965    -0.513292
O      0.673635    10.420231     0.800481    -0.521443
O      6.860034    10.541946    11.340559    -0.520236
O      3.208670     2.123397     2.104609    -0.512349
O      2.567765     4.226941     2.493901    -0.514730
O      0.674485     3.348938     4.182455    -0.499206
O      1.206786     1.234877     3.662993    -0.508546
O      4.887342    11.638563     1.732349    -0.514046
O      6.557117     0.147713     0.273721    -0.513292

The following XYZ coordinates are in angstroms. Other properties are in atomic units.
The sperically averaged electron density of each atom fit to a function of the form exp(a - br)
eigen_1, eigen_2 and eigen_3 are the three eigenvalues of traceless quadrupole moment tensor
  atom number  atomic symbol              X              Y              Z     net charge C6 coefficient C8 coefficient C10 coefficient fluctuating dipole atomic polarizability isotropic forcefield polarizability              a              b squared Pearson coefficient          <r^3>          <r^4>         wp_QDO          m_QDO          q_QDO       dipole_x       dipole_y       dipole_z         dipole            Qxy            Qxz            Qyz     Q(x^2-y^2)  Q(3z^2 - R^2)        eigen_1        eigen_2        eigen_3 static polarizability      alpha(xx)      alpha(xy)      alpha(xz)      alpha(yy)      alpha(yz)      alpha(zz) atomic spin moment
            1             Sm       6.290893       6.102890       8.144959       1.963332     141.453861 0.34162562E+04  0.11971391E+06                                17.692079                           15.655185       2.665086       2.500551                    0.999716      83.049678     199.395074       0.649703       0.269028      -1.333345       0.010463       0.002032       0.024717       0.026918       0.002203       0.088377       0.001600       0.141727       0.295449      -0.120140      -0.036308       0.156448             19.994475      18.514453      -0.100025      -1.272664      24.765262       0.569297      16.703711           0.018326
            2             Sm       5.266703       0.194390      10.103097       1.963331     141.454066 0.34162623E+04  0.11971417E+06                                17.692098                           15.655201       2.665088       2.500552                    0.999716      83.049721     199.395250       0.649702       0.269028      -1.333344      -0.010465       0.002034      -0.024718       0.026919      -0.002202       0.088375      -0.001601       0.141724       0.295450      -0.120138      -0.036307       0.156445             19.994497      18.514481       0.100020      -1.272645      24.765282      -0.569288      16.703730           0.018325
            3             Sm       1.414171       5.714110       4.020412       1.963333     141.453747 0.34162524E+04  0.11971373E+06                                17.692067                           15.655174       2.665087       2.500552                    0.999716      83.049658     199.394980       0.649703       0.269028      -1.333345      -0.010463      -0.002033      -0.024717       0.026918       0.002203       0.088377       0.001600       0.141727       0.295450      -0.120140      -0.036308       0.156448             19.994463      18.514434      -0.100027      -1.272662      24.765254       0.569297      16.703699           0.018326
            4             Sm       2.438361      11.622610       2.062274       1.963333     141.453935 0.34162579E+04  0.11971398E+06                                17.692084                           15.655188       2.665088       2.500552                    0.999716      83.049699     199.395143       0.649703       0.269028      -1.333345       0.010465      -0.002034       0.024717       0.026919      -0.002203       0.088375      -0.001601       0.141724       0.295451      -0.120138      -0.036307       0.156445             19.994483      18.514462       0.100022      -1.272644      24.765270      -0.569293      16.703717           0.018325
            5              C       3.805676       6.678968       6.072953       0.537944      24.299047 0.25917587E+03  0.53779584E+04                                 7.530579                            5.630989       0.122897       2.101420                    0.999524      22.160821      60.729185       0.643394       0.458782      -1.034124      -0.009810       0.131051      -0.002432       0.131440       0.002119      -0.130702      -0.007801       0.080912       0.070987      -0.104900      -0.052201       0.157101              8.763512       9.284327      -0.081766       4.628681       8.503902       0.093315       8.502307           0.042528
            6              C       6.326914       2.917617       8.727437       0.533779      25.000037 0.27699983E+03  0.58492348E+04                                 7.720815                            5.854803      -0.052129       2.036458                    0.999171      22.692949      62.911092       0.625043       0.464062      -1.030278       0.101446      -0.045679      -0.083097       0.138863      -0.025406       0.096742       0.004796       0.133679       0.213891      -0.111189      -0.039460       0.150648              8.928957       6.945420       0.734682      -2.207222      12.906852      -2.281467       6.934599           0.045491
            7              C       5.202609       3.432839       9.669037       0.524001      25.074261 0.27694961E+03  0.58428757E+04                                 7.709542                            5.840332       0.013605       2.056926                    0.999130      22.684649      62.683032       0.628600       0.461855      -1.032396      -0.101112       0.046456       0.083492       0.139114      -0.015113       0.099721       0.017689       0.144019       0.204335      -0.114090      -0.039846       0.153936              8.918998       6.746846       0.529776      -2.221726      12.884591      -2.508489       7.125557           0.042045
            8              C      -0.473816       5.919135       6.661757       0.544795      23.986490 0.26013384E+03  0.53969737E+04                                 7.486474                            5.658177       0.278319       2.158622                    0.999659      21.935792      59.895614       0.639684       0.461517      -1.033706       0.089620       0.001597       0.102971       0.136519       0.020131       0.025976      -0.021272      -0.237173      -0.215876      -0.107028      -0.050830       0.157858              8.708728      12.604978      -0.735106      -2.558799       4.321187       0.552167       9.200020           0.046405
            9              C       0.046856       0.770468       0.009732       0.537940      24.299295 0.25917880E+03  0.53780333E+04                                 7.530608                            5.631006       0.122898       2.101417                    0.999524      22.161009      60.729738       0.643396       0.458779      -1.034125       0.009810       0.131063       0.002432       0.131453      -0.002120      -0.130706       0.007801       0.080928       0.071005      -0.104898      -0.052213       0.157111              8.763547       9.284363       0.081765       4.628700       8.503942      -0.093318       8.502337           0.042530
           10              C       5.230682       8.826117       9.520619       0.533778      25.000140 0.27700122E+03  0.58492709E+04                                 7.720827                            5.854812      -0.052130       2.036457                    0.999171      22.693023      62.911312       0.625044       0.464061      -1.030279      -0.101450      -0.045681       0.083099       0.138867       0.025405       0.096745      -0.004795       0.133678       0.213892      -0.111188      -0.039463       0.150651              8.928972       6.945435      -0.734679      -2.207229      12.906869       2.281467       6.934612           0.045489
           11              C       6.354987       9.341339       8.579020       0.524000      25.074345 0.27695066E+03  0.58429030E+04                                 7.709551                            5.840337       0.013606       2.056926                    0.999130      22.684710      62.683208       0.628601       0.461854      -1.032396       0.101115       0.046458      -0.083495       0.139118       0.015112       0.099724      -0.017688       0.144019       0.204336      -0.114090      -0.039850       0.153940              8.919009       6.746855      -0.529775      -2.221732      12.884603       2.508494       7.125570           0.042045
           12              C       2.342912       0.010635      11.586299       0.544795      23.986425 0.26013307E+03  0.53969543E+04                                 7.486467                            5.658173       0.278319       2.158622                    0.999659      21.935740      59.895463       0.639683       0.461518      -1.033706      -0.089618       0.001597      -0.102969       0.136515      -0.020131       0.025978       0.021272      -0.237170      -0.215872      -0.107028      -0.050827       0.157856              8.708720      12.604967       0.735108      -2.558798       4.321184      -0.552166       9.200008           0.046405
           13              C       3.899388       5.138032       6.092418       0.537946      24.299035 0.25917572E+03  0.53779545E+04                                 7.530576                            5.630988       0.122897       2.101420                    0.999524      22.160814      60.729163       0.643394       0.458782      -1.034124       0.009810      -0.131051       0.002432       0.131440       0.002119      -0.130702      -0.007801       0.080912       0.070987      -0.104900      -0.052201       0.157101              8.763509       9.284324      -0.081766       4.628679       8.503899       0.093316       8.502304           0.042528
           14              C       1.378150       8.899383       3.437934       0.533778      25.000104 0.27700065E+03  0.58492562E+04                                 7.720824                            5.854808      -0.052131       2.036457                    0.999171      22.692998      62.911245       0.625044       0.464062      -1.030279      -0.101448       0.045680       0.083098       0.138866      -0.025405       0.096745       0.004795       0.133679       0.213892      -0.111188      -0.039462       0.150651              8.928968       6.945430       0.734684      -2.207227      12.906866      -2.281471       6.934609           0.045492
           15              C       2.502455       8.384162       2.496334       0.524000      25.074320 0.27695030E+03  0.58428938E+04                                 7.709549                            5.840335       0.013603       2.056924                    0.999130      22.684699      62.683185       0.628601       0.461854      -1.032396       0.101114      -0.046457      -0.083494       0.139117      -0.015112       0.099723       0.017688       0.144019       0.204337      -0.114090      -0.039849       0.153939              8.919006       6.746855       0.529778      -2.221732      12.884597      -2.508493       7.125566           0.042047
           16              C       8.178880       5.897865       5.503614       0.544794      23.986498 0.26013395E+03  0.53969764E+04                                 7.486474                            5.658177       0.278319       2.158622                    0.999659      21.935795      59.895616       0.639684       0.461517      -1.033706      -0.089620      -0.001597      -0.102971       0.136519       0.020131       0.025976      -0.021272      -0.237174      -0.215876      -0.107028      -0.050830       0.157858              8.708729      12.604979      -0.735106      -2.558799       4.321187       0.552167       9.200020           0.046404
           17              C       9.641644      11.046532      -0.009732       0.537940      24.299300 0.25917886E+03  0.53780347E+04                                 7.530608                            5.631006       0.122898       2.101417                    0.999524      22.161011      60.729741       0.643396       0.458779      -1.034125      -0.009810      -0.131063      -0.002432       0.131453      -0.002120      -0.130706       0.007801       0.080928       0.071005      -0.104898      -0.052213       0.157111              8.763548       9.284364       0.081764       4.628701       8.503942      -0.093318       8.502338           0.042529
           18              C       2.474382       2.990883       2.644752       0.533778      25.000142 0.27700122E+03  0.58492706E+04                                 7.720827                            5.854811      -0.052130       2.036457                    0.999171      22.693025      62.911314       0.625044       0.464061      -1.030279       0.101450       0.045681      -0.083099       0.138868       0.025404       0.096745      -0.004795       0.133678       0.213893      -0.111188      -0.039463       0.150651              8.928971       6.945436      -0.734679      -2.207230      12.906866       2.281467       6.934612           0.045489
           19              C       1.350077       2.475662       3.586351       0.524000      25.074335 0.27695047E+03  0.58428981E+04                                 7.709548                            5.840335       0.013607       2.056926                    0.999130      22.684712      62.683212       0.628601       0.461854      -1.032396      -0.101115      -0.046458       0.083495       0.139118       0.015112       0.099725      -0.017687       0.144019       0.204337      -0.114090      -0.039851       0.153940              8.919006       6.746855      -0.529776      -2.221734      12.884594       2.508494       7.125570           0.042044
           20              C       5.362152      -0.010635       0.579072       0.544795      23.986428 0.26013312E+03  0.53969554E+04                                 7.486466                            5.658173       0.278318       2.158622                    0.999659      21.935741      59.895461       0.639683       0.461517      -1.033706       0.089618      -0.001597       0.102969       0.136515      -0.020131       0.025978       0.021272      -0.237170      -0.215873      -0.107028      -0.050828       0.157856              8.708719      12.604967       0.735108      -2.558797       4.321184      -0.552166       9.200008           0.046405
           21              O       4.526167       7.305269       6.883167      -0.521443      34.043292 0.47160093E+03  0.10947443E+05                                 8.279606                            6.686519       0.517514       2.222926                    0.998694      26.755611      68.612989       0.742183       0.355514      -1.144300      -0.069587       0.064898      -0.057674       0.111267       0.022118      -0.023818       0.022587       0.078821       0.090900      -0.068462       0.017109       0.051352              9.518828      10.225471       2.337314       4.919248       7.903474       3.080289      10.427538           0.088476
           22              O       3.007502       7.183554       5.257873      -0.520237      35.170156 0.48409355E+03  0.11312800E+05                                 8.483314                            6.791797       0.487015       2.212515                    0.998631      26.820883      69.043913       0.733489       0.357332      -1.142673       0.053127       0.076985       0.056325       0.109186      -0.016706      -0.025360      -0.018687       0.086944       0.079889      -0.065907       0.012090       0.053817              9.848071      10.994581      -2.165481       5.475085       7.529823      -2.795959      11.019809           0.091419
           23              O       7.061202       3.785103       8.187295      -0.512349      33.142504 0.45267568E+03  0.10408849E+05                                 8.138165                            6.539622       0.483345       2.210903                    0.998726      26.674931      68.248508       0.751867       0.354282      -1.144438       0.041615      -0.113805      -0.031016       0.125081       0.020272       0.033024      -0.025394       0.025074       0.010396      -0.053171       0.012723       0.040448              9.433172       8.320468       3.174213      -2.359305      12.181167      -4.172819       7.797881           0.112084
           24              O       6.420297       1.681559       8.576587      -0.514729      31.601079 0.43400578E+03  0.98861716E+04                                 7.883798                            6.404601       0.461373       2.208396                    0.998191      26.583632      67.945904       0.758671       0.354421      -1.143035       0.091454       0.049187      -0.072384       0.126580      -0.001695       0.043318      -0.001687      -0.056887       0.010810      -0.059830       0.025888       0.033942              9.021736       5.340978      -0.206267      -0.318493      15.404845      -1.366231       6.319384           0.087161
           25              O       4.527017       2.559562      10.265140      -0.499205      32.002253 0.43385999E+03  0.98686256E+04                                 7.930949                            6.386177       0.517782       2.224766                    0.998737      26.437072      67.224147       0.763898       0.352504      -1.146140      -0.043597       0.111708       0.033800       0.124586       0.020271       0.032029      -0.025131       0.024827       0.005944      -0.052390       0.013282       0.039109              9.184490       7.631981       2.849152      -2.327231      12.082153      -4.201177       7.839335           0.119387
           26              O       5.059318       4.673624       9.745679      -0.508546      30.813984 0.42536675E+03  0.96354321E+04                                 7.725329                            6.322567       0.505223       2.221233                    0.998476      26.499812      67.420014       0.767262       0.352415      -1.145296      -0.089026      -0.046660       0.073523       0.124533      -0.002982       0.042266      -0.000490      -0.066892       0.007723      -0.062332       0.028875       0.033456              8.786310       5.269567      -0.405811      -0.312829      14.824030      -1.377922       6.265332           0.095178
           27              O      -0.948626       6.086937       7.815034      -0.514047      28.534845 0.40951115E+03  0.91862660E+04                                 7.300803                            6.180301       0.512295       2.224223                    0.998242      26.431286      66.863346       0.780635       0.349772      -1.147744       0.110135      -0.002110      -0.004409       0.110243       0.002846      -0.039498      -0.000312      -0.086603      -0.029358      -0.066149       0.017796       0.048352              8.066782       8.672489      -0.428830      -3.423023       5.325384       0.737035      10.202473           0.106912
           28              O       0.721149       5.760788       6.356406      -0.513292      33.819518 0.45180317E+03  0.10376229E+05                                 8.245684                            6.535285       0.508627       2.225497                    0.998506      26.439265      67.444282       0.752324       0.354496      -1.145098      -0.013644       0.000791       0.110996       0.111834       0.001050      -0.024534      -0.004873      -0.051243      -0.146836      -0.059449       0.009004       0.050445              9.726442      16.651049      -0.909713      -3.443653       5.332026       0.296877       7.196249           0.089224
           29              O       7.031429       1.396769      11.364890      -0.521444      34.043743 0.47160803E+03  0.10947648E+05                                 8.279665                            6.686559       0.517509       2.222921                    0.998694      26.755847      68.613706       0.742183       0.355513      -1.144300       0.069589       0.064890       0.057675       0.111265      -0.022121      -0.023820      -0.022590       0.078849       0.090928      -0.068480       0.017116       0.051363              9.518899      10.225551      -2.337336       4.919295       7.903531      -3.080315      10.427616           0.088472
           30              O       0.845030       1.275054       0.824812      -0.520236      35.170573 0.48410006E+03  0.11312989E+05                                 8.483366                            6.791832       0.487015       2.212511                    0.998631      26.821092      69.044537       0.733489       0.357330      -1.142674      -0.053129       0.076977      -0.056326       0.109182       0.016707      -0.025361       0.018690       0.086974       0.079918      -0.065925       0.012096       0.053829              9.848136      10.994655       2.165499       5.475132       7.529868       2.795981      11.019885           0.091423
           31              O       4.496394       9.693603      10.060762      -0.512349      33.142648 0.45267811E+03  0.10408918E+05                                 8.138182                            6.539635       0.483340       2.210900                    0.998726      26.675016      68.248757       0.751867       0.354282      -1.144438      -0.041613      -0.113805       0.031013       0.125080      -0.020274       0.033028       0.025396       0.025071       0.010397      -0.053177       0.012725       0.040452              9.433193       8.320489      -3.174219      -2.359311      12.181191       4.172830       7.797899           0.112080
           32              O       5.137299       7.590059       9.671470      -0.514730      31.601211 0.43400803E+03  0.98862354E+04                                 7.883814                            6.404614       0.461371       2.208394                    0.998191      26.583717      67.946154       0.758671       0.354421      -1.143035      -0.091452       0.049189       0.072382       0.126579       0.001693       0.043322       0.001688      -0.056891       0.010809      -0.059835       0.025891       0.033944              9.021755       5.340989       0.206269      -0.318495      15.404880       1.366230       6.319395           0.087158
           33              O       7.030579       8.468062       7.982916      -0.499206      32.002430 0.43386283E+03  0.98687059E+04                                 7.930975                            6.386195       0.517781       2.224764                    0.998737      26.437158      67.224413       0.763898       0.352503      -1.146140       0.043594       0.111708      -0.033798       0.124585      -0.020274       0.032034       0.025133       0.024824       0.005947      -0.052398       0.013284       0.039113              9.184521       7.632004      -2.849164      -2.327244      12.082194       4.201197       7.839367           0.119383
           34              O       6.498278      10.582124       8.502378      -0.508546      30.814091 0.42536854E+03  0.96354824E+04                                 7.725342                            6.322576       0.505221       2.221231                    0.998476      26.499882      67.420216       0.767262       0.352415      -1.145297       0.089024      -0.046662      -0.073521       0.124531       0.002980       0.042272       0.000491      -0.066896       0.007721      -0.062339       0.028879       0.033460              8.786325       5.269574       0.405812      -0.312830      14.824056       1.377927       6.265345           0.095175
           35              O       2.817722       0.178437      10.433022      -0.514046      28.534710 0.40950884E+03  0.91862014E+04                                 7.300784                            6.180287       0.512298       2.224225                    0.998242      26.431204      66.863096       0.780635       0.349772      -1.147744      -0.110135      -0.002110       0.004406       0.110244      -0.002846      -0.039494       0.000313      -0.086598      -0.029353      -0.066143       0.017794       0.048349              8.066759       8.672467       0.428828      -3.423011       5.325371      -0.737032      10.202439           0.106913
           36              O       1.147947      11.669287      11.891650      -0.513292      33.819418 0.45180165E+03  0.10376186E+05                                 8.245672                            6.535277       0.508627       2.225498                    0.998506      26.439204      67.444105       0.752324       0.354496      -1.145097       0.013642       0.000791      -0.110996       0.111834      -0.001050      -0.024531       0.004873      -0.051238      -0.146832      -0.059446       0.009004       0.050441              9.726427      16.651026       0.909715      -3.443645       5.332020      -0.296876       7.196235           0.089226
           37              O       3.178897       4.511731       5.282204      -0.521444      34.043313 0.47160128E+03  0.10947453E+05                                 8.279610                            6.686522       0.517513       2.222926                    0.998694      26.755618      68.613016       0.742183       0.355514      -1.144299       0.069587      -0.064898       0.057674       0.111267       0.022118      -0.023818       0.022587       0.078821       0.090900      -0.068462       0.017110       0.051352              9.518832      10.225476       2.337316       4.919251       7.903478       3.080290      10.427544           0.088476
           38              O       4.697562       4.633446       6.907498      -0.520237      35.170161 0.48409365E+03  0.11312803E+05                                 8.483315                            6.791798       0.487016       2.212515                    0.998631      26.820887      69.043925       0.733489       0.357332      -1.142673      -0.053127      -0.076985      -0.056325       0.109186      -0.016706      -0.025360      -0.018687       0.086944       0.079889      -0.065907       0.012090       0.053817              9.848072      10.994583      -2.165480       5.475085       7.529823      -2.795958      11.019809           0.091419
           39              O       0.643862       8.031897       3.978076      -0.512349      33.142594 0.45267704E+03  0.10408888E+05                                 8.138175                            6.539628       0.483344       2.210901                    0.998726      26.674984      68.248658       0.751867       0.354282      -1.144438      -0.041614       0.113805       0.031014       0.125080       0.020274       0.033027      -0.025395       0.025072       0.010397      -0.053175       0.012725       0.040450              9.433186       8.320479       3.174220      -2.359310      12.181186      -4.172827       7.797892           0.112082
           40              O       1.284767      10.135441       3.588784      -0.514729      31.601203 0.43400784E+03  0.98862300E+04                                 7.883814                            6.404613       0.461370       2.208394                    0.998191      26.583705      67.946123       0.758671       0.354421      -1.143035      -0.091452      -0.049189       0.072382       0.126579      -0.001693       0.043321      -0.001688      -0.056891       0.010809      -0.059834       0.025890       0.033944              9.021755       5.340988      -0.206268      -0.318494      15.404880      -1.366235       6.319397           0.087159
           41              O       3.178047       9.257438       1.900231      -0.499205      32.002335 0.43386116E+03  0.98686584E+04                                 7.930958                            6.386182       0.517779       2.224764                    0.998737      26.437128      67.224306       0.763898       0.352503      -1.146140       0.043595      -0.111708      -0.033799       0.124585       0.020273       0.032031      -0.025133       0.024825       0.005945      -0.052394       0.013283       0.039111              9.184501       7.631992       2.849158      -2.327237      12.082165      -4.201184       7.839346           0.119386
           42              O       2.645746       7.143377       2.419692      -0.508546      30.814073 0.42536822E+03  0.96354729E+04                                 7.725338                            6.322573       0.505222       2.221231                    0.998476      26.499878      67.420192       0.767263       0.352415      -1.145297       0.089025       0.046661      -0.073522       0.124532      -0.002980       0.042270      -0.000491      -0.066896       0.007720      -0.062336       0.028878       0.033459              8.786320       5.269572      -0.405812      -0.312830      14.824051      -1.377925       6.265338           0.095176
           43              O       8.653690       5.730063       4.350337      -0.514046      28.534803 0.40951043E+03  0.91862454E+04                                 7.300794                            6.180294       0.512297       2.224223                    0.998242      26.431278      66.863299       0.780636       0.349772      -1.147745      -0.110135       0.002110       0.004409       0.110243       0.002846      -0.039498      -0.000313      -0.086603      -0.029358      -0.066149       0.017796       0.048352              8.066771       8.672475      -0.428829      -3.423017       5.325378       0.737034      10.202459           0.106912
           44              O       6.983915       6.056212       5.808965      -0.513292      33.819492 0.45180279E+03  0.10376218E+05                                 8.245678                            6.535281       0.508627       2.225497                    0.998506      26.439260      67.444257       0.752324       0.354496      -1.145098       0.013644      -0.000791      -0.110996       0.111834       0.001050      -0.024534      -0.004873      -0.051243      -0.146836      -0.059449       0.009004       0.050445              9.726435      16.651038      -0.909712      -3.443649       5.332023       0.296877       7.196244           0.089224
           45              O       0.673635      10.420231       0.800481      -0.521443      34.043736 0.47160788E+03  0.10947644E+05                                 8.279663                            6.686558       0.517509       2.222921                    0.998694      26.755845      68.613695       0.742183       0.355513      -1.144301      -0.069589      -0.064890      -0.057675       0.111265      -0.022121      -0.023820      -0.022590       0.078849       0.090928      -0.068480       0.017116       0.051363              9.518898      10.225548      -2.337337       4.919294       7.903530      -3.080316      10.427615           0.088472
           46              O       6.860034      10.541946      11.340559      -0.520236      35.170560 0.48409985E+03  0.11312983E+05                                 8.483363                            6.791830       0.487014       2.212511                    0.998631      26.821089      69.044523       0.733490       0.357330      -1.142674       0.053129      -0.076977       0.056326       0.109182       0.016706      -0.025361       0.018690       0.086974       0.079918      -0.065925       0.012096       0.053829              9.848133      10.994652       2.165498       5.475130       7.529866       2.795980      11.019881           0.091423
           47              O       3.208670       2.123397       2.104609      -0.512349      33.142623 0.45267762E+03  0.10408904E+05                                 8.138178                            6.539631       0.483341       2.210900                    0.998726      26.675006      68.248717       0.751868       0.354282      -1.144438       0.041613       0.113805      -0.031014       0.125080      -0.020274       0.033029       0.025396       0.025071       0.010398      -0.053177       0.012725       0.040452              9.433188       8.320485      -3.174218      -2.359310      12.181185       4.172827       7.797895           0.112080
           48              O       2.567765       4.226941       2.493901      -0.514730      31.601265 0.43400896E+03  0.98862620E+04                                 7.883823                            6.404621       0.461369       2.208393                    0.998191      26.583741      67.946239       0.758671       0.354421      -1.143035       0.091452      -0.049189      -0.072382       0.126579       0.001693       0.043323       0.001688      -0.056892       0.010809      -0.059836       0.025891       0.033945              9.021765       5.340994       0.206270      -0.318495      15.404899       1.366232       6.319402           0.087157
           49              O       0.674485       3.348938       4.182455      -0.499206      32.002417 0.43386246E+03  0.98686958E+04                                 7.930973                            6.386193       0.517781       2.224764                    0.998737      26.437153      67.224399       0.763898       0.352503      -1.146140      -0.043594      -0.111708       0.033798       0.124585      -0.020274       0.032034       0.025133       0.024824       0.005947      -0.052397       0.013284       0.039113              9.184519       7.632003      -2.849165      -2.327245      12.082189       4.201197       7.839366           0.119383
           50              O       1.206786       1.234877       3.662993      -0.508546      30.814141 0.42536937E+03  0.96355058E+04                                 7.725350                            6.322582       0.505220       2.221230                    0.998476      26.499905      67.420292       0.767262       0.352415      -1.145297      -0.089024       0.046662       0.073521       0.124531       0.002980       0.042273       0.000492      -0.066897       0.007721      -0.062340       0.028880       0.033460              8.786335       5.269579       0.405813      -0.312830      14.824075       1.377930       6.265351           0.095173
           51              O       4.887342      11.638563       1.732349      -0.514046      28.534690 0.40950851E+03  0.91861920E+04                                 7.300779                            6.180283       0.512298       2.224225                    0.998242      26.431201      66.863076       0.780636       0.349772      -1.147744       0.110135       0.002110      -0.004406       0.110244      -0.002846      -0.039494       0.000313      -0.086598      -0.029353      -0.066143       0.017794       0.048349              8.066754       8.672460       0.428828      -3.423008       5.325369      -0.737032      10.202433           0.106913
           52              O       6.557117       0.147713       0.273721      -0.513292      33.819400 0.45180139E+03  0.10376179E+05                                 8.245668                            6.535275       0.508627       2.225498                    0.998506      26.439200      67.444086       0.752324       0.354496      -1.145097      -0.013642      -0.000791       0.110996       0.111834      -0.001050      -0.024531       0.004873      -0.051238      -0.146832      -0.059446       0.009004       0.050442              9.726423      16.651018       0.909714      -3.443643       5.332018      -0.296876       7.196231           0.089226

******************************************************
Auxiliary information for the entire system
The total spin magnetic moment of the unit cell is   3.938510
The total net atomic charge of the unit cell is   -0.000001
Accuracy of reproducing the electrostatic potential in the unit cell:
  The inner radius (bohr) =    5.0000
  The outer radius (bohr) =   12.0000
  Valid grid points have density less than (e/(bohr^3)) =    0.0001
  The number of valid grid points were=        98256
  The rms potential error without charges in kcal/mol is=      7.44362
  The rms potential error with partial charges in kcal/mol is=      2.46315
  The RRMSE value at monopole order=      0.33091
  The rms potential error with partial charges and cloud penetration in kcal/mol is=      2.46343
  The RRMSE value at monopole order with cloud penetration is=      0.33095
  The rms potential error with partial charges and atomic dipoles in kcal/mol is=      0.76412
  The RRMSE value at dipole order=      0.10265
  The rms potential error with partial charges, atomic dipoles and cloud penetration in kcal/mol is=      0.75452
  The RRMSE value at dipole order with cloud penetration=      0.10137

******************************************************
The electron densities and ab initio electrostatic potential were computed in VASP using the PBE functional and
projector augmented wave method. See the main text of the journal article for a description of computational details.
The atomic charges, dipoles, and quadrupoles were computed with the DDEC6 method as described in
(a) T. A. Manz and N. Gabaldon Limas, RSC Adv. 6 (2016) 47771-47801 DOI: 10.1039/c6ra04656h
(b) N. Gabaldon Limas and T. A. Manz, RSC Adv. 8 (2018) 2678-2707 DOI: 10.1039/c7ra11829e.
For each atom in the material, the electron cloud parameters were fit to the spherically averaged atom-in-material
electron density using radial positions for which this density was between 10^-4 and 10^-2 electrons per cubic bohr.
The polarizabilities, dispersion coefficients, and quantum Drude oscillator (QDO) parameters were fit using the MCLF method.
The magnetic structure of the system was optimized in VASP from the default ferromagnetic initial guess using spin polarization.
The atomic spin moments (ASMs) were computed on this optimized magnetic structure using the DDEC6 partition as inputs
to the method of T. A. Manz and D. S. Sholl, J. Chem. Theory Comput. 7 (2011) 4146-4164 DOI: 10.1021/ct200539n.
The RMSE and RRMSE were computed using a uniform grid with Ewald summation.
