# Supplementary material for: A collection of forcefield precursors for metal–organic frameworks
Source: RSC Adv. 2019 Nov 13;9(63):36492–507. doi: 10.1039/c9ra07327b (PMC9075174; doi:10.1039/c9ra07327b)
Supplement: RA-009-C9RA07327B-s6024 [file RA-009-C9RA07327B-s6024.xyz]

   52
jmolscript: load "" {1 1 1} spacegroup "x,y,z" unitcell [{      9.666100     0.000000     0.000000 }, {      0.000000    11.737000     0.000000 }, {     -1.977423     0.000000    12.155206 }]
Eu     6.275970     0.182862     8.132684     1.245623
Eu     5.257045     6.051362    10.100125     1.245621
Eu     1.412707    11.554138     4.022522     1.245626
Eu     2.431632     5.685638     2.055081     1.245625
C      5.185344     9.272230     9.658527     0.502851
C      6.316605     8.756976     8.717714     0.513370
C     -0.473850     0.004695     6.650113     0.511449
C      3.892471    10.969400     6.078819     0.512738
C      6.347672     3.403730     8.574282     0.502852
C      5.216410     2.888476     9.515095     0.513370
C      2.340766     5.873195    11.582696     0.511450
C      9.617967     5.100900    -0.001216     0.512736
C      2.503333     2.464770     2.496679     0.502852
C      1.372072     2.980024     3.437492     0.513370
C      8.162527    -0.004695     5.505093     0.511450
C      3.796206     0.767600     6.076387     0.512738
C      1.341005     8.333270     3.580924     0.502852
C      2.472267     8.848524     2.640111     0.513369
C      5.347911     5.863805     0.572510     0.511450
C      0.048133     6.636100     0.001216     0.512737
O      5.030641    10.505789     9.724165    -0.391181
O      4.519863     8.397824    10.261425    -0.409725
O      7.036786     9.620819     8.170729    -0.420334
O      6.412039     7.523417     8.576713    -0.399604
O     -0.941473     0.164318     7.813366    -0.394416
O      0.723522    11.589114     6.348664    -0.423541
O      4.693729    10.456493     6.893217    -0.426616
O      3.163292    10.352034     5.272928    -0.420609
O      6.502375     4.637289     8.508644    -0.391180
O      7.013152     2.529324     7.971384    -0.409728
O      4.496230     3.752319    10.062080    -0.420335
O      5.120976     1.654917     9.656096    -0.399605
O      2.808389     6.032818    10.419443    -0.394420
O      1.143393     5.720614    11.884145    -0.423540
O      6.839286     4.587993    11.339592    -0.426615
O      0.681047     4.483534     0.804675    -0.420610
O      2.658036     1.231211     2.431041    -0.391182
O      3.168814     3.339176     1.893781    -0.409727
O      0.651891     2.116181     3.984477    -0.420336
O      1.276638     4.213583     3.578493    -0.399605
O      8.630150    11.572682     4.341840    -0.394417
O      6.965155     0.147886     5.806542    -0.423541
O      2.994948     1.280507     5.261989    -0.426616
O      4.525385     1.384966     6.882278    -0.420609
O      1.186302     7.099711     3.646562    -0.391183
O      0.675525     9.207677     4.183822    -0.409729
O      3.192447     7.984681     2.093126    -0.420336
O      2.567701    10.082083     2.499110    -0.399605
O      4.880288     5.704182     1.735763    -0.394420
O      6.545284     6.016386     0.271061    -0.423540
O      0.849391     7.149007     0.815614    -0.426615
O      7.007630     7.253466    11.350531    -0.420610

The following XYZ coordinates are in angstroms. Other properties are in atomic units.
The sperically averaged electron density of each atom fit to a function of the form exp(a - br)
eigen_1, eigen_2 and eigen_3 are the three eigenvalues of traceless quadrupole moment tensor
  atom number  atomic symbol              X              Y              Z     net charge C6 coefficient C8 coefficient C10 coefficient fluctuating dipole atomic polarizability isotropic forcefield polarizability              a              b squared Pearson coefficient          <r^3>          <r^4>         wp_QDO          m_QDO          q_QDO       dipole_x       dipole_y       dipole_z         dipole            Qxy            Qxz            Qyz     Q(x^2-y^2)  Q(3z^2 - R^2)        eigen_1        eigen_2        eigen_3 static polarizability      alpha(xx)      alpha(xy)      alpha(xz)      alpha(yy)      alpha(yz)      alpha(zz) atomic spin moment
            1             Eu       6.275970       0.182862       8.132684       1.245623     224.303118 0.61751123E+04  0.25444828E+06                                25.616151                           22.477449       0.571621       1.847248                    0.998843      96.953914     264.243746       0.484475       0.306818      -1.272286       0.017558       0.002944       0.032123       0.036726       0.001393       0.112566       0.004284       0.142921       0.338337      -0.127930      -0.058765       0.186696             29.078347      26.721118      -0.091232      -1.758322      36.382398       0.821140      24.131525           0.060814
            2             Eu       5.257045       6.051362      10.100125       1.245621     224.303584 0.61751276E+04  0.25444908E+06                                25.616192                           22.477481       0.571620       1.847247                    0.998843      96.953963     264.244000       0.484474       0.306818      -1.272286      -0.017555       0.002945      -0.032124       0.036726      -0.001393       0.112569      -0.004284       0.142920       0.338335      -0.127930      -0.058768       0.186697             29.078396      26.721188       0.091243      -1.758347      36.382446      -0.821153      24.131555           0.060817
            3             Eu       1.412707      11.554138       4.022522       1.245626     224.302912 0.61751038E+04  0.25444783E+06                                25.616130                           22.477429       0.571625       1.847249                    0.998843      96.953885     264.243584       0.484475       0.306818      -1.272286      -0.017557      -0.002943      -0.032123       0.036726       0.001393       0.112566       0.004284       0.142922       0.338340      -0.127931      -0.058765       0.186696             29.078325      26.721089      -0.091226      -1.758322      36.382379       0.821139      24.131507           0.060817
            4             Eu       2.431632       5.685638       2.055081       1.245625     224.303274 0.61751160E+04  0.25444847E+06                                25.616161                           22.477455       0.571625       1.847249                    0.998843      96.953921     264.243772       0.484475       0.306818      -1.272286       0.017554      -0.002945       0.032125       0.036727      -0.001393       0.112569      -0.004284       0.142922       0.338336      -0.127931      -0.058768       0.186699             29.078362      26.721147       0.091234      -1.758347      36.382409      -0.821150      24.131531           0.060819
            5              C       5.185344       9.272230       9.658527       0.502851      25.152158 0.27927064E+03  0.58868975E+04                                 7.676385                            5.836048       0.099829       2.085686                    0.999220      22.556798      61.710901       0.635333       0.457345      -1.037964      -0.074375       0.032102       0.061144       0.101493      -0.007901       0.086483       0.013464       0.114114       0.166647      -0.089821      -0.040189       0.130010              8.879082       6.645575       0.515200      -2.163241      12.898657      -2.606688       7.093015           0.067385
            6              C       6.316605       8.756976       8.717714       0.513370      25.085404 0.27856455E+03  0.58736508E+04                                 7.690451                            5.844587       0.032596       2.065339                    0.999133      22.534811      61.843242       0.631700       0.459847      -1.035605       0.073359      -0.032198      -0.059952       0.100063      -0.018232       0.082761       0.001051       0.103923       0.177403      -0.087183      -0.038900       0.126083              8.898608       6.834921       0.770320      -2.161788      12.949810      -2.400998       6.911094           0.070981
            7              C      -0.473850       0.004695       6.650113       0.511449      24.593598 0.26949335E+03  0.56335490E+04                                 7.600861                            5.753477       0.315160       2.168678                    0.999592      22.135447      60.415735       0.636104       0.460621      -1.035536       0.064502      -0.000551       0.071933       0.096619       0.019835       0.016520      -0.019468      -0.203506      -0.187664      -0.086976      -0.049571       0.136548              8.842450      12.874943      -0.729235      -2.552259       4.349691       0.516134       9.302717           0.062848
            8              C       3.892471      10.969400       6.078819       0.512738      24.578417 0.26390611E+03  0.54927554E+04                                 7.570422                            5.673183       0.200045       2.127723                    0.999529      22.179331      60.577253       0.643472       0.457336      -1.036480       0.007658      -0.097411       0.000672       0.097714       0.003596      -0.110562      -0.007226       0.085312       0.063116      -0.084359      -0.053231       0.137590              8.805587       9.409795      -0.072342       4.700457       8.466784       0.118845       8.540183           0.056349
            9              C       6.347672       3.403730       8.574282       0.502852      25.152103 0.27926994E+03  0.58868784E+04                                 7.676372                            5.836039       0.099830       2.085686                    0.999220      22.556761      61.710751       0.635333       0.457345      -1.037965       0.074374       0.032101      -0.061144       0.101492       0.007902       0.086481      -0.013465       0.114114       0.166647      -0.089821      -0.040187       0.130008              8.879066       6.645561      -0.515199      -2.163233      12.898638       2.606684       7.093001           0.067387
           10              C       5.216410       2.888476       9.515095       0.513370      25.085339 0.27856370E+03  0.58736274E+04                                 7.690435                            5.844577       0.032599       2.065341                    0.999133      22.534764      61.843049       0.631701       0.459847      -1.035605      -0.073359      -0.032197       0.059952       0.100062       0.018233       0.082760      -0.001051       0.103924       0.177403      -0.087184      -0.038898       0.126082              8.898590       6.834904      -0.770319      -2.161780      12.949788       2.400994       6.911078           0.070981
           11              C       2.340766       5.873195      11.582696       0.511450      24.593697 0.26949460E+03  0.56335819E+04                                 7.600879                            5.753489       0.315158       2.168676                    0.999592      22.135514      60.415967       0.636104       0.460621      -1.035536      -0.064505      -0.000551      -0.071935       0.096622      -0.019835       0.016517       0.019468      -0.203512      -0.187671      -0.086976      -0.049576       0.136552              8.842472      12.874967       0.729237      -2.552266       4.349699      -0.516137       9.302749           0.062852
           12              C       9.617967       5.100900      -0.001216       0.512736      24.578312 0.26390490E+03  0.54927243E+04                                 7.570410                            5.673176       0.200040       2.127723                    0.999529      22.179250      60.577013       0.643472       0.457337      -1.036480      -0.007658      -0.097406      -0.000672       0.097708      -0.003595      -0.110559       0.007226       0.085303       0.063108      -0.084360      -0.053225       0.137585              8.805572       9.409783       0.072343       4.700449       8.466767      -0.118844       8.540167           0.056348
           13              C       2.503333       2.464770       2.496679       0.502852      25.152210 0.27927131E+03  0.58869145E+04                                 7.676389                            5.836051       0.099829       2.085685                    0.999220      22.556832      61.710988       0.635333       0.457344      -1.037965       0.074376      -0.032102      -0.061145       0.101495      -0.007901       0.086485       0.013464       0.114113       0.166648      -0.089820      -0.040191       0.130012              8.879088       6.645578       0.515200      -2.163242      12.898667      -2.606689       7.093019           0.067386
           14              C       1.372072       2.980024       3.437492       0.513370      25.085455 0.27856524E+03  0.58736681E+04                                 7.690455                            5.844591       0.032598       2.065339                    0.999133      22.534842      61.843313       0.631700       0.459846      -1.035606      -0.073360       0.032199       0.059953       0.100065      -0.018231       0.082763       0.001051       0.103923       0.177404      -0.087183      -0.038902       0.126085              8.898614       6.834924       0.770319      -2.161789      12.949820      -2.400998       6.911097           0.070982
           15              C       8.162527      -0.004695       5.505093       0.511450      24.593592 0.26949330E+03  0.56335474E+04                                 7.600859                            5.753476       0.315159       2.168677                    0.999592      22.135443      60.415711       0.636104       0.460621      -1.035536      -0.064502       0.000551      -0.071933       0.096619       0.019835       0.016520      -0.019468      -0.203505      -0.187663      -0.086976      -0.049571       0.136548              8.842447      12.874938      -0.729235      -2.552257       4.349689       0.516134       9.302713           0.062848
           16              C       3.796206       0.767600       6.076387       0.512738      24.578406 0.26390599E+03  0.54927521E+04                                 7.570419                            5.673181       0.200045       2.127724                    0.999529      22.179324      60.577224       0.643473       0.457336      -1.036480      -0.007659       0.097411      -0.000672       0.097714       0.003596      -0.110562      -0.007226       0.085312       0.063116      -0.084359      -0.053231       0.137590              8.805584       9.409790      -0.072342       4.700454       8.466782       0.118845       8.540180           0.056349
           17              C       1.341005       8.333270       3.580924       0.502852      25.152121 0.27927012E+03  0.58868831E+04                                 7.676374                            5.836040       0.099831       2.085687                    0.999220      22.556771      61.710784       0.635334       0.457344      -1.037965      -0.074375      -0.032101       0.061144       0.101493       0.007902       0.086482      -0.013464       0.114114       0.166648      -0.089821      -0.040188       0.130009              8.879071       6.645561      -0.515199      -2.163233      12.898648       2.606686       7.093003           0.067387
           18              C       2.472267       8.848524       2.640111       0.513369      25.085355 0.27856389E+03  0.58736325E+04                                 7.690438                            5.844578       0.032601       2.065341                    0.999133      22.534777      61.843090       0.631701       0.459846      -1.035605       0.073359       0.032198      -0.059952       0.100063       0.018232       0.082761      -0.001051       0.103923       0.177404      -0.087184      -0.038899       0.126083              8.898593       6.834906      -0.770319      -2.161781      12.949791       2.400996       6.911081           0.070981
           19              C       5.347911       5.863805       0.572510       0.511450      24.593706 0.26949475E+03  0.56335856E+04                                 7.600879                            5.753489       0.315156       2.168675                    0.999592      22.135518      60.415968       0.636104       0.460621      -1.035536       0.064505       0.000551       0.071935       0.096622      -0.019835       0.016517       0.019468      -0.203512      -0.187670      -0.086976      -0.049576       0.136552              8.842471      12.874966       0.729237      -2.552265       4.349699      -0.516137       9.302749           0.062853
           20              C       0.048133       6.636100       0.001216       0.512737      24.578303 0.26390476E+03  0.54927210E+04                                 7.570409                            5.673175       0.200040       2.127724                    0.999529      22.179246      60.577010       0.643472       0.457337      -1.036479       0.007658       0.097405       0.000672       0.097708      -0.003595      -0.110559       0.007226       0.085303       0.063107      -0.084360      -0.053225       0.137585              8.805572       9.409784       0.072342       4.700449       8.466766      -0.118844       8.540167           0.056348
           21              O       5.030641      10.505789       9.724165      -0.391181      26.076618 0.34768444E+03  0.74759011E+04                                 6.875959                            5.682522       0.644631       2.304854                    0.998639      24.451135      60.274025       0.817899       0.348280      -1.150626      -0.055667      -0.024719       0.042511       0.074276      -0.001010       0.012709      -0.003331      -0.050063      -0.015364      -0.029191       0.001150       0.028041              7.770433       4.751109      -0.404359      -0.258174      12.978431      -1.210808       5.581760           0.221990
           22              O       4.519863       8.397824      10.261425      -0.409725      28.587787 0.37897042E+03  0.83277757E+04                                 7.349331                            5.957568       0.558281       2.266765                    0.998610      24.975580      62.282316       0.793631       0.351208      -1.147982      -0.025589       0.065178       0.022989       0.073699       0.014782       0.013710      -0.018136      -0.001614      -0.001800      -0.031137       0.012538       0.018599              8.473262       7.015659       2.541699      -2.091254      11.124177      -3.836215       7.279948           0.214432
           23              O       7.036786       9.620819       8.170729      -0.420334      29.408322 0.39084463E+03  0.86572352E+04                                 7.500190                            6.060219       0.535399       2.257368                    0.998588      25.122044      62.945090       0.784743       0.352374      -1.146762       0.020555      -0.066909      -0.025218       0.074399       0.015290       0.015056      -0.017237      -0.001782       0.013355      -0.031871       0.012558       0.019313              8.657420       7.593872       2.832987      -2.119407      11.168521      -3.797404       7.209868           0.204017
           24              O       6.412039       7.523417       8.576713      -0.399604      26.829196 0.35627298E+03  0.77097606E+04                                 7.024186                            5.761782       0.606163       2.292710                    0.998461      24.562096      60.801194       0.810002       0.349432      -1.149332       0.059711       0.024898      -0.040943       0.076561       0.000335       0.014026      -0.002665      -0.040975      -0.028565      -0.027061       0.001595       0.025466              7.986951       4.808172      -0.195678      -0.265213      13.510124      -1.184993       5.642557           0.216235
           25              O      -0.941473       0.164318       7.813366      -0.394416      24.259490 0.33750163E+03  0.71973329E+04                                 6.509638                            5.569032       0.670813       2.312186                    0.998544      24.419677      59.788750       0.833481       0.344600      -1.154630       0.064226      -0.004142      -0.001676       0.064381      -0.001302      -0.031925       0.003193      -0.017225       0.050356      -0.036238      -0.000094       0.036332              7.144361       7.572302      -0.342439      -2.918293       4.774179       0.604687       9.086602           0.240711
           26              O       0.723522      11.589114       6.348664      -0.423541      31.219000 0.41095857E+03  0.92223109E+04                                 7.852616                            6.254157       0.506576       2.250263                    0.998144      25.233025      63.741487       0.764704       0.356920      -1.142519      -0.011332       0.001384       0.064364       0.065369      -0.001711      -0.023303      -0.002966      -0.019063      -0.099954      -0.044115       0.017747       0.026368              9.231796      15.770362      -0.824892      -3.197450       5.092160       0.262450       6.832867           0.177713
           27              O       4.693729      10.456493       6.893217      -0.426616      31.890274 0.43217560E+03  0.98144257E+04                                 7.957667                            6.417050       0.501738       2.241503                    0.998681      25.498326      64.648362       0.754848       0.357307      -1.143005      -0.029758      -0.042262      -0.040632       0.065747      -0.011296      -0.003179      -0.008827       0.049757       0.033913      -0.034850       0.013008       0.021842              9.195724      10.274020      -2.006636       5.026297       7.083334      -2.571900      10.229819           0.204893
           28              O       3.163292      10.352034       5.272928      -0.420609      30.780725 0.41692721E+03  0.93842996E+04                                 7.758663                            6.294096       0.526140       2.253315                    0.998562      25.294634      63.865090       0.763707       0.356318      -1.143700       0.039043      -0.034109       0.040873       0.066018       0.013210      -0.003349       0.010053       0.049603       0.043385      -0.037480       0.016466       0.021014              8.894187       9.604626       2.146323       4.557847       7.365128       2.809976       9.712808           0.200726
           29              O       6.502375       4.637289       8.508644      -0.391180      26.076543 0.34768318E+03  0.74758682E+04                                 6.875954                            5.682519       0.644629       2.304854                    0.998639      24.451060      60.273844       0.817897       0.348281      -1.150625       0.055668      -0.024719      -0.042512       0.074278       0.001011       0.012703       0.003330      -0.050057      -0.015360      -0.029184       0.001147       0.028037              7.770427       4.751107       0.404358      -0.258174      12.978420       1.210807       5.581755           0.221992
           30              O       7.013152       2.529324       7.971384      -0.409728      28.587691 0.37896893E+03  0.83277337E+04                                 7.349308                            5.957552       0.558279       2.266764                    0.998610      24.975577      62.282246       0.793633       0.351207      -1.147982       0.025589       0.065178      -0.022989       0.073698      -0.014783       0.013711       0.018137      -0.001615      -0.001802      -0.031138       0.012539       0.018600              8.473233       7.015634      -2.541686      -2.091242      11.124142       3.836200       7.279924           0.214427
           31              O       4.496230       3.752319      10.062080      -0.420335      29.408201 0.39084264E+03  0.86571789E+04                                 7.500163                            6.060199       0.535404       2.257370                    0.998588      25.122018      62.944949       0.784745       0.352373      -1.146763      -0.020556      -0.066909       0.025217       0.074399      -0.015291       0.015056       0.017238      -0.001782       0.013350      -0.031872       0.012558       0.019313              8.657388       7.593840      -2.832975      -2.119396      11.168483       3.797388       7.209841           0.204014
           32              O       5.120976       1.654917       9.656096      -0.399605      26.829088 0.35627124E+03  0.77097142E+04                                 7.024173                            5.761773       0.606157       2.292708                    0.998461      24.562026      60.801002       0.810001       0.349432      -1.149331      -0.059713       0.024898       0.040944       0.076563      -0.000334       0.014022       0.002665      -0.040967      -0.028561      -0.027054       0.001592       0.025462              7.986936       4.808163       0.195678      -0.265211      13.510097       1.184990       5.642547           0.216234
           33              O       2.808389       6.032818      10.419443      -0.394420      24.259768 0.33750625E+03  0.71974576E+04                                 6.509692                            5.569073       0.670806       2.312181                    0.998544      24.419797      59.789189       0.833477       0.344600      -1.154629      -0.064226      -0.004142       0.001677       0.064381       0.001301      -0.031928      -0.003192      -0.017237       0.050352      -0.036244      -0.000087       0.036331              7.144423       7.572371       0.342444      -2.918324       4.774214      -0.604694       9.086683           0.240699
           34              O       1.143393       5.720614      11.884145      -0.423540      31.219079 0.41096008E+03  0.92223481E+04                                 7.852602                            6.254146       0.506587       2.250265                    0.998144      25.233152      63.741709       0.764710       0.356917      -1.142521       0.011335       0.001384      -0.064361       0.065366       0.001711      -0.023312       0.002968      -0.019067      -0.099991      -0.044131       0.017755       0.026376              9.231780      15.770334       0.824891      -3.197443       5.092152      -0.262449       6.832856           0.177722
           35              O       6.839286       4.587993      11.339592      -0.426615      31.890017 0.43217150E+03  0.98143121E+04                                 7.957643                            6.417034       0.501729       2.241502                    0.998681      25.498163      64.647938       0.754846       0.357309      -1.143004       0.029758      -0.042266       0.040632       0.065749       0.011294      -0.003177       0.008822       0.049733       0.033892      -0.034834       0.013000       0.021834              9.195694      10.273987       2.006628       5.026275       7.083313       2.571888      10.229781           0.204884
           36              O       0.681047       4.483534       0.804675      -0.420610      30.780568 0.41692483E+03  0.93842343E+04                                 7.758651                            6.294089       0.526139       2.253317                    0.998562      25.294521      63.864804       0.763705       0.356319      -1.143699      -0.039042      -0.034113      -0.040871       0.066018      -0.013206      -0.003347      -0.010050       0.049590       0.043373      -0.037470       0.016462       0.021008              8.894172       9.604612      -2.146318       4.557835       7.365116      -2.809969       9.712786           0.200725
           37              O       2.658036       1.231211       2.431041      -0.391182      26.076665 0.34768518E+03  0.74759203E+04                                 6.875962                            5.682524       0.644630       2.304853                    0.998639      24.451187      60.274148       0.817900       0.348279      -1.150627       0.055666       0.024720      -0.042510       0.074276      -0.001010       0.012712      -0.003331      -0.050065      -0.015366      -0.029195       0.001152       0.028042              7.770436       4.751110      -0.404359      -0.258174      12.978438      -1.210809       5.581761           0.221987
           38              O       3.168814       3.339176       1.893781      -0.409727      28.587813 0.37897089E+03  0.83277868E+04                                 7.349323                            5.957562       0.558282       2.266764                    0.998610      24.975650      62.282449       0.793633       0.351207      -1.147983       0.025588      -0.065178      -0.022987       0.073697       0.014786       0.013714      -0.018139      -0.001615      -0.001797      -0.031144       0.012542       0.018602              8.473252       7.015651       2.541696      -2.091251      11.124164      -3.836210       7.279940           0.214428
           39              O       0.651891       2.116181       3.984477      -0.420336      29.408300 0.39084436E+03  0.86572253E+04                                 7.500172                            6.060206       0.535403       2.257368                    0.998588      25.122097      62.945154       0.784746       0.352373      -1.146763      -0.020554       0.066908       0.025216       0.074398       0.015293       0.015060      -0.017240      -0.001781       0.013355      -0.031877       0.012561       0.019317              8.657398       7.593854       2.832979      -2.119400      11.168492      -3.797392       7.209850           0.204014
           40              O       1.276638       4.213583       3.578493      -0.399605      26.829219 0.35627334E+03  0.77097694E+04                                 7.024183                            5.761780       0.606164       2.292709                    0.998461      24.562140      60.801282       0.810003       0.349431      -1.149333      -0.059710      -0.024899       0.040943       0.076560       0.000336       0.014030      -0.002665      -0.040977      -0.028565      -0.027065       0.001598       0.025468              7.986948       4.808169      -0.195679      -0.265213      13.510119      -1.184991       5.642554           0.216233
           41              O       8.630150      11.572682       4.341840      -0.394417      24.259477 0.33750145E+03  0.71973277E+04                                 6.509634                            5.569028       0.670813       2.312185                    0.998544      24.419686      59.788757       0.833482       0.344599      -1.154630      -0.064226       0.004142       0.001676       0.064381      -0.001302      -0.031926       0.003192      -0.017226       0.050357      -0.036239      -0.000094       0.036332              7.144356       7.572295      -0.342439      -2.918289       4.774176       0.604687       9.086595           0.240711
           42              O       6.965155       0.147886       5.806542      -0.423541      31.218968 0.41095810E+03  0.92222975E+04                                 7.852609                            6.254152       0.506576       2.250263                    0.998144      25.233020      63.741459       0.764705       0.356920      -1.142519       0.011332      -0.001384      -0.064364       0.065369      -0.001711      -0.023303      -0.002967      -0.019063      -0.099953      -0.044114       0.017746       0.026368              9.231788      15.770347      -0.824892      -3.197445       5.092156       0.262449       6.832861           0.177713
           43              O       2.994948       1.280507       5.261989      -0.426616      31.890248 0.43217522E+03  0.98144148E+04                                 7.957662                            6.417047       0.501738       2.241503                    0.998681      25.498320      64.648335       0.754848       0.357307      -1.143005       0.029758       0.042262       0.040632       0.065747      -0.011296      -0.003179      -0.008827       0.049756       0.033913      -0.034850       0.013008       0.021842              9.195718      10.274011      -2.006635       5.026292       7.083331      -2.571898      10.229812           0.204895
           44              O       4.525385       1.384966       6.882278      -0.420609      30.780710 0.41692702E+03  0.93842942E+04                                 7.758660                            6.294094       0.526139       2.253315                    0.998562      25.294635      63.865085       0.763707       0.356318      -1.143700      -0.039043       0.034109      -0.040873       0.066018       0.013210      -0.003349       0.010053       0.049603       0.043386      -0.037481       0.016466       0.021014              8.894182       9.604620       2.146321       4.557843       7.365125       2.809974       9.712802           0.200726
           45              O       1.186302       7.099711       3.646562      -0.391183      26.076651 0.34768487E+03  0.74759136E+04                                 6.875971                            5.682531       0.644626       2.304852                    0.998639      24.451119      60.274025       0.817897       0.348280      -1.150625      -0.055668       0.024719       0.042512       0.074278       0.001010       0.012706       0.003330      -0.050060      -0.015362      -0.029188       0.001149       0.028039              7.770448       4.751117       0.404359      -0.258175      12.978458       1.210812       5.581769           0.221988
           46              O       0.675525       9.207677       4.183822      -0.409729      28.587800 0.37897062E+03  0.83277805E+04                                 7.349330                            5.957567       0.558275       2.266762                    0.998610      24.975605      62.282367       0.793631       0.351207      -1.147982      -0.025588      -0.065178       0.022989       0.073698      -0.014783       0.013712       0.018137      -0.001616      -0.001800      -0.031139       0.012539       0.018600              8.473261       7.015653      -2.541695      -2.091248      11.124185       3.836216       7.279945           0.214424
           47              O       3.192447       7.984681       2.093126      -0.420336      29.408245 0.39084332E+03  0.86571978E+04                                 7.500171                            6.060205       0.535402       2.257369                    0.998588      25.122034      62.945009       0.784744       0.352373      -1.146763       0.020555       0.066909      -0.025217       0.074399      -0.015291       0.015057       0.017238      -0.001782       0.013352      -0.031873       0.012559       0.019314              8.657398       7.593849      -2.832978      -2.119399      11.168495       3.797394       7.209850           0.204014
           48              O       2.567701      10.082083       2.499110      -0.399605      26.829130 0.35627190E+03  0.77097315E+04                                 7.024177                            5.761775       0.606159       2.292708                    0.998461      24.562059      60.801084       0.810002       0.349432      -1.149332       0.059712      -0.024898      -0.040944       0.076562      -0.000335       0.014025       0.002665      -0.040971      -0.028562      -0.027058       0.001594       0.025464              7.986940       4.808165       0.195678      -0.265212      13.510104       1.184991       5.642550           0.216233
           49              O       4.880288       5.704182       1.735763      -0.394420      24.259715 0.33750539E+03  0.71974340E+04                                 6.509678                            5.569063       0.670806       2.312181                    0.998544      24.419795      59.789144       0.833478       0.344600      -1.154630       0.064226       0.004142      -0.001676       0.064381       0.001301      -0.031928      -0.003192      -0.017237       0.050353      -0.036245      -0.000087       0.036332              7.144407       7.572352       0.342442      -2.918316       4.774205      -0.604692       9.086663           0.240699
           50              O       6.545284       6.016386       0.271061      -0.423540      31.219054 0.41095975E+03  0.92223386E+04                                 7.852596                            6.254143       0.506585       2.250264                    0.998144      25.233151      63.741692       0.764710       0.356917      -1.142522      -0.011335      -0.001384       0.064360       0.065366       0.001711      -0.023312       0.002968      -0.019067      -0.099990      -0.044131       0.017755       0.026376              9.231772      15.770319       0.824891      -3.197438       5.092148      -0.262449       6.832850           0.177722
           51              O       0.849391       7.149007       0.815614      -0.426615      31.890058 0.43217212E+03  0.98143298E+04                                 7.957651                            6.417040       0.501729       2.241502                    0.998681      25.498171      64.647978       0.754846       0.357309      -1.143004      -0.029758       0.042266      -0.040632       0.065749       0.011294      -0.003177       0.008823       0.049733       0.033891      -0.034834       0.013000       0.021834              9.195705      10.274000       2.006630       5.026283       7.083319       2.571891      10.229795           0.204885
           52              O       7.007630       7.253466      11.350531      -0.420610      30.780607 0.41692541E+03  0.93842514E+04                                 7.758660                            6.294095       0.526137       2.253316                    0.998562      25.294523      63.864836       0.763704       0.356319      -1.143699       0.039042       0.034113       0.040872       0.066019      -0.013206      -0.003347      -0.010050       0.049589       0.043372      -0.037470       0.016461       0.021008              8.894183       9.604626      -2.146321       4.557844       7.365124      -2.809973       9.712800           0.200725

******************************************************
Auxiliary information for the entire system
The total spin magnetic moment of the unit cell is   7.996342
The total net atomic charge of the unit cell is   -0.000001
Accuracy of reproducing the electrostatic potential in the unit cell:
  The inner radius (bohr) =    5.0000
  The outer radius (bohr) =   12.0000
  Valid grid points have density less than (e/(bohr^3)) =    0.0001
  The number of valid grid points were=        97480
  The rms potential error without charges in kcal/mol is=      5.29567
  The rms potential error with partial charges in kcal/mol is=      1.33849
  The RRMSE value at monopole order=      0.25275
  The rms potential error with partial charges and cloud penetration in kcal/mol is=      1.34766
  The RRMSE value at monopole order with cloud penetration is=      0.25448
  The rms potential error with partial charges and atomic dipoles in kcal/mol is=      0.58199
  The RRMSE value at dipole order=      0.10990
  The rms potential error with partial charges, atomic dipoles and cloud penetration in kcal/mol is=      0.56535
  The RRMSE value at dipole order with cloud penetration=      0.10676

******************************************************
The electron densities and ab initio electrostatic potential were computed in VASP using the PBE functional and
projector augmented wave method. See the main text of the journal article for a description of computational details.
The atomic charges, dipoles, and quadrupoles were computed with the DDEC6 method as described in
(a) T. A. Manz and N. Gabaldon Limas, RSC Adv. 6 (2016) 47771-47801 DOI: 10.1039/c6ra04656h
(b) N. Gabaldon Limas and T. A. Manz, RSC Adv. 8 (2018) 2678-2707 DOI: 10.1039/c7ra11829e.
For each atom in the material, the electron cloud parameters were fit to the spherically averaged atom-in-material
electron density using radial positions for which this density was between 10^-4 and 10^-2 electrons per cubic bohr.
The polarizabilities, dispersion coefficients, and quantum Drude oscillator (QDO) parameters were fit using the MCLF method.
The magnetic structure of the system was optimized in VASP from the default ferromagnetic initial guess using spin polarization.
The atomic spin moments (ASMs) were computed on this optimized magnetic structure using the DDEC6 partition as inputs
to the method of T. A. Manz and D. S. Sholl, J. Chem. Theory Comput. 7 (2011) 4146-4164 DOI: 10.1021/ct200539n.
The RMSE and RRMSE were computed using a uniform grid with Ewald summation.
