# Supplementary material for: A collection of forcefield precursors for metal–organic frameworks
Source: RSC Adv. 2019 Nov 13;9(63):36492–507. doi: 10.1039/c9ra07327b (PMC9075174; doi:10.1039/c9ra07327b)
Supplement: RA-009-C9RA07327B-s6025 [file RA-009-C9RA07327B-s6025.xyz]

   52
jmolscript: load "" {1 1 1} spacegroup "x,y,z" unitcell [{      9.659000     0.000000     0.000000 }, {      0.000000    11.718000     0.000000 }, {     -1.963501     0.000000    12.123020 }]
Gd     6.278596     5.685574     8.106057     1.919892
Gd     5.264652    11.544574    10.078473     1.919889
Gd     1.416903     6.032426     4.016963     1.919891
Gd     2.430847     0.173426     2.044547     1.919889
C      6.354098     2.470154     8.561277     0.527218
C      5.229281     2.983403     9.494749     0.537674
C     -0.467466     5.853141     6.637353     0.544508
C      3.796360     5.085612     6.062722     0.542787
C      5.189150     8.329154     9.623253     0.527218
C      6.313967     8.842403     8.689781     0.537676
C      2.351714    -0.005859    11.547177     0.544508
C      0.051389    10.944612    -0.001212     0.542784
C      1.341401     9.247846     3.561743     0.527218
C      2.466218     8.734597     2.628271     0.537675
C      8.162965     5.864859     5.485667     0.544507
C      3.899139     6.632388     6.060298     0.542788
C      2.506349     3.388846     2.499767     0.527215
C      1.381532     2.875597     3.433239     0.537672
C      5.343785     0.005859     0.575843     0.544509
C      9.607611     0.773388     0.001212     0.542784
O      7.021385     3.347833     7.953913    -0.502656
O      6.517886     1.233905     8.498237    -0.500748
O      5.121145     4.224339     9.625678    -0.513160
O      4.503446     2.119786    10.034224    -0.507730
O     -0.939724     5.712525     7.793890    -0.506163
O      0.726213     5.997272     6.334278    -0.511372
O      4.533755     4.476276     6.865266    -0.515578
O      2.991730     4.570020     5.263815    -0.514674
O      4.521864     9.206833    10.230617    -0.502654
O      5.025362     7.092905     9.686293    -0.500747
O      6.422104    10.083339     8.558852    -0.513159
O      7.039803     7.978786     8.150306    -0.507729
O      2.823973    11.571525    10.390640    -0.506166
O      1.158035     0.138272    11.850252    -0.511373
O      7.009494    10.335276    11.319264    -0.515575
O      0.856020    10.429020     0.797695    -0.514670
O      0.674114     8.370167     4.169107    -0.502655
O      1.177613    10.484095     3.624783    -0.500747
O      2.574354     7.493661     2.497342    -0.513159
O      3.192053     9.598214     2.088796    -0.507729
O      8.635223     6.005475     4.329130    -0.506162
O      6.969286     5.720728     5.788742    -0.511372
O      3.161744     7.241724     5.257754    -0.515578
O      4.703769     7.147980     6.859205    -0.514675
O      3.173635     2.511167     1.892403    -0.502655
O      2.670137     4.625095     2.436727    -0.500747
O      1.273395     1.634661     3.564168    -0.513159
O      0.655696     3.739214     3.972714    -0.507729
O      4.871526     0.146475     1.732380    -0.506167
O      6.537464    11.579728     0.272768    -0.511373
O      0.686005     1.382724     0.803756    -0.515575
O      6.839479     1.288980    11.325325    -0.514669

The following XYZ coordinates are in angstroms. Other properties are in atomic units.
The sperically averaged electron density of each atom fit to a function of the form exp(a - br)
eigen_1, eigen_2 and eigen_3 are the three eigenvalues of traceless quadrupole moment tensor
  atom number  atomic symbol              X              Y              Z     net charge C6 coefficient C8 coefficient C10 coefficient fluctuating dipole atomic polarizability isotropic forcefield polarizability              a              b squared Pearson coefficient          <r^3>          <r^4>         wp_QDO          m_QDO          q_QDO       dipole_x       dipole_y       dipole_z         dipole            Qxy            Qxz            Qyz     Q(x^2-y^2)  Q(3z^2 - R^2)        eigen_1        eigen_2        eigen_3 static polarizability      alpha(xx)      alpha(xy)      alpha(xz)      alpha(yy)      alpha(yz)      alpha(zz) atomic spin moment
            1             Gd       6.278596       5.685574       8.106057       1.919892     152.251146 0.37154385E+04  0.13348986E+06                                19.165089                           16.849584       1.877830       2.290487                    0.996534      81.879946     201.662060       0.594933       0.286549      -1.307262       0.015058      -0.004732       0.032996       0.036577      -0.001729       0.105580      -0.000483       0.152473       0.329091      -0.131108      -0.048882       0.179989             21.776640      20.077116       0.110870      -1.418611      27.159465      -0.582285      18.093340           0.018642
            2             Gd       5.264652      11.544574      10.078473       1.919889     152.251625 0.37154527E+04  0.13349051E+06                                19.165135                           16.849621       1.877821       2.290484                    0.996534      81.880030     201.662418       0.594932       0.286550      -1.307262      -0.015061      -0.004732      -0.032997       0.036579       0.001728       0.105582       0.000484       0.152471       0.329091      -0.131106      -0.048885       0.179991             21.776695      20.077182      -0.110867      -1.418617      27.159509       0.582285      18.093393           0.018638
            3             Gd       1.416903       6.032426       4.016963       1.919891     152.251220 0.37154408E+04  0.13348996E+06                                19.165095                           16.849589       1.877831       2.290487                    0.996534      81.879970     201.662141       0.594933       0.286549      -1.307262      -0.015058       0.004733      -0.032995       0.036577      -0.001728       0.105580      -0.000485       0.152474       0.329092      -0.131108      -0.048882       0.179990             21.776647      20.077114       0.110862      -1.418612      27.159478      -0.582272      18.093349           0.018644
            4             Gd       2.430847       0.173426       2.044547       1.919889     152.251640 0.37154529E+04  0.13349052E+06                                19.165134                           16.849620       1.877826       2.290485                    0.996534      81.880040     201.662434       0.594933       0.286550      -1.307262       0.015061       0.004731       0.032997       0.036579       0.001729       0.105582       0.000483       0.152472       0.329093      -0.131107      -0.048884       0.179991             21.776695      20.077183      -0.110867      -1.418616      27.159511       0.582290      18.093389           0.018640
            5              C       6.354098       2.470154       8.561277       0.527218      25.032099 0.27533833E+03  0.57961908E+04                                 7.688151                            5.813633       0.018504       2.059108                    0.999273      22.576101      62.166796       0.632077       0.460320      -1.034008       0.102847      -0.044870      -0.085294       0.140946      -0.011281       0.098081       0.019046       0.142923       0.200159      -0.111780      -0.039944       0.151725              8.915970       6.698393       0.442454      -2.182162      12.922771      -2.613085       7.126745           0.042232
            6              C       5.229281       2.983403       9.494749       0.537674      24.913666 0.27371036E+03  0.57594020E+04                                 7.692921                            5.813480      -0.054783       2.037299                    0.999248      22.547500      62.286807       0.628648       0.463034      -1.031411      -0.103391       0.045886       0.083328       0.140495      -0.023138       0.095809       0.007095       0.130538       0.216283      -0.109755      -0.039403       0.149158              8.926061       6.888624       0.700262      -2.173923      12.965012      -2.410388       6.924548           0.045175
            7              C      -0.467466       5.853141       6.637353       0.544508      23.891425 0.25762439E+03  0.53326406E+04                                 7.473082                            5.634724       0.275150       2.159326                    0.999662      21.858881      59.641438       0.640267       0.462157      -1.033219       0.088478      -0.000846       0.101160       0.134397      -0.019180       0.025890       0.018559      -0.236024      -0.214829      -0.106057      -0.050505       0.156563              8.708927      12.646336       0.664886      -2.578349       4.278729      -0.465319       9.201717           0.045706
            8              C       3.796360       5.085612       6.062722       0.542787      24.147350 0.25635343E+03  0.53024235E+04                                 7.492798                            5.597503       0.158942       2.115135                    0.999499      22.019433      60.155416       0.646086       0.458333      -1.034850      -0.009191      -0.130791       0.000759       0.131115      -0.005212      -0.129597       0.007212       0.076170       0.077871      -0.104103      -0.051400       0.155503              8.731307       9.410523       0.113022       4.674076       8.350918      -0.101793       8.432479           0.046619
            9              C       5.189150       8.329154       9.623253       0.527218      25.032081 0.27533802E+03  0.57961831E+04                                 7.688152                            5.813633       0.018497       2.059106                    0.999273      22.576079      62.166741       0.632077       0.460321      -1.034008      -0.102846      -0.044869       0.085292       0.140944       0.011282       0.098080      -0.019047       0.142922       0.200159      -0.111780      -0.039942       0.151723              8.915971       6.698392      -0.442452      -2.182160      12.922777       2.613085       7.126744           0.042234
           10              C       6.313967       8.842403       8.689781       0.537676      24.913607 0.27370966E+03  0.57593846E+04                                 7.692917                            5.813478      -0.054788       2.037299                    0.999248      22.547462      62.286721       0.628647       0.463034      -1.031411       0.103389       0.045886      -0.083327       0.140493       0.023138       0.095808      -0.007095       0.130539       0.216281      -0.109755      -0.039401       0.149156              8.926056       6.888622      -0.700259      -2.173922      12.965003       2.410385       6.924544           0.045177
           11              C       2.351714      -0.005859      11.547177       0.544508      23.891338 0.25762321E+03  0.53326113E+04                                 7.473076                            5.634719       0.275145       2.159325                    0.999662      21.858814      59.641271       0.640266       0.462158      -1.033218      -0.088476      -0.000846      -0.101159       0.134394       0.019180       0.025891      -0.018559      -0.236022      -0.214827      -0.106058      -0.050503       0.156561              8.708922      12.646335      -0.664886      -2.578352       4.278726       0.465319       9.201704           0.045697
           12              C       0.051389      10.944612      -0.001212       0.542784      24.147560 0.25635604E+03  0.53024893E+04                                 7.492821                            5.597518       0.158949       2.115135                    0.999499      22.019581      60.155832       0.646087       0.458330      -1.034852       0.009192      -0.130799      -0.000759       0.131123       0.005213      -0.129598      -0.007212       0.076179       0.077881      -0.104101      -0.051407       0.155507              8.731335       9.410555      -0.113017       4.674092       8.350948       0.101800       8.432503           0.046642
           13              C       1.341401       9.247846       3.561743       0.527218      25.032019 0.27533730E+03  0.57961644E+04                                 7.688144                            5.813629       0.018500       2.059107                    0.999273      22.576041      62.166634       0.632077       0.460321      -1.034007      -0.102844       0.044869       0.085291       0.140943      -0.011282       0.098079       0.019047       0.142923       0.200158      -0.111781      -0.039941       0.151722              8.915961       6.698386       0.442454      -2.182158      12.922762      -2.613082       7.126737           0.042234
           14              C       2.466218       8.734597       2.628271       0.537675      24.913578 0.27370925E+03  0.57593733E+04                                 7.692911                            5.813474      -0.054788       2.037299                    0.999248      22.547433      62.286607       0.628647       0.463034      -1.031411       0.103388      -0.045885      -0.083325       0.140491      -0.023139       0.095806       0.007095       0.130539       0.216282      -0.109756      -0.039399       0.149155              8.926049       6.888614       0.700260      -2.173919      12.964996      -2.410383       6.924537           0.045176
           15              C       8.162965       5.864859       5.485667       0.544507      23.891426 0.25762444E+03  0.53326416E+04                                 7.473081                            5.634723       0.275151       2.159326                    0.999662      21.858879      59.641419       0.640267       0.462157      -1.033219      -0.088478       0.000846      -0.101160       0.134397      -0.019180       0.025890       0.018559      -0.236024      -0.214829      -0.106057      -0.050505       0.156562              8.708926      12.646333       0.664885      -2.578347       4.278729      -0.465319       9.201716           0.045706
           16              C       3.899139       6.632388       6.060298       0.542788      24.147326 0.25635315E+03  0.53024162E+04                                 7.492793                            5.597499       0.158942       2.115135                    0.999499      22.019420      60.155369       0.646086       0.458333      -1.034851       0.009191       0.130791      -0.000759       0.131115      -0.005212      -0.129596       0.007212       0.076170       0.077871      -0.104103      -0.051400       0.155503              8.731300       9.410516       0.113022       4.674071       8.350913      -0.101793       8.432472           0.046619
           17              C       2.506349       3.388846       2.499767       0.527215      25.032237 0.27533999E+03  0.57962340E+04                                 7.688171                            5.813645       0.018499       2.059105                    0.999273      22.576192      62.167075       0.632078       0.460319      -1.034009       0.102851       0.044872      -0.085296       0.140951       0.011280       0.098085      -0.019046       0.142921       0.200161      -0.111780      -0.039949       0.151728              8.915994       6.698409      -0.442454      -2.182168      12.922810       2.613095       7.126764           0.042233
           18              C       1.381532       2.875597       3.433239       0.537672      24.913764 0.27371169E+03  0.57594364E+04                                 7.692934                            5.813489      -0.054784       2.037298                    0.999248      22.547570      62.287017       0.628648       0.463033      -1.031412      -0.103394      -0.045888       0.083331       0.140500       0.023136       0.095813      -0.007094       0.130538       0.216284      -0.109754      -0.039407       0.149161              8.926076       6.888639      -0.700260      -2.173930      12.965029       2.410392       6.924561           0.045176
           19              C       5.343785       0.005859       0.575843       0.544509      23.891340 0.25762322E+03  0.53326117E+04                                 7.473076                            5.634719       0.275144       2.159325                    0.999662      21.858816      59.641279       0.640266       0.462158      -1.033218       0.088476       0.000845       0.101159       0.134394       0.019180       0.025891      -0.018559      -0.236022      -0.214827      -0.106058      -0.050503       0.156562              8.708922      12.646336      -0.664887      -2.578353       4.278726       0.465319       9.201704           0.045697
           20              C       9.607611       0.773388       0.001212       0.542784      24.147565 0.25635606E+03  0.53024900E+04                                 7.492823                            5.597518       0.158949       2.115135                    0.999499      22.019583      60.155842       0.646087       0.458330      -1.034852      -0.009192       0.130798       0.000759       0.131123       0.005213      -0.129598      -0.007212       0.076180       0.077881      -0.104101      -0.051407       0.155507              8.731337       9.410558      -0.113017       4.674094       8.350948       0.101800       8.432506           0.046643
           21              O       7.021385       3.347833       7.953913      -0.502656      31.971832 0.43239253E+03  0.98221385E+04                                 7.912336                            6.361863       0.528579       2.228754                    0.998756      26.409844      67.003552       0.768169       0.351012      -1.147915       0.044902      -0.109062      -0.034375       0.122851       0.022500       0.032939      -0.025149       0.024712       0.012056      -0.054371       0.014096       0.040275              9.182019       7.551962       2.779776      -2.299459      12.126040      -4.261724       7.868054           0.117283
           22              O       6.517886       1.233905       8.498237      -0.500748      30.142281 0.41217589E+03  0.92574569E+04                                 7.592285                            6.204268       0.546669       2.239059                    0.998537      26.225862      66.300603       0.778695       0.350211      -1.147829       0.088923       0.044096      -0.071305       0.122214      -0.003275       0.045648       0.000774      -0.065897       0.003532      -0.065118       0.031333       0.033784              8.653336       5.196200      -0.478288      -0.300712      14.607144      -1.449425       6.156664           0.093275
           23              O       5.121145       4.224339       9.625678      -0.513160      31.268166 0.42588624E+03  0.96465335E+04                                 7.800896                            6.318679       0.510343       2.225610                    0.998280      26.421774      67.137044       0.769198       0.351553      -1.146427      -0.091290      -0.047897       0.069791       0.124495      -0.003077       0.045416      -0.000120      -0.060595      -0.002042      -0.063098       0.029461       0.033637              8.958297       5.282504      -0.256039      -0.307053      15.316065      -1.477513       6.276321           0.086844
           24              O       4.503446       2.119786      10.034224      -0.507730      32.652227 0.44092285E+03  0.10069806E+05                                 8.043647                            6.441523       0.497774       2.219830                    0.998691      26.454088      67.402275       0.759979       0.352895      -1.145827      -0.042230       0.111195       0.030744       0.122853       0.021535       0.037390      -0.022680       0.024573       0.023840      -0.054697       0.009166       0.045531              9.346736       8.169472       3.109663      -2.320066      12.137834      -4.182550       7.732901           0.106677
           25              O      -0.939724       5.712525       7.793890      -0.506163      27.744677 0.39506074E+03  0.87752528E+04                                 7.137466                            6.044152       0.569174       2.246926                    0.998389      26.135992      65.605218       0.795192       0.346767      -1.151222       0.109171       0.003674      -0.005432       0.109368      -0.002248      -0.042488       0.001015      -0.089179      -0.014338      -0.069930       0.022757       0.047172              7.888516       8.488654       0.349992      -3.355997       5.181171      -0.601196       9.995724           0.109667
           26              O       0.726213       5.997272       6.334278      -0.511372      33.855939 0.44992027E+03  0.10323703E+05                                 8.252983                            6.521573       0.503704       2.225363                    0.998468      26.390126      67.320616       0.753019       0.354487      -1.144938      -0.015661       0.000369       0.110347       0.111453      -0.001735      -0.025645       0.003430      -0.054052      -0.160537      -0.063910       0.009883       0.054027              9.757196      16.740005       0.816650      -3.491102       5.305130      -0.269766       7.226455           0.085421
           27              O       4.533755       4.476276       6.865266      -0.515578      33.843663 0.46512709E+03  0.10758928E+05                                 8.243157                            6.636456       0.519671       2.226632                    0.998637      26.599428      68.071155       0.745722       0.355085      -1.144750      -0.066476      -0.067126      -0.054806       0.109218      -0.022949      -0.025512      -0.019017       0.077409       0.089467      -0.066705       0.014197       0.052509              9.503622      10.357391      -2.287985       5.005083       7.751368      -2.985605      10.402107           0.094240
           28              O       2.991730       4.570020       5.263815      -0.514674      34.703093 0.47539669E+03  0.11058367E+05                                 8.400007                            6.722844       0.493019       2.216858                    0.998772      26.687695      68.523145       0.738567       0.356518      -1.143424       0.051351      -0.077045       0.056584       0.108511       0.018096      -0.026496       0.020640       0.085792       0.081132      -0.067327       0.012581       0.054745              9.756288      10.988814       2.167387       5.422334       7.461528       2.737894      10.818522           0.092986
           29              O       4.521864       9.206833      10.230617      -0.502654      31.971690 0.43239019E+03  0.98220717E+04                                 7.912312                            6.361845       0.528577       2.228754                    0.998756      26.409791      67.003367       0.768170       0.351012      -1.147915      -0.044903      -0.109063       0.034375       0.122852      -0.022498       0.032937       0.025147       0.024713       0.012056      -0.054367       0.014094       0.040273              9.181989       7.551938      -2.779764      -2.299449      12.126001       4.261709       7.868029           0.117283
           30              O       5.025362       7.092905       9.686293      -0.500747      30.142153 0.41217377E+03  0.92573966E+04                                 7.592260                            6.204249       0.546668       2.239059                    0.998537      26.225825      66.300444       0.778696       0.350211      -1.147830      -0.088923       0.044096       0.071306       0.122214       0.003276       0.045646      -0.000775      -0.065895       0.003534      -0.065115       0.031332       0.033782              8.653306       5.196184       0.478289      -0.300710      14.607092       1.449416       6.156642           0.093278
           31              O       6.422104      10.083339       8.558852      -0.513159      31.268214 0.42588704E+03  0.96465576E+04                                 7.800912                            6.318691       0.510340       2.225610                    0.998280      26.421754      67.137043       0.769196       0.351553      -1.146426       0.091291      -0.047897      -0.069792       0.124495       0.003077       0.045415       0.000120      -0.060593      -0.002041      -0.063097       0.029460       0.033637              8.958317       5.282514       0.256041      -0.307054      15.316100       1.477518       6.276336           0.086847
           32              O       7.039803       7.978786       8.150306      -0.507729      32.652234 0.44092307E+03  0.10069814E+05                                 8.043654                            6.441530       0.497772       2.219830                    0.998691      26.454063      67.402236       0.759978       0.352896      -1.145826       0.042231       0.111195      -0.030745       0.122853      -0.021534       0.037388       0.022679       0.024574       0.023840      -0.054695       0.009165       0.045530              9.346745       8.169479      -3.109668      -2.320069      12.137849       4.182554       7.732907           0.106683
           33              O       2.823973      11.571525      10.390640      -0.506166      27.744693 0.39506105E+03  0.87752619E+04                                 7.137474                            6.044158       0.569173       2.246926                    0.998389      26.135973      65.605189       0.795191       0.346768      -1.151221      -0.109172       0.003674       0.005431       0.109368       0.002248      -0.042487      -0.001015      -0.089178      -0.014334      -0.069929       0.022758       0.047171              7.888525       8.488673      -0.349992      -3.356004       5.181174       0.601197       9.995729           0.109647
           34              O       1.158035       0.138272      11.850252      -0.511373      33.855936 0.44992009E+03  0.10323700E+05                                 8.252993                            6.521579       0.503698       2.225361                    0.998468      26.390079      67.320534       0.753017       0.354488      -1.144938       0.015659       0.000369      -0.110349       0.111455       0.001735      -0.025641      -0.003430      -0.054048      -0.160528      -0.063905       0.009881       0.054024              9.757210      16.740034      -0.816652      -3.491107       5.305134       0.269768       7.226463           0.085412
           35              O       7.009494      10.335276      11.319264      -0.515575      33.843879 0.46513034E+03  0.10759021E+05                                 8.243179                            6.636470       0.519667       2.226629                    0.998638      26.599562      68.071532       0.745722       0.355084      -1.144751       0.066477      -0.067120       0.054807       0.109216       0.022951      -0.025512       0.019019       0.077429       0.089487      -0.066718       0.014202       0.052516              9.503650      10.357420       2.287995       5.005101       7.751393       2.985620      10.402139           0.094263
           36              O       0.856020      10.429020       0.797695      -0.514670      34.703269 0.47539956E+03  0.11058449E+05                                 8.400026                            6.722859       0.493016       2.216855                    0.998772      26.687795      68.523435       0.738567       0.356517      -1.143424      -0.051353      -0.077041      -0.056585       0.108509      -0.018096      -0.026497      -0.020640       0.085806       0.081146      -0.067334       0.012583       0.054751              9.756312      10.988847      -2.167391       5.422351       7.461545      -2.737898      10.818545           0.093012
           37              O       0.674114       8.370167       4.169107      -0.502655      31.971700 0.43239043E+03  0.98220796E+04                                 7.912321                            6.361852       0.528578       2.228755                    0.998756      26.409759      67.003316       0.768168       0.351012      -1.147914      -0.044905       0.109063       0.034377       0.122853       0.022497       0.032935      -0.025147       0.024716       0.012055      -0.054365       0.014093       0.040272              9.182001       7.551947       2.779769      -2.299453      12.126017      -4.261714       7.868038           0.117285
           38              O       1.177613      10.484095       3.624783      -0.500747      30.142190 0.41217439E+03  0.92574151E+04                                 7.592274                            6.204260       0.546668       2.239060                    0.998537      26.225802      66.300430       0.778695       0.350211      -1.147829      -0.088924      -0.044095       0.071307       0.122215      -0.003276       0.045644       0.000776      -0.065894       0.003534      -0.065113       0.031332       0.033781              8.653323       5.196193      -0.478286      -0.300711      14.607121      -1.449422       6.156655           0.093279
           39              O       2.574354       7.493661       2.497342      -0.513159      31.268024 0.42588396E+03  0.96464687E+04                                 7.800874                            6.318663       0.510344       2.225612                    0.998280      26.421706      67.136819       0.769199       0.351553      -1.146427       0.091292       0.047896      -0.069792       0.124496      -0.003078       0.045412      -0.000119      -0.060592      -0.002043      -0.063093       0.029459       0.033635              8.958270       5.282490      -0.256039      -0.307051      15.316017      -1.477505       6.276303           0.086847
           40              O       3.192053       9.598214       2.088796      -0.507729      32.652036 0.44091986E+03  0.10069721E+05                                 8.043619                            6.441504       0.497776       2.219832                    0.998691      26.453997      67.401985       0.759980       0.352896      -1.145827       0.042232      -0.111195      -0.030746       0.122854       0.021532       0.037386      -0.022678       0.024576       0.023840      -0.054692       0.009163       0.045528              9.346701       8.169443       3.109650      -2.320055      12.137788      -4.182531       7.732873           0.106679
           41              O       8.635223       6.005475       4.329130      -0.506162      27.744601 0.39505946E+03  0.87752165E+04                                 7.137450                            6.044140       0.569176       2.246927                    0.998389      26.135974      65.605126       0.795194       0.346767      -1.151222      -0.109171      -0.003674       0.005432       0.109368      -0.002248      -0.042488       0.001015      -0.089178      -0.014338      -0.069929       0.022757       0.047172              7.888497       8.488630       0.349989      -3.355986       5.181160      -0.601194       9.995701           0.109666
           42              O       6.969286       5.720728       5.788742      -0.511372      33.855888 0.44991953E+03  0.10323682E+05                                 8.252973                            6.521566       0.503706       2.225363                    0.998468      26.390115      67.320563       0.753019       0.354487      -1.144939       0.015661      -0.000369      -0.110347       0.111453      -0.001735      -0.025645       0.003430      -0.054052      -0.160536      -0.063909       0.009883       0.054027              9.757183      16.739981       0.816649      -3.491094       5.305124      -0.269766       7.226445           0.085422
           43              O       3.161744       7.241724       5.257754      -0.515578      33.843657 0.46512704E+03  0.10758926E+05                                 8.243155                            6.636455       0.519672       2.226632                    0.998637      26.599431      68.071157       0.745722       0.355085      -1.144750       0.066476       0.067126       0.054806       0.109219      -0.022949      -0.025512      -0.019017       0.077409       0.089466      -0.066705       0.014197       0.052509              9.503619      10.357388      -2.287983       5.005081       7.751367      -2.985603      10.402103           0.094238
           44              O       4.703769       7.147980       6.859205      -0.514675      34.703121 0.47539723E+03  0.11058383E+05                                 8.400012                            6.722849       0.493019       2.216858                    0.998772      26.687708      68.523193       0.738567       0.356518      -1.143424      -0.051351       0.077045      -0.056584       0.108511       0.018096      -0.026496       0.020640       0.085791       0.081131      -0.067326       0.012581       0.054745              9.756293      10.988821       2.167388       5.422337       7.461534       2.737894      10.818525           0.092984
           45              O       3.173635       2.511167       1.892403      -0.502655      31.971947 0.43239420E+03  0.98221854E+04                                 7.912348                            6.361870       0.528573       2.228750                    0.998756      26.409922      67.003773       0.768169       0.351011      -1.147915       0.044899       0.109062      -0.034372       0.122849      -0.022503       0.032945       0.025151       0.024708       0.012060      -0.054377       0.014097       0.040280              9.182034       7.551972      -2.779780      -2.299463      12.126063       4.261735       7.868067           0.117281
           46              O       2.670137       4.625095       2.436727      -0.500747      30.142319 0.41217645E+03  0.92574706E+04                                 7.592276                            6.204261       0.546668       2.239057                    0.998537      26.225949      66.300778       0.778697       0.350210      -1.147831       0.088920      -0.044099      -0.071303       0.122211       0.003273       0.045655      -0.000772      -0.065903       0.003527      -0.065126       0.031337       0.033789              8.653326       5.196194       0.478289      -0.300711      14.607128       1.449423       6.156655           0.093276
           47              O       1.273395       1.634661       3.564168      -0.513159      31.268308 0.42588862E+03  0.96466004E+04                                 7.800915                            6.318693       0.510344       2.225609                    0.998280      26.421852      67.137279       0.769198       0.351552      -1.146427      -0.091287       0.047900       0.069790       0.124493       0.003074       0.045423       0.000122      -0.060601      -0.002042      -0.063107       0.029464       0.033642              8.958320       5.282516       0.256042      -0.307054      15.316105       1.477518       6.276338           0.086845
           48              O       0.655696       3.739214       3.972714      -0.507729      32.652386 0.44092546E+03  0.10069881E+05                                 8.043670                            6.441541       0.497772       2.219828                    0.998691      26.454164      67.402518       0.759979       0.352895      -1.145827      -0.042228      -0.111195       0.030742       0.122852      -0.021538       0.037395       0.022682       0.024570       0.023840      -0.054704       0.009168       0.045536              9.346765       8.169497      -3.109676      -2.320077      12.137873       4.182566       7.732925           0.106681
           49              O       4.871526       0.146475       1.732380      -0.506167      27.744734 0.39506177E+03  0.87752821E+04                                 7.137482                            6.044165       0.569171       2.246925                    0.998389      26.135986      65.605246       0.795190       0.346768      -1.151221       0.109171      -0.003674      -0.005431       0.109368       0.002248      -0.042487      -0.001014      -0.089178      -0.014335      -0.069929       0.022758       0.047171              7.888535       8.488684      -0.349995      -3.356009       5.181180       0.601198       9.995741           0.109647
           50              O       6.537464      11.579728       0.272768      -0.511373      33.855931 0.44991999E+03  0.10323697E+05                                 8.252991                            6.521578       0.503698       2.225361                    0.998468      26.390079      67.320529       0.753017       0.354488      -1.144938      -0.015659      -0.000369       0.110349       0.111455       0.001735      -0.025641      -0.003430      -0.054048      -0.160528      -0.063905       0.009881       0.054024              9.757209      16.740033      -0.816652      -3.491108       5.305133       0.269767       7.226462           0.085411
           51              O       0.686005       1.382724       0.803756      -0.515575      33.843897 0.46513055E+03  0.10759027E+05                                 8.243183                            6.636473       0.519667       2.226629                    0.998638      26.599560      68.071536       0.745722       0.355084      -1.144751      -0.066477       0.067120      -0.054807       0.109216       0.022952      -0.025512       0.019019       0.077429       0.089487      -0.066718       0.014202       0.052516              9.503656      10.357427       2.287997       5.005106       7.751395       2.985622      10.402146           0.094265
           52              O       6.839479       1.288980      11.325325      -0.514669      34.703281 0.47539969E+03  0.11058453E+05                                 8.400029                            6.722860       0.493015       2.216855                    0.998772      26.687794      68.523437       0.738567       0.356517      -1.143424       0.051352       0.077041       0.056585       0.108509      -0.018096      -0.026497      -0.020640       0.085806       0.081146      -0.067334       0.012583       0.054751              9.756316      10.988852      -2.167393       5.422355       7.461546      -2.737900      10.818551           0.093013

******************************************************
Auxiliary information for the entire system
The total spin magnetic moment of the unit cell is   3.939169
The total net atomic charge of the unit cell is   -0.000003
Accuracy of reproducing the electrostatic potential in the unit cell:
  The inner radius (bohr) =    5.0000
  The outer radius (bohr) =   12.0000
  Valid grid points have density less than (e/(bohr^3)) =    0.0001
  The number of valid grid points were=        96980
  The rms potential error without charges in kcal/mol is=      7.47896
  The rms potential error with partial charges in kcal/mol is=      2.35537
  The RRMSE value at monopole order=      0.31493
  The rms potential error with partial charges and cloud penetration in kcal/mol is=      2.35660
  The RRMSE value at monopole order with cloud penetration is=      0.31510
  The rms potential error with partial charges and atomic dipoles in kcal/mol is=      0.78407
  The RRMSE value at dipole order=      0.10484
  The rms potential error with partial charges, atomic dipoles and cloud penetration in kcal/mol is=      0.77424
  The RRMSE value at dipole order with cloud penetration=      0.10352

******************************************************
The electron densities and ab initio electrostatic potential were computed in VASP using the PBE functional and
projector augmented wave method. See the main text of the journal article for a description of computational details.
The atomic charges, dipoles, and quadrupoles were computed with the DDEC6 method as described in
(a) T. A. Manz and N. Gabaldon Limas, RSC Adv. 6 (2016) 47771-47801 DOI: 10.1039/c6ra04656h
(b) N. Gabaldon Limas and T. A. Manz, RSC Adv. 8 (2018) 2678-2707 DOI: 10.1039/c7ra11829e.
For each atom in the material, the electron cloud parameters were fit to the spherically averaged atom-in-material
electron density using radial positions for which this density was between 10^-4 and 10^-2 electrons per cubic bohr.
The polarizabilities, dispersion coefficients, and quantum Drude oscillator (QDO) parameters were fit using the MCLF method.
The magnetic structure of the system was optimized in VASP from the default ferromagnetic initial guess using spin polarization.
The atomic spin moments (ASMs) were computed on this optimized magnetic structure using the DDEC6 partition as inputs
to the method of T. A. Manz and D. S. Sholl, J. Chem. Theory Comput. 7 (2011) 4146-4164 DOI: 10.1021/ct200539n.
The RMSE and RRMSE were computed using a uniform grid with Ewald summation.
