# Supplementary material for: A collection of forcefield precursors for metal–organic frameworks
Source: RSC Adv. 2019 Nov 13;9(63):36492–507. doi: 10.1039/c9ra07327b (PMC9075174; doi:10.1039/c9ra07327b)
Supplement: RA-009-C9RA07327B-s6026 [file RA-009-C9RA07327B-s6026.xyz]

   52
jmolscript: load "" {1 1 1} spacegroup "x,y,z" unitcell [{      9.651500     0.000000     0.000000 }, {      0.000000    11.655000     0.000000 }, {     -1.948104     0.000000    12.108286 }]
Tb     6.248049     5.665962     4.019467     1.946123
Tb     7.255149    11.493462     2.034676     1.945996
Tb     1.455347     5.989038     8.088819     1.946123
Tb     0.448247     0.161538    10.073610     1.945996
C      6.163624     2.476687     3.556204     0.526236
C      8.633237     6.593234     6.058986     0.540189
C      4.361213     5.828665     6.636552     0.546584
C      7.292679     2.987176     2.621444     0.541528
C      7.339574     8.304187     2.497939     0.526288
C      4.869961     0.765733    -0.004843     0.538959
C      7.193881     0.001165    11.525877     0.546319
C      6.210519     8.814676     3.432699     0.541512
C      1.539772     9.178312     8.552082     0.526236
C     -0.929841     5.061767     6.049300     0.540188
C      3.342183     5.826335     5.471734     0.546584
C      0.410717     8.667824     9.486842     0.541528
C      0.363822     3.350812     9.610347     0.526288
C      4.781539    10.889266     0.004843     0.538966
C      0.509515    -0.001165     0.582409     0.546314
C      1.492877     2.840323     8.675587     0.541512
O      5.493885     3.343819     4.161618    -0.500300
O      5.994262     1.231934     3.607058    -0.505189
O      7.817497     7.118874     5.268315    -0.517446
O     -0.273191     7.205121     6.862977    -0.528026
O      5.569273     5.694633     6.320525    -0.517135
O      3.890459     5.961532     7.786839    -0.506017
O      8.016378     2.118879     2.076571    -0.516154
O      7.405204     4.216779     2.497939    -0.506591
O      8.009313     9.171320     1.892525    -0.499818
O      7.508936     7.059433     2.447085    -0.506090
O      5.685701     1.291374     0.785828    -0.522727
O      2.176785     1.377621    11.299452    -0.531078
O      5.985821    11.522133    11.841904    -0.514684
O      7.664635     0.134032    10.375590    -0.505486
O      5.486820     7.946379     3.977572    -0.516431
O      6.097994    10.044279     3.556204    -0.506561
O      2.209511     8.311180     7.946668    -0.500300
O      1.709134    10.423066     8.501228    -0.505190
O     -0.114101     4.536126     6.839971    -0.517446
O      7.976587     4.449879     5.245309    -0.528026
O      2.134123     5.960367     5.787761    -0.517135
O      3.812937     5.693467     4.321447    -0.506017
O     -0.312982     9.536121    10.031715    -0.516154
O      0.298192     7.438221     9.610347    -0.506591
O     -0.305917     2.483681    10.215761    -0.499818
O      0.194460     4.595566     9.661201    -0.506090
O      2.017695    10.363626    11.322458    -0.522728
O      5.526611    10.277379     0.808834    -0.531078
O      1.717575     0.132867     0.266382    -0.514684
O      0.038761    11.520967     1.732696    -0.505486
O      2.216576     3.708621     8.130714    -0.516431
O      1.605402     1.610721     8.552082    -0.506561

The following XYZ coordinates are in angstroms. Other properties are in atomic units.
The sperically averaged electron density of each atom fit to a function of the form exp(a - br)
eigen_1, eigen_2 and eigen_3 are the three eigenvalues of traceless quadrupole moment tensor
  atom number  atomic symbol              X              Y              Z     net charge C6 coefficient C8 coefficient C10 coefficient fluctuating dipole atomic polarizability isotropic forcefield polarizability              a              b squared Pearson coefficient          <r^3>          <r^4>         wp_QDO          m_QDO          q_QDO       dipole_x       dipole_y       dipole_z         dipole            Qxy            Qxz            Qyz     Q(x^2-y^2)  Q(3z^2 - R^2)        eigen_1        eigen_2        eigen_3 static polarizability      alpha(xx)      alpha(xy)      alpha(xz)      alpha(yy)      alpha(yz)      alpha(zz) atomic spin moment
            1             Tb       6.248049       5.665962       4.019467       1.946123     125.467990 0.29011849E+04  0.97478649E+05                                16.495344                           14.566151       2.590172       2.518112                    0.999869      76.814024     179.887272       0.664701       0.274249      -1.328531      -0.013401      -0.002091      -0.028172       0.031267       0.002265       0.099687       0.002729       0.145082       0.310324      -0.124306      -0.045775       0.170081             18.688470      17.278817      -0.113750      -1.224205      23.143584       0.440066      15.643010           0.009392
            2             Tb       7.255149      11.493462       2.034676       1.945996     125.554603 0.29035729E+04  0.97580899E+05                                16.504419                           14.573445       2.590204       2.518104                    0.999869      76.825222     179.945499       0.664433       0.274298      -1.328445       0.012336      -0.001920       0.027361       0.030074      -0.001974       0.097945      -0.002469       0.143312       0.308733      -0.123147      -0.044761       0.167908             18.699353      17.297565       0.111979      -1.213255      23.150257      -0.441064      15.650238           0.013894
            3             Tb       1.455347       5.989038       8.088819       1.946123     125.467853 0.29011808E+04  0.97478474E+05                                16.495329                           14.566139       2.590171       2.518112                    0.999869      76.814007     179.887180       0.664702       0.274249      -1.328531       0.013401       0.002092       0.028173       0.031268       0.002265       0.099687       0.002729       0.145081       0.310323      -0.124305      -0.045775       0.170081             18.688453      17.278804      -0.113756      -1.224201      23.143566       0.440072      15.642990           0.009392
            4             Tb       0.448247       0.161538      10.073610       1.945996     125.554532 0.29035713E+04  0.97580828E+05                                16.504412                           14.573439       2.590204       2.518104                    0.999869      76.825212     179.945453       0.664433       0.274298      -1.328445      -0.012336       0.001918      -0.027361       0.030075      -0.001974       0.097945      -0.002469       0.143311       0.308731      -0.123146      -0.044761       0.167907             18.699344      17.297564       0.111980      -1.213255      23.150238      -0.441063      15.650230           0.013894
            5              C       6.163624       2.476687       3.556204       0.526236      25.191834 0.27703786E+03  0.58440411E+04                                 7.732205                            5.840053       0.005073       2.054434                    0.999269      22.655512      62.558151       0.628936       0.461664      -1.032708      -0.104290      -0.045777       0.083844       0.141428       0.014179       0.098918      -0.020896       0.142144       0.206752      -0.114532      -0.038639       0.153171              8.975240       6.771328      -0.438952      -2.209374      12.957109       2.687522       7.197283           0.044463
            6              C       8.633237       6.593234       6.058986       0.540189      24.361670 0.25894234E+03  0.53711063E+04                                 7.543672                            5.626681       0.134741       2.105531                    0.999477      22.112893      60.557229       0.644040       0.458493      -1.034440      -0.007219       0.132703       0.002192       0.132917       0.005002      -0.131370      -0.007054       0.077524       0.081180      -0.105266      -0.052600       0.157866              8.803750       9.500031      -0.103853       4.678500       8.502864       0.126358       8.408354          -0.040780
            7              C       4.361213       5.828665       6.636552       0.546584      24.056276 0.26013622E+03  0.53965434E+04                                 7.503348                            5.658968       0.276557       2.159047                    0.999713      21.901653      59.781923       0.639567       0.461642      -1.033731       0.089884      -0.000997       0.102672       0.136461       0.018488       0.026865      -0.016977      -0.234237      -0.226581      -0.106782      -0.050508       0.157290              8.749027      12.616162      -0.624378      -2.665477       4.295226       0.436700       9.335692           0.047459
            8              C       7.292679       2.987176       2.621444       0.541528      24.835109 0.27141726E+03  0.57040284E+04                                 7.690712                            5.799744      -0.064085       2.034896                    0.999208      22.546954      62.420618       0.627120       0.464741      -1.029581       0.101749       0.043868      -0.084541       0.139372       0.023263       0.095467      -0.007510       0.137111       0.221404      -0.113377      -0.037416       0.150793              8.932774       6.871597      -0.664407      -2.161452      12.985151       2.453612       6.941575           0.046725
            9              C       7.339574       8.304187       2.497939       0.526288      25.191041 0.27701753E+03  0.58435483E+04                                 7.732305                            5.840005       0.004666       2.054325                    0.999267      22.654983      62.557853       0.628907       0.461690      -1.032686       0.103837      -0.045907      -0.084385       0.141458      -0.014177       0.098915       0.021051       0.142080       0.206752      -0.114573      -0.038588       0.153162              8.975485       6.771926       0.438511      -2.209027      12.958505      -2.687207       7.196026           0.044353
           10              C       4.869961       0.765733      -0.004843       0.538959      24.396379 0.25924551E+03  0.53798854E+04                                 7.552238                            5.630689       0.126502       2.102388                    0.999465      22.146097      60.695995       0.643578       0.458610      -1.034198       0.007325       0.134352      -0.002209       0.134570      -0.005187      -0.131654       0.007079       0.080310       0.084589      -0.104566      -0.054572       0.159138              8.815191       9.511319       0.104771       4.685280       8.515672      -0.125936       8.418581          -0.004716
           11              C       7.193881       0.001165      11.525877       0.546319      24.058280 0.26017056E+03  0.53972549E+04                                 7.503203                            5.658956       0.278979       2.159838                    0.999716      21.900524      59.772366       0.639655       0.461579      -1.033800      -0.089563      -0.000914      -0.102535       0.136146      -0.018559       0.027072       0.016981      -0.233961      -0.226269      -0.106905      -0.050206       0.157111              8.749140      12.619362       0.624271      -2.665595       4.295004      -0.436464       9.333055           0.048027
           12              C       6.210519       8.814676       3.432699       0.541512      24.827886 0.27133545E+03  0.57017102E+04                                 7.688640                            5.798484      -0.062838       2.035384                    0.999209      22.541766      62.396933       0.627269       0.464680      -1.029646      -0.102262       0.043796       0.083987       0.139390      -0.023252       0.095589       0.007443       0.137315       0.221608      -0.113476      -0.037507       0.150983              8.930061       6.869372       0.664805      -2.161238      12.980721      -2.452571       6.940089           0.046508
           13              C       1.539772       9.178312       8.552082       0.526236      25.191844 0.27703798E+03  0.58440456E+04                                 7.732214                            5.840060       0.005065       2.054432                    0.999269      22.655511      62.558198       0.628934       0.461665      -1.032707       0.104289       0.045776      -0.083843       0.141426       0.014180       0.098916      -0.020896       0.142144       0.206752      -0.114532      -0.038638       0.153169              8.975252       6.771339      -0.438954      -2.209379      12.957122       2.687528       7.197295           0.044465
           14              C      -0.929841       5.061767       6.049300       0.540188      24.361679 0.25894261E+03  0.53711134E+04                                 7.543675                            5.626685       0.134740       2.105531                    0.999477      22.112896      60.557244       0.644039       0.458493      -1.034440       0.007219      -0.132703      -0.002192       0.132917       0.005002      -0.131370      -0.007054       0.077524       0.081180      -0.105266      -0.052600       0.157866              8.803752       9.500030      -0.103854       4.678496       8.502874       0.126357       8.408352          -0.040779
           15              C       3.342183       5.826335       5.471734       0.546584      24.056277 0.26013627E+03  0.53965442E+04                                 7.503346                            5.658967       0.276557       2.159047                    0.999713      21.901651      59.781901       0.639568       0.461641      -1.033731      -0.089884       0.000998      -0.102673       0.136461       0.018488       0.026865      -0.016977      -0.234237      -0.226581      -0.106782      -0.050508       0.157290              8.749024      12.616157      -0.624379      -2.665474       4.295225       0.436702       9.335689           0.047459
           16              C       0.410717       8.667824       9.486842       0.541528      24.835095 0.27141706E+03  0.57040244E+04                                 7.690717                            5.799747      -0.064092       2.034893                    0.999208      22.546949      62.420649       0.627119       0.464742      -1.029580      -0.101747      -0.043867       0.084540       0.139370       0.023264       0.095466      -0.007510       0.137111       0.221403      -0.113377      -0.037415       0.150792              8.932780       6.871604      -0.664409      -2.161455      12.985154       2.453615       6.941581           0.046728
           17              C       0.363822       3.350812       9.610347       0.526288      25.190970 0.27701664E+03  0.58435244E+04                                 7.732290                            5.839995       0.004670       2.054327                    0.999267      22.654951      62.557727       0.628908       0.461690      -1.032686      -0.103837       0.045907       0.084385       0.141458      -0.014177       0.098915       0.021051       0.142080       0.206753      -0.114573      -0.038588       0.153161              8.975466       6.771916       0.438511      -2.209025      12.958469      -2.687199       7.196013           0.044350
           18              C       4.781539      10.889266       0.004843       0.538966      24.396297 0.25924434E+03  0.53798547E+04                                 7.552220                            5.630675       0.126505       2.102390                    0.999465      22.146050      60.695826       0.643579       0.458609      -1.034198      -0.007325      -0.134352       0.002209       0.134569      -0.005187      -0.131654       0.007079       0.080309       0.084589      -0.104566      -0.054572       0.159138              8.815169       9.511298       0.104770       4.685271       8.515645      -0.125936       8.418565          -0.004716
           19              C       0.509515      -0.001165       0.582409       0.546314      24.058332 0.26017125E+03  0.53972726E+04                                 7.503213                            5.658963       0.278979       2.159837                    0.999716      21.900552      59.772452       0.639654       0.461579      -1.033800       0.089563       0.000914       0.102535       0.136146      -0.018559       0.027072       0.016981      -0.233961      -0.226270      -0.106905      -0.050206       0.157111              8.749152      12.619379       0.624274      -2.665598       4.295009      -0.436466       9.333066           0.048027
           20              C       1.492877       2.840323       8.675587       0.541512      24.827850 0.27133495E+03  0.57016968E+04                                 7.688632                            5.798478      -0.062834       2.035386                    0.999209      22.541741      62.396833       0.627269       0.464680      -1.029646       0.102262      -0.043796      -0.083987       0.139389      -0.023252       0.095589       0.007443       0.137315       0.221608      -0.113476      -0.037507       0.150983              8.930051       6.869363       0.664804      -2.161234      12.980712      -2.452566       6.940079           0.046505
           21              O       5.493885       3.343819       4.161618      -0.500300      32.040241 0.43225822E+03  0.98215174E+04                                 7.933691                            6.371057       0.517955       2.226027                    0.998812      26.386895      67.024750       0.765526       0.352136      -1.146624      -0.047768      -0.113050       0.035379       0.127725      -0.021820       0.035598       0.023470       0.030802       0.012185      -0.054714       0.010080       0.044635              9.210211       7.609474      -2.803279      -2.333063      12.107018       4.296803       7.914140           0.107993
           22              O       5.994262       1.231934       3.607058      -0.505189      30.987801 0.42591410E+03  0.96462256E+04                                 7.751047                            6.320574       0.517700       2.225487                    0.998542      26.458535      67.202223       0.768862       0.351740      -1.146404      -0.094748       0.044012       0.073919       0.127977       0.006880       0.039620      -0.001401      -0.067832       0.005645      -0.060617       0.026297       0.034320              8.857323       5.296420       0.500115      -0.301591      14.980284       1.568918       6.295265           0.103458
           23              O       7.817497       7.118874       5.268315      -0.517446      35.022299 0.48234819E+03  0.11259988E+05                                 8.457541                            6.774923       0.492417       2.213774                    0.998708      26.811324      68.945459       0.735274       0.356845      -1.143250       0.053556       0.076983       0.059838       0.111244      -0.018944      -0.025999      -0.022319       0.087184       0.080341      -0.068972       0.014404       0.054568              9.826269      11.109807      -2.240143       5.428135       7.564723      -2.782669      10.804275          -0.088971
           24              O      -0.273191       7.205121       6.862977      -0.528026      34.651080 0.47880744E+03  0.11155556E+05                                 8.381781                            6.737925       0.512181       2.219264                    0.998636      26.864117      68.989493       0.739355       0.355568      -1.144399      -0.067760       0.067980      -0.055476       0.110861       0.024840      -0.027671       0.022292       0.081920       0.096785      -0.072354       0.015887       0.056467              9.685259      10.572503       2.359014       5.109741       7.902709       3.068781      10.580565          -0.079540
           25              O       5.569273       5.694633       6.320525      -0.517135      34.322595 0.45961089E+03  0.10594372E+05                                 8.322197                            6.583825       0.513790       2.225018                    0.998657      26.531173      67.667745       0.751318       0.353669      -1.146467      -0.011427       0.000293       0.114330       0.114900       0.001101      -0.022493      -0.002380      -0.040392      -0.152714      -0.058837       0.013052       0.045784              9.847464      16.867142      -0.755788      -3.573276       5.347123       0.253934       7.328126           0.098898
           26              O       3.890459       5.961532       7.786839      -0.506017      28.111291 0.39985628E+03  0.89163771E+04                                 7.224587                            6.103437       0.516250       2.229185                    0.998307      26.237961      66.177593       0.786222       0.349363      -1.148076       0.110481      -0.002875      -0.002886       0.110556       0.003986      -0.039140      -0.002049      -0.097379      -0.041023      -0.069397       0.013462       0.055935              7.995778       8.605573      -0.334065      -3.412937       5.247508       0.571369      10.134253           0.098642
           27              O       8.016378       2.118879       2.076571      -0.516154      33.454192 0.45268929E+03  0.10407636E+05                                 8.186015                            6.536898       0.479191       2.210466                    0.998661      26.659454      68.169580       0.752627       0.353976      -1.144861       0.045273       0.113457      -0.033107       0.126563      -0.020022       0.035405       0.023694       0.026842       0.019338      -0.053312       0.009469       0.043844              9.535232       8.284967      -3.165315      -2.366546      12.422761       4.322566       7.897968           0.103855
           28              O       7.405204       4.216779       2.497939      -0.506591      31.497394 0.42666430E+03  0.96764055E+04                                 7.866120                            6.348393       0.462260       2.211710                    0.998160      26.396181      67.292376       0.762440       0.354220      -1.143336       0.096538      -0.048010      -0.072122       0.129716       0.004204       0.043155       0.000638      -0.048070       0.017239      -0.056844       0.020714       0.036131              9.051651       5.314362       0.298691      -0.306242      15.513529       1.528286       6.327061           0.092051
           29              O       8.009313       9.171320       1.892525      -0.499818      32.036881 0.43219980E+03  0.98199417E+04                                 7.933576                            6.370966       0.515618       2.225311                    0.998812      26.383360      67.016786       0.765463       0.352174      -1.146584       0.047177      -0.112975      -0.035916       0.127589       0.021658       0.035397      -0.023319       0.030442       0.012804      -0.054355       0.009994       0.044362              9.210099       7.610706       2.802409      -2.331957      12.106960      -4.296167       7.912631           0.109624
           30              O       7.508936       7.059433       2.447085      -0.506090      31.012595 0.42629357E+03  0.96569396E+04                                 7.754885                            6.323097       0.519946       2.225993                    0.998549      26.470166      67.238455       0.768764       0.351708      -1.146434       0.094410       0.044070      -0.074808       0.128264      -0.006833       0.039742       0.001532      -0.067708       0.004624      -0.060665       0.026321       0.034344              8.862310       5.299356      -0.500373      -0.302324      14.991004      -1.570117       6.296571           0.103233
           31              O       5.685701       1.291374       0.785828      -0.522727      35.317746 0.48705939E+03  0.11398878E+05                                 8.506205                            6.809264       0.488981       2.210614                    0.998718      26.921266      69.340946       0.733122       0.356985      -1.143013      -0.054361       0.074836      -0.060345       0.110440       0.018659      -0.026131       0.022405       0.093028       0.086174      -0.072009       0.015355       0.056654              9.887040      11.179976       2.255935       5.470127       7.608670       2.802454      10.872475           0.021008
           32              O       2.176785       1.377621      11.299452      -0.531078      34.871617 0.48228531E+03  0.11258068E+05                                 8.419208                            6.764104       0.507964       2.216441                    0.998643      26.940898      69.275568       0.737562       0.355752      -1.144136       0.068552       0.066113       0.056169       0.110568      -0.024781      -0.027454      -0.021879       0.084948       0.100318      -0.073660       0.016341       0.057319              9.731904      10.624966      -2.371686       5.141528       7.938139      -3.085440      10.632606          -0.033541
           33              O       5.985821      11.522133      11.841904      -0.514684      34.249598 0.45838124E+03  0.10558898E+05                                 8.311803                            6.575869       0.513357       2.225693                    0.998644      26.492871      67.546114       0.751629       0.353762      -1.146398       0.010496       0.000480      -0.114401       0.114883      -0.001186      -0.022045       0.002313      -0.039370      -0.152416      -0.058418       0.013189       0.045229              9.835497      16.849212       0.754434      -3.567965       5.340887      -0.253326       7.316392           0.100678
           34              O       7.664635       0.134032      10.375590      -0.505486      28.093919 0.39957747E+03  0.89085494E+04                                 7.221417                            6.101170       0.515734       2.229092                    0.998311      26.231354      66.153568       0.786400       0.349347      -1.148097      -0.110538      -0.002888       0.002819       0.110611      -0.004026      -0.038770       0.002081      -0.096897      -0.040610      -0.068889       0.013253       0.055636              7.991879       8.603245       0.333671      -3.410478       5.245262      -0.570771      10.127129           0.100266
           35              O       5.486820       7.946379       3.977572      -0.516431      33.441670 0.45250522E+03  0.10402145E+05                                 8.183307                            6.535045       0.482305       2.211529                    0.998662      26.657319      68.155681       0.752839       0.353920      -1.144929      -0.045918       0.113699       0.032498       0.126854       0.020042       0.035347      -0.023656       0.027181       0.018802      -0.053285       0.009457       0.043828              9.531781       8.280382       3.165080      -2.367018      12.418762      -4.321229       7.896199           0.101969
           36              O       6.097994      10.044279       3.556204      -0.506561      31.481343 0.42644813E+03  0.96701139E+04                                 7.862644                            6.346197       0.461581       2.211454                    0.998170      26.393977      67.278206       0.762691       0.354154      -1.143408      -0.096993      -0.047879       0.071287       0.129545      -0.004346       0.043496      -0.000828      -0.048277       0.017060      -0.057232       0.020758       0.036474              9.047012       5.311799      -0.298461      -0.305525      15.503416      -1.527092       6.325823           0.091064
           37              O       2.209511       8.311180       7.946668      -0.500300      32.040276 0.43225876E+03  0.98215329E+04                                 7.933696                            6.371061       0.517957       2.226028                    0.998812      26.386909      67.024798       0.765526       0.352136      -1.146624       0.047768       0.113050      -0.035379       0.127726      -0.021820       0.035597       0.023469       0.030802       0.012184      -0.054713       0.010080       0.044633              9.210218       7.609481      -2.803282      -2.333066      12.107027       4.296808       7.914146           0.107993
           38              O       1.709134      10.423066       8.501228      -0.505190      30.987864 0.42591531E+03  0.96462605E+04                                 7.751061                            6.320585       0.517700       2.225486                    0.998542      26.458547      67.202288       0.768861       0.351741      -1.146404       0.094748      -0.044012      -0.073919       0.127978       0.006880       0.039617      -0.001402      -0.067830       0.005648      -0.060615       0.026296       0.034319              8.857339       5.296429       0.500116      -0.301592      14.980310       1.568921       6.295277           0.103457
           39              O      -0.114101       4.536126       6.839971      -0.517446      35.022278 0.48234811E+03  0.11259985E+05                                 8.457536                            6.774922       0.492419       2.213775                    0.998708      26.811323      68.945447       0.735275       0.356845      -1.143250      -0.053557      -0.076983      -0.059838       0.111244      -0.018944      -0.025999      -0.022319       0.087184       0.080340      -0.068971       0.014404       0.054568              9.826262      11.109798      -2.240142       5.428127       7.564723      -2.782668      10.804265          -0.088969
           40              O       7.976587       4.449879       5.245309      -0.528026      34.651072 0.47880760E+03  0.11155560E+05                                 8.381779                            6.737926       0.512182       2.219265                    0.998636      26.864117      68.989493       0.739355       0.355568      -1.144399       0.067760      -0.067980       0.055476       0.110861       0.024840      -0.027671       0.022292       0.081921       0.096785      -0.072354       0.015887       0.056467              9.685256      10.572498       2.359013       5.109735       7.902711       3.068780      10.580559          -0.079539
           41              O       2.134123       5.960367       5.787761      -0.517135      34.322551 0.45961026E+03  0.10594353E+05                                 8.322189                            6.583819       0.513791       2.225019                    0.998657      26.531166      67.667705       0.751319       0.353669      -1.146467       0.011427      -0.000293      -0.114330       0.114900       0.001101      -0.022493      -0.002380      -0.040392      -0.152714      -0.058837       0.013052       0.045785              9.847452      16.867120      -0.755789      -3.573268       5.347119       0.253935       7.328117           0.098898
           42              O       3.812937       5.693467       4.321447      -0.506017      28.111240 0.39985544E+03  0.89163532E+04                                 7.224575                            6.103429       0.516252       2.229186                    0.998307      26.237951      66.177534       0.786223       0.349362      -1.148076      -0.110481       0.002875       0.002886       0.110556       0.003986      -0.039141      -0.002049      -0.097379      -0.041023      -0.069397       0.013462       0.055935              7.995764       8.605555      -0.334066      -3.412928       5.247501       0.571372      10.134236           0.098641
           43              O      -0.312982       9.536121      10.031715      -0.516154      33.454225 0.45268977E+03  0.10407650E+05                                 8.186020                            6.536901       0.479193       2.210466                    0.998661      26.659463      68.169614       0.752627       0.353976      -1.144861      -0.045273      -0.113457       0.033107       0.126563      -0.020022       0.035404       0.023693       0.026842       0.019338      -0.053311       0.009469       0.043842              9.535239       8.284975      -3.165319      -2.366549      12.422768       4.322570       7.897974           0.103856
           44              O       0.298192       7.438221       9.610347      -0.506591      31.497410 0.42666468E+03  0.96764164E+04                                 7.866123                            6.348397       0.462262       2.211710                    0.998160      26.396185      67.292402       0.762440       0.354220      -1.143336      -0.096539       0.048010       0.072122       0.129717       0.004204       0.043153       0.000638      -0.048068       0.017240      -0.056841       0.020712       0.036129              9.051654       5.314365       0.298692      -0.306243      15.513533       1.528286       6.327065           0.092051
           45              O      -0.305917       2.483681      10.215761      -0.499818      32.036794 0.43219836E+03  0.98199010E+04                                 7.933562                            6.370956       0.515620       2.225312                    0.998812      26.383331      67.016688       0.765464       0.352174      -1.146584      -0.047177       0.112975       0.035916       0.127589       0.021658       0.035397      -0.023319       0.030442       0.012805      -0.054355       0.009994       0.044361              9.210080       7.610695       2.802404      -2.331955      12.106928      -4.296157       7.912618           0.109623
           46              O       0.194460       4.595566       9.661201      -0.506090      31.012533 0.42629259E+03  0.96569120E+04                                 7.754876                            6.323092       0.519945       2.225993                    0.998549      26.470132      67.238350       0.768764       0.351708      -1.146434      -0.094410      -0.044070       0.074808       0.128264      -0.006833       0.039741       0.001532      -0.067707       0.004625      -0.060664       0.026320       0.034344              8.862300       5.299351      -0.500371      -0.302323      14.990985      -1.570116       6.296564           0.103233
           47              O       2.017695      10.363626      11.322458      -0.522728      35.317781 0.48705979E+03  0.11398890E+05                                 8.506211                            6.809268       0.488979       2.210614                    0.998718      26.921277      69.340986       0.733122       0.356985      -1.143013       0.054361      -0.074836       0.060344       0.110440       0.018659      -0.026131       0.022405       0.093027       0.086174      -0.072008       0.015355       0.056653              9.887049      11.179987       2.255936       5.470136       7.608673       2.802455      10.872486           0.021007
           48              O       5.526611      10.277379       0.808834      -0.531078      34.871643 0.48228552E+03  0.11258075E+05                                 8.419212                            6.764105       0.507964       2.216441                    0.998643      26.940907      69.275595       0.737562       0.355752      -1.144136      -0.068552      -0.066114      -0.056169       0.110568      -0.024780      -0.027454      -0.021879       0.084948       0.100317      -0.073660       0.016341       0.057319              9.731909      10.624973      -2.371687       5.141534       7.938140      -3.085442      10.632614          -0.033543
           49              O       1.717575       0.132867       0.266382      -0.514684      34.249550 0.45838051E+03  0.10558877E+05                                 8.311793                            6.575862       0.513358       2.225693                    0.998644      26.492861      67.546066       0.751630       0.353761      -1.146398      -0.010496      -0.000481       0.114401       0.114883      -0.001186      -0.022045       0.002313      -0.039370      -0.152415      -0.058418       0.013189       0.045229              9.835485      16.849189       0.754435      -3.567958       5.340882      -0.253326       7.316382           0.100678
           50              O       0.038761      11.520967       1.732696      -0.505486      28.093844 0.39957618E+03  0.89085128E+04                                 7.221401                            6.101157       0.515735       2.229093                    0.998311      26.231334      66.153473       0.786401       0.349346      -1.148097       0.110538       0.002888      -0.002819       0.110611      -0.004026      -0.038770       0.002081      -0.096896      -0.040610      -0.068888       0.013253       0.055636              7.991860       8.603222       0.333674      -3.410467       5.245253      -0.570774      10.127105           0.100265
           51              O       2.216576       3.708621       8.130714      -0.516431      33.441643 0.45250481E+03  0.10402133E+05                                 8.183304                            6.535043       0.482306       2.211529                    0.998662      26.657297      68.155610       0.752839       0.353920      -1.144929       0.045918      -0.113699      -0.032498       0.126854       0.020042       0.035346      -0.023655       0.027181       0.018803      -0.053285       0.009457       0.043828              9.531778       8.280377       3.165079      -2.367015      12.418763      -4.321227       7.896194           0.101969
           52              O       1.605402       1.610721       8.552082      -0.506561      31.481286 0.42644708E+03  0.96700845E+04                                 7.862637                            6.346191       0.461580       2.211454                    0.998170      26.393949      67.278125       0.762691       0.354154      -1.143408       0.096993       0.047879      -0.071287       0.129545      -0.004346       0.043495      -0.000827      -0.048276       0.017062      -0.057231       0.020757       0.036474              9.047004       5.311794      -0.298461      -0.305525      15.503401      -1.527089       6.325816           0.091064

******************************************************
Auxiliary information for the entire system
The total spin magnetic moment of the unit cell is   2.572022
The total net atomic charge of the unit cell is   0.000001
Accuracy of reproducing the electrostatic potential in the unit cell:
  The inner radius (bohr) =    5.0000
  The outer radius (bohr) =   12.0000
  Valid grid points have density less than (e/(bohr^3)) =    0.0001
  The number of valid grid points were=        96378
  The rms potential error without charges in kcal/mol is=      7.31160
  The rms potential error with partial charges in kcal/mol is=      2.59668
  The RRMSE value at monopole order=      0.35515
  The rms potential error with partial charges and cloud penetration in kcal/mol is=      2.59685
  The RRMSE value at monopole order with cloud penetration is=      0.35517
  The rms potential error with partial charges and atomic dipoles in kcal/mol is=      0.76558
  The RRMSE value at dipole order=      0.10471
  The rms potential error with partial charges, atomic dipoles and cloud penetration in kcal/mol is=      0.75559
  The RRMSE value at dipole order with cloud penetration=      0.10334

******************************************************
The electron densities and ab initio electrostatic potential were computed in VASP using the PBE functional and
projector augmented wave method. See the main text of the journal article for a description of computational details.
The atomic charges, dipoles, and quadrupoles were computed with the DDEC6 method as described in
(a) T. A. Manz and N. Gabaldon Limas, RSC Adv. 6 (2016) 47771-47801 DOI: 10.1039/c6ra04656h
(b) N. Gabaldon Limas and T. A. Manz, RSC Adv. 8 (2018) 2678-2707 DOI: 10.1039/c7ra11829e.
For each atom in the material, the electron cloud parameters were fit to the spherically averaged atom-in-material
electron density using radial positions for which this density was between 10^-4 and 10^-2 electrons per cubic bohr.
The polarizabilities, dispersion coefficients, and quantum Drude oscillator (QDO) parameters were fit using the MCLF method.
The magnetic structure of the system was optimized in VASP from the default ferromagnetic initial guess using spin polarization.
The atomic spin moments (ASMs) were computed on this optimized magnetic structure using the DDEC6 partition as inputs
to the method of T. A. Manz and D. S. Sholl, J. Chem. Theory Comput. 7 (2011) 4146-4164 DOI: 10.1021/ct200539n.
The RMSE and RRMSE were computed using a uniform grid with Ewald summation.
