# Supplementary material for: A collection of forcefield precursors for metal–organic frameworks
Source: RSC Adv. 2019 Nov 13;9(63):36492–507. doi: 10.1039/c9ra07327b (PMC9075174; doi:10.1039/c9ra07327b)
Supplement: RA-009-C9RA07327B-s6027 [file RA-009-C9RA07327B-s6027.xyz]

   52
jmolscript: load "" {1 1 1} spacegroup "x,y,z" unitcell [{      9.631500     0.000000     0.000000 }, {      0.000000    11.613000     0.000000 }, {     -1.938533     0.000000    12.062221 }]
Dy     7.238719     5.654254     2.021628     1.945516
Dy     6.239265    11.460754     4.009482     1.945511
Dy     0.454248     5.958746    10.040593     1.945518
Dy     1.453702     0.152363     8.052739     1.945484
C      6.197298     2.984541     3.413609     0.540110
C      7.332049     2.472408     2.495674     0.524913
C      4.860261     6.577603    -0.013268     0.541012
C      0.514123     5.805339     0.576574     0.548296
C      7.280686     8.791041     2.617502     0.540110
C      6.145935     8.278908     3.535437     0.524915
C      8.617723     0.771103     6.044379     0.541022
C      3.332361    -0.001161     5.454536     0.548303
C      1.495669     8.628459     8.648612     0.540096
C      0.360918     9.140592     9.566547     0.524914
C      4.771239     5.035397     0.013268     0.541011
C      7.178844     5.807661    11.485647     0.548297
C      0.412281     2.821959     9.444719     0.540109
C      1.547032     3.334092     8.526784     0.524908
C     -0.924756    10.841897     6.017842     0.541007
C      4.360606     0.001161     6.607685     0.548296
O      6.079096     4.217842     3.531818    -0.511569
O      5.480539     2.111243     3.966058    -0.518386
O      7.993200     3.342221     1.881706    -0.502954
O      7.506034     1.233301     2.455868    -0.507088
O      5.680839     7.101349     0.771982    -0.511390
O      2.171472     7.176834    11.251640    -0.524203
O      0.037928     5.686886     1.729722    -0.505922
O      1.711630     5.941211     0.268988    -0.518338
O      7.398888    10.024342     2.499292    -0.511569
O      7.997444     7.917743     2.065052    -0.518385
O      5.484784     9.148721     4.149404    -0.502954
O      5.971949     7.039801     3.575242    -0.507087
O      7.797145     1.294849     5.259128    -0.511381
O     -0.263522     1.370334     6.841692    -0.524220
O      3.808556    11.493386     4.301388    -0.505919
O      2.134853     0.134711     5.762123    -0.518353
O      1.613871     7.395158     8.530403    -0.511568
O      2.212428     9.501757     8.096163    -0.518323
O     -0.300233     8.270779    10.180515    -0.502950
O      0.186933    10.379699     9.606353    -0.507058
O      2.012128     4.511650    11.290239    -0.511389
O      5.521495     4.436166     0.810581    -0.524203
O      7.655039     5.926114    10.332499    -0.505923
O      5.981337     5.671789    11.793233    -0.518337
O      0.294079     1.588658     9.562929    -0.511595
O     -0.304477     3.695257     9.997169    -0.518390
O      2.208183     2.464279     7.912817    -0.502967
O      1.721018     4.573199     8.486979    -0.507091
O     -0.104178    10.318150     6.803093    -0.511364
O      7.956489    10.242666     5.220529    -0.524207
O      3.884411     0.119614     7.760833    -0.505920
O      5.558114    11.478289     6.300098    -0.518341

The following XYZ coordinates are in angstroms. Other properties are in atomic units.
The sperically averaged electron density of each atom fit to a function of the form exp(a - br)
eigen_1, eigen_2 and eigen_3 are the three eigenvalues of traceless quadrupole moment tensor
  atom number  atomic symbol              X              Y              Z     net charge C6 coefficient C8 coefficient C10 coefficient fluctuating dipole atomic polarizability isotropic forcefield polarizability              a              b squared Pearson coefficient          <r^3>          <r^4>         wp_QDO          m_QDO          q_QDO       dipole_x       dipole_y       dipole_z         dipole            Qxy            Qxz            Qyz     Q(x^2-y^2)  Q(3z^2 - R^2)        eigen_1        eigen_2        eigen_3 static polarizability      alpha(xx)      alpha(xy)      alpha(xz)      alpha(yy)      alpha(yz)      alpha(zz) atomic spin moment
            1             Dy       7.238719       5.654254       2.021628       1.945516     119.837615 0.27200233E+04  0.89878176E+05                                16.032294                           14.130913       2.555199       2.521536                    0.999872      74.687448     173.124648       0.673326       0.275295      -1.328037       0.014740      -0.001481       0.031879       0.035153      -0.001514       0.099615      -0.002843       0.144041       0.314749      -0.124515      -0.046131       0.170646             18.196401      16.824847       0.133253      -1.199706      22.583054      -0.386713      15.181302           0.018516
            2             Dy       6.239265      11.460754       4.009482       1.945511     119.838122 0.27200384E+04  0.89878812E+05                                16.032355                           14.130967       2.555195       2.521535                    0.999872      74.687466     173.124905       0.673324       0.275296      -1.328036      -0.014740      -0.001481      -0.031880       0.035154       0.001516       0.099620       0.002845       0.144048       0.314751      -0.124518      -0.046134       0.170652             18.196471      16.824878      -0.133261      -1.199758      22.583167       0.386725      15.181367           0.018514
            3             Dy       0.454248       5.958746      10.040593       1.945518     119.837327 0.27200146E+04  0.89877808E+05                                16.032260                           14.130883       2.555200       2.521537                    0.999872      74.687394     173.124390       0.673327       0.275295      -1.328037      -0.014740       0.001482      -0.031880       0.035153      -0.001513       0.099614      -0.002846       0.144041       0.314749      -0.124515      -0.046131       0.170645             18.196366      16.824808       0.133227      -1.199707      22.583025      -0.386660      15.181264           0.018517
            4             Dy       1.453702       0.152363       8.052739       1.945484     119.846448 0.27202697E+04  0.89888484E+05                                16.033213                           14.131674       2.555166       2.521513                    0.999871      74.688914     173.130965       0.673298       0.275300      -1.328029       0.014715       0.001568       0.031876       0.035144       0.001477       0.099614       0.002873       0.144217       0.314872      -0.124624      -0.046071       0.170695             18.197501      16.825782      -0.133661      -1.199866      22.584562       0.387695      15.182159           0.018515
            5              C       6.197298       2.984541       3.413609       0.540110      24.952149 0.27221144E+03  0.57236941E+04                                 7.709767                            5.803689      -0.050744       2.038621                    0.999175      22.549934      62.402188       0.627773       0.464016      -1.030200      -0.104023       0.045309       0.082413       0.140233      -0.021998       0.095470       0.008720       0.137692       0.221396      -0.113388      -0.037414       0.150802              8.971636       6.877568       0.611768      -2.147004      13.077586      -2.518858       6.959754           0.045974
            6              C       7.332049       2.472408       2.495674       0.524913      25.164228 0.27503523E+03  0.57925708E+04                                 7.725371                            5.818271       0.004135       2.054121                    0.999284      22.639439      62.509433       0.630075       0.461563      -1.032535       0.104780      -0.045975      -0.083677       0.141754      -0.011766       0.098988       0.023373       0.144094       0.210398      -0.115896      -0.038433       0.154329              8.984239       6.754375       0.388610      -2.181233      13.005891      -2.763340       7.192452           0.043031
            7              C       4.860261       6.577603      -0.013268       0.541012      24.286626 0.25701854E+03  0.53198742E+04                                 7.521021                            5.603638       0.155744       2.113881                    0.999547      22.042652      60.248969       0.645895       0.458149      -1.034906       0.006536       0.131352      -0.005130       0.131615      -0.005323      -0.131719       0.007724       0.073701       0.085159      -0.106275      -0.051407       0.157681              8.787031       9.581314       0.082002       4.727181       8.368885      -0.166994       8.410895           0.045593
            8              C       0.514123       5.805339       0.576574       0.548296      23.887641 0.25658876E+03  0.53069301E+04                                 7.474924                            5.625376       0.271502       2.159126                    0.999723      21.827325      59.570664       0.640330       0.462484      -1.032827       0.089845       0.000153       0.101085       0.135242      -0.018464       0.027900       0.016512      -0.237730      -0.218344      -0.108272      -0.049312       0.157584              8.727429      12.678414       0.615209      -2.653579       4.271662      -0.395229       9.232211           0.047602
            9              C       7.280686       8.791041       2.617502       0.540110      24.952202 0.27221185E+03  0.57237067E+04                                 7.709786                            5.803699      -0.050755       2.038618                    0.999175      22.549964      62.402354       0.627772       0.464017      -1.030199       0.104022       0.045308      -0.082413       0.140233       0.021998       0.095469      -0.008720       0.137692       0.221395      -0.113388      -0.037413       0.150800              8.971666       6.877582      -0.611767      -2.147007      13.077646       2.518869       6.959769           0.045973
           10              C       6.145935       8.278908       3.535437       0.524915      25.164218 0.27503502E+03  0.57925651E+04                                 7.725370                            5.818270       0.004132       2.054120                    0.999284      22.639419      62.509366       0.630075       0.461563      -1.032535      -0.104780      -0.045974       0.083675       0.141754       0.011766       0.098988      -0.023373       0.144094       0.210397      -0.115896      -0.038432       0.154328              8.984242       6.754372      -0.388606      -2.181231      13.005903       2.763339       7.192450           0.043034
           11              C       8.617723       0.771103       6.044379       0.541022      24.286258 0.25701362E+03  0.53197446E+04                                 7.520963                            5.603599       0.155789       2.113902                    0.999547      22.042304      60.247773       0.645895       0.458152      -1.034905      -0.006532       0.131340       0.005135       0.131603       0.005322      -0.131718      -0.007723       0.073685       0.085140      -0.106279      -0.051395       0.157674              8.786967       9.581268      -0.081946       4.727168       8.368782       0.167033       8.410852           0.045590
           12              C       3.332361      -0.001161       5.454536       0.548303      23.887574 0.25658788E+03  0.53069083E+04                                 7.474919                            5.625373       0.271451       2.159111                    0.999723      21.827277      59.570555       0.640329       0.462485      -1.032827      -0.089848       0.000150      -0.101084       0.135243       0.018466       0.027902      -0.016514      -0.237729      -0.218343      -0.108274      -0.049311       0.157585              8.727423      12.678377      -0.615250      -2.653584       4.271667       0.395263       9.232224           0.047611
           13              C       1.495669       8.628459       8.648612       0.540096      24.952353 0.27221491E+03  0.57237827E+04                                 7.709796                            5.803718      -0.050712       2.038629                    0.999175      22.550040      62.402471       0.627773       0.464015      -1.030201       0.104007      -0.045310      -0.082404       0.140218      -0.022003       0.095464       0.008718       0.137677       0.221382      -0.113381      -0.037410       0.150792              8.971662       6.877623       0.611775      -2.147027      13.077584      -2.518837       6.959780           0.045980
           14              C       0.360918       9.140592       9.566547       0.524914      25.164232 0.27503556E+03  0.57925787E+04                                 7.725376                            5.818279       0.004207       2.054145                    0.999284      22.639403      62.509318       0.630074       0.461564      -1.032534      -0.104772       0.045967       0.083669       0.141742      -0.011766       0.098980       0.023370       0.144090       0.210397      -0.115892      -0.038427       0.154319              8.984241       6.754379       0.388563      -2.181213      13.005922      -2.763291       7.192421           0.043038
           15              C       4.771239       5.035397       0.013268       0.541011      24.286656 0.25701889E+03  0.53198831E+04                                 7.521026                            5.603641       0.155744       2.113881                    0.999547      22.042662      60.248996       0.645895       0.458149      -1.034906      -0.006536      -0.131352       0.005130       0.131614      -0.005323      -0.131719       0.007724       0.073702       0.085159      -0.106275      -0.051407       0.157682              8.787039       9.581319       0.082005       4.727187       8.368892      -0.166992       8.410907           0.045592
           16              C       7.178844       5.807661      11.485647       0.548297      23.887638 0.25658870E+03  0.53069286E+04                                 7.474924                            5.625376       0.271501       2.159126                    0.999723      21.827324      59.570669       0.640329       0.462484      -1.032827      -0.089844      -0.000153      -0.101085       0.135242      -0.018464       0.027900       0.016512      -0.237730      -0.218344      -0.108272      -0.049312       0.157584              8.727430      12.678416       0.615208      -2.653581       4.271662      -0.395230       9.232211           0.047602
           17              C       0.412281       2.821959       9.444719       0.540109      24.952321 0.27221311E+03  0.57237381E+04                                 7.709792                            5.803698      -0.050701       2.038633                    0.999175      22.550063      62.402601       0.627774       0.464015      -1.030201      -0.104031      -0.045317       0.082422       0.140248       0.021997       0.095478      -0.008722       0.137687       0.221392      -0.113386      -0.037422       0.150808              8.971681       6.877589      -0.611826      -2.147031      13.077653       2.518929       6.959801           0.045963
           18              C       1.547032       3.334092       8.526784       0.524908      25.164380 0.27503622E+03  0.57925949E+04                                 7.725377                            5.818263       0.004201       2.054141                    0.999284      22.639548      62.509682       0.630079       0.461560      -1.032537       0.104790       0.045979      -0.083682       0.141766       0.011760       0.098996      -0.023371       0.144093       0.210402      -0.115893      -0.038443       0.154337              8.984264       6.754344      -0.388614      -2.181215      13.006001       2.763380       7.192447           0.043026
           19              C      -0.924756      10.841897       6.017842       0.541007      24.286394 0.25701706E+03  0.53198335E+04                                 7.520982                            5.603629       0.155710       2.113873                    0.999547      22.042484      60.248365       0.645895       0.458150      -1.034905       0.006533      -0.131338      -0.005134       0.131600       0.005323      -0.131715      -0.007722       0.073685       0.085134      -0.106277      -0.051395       0.157671              8.786970       9.581220      -0.081967       4.727125       8.368850       0.167017       8.410840           0.045586
           20              C       4.360606       0.001161       6.607685       0.548296      23.887739 0.25658993E+03  0.53069615E+04                                 7.474950                            5.625393       0.271505       2.159127                    0.999723      21.827374      59.570884       0.640328       0.462485      -1.032827       0.089844      -0.000155       0.101085       0.135241       0.018465       0.027901      -0.016512      -0.237725      -0.218346      -0.108272      -0.049311       0.157583              8.727461      12.678443      -0.615253      -2.653603       4.271682       0.395255       9.232260           0.047611
           21              O       6.079096       4.217842       3.531818      -0.511569      31.871265 0.43169263E+03  0.98183204E+04                                 7.928908                            6.385314       0.452347       2.206661                    0.998266      26.500040      67.634293       0.760365       0.354178      -1.143468      -0.097152      -0.047683       0.071691       0.129814      -0.004257       0.044902      -0.000641      -0.053007       0.016259      -0.060140       0.023248       0.036892              9.145273       5.353719      -0.336978      -0.300329      15.688042      -1.598305       6.394057           0.086252
           22              O       5.480539       2.111243       3.966058      -0.518386      33.699469 0.45563820E+03  0.10490552E+05                                 8.223930                            6.555689       0.482502       2.210376                    0.998765      26.702420      68.288304       0.752108       0.353710      -1.145284      -0.044786       0.114908       0.032327       0.127494       0.022144       0.035411      -0.023518       0.026843       0.020871      -0.054639       0.010745       0.043894              9.597564       8.287247       3.157460      -2.375957      12.538712      -4.396055       7.966734           0.105341
           23              O       7.993200       3.342221       1.881706      -0.502954      32.315559 0.43528458E+03  0.99063912E+04                                 7.977933                            6.392204       0.528431       2.227993                    0.998880      26.440786      67.190716       0.764548       0.352013      -1.146858       0.045545      -0.114749      -0.034906       0.128297       0.022896       0.034805      -0.024807       0.028642       0.016248      -0.055812       0.012355       0.043458              9.279423       7.620441       2.796260      -2.346650      12.217535      -4.379575       8.000295           0.111799
           24              O       7.506034       1.233301       2.455868      -0.507088      31.166460 0.42601426E+03  0.96502697E+04                                 7.783136                            6.323282       0.514662       2.224381                    0.998541      26.464997      67.252321       0.768243       0.351959      -1.146083       0.093996       0.045656      -0.073846       0.127957      -0.005906       0.043316       0.002512      -0.067748       0.009201      -0.063981       0.030642       0.033338              8.918678       5.319683      -0.537288      -0.297726      15.112747      -1.665081       6.323605           0.095497
           25              O       5.680839       7.101349       0.771982      -0.511390      34.737195 0.47664409E+03  0.11092499E+05                                 8.408500                            6.732719       0.503078       2.218920                    0.998783      26.692296      68.507379       0.737994       0.356630      -1.143555      -0.053797       0.077738      -0.059952       0.111944       0.019576      -0.024658       0.022241       0.082112       0.077102      -0.066639       0.014982       0.051657              9.774644      11.108602       2.215313       5.416225       7.488043       2.729545      10.727288           0.103187
           26              O       2.171472       7.176834      11.251640      -0.524203      34.574974 0.47352268E+03  0.11002978E+05                                 8.369867                            6.702796       0.506546       2.219668                    0.998623      26.752898      68.634897       0.740857       0.355797      -1.144098       0.066577       0.069639       0.054135       0.110511      -0.024612      -0.030952      -0.019563       0.081253       0.100055      -0.071625       0.011652       0.059972              9.695745      10.650460      -2.341287       5.174377       7.829665      -3.037292      10.607110           0.082092
           27              O       0.037928       5.686886       1.729722      -0.505922      28.198052 0.40168723E+03  0.89662052E+04                                 7.240037                            6.116725       0.519580       2.229500                    0.998276      26.260999      66.239129       0.785605       0.349286      -1.148297       0.112259       0.005338      -0.003297       0.112435      -0.003998      -0.036567       0.002387      -0.091259      -0.034501      -0.064946       0.013067       0.051879              8.018135       8.665556       0.299843      -3.443407       5.250561      -0.511715      10.138287           0.113940
           28              O       1.711630       5.941211       0.268988      -0.518338      34.322915 0.45588381E+03  0.10491250E+05                                 8.324951                            6.561541       0.504242       2.222925                    0.998709      26.498624      67.616904       0.751526       0.354151      -1.145622      -0.013635       0.002142       0.114698       0.115525      -0.001972      -0.023853       0.002240      -0.053335      -0.162931      -0.063255       0.009260       0.053995              9.866878      16.938409       0.755788      -3.584416       5.341077      -0.250604       7.321149           0.085586
           29              O       7.398888      10.024342       2.499292      -0.511569      31.871453 0.43169518E+03  0.98183950E+04                                 7.928950                            6.385341       0.452347       2.206662                    0.998266      26.500054      67.634437       0.760362       0.354179      -1.143467       0.097153      -0.047683      -0.071692       0.129815       0.004257       0.044901       0.000641      -0.053006       0.016258      -0.060139       0.023248       0.036891              9.145332       5.353746       0.336980      -0.300334      15.688168       1.598317       6.394083           0.086242
           30              O       7.997444       7.917743       2.065052      -0.518385      33.699532 0.45563862E+03  0.10490566E+05                                 8.223946                            6.555695       0.482490       2.210372                    0.998765      26.702412      68.288320       0.752107       0.353711      -1.145283       0.044785       0.114908      -0.032329       0.127494      -0.022142       0.035409       0.023517       0.026844       0.020871      -0.054637       0.010744       0.043893              9.597593       8.287262      -3.157468      -2.375955      12.538771       4.396075       7.966746           0.105338
           31              O       5.484784       9.148721       4.149404      -0.502954      32.315396 0.43528184E+03  0.99063118E+04                                 7.977900                            6.392179       0.528439       2.227995                    0.998880      26.440750      67.190540       0.764550       0.352013      -1.146858      -0.045546      -0.114749       0.034906       0.128297      -0.022895       0.034804       0.024807       0.028643       0.016250      -0.055811       0.012354       0.043457              9.279387       7.620402      -2.796250      -2.346640      12.217498       4.379555       8.000260           0.111805
           32              O       5.971949       7.039801       3.575242      -0.507087      31.166301 0.42601168E+03  0.96501956E+04                                 7.783105                            6.323258       0.514655       2.224379                    0.998541      26.464958      67.252143       0.768245       0.351959      -1.146083      -0.093997       0.045655       0.073845       0.127956       0.005906       0.043315      -0.002513      -0.067746       0.009204      -0.063979       0.030642       0.033337              8.918643       5.319664       0.537296      -0.297721      15.112682       1.665069       6.323584           0.095509
           33              O       7.797145       1.294849       5.259128      -0.511381      34.736149 0.47662756E+03  0.11092026E+05                                 8.408385                            6.732645       0.503052       2.218921                    0.998783      26.691733      68.505828       0.737991       0.356635      -1.143551       0.053793       0.077754       0.059950       0.111952      -0.019572      -0.024658      -0.022231       0.082051       0.077047      -0.066602       0.014964       0.051637              9.774495      11.108433      -2.215254       5.416122       7.487923      -2.729480      10.727129           0.103212
           34              O      -0.263522       1.370334       6.841692      -0.524220      34.573630 0.47349909E+03  0.11002266E+05                                 8.369544                            6.702537       0.506561       2.219669                    0.998624      26.752719      68.633380       0.740888       0.355787      -1.144109      -0.066577       0.069646      -0.054141       0.110519       0.024618      -0.030965       0.019573       0.081262       0.100021      -0.071634       0.011651       0.059983              9.695376      10.650140       2.341203       5.174221       7.829278       3.037149      10.606712           0.082078
           35              O       3.808556      11.493386       4.301388      -0.505919      28.198025 0.40168649E+03  0.89661848E+04                                 7.240035                            6.116721       0.519590       2.229504                    0.998276      26.260956      66.239010       0.785605       0.349286      -1.148297      -0.112261       0.005338       0.003297       0.112436       0.003999      -0.036567      -0.002388      -0.091253      -0.034502      -0.064944       0.013068       0.051876              8.018135       8.665544      -0.299857      -3.443409       5.250564       0.511738      10.138298           0.113956
           36              O       2.134853       0.134711       5.762123      -0.518353      34.323281 0.45589015E+03  0.10491429E+05                                 8.324982                            6.561564       0.504546       2.223016                    0.998711      26.498883      67.617581       0.751529       0.354149      -1.145625       0.013634       0.002135      -0.114711       0.115538       0.001969      -0.023843      -0.002245      -0.053346      -0.162987      -0.063265       0.009255       0.054010              9.866915      16.938441      -0.755873      -3.584435       5.341103       0.250697       7.321200           0.085586
           37              O       1.613871       7.395158       8.530403      -0.511568      31.871273 0.43169395E+03  0.98183610E+04                                 7.928922                            6.385335       0.452320       2.206653                    0.998266      26.500036      67.634391       0.760362       0.354179      -1.143467       0.097155       0.047678      -0.071693       0.129816      -0.004266       0.044893      -0.000635      -0.052996       0.016262      -0.060129       0.023243       0.036886              9.145283       5.353735      -0.336982      -0.300330      15.688043      -1.598283       6.394071           0.086265
           38              O       2.212428       9.501757       8.096163      -0.518323      33.697408 0.45560423E+03  0.10489579E+05                                 8.223659                            6.555492       0.482191       2.210304                    0.998765      26.701310      68.284938       0.752111       0.353715      -1.145279       0.044756      -0.114878      -0.032324       0.127455       0.022119       0.035393      -0.023522       0.026803       0.020801      -0.054611       0.010750       0.043860              9.597233       8.287022       3.157440      -2.375901      12.538183      -4.395863       7.966495           0.105369
           39              O      -0.300233       8.270779      10.180515      -0.502950      32.315258 0.43528102E+03  0.99062915E+04                                 7.977894                            6.392186       0.528422       2.227992                    0.998880      26.440659      67.190368       0.764547       0.352014      -1.146857      -0.045550       0.114748       0.034910       0.128299       0.022890       0.034794      -0.024803       0.028657       0.016248      -0.055800       0.012349       0.043451              9.279363       7.620401       2.796222      -2.346618      12.217457      -4.379518       8.000231           0.111813
           40              O       0.186933      10.379699       9.606353      -0.507058      31.165308 0.42599387E+03  0.96496902E+04                                 7.782958                            6.323139       0.514583       2.224369                    0.998541      26.464377      67.250283       0.768250       0.351960      -1.146082      -0.093980      -0.045652       0.073834       0.127937      -0.005899       0.043291       0.002506      -0.067742       0.009190      -0.063955       0.030622       0.033333              8.918474       5.319555      -0.537316      -0.297664      15.112474      -1.664994       6.323393           0.095516
           41              O       2.012128       4.511650      11.290239      -0.511389      34.737174 0.47664370E+03  0.11092487E+05                                 8.408497                            6.732716       0.503077       2.218920                    0.998783      26.692280      68.507320       0.737994       0.356630      -1.143555       0.053796      -0.077737       0.059951       0.111943       0.019577      -0.024657       0.022241       0.082113       0.077104      -0.066640       0.014983       0.051657              9.774643      11.108589       2.215318       5.416227       7.488039       2.729556      10.727299           0.103187
           42              O       5.521495       4.436166       0.810581      -0.524203      34.574931 0.47352183E+03  0.11002952E+05                                 8.369857                            6.702787       0.506544       2.219668                    0.998623      26.752883      68.634822       0.740858       0.355797      -1.144099      -0.066577      -0.069639      -0.054135       0.110511      -0.024612      -0.030952      -0.019564       0.081253       0.100054      -0.071625       0.011653       0.059972              9.695737      10.650444      -2.341286       5.174375       7.829655      -3.037297      10.607111           0.082091
           43              O       7.655039       5.926114      10.332499      -0.505923      28.198088 0.40168783E+03  0.89662225E+04                                 7.240045                            6.116731       0.519579       2.229500                    0.998276      26.261006      66.239169       0.785604       0.349286      -1.148297      -0.112259      -0.005339       0.003297       0.112435      -0.003999      -0.036567       0.002388      -0.091260      -0.034502      -0.064946       0.013067       0.051879              8.018145       8.665569       0.299838      -3.443413       5.250567      -0.511714      10.138298           0.113940
           44              O       5.981337       5.671789      11.793233      -0.518337      34.322944 0.45588418E+03  0.10491262E+05                                 8.324958                            6.561545       0.504241       2.222925                    0.998709      26.498624      67.616921       0.751526       0.354151      -1.145622       0.013635      -0.002143      -0.114698       0.115525      -0.001972      -0.023853       0.002239      -0.053335      -0.162930      -0.063255       0.009260       0.053995              9.866888      16.938427       0.755792      -3.584421       5.341080      -0.250609       7.321156           0.085587
           45              O       0.294079       1.588658       9.562929      -0.511595      31.871874 0.43170282E+03  0.98186109E+04                                 7.928995                            6.385379       0.452279       2.206639                    0.998265      26.500367      67.635347       0.760363       0.354176      -1.143469      -0.097160       0.047691       0.071706       0.129831       0.004252       0.044926       0.000638      -0.053003       0.016231      -0.060161       0.023253       0.036908              9.145384       5.353793       0.336916      -0.300398      15.688167       1.598394       6.394190           0.086222
           46              O      -0.304477       3.695257       9.997169      -0.518390      33.700105 0.45564651E+03  0.10490794E+05                                 8.224038                            6.555752       0.482480       2.210365                    0.998765      26.702624      68.289041       0.752103       0.353711      -1.145283      -0.044780      -0.114907       0.032324       0.127490      -0.022149       0.035421       0.023521       0.026836       0.020872      -0.054651       0.010748       0.043903              9.597718       8.287368      -3.157534      -2.376009      12.538927       4.396161       7.966858           0.105321
           47              O       2.208183       2.464279       7.912817      -0.502967      32.316555 0.43529958E+03  0.99068254E+04                                 7.978111                            6.392327       0.528275       2.227940                    0.998879      26.441123      67.192055       0.764538       0.352015      -1.146856       0.045538       0.114742      -0.034896       0.128285      -0.022896       0.034813       0.024805       0.028604       0.016238      -0.055812       0.012358       0.043455              9.279654       7.620547      -2.796257      -2.346680      12.217984       4.379702       8.000431           0.111773
           48              O       1.721018       4.573199       8.486979      -0.507091      31.166799 0.42601832E+03  0.96503834E+04                                 7.783182                            6.323303       0.514649       2.224373                    0.998541      26.465167      67.252797       0.768244       0.351958      -1.146084       0.093991      -0.045659      -0.073840       0.127950       0.005900       0.043330      -0.002509      -0.067756       0.009200      -0.063996       0.030652       0.033344              8.918748       5.319703       0.537295      -0.297724      15.112898       1.665117       6.323642           0.095493
           49              O      -0.104178      10.318150       6.803093      -0.511364      34.735028 0.47661121E+03  0.11091540E+05                                 8.408179                            6.732505       0.503189       2.218969                    0.998783      26.691388      68.504396       0.738003       0.356632      -1.143554      -0.053784      -0.077751      -0.059953       0.111948      -0.019568      -0.024651      -0.022239       0.082061       0.077021      -0.066603       0.014971       0.051632              9.774229      11.108034      -2.215209       5.415881       7.487821      -2.729441      10.726833           0.103226
           50              O       7.956489      10.242666       5.220529      -0.524207      34.574426 0.47351530E+03  0.11002759E+05                                 8.369763                            6.702731       0.506561       2.219676                    0.998623      26.752783      68.634364       0.740863       0.355796      -1.144100       0.066574      -0.069643       0.054133       0.110511       0.024616      -0.030949       0.019567       0.081249       0.100047      -0.071625       0.011658       0.059967              9.695608      10.650275       2.341260       5.174261       7.829593       3.037265      10.606958           0.082088
           51              O       3.884411       0.119614       7.760833      -0.505920      28.198181 0.40168903E+03  0.89662560E+04                                 7.240061                            6.116739       0.519501       2.229471                    0.998277      26.261023      66.239239       0.785604       0.349286      -1.148297       0.112262      -0.005338      -0.003298       0.112438       0.003989      -0.036562      -0.002382      -0.091260      -0.034491      -0.064942       0.013066       0.051875              8.018166       8.665589      -0.299932      -3.443430       5.250580       0.511746      10.138330           0.113956
           52              O       5.558114      11.478289       6.300098      -0.518341      34.323063 0.45588636E+03  0.10491325E+05                                 8.324975                            6.561559       0.504247       2.222925                    0.998709      26.498699      67.617158       0.751525       0.354151      -1.145622      -0.013637      -0.002144       0.114698       0.115526       0.001972      -0.023854      -0.002240      -0.053339      -0.162932      -0.063257       0.009260       0.053997              9.866906      16.938436      -0.755822      -3.584440       5.341096       0.250620       7.321186           0.085586

******************************************************
Auxiliary information for the entire system
The total spin magnetic moment of the unit cell is   3.937721
The total net atomic charge of the unit cell is   0.000004
Accuracy of reproducing the electrostatic potential in the unit cell:
  The inner radius (bohr) =    5.0000
  The outer radius (bohr) =   12.0000
  Valid grid points have density less than (e/(bohr^3)) =    0.0001
  The number of valid grid points were=        95580
  The rms potential error without charges in kcal/mol is=      7.43875
  The rms potential error with partial charges in kcal/mol is=      2.56497
  The RRMSE value at monopole order=      0.34481
  The rms potential error with partial charges and cloud penetration in kcal/mol is=      2.56523
  The RRMSE value at monopole order with cloud penetration is=      0.34485
  The rms potential error with partial charges and atomic dipoles in kcal/mol is=      0.77868
  The RRMSE value at dipole order=      0.10468
  The rms potential error with partial charges, atomic dipoles and cloud penetration in kcal/mol is=      0.76885
  The RRMSE value at dipole order with cloud penetration=      0.10336

******************************************************
The electron densities and ab initio electrostatic potential were computed in VASP using the PBE functional and
projector augmented wave method. See the main text of the journal article for a description of computational details.
The atomic charges, dipoles, and quadrupoles were computed with the DDEC6 method as described in
(a) T. A. Manz and N. Gabaldon Limas, RSC Adv. 6 (2016) 47771-47801 DOI: 10.1039/c6ra04656h
(b) N. Gabaldon Limas and T. A. Manz, RSC Adv. 8 (2018) 2678-2707 DOI: 10.1039/c7ra11829e.
For each atom in the material, the electron cloud parameters were fit to the spherically averaged atom-in-material
electron density using radial positions for which this density was between 10^-4 and 10^-2 electrons per cubic bohr.
The polarizabilities, dispersion coefficients, and quantum Drude oscillator (QDO) parameters were fit using the MCLF method.
The magnetic structure of the system was optimized in VASP from the default ferromagnetic initial guess using spin polarization.
The atomic spin moments (ASMs) were computed on this optimized magnetic structure using the DDEC6 partition as inputs
to the method of T. A. Manz and D. S. Sholl, J. Chem. Theory Comput. 7 (2011) 4146-4164 DOI: 10.1021/ct200539n.
The RMSE and RRMSE were computed using a uniform grid with Ewald summation.
