# Supplementary material for: A collection of forcefield precursors for metal–organic frameworks
Source: RSC Adv. 2019 Nov 13;9(63):36492–507. doi: 10.1039/c9ra07327b (PMC9075174; doi:10.1039/c9ra07327b)
Supplement: RA-009-C9RA07327B-s6028 [file RA-009-C9RA07327B-s6028.xyz]

   52
jmolscript: load "" {1 1 1} spacegroup "x,y,z" unitcell [{      9.620500     0.000000     0.000000 }, {      0.000000    11.564000     0.000000 }, {     -1.921469     0.000000    12.077102 }]
Ho     7.230727     5.925162     2.018688     1.941316
Ho     6.239289     0.143162     4.019863     1.941324
Ho     0.468304     5.638838    10.058414     1.941314
Ho     1.459742    11.420838     8.057239     1.941323
C      6.200195     8.590896     3.417820     0.533848
C      4.853346     5.016463    -0.016908     0.541926
C      7.329059     9.089304     2.508414     0.524455
C      0.511551     5.780844     0.576078     0.547798
C      7.269821     2.808896     2.620731     0.533845
C      8.616669    10.798463     6.055459     0.541925
C      6.140957     3.307304     3.530137     0.524448
C      3.337964    -0.001156     5.462473     0.547800
C      1.498836     2.973104     8.659282     0.533846
C      4.767154     6.547537     0.016908     0.541927
C      0.369972     2.474696     9.568688     0.524452
C      7.187480     5.783156    11.501024     0.547797
C      0.429210     8.755104     9.456371     0.533847
C     -0.917638     0.765537     6.021643     0.541925
C      1.558074     8.256696     8.546965     0.524451
C      4.361067     0.001156     6.614629     0.547802
O      6.063609     7.347766     3.532552    -0.511280
O      5.482050     9.458196     3.976990    -0.517999
O      5.680685     4.484519     0.757234    -0.508950
O      2.173032     4.418604    11.266728    -0.524604
O      7.508376    10.331278     2.469767    -0.504714
O      7.990621     8.219691     1.887651    -0.507077
O      1.709429     5.651327     0.266904    -0.513036
O      0.037897     5.889545     1.733064    -0.501687
O      7.406407     1.565766     2.505999    -0.511281
O      7.987965     3.676196     2.061561    -0.517996
O      7.789330    10.266519     5.281317    -0.508955
O     -0.244985    10.200604     6.848925    -0.524601
O      5.961639     4.549278     3.568784    -0.504712
O      5.479394     2.437691     4.150900    -0.507078
O      2.140087    11.433327     5.771647    -0.513031
O      3.811618     0.107545     4.305487    -0.501685
O      1.635422     4.216234     8.544550    -0.511280
O      2.216981     2.105804     8.100112    -0.517999
O      2.018346     7.079481    11.319868    -0.508951
O      5.525999     7.145396     0.810374    -0.524605
O      0.190655     1.232722     9.607335    -0.504714
O     -0.291590     3.344309    10.189451    -0.507077
O      5.989602     5.912673    11.810198    -0.513036
O      7.661134     5.674455    10.344038    -0.501687
O      0.292624     9.998234     9.571103    -0.511280
O     -0.288934     7.887804    10.015541    -0.517996
O     -0.090299     1.297481     6.795785    -0.508955
O      7.944016     1.363396     5.228177    -0.524600
O      1.737392     7.014722     8.508318    -0.504711
O      2.219637     9.126309     7.926202    -0.507078
O      5.558944     0.130673     6.305455    -0.513031
O      3.887413    11.456455     7.771615    -0.501685

The following XYZ coordinates are in angstroms. Other properties are in atomic units.
The sperically averaged electron density of each atom fit to a function of the form exp(a - br)
eigen_1, eigen_2 and eigen_3 are the three eigenvalues of traceless quadrupole moment tensor
  atom number  atomic symbol              X              Y              Z     net charge C6 coefficient C8 coefficient C10 coefficient fluctuating dipole atomic polarizability isotropic forcefield polarizability              a              b squared Pearson coefficient          <r^3>          <r^4>         wp_QDO          m_QDO          q_QDO       dipole_x       dipole_y       dipole_z         dipole            Qxy            Qxz            Qyz     Q(x^2-y^2)  Q(3z^2 - R^2)        eigen_1        eigen_2        eigen_3 static polarizability      alpha(xx)      alpha(xy)      alpha(xz)      alpha(yy)      alpha(yz)      alpha(zz) atomic spin moment
            1             Ho       7.230727       5.925162       2.018688       1.941316     114.922179 0.25778407E+04  0.84007725E+05                                15.629583                           13.789019       2.527089       2.524013                    0.999880      72.844269     167.447615       0.679518       0.276593      -1.327054       0.016218       0.002424       0.033985       0.037735       0.003027       0.099755       0.001945       0.143919       0.309945      -0.123681      -0.046210       0.169891             17.730691      16.345649      -0.129187      -1.147928      22.033487       0.327495      14.812936           0.018125
            2             Ho       6.239289       0.143162       4.019863       1.941324     114.920183 0.25777868E+04  0.84005500E+05                                15.629364                           13.788839       2.527087       2.524012                    0.999880      72.844092     167.446539       0.679525       0.276592      -1.327056      -0.016220       0.002418      -0.033985       0.037735      -0.003029       0.099746      -0.001944       0.143918       0.309946      -0.123681      -0.046202       0.169883             17.730428      16.345355       0.129182      -1.147837      22.033220      -0.327502      14.812708           0.018109
            3             Ho       0.468304       5.638838      10.058414       1.941314     114.922332 0.25778451E+04  0.84007908E+05                                15.629602                           13.789035       2.527088       2.524013                    0.999880      72.844274     167.447694       0.679517       0.276594      -1.327054      -0.016218      -0.002421      -0.033989       0.037738       0.003028       0.099755       0.001943       0.143919       0.309948      -0.123681      -0.046210       0.169891             17.730712      16.345669      -0.129196      -1.147931      22.033511       0.327504      14.812957           0.018120
            4             Ho       1.459742      11.420838       8.057239       1.941323     114.920301 0.25777902E+04  0.84005643E+05                                15.629380                           13.788853       2.527087       2.524012                    0.999880      72.844089     167.446588       0.679525       0.276592      -1.327056       0.016220      -0.002422       0.033988       0.037738      -0.003028       0.099746      -0.001945       0.143917       0.309948      -0.123681      -0.046203       0.169883             17.730446      16.345375       0.129180      -1.147837      22.033241      -0.327491      14.812720           0.018105
            5              C       6.200195       8.590896       3.417820       0.533848      25.160532 0.27511362E+03  0.58000303E+04                                 7.753941                            5.832598      -0.055849       2.035381                    0.999278      22.636793      62.723855       0.626534       0.463707      -1.030380      -0.105632      -0.044429       0.082169       0.141010       0.021616       0.096667      -0.010507       0.135740       0.224196      -0.113549      -0.038342       0.151890              9.031161       6.965974      -0.557418      -2.205659      13.073545       2.555063       7.053965           0.041735
            6              C       4.853346       5.016463      -0.016908       0.541926      24.223441 0.25606119E+03  0.52955409E+04                                 7.512262                            5.594623       0.156684       2.114710                    0.999563      21.999115      60.120082       0.646116       0.458384      -1.034690       0.006012      -0.130972      -0.006475       0.131270       0.005443      -0.131395      -0.007957       0.071885       0.089375      -0.106096      -0.051224       0.157321              8.780309       9.616537      -0.095738       4.707486       8.397013       0.173602       8.327377           0.044113
            7              C       7.329059       9.089304       2.508414       0.524455      25.221659 0.27508937E+03  0.57943445E+04                                 7.737732                            5.816965      -0.000844       2.052634                    0.999329      22.638034      62.521248       0.630413       0.461265      -1.032639       0.104209       0.046291      -0.085147       0.142311       0.012249       0.099427      -0.024613       0.143410       0.211421      -0.116584      -0.038218       0.154802              9.009945       6.805704      -0.378579      -2.222656      12.984811       2.787633       7.239319           0.038573
            8              C       0.511551       5.780844       0.576078       0.547798      23.883205 0.25632463E+03  0.52993168E+04                                 7.473171                            5.621525       0.273606       2.160340                    0.999746      21.796775      59.446438       0.640807       0.462327      -1.033068       0.088565       0.000071       0.100182       0.133717       0.017576       0.029185      -0.014687      -0.237717      -0.219542      -0.109243      -0.048188       0.157431              8.731063      12.670354      -0.584552      -2.659118       4.261254       0.362369       9.261580           0.048844
            9              C       7.269821       2.808896       2.620731       0.533845      25.160744 0.27511634E+03  0.58000998E+04                                 7.753965                            5.832615      -0.055853       2.035378                    0.999278      22.636920      62.724190       0.626535       0.463705      -1.030381       0.105639      -0.044432      -0.082172       0.141018      -0.021613       0.096674       0.010505       0.135738       0.224199      -0.113547      -0.038350       0.151898              9.031187       6.965996       0.557415      -2.205671      13.073577      -2.555069       7.053989           0.041737
           10              C       8.616669      10.798463       6.055459       0.541925      24.223487 0.25606170E+03  0.52955547E+04                                 7.512270                            5.594627       0.156686       2.114710                    0.999563      21.999159      60.120243       0.646116       0.458383      -1.034690      -0.006013      -0.130975       0.006474       0.131273      -0.005443      -0.131397       0.007957       0.071889       0.089375      -0.106097      -0.051226       0.157323              8.780319       9.616532       0.095743       4.707487       8.397038      -0.173599       8.327386           0.044078
           11              C       6.140957       3.307304       3.530137       0.524448      25.221815 0.27509122E+03  0.57943954E+04                                 7.737764                            5.816983      -0.000836       2.052635                    0.999329      22.638175      62.521782       0.630412       0.461265      -1.032639      -0.104215       0.046294       0.085153       0.142320      -0.012247       0.099434       0.024612       0.143411       0.211424      -0.116584      -0.038226       0.154810              9.009985       6.805738       0.378584      -2.222671      12.984865      -2.787653       7.239354           0.038571
           12              C       3.337964      -0.001156       5.462473       0.547800      23.882875 0.25632085E+03  0.52992190E+04                                 7.473126                            5.621501       0.273619       2.160348                    0.999746      21.796517      59.445619       0.640805       0.462330      -1.033067      -0.088554       0.000071      -0.100171       0.133701      -0.017575       0.029193       0.014686      -0.237704      -0.219525      -0.109246      -0.048175       0.157421              8.731003      12.670269       0.584550      -2.659094       4.261236      -0.362367       9.261505           0.048855
           13              C       1.498836       2.973104       8.659282       0.533846      25.160641 0.27511498E+03  0.58000659E+04                                 7.753956                            5.832607      -0.055847       2.035380                    0.999278      22.636875      62.724114       0.626534       0.463706      -1.030380       0.105636       0.044430      -0.082172       0.141015       0.021615       0.096670      -0.010506       0.135739       0.224197      -0.113548      -0.038346       0.151894              9.031179       6.965988      -0.557420      -2.205666      13.073569       2.555071       7.053981           0.041735
           14              C       4.767154       6.547537       0.016908       0.541927      24.223420 0.25606099E+03  0.52955355E+04                                 7.512257                            5.594620       0.156685       2.114710                    0.999563      21.999102      60.120028       0.646116       0.458384      -1.034690      -0.006012       0.130972       0.006475       0.131270       0.005443      -0.131395      -0.007957       0.071884       0.089374      -0.106096      -0.051224       0.157320              8.780302       9.616528      -0.095738       4.707480       8.397009       0.173602       8.327369           0.044112
           15              C       0.369972       2.474696       9.568688       0.524452      25.221772 0.27509080E+03  0.57943817E+04                                 7.737747                            5.816975      -0.000843       2.052633                    0.999329      22.638116      62.521499       0.630413       0.461264      -1.032640      -0.104213      -0.046292       0.085150       0.142316       0.012247       0.099431      -0.024613       0.143409       0.211423      -0.116584      -0.038223       0.154806              9.009962       6.805719      -0.378580      -2.222663      12.984833       2.787641       7.239335           0.038573
           16              C       7.187480       5.783156      11.501024       0.547797      23.883203 0.25632461E+03  0.52993163E+04                                 7.473171                            5.621525       0.273609       2.160341                    0.999746      21.796772      59.446427       0.640807       0.462327      -1.033068      -0.088565      -0.000071      -0.100182       0.133717       0.017576       0.029185      -0.014687      -0.237718      -0.219542      -0.109243      -0.048188       0.157431              8.731062      12.670353      -0.584552      -2.659117       4.261254       0.362369       9.261579           0.048844
           17              C       0.429210       8.755104       9.456371       0.533847      25.160607 0.27511465E+03  0.58000557E+04                                 7.753948                            5.832604      -0.055852       2.035379                    0.999278      22.636819      62.723879       0.626535       0.463706      -1.030381      -0.105634       0.044429       0.082168       0.141011      -0.021615       0.096668       0.010506       0.135739       0.224196      -0.113548      -0.038344       0.151892              9.031166       6.965978       0.557414      -2.205663      13.073549      -2.555061       7.053970           0.041739
           18              C      -0.917638       0.765537       6.021643       0.541925      24.223480 0.25606159E+03  0.52955516E+04                                 7.512268                            5.594626       0.156687       2.114710                    0.999563      21.999153      60.120220       0.646116       0.458383      -1.034690       0.006013       0.130975      -0.006474       0.131273      -0.005443      -0.131397       0.007957       0.071889       0.089376      -0.106097      -0.051227       0.157323              8.780317       9.616531       0.095743       4.707487       8.397036      -0.173599       8.327385           0.044079
           19              C       1.558074       8.256696       8.546965       0.524451      25.221673 0.27508946E+03  0.57943494E+04                                 7.737744                            5.816971      -0.000835       2.052637                    0.999329      22.638071      62.521457       0.630412       0.461266      -1.032638       0.104210      -0.046292      -0.085149       0.142313      -0.012249       0.099428       0.024613       0.143411       0.211420      -0.116585      -0.038219       0.154804              9.009962       6.805719       0.378583      -2.222662      12.984833      -2.787644       7.239333           0.038573
           20              C       4.361067       0.001156       6.614629       0.547802      23.882859 0.25632062E+03  0.52992133E+04                                 7.473124                            5.621500       0.273619       2.160348                    0.999746      21.796509      59.445606       0.640805       0.462330      -1.033066       0.088554      -0.000072       0.100171       0.133701      -0.017575       0.029193       0.014687      -0.237704      -0.219524      -0.109246      -0.048175       0.157421              8.731002      12.670267       0.584549      -2.659095       4.261236      -0.362367       9.261503           0.048855
           21              O       6.063609       7.347766       3.532552      -0.511280      32.030038 0.43617051E+03  0.99415831E+04                                 7.953070                            6.412964       0.470707       2.210935                    0.998336      26.559511      67.765508       0.760001       0.353584      -1.144432      -0.099147       0.049826       0.072483       0.132539       0.008195       0.043040      -0.002201      -0.062048       0.008231      -0.062018       0.028199       0.033819              9.177372       5.377926       0.420709      -0.295705      15.735243       1.614267       6.418948           0.091710
           22              O       5.482050       9.458196       3.976990      -0.517999      33.743631 0.45592751E+03  0.10499485E+05                                 8.234651                            6.559108       0.472290       2.207462                    0.998722      26.698874      68.299503       0.751638       0.353855      -1.145101      -0.044741      -0.117089       0.030713       0.129054      -0.024689       0.037876       0.023893       0.028025       0.025710      -0.058258       0.011216       0.047043              9.618966       8.298720      -3.149267      -2.405979      12.533299       4.435078       8.024878           0.096735
           23              O       5.680685       4.484519       0.757234      -0.508950      34.515469 0.47375460E+03  0.11007761E+05                                 8.371629                            6.709863       0.510221       2.221772                    0.998772      26.650829      68.331542       0.739700       0.356373      -1.143839      -0.052970      -0.077942      -0.061419       0.112486      -0.020840      -0.025455      -0.022870       0.078815       0.072504      -0.065953       0.014700       0.051253              9.728038      11.113663      -2.244057       5.368208       7.482372      -2.711491      10.588079           0.107704
           24              O       2.173032       4.418604      11.266728      -0.524604      34.608631 0.47418777E+03  0.11021065E+05                                 8.374978                            6.705793       0.509251       2.220352                    0.998672      26.759017      68.633686       0.741057       0.355616      -1.144372       0.066455      -0.071534       0.054122       0.111636       0.026091      -0.030577       0.019327       0.081940       0.100831      -0.072669       0.012790       0.059880              9.708273      10.720097       2.345602       5.196354       7.817116       3.018296      10.587607           0.082943
           25              O       7.508376      10.331278       2.469767      -0.504714      31.226062 0.42714477E+03  0.96811028E+04                                 7.796683                            6.332357       0.513885       2.224351                    0.998550      26.453202      67.213535       0.767661       0.352036      -1.146161       0.094406      -0.045625      -0.075217       0.129041       0.007243       0.042275      -0.004194      -0.069440       0.007267      -0.063893       0.029633       0.034261              8.942764       5.334753       0.575091      -0.300623      15.173001       1.672026       6.320538           0.099614
           26              O       7.990621       8.219691       1.887651      -0.507077      32.621958 0.43948501E+03  0.10024827E+05                                 8.028248                            6.421357       0.523220       2.224730                    0.998878      26.523789      67.452142       0.763189       0.351836      -1.147140       0.046213       0.115056      -0.033994       0.128566      -0.024212       0.037001       0.026730       0.029045       0.021404      -0.059445       0.013334       0.046111              9.353883       7.679792      -2.816627      -2.381948      12.295088       4.445844       8.086769           0.104468
           27              O       1.709429       5.651327       0.266904      -0.513036      34.163030 0.45282615E+03  0.10401870E+05                                 8.297846                            6.537724       0.511372       2.226512                    0.998679      26.414531      67.309154       0.753309       0.353959      -1.145943      -0.013116      -0.002394       0.115237       0.116006       0.002074      -0.022134      -0.001701      -0.052425      -0.162440      -0.061954       0.008519       0.053435              9.840317      16.894643      -0.710850      -3.587465       5.314242       0.237257       7.312066           0.091822
           28              O       0.037897       5.889545       1.733064      -0.501687      28.016993 0.39874328E+03  0.88826408E+04                                 7.207009                            6.091554       0.519893       2.231048                    0.998238      26.186343      65.948199       0.787886       0.348975      -1.148747       0.112686      -0.005724      -0.002185       0.112852       0.003386      -0.035861      -0.001832      -0.092340      -0.027111      -0.064769       0.013743       0.051026              7.982770       8.611221      -0.271172      -3.422435       5.229185       0.464721      10.107903           0.117400
           29              O       7.406407       1.565766       2.505999      -0.511281      32.029652 0.43616483E+03  0.99414118E+04                                 7.952952                            6.412878       0.470709       2.210931                    0.998337      26.559634      67.765469       0.760015       0.353579      -1.144437       0.099144       0.049830      -0.072477       0.132535      -0.008191       0.043051       0.002199      -0.062059       0.008230      -0.062031       0.028206       0.033826              9.177225       5.377852      -0.420712      -0.295694      15.734973      -1.614223       6.418850           0.091714
           30              O       7.987965       3.676196       2.061561      -0.517996      33.743844 0.45593090E+03  0.10499583E+05                                 8.234676                            6.559128       0.472285       2.207460                    0.998722      26.698992      68.299866       0.751638       0.353854      -1.145101       0.044737      -0.117087      -0.030707       0.129050       0.024695       0.037884      -0.023897       0.028018       0.025713      -0.058271       0.011221       0.047050              9.618993       8.298749       3.149280      -2.405997      12.533321      -4.435095       8.024909           0.096750
           31              O       7.789330      10.266519       5.281317      -0.508955      34.515899 0.47376164E+03  0.11007967E+05                                 8.371699                            6.709914       0.510234       2.221774                    0.998772      26.650992      68.332118       0.739697       0.356373      -1.143839       0.052972      -0.077940       0.061421       0.112486       0.020840      -0.025453       0.022871       0.078820       0.072508      -0.065955       0.014703       0.051252              9.728122      11.113747       2.244083       5.368259       7.482449       2.711522      10.588170           0.107688
           32              O      -0.244985      10.200604       6.848925      -0.524601      34.608801 0.47419054E+03  0.11021146E+05                                 8.375011                            6.705817       0.509265       2.220357                    0.998672      26.759048      68.633839       0.741055       0.355616      -1.144372      -0.066456      -0.071533      -0.054124       0.111637      -0.026092      -0.030579      -0.019327       0.081946       0.100839      -0.072674       0.012790       0.059884              9.708312      10.720129      -2.345616       5.196377       7.817158      -3.018313      10.587648           0.082916
           33              O       5.961639       4.549278       3.568784      -0.504712      31.226892 0.42715796E+03  0.96814826E+04                                 7.796848                            6.332478       0.513898       2.224356                    0.998550      26.453383      67.214416       0.767649       0.352038      -1.146158      -0.094401      -0.045628       0.075214       0.129038      -0.007239       0.042289       0.004191      -0.069453       0.007258      -0.063909       0.029642       0.034268              8.942965       5.334860      -0.575097      -0.300638      15.173362      -1.672086       6.320673           0.099606
           34              O       5.479394       2.437691       4.150900      -0.507078      32.622434 0.43949225E+03  0.10025035E+05                                 8.028331                            6.421413       0.523219       2.224728                    0.998878      26.523944      67.452709       0.763186       0.351837      -1.147139      -0.046209       0.115057       0.033992       0.128565       0.024218       0.037009      -0.026734       0.029040       0.021411      -0.059456       0.013338       0.046118              9.353990       7.679871       2.816664      -2.381977      12.295244      -4.445908       8.086854           0.104452
           35              O       2.140087      11.433327       5.771647      -0.513031      34.162245 0.45281434E+03  0.10401534E+05                                 8.297746                            6.537659       0.511375       2.226520                    0.998679      26.414147      67.308028       0.753309       0.353961      -1.145941       0.013104      -0.002394      -0.115243       0.116010      -0.002075      -0.022113       0.001701      -0.052410      -0.162399      -0.061929       0.008508       0.053421              9.840183      16.894387       0.710838      -3.587396       5.314195      -0.237252       7.311966           0.091873
           36              O       3.811618       0.107545       4.305487      -0.501685      28.015955 0.39872592E+03  0.88821508E+04                                 7.206808                            6.091400       0.519917       2.231061                    0.998238      26.186000      65.946794       0.787900       0.348972      -1.148750      -0.112688      -0.005724       0.002176       0.112854      -0.003386      -0.035846       0.001832      -0.092327      -0.027084      -0.064751       0.013736       0.051015              7.982533       8.610940       0.271165      -3.422304       5.229060      -0.464707      10.107600           0.117418
           37              O       1.635422       4.216234       8.544550      -0.511280      32.030206 0.43617322E+03  0.99416604E+04                                 7.953094                            6.412981       0.470707       2.210934                    0.998336      26.559596      67.765777       0.760001       0.353584      -1.144432       0.099145      -0.049828      -0.072481       0.132537       0.008192       0.043046      -0.002200      -0.062053       0.008229      -0.062025       0.028202       0.033823              9.177401       5.377941       0.420709      -0.295707      15.735295       1.614276       6.418968           0.091707
           38              O       2.216981       2.105804       8.100112      -0.517999      33.743855 0.45593097E+03  0.10499585E+05                                 8.234684                            6.559131       0.472288       2.207461                    0.998722      26.698971      68.299819       0.751637       0.353855      -1.145101       0.044739       0.117089      -0.030710       0.129052      -0.024692       0.037880       0.023896       0.028022       0.025709      -0.058265       0.011219       0.047046              9.619007       8.298755      -3.149284      -2.405993      12.533354       4.435103       8.024913           0.096734
           39              O       2.018346       7.079481      11.319868      -0.508951      34.515423 0.47375401E+03  0.11007743E+05                                 8.371619                            6.709857       0.510223       2.221773                    0.998772      26.650827      68.331515       0.739700       0.356373      -1.143839       0.052970       0.077942       0.061419       0.112486      -0.020840      -0.025456      -0.022870       0.078815       0.072503      -0.065952       0.014699       0.051253              9.728025      11.113647      -2.244053       5.368196       7.482366      -2.711486      10.588061           0.107701
           40              O       5.525999       7.145396       0.810374      -0.524605      34.608575 0.47418698E+03  0.11021041E+05                                 8.374966                            6.705785       0.509253       2.220353                    0.998672      26.759012      68.633642       0.741058       0.355616      -1.144373      -0.066455       0.071534      -0.054122       0.111636       0.026091      -0.030576       0.019326       0.081940       0.100830      -0.072669       0.012789       0.059880              9.708258      10.720078       2.345598       5.196342       7.817107       3.018290      10.587587           0.082941
           41              O       0.190655       1.232722       9.607335      -0.504714      31.226163 0.42714646E+03  0.96811499E+04                                 7.796693                            6.332365       0.513886       2.224350                    0.998550      26.453276      67.213737       0.767661       0.352035      -1.146161      -0.094403       0.045626       0.075215       0.129039       0.007241       0.042282      -0.004193      -0.069445       0.007264      -0.063901       0.029638       0.034263              8.942775       5.334760       0.575092      -0.300624      15.173019       1.672029       6.320546           0.099610
           42              O      -0.291590       3.344309      10.189451      -0.507077      32.622142 0.43948792E+03  0.10024910E+05                                 8.028272                            6.421374       0.523218       2.224728                    0.998878      26.523887      67.452436       0.763189       0.351836      -1.147140      -0.046210      -0.115056       0.033991       0.128564      -0.024216       0.037007       0.026733       0.029040       0.021407      -0.059453       0.013338       0.046115              9.353912       7.679816      -2.816638      -2.381959      12.295125       4.445862       8.086796           0.104465
           43              O       5.989602       5.912673      11.810198      -0.513036      34.162988 0.45282553E+03  0.10401852E+05                                 8.297838                            6.537718       0.511374       2.226513                    0.998679      26.414520      67.309106       0.753310       0.353959      -1.145943       0.013116       0.002394      -0.115237       0.116005       0.002074      -0.022134      -0.001701      -0.052425      -0.162441      -0.061955       0.008519       0.053435              9.840307      16.894625      -0.710848      -3.587460       5.314238       0.237255       7.312058           0.091821
           44              O       7.661134       5.674455      10.344038      -0.501687      28.016964 0.39874279E+03  0.88826273E+04                                 7.207005                            6.091551       0.519896       2.231050                    0.998238      26.186326      65.948145       0.787886       0.348975      -1.148747      -0.112686       0.005724       0.002185       0.112852       0.003386      -0.035861      -0.001832      -0.092341      -0.027112      -0.064769       0.013742       0.051027              7.982764       8.611214      -0.271174      -3.422431       5.229181       0.464721      10.107896           0.117400
           45              O       0.292624       9.998234       9.571103      -0.511280      32.029425 0.43616116E+03  0.99413081E+04                                 7.952924                            6.412858       0.470708       2.210933                    0.998337      26.559498      67.765072       0.760015       0.353580      -1.144436      -0.099147      -0.049827       0.072479       0.132537      -0.008194       0.043042       0.002201      -0.062050       0.008231      -0.062020       0.028201       0.033819              9.177191       5.377834      -0.420710      -0.295692      15.734911      -1.614213       6.418828           0.091720
           46              O      -0.288934       7.887804      10.015541      -0.517996      33.743580 0.45592680E+03  0.10499465E+05                                 8.234639                            6.559102       0.472289       2.207463                    0.998722      26.698865      68.299467       0.751639       0.353855      -1.145101      -0.044741       0.117087       0.030710       0.129051       0.024691       0.037878      -0.023894       0.028022       0.025712      -0.058262       0.011217       0.047044              9.618947       8.298710       3.149262      -2.405982      12.533260      -4.435068       8.024870           0.096752
           47              O      -0.090299       1.297481       6.795785      -0.508955      34.515905 0.47376169E+03  0.11007968E+05                                 8.371701                            6.709915       0.510234       2.221774                    0.998772      26.650988      68.332110       0.739696       0.356373      -1.143838      -0.052972       0.077940      -0.061421       0.112486       0.020840      -0.025454       0.022872       0.078820       0.072509      -0.065955       0.014703       0.051252              9.728124      11.113750       2.244085       5.368262       7.482449       2.711524      10.588175           0.107689
           48              O       7.944016       1.363396       5.228177      -0.524600      34.608786 0.47419022E+03  0.11021137E+05                                 8.375008                            6.705814       0.509267       2.220357                    0.998672      26.759039      68.633802       0.741055       0.355616      -1.144372       0.066456       0.071533       0.054123       0.111637      -0.026092      -0.030579      -0.019328       0.081946       0.100839      -0.072674       0.012790       0.059884              9.708309      10.720125      -2.345617       5.196376       7.817154      -3.018314      10.587647           0.082919
           49              O       1.737392       7.014722       8.508318      -0.504711      31.226695 0.42715470E+03  0.96813917E+04                                 7.796827                            6.332463       0.513895       2.224357                    0.998550      26.453245      67.214036       0.767648       0.352040      -1.146157       0.094405       0.045625      -0.075217       0.129041      -0.007242       0.042278       0.004193      -0.069444       0.007262      -0.063897       0.029634       0.034263              8.942940       5.334847      -0.575095      -0.300637      15.173318      -1.672079       6.320656           0.099613
           50              O       2.219637       9.126309       7.926202      -0.507078      32.622179 0.43948827E+03  0.10024921E+05                                 8.028295                            6.421388       0.523222       2.224731                    0.998878      26.523819      67.452317       0.763186       0.351837      -1.147139       0.046213      -0.115058      -0.033995       0.128567       0.024212       0.037002      -0.026731       0.029045       0.021405      -0.059447       0.013335       0.046112              9.353945       7.679836       2.816648      -2.381961      12.295185      -4.445882       8.086815           0.104454
           51              O       5.558944       0.130673       6.305455      -0.513031      34.162287 0.45281494E+03  0.10401551E+05                                 8.297755                            6.537664       0.511375       2.226519                    0.998679      26.414153      67.308063       0.753309       0.353961      -1.145941      -0.013104       0.002394       0.115243       0.116010      -0.002074      -0.022113       0.001701      -0.052410      -0.162399      -0.061929       0.008508       0.053421              9.840194      16.894408       0.710839      -3.587403       5.314199      -0.237254       7.311975           0.091873
           52              O       3.887413      11.456455       7.771615      -0.501685      28.016013 0.39872691E+03  0.88821791E+04                                 7.206822                            6.091411       0.519916       2.231060                    0.998238      26.186010      65.946857       0.787899       0.348973      -1.148749       0.112688       0.005724      -0.002176       0.112854      -0.003386      -0.035846       0.001833      -0.092327      -0.027084      -0.064751       0.013736       0.051015              7.982549       8.610959       0.271164      -3.422312       5.229069      -0.464708      10.107619           0.117417

******************************************************
Auxiliary information for the entire system
The total spin magnetic moment of the unit cell is   3.935105
The total net atomic charge of the unit cell is   -0.000002
Accuracy of reproducing the electrostatic potential in the unit cell:
  The inner radius (bohr) =    5.0000
  The outer radius (bohr) =   12.0000
  Valid grid points have density less than (e/(bohr^3)) =    0.0001
  The number of valid grid points were=        95396
  The rms potential error without charges in kcal/mol is=      7.37674
  The rms potential error with partial charges in kcal/mol is=      2.55481
  The RRMSE value at monopole order=      0.34633
  The rms potential error with partial charges and cloud penetration in kcal/mol is=      2.55510
  The RRMSE value at monopole order with cloud penetration is=      0.34637
  The rms potential error with partial charges and atomic dipoles in kcal/mol is=      0.77354
  The RRMSE value at dipole order=      0.10486
  The rms potential error with partial charges, atomic dipoles and cloud penetration in kcal/mol is=      0.76379
  The RRMSE value at dipole order with cloud penetration=      0.10354

******************************************************
The electron densities and ab initio electrostatic potential were computed in VASP using the PBE functional and
projector augmented wave method. See the main text of the journal article for a description of computational details.
The atomic charges, dipoles, and quadrupoles were computed with the DDEC6 method as described in
(a) T. A. Manz and N. Gabaldon Limas, RSC Adv. 6 (2016) 47771-47801 DOI: 10.1039/c6ra04656h
(b) N. Gabaldon Limas and T. A. Manz, RSC Adv. 8 (2018) 2678-2707 DOI: 10.1039/c7ra11829e.
For each atom in the material, the electron cloud parameters were fit to the spherically averaged atom-in-material
electron density using radial positions for which this density was between 10^-4 and 10^-2 electrons per cubic bohr.
The polarizabilities, dispersion coefficients, and quantum Drude oscillator (QDO) parameters were fit using the MCLF method.
The magnetic structure of the system was optimized in VASP from the default ferromagnetic initial guess using spin polarization.
The atomic spin moments (ASMs) were computed on this optimized magnetic structure using the DDEC6 partition as inputs
to the method of T. A. Manz and D. S. Sholl, J. Chem. Theory Comput. 7 (2011) 4146-4164 DOI: 10.1021/ct200539n.
The RMSE and RRMSE were computed using a uniform grid with Ewald summation.
